# Supplementary material for: Chronic cocaine-regulated epigenomic changes in mouse nucleus accumbens
Source: Genome Biol. 2014 Apr 22;15(4):R65. doi: 10.1186/gb-2014-15-4-r65 (PMC4073058; doi:10.1186/gb-2014-15-4-r65)
Supplement: Additional file 2: Table S1 — RNA-seq quality control metrics for acute and chronic data. [file gb-2014-15-4-r65-S2.xlsx]

## Sheet: cds_exp.diff
test_id	gene_id	gene	locus	sample_1	sample_2	status	value_1	value_2	ln.fold_change.	test_stat	p_value	q_value	significant
P10039	XLOC_007491	Hist1h2br	chr13:21925611-21929399	SAL	COC	OK	0.305801	0.0788365	-1.35556	3.7312	0.000190567	0.00912569	yes
P10040	XLOC_007491	Hist1h2br	chr13:21925611-21929399	SAL	COC	OK	0.324781	0.10996	-1.08303	3.39314	0.000690956	0.0275197	yes
P10041	XLOC_007491	Hist1h2br	chr13:21925611-21929399	SAL	COC	OK	0.100987	0.521614	1.64194	-5.11772	3.0925e-07	3.36809e-05	yes
P10327	XLOC_007768	Nsd1	chr13:55311142-55419686	SAL	COC	OK	3.53106	4.26506	0.188859	-3.2399	0.0011957	0.0418052	yes
P10343	XLOC_007777	Ddx46	chr13:55736387-55782617	SAL	COC	OK	1.01785	1.45274	0.355757	-3.41993	0.000626365	0.0253575	yes
P10454	XLOC_007881	Zdhhc11	chr13:74101298-74130437	SAL	COC	OK	0	0.00702832	1.79769e+308	1.79769e+308	9.07183e-08	1.10542e-05	yes
P10524	XLOC_007941	Homer1	chr13:94073711-94174917	SAL	COC	OK	1.21867	0.568786	-0.762008	3.00572	0.00264957	0.0801185	yes
P10527	XLOC_007941	Homer1	chr13:94073711-94174917	SAL	COC	OK	0.193957	0	-1.79769e+308	-1.79769e+308	0.0014774	0.0499516	yes
P10738	XLOC_008103	Hecw1	chr13:14318704-14615493	SAL	COC	OK	0.0987419	0.292315	1.08532	-5.73953	9.49399e-09	1.32776e-06	yes
P10740	XLOC_008103	Hecw1	chr13:14318704-14615493	SAL	COC	OK	0.458359	0.257274	-0.577513	4.06383	4.82731e-05	0.00280234	yes
P10790	XLOC_008153	Hist1h2bq	chr13:21898280-21902068	SAL	COC	OK	0.68257	0.111391	-1.81282	5.81585	6.03259e-09	8.73448e-07	yes
P10791	XLOC_008153	Hist1h2bq	chr13:21898280-21902068	SAL	COC	OK	0.0334763	0.29851	2.18796	-4.19705	2.7041e-05	0.00174237	yes
P10792	XLOC_008153	Hist1h2bq	chr13:21898280-21902068	SAL	COC	OK	0.0702935	0.302794	1.46037	-3.7925	0.000149137	0.00728343	yes
P10820	XLOC_008208	Btn1a1	chr13:23548860-23557770	SAL	COC	OK	0.00206393	0.0220182	2.36726	-3.24937	0.00115661	0.0406698	yes
P10948	XLOC_008317	Nrn1	chr13:36817493-36826346	SAL	COC	OK	1.98711	3.1201	0.451186	-3.44648	0.00056794	0.0236136	yes
P11017	XLOC_008374	Wnk2	chr13:49131671-49243383	SAL	COC	OK	3.75139	2.96827	-0.234148	3.5674	0.000360535	0.0160184	yes
P11021	XLOC_008374	Wnk2	chr13:49131671-49243383	SAL	COC	OK	8.3307	7.12184	-0.156782	3.44399	0.000573194	0.0237518	yes
P11022	XLOC_008374	Wnk2	chr13:49131671-49243383	SAL	COC	OK	3.30157	4.17576	0.234896	-3.64148	0.000271074	0.0124948	yes
P11190	XLOC_008481	Zfp935	chr13:62555682-62568128	SAL	COC	OK	1.47073	0.611176	-0.878129	3.79911	0.000145216	0.0071202	yes
P11317	XLOC_008571	Cast	chr13:74831690-74945958	SAL	COC	OK	0.0317616	0.215772	1.91597	-4.06327	4.83892e-05	0.0027959	yes
P11319	XLOC_008571	Cast	chr13:74831690-74945958	SAL	COC	OK	0.277856	0.111027	-0.917327	3.10498	0.00190293	0.0616299	yes
P11320	XLOC_008571	Cast	chr13:74831690-74945958	SAL	COC	OK	0	0.235987	1.79769e+308	1.79769e+308	7.82489e-10	1.4591e-07	yes
P11323	XLOC_008571	Cast	chr13:74831690-74945958	SAL	COC	OK	0.290498	0.0713584	-1.40388	4.17838	2.9359e-05	0.00188188	yes
P11414	XLOC_008634	Polk	chr13:97250643-97312440	SAL	COC	OK	0.0749822	0.00700523	-2.37059	6.09445	1.09816e-09	1.90353e-07	yes
P11416	XLOC_008634	Polk	chr13:97250643-97312440	SAL	COC	OK	0	0.64331	1.79769e+308	1.79769e+308	3.48624e-15	1.26192e-12	yes
P11417	XLOC_008634	Polk	chr13:97250643-97312440	SAL	COC	OK	0	0.657084	1.79769e+308	1.79769e+308	1.27748e-14	4.24916e-12	yes
P11435	XLOC_008642	Rgnef	chr13:98668549-98976120	SAL	COC	OK	0.585752	1.15545	0.679352	-5.92637	3.09703e-09	4.82471e-07	yes
P11444	XLOC_008648	Fcho2	chr13:99493361-99585404	SAL	COC	OK	3.41596	4.93699	0.368295	-4.6842	2.81053e-06	0.000258129	yes
P11445	XLOC_008648	Fcho2	chr13:99493361-99585404	SAL	COC	OK	3.12938	1.80333	-0.551201	6.35262	2.11676e-10	4.27064e-08	yes
P11446	XLOC_008648	Fcho2	chr13:99493361-99585404	SAL	COC	OK	1.23587	2.39757	0.662678	-4.31952	1.56365e-05	0.00112537	yes
P11747	XLOC_008855	Fam149b	chr14:21167383-21202711	SAL	COC	OK	2.23446	1.53414	-0.376029	3.02471	0.00248868	0.0771491	yes
P11814	XLOC_008900	Arhgef3	chr14:28051224-28217090	SAL	COC	OK	0.288343	0.614209	0.756184	-4.14916	3.33697e-05	0.00207415	yes
P12398	XLOC_009440	Gfra2	chr14:71289926-71379645	SAL	COC	OK	0.3727	0.814305	0.781562	-4.14133	3.45291e-05	0.00210371	yes
P12458	XLOC_009469	Elf1	chr14:79859743-79982283	SAL	COC	OK	1.47146	2.16027	0.383979	-3.92566	8.6493e-05	0.00460809	yes
P12459	XLOC_009469	Elf1	chr14:79859743-79982283	SAL	COC	OK	0.028975	0.839259	3.36608	-7.88243	3.10862e-15	1.15933e-12	yes
P12580	XLOC_009618	Gm3629	chr14:7238340-7423127	SAL	COC	OK	0.0100842	0.000248528	-3.70317	5.52173	3.35684e-08	4.39497e-06	yes
P12582	XLOC_009618	Gm3629	chr14:7238340-7423127	SAL	COC	OK	0.0130838	0.000692714	-2.93851	4.38156	1.17831e-05	0.000873582	yes
P12583	XLOC_009618	Gm10407	chr14:7238340-7423127	SAL	COC	OK	0.0240591	0.000919317	-3.26464	3.89577	9.7887e-05	0.0050831	yes
P12585	XLOC_009618	RP23-80K12.1	chr14:7238340-7423127	SAL	COC	OK	0.00819686	0.000137548	-4.08754	6.09485	1.0954e-09	1.92588e-07	yes
P12667	XLOC_009668	Gm2237	chr14:20383022-20404357	SAL	COC	OK	0	0.0145482	1.79769e+308	1.79769e+308	0.000926893	0.0341535	yes
P12716	XLOC_009695	Zfp503	chr14:22803183-22808823	SAL	COC	OK	0.189004	0.458845	0.886946	-3.66578	0.000246588	0.011583	yes
P12718	XLOC_009699	Kcnma1	chr14:24117982-24622526	SAL	COC	OK	0	0.116945	1.79769e+308	1.79769e+308	0.000461111	0.0196363	yes
P12811	XLOC_009744	Mettl6	chr14:32291505-32308216	SAL	COC	OK	0.228669	0.583293	0.936414	-4.07225	4.65612e-05	0.00271578	yes
P12867	XLOC_009773	Gcap14	chr14:37688121-37781950	SAL	COC	OK	0.922284	1.51411	0.495733	-5.13623	2.80308e-07	3.13613e-05	yes
P1332	XLOC_001017	Rims1	chr1:22276331-22911673	SAL	COC	OK	1.11131	1.61688	0.374964	-3.88867	0.000100793	0.00521203	yes
P13364	XLOC_010214	Diap3	chr14:87055173-87541031	SAL	COC	OK	0	0.000295656	1.79769e+308	1.79769e+308	2.06525e-15	7.94283e-13	yes
P13366	XLOC_010214	Diap3	chr14:87055173-87541031	SAL	COC	OK	0.00336525	0.0836836	3.21354	-12.3192	0	0	yes
P1349	XLOC_001027	Gm10925	chr1:24620813-24621627	SAL	COC	OK	3930.13	3884.71	-0.011624	3.12659	0.00176849	0.0583507	yes
P13578	XLOC_010374	Sema5a	chr15:32174567-32626096	SAL	COC	OK	0	0.057175	1.79769e+308	1.79769e+308	0.000825752	0.0313658	yes
P13651	XLOC_010445	Nov	chr15:54577256-54585594	SAL	COC	OK	3.51317	5.11385	0.375433	-4.41507	1.0098e-05	0.000753185	yes
P13764	XLOC_010532	Hsf1	chr15:76307864-76331402	SAL	COC	OK	3.4144	2.33496	-0.380006	3.73713	0.000186129	0.00894801	yes
P14088	XLOC_010737	Accn2	chr15:99501148-99531561	SAL	COC	OK	0.509337	0.172452	-1.08299	4.72843	2.26266e-06	0.000215865	yes
P14124	XLOC_010758	Scn8a	chr15:100785828-100876360	SAL	COC	OK	0.454445	0.136176	-1.20513	5.47771	4.3087e-08	5.58181e-06	yes
P14271	XLOC_010865	Ankrd33b	chr15:31221233-31297514	SAL	COC	OK	0.147124	0.0651991	-0.81383	3.04108	0.00235735	0.0736342	yes
P14275	XLOC_010865	Ankrd33b	chr15:31221233-31297514	SAL	COC	OK	0.230361	0.416591	0.592457	-3.23501	0.00121636	0.0424074	yes
P14324	XLOC_010907	Klf10	chr15:38221218-38230462	SAL	COC	OK	0.118382	0.482031	1.40409	-5.43124	5.59644e-08	7.10055e-06	yes
P14360	XLOC_010935	Eif3h	chr15:51618103-51697027	SAL	COC	OK	16.4106	22.5195	0.316456	-3.12649	0.00176904	0.0582127	yes
P14371	XLOC_010944	Enpp2	chr15:54670452-54751701	SAL	COC	OK	34.6294	28.9311	-0.179786	3.22669	0.00125232	0.0432932	yes
P14519	XLOC_011047	Scrib	chr15:75877587-75900214	SAL	COC	OK	2.1278	1.14024	-0.623847	6.95113	3.62377e-12	9.48887e-10	yes
P14521	XLOC_011047	Scrib	chr15:75877587-75900214	SAL	COC	OK	3.68477	2.01752	-0.602341	8.00248	1.11022e-15	4.71156e-13	yes
P14525	XLOC_011047	Scrib	chr15:75877587-75900214	SAL	COC	OK	1.84564	4.10395	0.799125	-10.6143	0	0	yes
P14692	XLOC_011137	St13	chr15:81194098-81230507	SAL	COC	OK	0.0389046	0	-1.79769e+308	-1.79769e+308	0	0	yes
P14733	XLOC_011163	Tcf20	chr15:82639058-82742564	SAL	COC	OK	0.676892	1.02244	0.412434	-3.81213	0.000137775	0.00683707	yes
P14766	XLOC_011179	Sult4a1	chr15:83906526-83936184	SAL	COC	OK	13.3311	9.14575	-0.376808	4.23474	2.28812e-05	0.00153043	yes
P14799	XLOC_011198	Mlc1	chr15:88786313-88809437	SAL	COC	OK	2.1225	2.95505	0.330919	-3.28413	0.00102298	0.036705	yes
P14847	XLOC_011221	Kif21a	chr15:90763706-90880382	SAL	COC	OK	1.06965	0	-1.79769e+308	-1.79769e+308	4.48851e-19	2.12462e-16	yes
P14848	XLOC_011221	Kif21a	chr15:90763706-90880382	SAL	COC	OK	3.31576	2.57305	-0.253592	3.48971	0.000483552	0.0204504	yes
P14849	XLOC_011221	Kif21a	chr15:90763706-90880382	SAL	COC	OK	7.72208	10.2211	0.280373	-4.92536	8.42058e-07	8.29057e-05	yes
P14857	XLOC_011229	Gxylt1	chr15:93070172-93105610	SAL	COC	OK	0.115423	0.0267867	-1.4607	3.31133	0.000928522	0.0341114	yes
P14983	XLOC_011305	Slc11a2	chr15:100218328-100258581	SAL	COC	OK	5.13046	3.69738	-0.327571	4.56288	5.04563e-06	0.000419572	yes
P14984	XLOC_011305	Slc11a2	chr15:100218328-100258581	SAL	COC	OK	4.70157	6.2582	0.285995	-4.22091	2.43316e-05	0.00161864	yes
P15064	XLOC_011364	Zfp385a	chr15:103144318-103170517	SAL	COC	OK	0.766626	1.54962	0.703765	-4.83182	1.3529e-06	0.000131103	yes
P15067	XLOC_011366	Gtsf1	chr15:103232835-103260901	SAL	COC	OK	0.000843355	0.0340703	3.69879	-4.05182	5.08199e-05	0.00290902	yes
P15113	XLOC_011395	Rbfox1	chr16:6809314-7412572	SAL	COC	OK	0	0.627608	1.79769e+308	1.79769e+308	2.31232e-21	1.23729e-18	yes
P15115	XLOC_011395	Rbfox1	chr16:6809314-7412572	SAL	COC	OK	0.188974	0.62485	1.1959	-6.08111	1.19357e-09	2.04018e-07	yes
P15200	XLOC_011446	Efcab1	chr16:14906729-14925972	SAL	COC	OK	0.227001	0.778732	1.23271	-2.98763	0.00281151	0.083176	yes
P15663	XLOC_011718	Abi3bp	chr16:56477956-56690241	SAL	COC	OK	0.556429	0.946885	0.531637	-3.9152	9.03295e-05	0.00473057	yes
P15666	XLOC_011718	Abi3bp	chr16:56477956-56690241	SAL	COC	OK	0.347454	0.632743	0.599431	-3.66239	0.000249869	0.0116925	yes
P15681	XLOC_011730	Gabrr3	chr16:59407157-59461715	SAL	COC	OK	0.00662952	0.0105117	0.460959	-11.7055	0	0	yes
P158	XLOC_000142	Map4k4	chr1:39957757-40083155	SAL	COC	OK	0.204868	0.479703	0.850802	-4.9395	7.83233e-07	7.77359e-05	yes
P15876	XLOC_011872	Crebbp	chr16:4084047-4213404	SAL	COC	OK	6.84386	5.24506	-0.266065	4.57593	4.74113e-06	0.000402407	yes
P15877	XLOC_011872	Crebbp	chr16:4084047-4213404	SAL	COC	OK	7.98008	9.55402	0.180013	-3.29925	0.000969437	0.0352984	yes
P15984	XLOC_011953	Dnm1l	chr16:16312327-16359123	SAL	COC	OK	5.12433	6.48214	0.235051	-3.36239	0.000772707	0.030094	yes
P15986	XLOC_011953	Dnm1l	chr16:16312327-16359123	SAL	COC	OK	1.78661	1.20162	-0.396651	3.55649	0.000375843	0.0165196	yes
P16101	XLOC_012032	Tmem41a	chr16:21934399-21947617	SAL	COC	OK	1.1636	0.379412	-1.12065	4.72276	2.32669e-06	0.000220266	yes
P1616	XLOC_001233	Fn1	chr1:71632093-71709417	SAL	COC	OK	0.569786	1.23783	0.775854	-7.69751	1.37668e-14	4.45862e-12	yes
P16166	XLOC_012079	Acap2	chr16:31092498-31201324	SAL	COC	OK	0.380719	0.192855	-0.680126	3.86773	0.000109855	0.00560989	yes
P1618	XLOC_001233	Fn1	chr1:71632093-71709417	SAL	COC	OK	0.980239	0.673117	-0.375878	3.81225	0.000137709	0.00686146	yes
P16322	XLOC_012192	Trat1	chr16:48732022-48772251	SAL	COC	OK	0.0949526	0.340337	1.27656	-4.49479	6.96399e-06	0.000549396	yes
P16323	XLOC_012192	Trat1	chr16:48732022-48772251	SAL	COC	OK	0.321152	0.101235	-1.15447	4.15283	3.28394e-05	0.00205155	yes
P16461	XLOC_012306	App	chr16:84954684-85173952	SAL	COC	OK	19.0702	16.0918	-0.169814	3.06098	0.00220616	0.0697974	yes
P16462	XLOC_012306	App	chr16:84954684-85173952	SAL	COC	OK	446.236	436.103	-0.0229709	3.78278	0.000155087	0.00754411	yes
P16463	XLOC_012306	App	chr16:84954684-85173952	SAL	COC	OK	0.165637	0.611599	1.30628	-5.86156	4.58547e-09	6.96708e-07	yes
P16580	XLOC_012382	Erg	chr16:95580775-95808200	SAL	COC	OK	0.0634768	0.47222	2.00677	-5.17917	2.22875e-07	2.58766e-05	yes
P16581	XLOC_012382	Erg	chr16:95580775-95808200	SAL	COC	OK	0.318951	0.0108301	-3.38271	3.88421	0.000102664	0.00528654	yes
P16582	XLOC_012382	Erg	chr16:95580775-95808200	SAL	COC	OK	0.311198	0	-1.79769e+308	-1.79769e+308	3.32293e-09	5.11191e-07	yes
P16583	XLOC_012382	Erg	chr16:95580775-95808200	SAL	COC	OK	0.0737955	0.394136	1.6754	-5.44915	5.0611e-08	6.48823e-06	yes
P16674	XLOC_012427	Gm10326	chr17:7528994-7550323	SAL	COC	OK	0.00488577	0	-1.79769e+308	-1.79769e+308	0.00206902	0.0661389	yes
P16820	XLOC_012527	Zfp54	chr17:21560190-21572604	SAL	COC	OK	0.0661339	0.00964233	-1.92552	3.06988	0.00214148	0.0681014	yes
P17076	XLOC_012684	Umodl1	chr17:31091623-31147653	SAL	COC	OK	0.00844377	0.000141676	-4.08764	5.78496	7.25316e-09	1.02603e-06	yes
P17077	XLOC_012684	Umodl1	chr17:31091623-31147653	SAL	COC	OK	0.00822323	0.000164623	-3.91106	5.59556	2.19914e-08	3.0072e-06	yes
P17078	XLOC_012684	Umodl1	chr17:31091623-31147653	SAL	COC	OK	0.0019559	0.0311954	2.76942	-5.17689	2.25613e-07	2.59497e-05	yes
P1708	XLOC_001284	Dock10	chr1:80497647-80755128	SAL	COC	OK	1.42829	0.961907	-0.395314	4.21452	2.50309e-05	0.00165621	yes
P1718	XLOC_001294	Pid1	chr1:84032867-84281220	SAL	COC	OK	2.59131	4.04862	0.446211	-4.45925	8.22461e-06	0.000636606	yes
P17215	XLOC_012767	Lsm2	chr17:35118804-35122834	SAL	COC	OK	0.0356093	0.685179	2.95707	-3.88389	0.0001028	0.00527151	yes
P17217	XLOC_012767	Lsm2	chr17:35118804-35122834	SAL	COC	OK	0.557462	1.12879	0.705506	-2.94786	0.00319979	0.0909466	yes
P17223	XLOC_012774	Ly6g6e	chr17:35213886-35215749	SAL	COC	OK	0.711356	1.4128	0.686154	-3.39357	0.000689873	0.0275658	yes
P17433	XLOC_012928	Treml2	chr17:48438863-48451859	SAL	COC	OK	0	0.013351	1.79769e+308	1.79769e+308	2.23973e-05	0.00151452	yes
P17444	XLOC_012933	Unc5cl	chr17:48594225-48679039	SAL	COC	OK	0.0163779	0	-1.79769e+308	-1.79769e+308	0.00194671	0.0627175	yes
P17493	XLOC_012969	Safb	chr17:56724404-56745717	SAL	COC	OK	0.0375286	0.214029	1.74101	-4.30934	1.63742e-05	0.00116484	yes
P17513	XLOC_012984	Vav1	chr17:57418522-57468659	SAL	COC	OK	0	0.0326711	1.79769e+308	1.79769e+308	0.00251737	0.0778424	yes
P17544	XLOC_013002	Epb4.1l3	chr17:69506149-69639325	SAL	COC	OK	0.0593548	0.209682	1.26206	-4.14676	3.37215e-05	0.00207506	yes
P17726	XLOC_013152	Wtap	chr17:13159661-13185412	SAL	COC	OK	0.021544	0.13031	1.79982	-3.38204	0.000719504	0.0283812	yes
P1777	XLOC_001346	Per2	chr1:93312560-93355907	SAL	COC	OK	0.484099	0.290938	-0.509178	3.35891	0.0007825	0.0303793	yes
P182	XLOC_000163	1500015O10Rik	chr1:43787446-43799423	SAL	COC	OK	2.06523	1.16218	-0.574948	3.0144	0.00257485	0.0788276	yes
P18217	XLOC_013440	Ly6g5b	chr17:35250888-35252345	SAL	COC	OK	0	0.0845467	1.79769e+308	1.79769e+308	0.000318512	0.0144115	yes
P18280	XLOC_013469	H2-T24	chr17:36142639-36157505	SAL	COC	OK	1.2512	0.777955	-0.47519	2.99542	0.0027407	0.0816702	yes
P18543	XLOC_013640	Dpp9	chr17:56326104-56358312	SAL	COC	OK	0.897803	1.4317	0.466665	-3.40876	0.000652584	0.0263323	yes
P18569	XLOC_013651	Rfx2	chr17:56915319-56970431	SAL	COC	OK	0.0852548	0.223171	0.962295	-3.48577	0.000490725	0.0206827	yes
P18705	XLOC_013760	Slc8a1	chr17:81785358-82048947	SAL	COC	OK	2.11969	1.5032	-0.343669	2.97694	0.00291136	0.0851073	yes
P18709	XLOC_013760	Slc8a1	chr17:81785358-82048947	SAL	COC	OK	0.054729	0	-1.79769e+308	-1.79769e+308	0	0	yes
P18853	XLOC_013880	Rnf138	chr18:21159841-21186724	SAL	COC	OK	2.15176	1.45444	-0.391669	3.23333	0.00122358	0.0425383	yes
P18860	XLOC_013887	Dtna	chr18:23573915-23818215	SAL	COC	OK	1.8398	2.32338	0.233369	-2.9167	0.0035375	0.0984979	yes
P18863	XLOC_013887	Dtna	chr18:23573915-23818215	SAL	COC	OK	1.00471	1.57292	0.448237	-4.63414	3.58417e-06	0.000315074	yes
P18894	XLOC_013905	Pik3c3	chr18:30432400-30507780	SAL	COC	OK	0.763254	0.249032	-1.12001	5.82576	5.68547e-09	8.32989e-07	yes
P18998	XLOC_013978	Pcdhb8	chr18:37514725-37517264	SAL	COC	OK	0.53263	0.933282	0.560881	-3.25681	0.00112671	0.039732	yes
P19080	XLOC_014035	1700018A14Rik	chr18:46324955-46372261	SAL	COC	OK	0.0145235	0.010429	-0.331185	4.26263	2.02032e-05	0.0013737	yes
P19105	XLOC_014057	Sncaip	chr18:52927362-53075585	SAL	COC	OK	0.200336	0.0873563	-0.829998	2.96957	0.00298212	0.0861525	yes
P19167	XLOC_014098	Csf1r	chr18:61265225-61290791	SAL	COC	OK	1.79607	1.12805	-0.465111	3.54004	0.00040007	0.0174598	yes
P19182	XLOC_014104	Htr4	chr18:62483857-62627456	SAL	COC	OK	2.47041	1.88439	-0.270779	2.97908	0.00289114	0.0847173	yes
P19202	XLOC_014120	F730048M01Rik	chr18:65425187-65553542	SAL	COC	OK	0	0.00526808	1.79769e+308	1.79769e+308	0.00234213	0.073532	yes
P19548	XLOC_014356	Nrg2	chr18:36177332-36357034	SAL	COC	OK	0.205177	0.398702	0.664342	-3.21907	0.00128605	0.0443345	yes
P19669	XLOC_014450	Ndst1	chr18:60845631-60908304	SAL	COC	OK	3.84282	2.52051	-0.421746	3.84433	0.00012088	0.00609702	yes
P19891	XLOC_014628	Slc25a45	chr19:5877807-5885766	SAL	COC	OK	0.129443	0.292299	0.814536	-3.00402	0.00266441	0.0801733	yes
P20058	XLOC_014728	Osbp	chr19:12040333-12068595	SAL	COC	OK	0.659391	1.89086	1.05347	-7.96499	1.55431e-15	6.17062e-13	yes
P20143	XLOC_014811	Apba1	chr19:23833365-24024087	SAL	COC	OK	0.236495	0.0505799	-1.54237	4.29551	1.74293e-05	0.00122573	yes
P20264	XLOC_014904	Ccnj	chr19:40905768-40923062	SAL	COC	OK	1.11517	0.453559	-0.899641	5.99658	2.01521e-09	3.22093e-07	yes
P2040	XLOC_001527	Ptprc	chr1:139959437-140071882	SAL	COC	OK	0.125949	0.0289425	-1.47056	3.92966	8.50671e-05	0.00457171	yes
P20490	XLOC_015050	Ssh3	chr19:4261667-4269172	SAL	COC	OK	0.6643	1.47352	0.796677	-5.52887	3.22301e-08	4.26512e-06	yes
P20563	XLOC_015085	Sipa1	chr19:5651184-5663707	SAL	COC	OK	0.133492	0.317736	0.86718	-3.99401	6.49646e-05	0.00361774	yes
P20705	XLOC_015164	Gm98	chr19:10282761-10315238	SAL	COC	OK	0.487535	0.763792	0.448933	-3.50424	0.000457913	0.0195678	yes
P20736	XLOC_015181	Ms4a15	chr19:11052796-11067740	SAL	COC	OK	0	0.0327684	1.79769e+308	1.79769e+308	0.000119758	0.00606526	yes
P20762	XLOC_015197	Plac1l	chr19:11721768-11735049	SAL	COC	OK	0.220381	0.0301428	-1.98941	3.36556	0.000763871	0.0298443	yes
P20902	XLOC_015324	Gm14446	chr19:34666450-34676458	SAL	COC	OK	0.0361273	0.0134802	-0.985823	3.86114	0.00011286	0.00573952	yes
P20929	XLOC_015343	Myof	chr19:37973525-38118067	SAL	COC	OK	0.198308	0.349556	0.566842	-3.37109	0.000748722	0.0294394	yes
P20930	XLOC_015343	Myof	chr19:37973525-38118067	SAL	COC	OK	0.254965	0.103406	-0.902463	4.50776	6.55164e-06	0.000530467	yes
P20951	XLOC_015357	Sorbs1	chr19:40369538-40588269	SAL	COC	OK	0.0888059	0.00161663	-4.00611	13.6478	0	0	yes
P20955	XLOC_015357	Sorbs1	chr19:40369538-40588269	SAL	COC	OK	0.292986	0.70271	0.87482	-4.30961	1.63542e-05	0.00117018	yes
P2107	XLOC_001577	Smg7	chr1:154684125-154749776	SAL	COC	OK	5.4635	6.80015	0.218856	-3.53666	0.000405221	0.0176221	yes
P2108	XLOC_001577	Smg7	chr1:154684125-154749776	SAL	COC	OK	4.5163	3.31344	-0.309707	4.47326	7.70351e-06	0.000600045	yes
P2109	XLOC_001577	Smg7	chr1:154684125-154749776	SAL	COC	OK	2.78909	4.52884	0.48475	-6.79218	1.10454e-11	2.71871e-09	yes
P2110	XLOC_001577	Smg7	chr1:154684125-154749776	SAL	COC	OK	4.94944	3.28401	-0.410208	5.99029	2.09471e-09	3.30508e-07	yes
P21110	XLOC_015446	Gucy2g	chr19:55272786-55315726	SAL	COC	OK	0.191418	0.360542	0.633148	-3.00939	0.00261772	0.0793504	yes
P21113	XLOC_015447	Zdhhc6	chr19:55327858-55390522	SAL	COC	OK	0.514139	1.00715	0.672386	-3.34191	0.000832028	0.0314103	yes
P21379	XLOC_015764	Fut7	chr2:25278786-25281894	SAL	COC	OK	0.0113531	0	-1.79769e+308	-1.79769e+308	0.00112052	0.0396271	yes
P2167	XLOC_001617	Tnn	chr1:162015164-162083711	SAL	COC	OK	0.00369924	0.0726124	2.97701	-3.1512	0.00162602	0.0542314	yes
P21754	XLOC_016018	Lypd6	chr2:49921981-50049084	SAL	COC	OK	0.0478213	2.27826	3.8637	-11.1877	0	0	yes
P21755	XLOC_016018	Lypd6	chr2:49921981-50049084	SAL	COC	OK	4.96969	3.13502	-0.460723	5.57302	2.50359e-08	3.38589e-06	yes
P22088	XLOC_016387	Mybpc3	chr2:90958300-90976673	SAL	COC	OK	0.0352259	0.00323212	-2.38864	6.35991	2.01869e-10	4.14067e-08	yes
P22309	XLOC_016578	Casc5	chr2:118872854-118929857	SAL	COC	OK	0.0325861	0	-1.79769e+308	-1.79769e+308	2.02244e-07	2.3705e-05	yes
P22506	XLOC_016700	Stk35	chr2:129626252-129658019	SAL	COC	OK	1.6629	1.11004	-0.404173	4.09157	4.28455e-05	0.00252297	yes
P22662	XLOC_016834	Cstl1	chr2:148576093-148581866	SAL	COC	OK	0.00229558	0.0178355	2.0502	-2.9371	0.003313	0.0933022	yes
P2272	XLOC_001691	Uhmk1	chr1:172123550-172145687	SAL	COC	OK	0.630102	0.24313	-0.952288	6.46639	1.00369e-10	2.2875e-08	yes
P22932	XLOC_017020	2310001K24Rik	chr2:163292114-163298647	SAL	COC	OK	0	0.0472056	1.79769e+308	1.79769e+308	3.95252516672997e-323	2.43228517447646e-320	yes
P23077	XLOC_017141	Stx16	chr2:173901808-173925272	SAL	COC	OK	14.9322	18.8324	0.23206	-4.178	2.94087e-05	0.0018753	yes
P23079	XLOC_017141	Stx16	chr2:173901808-173925272	SAL	COC	OK	13.2589	9.01368	-0.385925	6.36155	1.99734e-10	4.16632e-08	yes
P23080	XLOC_017141	Stx16	chr2:173901808-173925272	SAL	COC	OK	7.87906	5.34151	-0.388701	3.22703	0.0012508	0.0433623	yes
P23161	XLOC_017200	Lsm14b	chr2:179759691-179770170	SAL	COC	OK	0.481627	1.24143	0.946849	-5.11989	3.05708e-07	3.35924e-05	yes
P23294	XLOC_017299	Itih2	chr2:10016217-10053023	SAL	COC	OK	0	0.0293388	1.79769e+308	1.79769e+308	1.29213e-17	5.88972e-15	yes
P23323	XLOC_017318	C1ql3	chr2:12925083-12933374	SAL	COC	OK	2.90277	4.00941	0.32298	-3.46079	0.000538596	0.0226229	yes
P23474	XLOC_017436	Qsox2	chr2:26064644-26093045	SAL	COC	OK	1.85164	2.6793	0.369483	-3.8412	0.000122436	0.00615027	yes
P24686	XLOC_018395	Ubox5	chr2:130415737-130455774	SAL	COC	OK	0.0565478	0.19578	1.2419	-3.39592	0.000683982	0.027509	yes
P24715	XLOC_018403	Siglec1	chr2:130894955-130912501	SAL	COC	OK	0	0.00626306	1.79769e+308	1.79769e+308	3.27005e-06	0.000289529	yes
P2488	XLOC_001827	Cenpf	chr1:191464477-191511965	SAL	COC	OK	0	0.0198747	1.79769e+308	1.79769e+308	1.07235e-30	5.99881e-28	yes
P25353	XLOC_018932	Fam164a	chr3:7503425-7553848	SAL	COC	OK	0.0542489	0.188386	1.24491	-3.21907	0.00128606	0.0442112	yes
P25367	XLOC_018950	Lrrcc1	chr3:14533787-14572658	SAL	COC	OK	0.278892	0	-1.79769e+308	-1.79769e+308	2.76097e-06	0.000257419	yes
P25374	XLOC_018950	Lrrcc1	chr3:14533787-14572658	SAL	COC	OK	0.490716	0.185478	-0.972929	5.29311	1.20257e-07	1.43689e-05	yes
P25486	XLOC_019020	Fxr1	chr3:33919000-33980243	SAL	COC	OK	0.211308	1.57249	2.0071	-8.9335	0	0	yes
P25487	XLOC_019020	Fxr1	chr3:33919000-33980243	SAL	COC	OK	8.02591	5.26871	-0.42089	4.66959	3.01796e-06	0.000273104	yes
P25491	XLOC_019020	Fxr1	chr3:33919000-33980243	SAL	COC	OK	6.42116	4.86893	-0.276725	3.17623	0.00149205	0.0503087	yes
P26242	XLOC_019545	F3	chr3:121426454-121437970	SAL	COC	OK	0.187793	1.0729	1.74278	-6.46903	9.86318e-11	2.2903e-08	yes
P26260	XLOC_019558	Prss12	chr3:123149830-123209520	SAL	COC	OK	1.84346	2.80932	0.421301	-3.93786	8.22106e-05	0.00443757	yes
P26394	XLOC_019654	Odf2l	chr3:144781552-144816879	SAL	COC	OK	0.739616	1.26523	0.536877	-3.30166	0.000961157	0.0351008	yes
P26774	XLOC_019958	Gria2	chr3:80488857-80606713	SAL	COC	OK	10.2619	12.1643	0.170068	-3.11177	0.0018597	0.0605486	yes
P26824	XLOC_019994	Kirrel	chr3:86882514-86978669	SAL	COC	OK	0.0751032	0	-1.79769e+308	-1.79769e+308	0.000688157	0.0275868	yes
P2687	XLOC_001966	Epb4.1l2	chr10:25079603-25243320	SAL	COC	OK	2.55311	1.77999	-0.360707	3.05197	0.00227346	0.0717422	yes
P2691	XLOC_001966	Epb4.1l2	chr10:25079603-25243320	SAL	COC	OK	0.24485	0.0591289	-1.42093	4.96873	6.73946e-07	6.74329e-05	yes
P26955	XLOC_020063	2500003M10Rik	chr3:90302877-90313420	SAL	COC	OK	6.5963	4.85972	-0.305527	4.42506	9.64164e-06	0.000723534	yes
P26960	XLOC_020064	S100a1	chr3:90314955-90318314	SAL	COC	OK	8.46682	5.8058	-0.377297	3.0153	0.00256728	0.0787918	yes
P27008	XLOC_020118	Snx27	chr3:94301465-94386638	SAL	COC	OK	3.33141	4.35109	0.26703	-3.28361	0.00102486	0.0366656	yes
P27067	XLOC_020144	Tars2	chr3:95543898-95558900	SAL	COC	OK	0	0.0643783	1.79769e+308	1.79769e+308	0.000906146	0.0334893	yes
P27069	XLOC_020144	Tars2	chr3:95543898-95558900	SAL	COC	OK	0.211446	0.66624	1.14768	-5.11398	3.15444e-07	3.40541e-05	yes
P27131	XLOC_020197	Hsd3b3	chr3:98545446-98567051	SAL	COC	OK	0	0.00167377	1.79769e+308	1.79769e+308	3.18033e-06	0.000285696	yes
P27234	XLOC_020278	Gstm7	chr3:107729251-107734735	SAL	COC	OK	0.717109	0.210482	-1.22583	3.34935	0.00081	0.0309586	yes
P27282	XLOC_020299	Tmem167b	chr3:108359342-108365384	SAL	COC	OK	4.07569	2.69332	-0.414266	4.35484	1.33165e-05	0.000975511	yes
P27458	XLOC_020429	Pdlim5	chr3:141903567-142058630	SAL	COC	OK	0.565813	0.188763	-1.09777	4.16806	3.07208e-05	0.00193888	yes
P27461	XLOC_020429	Pdlim5	chr3:141903567-142058630	SAL	COC	OK	0	0.328613	1.79769e+308	1.79769e+308	2.56818e-10	4.93853e-08	yes
P27512	XLOC_020469	Fam73a	chr3:151936422-152003371	SAL	COC	OK	0.745719	1.24857	0.515403	-4.28702	1.81086e-05	0.00126626	yes
P27771	XLOC_020788	Glipr2	chr4:43970272-43991990	SAL	COC	OK	0.369863	0.0769226	-1.57033	3.92526	8.66378e-05	0.00459591	yes
P27929	XLOC_020951	Bspry	chr4:62141084-62158332	SAL	COC	OK	0.0270929	0.33386	2.51145	-4.19826	2.68972e-05	0.00174223	yes
P27930	XLOC_020951	Bspry	chr4:62141084-62158332	SAL	COC	OK	0	0.175246	1.79769e+308	1.79769e+308	6.00671e-05	0.00337555	yes
P27931	XLOC_020951	Bspry	chr4:62141084-62158332	SAL	COC	OK	0.0575199	0.00377223	-2.72447	4.13458	3.55604e-05	0.00213484	yes
P27932	XLOC_020951	Bspry	chr4:62141084-62158332	SAL	COC	OK	0.600163	0.308038	-0.666977	3.19951	0.0013766	0.0468006	yes
P2826	XLOC_002070	Pln	chr10:53016059-53068936	SAL	COC	OK	1.0493	0.451201	-0.843968	4.8436	1.27509e-06	0.000124544	yes
P28507	XLOC_021456	Col8a2	chr4:125964036-125991574	SAL	COC	OK	0.0518669	0	-1.79769e+308	-1.79769e+308	9.54847e-21	4.89637e-18	yes
P28546	XLOC_021486	Rnf19b	chr4:128735514-128763017	SAL	COC	OK	0.356088	0.110912	-1.16644	4.14782	3.35654e-05	0.00207583	yes
P2878	XLOC_002102	Psap	chr10:59740374-59765345	SAL	COC	OK	10.0962	15.1096	0.403167	-6.41117	1.44403e-10	3.11783e-08	yes
P29129	XLOC_021953	Pdp1	chr4:11885330-11893599	SAL	COC	OK	5.15207	7.18654	0.33281	-4.30428	1.6753e-05	0.00118493	yes
P2925	XLOC_002139	Egr2	chr10:66998222-67004936	SAL	COC	OK	0.157652	0	-1.79769e+308	-1.79769e+308	0.00136481	0.0467874	yes
P29423	XLOC_022273	6430704M03Rik	chr4:56970044-57003263	SAL	COC	OK	1.63269	0.820805	-0.687699	5.29494	1.19054e-07	1.43647e-05	yes
P2950	XLOC_002145	Ank3	chr10:68996969-69490184	SAL	COC	OK	0.356586	0.767318	0.766325	-6.48135	9.09055e-11	2.15149e-08	yes
P2951	XLOC_002145	Ank3	chr10:68996969-69490184	SAL	COC	OK	0.0191299	0.860836	3.80665	-12.0747	0	0	yes
P2954	XLOC_002146	Ccdc6	chr10:69559868-69655948	SAL	COC	OK	0.493393	0	-1.79769e+308	-1.79769e+308	6.67923e-06	0.000537263	yes
P2997	XLOC_002165	Specc1l	chr10:74674817-74775144	SAL	COC	OK	5.01401	6.69604	0.289279	-4.67304	2.96777e-06	0.00027055	yes
P2998	XLOC_002165	Specc1l	chr10:74674817-74775144	SAL	COC	OK	9.91567	7.92414	-0.224203	3.93861	8.19549e-05	0.00444325	yes
P30087	XLOC_022848	Hpca	chr4:128782791-128799280	SAL	COC	OK	8.66311	14.6295	0.523963	-4.07359	4.62936e-05	0.00271302	yes
P3032	XLOC_002182	2610028H24Rik	chr10:75911825-75978598	SAL	COC	OK	0.0975567	0	-1.79769e+308	-1.79769e+308	0.00080602	0.030999	yes
P30511	XLOC_023149	Cort	chr4:148499142-148500872	SAL	COC	OK	1.30012	2.45852	0.637101	-3.29625	0.000979859	0.0355726	yes
P30641	XLOC_023209	Plch2	chr4:154357224-154419531	SAL	COC	OK	0.704166	1.16928	0.507132	-4.56883	4.90449e-06	0.000410609	yes
P30644	XLOC_023209	Plch2	chr4:154357224-154419531	SAL	COC	OK	0.521238	1.07966	0.728199	-6.05112	1.43841e-09	2.32928e-07	yes
P30761	XLOC_023299	Cacna2d1	chr5:15440508-15880329	SAL	COC	OK	4.08707	0.561319	-1.98529	19.6789	0	0	yes
P30762	XLOC_023299	Cacna2d1	chr5:15440508-15880329	SAL	COC	OK	15.7339	20.4234	0.260864	-5.02822	4.95046e-07	5.16316e-05	yes
P30851	XLOC_023364	Rbm33	chr5:28643660-28745784	SAL	COC	OK	0.477725	0.788548	0.501159	-4.5881	4.47296e-06	0.000382283	yes
P31077	XLOC_023464	Lyar	chr5:38611708-38625545	SAL	COC	OK	0.436419	0	-1.79769e+308	-1.79769e+308	9.57151e-06	0.000722678	yes
P31533	XLOC_023781	Ccdc18	chr5:108561932-108661966	SAL	COC	OK	0.00977796	0	-1.79769e+308	-1.79769e+308	2.14597e-12	5.869e-10	yes
P31830	XLOC_023961	Arl6ip4	chr5:124566097-124568205	SAL	COC	OK	0.368967	1.17049	1.15447	-4.61287	3.9714e-06	0.000344198	yes
P31840	XLOC_023969	Tmed2	chr5:124990703-125000515	SAL	COC	OK	7.10568	9.70161	0.311396	-4.13854	3.4952e-05	0.0021086	yes
P31922	XLOC_024029	Tbl2	chr5:135625526-135639743	SAL	COC	OK	1.47736	0.889242	-0.50764	2.95381	0.00313881	0.0896272	yes
P32025	XLOC_024081	BC055004	chr5:138667125-138694591	SAL	COC	OK	0.00151998	7.95069e-06	-5.25319	6.13788	8.3628e-10	1.53613e-07	yes
P32231	XLOC_024191	Kl	chr5:151755181-151796384	SAL	COC	OK	2.59059	1.9283	-0.295245	3.43585	0.000590693	0.0243132	yes
P32232	XLOC_024194	AC090432.1	chr5:3343892-3523218	SAL	COC	OK	0.148766	0	-1.79769e+308	-1.79769e+308	4.13202e-17	1.81617e-14	yes
P32268	XLOC_024206	A330021E22Rik	chr5:5579277-5664239	SAL	COC	OK	0.12588	0.533373	1.44389	-6.06856	1.29059e-09	2.1464e-07	yes
P32312	XLOC_024223	Dmtf1	chr5:9100736-9161776	SAL	COC	OK	2.09703	1.32224	-0.461192	4.12441	3.71684e-05	0.00222054	yes
P32402	XLOC_024304	Mll3	chr5:24777611-25004601	SAL	COC	OK	0.992683	0.74144	-0.291817	3.35193	0.00080251	0.0309608	yes
P32448	XLOC_024342	Slc30a3	chr5:31388478-31395988	SAL	COC	OK	1.38096	2.56666	0.619829	-4.98239	6.28038e-07	6.38782e-05	yes
P32562	XLOC_024396	Wfs1	chr5:37357342-37380221	SAL	COC	OK	3.57824	2.01453	-0.574483	6.40363	1.5173e-10	3.21954e-08	yes
P32607	XLOC_024423	Prom1	chr5:44384863-44493752	SAL	COC	OK	0.0964741	0.386641	1.38822	-5.37147	7.80973e-08	9.80759e-06	yes
P32608	XLOC_024423	Prom1	chr5:44384863-44493752	SAL	COC	OK	2.19278	3.16181	0.365974	-4.04755	5.17559e-05	0.00294889	yes
P32609	XLOC_024423	Prom1	chr5:44384863-44493752	SAL	COC	OK	0.949016	0.239937	-1.37505	6.94233	3.85691e-12	9.88897e-10	yes
P32611	XLOC_024423	Prom1	chr5:44384863-44493752	SAL	COC	OK	0.915377	0	-1.79769e+308	-1.79769e+308	2.71946e-20	1.33874e-17	yes
P32924	XLOC_024643	Sec31a	chr5:100790668-100845253	SAL	COC	OK	0.260199	1.30183	1.61008	-9.9487	0	0	yes
P3293	XLOC_002323	Ric8b	chr10:84380360-84479191	SAL	COC	OK	16.1695	19.1226	0.167743	-2.93677	0.00331645	0.0931863	yes
P32951	XLOC_024655	Wdfy3	chr5:102261971-102498940	SAL	COC	OK	4.59012	5.49588	0.180093	-3.3196	0.000901463	0.0334166	yes
P33101	XLOC_024738	Sez6l	chr5:112848179-113006205	SAL	COC	OK	1.30612	0.836493	-0.445597	3.52356	0.000425796	0.0183226	yes
P33392	XLOC_024892	Rimbp2	chr5:129266275-129459237	SAL	COC	OK	0.155989	0.394006	0.926581	-4.57243	4.82089e-06	0.000406375	yes
P33434	XLOC_024911	Gtf2i	chr5:134713703-134790616	SAL	COC	OK	1.61616	1.1512	-0.339246	3.16435	0.00155428	0.0519798	yes
P33444	XLOC_024913	Clip2	chr5:134965255-135028304	SAL	COC	OK	4.932	4.05364	-0.196129	2.93835	0.00329961	0.0931382	yes
P33552	XLOC_024967	6430598A04Rik	chr5:138172110-138182835	SAL	COC	OK	7.27005	5.85635	-0.216238	3.01076	0.00260591	0.0791874	yes
P33771	XLOC_025104	AC084315.1	chr6:4697305-4710514	SAL	COC	OK	24.2797	20.7211	-0.15849	3.0689	0.00214847	0.0681474	yes
P34036	XLOC_025268	Wee2	chr6:40392861-40416812	SAL	COC	OK	0.115969	0.0111468	-2.34216	3.3457	0.000820764	0.0312729	yes
P341	XLOC_000303	Apol7d	chr1:71632093-71709417	SAL	COC	OK	0	0.00805524	1.79769e+308	1.79769e+308	0	0	yes
P342	XLOC_000303	Apol7d	chr1:71632093-71709417	SAL	COC	OK	0.0273107	0	-1.79769e+308	-1.79769e+308	0	0	yes
P3424	XLOC_002436	Lin7a	chr10:106708898-106862199	SAL	COC	OK	2.14533	2.73934	0.24442	-2.97431	0.00293651	0.0852348	yes
P34246	XLOC_025432	Adcyap1r1	chr6:55401971-55451445	SAL	COC	OK	1.55386	0.47221	-1.19108	6.06443	1.32426e-09	2.17303e-07	yes
P3432	XLOC_002444	Osbpl8	chr10:110601857-110734303	SAL	COC	OK	13.0763	11.0501	-0.168366	3.11558	0.00183584	0.0600895	yes
P34464	XLOC_025607	Emx1	chr6:85137924-85154456	SAL	COC	OK	0.509556	0.983094	0.657165	-2.98063	0.00287659	0.0844922	yes
P34607	XLOC_025715	Itpr1	chr6:108163111-108501103	SAL	COC	OK	19.7747	23.3414	0.165825	-2.95911	0.00308533	0.0885108	yes
P34614	XLOC_025726	Lmcd1	chr6:112223751-112280419	SAL	COC	OK	0.982183	1.71417	0.556904	-3.64351	0.000268943	0.0124432	yes
P3466	XLOC_002474	Mdm1	chr10:117578842-117606053	SAL	COC	OK	0.17349	0.0599241	-1.06304	3.0017	0.00268478	0.0805891	yes
P34788	XLOC_025829	Clec4a2	chr6:123056445-123094017	SAL	COC	OK	0	0.0287881	1.79769e+308	1.79769e+308	3.26266e-06	0.000290968	yes
P3495	XLOC_002492	D930020B18Rik	chr10:121078643-121129948	SAL	COC	OK	0.0178254	0	-1.79769e+308	-1.79769e+308	1.85577e-05	0.00128308	yes
P34971	XLOC_025964	Ptpro	chr6:137200819-137413150	SAL	COC	OK	0	0.0348418	1.79769e+308	1.79769e+308	0.00202006	0.0647419	yes
P35041	XLOC_026018	Klhdc5	chr6:147039662-147061300	SAL	COC	OK	0.540814	1.25362	0.840716	-7.13622	9.59233e-13	2.74541e-10	yes
P3521	XLOC_002505	Agap2	chr10:126515962-126530225	SAL	COC	OK	39.1128	33.2981	-0.160949	3.138	0.00170103	0.0564275	yes
P35310	XLOC_026209	Clec5a	chr6:40524896-40535804	SAL	COC	OK	0.0936001	0.299517	1.16314	-4.20163	2.65e-05	0.00172559	yes
P35311	XLOC_026209	Clec5a	chr6:40524896-40535804	SAL	COC	OK	0.25875	0.0748427	-1.24047	3.99929	6.35333e-05	0.00355411	yes
P35376	XLOC_026259	Tmem176b	chr6:48783809-48791373	SAL	COC	OK	2.14026	3.34628	0.446919	-3.03094	0.00243795	0.0757672	yes
P35439	XLOC_026312	Neurod6	chr6:55627811-55631257	SAL	COC	OK	1.16499	1.88545	0.481455	-3.34992	0.000808342	0.0309915	yes
P35443	XLOC_026313	Pde1c	chr6:56019814-56319628	SAL	COC	OK	0.376697	0.194776	-0.659594	3.20075	0.00137071	0.0468593	yes
P35646	XLOC_026502	Rab11fip5	chr6:85284956-85324628	SAL	COC	OK	1.33676	2.25968	0.524972	-5.04816	4.46092e-07	4.69236e-05	yes
P35736	XLOC_026569	Grip2	chr6:91711502-91777244	SAL	COC	OK	0.0382049	0	-1.79769e+308	-1.79769e+308	0.00292799	0.0851885	yes
P35742	XLOC_026574	Prickle2	chr6:92320885-92656139	SAL	COC	OK	4.10385	4.99764	0.197041	-3.1847	0.00144905	0.049128	yes
P35763	XLOC_026591	Uba3	chr6:97133663-97155636	SAL	COC	OK	6.91303	3.75877	-0.609316	7.06477	1.60871e-12	4.49964e-10	yes
P35765	XLOC_026591	Uba3	chr6:97133663-97155636	SAL	COC	OK	3.91289	6.65825	0.531582	-6.12632	8.99367e-10	1.60413e-07	yes
P35796	XLOC_026608	Cntn3	chr6:102113299-102414661	SAL	COC	OK	0.575469	0.295346	-0.667036	3.59497	0.000324427	0.0146254	yes
P35893	XLOC_026673	Ankrd26	chr6:118452581-118512274	SAL	COC	OK	0.347795	0.631387	0.596307	-3.97099	7.15734e-05	0.00393238	yes
P35903	XLOC_026677	Wnt5b	chr6:119382548-119494336	SAL	COC	OK	0.234795	0.567554	0.882621	-3.92802	8.56473e-05	0.00458287	yes
P3594	XLOC_002539	Stat2	chr10:127707631-127729905	SAL	COC	OK	0.414605	1.15292	1.02272	-7.21108	5.55112e-13	1.62661e-10	yes
P3596	XLOC_002540	Pan2	chr10:127740390-127758403	SAL	COC	OK	0.690301	1.1724	0.529682	-4.23743	2.26089e-05	0.00152048	yes
P3602	XLOC_002547	Smarcc2	chr10:127896291-127927229	SAL	COC	OK	8.04534	6.31361	-0.242385	3.9097	9.241e-05	0.00481903	yes
P36236	XLOC_026897	Abcc9	chr6:142536381-142650794	SAL	COC	OK	0.0263197	0	-1.79769e+308	-1.79769e+308	0.000463648	0.0196763	yes
P36245	XLOC_026900	5730419I09Rik	chr6:142959439-143048627	SAL	COC	OK	2.34314	3.57574	0.422679	-5.15557	2.5286e-07	2.88143e-05	yes
P36478	XLOC_027059	Zscan22	chr7:13483163-13494432	SAL	COC	OK	0.734459	1.12856	0.429564	-2.97557	0.00292444	0.0852871	yes
P36802	XLOC_027278	Dyrk1b	chr7:28964501-28972313	SAL	COC	OK	1.40023	0.533338	-0.965237	6.23155	4.61837e-10	8.74435e-08	yes
P36992	XLOC_027425	Zfp788	chr7:48888572-48906904	SAL	COC	OK	1.08317	1.59419	0.386475	-2.94763	0.00320217	0.0908044	yes
P36993	XLOC_027425	Zfp788	chr7:48888572-48906904	SAL	COC	OK	2.69216	1.88272	-0.357625	3.32652	0.000879389	0.0326968	yes
P37033	XLOC_027458	Klk6	chr7:51079868-51087397	SAL	COC	OK	0.362469	0.103009	-1.25813	3.04678	0.00231308	0.0728058	yes
P37062	XLOC_027483	Lrrc4b	chr7:51684387-51718721	SAL	COC	OK	0.332535	0	-1.79769e+308	-1.79769e+308	9.28051e-06	0.000709412	yes
P37077	XLOC_027488	Kcnc3	chr7:51846033-51860124	SAL	COC	OK	0.482659	0.80258	0.508522	-3.10479	0.00190413	0.0615069	yes
P37078	XLOC_027488	Kcnc3	chr7:51846033-51860124	SAL	COC	OK	2.35623	3.20738	0.308391	-3.34207	0.000831561	0.0314893	yes
P37123	XLOC_027503	Slc17a7	chr7:52419290-52431508	SAL	COC	OK	35.6938	60.6814	0.530661	-9.45731	0	0	yes
P37246	XLOC_027566	Siglech	chr7:63023553-63034818	SAL	COC	OK	0.47395	0.982827	0.729332	-3.97305	7.09593e-05	0.00393377	yes
P37333	XLOC_027621	Agbl1	chr7:83462957-83911494	SAL	COC	OK	0	0.00447195	1.79769e+308	1.79769e+308	9.35798e-06	0.000710917	yes
P37358	XLOC_027639	Zfp710	chr7:87169699-87237637	SAL	COC	OK	6.39164	4.85286	-0.275423	4.26315	2.01566e-05	0.00137815	yes
P37359	XLOC_027639	Zfp710	chr7:87169699-87237637	SAL	COC	OK	1.59529	2.78585	0.557497	-6.9564	3.49076e-12	9.33931e-10	yes
P37436	XLOC_027706	Sytl2	chr7:97497208-97558948	SAL	COC	OK	0.649132	1.50387	0.840161	-6.35151	2.13205e-10	4.23211e-08	yes
P37438	XLOC_027706	Sytl2	chr7:97497208-97558948	SAL	COC	OK	2.31464	1.64535	-0.3413	3.43929	0.000583236	0.0240869	yes
P37737	XLOC_027930	Zfp143	chr7:117205215-117238906	SAL	COC	OK	0.67408	1.12538	0.512523	-3.39005	0.000698795	0.0277422	yes
P37749	XLOC_027940	Usp47	chr7:119167019-119254900	SAL	COC	OK	1.22114	2.35263	0.655751	-6.89313	5.45786e-12	1.37081e-09	yes
P37857	XLOC_027992	Hs3st2	chr7:128535372-128645282	SAL	COC	OK	5.29057	6.89348	0.264651	-3.45145	0.000557588	0.0232618	yes
P37875	XLOC_028010	Tnrc6a	chr7:130267769-130338802	SAL	COC	OK	1.56059	0.570598	-1.00614	6.43527	1.23254e-10	2.75797e-08	yes
P37927	XLOC_028038	Fam57b	chr7:133960398-133973733	SAL	COC	OK	0.345226	0.716851	0.730668	-3.4568	0.000546626	0.0228821	yes
P38263	XLOC_028204	Fgf3	chr7:152023987-152030341	SAL	COC	OK	0.388502	1.15275	1.08761	-3.61855	0.000296262	0.013504	yes
P38281	XLOC_028214	Oscar	chr7:3561414-3567759	SAL	COC	OK	0.435252	0.11479	-1.33282	4.01416	5.96574e-05	0.00336791	yes
P38309	XLOC_028229	Lair1	chr7:3958674-4014806	SAL	COC	OK	0	1.27602	1.79769e+308	1.79769e+308	1.22669e-09	2.06806e-07	yes
P38310	XLOC_028229	Lair1	chr7:3958674-4014806	SAL	COC	OK	0	1.11702	1.79769e+308	1.79769e+308	6.07247e-11	1.46537e-08	yes
P38312	XLOC_028229	Lair1	chr7:3958674-4014806	SAL	COC	OK	1.00069	0.4361	-0.830572	4.98302	6.25986e-07	6.42001e-05	yes
P38314	XLOC_028229	Lair1	chr7:3958674-4014806	SAL	COC	OK	0.0842828	0.33418	1.3775	-4.62438	3.75728e-06	0.000327949	yes
P3848	XLOC_002746	BC021785	chr10:39666712-39706452	SAL	COC	OK	0	0.00467766	1.79769e+308	1.79769e+308	1.38102e-10	3.03505e-08	yes
P38646	XLOC_028517	Pou2f2	chr7:25877471-25917507	SAL	COC	OK	0.352879	0.0710615	-1.60258	4.43422	9.24044e-06	0.000710763	yes
P38650	XLOC_028517	Pou2f2	chr7:25877471-25917507	SAL	COC	OK	0.44271	0.0694933	-1.85168	4.98216	6.28799e-07	6.34314e-05	yes
P38654	XLOC_028519	Gsk3a	chr7:26013276-26022870	SAL	COC	OK	0.0548229	0	-1.79769e+308	-1.79769e+308	0.00279464	0.0828763	yes
P38849	XLOC_028628	Cd22	chr7:31650420-31665361	SAL	COC	OK	0.00115844	0.0123369	2.36552	-3.69011	0.000224158	0.0105698	yes
P3914	XLOC_002801	Gm9766	chr10:53016059-53068936	SAL	COC	OK	2.00066	3.26577	0.490015	-3.57314	0.000352726	0.0157283	yes
P39207	XLOC_029028	Synm	chr7:74875046-74904628	SAL	COC	OK	0.067783	0.436984	1.86358	-8.00363	1.11022e-15	4.5545e-13	yes
P39438	XLOC_029218	Relt	chr7:107994361-108011960	SAL	COC	OK	0	0.0339386	1.79769e+308	1.79769e+308	2.5808e-126	1.51247e-123	yes
P39530	XLOC_029288	Hbb-b2	chr7:110961037-110962510	SAL	COC	OK	65.1166	49.7728	-0.268711	4.33525	1.45594e-05	0.00106025	yes
P39745	XLOC_029457	Sox6	chr7:122614857-123182258	SAL	COC	OK	0.745857	0.490303	-0.41951	3.5669	0.000361227	0.0159914	yes
P39814	XLOC_029509	Arhgap17	chr7:130422663-130513429	SAL	COC	OK	0.469176	0.800567	0.534341	-2.9612	0.0030644	0.0881158	yes
P39815	XLOC_029509	Arhgap17	chr7:130422663-130513429	SAL	COC	OK	0.159979	0.0388209	-1.41608	3.57721	0.000347275	0.0155415	yes
P39816	XLOC_029509	Arhgap17	chr7:130422663-130513429	SAL	COC	OK	0.482855	0.23949	-0.701202	3.28212	0.00103028	0.0367528	yes
P40046	XLOC_029617	D7Ertd443e	chr7:141457944-141568511	SAL	COC	OK	0.304544	0.681944	0.806131	-3.00091	0.00269172	0.0806009	yes
P4036	XLOC_002876	Arid5b	chr10:67558340-67741474	SAL	COC	OK	1.33324	0.812129	-0.495705	3.69406	0.000220704	0.0104469	yes
P40678	XLOC_030100	Zfp930	chr8:71750241-71752879	SAL	COC	OK	1.03657	1.99651	0.655483	-2.98734	0.00281421	0.0828576	yes
P40838	XLOC_030185	Slc10a7	chr8:81033233-81257904	SAL	COC	OK	0	0.0637652	1.79769e+308	1.79769e+308	0.000202167	0.00964367	yes
P40976	XLOC_030270	Chd9	chr8:93352733-93578407	SAL	COC	OK	2.20811	2.74903	0.219111	-3.33149	0.000863827	0.0323134	yes
P41522	XLOC_030678	Wrn	chr8:34344855-34495999	SAL	COC	OK	0.0736876	0.164419	0.802585	-3.02028	0.0025254	0.077895	yes
P41723	XLOC_030828	Kcnn1	chr8:73365947-73380907	SAL	COC	OK	0.315094	0.142264	-0.795187	3.70689	0.00020982	0.00997007	yes
P41775	XLOC_030877	Tmem184c	chr8:80119880-80134597	SAL	COC	OK	0.409778	1.22538	1.09539	-5.1385	2.76939e-07	3.12687e-05	yes
P41884	XLOC_030952	N4bp1	chr8:89365037-89409157	SAL	COC	OK	2.56834	3.90456	0.418885	-5.80417	6.4684e-09	9.25658e-07	yes
P41984	XLOC_031038	Exoc3l	chr8:107813823-107819998	SAL	COC	OK	0.225637	0.0427141	-1.6644	4.01943	5.83393e-05	0.00330867	yes
P42089	XLOC_031114	Adat1	chr8:114490807-114516202	SAL	COC	OK	0.802044	0.0371327	-3.07266	5.83679	5.32162e-09	7.89074e-07	yes
P42090	XLOC_031114	Adat1	chr8:114490807-114516202	SAL	COC	OK	0.781831	0.122251	-1.85556	6.12823	8.88605e-10	1.60824e-07	yes
P42145	XLOC_031154	Pcnxl2	chr8:128275408-128422193	SAL	COC	OK	0.242162	0.49333	0.711572	-3.94601	7.94626e-05	0.0043272	yes
P42185	XLOC_031187	Casp12	chr9:5345475-5373032	SAL	COC	OK	0.00571419	0.0409893	1.97036	-3.32818	0.000874144	0.0326003	yes
P42189	XLOC_031188	Pdgfd	chr9:6168611-6378843	SAL	COC	OK	0.147855	0.0325312	-1.51403	3.01302	0.00258665	0.0789923	yes
P42231	XLOC_031218	Mre11a	chr9:14589097-14641567	SAL	COC	OK	0.31583	0.150264	-0.742808	3.08008	0.00206947	0.0659816	yes
P42324	XLOC_031297	Ccdc159	chr9:21731914-21740316	SAL	COC	OK	0.487215	1.10604	0.81984	-4.13946	3.48123e-05	0.00211052	yes
P42327	XLOC_031300	Prkcsh	chr9:21807478-21818663	SAL	COC	OK	12.2958	15.6873	0.243595	-3.80347	0.000142682	0.00702394	yes
P42328	XLOC_031300	Prkcsh	chr9:21807478-21818663	SAL	COC	OK	21.9493	17.1698	-0.245585	4.12259	3.74639e-05	0.00222739	yes
P42351	XLOC_031317	2012-09-07	chr9:25056203-25116150	SAL	COC	OK	28.928	23.5605	-0.205241	3.61959	0.000295066	0.0134996	yes
P42352	XLOC_031317	2012-09-07	chr9:25056203-25116150	SAL	COC	OK	43.9599	53.2025	0.190828	-3.63443	0.000278591	0.0127934	yes
P42505	XLOC_031438	Zfp202	chr9:39999900-40021189	SAL	COC	OK	0.183632	0.38427	0.738411	-3.37025	0.000750995	0.0294347	yes
P42507	XLOC_031438	Zfp202	chr9:39999900-40021189	SAL	COC	OK	0.876227	0.426482	-0.720055	4.49774	6.86791e-06	0.000548853	yes
P4252	XLOC_002978	Fam108a	chr10:80046393-80053086	SAL	COC	OK	0.170839	0	-1.79769e+308	-1.79769e+308	8.85604e-05	0.00465775	yes
P42819	XLOC_031629	Cilp	chr9:65112986-65128413	SAL	COC	OK	0.00284849	0.00029806	-2.25725	4.05717	4.9671e-05	0.00285655	yes
P42834	XLOC_031637	Rbpms2	chr9:65477454-65508335	SAL	COC	OK	0.403899	0.174769	-0.837702	3.10628	0.00189458	0.0615213	yes
P42858	XLOC_031655	Vps13c	chr9:67688202-67843441	SAL	COC	OK	2.59547	2.12707	-0.199022	3.01101	0.00260385	0.0793206	yes
P42991	XLOC_031733	Sh3bgrl2	chr9:83441933-83532408	SAL	COC	OK	0.133795	0.0190811	-1.94761	3.28601	0.00101619	0.036568	yes
P43009	XLOC_031749	Cyb5r4	chr9:86916863-86972608	SAL	COC	OK	0.294111	0.83646	1.04522	-5.09074	3.56671e-07	3.817e-05	yes
P43069	XLOC_031792	Tfdp2	chr9:96096693-96224065	SAL	COC	OK	0.821333	0.0968156	-2.13812	7.2431	4.38538e-13	1.31636e-10	yes
P4328	XLOC_003023	Zfp938	chr10:81687594-81704025	SAL	COC	OK	2.54655	1.48294	-0.540713	3.95726	7.58142e-05	0.00414687	yes
P43293	XLOC_031930	Mtap4	chr9:109833961-109986451	SAL	COC	OK	2.27034	3.44755	0.417733	-5.6741	1.39416e-08	1.92786e-06	yes
P43363	XLOC_031983	Eomes	chr9:118387329-118395250	SAL	COC	OK	0.00472521	0.0359185	2.02834	-3.16913	0.00152896	0.0514124	yes
P43387	XLOC_031994	Acvr2b	chr9:119311561-119342619	SAL	COC	OK	0.231871	0.703434	1.10979	-4.70715	2.51209e-06	0.000236002	yes
P43388	XLOC_031994	Acvr2b	chr9:119311561-119342619	SAL	COC	OK	1.26898	0.671447	-0.636534	3.75548	0.000173006	0.00838264	yes
P43432	XLOC_032025	Fam198a	chr9:121860103-121889326	SAL	COC	OK	0.549745	0.209032	-0.966965	4.14591	3.38463e-05	0.00207237	yes
P4356	XLOC_003045	Bpil2	chr10:85422084-85474640	SAL	COC	OK	0.0165984	0	-1.79769e+308	-1.79769e+308	0.000941885	0.0344994	yes
P43616	XLOC_032153	Rgl3	chr9:21775970-21793897	SAL	COC	OK	0.263625	0.500774	0.641628	-2.99896	0.00270903	0.0809224	yes
P43662	XLOC_032193	Aplp2	chr9:30957141-31019400	SAL	COC	OK	1.02121	6.88905	1.90895	-18.1007	0	0	yes
P43923	XLOC_032372	Zc3h12c	chr9:51920089-51976216	SAL	COC	OK	0.182732	0.475548	0.956446	-5.36695	8.00803e-08	9.95503e-06	yes
P43993	XLOC_032414	Cplx3	chr9:57447825-57454088	SAL	COC	OK	2.08032	3.49638	0.519205	-5.25746	1.46057e-07	1.72839e-05	yes
P44031	XLOC_032428	Neo1	chr9:58722485-58884248	SAL	COC	OK	1.06284	0.322521	-1.19253	9.42955	0	0	yes
P44069	XLOC_032453	Skor1	chr9:62985976-62996768	SAL	COC	OK	0.00120195	0.013561	2.42326	-3.82006	0.00013342	0.00667479	yes
P44099	XLOC_032472	Ostb	chr9:65246294-65270580	SAL	COC	OK	0.0221505	0.0365682	0.501318	-4.32547	1.52204e-05	0.00110187	yes
P44253	XLOC_032582	Pgm3	chr9:86360760-86465449	SAL	COC	OK	0	0.0468267	1.79769e+308	1.79769e+308	0.000407336	0.0176517	yes
P44259	XLOC_032584	Snap91	chr9:86659980-86775489	SAL	COC	OK	0.666199	0.360014	-0.615447	3.50841	0.0004508	0.019331	yes
P44281	XLOC_032610	Zic1	chr9:91252895-91260648	SAL	COC	OK	7.53676	5.53692	-0.308354	5.08439	3.68814e-07	3.91293e-05	yes
P44287	XLOC_032618	Trpc1	chr9:95607045-95650777	SAL	COC	OK	1.66142	2.41437	0.373767	-3.4256	0.000613444	0.0249989	yes
P44361	XLOC_032660	Cdv3	chr9:103255431-103268110	SAL	COC	OK	1.20367	1.81302	0.409616	-3.61152	0.00030441	0.0138243	yes
P44508	XLOC_032753	Klhl18	chr9:110328430-110379198	SAL	COC	OK	0.0991726	0.0315349	-1.14577	3.00526	0.00265354	0.080042	yes
P44589	XLOC_032803	Scn5a	chr9:119392527-119488134	SAL	COC	OK	1.22859	0.837375	-0.383348	4.28195	1.85261e-05	0.00128814	yes
P44604	XLOC_032814	Cck	chr9:121398942-121404807	SAL	COC	OK	27.1716	42.1201	0.438352	-6.33849	2.32024e-10	4.53256e-08	yes
P44657	XLOC_032856	mt-Nd4	chrM:9876-11544	SAL	COC	OK	5723.47	5780.1	0.0098463	-4.26843	1.96857e-05	0.00135347	yes
P44659	XLOC_032859	mt-Nd5	chrM:11741-14070	SAL	COC	OK	2650.7	2689.67	0.0145925	-5.13527	2.81734e-07	3.12369e-05	yes
P44912	XLOC_033212	Phf6	chrX:50265442-50310120	SAL	COC	OK	0.48886	0.907267	0.618359	-3.59249	0.000327535	0.0147116	yes
P44935	XLOC_033260	Slc9a6	chrX:53862933-53917407	SAL	COC	OK	0.237524	0.412355	0.551616	-2.96309	0.0030457	0.0877832	yes
P45244	XLOC_033684	A630033H20Rik	chrX:104344265-104369000	SAL	COC	OK	0	0.049085	1.79769e+308	1.79769e+308	0.001031	0.0366721	yes
P45419	XLOC_033926	Pak3	chrX:139953133-140232335	SAL	COC	OK	7.39508	8.8386	0.178314	-3.24283	0.00118348	0.0414959	yes
P4548	XLOC_003207	Mon2	chr10:122429116-122513561	SAL	COC	OK	0.188037	0.107597	-0.558244	2.9266	0.00342693	0.0956354	yes
P4566	XLOC_003219	Arhgef25	chr10:126619576-126627110	SAL	COC	OK	1.17228	0.735875	-0.465645	2.97418	0.00293774	0.0850702	yes
P4573	XLOC_003222	Kif5a	chr10:126662754-126700136	SAL	COC	OK	284.654	306.082	0.0725818	-13.6029	0	0	yes
P45854	XLOC_034479	Frmd7	chrX:48247302-48295887	SAL	COC	OK	0.128323	0.376269	1.07575	-3.55263	0.000381397	0.0167041	yes
P4586	XLOC_003230	Nxph4	chr10:126962528-126971615	SAL	COC	OK	2.20026	3.2371	0.386101	-3.26407	0.00109825	0.0389514	yes
P45892	XLOC_034534	Gpr101	chrX:54749844-54756934	SAL	COC	OK	4.15099	3.35015	-0.214343	2.93431	0.00334287	0.0935017	yes
P46121	XLOC_034832	Zc4h2	chrX:92834531-92853848	SAL	COC	OK	0	0.0938321	1.79769e+308	1.79769e+308	0.000592237	0.0242955	yes
P4821	XLOC_003419	Spred2	chr11:19824377-19924029	SAL	COC	OK	5.25747	4.09613	-0.249608	3.13129	0.00174038	0.0575777	yes
P4922	XLOC_003515	Fbxw11	chr11:32542723-32646816	SAL	COC	OK	2.14958	2.89531	0.297819	-3.34136	0.000833684	0.0313766	yes
P5565	XLOC_004022	Scarf1	chr11:75327041-75340084	SAL	COC	OK	0.1421	0.321125	0.815295	-3.29275	0.000992115	0.0359116	yes
P5613	XLOC_004050	Coro6	chr11:77275912-77283986	SAL	COC	OK	0	0.148131	1.79769e+308	1.79769e+308	0.000255571	0.0119141	yes
P5807	XLOC_004182	Tubd1	chr11:86358492-86380862	SAL	COC	OK	0.287673	0.844602	1.07704	-4.99017	6.03277e-07	6.2391e-05	yes
P5837	XLOC_004202	Supt4h1	chr11:87551053-87557125	SAL	COC	OK	1.28005	0.430876	-1.08883	4.10187	4.09818e-05	0.00242482	yes
P5913	XLOC_004250	Hils1	chr11:94824104-94837641	SAL	COC	OK	0	0.0150732	1.79769e+308	1.79769e+308	0.00234727	0.073506	yes
P6117	XLOC_004398	Aoc2	chr11:101186376-101191016	SAL	COC	OK	0.530199	0.210327	-0.924587	3.97133	7.14734e-05	0.0039445	yes
P6148	XLOC_004421	Cd300lg	chr11:101902822-101916934	SAL	COC	OK	0	0.016285	1.79769e+308	1.79769e+308	0.00281418	0.0830554	yes
P616	XLOC_000456	Asb1	chr1:93437141-93456167	SAL	COC	OK	0.53935	0.835493	0.437656	-3.4257	0.000613214	0.0250725	yes
P62	XLOC_000054	Tcfap2b	chr1:19198994-19228815	SAL	COC	OK	0.0124128	0.000961087	-2.55842	3.52628	0.000421436	0.0181987	yes
P6630	XLOC_004719	Nefh	chr11:4838756-4848067	SAL	COC	OK	0.995814	0.302706	-1.1908	7.4795	7.4607e-14	2.35433e-11	yes
P675	XLOC_000513	2310035C23Rik	chr1:107560437-107651708	SAL	COC	OK	0.64001	0.178372	-1.27761	3.64601	0.000266339	0.0123692	yes
P701	XLOC_000532	Cntnap5a	chr1:117581332-118478603	SAL	COC	OK	1.05443	0.631212	-0.513116	3.75265	0.000174974	0.00844474	yes
P7311	XLOC_005325	Slc16a13	chr11:70030290-70034496	SAL	COC	OK	1.50608	0.364084	-1.41988	3.35819	0.000784534	0.0303625	yes
P7567	XLOC_005518	Rad51l3	chr11:82685465-82704116	SAL	COC	OK	0.47061	1.13894	0.883822	-4.17665	2.9583e-05	0.00187669	yes
P7569	XLOC_005518	Rad51l3	chr11:82685465-82704116	SAL	COC	OK	0.805614	0.262582	-1.12104	4.55637	5.20446e-06	0.000429874	yes
P7677	XLOC_005610	Ankfn1	chr11:89282300-89500945	SAL	COC	OK	0.320171	0.0361911	-2.18004	4.68536	2.79472e-06	0.000258606	yes
P7753	XLOC_005658	Nxph3	chr11:95371158-95375884	SAL	COC	OK	3.97745	5.70704	0.361059	-4.15583	3.24109e-05	0.00203511	yes
P7789	XLOC_005688	Tbkbp1	chr11:96997484-97012809	SAL	COC	OK	0	0.0642674	1.79769e+308	1.79769e+308	8.72004e-05	0.0046059	yes
P7840	XLOC_005712	Neurod2	chr11:98186728-98190962	SAL	COC	OK	1.5258	2.66426	0.557409	-5.35517	8.5475e-08	1.05194e-05	yes
P8150	XLOC_005931	Kpna2	chr11:106849942-106860855	SAL	COC	OK	1.5317	0.820498	-0.624224	3.80949	0.000139253	0.0068827	yes
P8153	XLOC_005931	Kpna2	chr11:106849942-106860855	SAL	COC	OK	0.129619	1.37371	2.36067	-4.49263	7.03499e-06	0.000551462	yes
P8154	XLOC_005931	Kpna2	chr11:106849942-106860855	SAL	COC	OK	0.0958166	1.29602	2.60462	-4.60195	4.18554e-06	0.00036022	yes
P826	XLOC_000639	Tnnt2	chr1:137737451-137748837	SAL	COC	OK	0.362568	0.0870486	-1.42675	3.11413	0.00184489	0.0602256	yes
P8545	XLOC_006191	Ntsr2	chr12:16660275-16667042	SAL	COC	OK	0.0769876	0	-1.79769e+308	-1.79769e+308	0.00325062	0.0919664	yes
P8569	XLOC_006217	6530401G17Rik	chr12:21117616-21292098	SAL	COC	OK	0.615872	0.329452	-0.625609	4.20417	2.6204e-05	0.00171539	yes
P8578	XLOC_006232	Klf11	chr12:25336235-25347639	SAL	COC	OK	2.17096	0.468939	-1.53245	5.86021	4.62287e-09	6.93826e-07	yes
P8579	XLOC_006232	Klf11	chr12:25336235-25347639	SAL	COC	OK	1.18691	1.69037	0.353601	-3.19969	0.00137573	0.0469006	yes
P8580	XLOC_006232	Klf11	chr12:25336235-25347639	SAL	COC	OK	1.7219	0.866703	-0.686487	3.12632	0.00177008	0.0580916	yes
P8642	XLOC_006272	Snx13	chr12:35731860-35832141	SAL	COC	OK	3.10388	3.8317	0.210655	-2.9126	0.00358431	0.0995757	yes
P8662	XLOC_006283	Dgkb	chr12:38606760-39359997	SAL	COC	OK	0.13897	0.343404	0.904646	-3.42512	0.000614519	0.02496	yes
P8676	XLOC_006290	Dock4	chr12:41172639-41573073	SAL	COC	OK	0.974804	3.71036	1.33665	-15.87	0	0	yes
P8677	XLOC_006290	Dock4	chr12:41172639-41573073	SAL	COC	OK	13.3132	11.0251	-0.188583	3.56551	0.000363154	0.0160191	yes
P8699	XLOC_006306	Scfd1	chr12:52478566-52551083	SAL	COC	OK	0.992563	0.279267	-1.26812	5.53347	3.13957e-08	4.19986e-06	yes
P8703	XLOC_006307	Coch	chr12:52694360-52706760	SAL	COC	OK	5.48305	6.8734	0.225997	-3.16449	0.00155356	0.0520973	yes
P8783	XLOC_006392	2700049A03Rik	chr12:72237834-72344290	SAL	COC	OK	0.644292	1.11453	0.548037	-4.49559	6.93784e-06	0.000550864	yes
P8784	XLOC_006392	2700049A03Rik	chr12:72237834-72344290	SAL	COC	OK	0.449162	0.0692616	-1.86949	7.77567	7.54952e-15	2.58089e-12	yes
P8879	XLOC_006443	4933426M11Rik	chr12:81891545-81981819	SAL	COC	OK	0.115218	0.0418667	-1.01234	3.01768	0.00254719	0.0783705	yes
P9001	XLOC_006530	Tshr	chr12:92639432-92778949	SAL	COC	OK	0	0.0106435	1.79769e+308	1.79769e+308	4.86208e-15	1.70965e-12	yes
P9012	XLOC_006538	Zc3h14	chr12:99985177-100139694	SAL	COC	OK	0.796741	0.469982	-0.527837	3.09502	0.001968	0.0632381	yes
P9105	XLOC_006598	Vrk1	chr12:107248472-107315620	SAL	COC	OK	0.722845	0.441031	-0.49408	3.03592	0.00239803	0.0747152	yes
P9162	XLOC_006709	Mark3	chr12:112812720-112894438	SAL	COC	OK	0.140152	0.3138	0.80603	-3.38463	0.00071275	0.0282052	yes
P9186	XLOC_006719	Inf2	chr12:113826994-113853767	SAL	COC	OK	9.97452	8.20824	-0.194895	3.34116	0.000834297	0.0313039	yes
P9193	XLOC_006723	AW555464	chr12:113960384-113984802	SAL	COC	OK	4.94699	6.55429	0.281339	-4.20945	2.55988e-05	0.00168473	yes
P9203	XLOC_006729	Tex22	chr12:114312712-114327128	SAL	COC	OK	0.000342366	0.0183586	3.98197	-4.52987	5.9021e-06	0.000481041	yes
P9236	XLOC_006763	Efr3b	chr12:3962553-4038915	SAL	COC	OK	0.141978	0.322569	0.820648	-4.36844	1.25135e-05	0.00092218	yes
P931	XLOC_000717	Tnr	chr1:161667640-161855053	SAL	COC	OK	1.39474	0.533504	-0.960996	7.38364	1.54099e-13	4.74124e-11	yes
P9385	XLOC_006898	Strn3	chr12:52709527-52839918	SAL	COC	OK	6.37559	5.1679	-0.21001	2.9506	0.00317153	0.0903519	yes
P9396	XLOC_006910	Eapp	chr12:55771326-55796884	SAL	COC	OK	2.35724	1.18453	-0.688144	2.93453	0.00334051	0.0936485	yes
P9397	XLOC_006910	Eapp	chr12:55771326-55796884	SAL	COC	OK	1.04567	2.14149	0.716842	-3.28644	0.00101462	0.0366185	yes
P952	XLOC_000735	Myoc	chr1:164569280-164588304	SAL	COC	OK	0.747996	0.280485	-0.980879	4.53162	5.85337e-06	0.000480249	yes
P9630	XLOC_007090	Ngb	chr12:88438480-88443489	SAL	COC	OK	0.941917	0.526448	-0.581764	2.9561	0.00311561	0.0891716	yes
P9748	XLOC_007187	Clmn	chr12:106001323-106103286	SAL	COC	OK	4.39586	5.2506	0.17768	-3.14547	0.00165817	0.0551545	yes
P9749	XLOC_007187	Clmn	chr12:106001323-106103286	SAL	COC	OK	0.725511	1.10377	0.419611	-4.82177	1.4229e-06	0.000136809	yes
P9750	XLOC_007187	Clmn	chr12:106001323-106103286	SAL	COC	OK	2.34955	1.06879	-0.787691	10.7546	0	0	yes
P990	XLOC_000761	Ildr2	chr1:168184269-168246954	SAL	COC	OK	0	0.0645243	1.79769e+308	1.79769e+308	0.00276753	0.0822706	yes

## Sheet: isoform_exp.diff.sig
gene_id	test_id	gene	locus	sample_1	sample_2	status	value_1	value_2	ln.fold_change.	test_stat	p_value	q_value	significant	source
XLOC_000010	TCONS_00000036	Rb1cc1	chr1:6196277-6266729	SAL	COC	OK	0.13057	0.713769	1.69865	-3.75969	0.000170121	0.00443206	yes	protein_coding
XLOC_000012	TCONS_00000040	St18	chr1:6477311-6851021	SAL	COC	OK	0.383504	0.186048	-0.723346	3.97453	7.0519e-05	0.00202614	yes	protein_coding
XLOC_000012	TCONS_00000041	St18	chr1:6477311-6851021	SAL	COC	OK	0.237247	0.886623	1.31832	-8.31079	0	0	yes	protein_coding
XLOC_000012	TCONS_00000042	St18	chr1:6477311-6851021	SAL	COC	OK	0.317543	0.144071	-0.790308	3.99916	6.35678e-05	0.00184562	yes	protein_coding
XLOC_000012	TCONS_00000049	St18	chr1:6477311-6851021	SAL	COC	OK	0.940865	0.65497	-0.362211	2.93432	0.00334281	0.0582964	yes	protein_coding
XLOC_000021	TCONS_00000066	3110035E14Rik	chr1:9538028-9621256	SAL	COC	OK	14.702	19.7587	0.295607	-5.13582	2.80909e-07	1.20903e-05	yes	protein_coding
XLOC_000059	TCONS_00000147	Paqr8	chr1:20880697-20929632	SAL	COC	OK	9.27587	6.85267	-0.302778	3.63487	0.000278126	0.00688054	yes	protein_coding
XLOC_000059	TCONS_00000148	Paqr8	chr1:20880697-20929632	SAL	COC	OK	1.50356	0.402099	-1.31889	6.46631	1.00422e-10	5.96362e-09	yes	protein_coding
XLOC_000077	TCONS_00000177	Col9a1	chr1:24184448-24259577	SAL	COC	OK	0.0262501	0	-1.79769e+308	-1.79769e+308	0.00103038	0.0216368	yes	protein_coding
XLOC_000100	TCONS_00000213	Dst	chr1:33965124-34365495	SAL	COC	OK	2.03603	0.622369	-1.18522	17.4301	0	0	yes	protein_coding
XLOC_000100	TCONS_00000214	Dst	chr1:33965124-34365495	SAL	COC	OK	0.663868	1.04848	0.457011	-6.46079	1.04155e-10	6.18037e-09	yes	protein_coding
XLOC_000110	TCONS_00000245	Arid5a	chr1:36364577-36380874	SAL	COC	OK	0.452516	0	-1.79769e+308	-1.79769e+308	1.81169e-06	6.96188e-05	yes	protein_coding
XLOC_000113	TCONS_00000258	Cnnm3	chr1:36568711-36585082	SAL	COC	OK	1.0727	1.47731	0.320048	-3.19564	0.00139519	0.0280572	yes	protein_coding
XLOC_000123	TCONS_00000277	Inpp4a	chr1:37356709-37467581	SAL	COC	OK	0.253498	0.0792207	-1.16312	3.97541	7.02569e-05	0.00202017	yes	protein_coding
XLOC_000142	TCONS_00000317	Map4k4	chr1:39957757-40083155	SAL	COC	OK	0.204868	0.479703	0.850802	-4.9395	7.83233e-07	3.16467e-05	yes	protein_coding
XLOC_000162	TCONS_00000352	Nck2	chr1:43502595-43627360	SAL	COC	OK	0.298722	0.52762	0.568861	-2.78237	0.00539638	0.0860422	yes	protein_coding
XLOC_000163	TCONS_00000354	1500015O10Rik	chr1:43787446-43799423	SAL	COC	OK	2.06523	1.16218	-0.574948	3.0144	0.00257485	0.0471643	yes	protein_coding
XLOC_000176	TCONS_00000390	Wdr75	chr1:45852010-45880464	SAL	COC	OK	2.04072	1.32323	-0.433228	3.09175	0.00198983	0.0379583	yes	protein_coding
XLOC_000213	TCONS_00000486	Aox3l1	chr1:58267240-58436108	SAL	COC	OK	0	0.00184232	1.79769e+308	1.79769e+308	2.07435e-13	1.4366e-11	yes	protein_coding
XLOC_000237	TCONS_00000550	Cyp20a1	chr1:60400166-60444904	SAL	COC	OK	0.967828	1.56279	0.479173	-3.08748	0.00201863	0.0384684	yes	protein_coding
XLOC_000261	TCONS_00000599	Eef1b2	chr1:63223398-63227060	SAL	COC	OK	1.46851	2.50776	0.535144	-2.83373	0.00460083	0.0757209	yes	protein_coding
XLOC_000266	TCONS_00000607	Adam23	chr1:63492464-63643089	SAL	COC	OK	0.611681	0.416293	-0.384822	2.84238	0.00447782	0.0741545	yes	protein_coding
XLOC_000266	TCONS_00000608	Adam23	chr1:63492464-63643089	SAL	COC	OK	0.161377	0.398929	0.90504	-5.03157	4.86484e-07	2.03282e-05	yes	protein_coding
XLOC_000284	TCONS_00000666	Mtap2	chr1:66221841-66489157	SAL	COC	OK	12.6181	8.88615	-0.350641	3.776	0.000159366	0.00418254	yes	protein_coding
XLOC_000288	TCONS_00000678	Rpe	chr1:66747404-66864169	SAL	COC	OK	0.34078	0.0726258	-1.54592	4.32442	1.52934e-05	0.000504513	yes	protein_coding
XLOC_000303	TCONS_00000705	Apol7d	chr1:71632093-71709417	SAL	COC	OK	0.0273107	0	-1.79769e+308	-1.79769e+308	0	0	yes	protein_coding
XLOC_000303	TCONS_00000706	Apol7d	chr1:71632093-71709417	SAL	COC	OK	0	0.00805524	1.79769e+308	1.79769e+308	0	0	yes	protein_coding
XLOC_000310	TCONS_00000722	Smarcal1	chr1:72629824-72679708	SAL	COC	OK	0.383896	0.173069	-0.796681	3.45362	0.000553116	0.012578	yes	protein_coding
XLOC_000326	TCONS_00000772	Plcd4	chr1:74455949-74634820	SAL	COC	OK	0.39219	0.751395	0.650185	-4.29111	1.77778e-05	0.000579551	yes	protein_coding
XLOC_000326	TCONS_00000774	Plcd4	chr1:74455949-74634820	SAL	COC	OK	0.560004	0.285762	-0.672784	2.83323	0.00460798	0.0758051	yes	protein_coding
XLOC_000328	TCONS_00000788	Stk36	chr1:74648018-74683468	SAL	COC	OK	0.29741	0.102071	-1.06944	4.1219	3.75754e-05	0.00113561	yes	protein_coding
XLOC_000328	TCONS_00000790	Stk36	chr1:74648018-74683468	SAL	COC	OK	0.0394961	0.112797	1.04938	-2.8724	0.00407368	0.0687282	yes	protein_coding
XLOC_000329	TCONS_00000798	Ttll4	chr1:74708318-74748406	SAL	COC	OK	0.465152	0.232603	-0.693029	3.58594	0.000335871	0.00813111	yes	protein_coding
XLOC_000341	TCONS_00000845	Des	chr1:75356903-75371587	SAL	COC	OK	0.0193116	0	-1.79769e+308	-1.79769e+308	2.10785e-28	1.79681e-26	yes	protein_coding
XLOC_000342	TCONS_00000849	Speg	chr1:75371871-75428895	SAL	COC	OK	0	0.0318233	1.79769e+308	1.79769e+308	0.00295316	0.0526459	yes	protein_coding
XLOC_000342	TCONS_00000851	Speg	chr1:75371871-75428895	SAL	COC	OK	0.0897055	0.0484138	-0.616746	2.75755	0.00582371	0.0916219	yes	protein_coding
XLOC_000349	TCONS_00000899	Slc4a3	chr1:75542840-75558747	SAL	COC	OK	0.855411	2.40689	1.03451	-6.96759	3.22409e-12	2.09841e-10	yes	protein_coding
XLOC_000355	TCONS_00000906	Mogat1	chr1:78494380-78534748	SAL	COC	OK	0.114616	0.00315692	-3.59199	7.16321	7.88036e-13	5.31447e-11	yes	protein_coding
XLOC_000355	TCONS_00000909	Mogat1	chr1:78494380-78534748	SAL	COC	OK	0	0.121613	1.79769e+308	1.79769e+308	0.00232751	0.0433361	yes	protein_coding
XLOC_000356	TCONS_00000917	Acsl3	chr1:78654399-78703562	SAL	COC	OK	3.80157	2.08244	-0.601874	3.44717	0.000566491	0.0128352	yes	protein_coding
XLOC_000381	TCONS_00000984	Gm7609	chr1:84989264-85286414	SAL	COC	OK	0	0.00512287	1.79769e+308	1.79769e+308	7.70798e-208	8.30813e-206	yes	protein_coding
XLOC_000381	TCONS_00000986	Gm7609	chr1:84989264-85286414	SAL	COC	OK	0.0064969	0.00371976	-0.557666	9.70116	0	0	yes	protein_coding
XLOC_000381	TCONS_00000987	Gm7609	chr1:84989264-85286414	SAL	COC	OK	0.0307399	0.0116886	-0.966945	20.9339	0	0	yes	protein_coding
XLOC_000388	TCONS_00001008	Sp100	chr1:87496952-87606573	SAL	COC	OK	0.410886	0.0241079	-2.83578	5.35847	8.39314e-08	3.84066e-06	yes	protein_coding
XLOC_000388	TCONS_00001011	Sp100	chr1:87496952-87606573	SAL	COC	OK	0.0406128	0.2924	1.97404	-3.52631	0.00042139	0.00990565	yes	protein_coding
XLOC_000388	TCONS_00001013	Sp100	chr1:87496952-87606573	SAL	COC	OK	0	0.201312	1.79769e+308	1.79769e+308	5.3093e-07	2.20496e-05	yes	protein_coding
XLOC_000403	TCONS_00001078	Dis3l2	chr1:88600378-88946672	SAL	COC	OK	2.80855	0.118006	-3.16969	14.4264	0	0	yes	protein_coding
XLOC_000413	TCONS_00001106	Neu2	chr1:89373408-89494420	SAL	COC	OK	0.20603	0	-1.79769e+308	-1.79769e+308	1.62999e-06	6.31901e-05	yes	protein_coding
XLOC_000415	TCONS_00001109	Inpp5d	chr1:89516886-89617082	SAL	COC	OK	0.245266	0.0121784	-3.00268	5.58421	2.3477e-08	1.13782e-06	yes	protein_coding
XLOC_000415	TCONS_00001113	Inpp5d	chr1:89516886-89617082	SAL	COC	OK	0.412124	0.661082	0.472552	-3.16327	0.00156006	0.0308081	yes	protein_coding
XLOC_000435	TCONS_00001179	Trpm8	chr1:90174235-90285868	SAL	COC	OK	0	0.00450174	1.79769e+308	1.79769e+308	0.00235873	0.0437534	yes	protein_coding
XLOC_000456	TCONS_00001225	Asb1	chr1:93437141-93456167	SAL	COC	OK	0.53935	0.835493	0.437656	-3.4257	0.000613214	0.0137891	yes	protein_coding
XLOC_000468	TCONS_00001242	Capn10	chr1:94830952-94844518	SAL	COC	OK	0.232645	0.531588	0.826356	-3.69998	0.000215614	0.00546827	yes	protein_coding
XLOC_000478	TCONS_00001269	2012-09-02	chr1:95375540-95406837	SAL	COC	OK	0	0.237898	1.79769e+308	1.79769e+308	0.000707549	0.0155861	yes	protein_coding
XLOC_000478	TCONS_00001270	2012-09-02	chr1:95375540-95406837	SAL	COC	OK	0.335712	0	-1.79769e+308	-1.79769e+308	0.00143484	0.0287385	yes	protein_coding
XLOC_000497	TCONS_00001305	Gin1	chr1:99602624-99690286	SAL	COC	OK	1.04955	0.0952114	-2.40002	6.84972	7.39919e-12	4.71299e-10	yes	protein_coding
XLOC_000504	TCONS_00001316	Cntnap5b	chr1:101669341-102382519	SAL	COC	OK	0.650275	1.9277	1.08669	-9.32843	0	0	yes	protein_coding
XLOC_000504	TCONS_00001317	Cntnap5b	chr1:101669341-102382519	SAL	COC	OK	0.358294	1.15072	1.16678	-7.99007	1.33227e-15	9.97703e-14	yes	protein_coding
XLOC_000532	TCONS_00001378	Cntnap5a	chr1:117581332-118478603	SAL	COC	OK	1.05443	0.631212	-0.513116	3.75265	0.000174974	0.00454105	yes	protein_coding
XLOC_000555	TCONS_00001418	Gpr39	chr1:127573571-127809678	SAL	COC	OK	0	0.115871	1.79769e+308	1.79769e+308	0.00230122	0.0428788	yes	protein_coding
XLOC_000597	TCONS_00001516	Dstyk	chr1:134314029-134373622	SAL	COC	OK	2.96685	2.00855	-0.390089	3.29601	0.000980686	0.0207628	yes	protein_coding
XLOC_000603	TCONS_00001528	Ppp1r15b	chr1:135027719-135036377	SAL	COC	OK	1.62487	2.14312	0.276833	-2.977	0.00291082	0.0521153	yes	protein_coding
XLOC_000637	TCONS_00001604	Tnni1	chr1:137679641-137707566	SAL	COC	OK	0.191924	0.942995	1.59196	-3.87835	0.000105168	0.00290098	yes	protein_coding
XLOC_000637	TCONS_00001607	Tnni1	chr1:137679641-137707566	SAL	COC	OK	0.228264	1.10382	1.57603	-4.33558	1.45373e-05	0.000482129	yes	protein_coding
XLOC_000640	TCONS_00001614	Tmem9	chr1:137904795-137931607	SAL	COC	OK	0.263002	0	-1.79769e+308	-1.79769e+308	3.1109e-07	1.3282e-05	yes	protein_coding
XLOC_000676	TCONS_00001705	Tpr	chr1:152208434-152313295	SAL	COC	OK	0.571027	0	-1.79769e+308	-1.79769e+308	1.02565e-05	0.000349001	yes	protein_coding
XLOC_000676	TCONS_00001711	Tpr	chr1:152208434-152313295	SAL	COC	OK	5.26089	2.7444	-0.650739	5.6442	1.65951e-08	8.16488e-07	yes	protein_coding
XLOC_000679	TCONS_00001719	Ivns1abp	chr1:153191498-153211575	SAL	COC	OK	0.508549	0.243926	-0.734695	3.62706	0.000286664	0.007059	yes	protein_coding
XLOC_000691	TCONS_00001747	Rgs8	chr1:155500154-155544797	SAL	COC	OK	1.53116	0.704234	-0.776668	3.05947	0.00221729	0.0415432	yes	protein_coding
XLOC_000702	TCONS_00001777	Tor1aip2	chr1:157851728-157915991	SAL	COC	OK	0.870859	0.40602	-0.763079	4.05535	5.0059e-05	0.00147698	yes	protein_coding
XLOC_000711	TCONS_00001794	Sec16b	chr1:159428005-159498556	SAL	COC	OK	0.0276772	0.0111965	-0.905007	2.99757	0.00272143	0.0492565	yes	protein_coding
XLOC_000717	TCONS_00001801	Tnr	chr1:161667640-161855053	SAL	COC	OK	1.39474	0.533504	-0.960996	7.38364	1.54099e-13	1.0742e-11	yes	protein_coding
XLOC_000733	TCONS_00001874	Gm10176	chr1:163872216-164410074	SAL	COC	OK	0.00460248	0.00404419	-0.129313	10.5145	0	0	yes	protein_coding
XLOC_000735	TCONS_00001882	Myoc	chr1:164569280-164588304	SAL	COC	OK	0.747996	0.280485	-0.980879	4.53162	5.85337e-06	0.000208198	yes	protein_coding
XLOC_000740	TCONS_00001890	Scyl3	chr1:165859230-165924927	SAL	COC	OK	0.0416332	0.160697	1.35062	-3.80565	0.000141434	0.00376624	yes	protein_coding
XLOC_000747	TCONS_00001910	Slc19a2	chr1:166179176-166195516	SAL	COC	OK	0.132033	0.520327	1.3714	-5.92067	3.20628e-09	1.67004e-07	yes	protein_coding
XLOC_000758	TCONS_00001939	Cd247	chr1:167711205-167932809	SAL	COC	OK	0	0.22334	1.79769e+308	1.79769e+308	0.000397633	0.00940052	yes	protein_coding
XLOC_000761	TCONS_00001949	Ildr2	chr1:168184269-168246954	SAL	COC	OK	0	0.0645243	1.79769e+308	1.79769e+308	0.00294725	0.0525531	yes	protein_coding
XLOC_000783	TCONS_00001990	1700009P17Rik	chr1:173044048-173057098	SAL	COC	OK	0.021741	0	-1.79769e+308	-1.79769e+308	1.68912e-12	1.1189e-10	yes	protein_coding
XLOC_000783	TCONS_00001993	1700009P17Rik	chr1:173044048-173057098	SAL	COC	OK	0.196868	0	-1.79769e+308	-1.79769e+308	0.00106398	0.0222484	yes	protein_coding
XLOC_000785	TCONS_00001998	Nr1i3	chr1:173144100-173152645	SAL	COC	OK	0.150142	0	-1.79769e+308	-1.79769e+308	0.000192141	0.00492658	yes	protein_coding
XLOC_000785	TCONS_00001999	Nr1i3	chr1:173144100-173152645	SAL	COC	OK	0.142232	0	-1.79769e+308	-1.79769e+308	0.000458639	0.0106703	yes	protein_coding
XLOC_000788	TCONS_00002013	B4galt3	chr1:173200458-173211317	SAL	COC	OK	13.9278	10.7876	-0.255491	3.85773	0.000114444	0.00313137	yes	protein_coding
XLOC_000788	TCONS_00002016	B4galt3	chr1:173200458-173211317	SAL	COC	OK	0.377266	0.124643	-1.1075	3.76913	0.000163818	0.00428882	yes	protein_coding
XLOC_000788	TCONS_00002018	B4galt3	chr1:173200458-173211317	SAL	COC	OK	2.49351	4.97477	0.69069	-6.56647	5.15226e-11	3.09917e-09	yes	protein_coding
XLOC_000805	TCONS_00002078	Copa	chr1:173996143-174052461	SAL	COC	OK	4.9785	6.77983	0.308822	-4.72124	2.34412e-06	8.87077e-05	yes	protein_coding
XLOC_000805	TCONS_00002080	Copa	chr1:173996143-174052461	SAL	COC	OK	6.22634	4.84955	-0.249903	2.74322	0.00608405	0.0950559	yes	protein_coding
XLOC_000809	TCONS_00002100	Igsf8	chr1:174191771-174249972	SAL	COC	OK	3.02046	1.38349	-0.7808	6.6861	2.29194e-11	1.4047e-09	yes	protein_coding
XLOC_000813	TCONS_00002111	Igsf9	chr1:174411918-174429009	SAL	COC	OK	0.783468	0.197252	-1.37925	7.75787	8.65974e-15	6.31391e-13	yes	protein_coding
XLOC_000813	TCONS_00002112	Igsf9	chr1:174411918-174429009	SAL	COC	OK	0.407666	1.10122	0.993724	-6.9243	4.38138e-12	2.82698e-10	yes	protein_coding
XLOC_000813	TCONS_00002116	Igsf9	chr1:174411918-174429009	SAL	COC	OK	0.0627681	0.1994	1.15587	-4.05788	4.95207e-05	0.00146283	yes	protein_coding
XLOC_000813	TCONS_00002119	Igsf9	chr1:174411918-174429009	SAL	COC	OK	0.402529	0	-1.79769e+308	-1.79769e+308	6.9714e-06	0.000244813	yes	protein_coding
XLOC_000848	TCONS_00002184	Sdccag8	chr1:178744790-179188334	SAL	COC	OK	0	0.0371306	1.79769e+308	1.79769e+308	0.00540809	0.0862105	yes	protein_coding
XLOC_000865	TCONS_00002218	Cdc42bpa	chr1:181890602-182129733	SAL	COC	OK	6.93343	8.46448	0.199523	-3.63212	0.000281107	0.00694048	yes	protein_coding
XLOC_000865	TCONS_00002219	Cdc42bpa	chr1:181890602-182129733	SAL	COC	OK	1.5808	2.2576	0.356369	-3.07015	0.00213954	0.0403805	yes	protein_coding
XLOC_000865	TCONS_00002220	Cdc42bpa	chr1:181890602-182129733	SAL	COC	OK	5.9061	4.99218	-0.168114	2.84311	0.00446763	0.0740021	yes	protein_coding
XLOC_000865	TCONS_00002221	Cdc42bpa	chr1:181890602-182129733	SAL	COC	OK	0.685643	1.7869	0.957881	-8.28998	2.22045e-16	1.70214e-14	yes	protein_coding
XLOC_000865	TCONS_00002225	Cdc42bpa	chr1:181890602-182129733	SAL	COC	OK	1.49894	0.768795	-0.667687	2.87223	0.0040758	0.0687485	yes	protein_coding
XLOC_000865	TCONS_00002226	Cdc42bpa	chr1:181890602-182129733	SAL	COC	OK	1.17201	2.21173	0.635058	-5.70882	1.13759e-08	5.67184e-07	yes	protein_coding
XLOC_000865	TCONS_00002229	Cdc42bpa	chr1:181890602-182129733	SAL	COC	OK	0.292445	0	-1.79769e+308	-1.79769e+308	4.37664e-09	2.25757e-07	yes	protein_coding
XLOC_000879	TCONS_00002260	Cnih4	chr1:183081061-183099125	SAL	COC	OK	0.115879	0.318237	1.01025	-3.69906	0.000216403	0.00548456	yes	protein_coding
XLOC_000887	TCONS_00002280	Susd4	chr1:184693990-184826729	SAL	COC	OK	0.638246	0.225075	-1.04229	4.57542	4.75275e-06	0.000171753	yes	protein_coding
XLOC_000903	TCONS_00002309	Gpatch2	chr1:189039386-189175583	SAL	COC	OK	0.057949	0.173199	1.09488	-3.39919	0.00067585	0.0150031	yes	protein_coding
XLOC_000929	TCONS_00002374	Irf6	chr1:194979305-195027897	SAL	COC	OK	0	0.0387841	1.79769e+308	1.79769e+308	7.44891e-73	7.05075e-71	yes	protein_coding
XLOC_000973	TCONS_00002483	Slco5a1	chr1:12856629-12981258	SAL	COC	OK	0.048428	0.227135	1.54547	-4.20588	2.60064e-05	0.000818467	yes	protein_coding
XLOC_000973	TCONS_00002484	Slco5a1	chr1:12856629-12981258	SAL	COC	OK	0.0207466	0.183003	2.17712	-4.07749	4.55252e-05	0.00135663	yes	protein_coding
XLOC_000980	TCONS_00002504	Eya1	chr1:14159034-14300281	SAL	COC	OK	0.588301	0.888729	0.412555	-2.73416	0.00625388	0.0971801	yes	protein_coding
XLOC_000990	TCONS_00002523	Stau2	chr1:16218754-16510193	SAL	COC	OK	0.575922	0.259412	-0.797555	3.91434	9.0652e-05	0.00254003	yes	protein_coding
XLOC_000990	TCONS_00002528	Stau2	chr1:16218754-16510193	SAL	COC	OK	0.322277	0.0975734	-1.19481	4.50201	6.73149e-06	0.000237394	yes	protein_coding
XLOC_001017	TCONS_00002584	Rims1	chr1:22276331-22911673	SAL	COC	OK	1.11131	1.61688	0.374964	-3.88867	0.000100793	0.00279063	yes	protein_coding
XLOC_001024	TCONS_00002607	Col19a1	chr1:24268728-24594311	SAL	COC	OK	0.160729	0.38527	0.874224	-3.87603	0.000106175	0.00292337	yes	protein_coding
XLOC_001027	TCONS_00002610	Gm10925	chr1:24620813-24621627	SAL	COC	OK	3930.13	3884.71	-0.011624	3.12659	0.00176849	0.0342886	yes	protein_coding
XLOC_001054	TCONS_00002661	Bend6	chr1:33908896-33964661	SAL	COC	OK	0.24765	0.607131	0.896727	-3.97737	6.96831e-05	0.00200677	yes	protein_coding
XLOC_001069	TCONS_00002692	Sema4c	chr1:36605486-36615194	SAL	COC	OK	0.194474	0.455204	0.850446	-4.33936	1.42901e-05	0.000475199	yes	protein_coding
XLOC_001069	TCONS_00002693	Sema4c	chr1:36605486-36615194	SAL	COC	OK	0.35173	0.607549	0.54657	-3.21511	0.00130396	0.026494	yes	protein_coding
XLOC_001069	TCONS_00002695	Sema4c	chr1:36605486-36615194	SAL	COC	OK	1.56259	0.995134	-0.451224	3.96339	7.38919e-05	0.00211167	yes	protein_coding
XLOC_001069	TCONS_00002698	Sema4c	chr1:36605486-36615194	SAL	COC	OK	0.32135	0	-1.79769e+308	-1.79769e+308	0.00133951	0.0271057	yes	protein_coding
XLOC_001085	TCONS_00002752	Aff3	chr1:38234170-38721800	SAL	COC	OK	0.16595	0.309361	0.622826	-3.37742	0.000731702	0.0160518	yes	protein_coding
XLOC_001106	TCONS_00002795	1700029F09Rik	chr1:44143457-44175653	SAL	COC	OK	0.345154	0.945941	1.00819	-3.94902	7.84718e-05	0.00223144	yes	protein_coding
XLOC_001106	TCONS_00002796	1700029F09Rik	chr1:44143457-44175653	SAL	COC	OK	0.556747	1.10883	0.68895	-2.99598	0.00273561	0.0494292	yes	protein_coding
XLOC_001106	TCONS_00002804	1700029F09Rik	chr1:44143457-44175653	SAL	COC	OK	0.0343379	0	-1.79769e+308	-1.79769e+308	6.85256e-116	6.90701e-114	yes	protein_coding
XLOC_001126	TCONS_00002872	Nab1	chr1:52514137-52557523	SAL	COC	OK	0.156059	0.39117	0.918905	-2.77468	0.00552568	0.0878035	yes	protein_coding
XLOC_001147	TCONS_00002930	Boll	chr1:55305501-55420313	SAL	COC	OK	0.0149603	0	-1.79769e+308	-1.79769e+308	1.55333e-265	1.78796e-263	yes	protein_coding
XLOC_001150	TCONS_00002935	Satb2	chr1:56850829-57099359	SAL	COC	OK	0.318427	0.624226	0.673121	-4.41906	9.91322e-06	0.000338092	yes	protein_coding
XLOC_001152	TCONS_00002938	1110034B05Rik	chr1:57445080-57474797	SAL	COC	OK	0.828315	0.410979	-0.70085	3.43495	0.00059266	0.0133551	yes	protein_coding
XLOC_001155	TCONS_00002950	Kctd18	chr1:58011944-58082743	SAL	COC	OK	1.10855	0.412727	-0.988022	5.16952	2.34698e-07	1.02252e-05	yes	protein_coding
XLOC_001155	TCONS_00002952	Kctd18	chr1:58011944-58082743	SAL	COC	OK	1.03706	1.67083	0.476935	-3.40768	0.000655167	0.0146179	yes	protein_coding
XLOC_001173	TCONS_00003014	Wdr12	chr1:60133711-60207876	SAL	COC	OK	4.28005	1.3391	-1.16197	6.73584	1.62981e-11	1.00967e-09	yes	protein_coding
XLOC_001187	TCONS_00003038	Ino80d	chr1:63004991-63223396	SAL	COC	OK	1.80822	1.42946	-0.235046	3.34624	0.000819166	0.0176999	yes	protein_coding
XLOC_001187	TCONS_00003039	Ino80d	chr1:63004991-63223396	SAL	COC	OK	0.412857	0.148777	-1.02065	4.40559	1.05497e-05	0.000358651	yes	protein_coding
XLOC_001202	TCONS_00003065	Fzd5	chr1:64777133-64784324	SAL	COC	OK	1.41433	1.81113	0.247293	-2.92728	0.00341935	0.0593813	yes	protein_coding
XLOC_001202	TCONS_00003066	Fzd5	chr1:64777133-64784324	SAL	COC	OK	0.617635	0.424464	-0.375071	2.85296	0.00433147	0.0722602	yes	protein_coding
XLOC_001211	TCONS_00003088	Cryga	chr1:65146962-65169788	SAL	COC	OK	0.184283	0.8844	1.56844	-4.03044	5.56725e-05	0.00163291	yes	protein_coding
XLOC_001211	TCONS_00003089	Cryga	chr1:65146962-65169788	SAL	COC	OK	0.181168	0.876242	1.57622	-3.75758	0.000171562	0.00446335	yes	protein_coding
XLOC_001211	TCONS_00003092	D630023F18Rik	chr1:65146962-65169788	SAL	COC	OK	0.312172	0.0698155	-1.4977	3.86313	0.000111941	0.00306966	yes	protein_coding
XLOC_001233	TCONS_00003136	Fn1	chr1:71632093-71709417	SAL	COC	OK	0.569786	1.23783	0.775854	-7.69751	1.37668e-14	1.00081e-12	yes	protein_coding
XLOC_001233	TCONS_00003137	Fn1	chr1:71632093-71709417	SAL	COC	OK	0.980239	0.673117	-0.375878	3.81225	0.000137709	0.00368151	yes	protein_coding
XLOC_001248	TCONS_00003182	Rnf25	chr1:74640321-74647971	SAL	COC	OK	0.451977	0	-1.79769e+308	-1.79769e+308	0.00128816	0.0262303	yes	protein_coding
XLOC_001278	TCONS_00003275	Wdfy1	chr1:79698836-79778020	SAL	COC	OK	0.0256183	0.182377	1.96277	-4.53713	5.70257e-06	0.000203222	yes	protein_coding
XLOC_001284	TCONS_00003289	Dock10	chr1:80497647-80755128	SAL	COC	OK	1.42829	0.961907	-0.395314	4.21452	2.50309e-05	0.000791104	yes	protein_coding
XLOC_001294	TCONS_00003313	Pid1	chr1:84032867-84281220	SAL	COC	OK	2.59131	4.04862	0.446211	-4.45925	8.22461e-06	0.000284403	yes	protein_coding
XLOC_001298	TCONS_00003323	C130026I21Rik	chr1:84989264-85286414	SAL	COC	OK	0	0.0243382	1.79769e+308	1.79769e+308	7.35529e-23	6.06206e-21	yes	protein_coding
XLOC_001327	TCONS_00003376	Kcnj13	chr1:89223572-89347385	SAL	COC	OK	0.918634	0.49786	-0.612568	2.80875	0.0049734	0.0807303	yes	protein_coding
XLOC_001346	TCONS_00003431	Per2	chr1:93312560-93355907	SAL	COC	OK	0.484099	0.290938	-0.509178	3.35891	0.0007825	0.0170161	yes	protein_coding
XLOC_001364	TCONS_00003477	Thap4	chr1:95601967-95686372	SAL	COC	OK	0.185697	0.57783	1.13516	-3.90405	9.45979e-05	0.00263869	yes	protein_coding
XLOC_001379	TCONS_00003503	Pam	chr1:99691690-99992223	SAL	COC	OK	0	0.302478	1.79769e+308	1.79769e+308	0.000231751	0.005828	yes	protein_coding
XLOC_001379	TCONS_00003505	Pam	chr1:99691690-99992223	SAL	COC	OK	0.529333	0.33161	-0.467658	2.73403	0.00625652	0.0972009	yes	protein_coding
XLOC_001379	TCONS_00003506	Pam	chr1:99691690-99992223	SAL	COC	OK	0.268445	1.10903	1.41859	-8.21636	2.22045e-16	1.71271e-14	yes	protein_coding
XLOC_001430	TCONS_00003618	Insig2	chr1:123200929-123229166	SAL	COC	OK	0	0.152359	1.79769e+308	1.79769e+308	0.00075572	0.0165107	yes	protein_coding
XLOC_001440	TCONS_00003649	Nckap5	chr1:127810196-128727376	SAL	COC	OK	0.0878714	0.174983	0.688816	-3.17583	0.00149407	0.0297093	yes	protein_coding
XLOC_001445	TCONS_00003671	Lct	chr1:130181332-130224895	SAL	COC	OK	0.0146302	0.00246359	-1.78146	2.90897	0.00362618	0.0622771	yes	protein_coding
XLOC_001474	TCONS_00003737	Mfsd4	chr1:133904183-133964639	SAL	COC	OK	0.20762	0.469997	0.817018	-3.9355	8.30229e-05	0.00234832	yes	protein_coding
XLOC_001474	TCONS_00003739	Mfsd4	chr1:133904183-133964639	SAL	COC	OK	0.88446	1.34969	0.422656	-3.1868	0.00143859	0.028798	yes	protein_coding
XLOC_001474	TCONS_00003740	Mfsd4	chr1:133904183-133964639	SAL	COC	OK	0	1.06909	1.79769e+308	1.79769e+308	5.70246e-17	4.45844e-15	yes	protein_coding
XLOC_001474	TCONS_00003745	Mfsd4	chr1:133904183-133964639	SAL	COC	OK	0	0.00275623	1.79769e+308	1.79769e+308	0	0	yes	protein_coding
XLOC_001489	TCONS_00003781	Atp2b4	chr1:135599254-135697618	SAL	COC	OK	9.71438	8.00396	-0.193671	3.24799	0.00116223	0.0240202	yes	protein_coding
XLOC_001490	TCONS_00003787	Optc	chr1:135793772-135817991	SAL	COC	OK	0.00597258	0.0448404	2.01593	-4.22587	2.38023e-05	0.000754833	yes	protein_coding
XLOC_001490	TCONS_00003790	Optc	chr1:135793772-135817991	SAL	COC	OK	0.273103	0.0390697	-1.9445	2.83511	0.00458093	0.0754599	yes	protein_coding
XLOC_001497	TCONS_00003801	Gm11092	chr1:136352107-136387595	SAL	COC	OK	0.125222	0	-1.79769e+308	-1.79769e+308	0	0	yes	protein_coding
XLOC_001514	TCONS_00003858	Igfn1	chr1:137850154-137902919	SAL	COC	OK	0.0214807	0.0559762	0.957771	-2.79022	0.00526721	0.0844157	yes	protein_coding
XLOC_001534	TCONS_00003904	Crb1	chr1:141093632-141273677	SAL	COC	OK	0	0.019353	1.79769e+308	1.79769e+308	5.71137e-23	4.71761e-21	yes	protein_coding
XLOC_001534	TCONS_00003905	Crb1	chr1:141093632-141273677	SAL	COC	OK	0.00455453	0	-1.79769e+308	-1.79769e+308	7.14e-23	5.89113e-21	yes	protein_coding
XLOC_001540	TCONS_00003922	Cfh	chr1:141982431-142079988	SAL	COC	OK	1.65366	2.21674	0.293045	-2.89225	0.00382491	0.0651056	yes	protein_coding
XLOC_001562	TCONS_00003965	BC003331	chr1:152208434-152313295	SAL	COC	OK	3.3965	4.40432	0.25984	-3.09819	0.00194706	0.0372378	yes	protein_coding
XLOC_001562	TCONS_00003967	BC003331	chr1:152208434-152313295	SAL	COC	OK	0.0615192	0.691057	2.41887	-7.31516	2.57128e-13	1.77745e-11	yes	protein_coding
XLOC_001563	TCONS_00003974	Prg4	chr1:152208434-152313295	SAL	COC	OK	0.16807	0	-1.79769e+308	-1.79769e+308	4.44305e-09	2.28866e-07	yes	protein_coding
XLOC_001563	TCONS_00003979	Prg4	chr1:152208434-152313295	SAL	COC	OK	0.287287	0.0831244	-1.24014	4.82366	1.40951e-06	5.51298e-05	yes	protein_coding
XLOC_001563	TCONS_00003980	Prg4	chr1:152208434-152313295	SAL	COC	OK	0.026424	0	-1.79769e+308	-1.79769e+308	1.2104e-23	1.00424e-21	yes	protein_coding
XLOC_001563	TCONS_00003981	Prg4	chr1:152208434-152313295	SAL	COC	OK	0.0179189	0	-1.79769e+308	-1.79769e+308	7.41895e-10	4.11118e-08	yes	protein_coding
XLOC_001574	TCONS_00004012	Rgl1	chr1:154363888-154613481	SAL	COC	OK	8.61943	6.57314	-0.271028	4.10623	4.02177e-05	0.00121055	yes	protein_coding
XLOC_001577	TCONS_00004018	Smg7	chr1:154684125-154749776	SAL	COC	OK	2.78909	4.52884	0.48475	-6.79218	1.10454e-11	6.91732e-10	yes	protein_coding
XLOC_001577	TCONS_00004019	Smg7	chr1:154684125-154749776	SAL	COC	OK	4.5163	3.31344	-0.309707	4.47326	7.70351e-06	0.000267999	yes	protein_coding
XLOC_001577	TCONS_00004020	Smg7	chr1:154684125-154749776	SAL	COC	OK	4.94944	3.28401	-0.410208	5.99029	2.09471e-09	1.10888e-07	yes	protein_coding
XLOC_001577	TCONS_00004021	Smg7	chr1:154684125-154749776	SAL	COC	OK	5.4635	6.80015	0.218856	-3.53666	0.000405221	0.00956173	yes	protein_coding
XLOC_001593	TCONS_00004050	Xpr1	chr1:157122830-157264545	SAL	COC	OK	0.0627254	0.0360341	-0.5543	40.4365	0	0	yes	protein_coding
XLOC_001598	TCONS_00004065	Tor1aip1	chr1:157851728-157915991	SAL	COC	OK	1.81188	0.685538	-0.971916	7.45835	8.77076e-14	6.17747e-12	yes	protein_coding
XLOC_001598	TCONS_00004066	Tor1aip1	chr1:157851728-157915991	SAL	COC	OK	4.79487	5.91614	0.210138	-3.05865	0.00222339	0.041626	yes	protein_coding
XLOC_001598	TCONS_00004067	Tor1aip1	chr1:157851728-157915991	SAL	COC	OK	0.0405065	0.114236	1.0368	-2.82491	0.00472942	0.0774611	yes	protein_coding
XLOC_001598	TCONS_00004070	Tor1aip1	chr1:157851728-157915991	SAL	COC	OK	0	0.401291	1.79769e+308	1.79769e+308	3.02176e-10	1.72314e-08	yes	protein_coding
XLOC_001598	TCONS_00004072	Tor1aip1	chr1:157851728-157915991	SAL	COC	OK	0.196026	0.0229187	-2.14629	4.15014	3.32276e-05	0.00102075	yes	protein_coding
XLOC_001617	TCONS_00004123	Tnn	chr1:162015164-162083711	SAL	COC	OK	0.00369924	0.0726124	2.97701	-3.14421	0.00166534	0.0325765	yes	protein_coding
XLOC_001622	TCONS_00004134	Zbtb37	chr1:162938930-162968670	SAL	COC	OK	1.18719	0.551492	-0.766721	4.90897	9.15555e-07	3.66163e-05	yes	protein_coding
XLOC_001622	TCONS_00004136	Zbtb37	chr1:162938930-162968670	SAL	COC	OK	0.60898	1.26184	0.728543	-4.7631	1.90639e-06	7.29573e-05	yes	protein_coding
XLOC_001643	TCONS_00004208	Prrx1	chr1:165175255-165243781	SAL	COC	OK	0.223333	0.0738078	-1.1072	4.06993	4.70263e-05	0.00139578	yes	protein_coding
XLOC_001647	TCONS_00004214	BC055324	chr1:165859230-165924927	SAL	COC	OK	0.451965	0.790176	0.558652	-3.30049	0.000965174	0.0204867	yes	protein_coding
XLOC_001647	TCONS_00004215	BC055324	chr1:165859230-165924927	SAL	COC	OK	0.99779	0.601115	-0.506757	3.19949	0.00137671	0.027723	yes	protein_coding
XLOC_001664	TCONS_00004252	Pou2f1	chr1:167711205-167932809	SAL	COC	OK	0.639378	0.332852	-0.652796	3.47212	0.000516358	0.0118541	yes	protein_coding
XLOC_001664	TCONS_00004255	Pou2f1	chr1:167711205-167932809	SAL	COC	OK	0.360542	0.703865	0.668979	-3.44953	0.000561555	0.012735	yes	protein_coding
XLOC_001669	TCONS_00004262	Pogk	chr1:168309227-168339959	SAL	COC	OK	1.63053	2.13968	0.271749	-3.39052	0.00069761	0.015399	yes	protein_coding
XLOC_001669	TCONS_00004264	Pogk	chr1:168309227-168339959	SAL	COC	OK	0.122329	0.324953	0.976965	-5.0918	3.54687e-07	1.50657e-05	yes	protein_coding
XLOC_001685	TCONS_00004290	Rgs4	chr1:171671607-171677773	SAL	COC	OK	2.20036	4.45719	0.705898	-7.01502	2.29905e-12	1.51352e-10	yes	protein_coding
XLOC_001691	TCONS_00004308	Uhmk1	chr1:172123550-172145687	SAL	COC	OK	0.630102	0.24313	-0.952288	6.46639	1.00369e-10	5.96523e-09	yes	protein_coding
XLOC_001692	TCONS_00004311	Nos1ap	chr1:172231276-172520596	SAL	COC	OK	7.1957	5.61071	-0.248807	3.56564	0.00036297	0.00870521	yes	protein_coding
XLOC_001698	TCONS_00004332	Fcrla	chr1:172847706-172857714	SAL	COC	OK	0.116187	0	-1.79769e+308	-1.79769e+308	0.00119014	0.0244884	yes	protein_coding
XLOC_001700	TCONS_00004340	Fcgr2b	chr1:172890688-172906678	SAL	COC	OK	0.254275	0	-1.79769e+308	-1.79769e+308	5.08475e-07	2.11759e-05	yes	protein_coding
XLOC_001701	TCONS_00004344	Fcgr3	chr1:172981304-172995066	SAL	COC	OK	0.362371	0.732128	0.703286	-2.91275	0.00358259	0.061699	yes	protein_coding
XLOC_001704	TCONS_00004352	Tomm40l	chr1:173144100-173152645	SAL	COC	OK	6.50199	4.42206	-0.385503	5.01214	5.38268e-07	2.23419e-05	yes	protein_coding
XLOC_001704	TCONS_00004354	Tomm40l	chr1:173144100-173152645	SAL	COC	OK	3.27117	5.07105	0.438401	-5.27921	1.2974e-07	5.79463e-06	yes	protein_coding
XLOC_001708	TCONS_00004377	Usp21	chr1:173212075-173218122	SAL	COC	OK	0.0750165	0	-1.79769e+308	-1.79769e+308	0.000836524	0.0180175	yes	protein_coding
XLOC_001742	TCONS_00004461	Cadm3	chr1:175264384-175396171	SAL	COC	OK	2.04304	1.19188	-0.53891	2.83643	0.00456216	0.0752671	yes	protein_coding
XLOC_001761	TCONS_00004505	Pld5	chr1:177892436-178205443	SAL	COC	OK	0.14236	0.336207	0.859372	-3.58091	0.000342404	0.00826511	yes	protein_coding
XLOC_001778	TCONS_00004563	Adck3	chr1:181890602-182129733	SAL	COC	OK	0.447975	0	-1.79769e+308	-1.79769e+308	0.000171396	0.00446061	yes	protein_coding
XLOC_001778	TCONS_00004568	Adck3	chr1:181890602-182129733	SAL	COC	OK	0	0.723814	1.79769e+308	1.79769e+308	9.95899e-05	0.00276142	yes	protein_coding
XLOC_001779	TCONS_00004575	Psen2	chr1:182157134-182193569	SAL	COC	OK	0	0.156759	1.79769e+308	1.79769e+308	5.15629e-05	0.00151955	yes	protein_coding
XLOC_001808	TCONS_00004635	Mosc2	chr1:186636946-186670330	SAL	COC	OK	2.72323	1.50857	-0.590657	2.93203	0.00336755	0.0586181	yes	protein_coding
XLOC_001862	TCONS_00004789	Ipcef1	chr10:3294062-3605912	SAL	COC	OK	2.1111	3.72851	0.568802	-7.3787	1.59872e-13	1.11133e-11	yes	protein_coding
XLOC_001880	TCONS_00004834	Lats1	chr10:7401006-7436256	SAL	COC	OK	0.386415	0.0810686	-1.56162	5.91481	3.32258e-09	1.72821e-07	yes	protein_coding
XLOC_001901	TCONS_00004880	Plagl1	chr10:12810496-12851500	SAL	COC	OK	0	0.0419308	1.79769e+308	1.79769e+308	0.00032066	0.00780594	yes	protein_coding
XLOC_001901	TCONS_00004884	Plagl1	chr10:12810496-12851500	SAL	COC	OK	0.206418	0.0116006	-2.87885	4.53286	5.81896e-06	0.000207073	yes	protein_coding
XLOC_001901	TCONS_00004885	Plagl1	chr10:12810496-12851500	SAL	COC	OK	0.264936	0.0448393	-1.7764	5.17918	2.22861e-07	9.7323e-06	yes	protein_coding
XLOC_001901	TCONS_00004893	Plagl1	chr10:12810496-12851500	SAL	COC	OK	0.010562	0.15027	2.65517	-3.20951	0.00132963	0.0269496	yes	protein_coding
XLOC_001916	TCONS_00004925	Nhsl1	chr10:18110127-18253698	SAL	COC	OK	0.12346	0.343916	1.02448	-5.61105	2.01104e-08	9.81671e-07	yes	protein_coding
XLOC_001963	TCONS_00005013	Ctgf	chr10:24269246-24318489	SAL	COC	OK	5.62342	9.50281	0.524646	-7.13138	9.9365e-13	6.68902e-11	yes	protein_coding
XLOC_001966	TCONS_00005021	Epb4.1l2	chr10:25079603-25243320	SAL	COC	OK	0.24485	0.0591289	-1.42093	4.96865	6.7422e-07	2.75857e-05	yes	protein_coding
XLOC_001966	TCONS_00005025	Epb4.1l2	chr10:25079603-25243320	SAL	COC	OK	2.55311	1.77999	-0.360707	3.05197	0.00227346	0.0424462	yes	protein_coding
XLOC_001975	TCONS_00005040	Ptprk	chr10:27794625-28317203	SAL	COC	OK	0.881614	1.22961	0.332701	-3.14593	0.00165559	0.0324624	yes	protein_coding
XLOC_002003	TCONS_00005099	Lama4	chr10:38685320-38829994	SAL	COC	OK	0.0157219	0	-1.79769e+308	-1.79769e+308	1.33267e-85	1.27765e-83	yes	protein_coding
XLOC_002005	TCONS_00005107	Fyn	chr10:39088660-39451813	SAL	COC	OK	6.27039	7.82527	0.22152	-2.86636	0.00415224	0.0697854	yes	protein_coding
XLOC_002005	TCONS_00005108	Fyn	chr10:39088660-39451813	SAL	COC	OK	8.14845	6.09863	-0.289763	3.76744	0.000164928	0.00431032	yes	protein_coding
XLOC_002013	TCONS_00005129	Cdk19	chr10:40068313-40203624	SAL	COC	OK	0.404506	0.6277	0.439395	-2.97605	0.00291985	0.0521643	yes	protein_coding
XLOC_002022	TCONS_00005145	Mical1	chr10:41196119-41210175	SAL	COC	OK	0.752867	1.19176	0.459294	-3.57535	0.000349766	0.00842647	yes	protein_coding
XLOC_002022	TCONS_00005147	Mical1	chr10:41196119-41210175	SAL	COC	OK	0.160917	0.297666	0.615085	-2.7464	0.00602524	0.0943545	yes	protein_coding
XLOC_002070	TCONS_00005256	Pln	chr10:53016059-53068936	SAL	COC	OK	0.675096	0.364537	-0.616228	2.97454	0.00293431	0.0523849	yes	protein_coding
XLOC_002070	TCONS_00005257	Pln	chr10:53016059-53068936	SAL	COC	OK	0.374206	0.0866642	-1.46277	4.30518	1.66851e-05	0.000546556	yes	protein_coding
XLOC_002082	TCONS_00005277	Smpdl3a	chr10:57514140-57531636	SAL	COC	OK	0.25004	0.695745	1.02336	-3.06774	0.00215682	0.040645	yes	protein_coding
XLOC_002083	TCONS_00005281	Gcc2	chr10:57718244-57768347	SAL	COC	OK	0.0381314	0	-1.79769e+308	-1.79769e+308	0.000170758	0.0044471	yes	protein_coding
XLOC_002083	TCONS_00005282	Gcc2	chr10:57718244-57768347	SAL	COC	OK	1.10029	0.441249	-0.913716	2.72875	0.00635752	0.0985033	yes	protein_coding
XLOC_002095	TCONS_00005312	Cbara1	chr10:59165224-59326880	SAL	COC	OK	8.67809	11.6043	0.290575	-4.37772	1.19926e-05	0.000404023	yes	protein_coding
XLOC_002095	TCONS_00005314	Cbara1	chr10:59165224-59326880	SAL	COC	OK	10.1231	6.17991	-0.493515	6.86447	6.67355e-12	4.2617e-10	yes	protein_coding
XLOC_002100	TCONS_00005336	Spock2	chr10:59568966-59597946	SAL	COC	OK	3.71934	5.72687	0.431623	-5.8774	4.16754e-09	2.15867e-07	yes	protein_coding
XLOC_002102	TCONS_00005340	Psap	chr10:59740374-59765345	SAL	COC	OK	10.0962	15.1096	0.403167	-6.41117	1.44403e-10	8.49425e-09	yes	protein_coding
XLOC_002103	TCONS_00005345	4632428N05Rik	chr10:59765495-60159238	SAL	COC	OK	0.782652	0.305585	-0.940459	2.81093	0.00493986	0.0803082	yes	protein_coding
XLOC_002107	TCONS_00005351	Tbata	chr10:60634701-60651589	SAL	COC	OK	0.0325075	0.0031687	-2.32815	2.96574	0.00301955	0.0537011	yes	protein_coding
XLOC_002107	TCONS_00005353	Tbata	chr10:60634701-60651589	SAL	COC	OK	0.0326473	0.00389285	-2.12662	2.89863	0.00374795	0.0640148	yes	protein_coding
XLOC_002107	TCONS_00005354	Tbata	chr10:60634701-60651589	SAL	COC	OK	0.00277814	0.0130577	1.5476	-3.84301	0.000121534	0.00329517	yes	protein_coding
XLOC_002107	TCONS_00005358	Tbata	chr10:60634701-60651589	SAL	COC	OK	0.00597862	0	-1.79769e+308	-1.79769e+308	0.00058113	0.013131	yes	protein_coding
XLOC_002124	TCONS_00005395	Dna2	chr10:62409773-62436933	SAL	COC	OK	0.185515	0.367015	0.68227	-2.79535	0.00518429	0.0835174	yes	protein_coding
XLOC_002139	TCONS_00005427	Egr2	chr10:66998222-67004936	SAL	COC	OK	0.157652	0	-1.79769e+308	-1.79769e+308	0.00136694	0.0275932	yes	protein_coding
XLOC_002144	TCONS_00005451	Rhobtb1	chr10:68614181-68754539	SAL	COC	OK	0.584207	0	-1.79769e+308	-1.79769e+308	3.35018e-05	0.00102748	yes	protein_coding
XLOC_002145	TCONS_00005458	Ank3	chr10:68996969-69490184	SAL	COC	OK	0.356586	0.767318	0.766325	-6.48135	9.09055e-11	5.42437e-09	yes	protein_coding
XLOC_002145	TCONS_00005459	Ank3	chr10:68996969-69490184	SAL	COC	OK	0.0191299	0.860836	3.80665	-3.83339	0.00012639	0.00341195	yes	protein_coding
XLOC_002146	TCONS_00005463	Ccdc6	chr10:69559868-69655948	SAL	COC	OK	0.493393	0	-1.79769e+308	-1.79769e+308	6.67925e-06	0.000235663	yes	protein_coding
XLOC_002153	TCONS_00005479	Ipmk	chr10:70810510-70896075	SAL	COC	OK	0	0.0200296	1.79769e+308	1.79769e+308	0	0	yes	protein_coding
XLOC_002158	TCONS_00005487	Zwint	chr10:72117592-72137712	SAL	COC	OK	70.8714	83.2675	0.161191	-2.87873	0.00399274	0.0675614	yes	protein_coding
XLOC_002159	TCONS_00005509	Pcdh15	chr10:72562089-74112482	SAL	COC	OK	0.0672616	0.395294	1.77104	-8.69653	0	0	yes	protein_coding
XLOC_002159	TCONS_00005498	Pcdh15	chr10:72562089-74112482	SAL	COC	OK	0.310852	0.139651	-0.800173	4.74244	2.11159e-06	8.03979e-05	yes	protein_coding
XLOC_002159	TCONS_00005504	Pcdh15	chr10:72562089-74112482	SAL	COC	OK	1.42594	0.863186	-0.501958	5.63749	1.72551e-08	8.47844e-07	yes	protein_coding
XLOC_002159	TCONS_00005505	Pcdh15	chr10:72562089-74112482	SAL	COC	OK	0.71916	0.0556006	-2.55989	12.7789	0	0	yes	protein_coding
XLOC_002159	TCONS_00005521	Pcdh15	chr10:72562089-74112482	SAL	COC	OK	0.0488415	0.482845	2.29112	-4.45686	8.31693e-06	0.000287196	yes	protein_coding
XLOC_002159	TCONS_00005513	Pcdh15	chr10:72562089-74112482	SAL	COC	OK	0	0.0465841	1.79769e+308	1.79769e+308	4.05085e-05	0.00121833	yes	protein_coding
XLOC_002159	TCONS_00005520	Pcdh15	chr10:72562089-74112482	SAL	COC	OK	0	0.586353	1.79769e+308	1.79769e+308	3.93904e-12	2.54818e-10	yes	protein_coding
XLOC_002165	TCONS_00005541	Specc1l	chr10:74674817-74775144	SAL	COC	OK	9.91567	7.92414	-0.224203	3.93861	8.19549e-05	0.00232339	yes	protein_coding
XLOC_002165	TCONS_00005542	Specc1l	chr10:74674817-74775144	SAL	COC	OK	5.01401	6.69604	0.289279	-4.67304	2.96777e-06	0.000110569	yes	protein_coding
XLOC_002170	TCONS_00005557	Ggt1	chr10:75024348-75079713	SAL	COC	OK	1.28719	0.190976	-1.90807	4.72251	2.32953e-06	8.82004e-05	yes	protein_coding
XLOC_002170	TCONS_00005558	Ggt1	chr10:75024348-75079713	SAL	COC	OK	0.12041	0.508051	1.43968	-5.04118	4.62666e-07	1.93982e-05	yes	protein_coding
XLOC_002170	TCONS_00005560	Ggt1	chr10:75024348-75079713	SAL	COC	OK	1.37942	0	-1.79769e+308	-1.79769e+308	7.18401e-11	4.30049e-09	yes	protein_coding
XLOC_002170	TCONS_00005566	Ggt1	chr10:75024348-75079713	SAL	COC	OK	0.11641	0.325169	1.02723	-3.43011	0.000603336	0.0135792	yes	protein_coding
XLOC_002171	TCONS_00005573	Ggt5	chr10:75024348-75079713	SAL	COC	OK	0.0873777	0.240763	1.01357	-3.14265	0.00167428	0.0326999	yes	protein_coding
XLOC_002182	TCONS_00005589	2610028H24Rik	chr10:75911825-75978598	SAL	COC	OK	0.0975567	0	-1.79769e+308	-1.79769e+308	0.00080881	0.0175116	yes	protein_coding
XLOC_002188	TCONS_00005610	Slc19a1	chr10:76494985-76629293	SAL	COC	OK	0.298475	0	-1.79769e+308	-1.79769e+308	0.00557281	0.0884205	yes	protein_coding
XLOC_002229	TCONS_00005693	Hcn2	chr10:79179378-79198853	SAL	COC	OK	0.701982	4.04461	1.75123	-14.4582	0	0	yes	protein_coding
XLOC_002234	TCONS_00005709	Ptbp1	chr10:79314125-79345919	SAL	COC	OK	0	0.726885	1.79769e+308	1.79769e+308	3.68893e-08	1.7492e-06	yes	protein_coding
XLOC_002250	TCONS_00005772	Midn	chr10:79611016-79621113	SAL	COC	OK	0.353983	0.860358	0.8881	-5.64555	1.64654e-08	8.11179e-07	yes	protein_coding
XLOC_002254	TCONS_00005790	Mum1	chr10:79689178-79706648	SAL	COC	OK	2.20937	1.37497	-0.474275	4.30229	1.69043e-05	0.000552282	yes	protein_coding
XLOC_002255	TCONS_00005797	Ndufs7	chr10:79711865-79719539	SAL	COC	OK	11.0448	14.4889	0.271425	-3.41578	0.000635988	0.0142283	yes	protein_coding
XLOC_002256	TCONS_00005805	Dazap1	chr10:79724230-79751153	SAL	COC	OK	2.7336	1.68428	-0.484281	4.05292	5.05826e-05	0.00149184	yes	protein_coding
XLOC_002258	TCONS_00005816	Apc2	chr10:79758721-79783282	SAL	COC	OK	0.393362	0	-1.79769e+308	-1.79769e+308	0.000159623	0.00418635	yes	protein_coding
XLOC_002259	TCONS_00005819	Reep6	chr10:79792697-79799186	SAL	COC	OK	0.380234	0.831198	0.78208	-4.19681	2.70699e-05	0.000847644	yes	protein_coding
XLOC_002270	TCONS_00005840	Dot1l	chr10:80217950-80258206	SAL	COC	OK	0	0.0217905	1.79769e+308	1.79769e+308	0.00483177	0.078826	yes	protein_coding
XLOC_002287	TCONS_00005900	Matk	chr10:80715679-80726110	SAL	COC	OK	2.38585	1.43762	-0.506568	3.15888	0.00158375	0.0312345	yes	protein_coding
XLOC_002289	TCONS_00005910	Pip5k1c	chr10:80755707-80782718	SAL	COC	OK	2.93372	3.98579	0.306463	-4.07101	4.681e-05	0.00139047	yes	protein_coding
XLOC_002299	TCONS_00005942	Tle2	chr10:81035356-81053590	SAL	COC	OK	0.646832	0.316466	-0.714872	3.77913	0.000157377	0.00413908	yes	protein_coding
XLOC_002301	TCONS_00005957	Ankrd24	chr10:81091284-81110355	SAL	COC	OK	0.269909	0.459285	0.531587	-2.89431	0.00379992	0.0647245	yes	protein_coding
XLOC_002301	TCONS_00005958	Ankrd24	chr10:81091284-81110355	SAL	COC	OK	0	0.47177	1.79769e+308	1.79769e+308	0.000349384	0.00841999	yes	protein_coding
XLOC_002323	TCONS_00006010	Ric8b	chr10:84380360-84479191	SAL	COC	OK	16.1695	19.1226	0.167743	-2.93677	0.00331645	0.0578773	yes	protein_coding
XLOC_002336	TCONS_00006043	Timp3	chr10:85517869-85961641	SAL	COC	OK	1.73949	0.655441	-0.976038	4.21359	2.51345e-05	0.00079337	yes	protein_coding
XLOC_002349	TCONS_00006071	Igf1	chr10:87289121-87399792	SAL	COC	OK	0.0125263	0	-1.79769e+308	-1.79769e+308	9.57347e-26	8.06854e-24	yes	protein_coding
XLOC_002353	TCONS_00006080	Gnptab	chr10:87841876-87912632	SAL	COC	OK	0.52304	0.972618	0.620333	-4.76378	1.89998e-06	7.27493e-05	yes	protein_coding
XLOC_002384	TCONS_00006149	Tmcc3	chr10:93774693-94074829	SAL	COC	OK	0.032031	0.0226876	-0.344887	15.2032	0	0	yes	protein_coding
XLOC_002434	TCONS_00006232	Ppfia2	chr10:105902320-106370502	SAL	COC	OK	0.823865	0.293664	-1.03157	7.05947	1.67133e-12	1.1081e-10	yes	protein_coding
XLOC_002434	TCONS_00006235	Ppfia2	chr10:105902320-106370502	SAL	COC	OK	0.050714	0	-1.79769e+308	-1.79769e+308	1.33279e-05	0.000445388	yes	protein_coding
XLOC_002436	TCONS_00006238	Lin7a	chr10:106708898-106862199	SAL	COC	OK	2.14533	2.73934	0.24442	-2.97431	0.00293651	0.0524116	yes	protein_coding
XLOC_002444	TCONS_00006248	Osbpl8	chr10:110601857-110734303	SAL	COC	OK	13.0763	11.0501	-0.168366	3.11558	0.00183584	0.0354561	yes	protein_coding
XLOC_002459	TCONS_00006272	Zfc3h1	chr10:114822014-114869828	SAL	COC	OK	4.97867	7.25599	0.376664	-6.04265	1.51605e-09	8.14106e-08	yes	protein_coding
XLOC_002459	TCONS_00006273	Zfc3h1	chr10:114822014-114869828	SAL	COC	OK	3.24359	1.32133	-0.898045	11.028	0	0	yes	protein_coding
XLOC_002478	TCONS_00006313	Grip1	chr10:118866422-119550043	SAL	COC	OK	0.887737	1.39316	0.450653	-3.83153	0.00012735	0.00343535	yes	protein_coding
XLOC_002478	TCONS_00006314	Grip1	chr10:118866422-119550043	SAL	COC	OK	0.815546	0.0646473	-2.53491	10.1931	0	0	yes	protein_coding
XLOC_002478	TCONS_00006318	Grip1	chr10:118866422-119550043	SAL	COC	OK	0.384206	0.685352	0.578755	-3.76904	0.000163875	0.00428882	yes	protein_coding
XLOC_002492	TCONS_00006356	D930020B18Rik	chr10:121078643-121129948	SAL	COC	OK	0.0178254	0	-1.79769e+308	-1.79769e+308	2.66052e-05	0.000834496	yes	protein_coding
XLOC_002495	TCONS_00006368	Ppm1h	chr10:122115817-122382851	SAL	COC	OK	0.0154193	0.0275677	0.581027	-23.7171	0	0	yes	protein_coding
XLOC_002501	TCONS_00006381	Avil	chr10:126437764-126467896	SAL	COC	OK	0	0.0387376	1.79769e+308	1.79769e+308	2.16709e-16	1.68198e-14	yes	protein_coding
XLOC_002501	TCONS_00006383	Avil	chr10:126437764-126467896	SAL	COC	OK	0.0278613	0.108246	1.35717	-2.75123	0.00593718	0.093132	yes	protein_coding
XLOC_002505	TCONS_00006402	Agap2	chr10:126515962-126530225	SAL	COC	OK	39.1128	33.2981	-0.160949	3.138	0.00170103	0.033179	yes	protein_coding
XLOC_002511	TCONS_00006417	R3hdm2	chr10:126817382-126936439	SAL	COC	OK	0.331831	0.615013	0.617018	-3.73305	0.000189175	0.00486054	yes	protein_coding
XLOC_002536	TCONS_00006507	Timeless	chr10:127662893-127689997	SAL	COC	OK	0.297227	0.123753	-0.876204	4.01804	5.86833e-05	0.00171381	yes	protein_coding
XLOC_002536	TCONS_00006509	Timeless	chr10:127662893-127689997	SAL	COC	OK	0.155036	0.346346	0.803783	-3.88996	0.000100259	0.00277688	yes	protein_coding
XLOC_002536	TCONS_00006515	Timeless	chr10:127662893-127689997	SAL	COC	OK	0	0.0319568	1.79769e+308	1.79769e+308	3.65118e-61	3.42129e-59	yes	protein_coding
XLOC_002536	TCONS_00006517	Timeless	chr10:127662893-127689997	SAL	COC	OK	0.0212049	0	-1.79769e+308	-1.79769e+308	6.52258e-57	6.09657e-55	yes	protein_coding
XLOC_002539	TCONS_00006525	Stat2	chr10:127707631-127729905	SAL	COC	OK	0.414605	1.15292	1.02272	-7.21108	5.55112e-13	3.77435e-11	yes	protein_coding
XLOC_002540	TCONS_00006527	Pan2	chr10:127740390-127758403	SAL	COC	OK	0.690301	1.1724	0.529682	-4.23743	2.26089e-05	0.000719127	yes	protein_coding
XLOC_002547	TCONS_00006537	Smarcc2	chr10:127896291-127927229	SAL	COC	OK	8.04534	6.31361	-0.242385	3.9097	9.241e-05	0.00258734	yes	protein_coding
XLOC_002557	TCONS_00006553	Itga7	chr10:128370868-128398044	SAL	COC	OK	0.203621	0.545598	0.985621	-5.29862	1.16679e-07	5.25216e-06	yes	protein_coding
XLOC_002557	TCONS_00006557	Itga7	chr10:128370868-128398044	SAL	COC	OK	0.0482364	0.454258	2.24255	-3.02236	0.00250816	0.046158	yes	protein_coding
XLOC_002591	TCONS_00006598	Oprm1	chr10:3294062-3605912	SAL	COC	OK	3.67307	0	-1.79769e+308	-1.79769e+308	1.10771e-34	9.68606e-33	yes	protein_coding
XLOC_002591	TCONS_00006603	Oprm1	chr10:3294062-3605912	SAL	COC	OK	0	0.17663	1.79769e+308	1.79769e+308	0.000482753	0.0111617	yes	protein_coding
XLOC_002591	TCONS_00006604	Oprm1	chr10:3294062-3605912	SAL	COC	OK	0	0.155796	1.79769e+308	1.79769e+308	0.000156632	0.00412094	yes	protein_coding
XLOC_002591	TCONS_00006607	Oprm1	chr10:3294062-3605912	SAL	COC	OK	0.430129	1.10228	0.941053	-4.13503	3.54909e-05	0.00108005	yes	protein_coding
XLOC_002591	TCONS_00006612	Oprm1	chr10:3294062-3605912	SAL	COC	OK	0	0.120536	1.79769e+308	1.79769e+308	0.00193567	0.0370485	yes	protein_coding
XLOC_002591	TCONS_00006617	Oprm1	chr10:3294062-3605912	SAL	COC	OK	2.53954	0	-1.79769e+308	-1.79769e+308	2.05526e-26	1.73807e-24	yes	protein_coding
XLOC_002603	TCONS_00006653	Mthfd1l	chr10:6179459-6373423	SAL	COC	OK	0.0417968	0	-1.79769e+308	-1.79769e+308	0.00111988	0.0232284	yes	protein_coding
XLOC_002626	TCONS_00006717	Grm1	chr10:10405856-10802154	SAL	COC	OK	0.122945	0.229271	0.623169	-2.74297	0.00608854	0.0951063	yes	protein_coding
XLOC_002696	TCONS_00006854	L3mbtl3	chr10:25994276-26093762	SAL	COC	OK	0.264477	0.130047	-0.709855	3.18264	0.0014594	0.0291521	yes	protein_coding
XLOC_002697	TCONS_00006858	Lama2	chr10:26701093-27336748	SAL	COC	OK	0.595274	0.39799	-0.402594	3.41167	0.000645655	0.0144316	yes	protein_coding
XLOC_002727	TCONS_00006910	Fam26d	chr10:33757402-33829619	SAL	COC	OK	0.00281735	0.0150265	1.67402	-2.79918	0.00512321	0.08273	yes	protein_coding
XLOC_002731	TCONS_00006914	Nt5dc1	chr10:34008093-34138358	SAL	COC	OK	0.0156691	0.207248	2.58223	-5.95314	2.63041e-09	1.37586e-07	yes	protein_coding
XLOC_002731	TCONS_00006916	Nt5dc1	chr10:34008093-34138358	SAL	COC	OK	0.799317	1.24878	0.446162	-2.91234	0.00358731	0.0617375	yes	protein_coding
XLOC_002731	TCONS_00006917	Nt5dc1	chr10:34008093-34138358	SAL	COC	OK	0.314477	0.708208	0.811826	-4.0288	5.60629e-05	0.00164307	yes	protein_coding
XLOC_002737	TCONS_00006930	1700025K23Rik	chr10:38838609-38853720	SAL	COC	OK	0.989227	0.209365	-1.55284	3.6729	0.000239814	0.00600646	yes	protein_coding
XLOC_002737	TCONS_00006931	1700025K23Rik	chr10:38838609-38853720	SAL	COC	OK	1.24183	2.22381	0.582636	-2.85567	0.0042946	0.0717415	yes	protein_coding
XLOC_002801	TCONS_00007072	Gm9766	chr10:53016059-53068936	SAL	COC	OK	2.00066	3.26577	0.490015	-3.57314	0.000352726	0.00848134	yes	protein_coding
XLOC_002811	TCONS_00007096	Serinc1	chr10:57235579-57252336	SAL	COC	OK	6.89646	3.31054	-0.733898	4.89972	9.59721e-07	3.828e-05	yes	protein_coding
XLOC_002811	TCONS_00007098	Serinc1	chr10:57235579-57252336	SAL	COC	OK	4.68934	7.97768	0.531356	-3.6273	0.000286397	0.00705474	yes	protein_coding
XLOC_002823	TCONS_00007114	Ccdc109a	chr10:58909731-59079440	SAL	COC	OK	1.41681	0.738199	-0.651947	3.16075	0.00157364	0.0310434	yes	protein_coding
XLOC_002830	TCONS_00007125	Cdh23	chr10:59765495-60159238	SAL	COC	OK	0.0132419	0.150572	2.43106	-6.98061	2.93898e-12	1.92123e-10	yes	protein_coding
XLOC_002830	TCONS_00007126	Cdh23	chr10:59765495-60159238	SAL	COC	OK	0.113487	0.226476	0.690956	-4.1291	3.64179e-05	0.00110465	yes	protein_coding
XLOC_002830	TCONS_00007129	Cdh23	chr10:59765495-60159238	SAL	COC	OK	0.0912951	0	-1.79769e+308	-1.79769e+308	1.69121e-12	1.11929e-10	yes	protein_coding
XLOC_002830	TCONS_00007130	Cdh23	chr10:59765495-60159238	SAL	COC	OK	0.0190598	0	-1.79769e+308	-1.79769e+308	0.000149229	0.00394846	yes	protein_coding
XLOC_002830	TCONS_00007132	Cdh23	chr10:59765495-60159238	SAL	COC	OK	0.173689	0	-1.79769e+308	-1.79769e+308	3.05041e-18	2.4179e-16	yes	protein_coding
XLOC_002830	TCONS_00007133	Cdh23	chr10:59765495-60159238	SAL	COC	OK	0.108089	0.0137453	-2.06226	5.81586	6.03243e-09	3.07761e-07	yes	protein_coding
XLOC_002830	TCONS_00007139	Cdh23	chr10:59765495-60159238	SAL	COC	OK	0	0.00274335	1.79769e+308	1.79769e+308	0	0	yes	protein_coding
XLOC_002834	TCONS_00007149	Sgpl1	chr10:60561389-60610451	SAL	COC	OK	2.31391	2.93552	0.237946	-2.73153	0.00630408	0.0978582	yes	protein_coding
XLOC_002834	TCONS_00007155	Sgpl1	chr10:60561389-60610451	SAL	COC	OK	0.468829	0	-1.79769e+308	-1.79769e+308	0.000548461	0.0124874	yes	protein_coding
XLOC_002839	TCONS_00007166	H2afy2	chr10:61178010-61246895	SAL	COC	OK	1.97662	1.1933	-0.504668	3.22251	0.00127073	0.0259107	yes	protein_coding
XLOC_002840	TCONS_00007167	Col13a1	chr10:61300983-61441856	SAL	COC	OK	0	0.00160792	1.79769e+308	1.79769e+308	7.27211e-08	3.35859e-06	yes	protein_coding
XLOC_002840	TCONS_00007170	Col13a1	chr10:61300983-61441856	SAL	COC	OK	0.0496229	0.000522851	-4.55291	3.23279	0.00122587	0.0250782	yes	protein_coding
XLOC_002840	TCONS_00007174	Col13a1	chr10:61300983-61441856	SAL	COC	OK	0	0.0719079	1.79769e+308	1.79769e+308	0.000370477	0.00885962	yes	protein_coding
XLOC_002840	TCONS_00007175	Col13a1	chr10:61300983-61441856	SAL	COC	OK	0	0.071071	1.79769e+308	1.79769e+308	0.000387513	0.00919918	yes	protein_coding
XLOC_002843	TCONS_00007202	Hk1	chr10:61731602-61842656	SAL	COC	OK	0.02672	0	-1.79769e+308	-1.79769e+308	0	0	yes	protein_coding
XLOC_002844	TCONS_00007210	Hkdc1	chr10:61845884-61885239	SAL	COC	OK	0.0224317	0.0933513	1.42589	-2.82204	0.00477199	0.0780897	yes	protein_coding
XLOC_002845	TCONS_00007214	Supv3l1	chr10:61891956-61912486	SAL	COC	OK	0.928275	1.72117	0.61743	-4.47738	7.55631e-06	0.000263492	yes	protein_coding
XLOC_002862	TCONS_00007260	Sirt1	chr10:62781752-62844452	SAL	COC	OK	0.97128	0.48635	-0.691686	4.44738	8.69229e-06	0.000299465	yes	protein_coding
XLOC_002876	TCONS_00007285	Arid5b	chr10:67558340-67741474	SAL	COC	OK	1.33324	0.812129	-0.495705	3.69406	0.000220704	0.00557652	yes	protein_coding
XLOC_002891	TCONS_00007324	Rtdr1	chr10:74420221-74495331	SAL	COC	OK	0.0667133	0.334847	1.61327	-3.12534	0.00177603	0.03439	yes	protein_coding
XLOC_002891	TCONS_00007325	Rtdr1	chr10:74420221-74495331	SAL	COC	OK	0	0.367974	1.79769e+308	1.79769e+308	1.10644e-07	4.99257e-06	yes	protein_coding
XLOC_002891	TCONS_00007326	Rtdr1	chr10:74420221-74495331	SAL	COC	OK	0	0.0146141	1.79769e+308	1.79769e+308	4.95666e-14	3.52774e-12	yes	protein_coding
XLOC_002892	TCONS_00007333	1110038D17Rik	chr10:74813855-74980717	SAL	COC	OK	0.315354	0.763548	0.884281	-3.15529	0.00160341	0.0315638	yes	protein_coding
XLOC_002917	TCONS_00007405	Pcbp3	chr10:76224601-76424632	SAL	COC	OK	8.80892	6.35599	-0.326367	4.34022	1.42339e-05	0.000473751	yes	protein_coding
XLOC_002917	TCONS_00007406	Pcbp3	chr10:76224601-76424632	SAL	COC	OK	5.79317	7.8454	0.303248	-3.76696	0.000165249	0.00431719	yes	protein_coding
XLOC_002936	TCONS_00007474	Agpat3	chr10:77731922-77815234	SAL	COC	OK	0.279453	0.520657	0.622258	-3.37977	0.000725464	0.0159243	yes	protein_coding
XLOC_002936	TCONS_00007476	Agpat3	chr10:77731922-77815234	SAL	COC	OK	0.380073	0.1802	-0.746294	3.55357	0.000380038	0.009039	yes	protein_coding
XLOC_002954	TCONS_00007525	Polrmt	chr10:79198867-79209326	SAL	COC	OK	0.46966	0.147983	-1.15491	5.77661	7.62226e-09	3.84661e-07	yes	protein_coding
XLOC_002962	TCONS_00007560	ORF61	chr10:79433459-79447075	SAL	COC	OK	0.133588	0.326438	0.893479	-3.54746	0.000388964	0.00922482	yes	protein_coding
XLOC_002969	TCONS_00007591	Pcsk4	chr10:79784027-79792243	SAL	COC	OK	0.104112	0.307516	1.08306	-3.74293	0.000181887	0.00469756	yes	protein_coding
XLOC_002969	TCONS_00007593	Pcsk4	chr10:79784027-79792243	SAL	COC	OK	0.583592	0.103119	-1.73331	4.51675	6.27962e-06	0.000222616	yes	protein_coding
XLOC_002974	TCONS_00007613	Tcf3	chr10:79872258-79896392	SAL	COC	OK	0.743268	1.14593	0.432919	-3.12801	0.00175992	0.034158	yes	protein_coding
XLOC_002974	TCONS_00007617	Tcf3	chr10:79872258-79896392	SAL	COC	OK	0.0663403	0.500594	2.021	-6.65727	2.78964e-11	1.69856e-09	yes	protein_coding
XLOC_002974	TCONS_00007619	Tcf3	chr10:79872258-79896392	SAL	COC	OK	0.08133	0.00657653	-2.51501	5.65368	1.57049e-08	7.75246e-07	yes	protein_coding
XLOC_002974	TCONS_00007620	Tcf3	chr10:79872258-79896392	SAL	COC	OK	3.13037	2.25485	-0.328068	3.54691	0.000389785	0.0092384	yes	protein_coding
XLOC_002974	TCONS_00007622	Tcf3	chr10:79872258-79896392	SAL	COC	OK	0.396563	0.107042	-1.30962	4.29431	1.7524e-05	0.000571526	yes	protein_coding
XLOC_002990	TCONS_00007652	Gng7	chr10:80411368-80477690	SAL	COC	OK	394.982	382.847	-0.0312034	4.85728	1.19009e-06	4.69911e-05	yes	protein_coding
XLOC_003007	TCONS_00007710	Nfic	chr10:80858930-80893750	SAL	COC	OK	1.52373	2.21772	0.375316	-4.49416	6.98444e-06	0.00024504	yes	protein_coding
XLOC_003007	TCONS_00007712	Nfic	chr10:80858930-80893750	SAL	COC	OK	0.43551	1.10309	0.929353	-6.10282	1.04214e-09	5.6738e-08	yes	protein_coding
XLOC_003007	TCONS_00007713	Nfic	chr10:80858930-80893750	SAL	COC	OK	1.48616	0.935113	-0.463282	3.92717	8.59522e-05	0.0024229	yes	protein_coding
XLOC_003007	TCONS_00007715	Nfic	chr10:80858930-80893750	SAL	COC	OK	0	0.638087	1.79769e+308	1.79769e+308	3.94543e-07	1.66732e-05	yes	protein_coding
XLOC_003008	TCONS_00007718	Celf5	chr10:80921971-80945454	SAL	COC	OK	6.99837	5.57824	-0.226804	3.46087	0.000538441	0.0123118	yes	protein_coding
XLOC_003009	TCONS_00007733	Ncln	chr10:80948993-80959137	SAL	COC	OK	1.19789	2.18972	0.603214	-2.77797	0.00546998	0.0870668	yes	protein_coding
XLOC_003014	TCONS_00007743	Tle6	chr10:81053648-81063818	SAL	COC	OK	0.0271636	0.155353	1.74382	-2.93353	0.00335132	0.0583902	yes	protein_coding
XLOC_003014	TCONS_00007751	Tle6	chr10:81053648-81063818	SAL	COC	OK	0.15139	0.00775995	-2.97089	4.77339	1.81151e-06	6.96479e-05	yes	protein_coding
XLOC_003023	TCONS_00007765	Zfp938	chr10:81687594-81704025	SAL	COC	OK	2.54655	1.48294	-0.540713	3.95726	7.58142e-05	0.00215915	yes	protein_coding
XLOC_003031	TCONS_00007792	Aldh1l2	chr10:82950194-82996885	SAL	COC	OK	0.052628	0	-1.79769e+308	-1.79769e+308	2.46799e-79	2.35099e-77	yes	protein_coding
XLOC_003037	TCONS_00007814	Gm6613	chr10:84218792-84369281	SAL	COC	OK	0.0178512	0.0149318	-0.178576	4.64166	3.45627e-06	0.000127685	yes	protein_coding
XLOC_003061	TCONS_00007873	Mybpc1	chr10:87981023-88067897	SAL	COC	OK	0.00146486	0	-1.79769e+308	-1.79769e+308	0.00596175	0.093478	yes	protein_coding
XLOC_003061	TCONS_00007875	Mybpc1	chr10:87981023-88067897	SAL	COC	OK	0.000561087	0.0120981	3.07093	-6.4205	1.3583e-10	8.0026e-09	yes	protein_coding
XLOC_003075	TCONS_00007912	Slc25a3	chr10:90579318-90586804	SAL	COC	OK	8.45527	6.24918	-0.30234	3.568	0.000359722	0.00863564	yes	protein_coding
XLOC_003083	TCONS_00007941	Elk3	chr10:92623620-92773880	SAL	COC	OK	0.0967491	0	-1.79769e+308	-1.79769e+308	0.00319974	0.0562749	yes	protein_coding
XLOC_003090	TCONS_00007956	Vezt	chr10:93401909-93498562	SAL	COC	OK	2.1057	1.1403	-0.613354	2.80102	0.00509407	0.0822951	yes	protein_coding
XLOC_003106	TCONS_00007990	Phxr2	chr10:98569669-98660708	SAL	COC	OK	0	0.0207036	1.79769e+308	1.79769e+308	3.61651e-147	3.74131e-145	yes	protein_coding
XLOC_003137	TCONS_00008040	Syt1	chr10:107934705-108448038	SAL	COC	OK	0.113129	0.296469	0.963415	-3.35188	0.00080264	0.0174084	yes	protein_coding
XLOC_003150	TCONS_00008064	Trhde	chr10:113835878-114253887	SAL	COC	OK	0	0.0997543	1.79769e+308	1.79769e+308	0.00112893	0.0233903	yes	protein_coding
XLOC_003161	TCONS_00008083	Cnot2	chr10:115922216-116020571	SAL	COC	OK	4.24913	2.7164	-0.447406	4.71893	2.37087e-06	8.96746e-05	yes	protein_coding
XLOC_003161	TCONS_00008084	Cnot2	chr10:115922216-116020571	SAL	COC	OK	2.86187	4.43771	0.438663	-4.7398	2.13931e-06	8.12872e-05	yes	protein_coding
XLOC_003194	TCONS_00008150	Irak3	chr10:119578703-119661973	SAL	COC	OK	0.130883	0.275271	0.743457	-2.79028	0.00526623	0.0844181	yes	protein_coding
XLOC_003207	TCONS_00008179	Mon2	chr10:122429116-122513561	SAL	COC	OK	0.188037	0.107597	-0.558244	2.9266	0.00342693	0.0594991	yes	protein_coding
XLOC_003219	TCONS_00008206	Arhgef25	chr10:126619576-126627110	SAL	COC	OK	1.17228	0.735875	-0.465645	2.97418	0.00293774	0.0524086	yes	protein_coding
XLOC_003222	TCONS_00008214	Kif5a	chr10:126662754-126700136	SAL	COC	OK	273.653	295.811	0.0778612	-15.3385	0	0	yes	protein_coding
XLOC_003224	TCONS_00008221	Mars	chr10:126727829-126748842	SAL	COC	OK	0.868414	1.53432	0.569173	-4.29845	1.71999e-05	0.000561448	yes	protein_coding
XLOC_003230	TCONS_00008233	Nxph4	chr10:126962528-126971615	SAL	COC	OK	2.20026	3.2371	0.386101	-3.26407	0.00109825	0.0228816	yes	protein_coding
XLOC_003248	TCONS_00008272	Obfc2b	chr10:127814170-127848548	SAL	COC	OK	0.770084	1.85035	0.87663	-3.74757	0.000178559	0.00462121	yes	protein_coding
XLOC_003248	TCONS_00008273	Obfc2b	chr10:127814170-127848548	SAL	COC	OK	2.52443	0.733061	-1.23654	5.37069	7.84365e-08	3.60692e-06	yes	protein_coding
XLOC_003266	TCONS_00008322	Mettl7b	chr10:128370868-128398044	SAL	COC	OK	0.00614835	0.00159835	-1.34721	18.1209	0	0	yes	protein_coding
XLOC_003309	TCONS_00008372	Eif4enif1	chr11:3031852-3166418	SAL	COC	OK	8.00528	9.49933	0.17112	-2.72429	0.00644394	0.0995321	yes	protein_coding
XLOC_003309	TCONS_00008375	Eif4enif1	chr11:3031852-3166418	SAL	COC	OK	0.248188	0.515519	0.730989	-3.85326	0.000116557	0.00318569	yes	protein_coding
XLOC_003309	TCONS_00008376	Eif4enif1	chr11:3031852-3166418	SAL	COC	OK	2.29954	0.465464	-1.59743	10.8242	0	0	yes	protein_coding
XLOC_003310	TCONS_00008383	Patz1	chr11:3188876-3242974	SAL	COC	OK	0	0.241112	1.79769e+308	1.79769e+308	1.64694e-07	7.27738e-06	yes	protein_coding
XLOC_003310	TCONS_00008384	Patz1	chr11:3188876-3242974	SAL	COC	OK	0	0.567288	1.79769e+308	1.79769e+308	3.23084e-08	1.53982e-06	yes	protein_coding
XLOC_003310	TCONS_00008385	Patz1	chr11:3188876-3242974	SAL	COC	OK	0	0.710997	1.79769e+308	1.79769e+308	6.70481e-15	4.90292e-13	yes	protein_coding
XLOC_003310	TCONS_00008387	Patz1	chr11:3188876-3242974	SAL	COC	OK	1.02162	1.61477	0.457802	-3.99397	6.49767e-05	0.00187921	yes	protein_coding
XLOC_003310	TCONS_00008388	Patz1	chr11:3188876-3242974	SAL	COC	OK	0.0748063	0.343781	1.5251	-4.94973	7.43184e-07	3.02085e-05	yes	protein_coding
XLOC_003330	TCONS_00008459	Tbc1d10a	chr11:4086791-4115508	SAL	COC	OK	1.48601	0.897784	-0.503921	2.85528	0.0042999	0.0717978	yes	protein_coding
XLOC_003349	TCONS_00008517	Xbp1	chr11:5420661-5425896	SAL	COC	OK	3.75576	2.85074	-0.275712	2.76609	0.00567323	0.0897465	yes	protein_coding
XLOC_003360	TCONS_00008549	Ogdh	chr11:6191635-6256645	SAL	COC	OK	3.07348	5.09482	0.505413	-5.29601	1.18358e-07	5.31492e-06	yes	protein_coding
XLOC_003360	TCONS_00008550	Ogdh	chr11:6191635-6256645	SAL	COC	OK	2.98245	1.78075	-0.515709	5.77868	7.5289e-09	3.80207e-07	yes	protein_coding
XLOC_003360	TCONS_00008553	Ogdh	chr11:6191635-6256645	SAL	COC	OK	15.2452	19.5506	0.24874	-4.59615	4.30366e-06	0.000156357	yes	protein_coding
XLOC_003383	TCONS_00008617	Ikzf1	chr11:11542205-11672929	SAL	COC	OK	0.208974	0	-1.79769e+308	-1.79769e+308	1.24134e-06	4.89112e-05	yes	protein_coding
XLOC_003383	TCONS_00008619	Ikzf1	chr11:11542205-11672929	SAL	COC	OK	0.33547	0.0882626	-1.33522	5.55284	2.8106e-08	1.34988e-06	yes	protein_coding
XLOC_003383	TCONS_00008624	Ikzf1	chr11:11542205-11672929	SAL	COC	OK	0.0183342	0.304856	2.81107	-5.58401	2.3503e-08	1.13834e-06	yes	protein_coding
XLOC_003419	TCONS_00008684	Spred2	chr11:19824377-19924029	SAL	COC	OK	5.25747	4.09613	-0.249608	3.13129	0.00174038	0.0338228	yes	protein_coding
XLOC_003421	TCONS_00008688	Rab1	chr11:20101434-20126859	SAL	COC	OK	0.0379002	0.163213	1.4601	-3.00225	0.00267994	0.0486709	yes	protein_coding
XLOC_003432	TCONS_00008722	AV249152	chr11:21456789-21798992	SAL	COC	OK	0.0202153	0.0340615	0.521726	-3.06887	0.00214869	0.0405225	yes	protein_coding
XLOC_003449	TCONS_00008764	Pus10	chr11:23546478-23632876	SAL	COC	OK	0.328912	1.17356	1.27201	-3.66461	0.000247719	0.00619821	yes	protein_coding
XLOC_003479	TCONS_00008814	Smek2	chr11:29070908-29120797	SAL	COC	OK	0.0747649	0.243716	1.18166	-4.38234	1.17413e-05	0.00039663	yes	protein_coding
XLOC_003482	TCONS_00008823	Ccdc88a	chr11:29273657-29410812	SAL	COC	OK	0.0474962	0	-1.79769e+308	-1.79769e+308	2.08347e-06	7.93676e-05	yes	protein_coding
XLOC_003487	TCONS_00008850	Rtn4	chr11:29592946-29926033	SAL	COC	OK	1.68981	2.84084	0.519483	-2.77686	0.00548869	0.087346	yes	protein_coding
XLOC_003508	TCONS_00008898	Hba-a1	chr11:32183510-32184465	SAL	COC	OK	55.7223	45.2683	-0.207775	3.27837	0.00104407	0.0218811	yes	protein_coding
XLOC_003508	TCONS_00008899	Hba-a1	chr11:32183510-32184465	SAL	COC	OK	58.879	37.9421	-0.439423	6.29024	3.16984e-10	1.80345e-08	yes	protein_coding
XLOC_003510	TCONS_00008902	Hba-a2	chr11:32196488-32197298	SAL	COC	OK	109.518	82.3147	-0.285536	4.85002	1.23449e-06	4.86927e-05	yes	protein_coding
XLOC_003515	TCONS_00008914	Fbxw11	chr11:32542723-32646816	SAL	COC	OK	2.14958	2.89531	0.297819	-3.34136	0.000833684	0.0179719	yes	protein_coding
XLOC_003526	TCONS_00008926	Lcp2	chr11:33529338-33998554	SAL	COC	OK	0.00469238	0	-1.79769e+308	-1.79769e+308	0.000305203	0.00746867	yes	protein_coding
XLOC_003550	TCONS_00008960	Nudcd2	chr11:40547168-40553548	SAL	COC	OK	0.21042	0.728295	1.2416	-3.28353	0.00102517	0.0215578	yes	protein_coding
XLOC_003567	TCONS_00008994	Pwwp2a	chr11:43495499-43534993	SAL	COC	OK	0.149465	0.316516	0.750311	-3.15118	0.00162614	0.0319607	yes	protein_coding
XLOC_003603	TCONS_00009080	Trim7	chr11:48638847-48666995	SAL	COC	OK	0.285911	0.113183	-0.926678	3.07695	0.00209132	0.0395908	yes	protein_coding
XLOC_003633	TCONS_00009151	Rnf130	chr11:49838847-49918260	SAL	COC	OK	9.19024	6.66865	-0.320725	3.75316	0.000174618	0.00453338	yes	protein_coding
XLOC_003641	TCONS_00009182	Hnrnph1	chr11:50190491-50200030	SAL	COC	OK	0	0.603881	1.79769e+308	1.79769e+308	5.60978e-06	0.000200106	yes	protein_coding
XLOC_003641	TCONS_00009186	Hnrnph1	chr11:50190491-50200030	SAL	COC	OK	1.3681	2.8002	0.716268	-3.38441	0.000713309	0.0156899	yes	protein_coding
XLOC_003659	TCONS_00009221	Clk4	chr11:51067152-51095268	SAL	COC	OK	0.793272	0.315093	-0.923298	2.78741	0.00531306	0.0850774	yes	protein_coding
XLOC_003659	TCONS_00009229	Clk4	chr11:51067152-51095268	SAL	COC	OK	1.47026	0.651557	-0.81383	3.16245	0.00156446	0.0308786	yes	protein_coding
XLOC_003667	TCONS_00009251	Cdkl3	chr11:51763383-52099681	SAL	COC	OK	2.31613	0.642642	-1.28207	8.04803	8.88178e-16	6.69166e-14	yes	protein_coding
XLOC_003667	TCONS_00009252	Cdkl3	chr11:51763383-52099681	SAL	COC	OK	0	0.846552	1.79769e+308	1.79769e+308	6.68767e-20	5.39265e-18	yes	protein_coding
XLOC_003667	TCONS_00009253	Cdkl3	chr11:51763383-52099681	SAL	COC	OK	0	0.876558	1.79769e+308	1.79769e+308	1.08297e-19	8.70436e-18	yes	protein_coding
XLOC_003667	TCONS_00009255	Cdkl3	chr11:51763383-52099681	SAL	COC	OK	3.35931	1.00001	-1.21173	8.87219	0	0	yes	protein_coding
XLOC_003667	TCONS_00009259	Cdkl3	chr11:51763383-52099681	SAL	COC	OK	0.480237	1.24896	0.955785	-3.23346	0.00122301	0.0250403	yes	protein_coding
XLOC_003686	TCONS_00009321	Kif3a	chr11:53380880-53432171	SAL	COC	OK	2.33228	3.09094	0.281627	-3.53549	0.000407027	0.00959827	yes	protein_coding
XLOC_003697	TCONS_00009363	Acsl6	chr11:54117299-54178258	SAL	COC	OK	0	0.306491	1.79769e+308	1.79769e+308	0.000169838	0.00442779	yes	protein_coding
XLOC_003697	TCONS_00009368	Acsl6	chr11:54117299-54178258	SAL	COC	OK	0.154395	0.466156	1.105	-4.88165	1.05204e-06	4.18283e-05	yes	protein_coding
XLOC_003697	TCONS_00009370	Acsl6	chr11:54117299-54178258	SAL	COC	OK	0.499429	0.243431	-0.718631	3.06002	0.00221322	0.0414876	yes	protein_coding
XLOC_003697	TCONS_00009372	Acsl6	chr11:54117299-54178258	SAL	COC	OK	0	0.191251	1.79769e+308	1.79769e+308	3.4458e-08	1.63808e-06	yes	protein_coding
XLOC_003697	TCONS_00009373	Acsl6	chr11:54117299-54178258	SAL	COC	OK	16.9705	13.7698	-0.209003	2.86205	0.00420913	0.0706301	yes	protein_coding
XLOC_003703	TCONS_00009390	Rapgef6	chr11:54336348-54512787	SAL	COC	OK	0.803554	0.496361	-0.481742	3.21144	0.0013207	0.0267904	yes	protein_coding
XLOC_003703	TCONS_00009394	Rapgef6	chr11:54336348-54512787	SAL	COC	OK	0.322066	0.898498	1.02597	-5.70789	1.14385e-08	5.69924e-07	yes	protein_coding
XLOC_003723	TCONS_00009428	Mfap3	chr11:57332165-57347317	SAL	COC	OK	2.10797	1.40551	-0.405325	4.2048	2.61318e-05	0.000822067	yes	protein_coding
XLOC_003733	TCONS_00009442	Cnot8	chr11:57917654-57932096	SAL	COC	OK	1.57389	0.834278	-0.634741	4.1396	3.47918e-05	0.00106137	yes	protein_coding
XLOC_003775	TCONS_00009516	Jmjd4	chr11:59220635-59272069	SAL	COC	OK	1.03661	0.459855	-0.812798	5.71397	1.10371e-08	5.51767e-07	yes	protein_coding
XLOC_003787	TCONS_00009553	Rai1	chr11:59918514-60036083	SAL	COC	OK	0.128881	0.340358	0.971104	-5.60824	2.04394e-08	9.96425e-07	yes	protein_coding
XLOC_003787	TCONS_00009555	Rai1	chr11:59918514-60036083	SAL	COC	OK	6.64169	5.00676	-0.282576	4.86322	1.1549e-06	4.56261e-05	yes	protein_coding
XLOC_003818	TCONS_00009636	Ttc19	chr11:62094974-62329795	SAL	COC	OK	0	0.194353	1.79769e+308	1.79769e+308	0.0016367	0.0321258	yes	protein_coding
XLOC_003877	TCONS_00009790	Myh10	chr11:68505060-68630134	SAL	COC	OK	0.989361	1.70582	0.544742	-6.21732	5.0573e-10	2.84475e-08	yes	protein_coding
XLOC_003877	TCONS_00009791	Myh10	chr11:68505060-68630134	SAL	COC	OK	1.41866	3.54784	0.91663	-3.38832	0.000703214	0.0155044	yes	protein_coding
XLOC_003891	TCONS_00009845	Per1	chr11:68901991-68923462	SAL	COC	OK	0.454989	0.685516	0.409898	-2.89969	0.00373535	0.063858	yes	protein_coding
XLOC_003891	TCONS_00009846	Per1	chr11:68901991-68923462	SAL	COC	OK	1.6142	1.05778	-0.422669	3.47859	0.000504064	0.0115897	yes	protein_coding
XLOC_003904	TCONS_00009873	Trp53	chr11:69393860-69405375	SAL	COC	OK	1.1828	1.79275	0.415865	-2.89565	0.00378368	0.0644921	yes	protein_coding
XLOC_003922	TCONS_00009960	Dlg4	chr11:69830586-69859034	SAL	COC	OK	77.7945	64.9695	-0.180153	2.7968	0.00516114	0.0831984	yes	protein_coding
XLOC_003922	TCONS_00009961	Dlg4	chr11:69830586-69859034	SAL	COC	OK	12.293	18.6077	0.414544	-3.90612	9.37895e-05	0.00262006	yes	protein_coding
XLOC_003923	TCONS_00009967	Asgr1	chr11:69867586-69871396	SAL	COC	OK	0.00177513	0.0147754	2.11909	-4.0824	4.45731e-05	0.00132931	yes	protein_coding
XLOC_003923	TCONS_00009971	Asgr1	chr11:69867586-69871396	SAL	COC	OK	0.00172406	0.0241034	2.63767	-5.04165	4.61523e-07	1.93611e-05	yes	protein_coding
XLOC_003927	TCONS_00009994	Slc16a11	chr11:70026253-70029919	SAL	COC	OK	0.145216	0	-1.79769e+308	-1.79769e+308	0.00405494	0.0684431	yes	protein_coding
XLOC_003934	TCONS_00010018	Zmynd15	chr11:70267484-70279704	SAL	COC	OK	0.0104013	0.126168	2.49568	-3.0422	0.00234856	0.0436082	yes	protein_coding
XLOC_003934	TCONS_00010019	Zmynd15	chr11:70267484-70279704	SAL	COC	OK	0.134956	0	-1.79769e+308	-1.79769e+308	7.00414e-07	2.8579e-05	yes	protein_coding
XLOC_003934	TCONS_00010021	Zmynd15	chr11:70267484-70279704	SAL	COC	OK	0.00253544	0.0543662	3.06538	-3.36668	0.000760789	0.0165972	yes	protein_coding
XLOC_003944	TCONS_00010071	Kif1c	chr11:70514049-70545466	SAL	COC	OK	1.8251	1.32726	-0.318522	3.40169	0.000669714	0.0148979	yes	protein_coding
XLOC_003949	TCONS_00010092	Mis12	chr11:70820665-70840873	SAL	COC	OK	0.144537	0	-1.79769e+308	-1.79769e+308	0.000316286	0.00770951	yes	protein_coding
XLOC_003967	TCONS_00010152	Zzef1	chr11:72609727-72740622	SAL	COC	OK	0.675912	0.197707	-1.22928	2.90656	0.00365423	0.0626578	yes	protein_coding
XLOC_003970	TCONS_00010157	Atp2a3	chr11:72774670-72806546	SAL	COC	OK	0.995311	1.54064	0.436896	-4.14392	3.41423e-05	0.00104455	yes	protein_coding
XLOC_003970	TCONS_00010158	Atp2a3	chr11:72774670-72806546	SAL	COC	OK	0.459535	0.127759	-1.28007	6.37611	1.81645e-10	1.06014e-08	yes	protein_coding
XLOC_003970	TCONS_00010160	Atp2a3	chr11:72774670-72806546	SAL	COC	OK	0.123643	0	-1.79769e+308	-1.79769e+308	6.04793e-09	3.08341e-07	yes	protein_coding
XLOC_004005	TCONS_00010230	1300001I01Rik	chr11:74462996-74484349	SAL	COC	OK	2.08818	1.47353	-0.348637	3.96062	7.47566e-05	0.00213474	yes	protein_coding
XLOC_004007	TCONS_00010242	Mett10d	chr11:74584331-74642027	SAL	COC	OK	1.3767	0.49701	-1.01883	3.64107	0.00027151	0.00673028	yes	protein_coding
XLOC_004009	TCONS_00010252	Tsr1	chr11:74711572-74977950	SAL	COC	OK	1.08806	2.35272	0.771176	-3.85502	0.000115718	0.00316508	yes	protein_coding
XLOC_004020	TCONS_00010277	Prpf8	chr11:75300278-75322951	SAL	COC	OK	0.38914	0.157916	-0.901876	5.33913	9.33947e-08	4.23988e-06	yes	protein_coding
XLOC_004022	TCONS_00010283	Scarf1	chr11:75327041-75340084	SAL	COC	OK	0.553609	0.325889	-0.529901	2.86357	0.00418897	0.0703075	yes	protein_coding
XLOC_004026	TCONS_00010313	Myo1c	chr11:75464191-75488134	SAL	COC	OK	0	0.196388	1.79769e+308	1.79769e+308	0.00161012	0.0316708	yes	protein_coding
XLOC_004033	TCONS_00010333	Fam57a	chr11:75859727-76057201	SAL	COC	OK	2.3408	3.24942	0.327981	-3.01592	0.00256204	0.0469874	yes	protein_coding
XLOC_004043	TCONS_00010357	Blmh	chr11:76738310-76800881	SAL	COC	OK	0.806661	1.53281	0.641957	-2.73573	0.00622417	0.0967991	yes	protein_coding
XLOC_004050	TCONS_00010374	Coro6	chr11:77275912-77283986	SAL	COC	OK	0.324228	0.168671	-0.653496	2.79411	0.00520435	0.0837682	yes	protein_coding
XLOC_004050	TCONS_00010380	Coro6	chr11:77275912-77283986	SAL	COC	OK	0	0.148131	1.79769e+308	1.79769e+308	0.000255639	0.00636861	yes	protein_coding
XLOC_004052	TCONS_00010383	Git1	chr11:77307063-77321288	SAL	COC	OK	10.1317	7.06207	-0.360932	5.74123	9.3991e-09	4.71143e-07	yes	protein_coding
XLOC_004058	TCONS_00010410	Myo18a	chr11:77576747-77679482	SAL	COC	OK	1.68747	2.81365	0.511251	-6.21233	5.2205e-10	2.92992e-08	yes	protein_coding
XLOC_004058	TCONS_00010412	Myo18a	chr11:77576747-77679482	SAL	COC	OK	0.173648	0.431985	0.911362	-5.35887	8.37444e-08	3.83446e-06	yes	protein_coding
XLOC_004059	TCONS_00010421	Sez6	chr11:77744301-77792550	SAL	COC	OK	42.0026	34.7982	-0.188167	3.69068	0.000223652	0.00563763	yes	protein_coding
XLOC_004059	TCONS_00010425	Sez6	chr11:77744301-77792550	SAL	COC	OK	6.33375	3.77136	-0.518456	6.99521	2.64855e-12	1.73442e-10	yes	protein_coding
XLOC_004062	TCONS_00010445	Flot2	chr11:77851432-77873936	SAL	COC	OK	0.36048	0.0883049	-1.40664	4.66439	3.09533e-06	0.000115149	yes	protein_coding
XLOC_004071	TCONS_00010487	BC030499	chr11:78104342-78110307	SAL	COC	OK	0.0438937	0	-1.79769e+308	-1.79769e+308	8.27814e-12	5.25937e-10	yes	protein_coding
XLOC_004079	TCONS_00010515	Vtn	chr11:78312592-78315826	SAL	COC	OK	6.1294	4.22585	-0.371877	3.53252	0.000411621	0.00968211	yes	protein_coding
XLOC_004089	TCONS_00010544	Nf1	chr11:79153194-79395114	SAL	COC	OK	0.272596	0.0609685	-1.49763	7.81379	5.55112e-15	4.07928e-13	yes	protein_coding
XLOC_004098	TCONS_00010561	Atad5	chr11:79902901-79949296	SAL	COC	OK	0.242528	0.467413	0.656097	-4.16456	3.11949e-05	0.000964261	yes	protein_coding
XLOC_004103	TCONS_00010586	Zfp207	chr11:80196780-80219235	SAL	COC	OK	3.04072	2.1147	-0.363181	3.23861	0.00120115	0.0246741	yes	protein_coding
XLOC_004124	TCONS_00010624	Lig3	chr11:82594609-82684712	SAL	COC	OK	0.0439699	0.585317	2.58865	-6.89369	5.43632e-12	3.49555e-10	yes	protein_coding
XLOC_004124	TCONS_00010625	Lig3	chr11:82594609-82684712	SAL	COC	OK	2.03382	1.56525	-0.261873	3.03325	0.00241936	0.0447336	yes	protein_coding
XLOC_004124	TCONS_00010626	Lig3	chr11:82594609-82684712	SAL	COC	OK	0.293279	1.40555	1.56706	-9.01553	0	0	yes	protein_coding
XLOC_004126	TCONS_00010635	Unc45b	chr11:82724051-82776443	SAL	COC	OK	0	0.00304329	1.79769e+308	1.79769e+308	1.04636e-84	9.99304e-83	yes	protein_coding
XLOC_004149	TCONS_00010680	Expi	chr11:83522516-83524850	SAL	COC	OK	0.0128481	0	-1.79769e+308	-1.79769e+308	0.00307345	0.0543872	yes	protein_coding
XLOC_004161	TCONS_00010716	Myo19	chr11:84689816-84729868	SAL	COC	OK	0	0.0372991	1.79769e+308	1.79769e+308	0.000477778	0.0110604	yes	protein_coding
XLOC_004168	TCONS_00010735	Bcas3	chr11:85166668-85645725	SAL	COC	OK	2.14926	2.92864	0.309413	-2.97399	0.00293956	0.0524284	yes	protein_coding
XLOC_004168	TCONS_00010737	Bcas3	chr11:85166668-85645725	SAL	COC	OK	1.23594	0.703293	-0.563818	4.29526	1.74492e-05	0.000569334	yes	protein_coding
XLOC_004168	TCONS_00010744	Bcas3	chr11:85166668-85645725	SAL	COC	OK	0.748007	1.46708	0.673616	-4.36532	1.26938e-05	0.00042553	yes	protein_coding
XLOC_004168	TCONS_00010745	Bcas3	chr11:85166668-85645725	SAL	COC	OK	5.42999	4.0971	-0.281659	3.26183	0.00110697	0.023044	yes	protein_coding
XLOC_004182	TCONS_00010768	Tubd1	chr11:86358492-86380862	SAL	COC	OK	0.813229	0.231547	-1.25623	5.19615	2.03461e-07	8.91642e-06	yes	protein_coding
XLOC_004182	TCONS_00010769	Tubd1	chr11:86358492-86380862	SAL	COC	OK	0.241352	0.765372	1.1541	-4.91461	8.89581e-07	3.5654e-05	yes	protein_coding
XLOC_004197	TCONS_00010797	Gm11492	chr11:87380154-87404041	SAL	COC	OK	0	0.00730835	1.79769e+308	1.79769e+308	0	0	yes	protein_coding
XLOC_004197	TCONS_00010801	2012-09-04	chr11:87380154-87404041	SAL	COC	OK	1.62892	0.113159	-2.66688	7.6691	1.73195e-14	1.25177e-12	yes	protein_coding
XLOC_004197	TCONS_00010802	2012-09-04	chr11:87380154-87404041	SAL	COC	OK	1.08808	0	-1.79769e+308	-1.79769e+308	4.5537e-19	3.61716e-17	yes	protein_coding
XLOC_004197	TCONS_00010808	2012-09-04	chr11:87380154-87404041	SAL	COC	OK	7.52528	9.73069	0.257016	-3.04399	0.00233464	0.0434364	yes	protein_coding
XLOC_004213	TCONS_00010876	Cuedc1	chr11:87911559-88007642	SAL	COC	OK	0.302802	0.513708	0.528576	-2.8325	0.00461855	0.0759287	yes	protein_coding
XLOC_004237	TCONS_00010949	Spag9	chr11:93857404-93987399	SAL	COC	OK	4.61512	0	-1.79769e+308	-1.79769e+308	9.8522e-105	9.75904e-103	yes	protein_coding
XLOC_004237	TCONS_00010952	Spag9	chr11:93857404-93987399	SAL	COC	OK	12.3057	9.07298	-0.304761	5.60612	2.06914e-08	1.00674e-06	yes	protein_coding
XLOC_004237	TCONS_00010954	Spag9	chr11:93857404-93987399	SAL	COC	OK	5.80733	7.74666	0.28814	-3.77791	0.000158148	0.00415642	yes	protein_coding
XLOC_004237	TCONS_00010957	Spag9	chr11:93857404-93987399	SAL	COC	OK	1.54057	2.31855	0.408794	-4.95162	7.35988e-07	2.9965e-05	yes	protein_coding
XLOC_004237	TCONS_00010958	Spag9	chr11:93857404-93987399	SAL	COC	OK	9.59478	13.468	0.339094	-6.24323	4.28639e-10	2.42207e-08	yes	protein_coding
XLOC_004237	TCONS_00010961	Spag9	chr11:93857404-93987399	SAL	COC	OK	12.9602	15.3654	0.170235	-3.16474	0.00155219	0.0306851	yes	protein_coding
XLOC_004250	TCONS_00010989	Hils1	chr11:94824104-94837641	SAL	COC	OK	0	0.0150732	1.79769e+308	1.79769e+308	0.00267262	0.0485735	yes	protein_coding
XLOC_004252	TCONS_00010995	Samd14	chr11:94871192-94887401	SAL	COC	OK	0.485816	0.102664	-1.55437	3.29524	0.000983392	0.0207965	yes	protein_coding
XLOC_004315	TCONS_00011145	Mllt6	chr11:97524727-97546777	SAL	COC	OK	0.0327969	0	-1.79769e+308	-1.79769e+308	0.00130166	0.0264617	yes	protein_coding
XLOC_004315	TCONS_00011149	Mllt6	chr11:97524727-97546777	SAL	COC	OK	0.926551	0	-1.79769e+308	-1.79769e+308	1.98555e-08	9.71136e-07	yes	protein_coding
XLOC_004321	TCONS_00011167	Lasp1	chr11:97660313-97700078	SAL	COC	OK	0	0.0491701	1.79769e+308	1.79769e+308	9.97081e-300	1.17303e-297	yes	protein_coding
XLOC_004333	TCONS_00011213	Erbb2	chr11:98273783-98300360	SAL	COC	OK	0	0.294979	1.79769e+308	1.79769e+308	0.00542297	0.0863922	yes	protein_coding
XLOC_004335	TCONS_00011216	Grb7	chr11:98307707-98316687	SAL	COC	OK	1.37215	0.820003	-0.514823	3.54566	0.000391631	0.00927333	yes	protein_coding
XLOC_004335	TCONS_00011218	Grb7	chr11:98307707-98316687	SAL	COC	OK	0.0781316	0.363334	1.53693	-4.62651	3.7188e-06	0.000136639	yes	protein_coding
XLOC_004343	TCONS_00011251	Thra	chr11:98601951-98636647	SAL	COC	OK	0	0.158247	1.79769e+308	1.79769e+308	9.60914e-05	0.00267535	yes	protein_coding
XLOC_004343	TCONS_00011252	Thra	chr11:98601951-98636647	SAL	COC	OK	3.72642	7.3592	0.680502	-4.66197	3.1319e-06	0.000116452	yes	protein_coding
XLOC_004351	TCONS_00011286	Igfbp4	chr11:98902557-98913969	SAL	COC	OK	0.551743	1.59958	1.06442	-4.60565	4.11187e-06	0.000149754	yes	protein_coding
XLOC_004379	TCONS_00011336	Ttc25	chr11:100406920-100433882	SAL	COC	OK	0.0261454	0	-1.79769e+308	-1.79769e+308	1.10399e-20	8.96022e-19	yes	protein_coding
XLOC_004384	TCONS_00011349	Stat5a	chr11:100720664-100800854	SAL	COC	OK	0.18084	0.705821	1.36175	-7.27063	3.57714e-13	2.45006e-11	yes	protein_coding
XLOC_004384	TCONS_00011351	Stat5a	chr11:100720664-100800854	SAL	COC	OK	0.69716	1.48325	0.754975	-6.02257	1.71666e-09	9.18527e-08	yes	protein_coding
XLOC_004384	TCONS_00011352	Stat5a	chr11:100720664-100800854	SAL	COC	OK	0.443938	0.161297	-1.01244	4.8929	9.93612e-07	3.96107e-05	yes	protein_coding
XLOC_004385	TCONS_00011364	Atp6v0a1	chr11:100870765-100925033	SAL	COC	OK	0	0.25956	1.79769e+308	1.79769e+308	0.00532292	0.0851804	yes	protein_coding
XLOC_004389	TCONS_00011374	Mlx	chr11:100948590-100956750	SAL	COC	OK	0.095642	0.279388	1.07199	-2.82813	0.00468206	0.0768204	yes	protein_coding
XLOC_004393	TCONS_00011387	Ramp2	chr11:101107341-101120860	SAL	COC	OK	2.25366	3.39155	0.40873	-3.32704	0.000877749	0.0188185	yes	protein_coding
XLOC_004407	TCONS_00011434	Nbr1	chr11:101413462-101443265	SAL	COC	OK	1.90877	1.4237	-0.293204	3.0583	0.00222593	0.0416528	yes	protein_coding
XLOC_004407	TCONS_00011444	Nbr1	chr11:101413462-101443265	SAL	COC	OK	0.66243	0.974821	0.386339	-2.8683	0.00412682	0.0694678	yes	protein_coding
XLOC_004407	TCONS_00011446	Nbr1	chr11:101413462-101443265	SAL	COC	OK	0.00769016	0.0212662	1.01718	-71.412	0	0	yes	protein_coding
XLOC_004407	TCONS_00011450	Nbr1	chr11:101413462-101443265	SAL	COC	OK	0.455575	0	-1.79769e+308	-1.79769e+308	0.00169203	0.0330293	yes	protein_coding
XLOC_004416	TCONS_00011474	Dhx8	chr11:101594232-101628672	SAL	COC	OK	1.78881	1.24696	-0.36084	3.30122	0.000962667	0.0204394	yes	protein_coding
XLOC_004427	TCONS_00011502	Tmub2	chr11:102146244-102150551	SAL	COC	OK	2.20039	0.951834	-0.838001	3.80233	0.000143343	0.00381166	yes	protein_coding
XLOC_004428	TCONS_00011514	Rundc3a	chr11:102254716-102263869	SAL	COC	OK	1.82495	0.54882	-1.20154	4.07312	4.63869e-05	0.001379	yes	protein_coding
XLOC_004440	TCONS_00011549	Acbd4	chr11:102962995-102973514	SAL	COC	OK	0.84403	0.43441	-0.664198	3.56799	0.000359732	0.00863311	yes	protein_coding
XLOC_004440	TCONS_00011551	Acbd4	chr11:102962995-102973514	SAL	COC	OK	0.116985	0.630739	1.68485	-3.96008	7.49243e-05	0.00213789	yes	protein_coding
XLOC_004492	TCONS_00011698	Gm885	chr11:106612516-106640851	SAL	COC	OK	0.270138	0.043697	-1.82165	2.99416	0.00275206	0.0496783	yes	protein_coding
XLOC_004510	TCONS_00011734	Apoh	chr11:107794700-108275710	SAL	COC	OK	0.0311714	0.0334489	0.0705197	-4.94726	7.52637e-07	3.05761e-05	yes	protein_coding
XLOC_004521	TCONS_00011775	Arsg	chr11:109287259-109434644	SAL	COC	OK	0.609435	0.311113	-0.672375	3.68064	0.000232648	0.00584661	yes	protein_coding
XLOC_004539	TCONS_00011814	Cog1	chr11:113106166-113545469	SAL	COC	OK	0.569711	1.64382	1.05965	-4.73199	2.22332e-06	8.43934e-05	yes	protein_coding
XLOC_004542	TCONS_00011823	D11Wsu47e	chr11:113545723-113571331	SAL	COC	OK	0.578197	1.07027	0.615753	-3.63917	0.000273523	0.00677566	yes	protein_coding
XLOC_004551	TCONS_00011840	Dnaic2	chr11:114588721-114619203	SAL	COC	OK	0.0958719	0	-1.79769e+308	-1.79769e+308	0.00556554	0.088324	yes	protein_coding
XLOC_004560	TCONS_00011874	Tmem104	chr11:115044145-115108337	SAL	COC	OK	0.0612241	0.30564	1.60787	-5.99856	1.99079e-09	1.05686e-07	yes	protein_coding
XLOC_004560	TCONS_00011875	Tmem104	chr11:115044145-115108337	SAL	COC	OK	0.3579	0	-1.79769e+308	-1.79769e+308	0.00229773	0.042835	yes	protein_coding
XLOC_004577	TCONS_00011932	2310067B10Rik	chr11:115626746-115674953	SAL	COC	OK	0.562134	1.95506	1.24643	-3.79814	0.000145788	0.00386977	yes	protein_coding
XLOC_004580	TCONS_00011954	Myo15b	chr11:115722925-115753906	SAL	COC	OK	0.110576	0	-1.79769e+308	-1.79769e+308	0.00454957	0.0750926	yes	protein_coding
XLOC_004580	TCONS_00011957	Myo15b	chr11:115722925-115753906	SAL	COC	OK	0	0.0270398	1.79769e+308	1.79769e+308	1.84584e-17	1.45691e-15	yes	protein_coding
XLOC_004585	TCONS_00011974	Itgb4	chr11:115836022-115869726	SAL	COC	OK	0	0.0417159	1.79769e+308	1.79769e+308	1.60378e-278	1.8691e-276	yes	protein_coding
XLOC_004586	TCONS_00011976	Unk	chr11:115891635-115922528	SAL	COC	OK	4.2223	3.005	-0.340102	4.39303	1.11782e-05	0.000378636	yes	protein_coding
XLOC_004586	TCONS_00011977	Unk	chr11:115891635-115922528	SAL	COC	OK	2.81435	3.74997	0.287018	-3.58979	0.000330943	0.00802221	yes	protein_coding
XLOC_004595	TCONS_00011995	Sphk1	chr11:116392238-116397988	SAL	COC	OK	0.000645914	0	-1.79769e+308	-1.79769e+308	2.01302e-07	8.82697e-06	yes	protein_coding
XLOC_004595	TCONS_00011996	Sphk1	chr11:116392238-116397988	SAL	COC	OK	0	0.0168056	1.79769e+308	1.79769e+308	1.52139e-05	0.000502556	yes	protein_coding
XLOC_004595	TCONS_00012005	Sphk1	chr11:116392238-116397988	SAL	COC	OK	0.000104427	0.0149265	4.96241	-7.19343	6.31939e-13	4.28111e-11	yes	protein_coding
XLOC_004595	TCONS_00012007	Sphk1	chr11:116392238-116397988	SAL	COC	OK	0.00313913	0	-1.79769e+308	-1.79769e+308	2.00943e-07	8.81645e-06	yes	protein_coding
XLOC_004595	TCONS_00012010	Sphk1	chr11:116392238-116397988	SAL	COC	OK	0.104978	0.00594819	-2.87066	4.76703	1.86958e-06	7.1622e-05	yes	protein_coding
XLOC_004605	TCONS_00012055	Mgat5b	chr11:116780176-116848262	SAL	COC	OK	14.0313	11.8096	-0.17238	3.10686	0.00189085	0.036368	yes	protein_coding
XLOC_004605	TCONS_00012056	Mgat5b	chr11:116780176-116848262	SAL	COC	OK	8.95104	11.434	0.244818	-4.24841	2.15294e-05	0.000688608	yes	protein_coding
XLOC_004608	TCONS_00012066	Sec14l1	chr11:116976481-117020582	SAL	COC	OK	1.47899	2.24508	0.417383	-3.59494	0.000324466	0.00788316	yes	protein_coding
XLOC_004611	TCONS_00012072	2012-09-09	chr11:117060974-117223639	SAL	COC	OK	0.143779	0.37167	0.949728	-4.35962	1.30289e-05	0.000436176	yes	protein_coding
XLOC_004611	TCONS_00012073	2012-09-09	chr11:117060974-117223639	SAL	COC	OK	0.054834	0.135228	0.902652	-2.79636	0.00516824	0.0832948	yes	protein_coding
XLOC_004617	TCONS_00012085	Tnrc6c	chr11:117515602-117624753	SAL	COC	OK	3.16729	2.60621	-0.194978	2.96715	0.00300571	0.0534931	yes	protein_coding
XLOC_004618	TCONS_00012091	Tmc8	chr11:117627301-117654424	SAL	COC	OK	0.0344836	0.000716572	-3.87376	4.88898	1.0136e-06	4.03641e-05	yes	protein_coding
XLOC_004618	TCONS_00012093	Tmc8	chr11:117627301-117654424	SAL	COC	OK	0.05862	0.402797	1.92736	-5.59416	2.21691e-08	1.07653e-06	yes	protein_coding
XLOC_004618	TCONS_00012094	Tmc8	chr11:117627301-117654424	SAL	COC	OK	0.135152	0.00703355	-2.95571	5.06667	4.04832e-07	1.70887e-05	yes	protein_coding
XLOC_004618	TCONS_00012095	Tmc8	chr11:117627301-117654424	SAL	COC	OK	0.0915584	0.39271	1.45609	-5.12139	3.03297e-07	1.29864e-05	yes	protein_coding
XLOC_004618	TCONS_00012096	Tmc8	chr11:117627301-117654424	SAL	COC	OK	0.0244493	0.132857	1.69267	-3.18693	0.0014379	0.028792	yes	protein_coding
XLOC_004628	TCONS_00012123	Engase	chr11:118337783-118350523	SAL	COC	OK	0.615311	0.996762	0.482385	-3.61622	0.000298933	0.00732966	yes	protein_coding
XLOC_004628	TCONS_00012126	Engase	chr11:118337783-118350523	SAL	COC	OK	0.53744	0.21406	-0.920558	4.93148	8.161e-07	3.28856e-05	yes	protein_coding
XLOC_004628	TCONS_00012130	Engase	chr11:118337783-118350523	SAL	COC	OK	0.551337	0.265816	-0.729542	3.23372	0.00122188	0.025024	yes	protein_coding
XLOC_004635	TCONS_00012141	Ccdc40	chr11:119089885-119126550	SAL	COC	OK	0.144505	0.0503975	-1.05337	3.55465	0.00037848	0.00900481	yes	protein_coding
XLOC_004635	TCONS_00012142	Ccdc40	chr11:119089885-119126550	SAL	COC	OK	0.141233	0.275227	0.667185	-3.24779	0.00116305	0.0240304	yes	protein_coding
XLOC_004636	TCONS_00012155	Gaa	chr11:119129200-119146768	SAL	COC	OK	38.8872	32.3101	-0.185286	2.92105	0.00348848	0.060371	yes	protein_coding
XLOC_004641	TCONS_00012171	A730011L01Rik	chr11:119352660-119372751	SAL	COC	OK	0.749483	1.28202	0.536808	-4.77632	1.78529e-06	6.87461e-05	yes	protein_coding
XLOC_004655	TCONS_00012234	Hgs	chr11:120328948-120345298	SAL	COC	OK	2.62528	1.41205	-0.620148	5.80288	6.51862e-09	3.30981e-07	yes	protein_coding
XLOC_004664	TCONS_00012267	Aspscr1	chr11:120534286-120570761	SAL	COC	OK	0	1.59894	1.79769e+308	1.79769e+308	6.17656e-25	5.15898e-23	yes	protein_coding
XLOC_004664	TCONS_00012276	Aspscr1	chr11:120534286-120570761	SAL	COC	OK	2.29712	0.909279	-0.92676	6.12427	9.11001e-10	4.99263e-08	yes	protein_coding
XLOC_004680	TCONS_00012341	Tbcd	chr11:121313262-121534467	SAL	COC	OK	1.10288	0.236519	-1.53965	5.80293	6.51674e-09	3.31111e-07	yes	protein_coding
XLOC_004685	TCONS_00012353	Sfi1	chr11:3031852-3166418	SAL	COC	OK	2.58438	3.51783	0.308359	-3.82227	0.000132231	0.00355163	yes	protein_coding
XLOC_004685	TCONS_00012354	Sfi1	chr11:3031852-3166418	SAL	COC	OK	0.0456617	0	-1.79769e+308	-1.79769e+308	0.00110897	0.0230792	yes	protein_coding
XLOC_004685	TCONS_00012359	Sfi1	chr11:3031852-3166418	SAL	COC	OK	0.0413917	0.00742308	-1.71849	2.92495	0.00344506	0.059786	yes	protein_coding
XLOC_004685	TCONS_00012360	Sfi1	chr11:3031852-3166418	SAL	COC	OK	0.28529	0.745652	0.960753	-5.01977	5.17325e-07	2.15205e-05	yes	protein_coding
XLOC_004685	TCONS_00012362	Sfi1	chr11:3031852-3166418	SAL	COC	OK	0.721641	0.226948	-1.1568	5.5287	3.22613e-08	1.53856e-06	yes	protein_coding
XLOC_004685	TCONS_00012365	Sfi1	chr11:3031852-3166418	SAL	COC	OK	0.0884962	0.00482014	-2.91016	3.58229	0.000340596	0.00822946	yes	protein_coding
XLOC_004690	TCONS_00012385	Limk2	chr11:3244258-3309192	SAL	COC	OK	2.25804	3.4444	0.422254	-4.48062	7.44269e-06	0.000260017	yes	protein_coding
XLOC_004690	TCONS_00012386	Limk2	chr11:3244258-3309192	SAL	COC	OK	2.51343	3.75652	0.401844	-4.83461	1.3341e-06	5.23725e-05	yes	protein_coding
XLOC_004690	TCONS_00012387	Limk2	chr11:3244258-3309192	SAL	COC	OK	11.3955	9.55923	-0.175712	2.93464	0.00333938	0.0582502	yes	protein_coding
XLOC_004690	TCONS_00012389	Limk2	chr11:3244258-3309192	SAL	COC	OK	4.63474	3.68997	-0.227959	2.96828	0.00299474	0.0533234	yes	protein_coding
XLOC_004702	TCONS_00012429	Osbp2	chr11:3603733-3763906	SAL	COC	OK	0.4137	0.960758	0.842582	-4.9589	7.08946e-07	2.89114e-05	yes	protein_coding
XLOC_004705	TCONS_00012438	Tcn2	chr11:3817194-3832162	SAL	COC	OK	0.475244	0.115488	-1.41467	4.5966	4.29446e-06	0.000156099	yes	protein_coding
XLOC_004705	TCONS_00012439	Tcn2	chr11:3817194-3832162	SAL	COC	OK	0	0.0982846	1.79769e+308	1.79769e+308	0.000290419	0.00714437	yes	protein_coding
XLOC_004705	TCONS_00012441	Tcn2	chr11:3817194-3832162	SAL	COC	OK	1.40154	0.655227	-0.760349	4.56645	4.96057e-06	0.000178485	yes	protein_coding
XLOC_004710	TCONS_00012457	Ccdc157	chr11:4035204-4060296	SAL	COC	OK	0.364441	0.834821	0.828852	-5.86887	4.38777e-09	2.26175e-07	yes	protein_coding
XLOC_004710	TCONS_00012459	Ccdc157	chr11:4035204-4060296	SAL	COC	OK	0	0.475713	1.79769e+308	1.79769e+308	1.74024e-06	6.71502e-05	yes	protein_coding
XLOC_004718	TCONS_00012483	Nf2	chr11:4665847-4749539	SAL	COC	OK	0.541761	0.254595	-0.755152	3.32997	0.000868542	0.0186425	yes	protein_coding
XLOC_004719	TCONS_00012496	Nefh	chr11:4838756-4848067	SAL	COC	OK	0.995814	0.302706	-1.1908	7.4795	7.4607e-14	5.27968e-12	yes	protein_coding
XLOC_004720	TCONS_00012498	Gas2l1	chr11:4954134-4965330	SAL	COC	OK	0	0.0472573	1.79769e+308	1.79769e+308	0.00194286	0.0371765	yes	protein_coding
XLOC_004730	TCONS_00012539	Mrps24	chr11:5603985-5684713	SAL	COC	OK	0.757781	2.12435	1.03083	-3.87156	0.000108142	0.00297202	yes	protein_coding
XLOC_004730	TCONS_00012541	Urgcp	chr11:5603985-5684713	SAL	COC	OK	0.619088	0	-1.79769e+308	-1.79769e+308	2.07347e-27	1.75945e-25	yes	protein_coding
XLOC_004730	TCONS_00012542	Urgcp	chr11:5603985-5684713	SAL	COC	OK	0.699827	0	-1.79769e+308	-1.79769e+308	6.1901e-30	5.31309e-28	yes	protein_coding
XLOC_004730	TCONS_00012544	Urgcp	chr11:5603985-5684713	SAL	COC	OK	0.413759	0.249757	-0.504796	2.78891	0.00528856	0.0847215	yes	protein_coding
XLOC_004736	TCONS_00012562	Gck	chr11:5800822-5850084	SAL	COC	OK	0.179955	0.0377916	-1.56062	3.66073	0.000251496	0.00628008	yes	protein_coding
XLOC_004737	TCONS_00012572	Camk2b	chr11:5869646-5966365	SAL	COC	OK	0.39798	0	-1.79769e+308	-1.79769e+308	1.22987e-10	7.27464e-09	yes	protein_coding
XLOC_004737	TCONS_00012574	Camk2b	chr11:5869646-5966365	SAL	COC	OK	21.0127	12.5012	-0.519304	8.02742	8.88178e-16	6.70521e-14	yes	protein_coding
XLOC_004737	TCONS_00012575	Camk2b	chr11:5869646-5966365	SAL	COC	OK	1.26247	0	-1.79769e+308	-1.79769e+308	5.5095e-19	4.37173e-17	yes	protein_coding
XLOC_004748	TCONS_00012603	Myo1g	chr11:6406550-6420968	SAL	COC	OK	0	0.0163545	1.79769e+308	1.79769e+308	2.8167e-10	1.61485e-08	yes	protein_coding
XLOC_004748	TCONS_00012607	Myo1g	chr11:6406550-6420968	SAL	COC	OK	0	0.0316694	1.79769e+308	1.79769e+308	2.82851e-10	1.62038e-08	yes	protein_coding
XLOC_004753	TCONS_00012617	Tbrg4	chr11:6515600-6526070	SAL	COC	OK	3.22304	1.52088	-0.751038	6.7222	1.79001e-11	1.10708e-09	yes	protein_coding
XLOC_004753	TCONS_00012619	Tbrg4	chr11:6515600-6526070	SAL	COC	OK	3.63431	4.76417	0.270704	-3.07703	0.00209074	0.0395897	yes	protein_coding
XLOC_004755	TCONS_00012631	Wap	chr11:6531489-6538652	SAL	COC	OK	0.115774	0.0117621	-2.28676	4.27653	1.89829e-05	0.000615606	yes	protein_coding
XLOC_004785	TCONS_00012680	Fignl1	chr11:11687433-11708965	SAL	COC	OK	0	0.0213268	1.79769e+308	1.79769e+308	3.26831e-12	2.12349e-10	yes	protein_coding
XLOC_004791	TCONS_00012709	Cobl	chr11:12136678-12364963	SAL	COC	OK	0.185426	0.0602205	-1.12464	4.26937	1.96029e-05	0.000633786	yes	protein_coding
XLOC_004827	TCONS_00012772	Cep68	chr11:20127039-20149432	SAL	COC	OK	0.708239	0.346645	-0.71448	3.61361	0.000301961	0.0073966	yes	protein_coding
XLOC_004833	TCONS_00012780	Aftph	chr11:20585086-20641592	SAL	COC	OK	3.97225	4.9122	0.212388	-2.82464	0.00473333	0.0775082	yes	protein_coding
XLOC_004863	TCONS_00012842	Ahsa2	chr11:23206915-23399661	SAL	COC	OK	1.36478	2.64469	0.661556	-5.58369	2.35465e-08	1.1397e-06	yes	protein_coding
XLOC_004907	TCONS_00012947	Spnb2	chr11:29999394-30180491	SAL	COC	OK	2.10226	1.52429	-0.32148	3.88779	0.000101159	0.00279973	yes	protein_coding
XLOC_004916	TCONS_00012961	Erlec1	chr11:30829783-30854335	SAL	COC	OK	0.448792	0	-1.79769e+308	-1.79769e+308	0.00159139	0.031352	yes	protein_coding
XLOC_004927	TCONS_00013002	Nprl3	chr11:32125627-32167707	SAL	COC	OK	2.20445	1.38266	-0.466473	3.36941	0.000753282	0.0164671	yes	protein_coding
XLOC_004941	TCONS_00013039	Kcnip1	chr11:33529338-33998554	SAL	COC	OK	2.41396	3.38849	0.339116	-2.97611	0.00291935	0.0521678	yes	protein_coding
XLOC_004941	TCONS_00013040	Kcnip1	chr11:33529338-33998554	SAL	COC	OK	2.47948	1.28372	-0.658291	3.34457	0.000824098	0.0177961	yes	protein_coding
XLOC_004941	TCONS_00013041	Kcnip1	chr11:33529338-33998554	SAL	COC	OK	3.62537	2.19251	-0.502911	3.06853	0.00215114	0.0405585	yes	protein_coding
XLOC_004945	TCONS_00013051	Dock2	chr11:34126814-34597394	SAL	COC	OK	0.00855499	0.0100456	0.160622	-3.39161	0.000694844	0.0153471	yes	protein_coding
XLOC_004974	TCONS_00013123	Pttg1	chr11:43233751-43239753	SAL	COC	OK	1.58341	0.634887	-0.913887	3.76752	0.000164875	0.00431045	yes	protein_coding
XLOC_005043	TCONS_00013275	Zfp454	chr11:50686221-50701153	SAL	COC	OK	0.305287	0.116084	-0.966936	3.03728	0.00238723	0.0442161	yes	protein_coding
XLOC_005056	TCONS_00013314	Sec24a	chr11:51505764-51577136	SAL	COC	OK	1.78901	2.43981	0.310257	-3.84058	0.000122746	0.00332319	yes	protein_coding
XLOC_005056	TCONS_00013317	Sec24a	chr11:51505764-51577136	SAL	COC	OK	0.627189	0	-1.79769e+308	-1.79769e+308	1.82566e-14	1.31695e-12	yes	protein_coding
XLOC_005056	TCONS_00013318	Sec24a	chr11:51505764-51577136	SAL	COC	OK	0.919449	0.409995	-0.80763	4.30745	1.65148e-05	0.00054169	yes	protein_coding
XLOC_005058	TCONS_00013324	Phf15	chr11:51626956-51671155	SAL	COC	OK	0.379245	0.152035	-0.91407	5.05618	4.27745e-07	1.80049e-05	yes	protein_coding
XLOC_005064	TCONS_00013335	Olfr1373	chr11:51763383-52099681	SAL	COC	OK	0.012532	0	-1.79769e+308	-1.79769e+308	0	0	yes	protein_coding
XLOC_005066	TCONS_00013337	Olfr1371	chr11:51763383-52099681	SAL	COC	OK	0	0.00736131	1.79769e+308	1.79769e+308	0	0	yes	protein_coding
XLOC_005081	TCONS_00013363	Il4	chr11:53380880-53432171	SAL	COC	OK	0.0212731	0.0199572	-0.0638578	4.48238	7.38136e-06	0.000257995	yes	protein_coding
XLOC_005118	TCONS_00013460	Fam114a2	chr11:57296491-57332146	SAL	COC	OK	2.75689	3.9632	0.362948	-3.80968	0.000139145	0.00371458	yes	protein_coding
XLOC_005154	TCONS_00013526	Obscn	chr11:58807757-58949904	SAL	COC	OK	0.126618	0.0133031	-2.25318	9.46368	0	0	yes	protein_coding
XLOC_005154	TCONS_00013527	Obscn	chr11:58807757-58949904	SAL	COC	OK	0.00605275	0.0664115	2.39536	-7.00886	2.40274e-12	1.57899e-10	yes	protein_coding
XLOC_005175	TCONS_00013585	Cops3	chr11:59623581-59694470	SAL	COC	OK	0.35209	1.38167	1.36716	-5.23206	1.67633e-07	7.39847e-06	yes	protein_coding
XLOC_005178	TCONS_00013596	Pemt	chr11:59784115-59859991	SAL	COC	OK	0	0.0205025	1.79769e+308	1.79769e+308	2.54996e-05	0.000804212	yes	protein_coding
XLOC_005180	TCONS_00013605	Srebf1	chr11:59918514-60036083	SAL	COC	OK	1.80981	1.35157	-0.291957	3.02094	0.00251988	0.0463394	yes	protein_coding
XLOC_005180	TCONS_00013606	Srebf1	chr11:59918514-60036083	SAL	COC	OK	1.57461	4.27651	0.999129	-11.7649	0	0	yes	protein_coding
XLOC_005181	TCONS_00013615	Tom1l2	chr11:60040215-60166407	SAL	COC	OK	39.6723	31.528	-0.229777	4.49223	7.04815e-06	0.000246811	yes	protein_coding
XLOC_005181	TCONS_00013617	Tom1l2	chr11:60040215-60166407	SAL	COC	OK	0.378066	2.87695	2.02942	-15.7468	0	0	yes	protein_coding
XLOC_005181	TCONS_00013618	Tom1l2	chr11:60040215-60166407	SAL	COC	OK	0.164352	1.41194	2.15071	-12.581	0	0	yes	protein_coding
XLOC_005181	TCONS_00013619	Tom1l2	chr11:60040215-60166407	SAL	COC	OK	2.11381	7.79841	1.30543	-17.9615	0	0	yes	protein_coding
XLOC_005181	TCONS_00013620	Tom1l2	chr11:60040215-60166407	SAL	COC	OK	4.02318	2.29044	-0.563331	3.92611	8.63292e-05	0.00243169	yes	protein_coding
XLOC_005210	TCONS_00013675	Aldh3a2	chr11:61036918-61080966	SAL	COC	OK	0.149598	0.65158	1.47145	-2.8731	0.00406467	0.0685917	yes	protein_coding
XLOC_005215	TCONS_00013693	Mapk7	chr11:61298932-61307908	SAL	COC	OK	0.268903	0.127958	-0.742645	3.05842	0.00222506	0.0416469	yes	protein_coding
XLOC_005215	TCONS_00013695	Mapk7	chr11:61298932-61307908	SAL	COC	OK	0.688517	0.411962	-0.51361	3.12339	0.00178778	0.0345727	yes	protein_coding
XLOC_005218	TCONS_00013721	Slc5a10	chr11:61466766-61534328	SAL	COC	OK	0	0.175163	1.79769e+308	1.79769e+308	2.52593e-07	1.09792e-05	yes	protein_coding
XLOC_005218	TCONS_00013722	Slc5a10	chr11:61466766-61534328	SAL	COC	OK	0.199688	0.0501554	-1.38163	3.14168	0.00167981	0.0327994	yes	protein_coding
XLOC_005227	TCONS_00013750	Ncor1	chr11:62094974-62329795	SAL	COC	OK	2.31137	2.92124	0.234166	-3.25367	0.00113925	0.0235844	yes	protein_coding
XLOC_005227	TCONS_00013755	Ncor1	chr11:62094974-62329795	SAL	COC	OK	0.732889	1.5844	0.770967	-3.33065	0.000866423	0.0186024	yes	protein_coding
XLOC_005227	TCONS_00013762	Ncor1	chr11:62094974-62329795	SAL	COC	OK	0.0921947	0.279733	1.10993	-2.90785	0.00363924	0.062444	yes	protein_coding
XLOC_005274	TCONS_00013877	Ntn1	chr11:68022865-68214325	SAL	COC	OK	0.622737	0.0903074	-1.93091	6.30011	2.97439e-10	1.69873e-08	yes	protein_coding
XLOC_005278	TCONS_00013887	Odf4	chr11:68735336-68740583	SAL	COC	OK	0.101438	0.435749	1.45762	-3.35416	0.000796077	0.0172861	yes	protein_coding
XLOC_005280	TCONS_00013900	Rangrf	chr11:68781632-68788687	SAL	COC	OK	1.42288	0.116114	-2.50587	4.55422	5.25806e-06	0.000188552	yes	protein_coding
XLOC_005288	TCONS_00013930	Chd3	chr11:69156774-69182928	SAL	COC	OK	12.2662	9.31365	-0.275363	5.13233	2.8617e-07	1.23025e-05	yes	protein_coding
XLOC_005293	TCONS_00013943	Dnahc2	chr11:69234310-69362612	SAL	COC	OK	0.0595374	0.135114	0.819513	-4.23488	2.28677e-05	0.000726739	yes	protein_coding
XLOC_005301	TCONS_00013963	Mpdu1	chr11:69468815-69476144	SAL	COC	OK	0.381105	1.75063	1.52465	-6.40523	1.5014e-10	8.82476e-09	yes	protein_coding
XLOC_005303	TCONS_00013976	Eif4a1	chr11:69480437-69485925	SAL	COC	OK	1.27941	2.1138	0.502091	-3.57055	0.000356227	0.00856	yes	protein_coding
XLOC_005305	TCONS_00013994	Senp3	chr11:69486611-69495586	SAL	COC	OK	0.728462	1.17329	0.476634	-2.9642	0.00303473	0.0539067	yes	protein_coding
XLOC_005315	TCONS_00014024	Nlgn2	chr11:69636623-69651286	SAL	COC	OK	6.14011	8.18087	0.286956	-4.73307	2.21153e-06	8.39885e-05	yes	protein_coding
XLOC_005320	TCONS_00014053	Eif5a	chr11:69730215-69735460	SAL	COC	OK	0	0.111518	1.79769e+308	1.79769e+308	0.00217871	0.0410057	yes	protein_coding
XLOC_005320	TCONS_00014054	Eif5a	chr11:69730215-69735460	SAL	COC	OK	1.04961	1.90167	0.594311	-3.00728	0.00263597	0.0480595	yes	protein_coding
XLOC_005320	TCONS_00014056	Eif5a	chr11:69730215-69735460	SAL	COC	OK	0	0.162164	1.79769e+308	1.79769e+308	0.00256867	0.0470742	yes	protein_coding
XLOC_005325	TCONS_00014083	Slc16a13	chr11:70030290-70034496	SAL	COC	OK	1.50608	0.364084	-1.41988	3.3577	0.000785938	0.0170858	yes	protein_coding
XLOC_005327	TCONS_00014088	0610010K14Rik	chr11:70048707-70051416	SAL	COC	OK	0.389509	0.957923	0.899881	-2.74412	0.00606738	0.0948551	yes	protein_coding
XLOC_005327	TCONS_00014092	0610010K14Rik	chr11:70048707-70051416	SAL	COC	OK	1.13481	0.291709	-1.35846	4.56978	4.88244e-06	0.000176099	yes	protein_coding
XLOC_005328	TCONS_00014103	Rnasek	chr11:70051625-70053348	SAL	COC	OK	2.44961	5.39449	0.789451	-4.38132	1.17962e-05	0.000398123	yes	protein_coding
XLOC_005330	TCONS_00014109	Alox12e	chr11:70129111-70136130	SAL	COC	OK	0	0.00993436	1.79769e+308	1.79769e+308	0.00439871	0.0732019	yes	protein_coding
XLOC_005334	TCONS_00014117	Cxcl16	chr11:70267484-70279704	SAL	COC	OK	0.00498603	0.0906021	2.89984	-8.35361	0	0	yes	protein_coding
XLOC_005351	TCONS_00014169	Nup88	chr11:70658264-70783475	SAL	COC	OK	0	0.265856	1.79769e+308	1.79769e+308	0.00645879	0.0996583	yes	protein_coding
XLOC_005369	TCONS_00014212	Pitpnm3	chr11:71861029-71949280	SAL	COC	OK	0.200917	0.455179	0.817798	-5.06239	4.14035e-07	1.74573e-05	yes	protein_coding
XLOC_005384	TCONS_00014259	Ctns	chr11:72997097-73012544	SAL	COC	OK	0.177956	0.497344	1.02775	-4.4614	8.14255e-06	0.000282088	yes	protein_coding
XLOC_005416	TCONS_00014311	Rap1gap2	chr11:74196857-74403688	SAL	COC	OK	0.963108	1.37321	0.354741	-3.67101	0.000241592	0.00604897	yes	protein_coding
XLOC_005416	TCONS_00014313	Rap1gap2	chr11:74196857-74403688	SAL	COC	OK	4.29802	3.53297	-0.196017	2.79475	0.00519394	0.0836549	yes	protein_coding
XLOC_005420	TCONS_00014333	Srr	chr11:74711572-74977950	SAL	COC	OK	0.428639	1.10068	0.943064	-3.60176	0.000316068	0.00770926	yes	protein_coding
XLOC_005420	TCONS_00014335	Srr	chr11:74711572-74977950	SAL	COC	OK	1.72611	0.692493	-0.913328	4.62105	3.81801e-06	0.000140009	yes	protein_coding
XLOC_005420	TCONS_00014336	Srr	chr11:74711572-74977950	SAL	COC	OK	0.576127	2.06431	1.27622	-6.47248	9.64075e-11	5.74349e-09	yes	protein_coding
XLOC_005420	TCONS_00014337	Srr	chr11:74711572-74977950	SAL	COC	OK	2.50845	0.677638	-1.30881	5.43457	5.49274e-08	2.56861e-06	yes	protein_coding
XLOC_005428	TCONS_00014360	Serpinf1	chr11:75223270-75236203	SAL	COC	OK	0.55701	0.077931	-1.96676	3.67615	0.000236782	0.0059365	yes	protein_coding
XLOC_005460	TCONS_00014464	Eral1	chr11:77886877-77893885	SAL	COC	OK	1.88868	3.09127	0.492705	-4.28027	1.86663e-05	0.000606131	yes	protein_coding
XLOC_005460	TCONS_00014466	Eral1	chr11:77886877-77893885	SAL	COC	OK	2.12585	0.597658	-1.26891	7.57202	3.66374e-14	2.62256e-12	yes	protein_coding
XLOC_005491	TCONS_00014536	Evi2b	chr11:79153194-79395114	SAL	COC	OK	0.180788	0.435616	0.879435	-4.02422	5.71639e-05	0.0016714	yes	protein_coding
XLOC_005491	TCONS_00014537	Evi2b	chr11:79153194-79395114	SAL	COC	OK	0	0.188473	1.79769e+308	1.79769e+308	5.42219e-10	3.03398e-08	yes	protein_coding
XLOC_005501	TCONS_00014559	Crlf3	chr11:79859994-79894470	SAL	COC	OK	0.624975	0.231335	-0.993845	4.36234	1.28677e-05	0.000430973	yes	protein_coding
XLOC_005517	TCONS_00014590	Rffl	chr11:82594609-82684712	SAL	COC	OK	1.29608	1.72934	0.288393	-2.88691	0.00389051	0.0660713	yes	protein_coding
XLOC_005517	TCONS_00014591	Rffl	chr11:82594609-82684712	SAL	COC	OK	0.197458	0.0623724	-1.1524	3.53855	0.000402332	0.00950259	yes	protein_coding
XLOC_005517	TCONS_00014592	Rffl	chr11:82594609-82684712	SAL	COC	OK	0.211025	0.0410975	-1.63603	4.35274	1.34449e-05	0.000448895	yes	protein_coding
XLOC_005517	TCONS_00014593	Rffl	chr11:82594609-82684712	SAL	COC	OK	2.1322	1.53141	-0.330963	3.14486	0.00166164	0.0325383	yes	protein_coding
XLOC_005518	TCONS_00014599	Rad51l3	chr11:82685465-82704116	SAL	COC	OK	1.34935	0.958341	-0.342176	2.74966	0.00596568	0.09352	yes	protein_coding
XLOC_005518	TCONS_00014602	Rad51l3	chr11:82685465-82704116	SAL	COC	OK	0.47061	1.13894	0.883822	-4.17665	2.95831e-05	0.000919392	yes	protein_coding
XLOC_005552	TCONS_00014680	Ggnbp2	chr11:84645862-84684319	SAL	COC	OK	6.31786	4.56526	-0.324905	4.19415	2.73897e-05	0.000856941	yes	protein_coding
XLOC_005573	TCONS_00014755	Cltc	chr11:86507852-86571067	SAL	COC	OK	0.352992	0	-1.79769e+308	-1.79769e+308	0.000660179	0.0147165	yes	protein_coding
XLOC_005588	TCONS_00014780	Lpo	chr11:87619929-87641791	SAL	COC	OK	0	0.0743804	1.79769e+308	1.79769e+308	3.04022e-08	1.45735e-06	yes	protein_coding
XLOC_005596	TCONS_00014794	Msi2	chr11:88152883-88579827	SAL	COC	OK	0	0.0698863	1.79769e+308	1.79769e+308	0.000376139	0.00896339	yes	protein_coding
XLOC_005599	TCONS_00014805	Akap1	chr11:88692105-88725900	SAL	COC	OK	0.618396	0.128381	-1.57213	7.46256	8.4821e-14	5.9798e-12	yes	protein_coding
XLOC_005599	TCONS_00014806	Akap1	chr11:88692105-88725900	SAL	COC	OK	2.55642	0.246284	-2.33987	14.6646	0	0	yes	protein_coding
XLOC_005599	TCONS_00014807	Akap1	chr11:88692105-88725900	SAL	COC	OK	13.5679	16.3349	0.185598	-3.30842	0.000938247	0.0200063	yes	protein_coding
XLOC_005610	TCONS_00014825	Ankfn1	chr11:89282300-89500945	SAL	COC	OK	0.320171	0.0361911	-2.18004	4.67866	2.88752e-06	0.000107849	yes	protein_coding
XLOC_005633	TCONS_00014889	Cacna1g	chr11:94269704-94335414	SAL	COC	OK	0.240678	0.0391611	-1.81578	7.33349	2.24265e-13	1.55171e-11	yes	protein_coding
XLOC_005633	TCONS_00014890	Cacna1g	chr11:94269704-94335414	SAL	COC	OK	0.306514	0.581785	0.640838	-4.94559	7.59136e-07	3.07898e-05	yes	protein_coding
XLOC_005633	TCONS_00014894	Cacna1g	chr11:94269704-94335414	SAL	COC	OK	0.084527	0.00778147	-2.38533	4.56042	5.10514e-06	0.000183421	yes	protein_coding
XLOC_005633	TCONS_00014895	Cacna1g	chr11:94269704-94335414	SAL	COC	OK	0.0663625	0.249092	1.32269	-6.36349	1.97216e-10	1.14921e-08	yes	protein_coding
XLOC_005633	TCONS_00014897	Cacna1g	chr11:94269704-94335414	SAL	COC	OK	0.310786	0.615003	0.682522	-5.32563	1.00602e-07	4.55598e-06	yes	protein_coding
XLOC_005637	TCONS_00014925	Rsad1	chr11:94401111-94410569	SAL	COC	OK	0.332979	0.617922	0.618283	-3.70612	0.00021046	0.00534666	yes	protein_coding
XLOC_005639	TCONS_00014933	Eme1	chr11:94491080-94521403	SAL	COC	OK	0	0.0143383	1.79769e+308	1.79769e+308	0	0	yes	protein_coding
XLOC_005639	TCONS_00014934	Eme1	chr11:94491080-94521403	SAL	COC	OK	0.0201655	0.0148768	-0.30417	16.4487	0	0	yes	protein_coding
XLOC_005640	TCONS_00014937	Xylt2	chr11:94525164-94538829	SAL	COC	OK	0.859256	1.38221	0.475373	-3.78776	0.000152013	0.00401215	yes	protein_coding
XLOC_005652	TCONS_00014963	Itga3	chr11:94905787-94938115	SAL	COC	OK	0.444514	0.831241	0.625937	-4.56549	4.98331e-06	0.000179217	yes	protein_coding
XLOC_005655	TCONS_00014975	Myst2	chr11:95135572-95171560	SAL	COC	OK	2.34114	3.22669	0.32082	-3.57348	0.000352265	0.00847298	yes	protein_coding
XLOC_005658	TCONS_00014985	Nxph3	chr11:95371158-95375884	SAL	COC	OK	3.97745	5.70704	0.361059	-4.15583	3.24109e-05	0.000997716	yes	protein_coding
XLOC_005664	TCONS_00014994	B4galnt2	chr11:95727256-95776205	SAL	COC	OK	0.0490615	0.00467079	-2.35175	3.52067	0.000430459	0.0100934	yes	protein_coding
XLOC_005677	TCONS_00015029	Nfe2l1	chr11:96678727-96691282	SAL	COC	OK	0.168145	0.508115	1.10588	-5.78281	7.34647e-09	3.71245e-07	yes	protein_coding
XLOC_005677	TCONS_00015030	Nfe2l1	chr11:96678727-96691282	SAL	COC	OK	0.399695	0	-1.79769e+308	-1.79769e+308	2.89978e-13	1.99712e-11	yes	protein_coding
XLOC_005688	TCONS_00015060	Tbkbp1	chr11:96997484-97012809	SAL	COC	OK	0	0.0642674	1.79769e+308	1.79769e+308	8.72863e-05	0.00245402	yes	protein_coding
XLOC_005688	TCONS_00015061	Tbkbp1	chr11:96997484-97012809	SAL	COC	OK	1.47234	2.18729	0.395814	-3.87486	0.000106685	0.00293632	yes	protein_coding
XLOC_005688	TCONS_00015062	Tbkbp1	chr11:96997484-97012809	SAL	COC	OK	3.61766	2.84269	-0.241076	2.91469	0.00356037	0.0613872	yes	protein_coding
XLOC_005690	TCONS_00015069	Npepps	chr11:97067155-97144211	SAL	COC	OK	0	0.1023	1.79769e+308	1.79769e+308	0.000154114	0.00406473	yes	protein_coding
XLOC_005690	TCONS_00015070	Npepps	chr11:97067155-97144211	SAL	COC	OK	0	0.0880059	1.79769e+308	1.79769e+308	8.33717e-05	0.0023555	yes	protein_coding
XLOC_005690	TCONS_00015074	Npepps	chr11:97067155-97144211	SAL	COC	OK	0.040484	0	-1.79769e+308	-1.79769e+308	0.00640624	0.0991345	yes	protein_coding
XLOC_005694	TCONS_00015093	Srcin1	chr11:97370653-97437500	SAL	COC	OK	4.93013	3.83052	-0.252365	4.04757	5.17523e-05	0.00152452	yes	protein_coding
XLOC_005694	TCONS_00015097	Srcin1	chr11:97370653-97437500	SAL	COC	OK	0	0.180744	1.79769e+308	1.79769e+308	1.43095e-05	0.000475631	yes	protein_coding
XLOC_005707	TCONS_00015129	Cacnb1	chr11:97862821-97891806	SAL	COC	OK	0.751209	0.192827	-1.35989	6.13584	8.47093e-10	4.66295e-08	yes	protein_coding
XLOC_005707	TCONS_00015133	Cacnb1	chr11:97862821-97891806	SAL	COC	OK	0.206227	0	-1.79769e+308	-1.79769e+308	9.56329e-07	3.81651e-05	yes	protein_coding
XLOC_005712	TCONS_00015155	Neurod2	chr11:98186728-98190962	SAL	COC	OK	1.5258	2.66426	0.557409	-5.35517	8.5475e-08	3.9065e-06	yes	protein_coding
XLOC_005816	TCONS_00015337	Nt5c3l	chr11:100277010-100303122	SAL	COC	OK	3.68444	5.217	0.347806	-3.28448	0.00102169	0.0215149	yes	protein_coding
XLOC_005816	TCONS_00015338	Nt5c3l	chr11:100277010-100303122	SAL	COC	OK	5.25147	2.81395	-0.623921	5.55887	2.71534e-08	1.3075e-06	yes	protein_coding
XLOC_005818	TCONS_00015352	Acly	chr11:100337666-100389314	SAL	COC	OK	9.38813	7.49088	-0.225759	2.88656	0.00389483	0.0661146	yes	protein_coding
XLOC_005822	TCONS_00015377	Kat2a	chr11:100566059-100573779	SAL	COC	OK	3.11361	2.1085	-0.389805	4.18475	2.85475e-05	0.000889804	yes	protein_coding
XLOC_005824	TCONS_00015384	Kcnh4	chr11:100601689-100621256	SAL	COC	OK	1.58349	1.16816	-0.304198	2.86793	0.00413162	0.0695328	yes	protein_coding
XLOC_005851	TCONS_00015489	Dusp3	chr11:101832456-101848327	SAL	COC	OK	3.53807	7.51796	0.753712	-10.5485	0	0	yes	protein_coding
XLOC_005852	TCONS_00015495	Mpp3	chr11:101860965-101889775	SAL	COC	OK	0.0432839	0.202063	1.5408	-3.90199	9.54068e-05	0.00266026	yes	protein_coding
XLOC_005854	TCONS_00015506	Mpp2	chr11:101918328-101949829	SAL	COC	OK	1.23145	0.815207	-0.412505	3.26783	0.00108375	0.0226112	yes	protein_coding
XLOC_005863	TCONS_00015552	Ubtf	chr11:102167237-102180787	SAL	COC	OK	0.29019	0.0710712	-1.40685	4.64959	3.32595e-06	0.000123054	yes	protein_coding
XLOC_005864	TCONS_00015557	Slc4a1	chr11:102210137-102227517	SAL	COC	OK	0.0618314	0.00291241	-3.05543	3.29533	0.000983059	0.0207953	yes	protein_coding
XLOC_005864	TCONS_00015558	Slc4a1	chr11:102210137-102227517	SAL	COC	OK	0.0167891	0	-1.79769e+308	-1.79769e+308	9.13349e-07	3.65477e-05	yes	protein_coding
XLOC_005866	TCONS_00015576	Slc25a39	chr11:102264298-102269260	SAL	COC	OK	1.52707	2.81319	0.610964	-2.78525	0.00534866	0.0854639	yes	protein_coding
XLOC_005868	TCONS_00015590	Itga2b	chr11:102314610-102331436	SAL	COC	OK	0	0.0339769	1.79769e+308	1.79769e+308	3.84176e-46	3.47754e-44	yes	protein_coding
XLOC_005900	TCONS_00015689	1700081L11Rik	chr11:104194542-104330175	SAL	COC	OK	3.04428	2.42113	-0.229031	2.98024	0.00288027	0.0517048	yes	protein_coding
XLOC_005900	TCONS_00015691	1700081L11Rik	chr11:104194542-104330175	SAL	COC	OK	3.03816	3.80677	0.225527	-3.09621	0.00196012	0.0374684	yes	protein_coding
XLOC_005901	TCONS_00015698	Cdc27	chr11:104364058-104411934	SAL	COC	OK	0.77797	0.475473	-0.492379	2.86025	0.00423304	0.0709036	yes	protein_coding
XLOC_005915	TCONS_00015727	Strada	chr11:106024643-106077658	SAL	COC	OK	0.438811	0.156846	-1.0288	3.8468	0.00011967	0.00325765	yes	protein_coding
XLOC_005922	TCONS_00015761	Ern1	chr11:106255963-106349166	SAL	COC	OK	0.391321	0.205784	-0.642702	3.10441	0.00190662	0.0365675	yes	protein_coding
XLOC_005931	TCONS_00015800	Kpna2	chr11:106849942-106860855	SAL	COC	OK	1.5317	0.820498	-0.624224	3.80949	0.000139253	0.00371615	yes	protein_coding
XLOC_005931	TCONS_00015802	Kpna2	chr11:106849942-106860855	SAL	COC	OK	0.0958166	1.29602	2.60462	-4.4314	9.36222e-06	0.000320914	yes	protein_coding
XLOC_005931	TCONS_00015803	Kpna2	chr11:106849942-106860855	SAL	COC	OK	0.129619	1.37371	2.36067	-4.42025	9.85847e-06	0.000336379	yes	protein_coding
XLOC_005933	TCONS_00015808	Bptf	chr11:106894394-106993441	SAL	COC	OK	0.0869726	0.147456	0.527936	-2.82962	0.0046603	0.0765307	yes	protein_coding
XLOC_005934	TCONS_00015816	Nol11	chr11:107018721-107050695	SAL	COC	OK	0.406277	0.795381	0.671787	-3.82255	0.000132079	0.00354882	yes	protein_coding
XLOC_005936	TCONS_00015823	Pitpnc1	chr11:107069205-107332034	SAL	COC	OK	4.80655	3.78676	-0.238469	3.58547	0.000336467	0.00814289	yes	protein_coding
XLOC_005942	TCONS_00015835	Prkca	chr11:107794700-108275710	SAL	COC	OK	0.0731319	0	-1.79769e+308	-1.79769e+308	0.00147255	0.0293519	yes	protein_coding
XLOC_005942	TCONS_00015836	Prkca	chr11:107794700-108275710	SAL	COC	OK	1.37884	0.504325	-1.00577	6.10926	1.00093e-09	5.4614e-08	yes	protein_coding
XLOC_005958	TCONS_00015875	Abca8a	chr11:109886947-109957292	SAL	COC	OK	0.85889	0.330695	-0.954444	6.41949	1.36731e-10	8.04931e-09	yes	protein_coding
XLOC_005958	TCONS_00015876	Abca8a	chr11:109886947-109957292	SAL	COC	OK	0.248479	0.728219	1.07524	-6.62154	3.55473e-11	2.15561e-09	yes	protein_coding
XLOC_005959	TCONS_00015883	Abca9	chr11:109962062-110029510	SAL	COC	OK	0.00513849	0	-1.79769e+308	-1.79769e+308	9.88462e-104	9.76522e-102	yes	protein_coding
XLOC_005971	TCONS_00015926	Slc39a11	chr11:113106166-113545469	SAL	COC	OK	0	0.0521416	1.79769e+308	1.79769e+308	0.00203303	0.0386837	yes	protein_coding
XLOC_005979	TCONS_00015953	Btbd17	chr11:114652530-114657259	SAL	COC	OK	0.971809	0.333144	-1.07059	3.25662	0.00112749	0.0233669	yes	protein_coding
XLOC_005990	TCONS_00015979	Nat9	chr11:115044145-115108337	SAL	COC	OK	1.74137	0.489322	-1.26941	6.30329	2.9139e-10	1.66545e-08	yes	protein_coding
XLOC_005990	TCONS_00015980	Nat9	chr11:115044145-115108337	SAL	COC	OK	2.87322	0.580448	-1.59939	8.78668	0	0	yes	protein_coding
XLOC_005995	TCONS_00016000	C630004H02Rik	chr11:115209020-115229070	SAL	COC	OK	5.39632	4.13026	-0.267377	3.60077	0.000317275	0.00772859	yes	protein_coding
XLOC_005997	TCONS_00016012	Atp5h	chr11:115277002-115281276	SAL	COC	OK	0.714499	0.179557	-1.38109	3.16853	0.0015321	0.0303684	yes	protein_coding
XLOC_006002	TCONS_00016034	Gga3	chr11:115445568-115474283	SAL	COC	OK	1.48049	0.996087	-0.396294	3.35567	0.000791742	0.017207	yes	protein_coding
XLOC_006002	TCONS_00016038	Gga3	chr11:115445568-115474283	SAL	COC	OK	1.13243	0.607925	-0.622067	2.82595	0.00471404	0.0772432	yes	protein_coding
XLOC_006003	TCONS_00016046	Mif4gd	chr11:115445568-115474283	SAL	COC	OK	0.106168	0	-1.79769e+308	-1.79769e+308	0.00357082	0.0615389	yes	protein_coding
XLOC_006003	TCONS_00016047	Mif4gd	chr11:115445568-115474283	SAL	COC	OK	0	1.02836	1.79769e+308	1.79769e+308	5.09435e-15	3.74731e-13	yes	protein_coding
XLOC_006003	TCONS_00016048	Mif4gd	chr11:115445568-115474283	SAL	COC	OK	3.12727	4.68778	0.404797	-3.62973	0.000283719	0.00700035	yes	protein_coding
XLOC_006003	TCONS_00016049	Mif4gd	chr11:115445568-115474283	SAL	COC	OK	1.53043	0.397676	-1.34767	5.65176	1.58811e-08	7.83428e-07	yes	protein_coding
XLOC_006003	TCONS_00016050	Mif4gd	chr11:115445568-115474283	SAL	COC	OK	0.1584	1.03337	1.87546	-4.85139	1.226e-06	4.83837e-05	yes	protein_coding
XLOC_006005	TCONS_00016067	Grb2	chr11:115505358-115569911	SAL	COC	OK	19.1428	15.455	-0.213994	3.65849	0.000253705	0.00633101	yes	protein_coding
XLOC_006005	TCONS_00016068	Grb2	chr11:115505358-115569911	SAL	COC	OK	4.19754	6.157	0.38309	-4.70644	2.52076e-06	9.4911e-05	yes	protein_coding
XLOC_006008	TCONS_00016075	Caskin2	chr11:115626746-115674953	SAL	COC	OK	1.27897	0.60887	-0.742205	3.22812	0.00124606	0.0254634	yes	protein_coding
XLOC_006016	TCONS_00016102	Trim47	chr11:115967065-115992442	SAL	COC	OK	0.245915	0.0664114	-1.30912	2.9341	0.00334521	0.0583109	yes	protein_coding
XLOC_006016	TCONS_00016103	Trim47	chr11:115967065-115992442	SAL	COC	OK	0.29489	0.877192	1.09012	-5.56555	2.61334e-08	1.2592e-06	yes	protein_coding
XLOC_006016	TCONS_00016104	Trim47	chr11:115967065-115992442	SAL	COC	OK	0.610334	0.252084	-0.884245	4.21496	2.49818e-05	0.000789885	yes	protein_coding
XLOC_006016	TCONS_00016106	Trim47	chr11:115967065-115992442	SAL	COC	OK	0.22037	0	-1.79769e+308	-1.79769e+308	0.00118945	0.0244809	yes	protein_coding
XLOC_006018	TCONS_00016119	Fbf1	chr11:116003598-116029480	SAL	COC	OK	0.255673	0.555187	0.775406	-4.81914	1.44179e-06	5.62744e-05	yes	protein_coding
XLOC_006020	TCONS_00016132	Acox1	chr11:116033201-116076632	SAL	COC	OK	0.551864	0.912218	0.502577	-3.40769	0.00065515	0.0146219	yes	protein_coding
XLOC_006023	TCONS_00016143	Exoc7	chr11:116149314-116170824	SAL	COC	OK	2.38718	1.68776	-0.346708	3.44572	0.000569549	0.0128927	yes	protein_coding
XLOC_006023	TCONS_00016151	Exoc7	chr11:116149314-116170824	SAL	COC	OK	0.0203913	0	-1.79769e+308	-1.79769e+308	0	0	yes	protein_coding
XLOC_006026	TCONS_00016156	Rnf157	chr11:116197666-116274346	SAL	COC	OK	0.213077	0.729475	1.23067	-7.11293	1.13598e-12	7.63338e-11	yes	protein_coding
XLOC_006026	TCONS_00016157	Rnf157	chr11:116197666-116274346	SAL	COC	OK	2.87541	1.53614	-0.626919	3.59583	0.000323355	0.00786384	yes	protein_coding
XLOC_006028	TCONS_00016169	Prpsap1	chr11:116327632-116355516	SAL	COC	OK	0.845023	2.33841	1.01786	-6.59213	4.33567e-11	2.62065e-09	yes	protein_coding
XLOC_006036	TCONS_00016203	Jmjd6	chr11:116698745-116704763	SAL	COC	OK	0.434773	0.0975781	-1.49417	4.37977	1.18802e-05	0.000400598	yes	protein_coding
XLOC_006043	TCONS_00016220	Tmc6	chr11:117627301-117654424	SAL	COC	OK	0.730302	0.4421	-0.501923	2.94648	0.00321413	0.0564084	yes	protein_coding
XLOC_006050	TCONS_00016251	Cyth1	chr11:117993332-118109906	SAL	COC	OK	6.35005	8.13234	0.247387	-3.64905	0.000263207	0.00653749	yes	protein_coding
XLOC_006050	TCONS_00016252	Cyth1	chr11:117993332-118109906	SAL	COC	OK	7.36286	5.25645	-0.336994	4.80344	1.55961e-06	6.05876e-05	yes	protein_coding
XLOC_006067	TCONS_00016305	Tbc1d16	chr11:119004358-119089813	SAL	COC	OK	0	0.0614964	1.79769e+308	1.79769e+308	0	0	yes	protein_coding
XLOC_006072	TCONS_00016318	Nptx1	chr11:119400032-119409067	SAL	COC	OK	12.8375	14.996	0.155412	-2.84969	0.00437622	0.0728927	yes	protein_coding
XLOC_006078	TCONS_00016335	Azi1	chr11:119925743-119948141	SAL	COC	OK	0.165935	0.494501	1.09195	-3.0656	0.00217232	0.0409061	yes	protein_coding
XLOC_006078	TCONS_00016336	Azi1	chr11:119925743-119948141	SAL	COC	OK	0	0.322998	1.79769e+308	1.79769e+308	1.6599e-05	0.000543973	yes	protein_coding
XLOC_006080	TCONS_00016344	Slc38a10	chr11:119965273-120013655	SAL	COC	OK	8.20776	1.31784	-1.82908	21.9176	0	0	yes	protein_coding
XLOC_006080	TCONS_00016345	Slc38a10	chr11:119965273-120013655	SAL	COC	OK	9.6248	16.6158	0.546012	-9.85402	0	0	yes	protein_coding
XLOC_006080	TCONS_00016348	Slc38a10	chr11:119965273-120013655	SAL	COC	OK	3.12282	0	-1.79769e+308	-1.79769e+308	1.07395e-24	8.95011e-23	yes	protein_coding
XLOC_006080	TCONS_00016349	Slc38a10	chr11:119965273-120013655	SAL	COC	OK	8.36262	5.12824	-0.48901	4.76292	1.90812e-06	7.29859e-05	yes	protein_coding
XLOC_006080	TCONS_00016355	Slc38a10	chr11:119965273-120013655	SAL	COC	OK	4.76073	6.63071	0.33131	-2.90424	0.00368144	0.063081	yes	protein_coding
XLOC_006080	TCONS_00016357	Slc38a10	chr11:119965273-120013655	SAL	COC	OK	3.53235	2.00933	-0.56416	3.48646	0.000489458	0.0112992	yes	protein_coding
XLOC_006085	TCONS_00016365	Actg1	chr11:120207003-120209856	SAL	COC	OK	32.791	24.363	-0.297088	4.78381	1.72006e-06	6.64744e-05	yes	protein_coding
XLOC_006085	TCONS_00016366	Actg1	chr11:120207003-120209856	SAL	COC	OK	19.5545	15.1562	-0.254798	4.09911	4.1475e-05	0.00124388	yes	protein_coding
XLOC_006085	TCONS_00016368	Actg1	chr11:120207003-120209856	SAL	COC	OK	17.9523	14.4926	-0.214076	2.97643	0.00291629	0.0521507	yes	protein_coding
XLOC_006103	TCONS_00016455	Notum	chr11:120507344-120523129	SAL	COC	OK	0.338077	0.163426	-0.72691	2.79538	0.00518383	0.0835281	yes	protein_coding
XLOC_006109	TCONS_00016476	Dus1l	chr11:120650514-120657717	SAL	COC	OK	0.893051	0.513344	-0.553697	2.97114	0.002967	0.0528673	yes	protein_coding
XLOC_006112	TCONS_00016497	Csnk1d	chr11:120809793-120852644	SAL	COC	OK	7.21134	10.4867	0.374457	-3.4536	0.000553163	0.0125752	yes	protein_coding
XLOC_006112	TCONS_00016498	Csnk1d	chr11:120809793-120852644	SAL	COC	OK	0.167991	0	-1.79769e+308	-1.79769e+308	0.0046819	0.0768347	yes	protein_coding
XLOC_006145	TCONS_00016576	Adcy3	chr12:4133102-4236693	SAL	COC	OK	2.74919	2.15579	-0.243151	3.03363	0.00241634	0.0446888	yes	protein_coding
XLOC_006164	TCONS_00016609	Pum2	chr12:8680939-8759387	SAL	COC	OK	0	0.0664163	1.79769e+308	1.79769e+308	1.159e-05	0.000392051	yes	protein_coding
XLOC_006164	TCONS_00016611	Pum2	chr12:8680939-8759387	SAL	COC	OK	8.13639	9.96605	0.202838	-3.55639	0.000375981	0.00896251	yes	protein_coding
XLOC_006164	TCONS_00016616	Pum2	chr12:8680939-8759387	SAL	COC	OK	1.47817	1.02664	-0.36451	3.62837	0.00028522	0.00703039	yes	protein_coding
XLOC_006164	TCONS_00016619	Pum2	chr12:8680939-8759387	SAL	COC	OK	2.32058	4.06475	0.560537	-2.91212	0.00358986	0.0617672	yes	protein_coding
XLOC_006194	TCONS_00016672	Rock2	chr12:16901783-16995080	SAL	COC	OK	0.288052	0.48083	0.512374	-3.51263	0.000443696	0.0103809	yes	protein_coding
XLOC_006194	TCONS_00016673	Rock2	chr12:16901783-16995080	SAL	COC	OK	0.120492	0.25336	0.743224	-3.81226	0.000137703	0.00368269	yes	protein_coding
XLOC_006217	TCONS_00016703	6530401G17Rik	chr12:21117616-21292098	SAL	COC	OK	0.615872	0.329452	-0.625609	4.20417	2.6204e-05	0.000823644	yes	protein_coding
XLOC_006232	TCONS_00016724	Klf11	chr12:25336235-25347639	SAL	COC	OK	1.18691	1.69037	0.353601	-3.19969	0.00137573	0.0277183	yes	protein_coding
XLOC_006232	TCONS_00016726	Klf11	chr12:25336235-25347639	SAL	COC	OK	2.17096	0.468939	-1.53245	5.86021	4.62291e-09	2.37966e-07	yes	protein_coding
XLOC_006232	TCONS_00016727	Klf11	chr12:25336235-25347639	SAL	COC	OK	1.7219	0.866703	-0.686487	3.12632	0.00177008	0.0342926	yes	protein_coding
XLOC_006253	TCONS_00016775	Lamb1	chr12:31950098-32014509	SAL	COC	OK	0	0.0512487	1.79769e+308	1.79769e+308	0.00399547	0.0675616	yes	protein_coding
XLOC_006265	TCONS_00016817	Atxn7l1	chr12:33832557-34079625	SAL	COC	OK	0.71671	0.203374	-1.25963	3.23687	0.00120846	0.0247969	yes	protein_coding
XLOC_006272	TCONS_00016824	Snx13	chr12:35731860-35832141	SAL	COC	OK	3.10388	3.8317	0.210655	-2.9126	0.00358431	0.0617143	yes	protein_coding
XLOC_006283	TCONS_00016847	Dgkb	chr12:38606760-39359997	SAL	COC	OK	0.13897	0.343404	0.904646	-3.40266	0.000667342	0.0148496	yes	protein_coding
XLOC_006284	TCONS_00016851	Etv1	chr12:39505966-39594802	SAL	COC	OK	0	0.359128	1.79769e+308	1.79769e+308	6.00302e-10	3.34894e-08	yes	protein_coding
XLOC_006284	TCONS_00016857	Etv1	chr12:39505966-39594802	SAL	COC	OK	0.627794	0.0523976	-2.48335	5.76731	8.05446e-09	4.05102e-07	yes	protein_coding
XLOC_006284	TCONS_00016858	Etv1	chr12:39505966-39594802	SAL	COC	OK	0.47178	0	-1.79769e+308	-1.79769e+308	4.21392e-10	2.38474e-08	yes	protein_coding
XLOC_006290	TCONS_00016869	Dock4	chr12:41172639-41573073	SAL	COC	OK	13.3132	11.0251	-0.188583	3.56551	0.000363154	0.00870401	yes	protein_coding
XLOC_006290	TCONS_00016871	Dock4	chr12:41172639-41573073	SAL	COC	OK	0.974804	3.71036	1.33665	-15.87	0	0	yes	protein_coding
XLOC_006313	TCONS_00016928	Akap6	chr12:53800369-54252002	SAL	COC	OK	0.984847	0.519435	-0.639744	4.73196	2.22358e-06	8.43604e-05	yes	protein_coding
XLOC_006336	TCONS_00016965	Mipol1	chr12:58331398-58598186	SAL	COC	OK	0.069036	0.484719	1.94894	-4.27362	1.92326e-05	0.000622353	yes	protein_coding
XLOC_006371	TCONS_00017021	Mgat2	chr12:70285144-70300855	SAL	COC	OK	5.88318	7.30365	0.216277	-2.91556	0.0035505	0.0612737	yes	protein_coding
XLOC_006371	TCONS_00017022	Mgat2	chr12:70285144-70300855	SAL	COC	OK	2.80302	1.574	-0.577079	4.982	6.29293e-07	2.58753e-05	yes	protein_coding
XLOC_006374	TCONS_00017025	Klhdc1	chr12:70342162-70385619	SAL	COC	OK	0.0354975	0	-1.79769e+308	-1.79769e+308	1.6202e-212	1.7565e-210	yes	protein_coding
XLOC_006392	TCONS_00017065	2700049A03Rik	chr12:72237834-72344290	SAL	COC	OK	0.644292	1.11453	0.548037	-4.49559	6.93784e-06	0.000243864	yes	protein_coding
XLOC_006397	TCONS_00017087	Lrrc9	chr12:73542852-73615321	SAL	COC	OK	0.0595842	0	-1.79769e+308	-1.79769e+308	0.00228818	0.0426677	yes	protein_coding
XLOC_006411	TCONS_00017123	Syne2	chr12:76919120-77211913	SAL	COC	OK	0.183247	0.346623	0.637403	-5.65795	1.53193e-08	7.56714e-07	yes	protein_coding
XLOC_006411	TCONS_00017124	Syne2	chr12:76919120-77211913	SAL	COC	OK	0.56358	0.38861	-0.371733	4.3029	1.68578e-05	0.000551003	yes	protein_coding
XLOC_006411	TCONS_00017129	Syne2	chr12:76919120-77211913	SAL	COC	OK	0	0.003268	1.79769e+308	1.79769e+308	0	0	yes	protein_coding
XLOC_006445	TCONS_00017213	Srsf5	chr12:82046490-82051494	SAL	COC	OK	9.57845	11.5816	0.189899	-2.77928	0.00544795	0.0867346	yes	protein_coding
XLOC_006455	TCONS_00017230	Sipa1l1	chr12:83270406-83552769	SAL	COC	OK	6.29861	5.20187	-0.191311	3.26097	0.00111033	0.0231011	yes	protein_coding
XLOC_006457	TCONS_00017234	Gm10006	chr12:83717911-84259755	SAL	COC	OK	0.0113055	0.00972403	-0.150693	2.7236	0.00645747	0.0996586	yes	protein_coding
XLOC_006471	TCONS_00017270	Ptgr2	chr12:85626181-85656782	SAL	COC	OK	0	0.0947036	1.79769e+308	1.79769e+308	0.0043512	0.0725245	yes	protein_coding
XLOC_006502	TCONS_00017353	Tmem63c	chr12:88362289-88430993	SAL	COC	OK	0.606642	0.348441	-0.55447	3.20426	0.0013541	0.0273564	yes	protein_coding
XLOC_006502	TCONS_00017355	Tmem63c	chr12:88362289-88430993	SAL	COC	OK	1.66372	0.872704	-0.645217	5.17545	2.27356e-07	9.9112e-06	yes	protein_coding
XLOC_006502	TCONS_00017358	Tmem63c	chr12:88362289-88430993	SAL	COC	OK	7.62	9.11955	0.179644	-2.7763	0.00549817	0.0874594	yes	protein_coding
XLOC_006516	TCONS_00017378	Gm2046	chr12:88833273-89250835	SAL	COC	OK	0.00359803	0.00676806	0.631827	-4.40017	1.08167e-05	0.000367226	yes	protein_coding
XLOC_006522	TCONS_00017390	Nrxn3	chr12:89961319-91573375	SAL	COC	OK	6.2211	4.98075	-0.222365	3.42291	0.00061954	0.0139062	yes	protein_coding
XLOC_006538	TCONS_00017421	Zc3h14	chr12:99985177-100139694	SAL	COC	OK	0.796741	0.469982	-0.527837	3.09502	0.001968	0.0375997	yes	protein_coding
XLOC_006598	TCONS_00017569	Vrk1	chr12:107248472-107315620	SAL	COC	OK	0.722845	0.441031	-0.49408	3.03592	0.00239803	0.0444051	yes	protein_coding
XLOC_006613	TCONS_00017591	Eml1	chr12:109609166-109940516	SAL	COC	OK	11.9386	10.0337	-0.173831	2.73429	0.00625158	0.0971848	yes	protein_coding
XLOC_006614	TCONS_00017601	Evl	chr12:109609166-109940516	SAL	COC	OK	0	0.237739	1.79769e+308	1.79769e+308	3.94734e-08	1.86226e-06	yes	protein_coding
XLOC_006701	TCONS_00017731	Traf3	chr12:112398060-112505364	SAL	COC	OK	0.497851	0.260566	-0.647447	4.37478	1.21552e-05	0.000409316	yes	protein_coding
XLOC_006701	TCONS_00017735	Traf3	chr12:112398060-112505364	SAL	COC	OK	0.0358211	0.177415	1.59995	-5.50387	3.71535e-08	1.76061e-06	yes	protein_coding
XLOC_006706	TCONS_00017743	Tnfaip2	chr12:112680679-112693229	SAL	COC	OK	0.0322807	0.102601	1.15638	-2.81257	0.00491475	0.0799698	yes	protein_coding
XLOC_006719	TCONS_00017787	Inf2	chr12:113826994-113853767	SAL	COC	OK	9.97452	8.20824	-0.194895	3.34116	0.000834297	0.0179747	yes	protein_coding
XLOC_006723	TCONS_00017793	AW555464	chr12:113960384-113984802	SAL	COC	OK	4.94699	6.55429	0.281339	-4.20945	2.55988e-05	0.000806318	yes	protein_coding
XLOC_006729	TCONS_00017805	Tex22	chr12:114312712-114327128	SAL	COC	OK	0.000621537	0.0197581	3.45912	-3.37201	0.000746218	0.0163366	yes	protein_coding
XLOC_006730	TCONS_00017807	Mta1	chr12:114336488-114375417	SAL	COC	OK	0.870021	1.76293	0.706215	-5.40665	6.42131e-08	2.98413e-06	yes	protein_coding
XLOC_006763	TCONS_00017853	Efr3b	chr12:3962553-4038915	SAL	COC	OK	0.141978	0.322569	0.820648	-4.36844	1.25135e-05	0.000419865	yes	protein_coding
XLOC_006764	TCONS_00017860	Cenpo	chr12:4133102-4236693	SAL	COC	OK	0.20533	0	-1.79769e+308	-1.79769e+308	0.00252208	0.0463685	yes	protein_coding
XLOC_006771	TCONS_00017869	Mfsd2b	chr12:4869245-4881165	SAL	COC	OK	0.0662654	0.173283	0.961258	-3.01748	0.00254888	0.0467689	yes	protein_coding
XLOC_006802	TCONS_00017934	Pqlc3	chr12:16995453-17007214	SAL	COC	OK	0	0.0245267	1.79769e+308	1.79769e+308	7.15278e-31	6.1749e-29	yes	protein_coding
XLOC_006805	TCONS_00017941	Atp6v1c2	chr12:17273350-17336165	SAL	COC	OK	0.674346	0.316341	-0.756924	2.99278	0.00276452	0.0498912	yes	protein_coding
XLOC_006890	TCONS_00018108	Stxbp6	chr12:45953474-46175480	SAL	COC	OK	0.609739	1.42537	0.849158	-4.31802	1.57438e-05	0.000517998	yes	protein_coding
XLOC_006898	TCONS_00018120	Strn3	chr12:52709527-52839918	SAL	COC	OK	6.37559	5.1679	-0.21001	2.9506	0.00317153	0.0558315	yes	protein_coding
XLOC_006910	TCONS_00018138	Eapp	chr12:55771326-55796884	SAL	COC	OK	1.04567	2.14149	0.716842	-3.28644	0.00101462	0.0213962	yes	protein_coding
XLOC_006973	TCONS_00018233	Map4k5	chr12:70904736-71087989	SAL	COC	OK	0	1.29868	1.79769e+308	1.79769e+308	6.54954e-38	5.80877e-36	yes	protein_coding
XLOC_006973	TCONS_00018235	Map4k5	chr12:70904736-71087989	SAL	COC	OK	0.0744012	1.37558	2.91716	-11.673	0	0	yes	protein_coding
XLOC_006987	TCONS_00018270	Rtn1	chr12:73312738-73510041	SAL	COC	OK	15.4049	4.97782	-1.12969	12.9545	0	0	yes	protein_coding
XLOC_007008	TCONS_00018318	Zbtb25	chr12:77449886-77470547	SAL	COC	OK	2.15261	3.24921	0.41173	-3.39102	0.000696323	0.0153752	yes	protein_coding
XLOC_007042	TCONS_00018390	AC132391.1	chr12:82459846-82658445	SAL	COC	OK	0.451291	0.213205	-0.749857	2.76819	0.00563691	0.0892666	yes	protein_coding
XLOC_007042	TCONS_00018397	Cox16	chr12:82459846-82658445	SAL	COC	OK	0	0.336254	1.79769e+308	1.79769e+308	0.00205357	0.0390445	yes	protein_coding
XLOC_007055	TCONS_00018431	Numb	chr12:85134983-85262884	SAL	COC	OK	0.399332	0	-1.79769e+308	-1.79769e+308	0.000901288	0.0192844	yes	protein_coding
XLOC_007063	TCONS_00018450	Entpd5	chr12:85714806-85749979	SAL	COC	OK	0.126919	0	-1.79769e+308	-1.79769e+308	3.68566e-05	0.0011166	yes	protein_coding
XLOC_007063	TCONS_00018451	Entpd5	chr12:85714806-85749979	SAL	COC	OK	0.129728	0.360903	1.02317	-3.13841	0.00169867	0.0331503	yes	protein_coding
XLOC_007064	TCONS_00018455	Aldh6a1	chr12:85750020-85791900	SAL	COC	OK	0.257971	0.529729	0.719519	-3.59267	0.000327312	0.00794453	yes	protein_coding
XLOC_007069	TCONS_00018472	1110018G07Rik	chr12:86259097-86324253	SAL	COC	OK	1.09193	0	-1.79769e+308	-1.79769e+308	1.67714e-09	8.9867e-08	yes	protein_coding
XLOC_007090	TCONS_00018514	Ngb	chr12:88438480-88443489	SAL	COC	OK	0.941917	0.526448	-0.581764	2.9561	0.00311561	0.0549898	yes	protein_coding
XLOC_007097	TCONS_00018529	Alkbh1	chr12:88767118-88813249	SAL	COC	OK	0.406531	1.01949	0.919394	-4.75847	1.95061e-06	7.44587e-05	yes	protein_coding
XLOC_007097	TCONS_00018530	Alkbh1	chr12:88767118-88813249	SAL	COC	OK	1.44345	0.393647	-1.29934	6.80557	1.00648e-11	6.34051e-10	yes	protein_coding
XLOC_007097	TCONS_00018532	Alkbh1	chr12:88767118-88813249	SAL	COC	OK	0.115662	0.681201	1.77319	-4.35874	1.30813e-05	0.000437735	yes	protein_coding
XLOC_007097	TCONS_00018533	Alkbh1	chr12:88767118-88813249	SAL	COC	OK	0	0.23524	1.79769e+308	1.79769e+308	0.00330906	0.0577754	yes	protein_coding
XLOC_007097	TCONS_00018534	Alkbh1	chr12:88767118-88813249	SAL	COC	OK	1.73383	0.519715	-1.20481	4.39251	1.12051e-05	0.000379377	yes	protein_coding
XLOC_007097	TCONS_00018535	Alkbh1	chr12:88767118-88813249	SAL	COC	OK	1.94569	0.583465	-1.20439	6.11611	9.58851e-10	5.24716e-08	yes	protein_coding
XLOC_007097	TCONS_00018536	Alkbh1	chr12:88767118-88813249	SAL	COC	OK	0.754793	1.88553	0.915521	-5.03366	4.81211e-07	2.01305e-05	yes	protein_coding
XLOC_007141	TCONS_00018631	Ccdc88c	chr12:102149733-102267269	SAL	COC	OK	0.159209	0.305941	0.653175	-3.66099	0.000251244	0.00627589	yes	protein_coding
XLOC_007156	TCONS_00018665	Prima1	chr12:104435117-104480360	SAL	COC	OK	0	0.111467	1.79769e+308	1.79769e+308	1.38224e-177	1.45619e-175	yes	protein_coding
XLOC_007187	TCONS_00018717	Clmn	chr12:106001323-106103286	SAL	COC	OK	0.725511	1.10377	0.419611	-4.82177	1.4229e-06	5.56242e-05	yes	protein_coding
XLOC_007187	TCONS_00018718	Clmn	chr12:106001323-106103286	SAL	COC	OK	4.39586	5.2506	0.17768	-3.14547	0.00165817	0.0325046	yes	protein_coding
XLOC_007187	TCONS_00018719	Clmn	chr12:106001323-106103286	SAL	COC	OK	2.34955	1.06879	-0.787691	10.7546	0	0	yes	protein_coding
XLOC_007187	TCONS_00018720	Clmn	chr12:106001323-106103286	SAL	COC	OK	1.132	1.58782	0.338375	-2.75048	0.00595088	0.0933272	yes	protein_coding
XLOC_007210	TCONS_00018764	Wars	chr12:110098239-110132384	SAL	COC	OK	13.045	7.50417	-0.552945	8.50007	0	0	yes	protein_coding
XLOC_007210	TCONS_00018766	Wars	chr12:110098239-110132384	SAL	COC	OK	15.8608	20.4807	0.255637	-4.4967	6.90172e-06	0.000242824	yes	protein_coding
XLOC_007223	TCONS_00018798	Ankrd9	chr12:112213562-112217250	SAL	COC	OK	0.154794	0.426572	1.01369	-3.36061	0.000777713	0.0169218	yes	protein_coding
XLOC_007232	TCONS_00018814	Xrcc3	chr12:112997059-113052084	SAL	COC	OK	0.778434	0.475942	-0.491987	2.79231	0.00523328	0.0840345	yes	protein_coding
XLOC_007232	TCONS_00018819	Xrcc3	chr12:112997059-113052084	SAL	COC	OK	0.0260367	0	-1.79769e+308	-1.79769e+308	2.35176e-46	2.13139e-44	yes	protein_coding
XLOC_007232	TCONS_00018820	Xrcc3	chr12:112997059-113052084	SAL	COC	OK	0.0212862	0	-1.79769e+308	-1.79769e+308	0.000251177	0.00627631	yes	protein_coding
XLOC_007424	TCONS_00019050	Larp4b	chr13:9093150-9172332	SAL	COC	OK	0.558046	0.998716	0.58203	-4.18813	2.81259e-05	0.000878498	yes	protein_coding
XLOC_007426	TCONS_00019058	Dip2c	chr13:9276227-9668171	SAL	COC	OK	3.96469	3.12602	-0.237668	3.20208	0.00136439	0.0275493	yes	protein_coding
XLOC_007574	TCONS_00019261	Fam65b	chr13:24674057-24825685	SAL	COC	OK	0.115727	0	-1.79769e+308	-1.79769e+308	1.12097e-06	4.43322e-05	yes	protein_coding
XLOC_007574	TCONS_00019262	Fam65b	chr13:24674057-24825685	SAL	COC	OK	1.10166	3.65087	1.19815	-8.13086	4.44089e-16	3.37997e-14	yes	protein_coding
XLOC_007574	TCONS_00019265	Fam65b	chr13:24674057-24825685	SAL	COC	OK	3.86558	1.51455	-0.936993	6.88923	5.60951e-12	3.59761e-10	yes	protein_coding
XLOC_007578	TCONS_00019271	D130043K22Rik	chr13:24937003-24993139	SAL	COC	OK	0.305509	0.111191	-1.01073	4.65954	3.16915e-06	0.000117661	yes	protein_coding
XLOC_007653	TCONS_00019380	Nqo2	chr13:34009786-34129016	SAL	COC	OK	0.0401927	0.191827	1.56291	-3.98968	6.61636e-05	0.00191057	yes	protein_coding
XLOC_007662	TCONS_00019396	4933417A18Rik	chr13:35016277-35055679	SAL	COC	OK	0	0.00852248	1.79769e+308	1.79769e+308	0.000263012	0.00653482	yes	protein_coding
XLOC_007671	TCONS_00019416	Rreb1	chr13:37870268-38043871	SAL	COC	OK	0.143981	0.297389	0.725361	-3.55537	0.000377444	0.00898875	yes	protein_coding
XLOC_007693	TCONS_00019449	Phactr1	chr13:42775991-43233895	SAL	COC	OK	234.061	228.346	-0.024717	3.56087	0.000369633	0.00884227	yes	protein_coding
XLOC_007693	TCONS_00019451	Phactr1	chr13:42775991-43233895	SAL	COC	OK	9.07204	7.24062	-0.22549	3.08091	0.0020637	0.0391871	yes	protein_coding
XLOC_007750	TCONS_00019561	Sykb	chr13:52678541-52744161	SAL	COC	OK	0.0552298	0	-1.79769e+308	-1.79769e+308	0.0017862	0.03456	yes	protein_coding
XLOC_007755	TCONS_00019571	4732471D19Rik	chr13:54605139-54666796	SAL	COC	OK	0	1.57444	1.79769e+308	1.79769e+308	1.62586e-11	1.00806e-09	yes	protein_coding
XLOC_007755	TCONS_00019572	4732471D19Rik	chr13:54605139-54666796	SAL	COC	OK	0.192536	1.8331	2.25348	-5.71109	1.12254e-08	5.60427e-07	yes	protein_coding
XLOC_007759	TCONS_00019585	Faf2	chr13:54723144-54765429	SAL	COC	OK	1.30388	0.746921	-0.557139	3.20589	0.00134646	0.0272168	yes	protein_coding
XLOC_007767	TCONS_00019635	Fgfr4	chr13:55254000-55270120	SAL	COC	OK	0	0.0805557	1.79769e+308	1.79769e+308	0.00169992	0.033166	yes	protein_coding
XLOC_007768	TCONS_00019636	Nsd1	chr13:55311142-55419686	SAL	COC	OK	3.53106	4.26506	0.188859	-3.2399	0.0011957	0.0245959	yes	protein_coding
XLOC_007770	TCONS_00019642	Rgs14	chr13:55471092-55486048	SAL	COC	OK	7.73205	5.85781	-0.277599	3.48809	0.000486484	0.0112375	yes	protein_coding
XLOC_007777	TCONS_00019657	Ddx46	chr13:55736387-55782617	SAL	COC	OK	1.01785	1.45274	0.355757	-3.41993	0.000626365	0.0140467	yes	protein_coding
XLOC_007822	TCONS_00019743	0610007P08Rik	chr13:63916547-64001610	SAL	COC	OK	1.01298	0.56849	-0.57767	2.92076	0.00349177	0.0603999	yes	protein_coding
XLOC_007822	TCONS_00019745	0610007P08Rik	chr13:63916547-64001610	SAL	COC	OK	0.550951	1.21466	0.790574	-6.3107	2.77785e-10	1.5938e-08	yes	protein_coding
XLOC_007870	TCONS_00019826	Lpcat1	chr13:73604644-73653870	SAL	COC	OK	0.658696	0.408852	-0.476909	2.86042	0.00423086	0.0708831	yes	protein_coding
XLOC_007881	TCONS_00019847	Zdhhc11	chr13:74101298-74130437	SAL	COC	OK	0	0.00702832	1.79769e+308	1.79769e+308	9.7658e-08	4.42803e-06	yes	protein_coding
XLOC_007911	TCONS_00019912	Arrdc3	chr13:81022644-81035296	SAL	COC	OK	3.34981	1.8628	-0.586823	3.21522	0.00130347	0.0264912	yes	protein_coding
XLOC_007925	TCONS_00019948	Edil3	chr13:88961076-89462828	SAL	COC	OK	0.768916	1.26649	0.499022	-4.04313	5.27417e-05	0.00155122	yes	protein_coding
XLOC_007941	TCONS_00019984	Homer1	chr13:94073711-94174917	SAL	COC	OK	0.193957	0	-1.79769e+308	-1.79769e+308	0.00147969	0.0294469	yes	protein_coding
XLOC_007941	TCONS_00019987	Homer1	chr13:94073711-94174917	SAL	COC	OK	1.21867	0.568786	-0.762008	3.00572	0.00264957	0.0482486	yes	protein_coding
XLOC_007947	TCONS_00020000	Lhfpl2	chr13:94827750-94965364	SAL	COC	OK	0.751333	0.498971	-0.4093	2.79278	0.00522579	0.0839504	yes	protein_coding
XLOC_007947	TCONS_00020004	Lhfpl2	chr13:94827750-94965364	SAL	COC	OK	0.0429533	0.129537	1.10385	-2.896	0.00377958	0.0644369	yes	protein_coding
XLOC_007947	TCONS_00020006	Lhfpl2	chr13:94827750-94965364	SAL	COC	OK	1.62992	2.12353	0.264548	-2.7255	0.00642047	0.0992725	yes	protein_coding
XLOC_007952	TCONS_00020014	Wdr41	chr13:95746298-95793269	SAL	COC	OK	5.32723	4.10371	-0.26094	3.33113	0.000864942	0.0185759	yes	protein_coding
XLOC_007964	TCONS_00020030	Fam169a	chr13:97837241-97907881	SAL	COC	OK	0.315934	0.841578	0.979744	-5.89556	3.73424e-09	1.93558e-07	yes	protein_coding
XLOC_007965	TCONS_00020033	Gfm2	chr13:97907891-97968312	SAL	COC	OK	0.431272	0.0789929	-1.69738	5.77576	7.66058e-09	3.86334e-07	yes	protein_coding
XLOC_007971	TCONS_00020051	Ankra2	chr13:99033112-99044705	SAL	COC	OK	0.651441	2.01489	1.12913	-6.79618	1.0743e-11	6.73924e-10	yes	protein_coding
XLOC_007971	TCONS_00020052	Ankra2	chr13:99033112-99044705	SAL	COC	OK	3.61884	1.51891	-0.86816	7.54039	4.68514e-14	3.33768e-12	yes	protein_coding
XLOC_007988	TCONS_00020094	Cd180	chr13:103483637-104124577	SAL	COC	OK	0	0.00700779	1.79769e+308	1.79769e+308	0.000225842	0.00568708	yes	protein_coding
XLOC_008009	TCONS_00020136	Ercc8	chr13:108948924-108985558	SAL	COC	OK	0.571793	0.294174	-0.664606	3.04189	0.00235102	0.043643	yes	protein_coding
XLOC_008012	TCONS_00020158	Pde4d	chr13:109240141-110743669	SAL	COC	OK	0.0851326	0	-1.79769e+308	-1.79769e+308	0.000289954	0.00713531	yes	protein_coding
XLOC_008024	TCONS_00020179	Mier3	chr13:112476385-112508804	SAL	COC	OK	0.179207	0.874248	1.58482	-8.84347	0	0	yes	protein_coding
XLOC_008024	TCONS_00020180	Mier3	chr13:112476385-112508804	SAL	COC	OK	3.37485	2.09568	-0.476474	5.78646	7.18834e-09	3.63748e-07	yes	protein_coding
XLOC_008024	TCONS_00020183	Mier3	chr13:112476385-112508804	SAL	COC	OK	0.615965	0.964534	0.448455	-3.16822	0.00153374	0.0303929	yes	protein_coding
XLOC_008072	TCONS_00020268	Pfkp	chr13:6547402-6648023	SAL	COC	OK	0.935032	1.68573	0.589375	-3.69775	0.000217523	0.00550919	yes	protein_coding
XLOC_008072	TCONS_00020270	Pfkp	chr13:6547402-6648023	SAL	COC	OK	12.2807	9.429	-0.264236	2.99618	0.00273382	0.0494328	yes	protein_coding
XLOC_008077	TCONS_00020276	Wdr37	chr13:8802213-8870976	SAL	COC	OK	0.29018	0.115398	-0.922111	3.95356	7.69974e-05	0.00219201	yes	protein_coding
XLOC_008092	TCONS_00020319	Lgals8	chr13:12531681-12557211	SAL	COC	OK	0.142842	0.473467	1.19834	-4.4742	7.66967e-06	0.000267071	yes	protein_coding
XLOC_008103	TCONS_00020351	Hecw1	chr13:14318704-14615493	SAL	COC	OK	0.458359	0.257274	-0.577513	4.06383	4.82731e-05	0.00142937	yes	protein_coding
XLOC_008103	TCONS_00020352	Hecw1	chr13:14318704-14615493	SAL	COC	OK	0.0987419	0.292315	1.08532	-5.73953	9.494e-09	4.7558e-07	yes	protein_coding
XLOC_008131	TCONS_00020390	Pgbd1	chr13:21513143-21545599	SAL	COC	OK	0	0.0586144	1.79769e+308	1.79769e+308	0.000575953	0.0130258	yes	protein_coding
XLOC_008131	TCONS_00020391	Pgbd1	chr13:21513143-21545599	SAL	COC	OK	1.10527	0.428968	-0.946463	5.4282	5.69237e-08	2.65696e-06	yes	protein_coding
XLOC_008131	TCONS_00020392	Pgbd1	chr13:21513143-21545599	SAL	COC	OK	0.547536	0.157681	-1.24486	5.03361	4.81317e-07	2.01236e-05	yes	protein_coding
XLOC_008153	TCONS_00020421	Hist1h2bq	chr13:21898280-21902068	SAL	COC	OK	0.68257	0.111391	-1.81282	5.81466	6.07586e-09	3.09342e-07	yes	protein_coding
XLOC_008247	TCONS_00020555	Nrsn1	chr13:25343908-25362371	SAL	COC	OK	0.754777	0.113255	-1.89678	5.9696	2.37842e-09	1.25019e-07	yes	protein_coding
XLOC_008247	TCONS_00020556	Nrsn1	chr13:25343908-25362371	SAL	COC	OK	0.0285147	0	-1.79769e+308	-1.79769e+308	0	0	yes	protein_coding
XLOC_008271	TCONS_00020603	Cdkal1	chr13:29283614-29947543	SAL	COC	OK	0.0334158	0	-1.79769e+308	-1.79769e+308	1.26941e-103	1.25241e-101	yes	protein_coding
XLOC_008304	TCONS_00020660	Serpinb6a	chr13:34009786-34129016	SAL	COC	OK	2.25505	3.18789	0.346189	-2.7392	0.00615897	0.0959451	yes	protein_coding
XLOC_008304	TCONS_00020661	Serpinb6a	chr13:34009786-34129016	SAL	COC	OK	1.39164	2.6632	0.649048	-3.07536	0.00210247	0.0397715	yes	protein_coding
XLOC_008313	TCONS_00020690	Peci	chr13:35055850-35118963	SAL	COC	OK	2.9054	1.91282	-0.417995	3.26064	0.00111162	0.023115	yes	protein_coding
XLOC_008317	TCONS_00020704	Nrn1	chr13:36817493-36826346	SAL	COC	OK	1.98711	3.1201	0.451186	-3.44648	0.00056794	0.0128641	yes	protein_coding
XLOC_008321	TCONS_00020715	Gm10129	chr13:38243196-38290446	SAL	COC	OK	0.0295882	0	-1.79769e+308	-1.79769e+308	4.45005e-07	1.86997e-05	yes	protein_coding
XLOC_008322	TCONS_00020718	Txndc5	chr13:38436994-38620693	SAL	COC	OK	1.65479	1.16	-0.355254	2.79218	0.00523534	0.0840313	yes	protein_coding
XLOC_008358	TCONS_00020774	Kif13a	chr13:46844455-47025087	SAL	COC	OK	1.3987	1.95077	0.332683	-4.01166	6.02927e-05	0.00175668	yes	protein_coding
XLOC_008362	TCONS_00020786	Dek	chr13:47180143-47201589	SAL	COC	OK	7.85902	5.82851	-0.298899	3.85212	0.000117098	0.00319932	yes	protein_coding
XLOC_008362	TCONS_00020787	Dek	chr13:47180143-47201589	SAL	COC	OK	4.14805	6.64694	0.471517	-3.6597	0.000252507	0.00630321	yes	protein_coding
XLOC_008374	TCONS_00020806	Wnk2	chr13:49131671-49243383	SAL	COC	OK	3.93309	2.51025	-0.449041	6.65852	2.76605e-11	1.68558e-09	yes	protein_coding
XLOC_008374	TCONS_00020809	Wnk2	chr13:49131671-49243383	SAL	COC	OK	3.75139	2.96827	-0.234148	3.5674	0.000360535	0.0086496	yes	protein_coding
XLOC_008374	TCONS_00020811	Wnk2	chr13:49131671-49243383	SAL	COC	OK	3.30157	4.17576	0.234896	-3.64148	0.000271074	0.0067217	yes	protein_coding
XLOC_008378	TCONS_00020828	Cenpp	chr13:49559395-49748124	SAL	COC	OK	0.0201744	0	-1.79769e+308	-1.79769e+308	5.65039e-05	0.00165535	yes	protein_coding
XLOC_008392	TCONS_00020860	Auh	chr13:52930487-53025050	SAL	COC	OK	0.00918484	0.0722774	2.06296	-3.36144	0.00077536	0.0168756	yes	protein_coding
XLOC_008392	TCONS_00020862	Auh	chr13:52930487-53025050	SAL	COC	OK	0.257367	0	-1.79769e+308	-1.79769e+308	0.000935619	0.0199617	yes	protein_coding
XLOC_008395	TCONS_00020872	Ror2	chr13:53204680-53381493	SAL	COC	OK	0.059827	0	-1.79769e+308	-1.79769e+308	2.0197e-11	1.24398e-09	yes	protein_coding
XLOC_008405	TCONS_00020892	4833439L19Rik	chr13:54605139-54666796	SAL	COC	OK	0.131062	0.565674	1.46234	-3.00903	0.0026208	0.0478648	yes	protein_coding
XLOC_008408	TCONS_00020904	Rnf44	chr13:54780761-54795268	SAL	COC	OK	11.1992	7.40853	-0.413214	6.76043	1.37583e-11	8.57315e-10	yes	protein_coding
XLOC_008408	TCONS_00020905	Rnf44	chr13:54780761-54795268	SAL	COC	OK	4.84592	8.734	0.589087	-8.92029	0	0	yes	protein_coding
XLOC_008408	TCONS_00020906	Rnf44	chr13:54780761-54795268	SAL	COC	OK	6.72099	5.30128	-0.237287	2.84751	0.00440633	0.0732797	yes	protein_coding
XLOC_008414	TCONS_00020927	Hk3	chr13:55050771-55122746	SAL	COC	OK	0.38114	0.150744	-0.927584	4.12691	3.6767e-05	0.00111433	yes	protein_coding
XLOC_008414	TCONS_00020928	Hk3	chr13:55050771-55122746	SAL	COC	OK	0.600192	0.255959	-0.852234	4.39794	1.09283e-05	0.000370679	yes	protein_coding
XLOC_008414	TCONS_00020930	Hk3	chr13:55050771-55122746	SAL	COC	OK	0.1146	0.457688	1.38474	-5.62215	1.88596e-08	9.24246e-07	yes	protein_coding
XLOC_008414	TCONS_00020932	Hk3	chr13:55050771-55122746	SAL	COC	OK	0.321537	0	-1.79769e+308	-1.79769e+308	0.00313525	0.055271	yes	protein_coding
XLOC_008414	TCONS_00020933	Hk3	chr13:55050771-55122746	SAL	COC	OK	0	0.0175798	1.79769e+308	1.79769e+308	2.49942e-06	9.42025e-05	yes	protein_coding
XLOC_008414	TCONS_00020934	Hk3	chr13:55050771-55122746	SAL	COC	OK	0.00775799	0.0166275	0.762337	-44.175	0	0	yes	protein_coding
XLOC_008415	TCONS_00020936	Uimc1	chr13:55129240-55201661	SAL	COC	OK	0.763571	0.050745	-2.71119	2.75902	0.00579748	0.0912669	yes	protein_coding
XLOC_008422	TCONS_00020957	Dbn1	chr13:55574786-55589529	SAL	COC	OK	8.6852	11.2386	0.25773	-3.93166	8.436e-05	0.00238072	yes	protein_coding
XLOC_008450	TCONS_00021023	Slc28a3	chr13:58646759-58712238	SAL	COC	OK	0.00264084	0.020768	2.06232	-2.8223	0.00476805	0.0780424	yes	protein_coding
XLOC_008451	TCONS_00021027	Agtpbp1	chr13:59550895-59686588	SAL	COC	OK	0.556437	0.306068	-0.597746	3.45881	0.000542576	0.0123874	yes	protein_coding
XLOC_008451	TCONS_00021030	Agtpbp1	chr13:59550895-59686588	SAL	COC	OK	0.947421	1.41406	0.400475	-2.84611	0.00442572	0.0734547	yes	protein_coding
XLOC_008451	TCONS_00021039	Agtpbp1	chr13:59550895-59686588	SAL	COC	OK	0.154471	0.686526	1.49164	-3.93614	8.28024e-05	0.00234297	yes	protein_coding
XLOC_008452	TCONS_00021051	Golm1	chr13:59736356-59777145	SAL	COC	OK	0.424258	0.236313	-0.585187	2.97165	0.00296205	0.0527917	yes	protein_coding
XLOC_008481	TCONS_00021085	Zfp935	chr13:62555682-62568128	SAL	COC	OK	1.47073	0.611176	-0.878129	3.79911	0.000145216	0.0038587	yes	protein_coding
XLOC_008491	TCONS_00021104	Fancc	chr13:63066252-63598586	SAL	COC	OK	0.199955	0.802322	1.38942	-6.82944	8.52474e-12	5.40223e-10	yes	protein_coding
XLOC_008491	TCONS_00021106	Fancc	chr13:63066252-63598586	SAL	COC	OK	0.662219	0.228229	-1.06525	5.29779	1.17211e-07	5.26977e-06	yes	protein_coding
XLOC_008494	TCONS_00021125	Ptch1	chr13:63610260-63674474	SAL	COC	OK	0.663471	1.27544	0.653558	-2.8382	0.00453688	0.0749328	yes	protein_coding
XLOC_008499	TCONS_00021140	1110018J18Rik	chr13:64391123-64414018	SAL	COC	OK	0.414509	0.728414	0.563774	-2.88108	0.00396313	0.067106	yes	protein_coding
XLOC_008526	TCONS_00021184	Zfp456	chr13:67413933-67476746	SAL	COC	OK	0.0249916	0.187671	2.01615	-3.16601	0.00154544	0.0305922	yes	protein_coding
XLOC_008549	TCONS_00021227	Adamts16	chr13:70866679-70980689	SAL	COC	OK	0.458572	0.852145	0.61964	-4.50718	6.56937e-06	0.000232116	yes	protein_coding
XLOC_008549	TCONS_00021228	Adamts16	chr13:70866679-70980689	SAL	COC	OK	0.9652	0.652759	-0.391127	3.19975	0.00137545	0.0277201	yes	protein_coding
XLOC_008554	TCONS_00021243	Slc6a19	chr13:73817192-73847298	SAL	COC	OK	0	0.0224604	1.79769e+308	1.79769e+308	0.000261034	0.00649	yes	protein_coding
XLOC_008554	TCONS_00021244	Slc6a19	chr13:73817192-73847298	SAL	COC	OK	0	0.0149652	1.79769e+308	1.79769e+308	0.000214004	0.00543299	yes	protein_coding
XLOC_008571	TCONS_00021276	Cast	chr13:74831690-74945958	SAL	COC	OK	0.290498	0.0713584	-1.40388	4.17838	2.9359e-05	0.000913953	yes	protein_coding
XLOC_008571	TCONS_00021277	Cast	chr13:74831690-74945958	SAL	COC	OK	0.277856	0.111027	-0.917327	3.10498	0.00190293	0.0365343	yes	protein_coding
XLOC_008571	TCONS_00021280	Cast	chr13:74831690-74945958	SAL	COC	OK	0	0.235987	1.79769e+308	1.79769e+308	7.82489e-10	4.32328e-08	yes	protein_coding
XLOC_008571	TCONS_00021281	Cast	chr13:74831690-74945958	SAL	COC	OK	0.0317616	0.215772	1.91597	-4.06077	4.89116e-05	0.00144713	yes	protein_coding
XLOC_008585	TCONS_00021324	Gpr98	chr13:81096925-81772153	SAL	COC	OK	0.0193946	0	-1.79769e+308	-1.79769e+308	5.63763e-09	2.88607e-07	yes	protein_coding
XLOC_008623	TCONS_00021412	Pde8b	chr13:95794408-96020291	SAL	COC	OK	0.454895	0.17242	-0.970135	4.15032	3.32004e-05	0.00102034	yes	protein_coding
XLOC_008623	TCONS_00021413	Pde8b	chr13:95794408-96020291	SAL	COC	OK	2.41529	1.32348	-0.60155	5.12884	2.91529e-07	1.25257e-05	yes	protein_coding
XLOC_008634	TCONS_00021434	Polk	chr13:97250643-97312440	SAL	COC	OK	1.89738	1.40314	-0.301766	2.88271	0.00394265	0.0668199	yes	protein_coding
XLOC_008634	TCONS_00021436	Polk	chr13:97250643-97312440	SAL	COC	OK	0.0749822	0.00700523	-2.37059	2.84875	0.00438918	0.0730759	yes	protein_coding
XLOC_008634	TCONS_00021437	Polk	chr13:97250643-97312440	SAL	COC	OK	0	0.64331	1.79769e+308	1.79769e+308	3.48624e-15	2.57457e-13	yes	protein_coding
XLOC_008634	TCONS_00021440	Polk	chr13:97250643-97312440	SAL	COC	OK	0	0.657084	1.79769e+308	1.79769e+308	1.27748e-14	9.29604e-13	yes	protein_coding
XLOC_008642	TCONS_00021460	Rgnef	chr13:98668549-98976120	SAL	COC	OK	0.585752	1.15545	0.679352	-5.92637	3.09703e-09	1.61427e-07	yes	protein_coding
XLOC_008648	TCONS_00021473	Fcho2	chr13:99493361-99585404	SAL	COC	OK	3.41596	4.93699	0.368295	-4.6842	2.81053e-06	0.000105026	yes	protein_coding
XLOC_008648	TCONS_00021474	Fcho2	chr13:99493361-99585404	SAL	COC	OK	3.12938	1.80333	-0.551201	6.35262	2.11676e-10	1.22867e-08	yes	protein_coding
XLOC_008648	TCONS_00021475	Fcho2	chr13:99493361-99585404	SAL	COC	OK	1.23587	2.39757	0.662678	-4.31952	1.56365e-05	0.000514695	yes	protein_coding
XLOC_008664	TCONS_00021509	Gtf2h2	chr13:101230172-101262534	SAL	COC	OK	0.876177	1.51128	0.545142	-3.14495	0.00166116	0.032546	yes	protein_coding
XLOC_008676	TCONS_00021553	Mast4	chr13:103483637-104124577	SAL	COC	OK	0.32997	0.175532	-0.63118	3.82527	0.000130631	0.00351496	yes	protein_coding
XLOC_008680	TCONS_00021572	Erbb2ip	chr13:104608866-104710594	SAL	COC	OK	3.95713	3.20737	-0.210069	2.79079	0.00525788	0.0843205	yes	protein_coding
XLOC_008684	TCONS_00021584	Cwc27	chr13:105421219-105629354	SAL	COC	OK	0.0230154	0	-1.79769e+308	-1.79769e+308	4.44385e-94	4.31586e-92	yes	protein_coding
XLOC_008691	TCONS_00021595	Ipo11	chr13:107584518-107726995	SAL	COC	OK	2.89496	3.61237	0.221393	-2.73292	0.00627759	0.0974673	yes	protein_coding
XLOC_008708	TCONS_00021637	Map3k1	chr13:112536635-112599201	SAL	COC	OK	0.11919	0.438141	1.30182	-2.90083	0.00372176	0.0636839	yes	protein_coding
XLOC_008737	TCONS_00021682	Gm2897	chr14:3049284-3076840	SAL	COC	OK	0.0253823	0	-1.79769e+308	-1.79769e+308	2.95967e-05	0.000919432	yes	protein_coding
XLOC_008738	TCONS_00021684	Gm10340	chr14:3133996-3354810	SAL	COC	OK	0	0.0141727	1.79769e+308	1.79769e+308	6.58598e-10	3.6632e-08	yes	protein_coding
XLOC_008738	TCONS_00021686	Gm2949	chr14:3133996-3354810	SAL	COC	OK	0.00069287	0.0039047	1.72909	-5.41627	6.08539e-08	2.83332e-06	yes	protein_coding
XLOC_008740	TCONS_00021691	Gm2938	chr14:3133996-3354810	SAL	COC	OK	0	0.01584	1.79769e+308	1.79769e+308	1.51174e-09	8.12374e-08	yes	protein_coding
XLOC_008755	TCONS_00021731	RP24-426N16.1	chr14:4126976-4307934	SAL	COC	OK	0	0.000248725	1.79769e+308	1.79769e+308	0.00063751	0.0142581	yes	protein_coding
XLOC_008767	TCONS_00021753	RP24-243P7.3	chr14:4767230-5272258	SAL	COC	OK	0.0330786	0.00480163	-1.92993	2.93024	0.00338697	0.0588875	yes	protein_coding
XLOC_008767	TCONS_00021757	RP24-70M22.1	chr14:4767230-5272258	SAL	COC	OK	0.0580228	0.00348319	-2.81289	5.27603	1.32013e-07	5.88909e-06	yes	protein_coding
XLOC_008768	TCONS_00021756	RP24-243P7.5	chr14:4767230-5272258	SAL	COC	OK	0.000131322	5.40899e-05	-0.887008	2.89965	0.00373585	0.0638519	yes	protein_coding
XLOC_008769	TCONS_00021759	RP24-70M22.3	chr14:4767230-5272258	SAL	COC	OK	8.61481e-05	0.000388635	1.50657	-4.92498	8.43671e-07	3.38868e-05	yes	protein_coding
XLOC_008771	TCONS_00021762	Gm3298	chr14:4767230-5272258	SAL	COC	OK	0	0.250177	1.79769e+308	1.79769e+308	0.00073311	0.016078	yes	protein_coding
XLOC_008771	TCONS_00021763	Gm3298	chr14:4767230-5272258	SAL	COC	OK	0	0.253245	1.79769e+308	1.79769e+308	0.000685024	0.0151751	yes	protein_coding
XLOC_008772	TCONS_00021764	RP23-71L2.1	chr14:4767230-5272258	SAL	COC	OK	0.0276138	0.00262583	-2.35292	3.28717	0.00101201	0.0213533	yes	protein_coding
XLOC_008774	TCONS_00021776	RP24-576O9.5	chr14:4767230-5272258	SAL	COC	OK	0.0818859	0.000681652	-4.78856	6.46824	9.91542e-11	5.8977e-09	yes	protein_coding
XLOC_008775	TCONS_00021771	4930555G01Rik	chr14:4767230-5272258	SAL	COC	OK	0.00434043	0.00010131	-3.75755	12.2834	0	0	yes	protein_coding
XLOC_008776	TCONS_00021772	RP24-576O9.2	chr14:4767230-5272258	SAL	COC	OK	0.0362906	0.00198574	-2.90557	5.16822	2.36338e-07	1.02907e-05	yes	protein_coding
XLOC_008777	TCONS_00021774	Gm8279	chr14:4767230-5272258	SAL	COC	OK	0	5.14707e-05	1.79769e+308	1.79769e+308	2.64787e-06	9.95459e-05	yes	protein_coding
XLOC_008840	TCONS_00021887	Top2b	chr14:17197692-17263301	SAL	COC	OK	0.186261	0.670535	1.28093	-3.50731	0.000452659	0.0105641	yes	protein_coding
XLOC_008855	TCONS_00021918	Fam149b	chr14:21167383-21202711	SAL	COC	OK	2.23446	1.53414	-0.376029	3.02471	0.00248868	0.0458335	yes	protein_coding
XLOC_008861	TCONS_00021930	2310021P13Rik	chr14:21526773-21542840	SAL	COC	OK	1.55188	1.99708	0.252222	-2.72483	0.0064334	0.099431	yes	protein_coding
XLOC_008900	TCONS_00022026	Arhgef3	chr14:28051224-28217090	SAL	COC	OK	0.288343	0.614209	0.756184	-4.14916	3.33697e-05	0.00102385	yes	protein_coding
XLOC_008901	TCONS_00022029	D14Abb1e	chr14:28242032-28321646	SAL	COC	OK	0.31428	0.161814	-0.66384	3.55602	0.000376516	0.00896952	yes	protein_coding
XLOC_008912	TCONS_00022063	Rft1	chr14:31467545-31504503	SAL	COC	OK	0.405381	0.821494	0.706297	-3.69796	0.00021734	0.00550645	yes	protein_coding
XLOC_008920	TCONS_00022101	Pbrm1	chr14:31832323-31942116	SAL	COC	OK	1.23597	0.870047	-0.351066	3.17347	0.00150627	0.02992	yes	protein_coding
XLOC_008922	TCONS_00022109	AC154446.1	chr14:31983020-32030132	SAL	COC	OK	0.193496	0	-1.79769e+308	-1.79769e+308	0.00522045	0.0839188	yes	protein_coding
XLOC_008931	TCONS_00022127	Oxnad1	chr14:32893751-32916388	SAL	COC	OK	0.650196	0.0695996	-2.23452	5.69625	1.2247e-08	6.09391e-07	yes	protein_coding
XLOC_008931	TCONS_00022128	Oxnad1	chr14:32893751-32916388	SAL	COC	OK	0.0891633	0.511064	1.74602	-3.17947	0.00147544	0.0293702	yes	protein_coding
XLOC_008934	TCONS_00022146	Parg	chr14:33015134-33110736	SAL	COC	OK	0.719683	1.81119	0.92293	-6.37456	1.83495e-10	1.07009e-08	yes	protein_coding
XLOC_008944	TCONS_00022173	Arhgap22	chr14:34027211-34183329	SAL	COC	OK	0.422629	0.178817	-0.860132	3.701	0.000214751	0.00544826	yes	protein_coding
XLOC_008944	TCONS_00022174	Arhgap22	chr14:34027211-34183329	SAL	COC	OK	0.153964	0.560401	1.29194	-5.34334	9.12508e-08	4.15266e-06	yes	protein_coding
XLOC_008944	TCONS_00022176	Arhgap22	chr14:34027211-34183329	SAL	COC	OK	0	0.0956051	1.79769e+308	1.79769e+308	0.00011255	0.00308297	yes	protein_coding
XLOC_008944	TCONS_00022180	Arhgap22	chr14:34027211-34183329	SAL	COC	OK	0.0812837	0	-1.79769e+308	-1.79769e+308	0.00129237	0.0263087	yes	protein_coding
XLOC_009049	TCONS_00022310	Gm15217	chr14:46999088-47010344	SAL	COC	OK	0.0135323	0	-1.79769e+308	-1.79769e+308	5.70872e-26	4.81676e-24	yes	protein_coding
XLOC_009055	TCONS_00022326	Samd4	chr14:47502528-47735836	SAL	COC	OK	0	0.0157745	1.79769e+308	1.79769e+308	9.15736e-29	7.81498e-27	yes	protein_coding
XLOC_009055	TCONS_00022328	Samd4	chr14:47502528-47735836	SAL	COC	OK	0.073389	0	-1.79769e+308	-1.79769e+308	0.00219816	0.0412676	yes	protein_coding
XLOC_009089	TCONS_00022393	Apex1	chr14:51544642-51550531	SAL	COC	OK	0.409864	0	-1.79769e+308	-1.79769e+308	9.30095e-08	4.22497e-06	yes	protein_coding
XLOC_009093	TCONS_00022402	Rnase4	chr14:51710751-51725826	SAL	COC	OK	0.699768	0.352721	-0.685072	3.14337	0.00167016	0.0326365	yes	protein_coding
XLOC_009108	TCONS_00022429	Mett11d1	chr14:52504516-52516420	SAL	COC	OK	0.352189	0.773686	0.786999	-3.55533	0.000377498	0.00898717	yes	protein_coding
XLOC_009108	TCONS_00022431	Mett11d1	chr14:52504516-52516420	SAL	COC	OK	2.58246	1.57924	-0.491797	3.58639	0.00033529	0.00811968	yes	protein_coding
XLOC_009108	TCONS_00022432	Mett11d1	chr14:52504516-52516420	SAL	COC	OK	0.0749378	0.498273	1.89449	-3.65009	0.000262152	0.00651562	yes	protein_coding
XLOC_009108	TCONS_00022438	Mett11d1	chr14:52504516-52516420	SAL	COC	OK	0.8902	0	-1.79769e+308	-1.79769e+308	1.77302e-08	8.70613e-07	yes	protein_coding
XLOC_009108	TCONS_00022441	Mett11d1	chr14:52504516-52516420	SAL	COC	OK	1.10669	0.428532	-0.948758	2.79314	0.00521991	0.0839281	yes	protein_coding
XLOC_009311	TCONS_00022660	Pabpn1	chr14:55502213-55517006	SAL	COC	OK	0	0.13099	1.79769e+308	1.79769e+308	0.000741708	0.0162474	yes	protein_coding
XLOC_009323	TCONS_00022689	Dcaf11	chr14:56178778-56195789	SAL	COC	OK	2.06416	3.26397	0.458218	-4.52809	5.95181e-06	0.000211498	yes	protein_coding
XLOC_009323	TCONS_00022693	Dcaf11	chr14:56178778-56195789	SAL	COC	OK	1.06578	2.14283	0.698426	-5.55691	2.7459e-08	1.32051e-06	yes	protein_coding
XLOC_009323	TCONS_00022699	Dcaf11	chr14:56178778-56195789	SAL	COC	OK	7.76324	6.24059	-0.218326	3.06629	0.00216734	0.0408227	yes	protein_coding
XLOC_009326	TCONS_00022715	Irf9	chr14:56210544-56228867	SAL	COC	OK	1.13556	1.79655	0.45874	-3.51798	0.000434845	0.010193	yes	protein_coding
XLOC_009326	TCONS_00022717	Irf9	chr14:56210544-56228867	SAL	COC	OK	0.166879	0.673777	1.39563	-5.85691	4.71553e-09	2.42567e-07	yes	protein_coding
XLOC_009351	TCONS_00022770	Sap18	chr14:58417016-58423817	SAL	COC	OK	2.38451	0.232282	-2.3288	6.30456	2.89009e-10	1.65438e-08	yes	protein_coding
XLOC_009351	TCONS_00022771	Sap18	chr14:58417016-58423817	SAL	COC	OK	2.8902	0.310594	-2.23059	6.88282	5.86797e-12	3.75691e-10	yes	protein_coding
XLOC_009356	TCONS_00022784	Rcbtb1	chr14:59820064-59856102	SAL	COC	OK	0.396512	0	-1.79769e+308	-1.79769e+308	0.000799681	0.0173543	yes	protein_coding
XLOC_009359	TCONS_00022790	4930563I02Rik	chr14:60266367-60816016	SAL	COC	OK	0.0396615	0	-1.79769e+308	-1.79769e+308	2.30708e-99	2.25531e-97	yes	protein_coding
XLOC_009367	TCONS_00022812	Sacs	chr14:61757293-61877327	SAL	COC	OK	0.0128371	0	-1.79769e+308	-1.79769e+308	0.00125825	0.0256703	yes	protein_coding
XLOC_009367	TCONS_00022814	Sacs	chr14:61757293-61877327	SAL	COC	OK	0.239081	0.0370574	-1.86433	8.61023	0	0	yes	protein_coding
XLOC_009400	TCONS_00022873	Scara5	chr14:66285239-66383663	SAL	COC	OK	0.0323537	0	-1.79769e+308	-1.79769e+308	0.00608982	0.0950863	yes	protein_coding
XLOC_009401	TCONS_00022876	Pbk	chr14:66424673-66436659	SAL	COC	OK	0.0270578	0	-1.79769e+308	-1.79769e+308	9.61627e-10	5.25464e-08	yes	protein_coding
XLOC_009414	TCONS_00022915	Ebf2	chr14:67852128-68048604	SAL	COC	OK	0.0115027	0.00142934	-2.08537	2.81519	0.00487483	0.0794068	yes	protein_coding
XLOC_009424	TCONS_00022932	Loxl2	chr14:69955230-70166920	SAL	COC	OK	0.121221	0.409858	1.2182	-4.68869	2.74959e-06	0.000103007	yes	protein_coding
XLOC_009440	TCONS_00022968	Gfra2	chr14:71289926-71379645	SAL	COC	OK	0.3727	0.814305	0.781562	-4.14133	3.45291e-05	0.00105465	yes	protein_coding
XLOC_009443	TCONS_00022972	Rcbtb2	chr14:73522843-73725629	SAL	COC	OK	0.342502	0	-1.79769e+308	-1.79769e+308	2.11992e-05	0.000678921	yes	protein_coding
XLOC_009443	TCONS_00022973	Rcbtb2	chr14:73522843-73725629	SAL	COC	OK	1.30085	0.608646	-0.759538	3.05586	0.00224418	0.0419626	yes	protein_coding
XLOC_009443	TCONS_00022974	Rcbtb2	chr14:73522843-73725629	SAL	COC	OK	0	0.215492	1.79769e+308	1.79769e+308	0.00291805	0.0521571	yes	protein_coding
XLOC_009443	TCONS_00022975	Rcbtb2	chr14:73522843-73725629	SAL	COC	OK	0	0.350118	1.79769e+308	1.79769e+308	1.60884e-13	1.11732e-11	yes	protein_coding
XLOC_009443	TCONS_00022982	Rcbtb2	chr14:73522843-73725629	SAL	COC	OK	0.316014	0.0588093	-1.68149	5.14103	2.73236e-07	1.18009e-05	yes	protein_coding
XLOC_009443	TCONS_00022984	Rcbtb2	chr14:73522843-73725629	SAL	COC	OK	0	0.303779	1.79769e+308	1.79769e+308	1.30415e-12	8.72412e-11	yes	protein_coding
XLOC_009443	TCONS_00022987	Rcbtb2	chr14:73522843-73725629	SAL	COC	OK	0	0.270891	1.79769e+308	1.79769e+308	0.000280399	0.0069276	yes	protein_coding
XLOC_009450	TCONS_00023012	Lcp1	chr14:75530907-75630649	SAL	COC	OK	0.660616	0.155899	-1.44397	7.10728	1.1835e-12	7.94552e-11	yes	protein_coding
XLOC_009450	TCONS_00023014	Lcp1	chr14:75530907-75630649	SAL	COC	OK	0.00962978	0	-1.79769e+308	-1.79769e+308	1.00332e-89	9.6812e-88	yes	protein_coding
XLOC_009450	TCONS_00023016	Lcp1	chr14:75530907-75630649	SAL	COC	OK	0.998418	1.7375	0.554031	-4.6574	3.20233e-06	0.000118834	yes	protein_coding
XLOC_009455	TCONS_00023025	Tpt1	chr14:76244899-76248332	SAL	COC	OK	21.0998	26.2705	0.219183	-3.17292	0.00150915	0.0299693	yes	protein_coding
XLOC_009459	TCONS_00023037	Tsc22d1	chr14:76814767-76907569	SAL	COC	OK	0.0819796	0.570977	1.94088	-3.62276	0.000291476	0.00716803	yes	protein_coding
XLOC_009459	TCONS_00023038	Tsc22d1	chr14:76814767-76907569	SAL	COC	OK	0	0.470744	1.79769e+308	1.79769e+308	1.28733e-07	5.75311e-06	yes	protein_coding
XLOC_009469	TCONS_00023061	Elf1	chr14:79859743-79982283	SAL	COC	OK	0	0.721126	1.79769e+308	1.79769e+308	7.61781e-23	6.27149e-21	yes	protein_coding
XLOC_009469	TCONS_00023062	Elf1	chr14:79859743-79982283	SAL	COC	OK	0.028975	0.839259	3.36608	-7.84038	4.44089e-15	3.26986e-13	yes	protein_coding
XLOC_009500	TCONS_00023104	Lmo7	chr14:102129144-102349230	SAL	COC	OK	0	0.377303	1.79769e+308	1.79769e+308	0.00389345	0.0661062	yes	protein_coding
XLOC_009500	TCONS_00023113	Lmo7	chr14:102129144-102349230	SAL	COC	OK	2.52754	3.41664	0.30141	-4.00198	6.28144e-05	0.00182588	yes	protein_coding
XLOC_009500	TCONS_00023115	Lmo7	chr14:102129144-102349230	SAL	COC	OK	0	0.649405	1.79769e+308	1.79769e+308	3.39223e-07	1.44253e-05	yes	protein_coding
XLOC_009541	TCONS_00023190	Rap2a	chr14:120877665-120906416	SAL	COC	OK	2.17791	2.8457	0.267443	-2.84705	0.00441259	0.0733347	yes	protein_coding
XLOC_009590	TCONS_00023267	RP23-97D14.4	chr14:5356913-5618529	SAL	COC	OK	0	0.00222167	1.79769e+308	1.79769e+308	3.11048e-17	2.44473e-15	yes	protein_coding
XLOC_009610	TCONS_00023300	RP23-254B9.3	chr14:6541986-6748430	SAL	COC	OK	0	0.00032872	1.79769e+308	1.79769e+308	2.3626e-17	1.86281e-15	yes	protein_coding
XLOC_009618	TCONS_00023312	Gm10407	chr14:7238340-7423127	SAL	COC	OK	0.0240591	0.000919317	-3.26464	3.87974	0.000104567	0.00288653	yes	protein_coding
XLOC_009618	TCONS_00023316	RP23-80K12.1	chr14:7238340-7423127	SAL	COC	OK	0.00819686	0.000137548	-4.08754	6.01201	1.83241e-09	9.76955e-08	yes	protein_coding
XLOC_009624	TCONS_00023327	RP23-198H15.1	chr14:7568198-8147563	SAL	COC	OK	0	0.00158118	1.79769e+308	1.79769e+308	1.61858e-72	1.52818e-70	yes	protein_coding
XLOC_009628	TCONS_00023341	Gm16434	chr14:7568198-8147563	SAL	COC	OK	0.00391874	0.00564212	0.36449	-4.54882	5.39478e-06	0.000192898	yes	protein_coding
XLOC_009629	TCONS_00023342	5033421C21Rik	chr14:7568198-8147563	SAL	COC	OK	0	0.0213606	1.79769e+308	1.79769e+308	7.36623e-06	0.000257587	yes	protein_coding
XLOC_009639	TCONS_00023364	Dnase1l3	chr14:8797046-8827087	SAL	COC	OK	0.00141964	0.0157539	2.40668	-3.29941	0.000968886	0.0205538	yes	protein_coding
XLOC_009668	TCONS_00023439	Gm2237	chr14:20383022-20404357	SAL	COC	OK	0	0.0145482	1.79769e+308	1.79769e+308	0.00101683	0.0214308	yes	protein_coding
XLOC_009684	TCONS_00023482	Usp54	chr14:21318585-21437576	SAL	COC	OK	0	0.0769751	1.79769e+308	1.79769e+308	0.00155825	0.0307803	yes	protein_coding
XLOC_009693	TCONS_00023508	Dusp13	chr14:22552616-22617947	SAL	COC	OK	0.109299	0.00431556	-3.23186	7.43402	1.05249e-13	7.39202e-12	yes	protein_coding
XLOC_009695	TCONS_00023515	Zfp503	chr14:22803183-22808823	SAL	COC	OK	0.189004	0.458845	0.886946	-3.66577	0.000246592	0.00617207	yes	protein_coding
XLOC_009699	TCONS_00023524	Kcnma1	chr14:24117982-24622526	SAL	COC	OK	0	0.116945	1.79769e+308	1.79769e+308	0.000461188	0.0107162	yes	protein_coding
XLOC_009700	TCONS_00023525	Dlg5	chr14:24953174-25065142	SAL	COC	OK	0.0974779	0.585186	1.7923	-10.1454	0	0	yes	protein_coding
XLOC_009717	TCONS_00023556	Slmap	chr14:27232653-27354417	SAL	COC	OK	1.20121	0.707746	-0.528997	4.09324	4.2538e-05	0.00127269	yes	protein_coding
XLOC_009728	TCONS_00023590	Prkcd	chr14:31408541-31439396	SAL	COC	OK	0.360609	0.0863703	-1.42915	4.24015	2.23375e-05	0.000712011	yes	protein_coding
XLOC_009728	TCONS_00023598	Prkcd	chr14:31408541-31439396	SAL	COC	OK	0.348425	0	-1.79769e+308	-1.79769e+308	0.000183118	0.00472446	yes	protein_coding
XLOC_009738	TCONS_00023620	2010107H07Rik	chr14:31832323-31942116	SAL	COC	OK	7.14541	4.34806	-0.496741	2.98178	0.00286582	0.0515199	yes	protein_coding
XLOC_009739	TCONS_00023630	Stab1	chr14:31948038-31981827	SAL	COC	OK	0.0254957	0	-1.79769e+308	-1.79769e+308	0	0	yes	protein_coding
XLOC_009740	TCONS_00023635	Nisch	chr14:31983020-32030132	SAL	COC	OK	1.21805	0.362001	-1.21336	9.39439	0	0	yes	protein_coding
XLOC_009740	TCONS_00023643	Nisch	chr14:31983020-32030132	SAL	COC	OK	3.25959	5.74451	0.566642	-4.22224	2.41889e-05	0.000766442	yes	protein_coding
XLOC_009740	TCONS_00023650	Nisch	chr14:31983020-32030132	SAL	COC	OK	7.74081	4.13022	-0.628174	7.86324	3.77476e-15	2.78213e-13	yes	protein_coding
XLOC_009743	TCONS_00023663	Sh3bp5	chr14:32149823-32249264	SAL	COC	OK	0	0.0476333	1.79769e+308	1.79769e+308	0.00303678	0.0539174	yes	protein_coding
XLOC_009745	TCONS_00023668	Colq	chr14:32336267-32481765	SAL	COC	OK	0.0567594	0.179641	1.15214	-3.14485	0.00166174	0.0325231	yes	protein_coding
XLOC_009745	TCONS_00023670	Colq	chr14:32336267-32481765	SAL	COC	OK	0.119489	0	-1.79769e+308	-1.79769e+308	0.00127522	0.0259881	yes	protein_coding
XLOC_009748	TCONS_00023692	Dph3	chr14:32893751-32916388	SAL	COC	OK	0.416108	0.195995	-0.752853	3.35313	0.000799018	0.0173449	yes	protein_coding
XLOC_009758	TCONS_00023717	Mapk8	chr14:34191083-34260344	SAL	COC	OK	0.96614	0.49442	-0.669923	3.77562	0.000159607	0.0041874	yes	protein_coding
XLOC_009758	TCONS_00023722	Mapk8	chr14:34191083-34260344	SAL	COC	OK	0.575882	1.2674	0.788817	-2.77096	0.0055892	0.0886429	yes	protein_coding
XLOC_009773	TCONS_00023750	Gcap14	chr14:37688121-37781950	SAL	COC	OK	0.922284	1.51411	0.495733	-5.13623	2.80308e-07	1.20714e-05	yes	protein_coding
XLOC_009783	TCONS_00023767	5730469M10Rik	chr14:41807028-41827077	SAL	COC	OK	0.713676	1.4986	0.741856	-3.10659	0.00189261	0.036383	yes	protein_coding
XLOC_009783	TCONS_00023769	5730469M10Rik	chr14:41807028-41827077	SAL	COC	OK	3.12446	1.80407	-0.54922	3.13272	0.00173196	0.0336766	yes	protein_coding
XLOC_009894	TCONS_00023911	Ddhd1	chr14:46207414-46277818	SAL	COC	OK	0.470726	0.216956	-0.77458	3.92552	8.65409e-05	0.00243674	yes	protein_coding
XLOC_009894	TCONS_00023914	Ddhd1	chr14:46207414-46277818	SAL	COC	OK	3.06227	2.37307	-0.254973	2.85037	0.00436681	0.0727684	yes	protein_coding
XLOC_009901	TCONS_00023931	Cnih	chr14:47395256-47408086	SAL	COC	OK	1.51932	0.939613	-0.480553	2.7636	0.00571671	0.0902429	yes	protein_coding
XLOC_009902	TCONS_00023932	Gmfb	chr14:47427823-47441917	SAL	COC	OK	0.874758	0.164193	-1.6729	8.38954	0	0	yes	protein_coding
XLOC_009944	TCONS_00024013	Tmem55b	chr14:51544642-51550531	SAL	COC	OK	0.641232	0.247494	-0.952003	3.58515	0.000336881	0.00815028	yes	protein_coding
XLOC_009967	TCONS_00024047	Zfp219	chr14:52604507-52640408	SAL	COC	OK	4.839	3.85032	-0.228552	2.93773	0.00330625	0.0577399	yes	protein_coding
XLOC_009969	TCONS_00024050	Hnrnpc	chr14:52693054-52723703	SAL	COC	OK	0.841783	0.387218	-0.776534	4.24003	2.23485e-05	0.000712059	yes	protein_coding
XLOC_009995	TCONS_00024107	Acin1	chr14:55250828-55309579	SAL	COC	OK	2.65688	4.43533	0.512451	-5.46835	4.5424e-08	2.13624e-06	yes	protein_coding
XLOC_009995	TCONS_00024109	Acin1	chr14:55250828-55309579	SAL	COC	OK	5.08869	3.98215	-0.245198	2.91702	0.00353394	0.061016	yes	protein_coding
XLOC_009995	TCONS_00024111	Acin1	chr14:55250828-55309579	SAL	COC	OK	2.03471	1.39651	-0.376374	3.14352	0.00166929	0.0326367	yes	protein_coding
XLOC_009995	TCONS_00024122	Acin1	chr14:55250828-55309579	SAL	COC	OK	1.36773	0.607183	-0.812078	3.02272	0.00250514	0.0461139	yes	protein_coding
XLOC_009995	TCONS_00024128	Acin1	chr14:55250828-55309579	SAL	COC	OK	0.597701	1.16042	0.663443	-2.85228	0.00434071	0.0723659	yes	protein_coding
XLOC_010017	TCONS_00024189	Ipo4	chr14:56244236-56262643	SAL	COC	OK	3.57609	4.62963	0.258206	-3.36793	0.000757352	0.0165367	yes	protein_coding
XLOC_010017	TCONS_00024193	Ipo4	chr14:56244236-56262643	SAL	COC	OK	0.962841	0	-1.79769e+308	-1.79769e+308	1.52581e-07	6.75815e-06	yes	protein_coding
XLOC_010084	TCONS_00024329	Tnfrsf19	chr14:61582670-61665692	SAL	COC	OK	1.10163	1.86466	0.526286	-5.12286	3.00935e-07	1.29001e-05	yes	protein_coding
XLOC_010085	TCONS_00024334	Sgcg	chr14:61757293-61877327	SAL	COC	OK	0	0.027628	1.79769e+308	1.79769e+308	0	0	yes	protein_coding
XLOC_010121	TCONS_00024401	Adam2	chr14:66646165-66696570	SAL	COC	OK	0.00687154	0.00409605	-0.517366	7.26717	3.6704e-13	2.51163e-11	yes	protein_coding
XLOC_010123	TCONS_00024408	Ptk2b	chr14:66772093-66899889	SAL	COC	OK	46.7693	35.0745	-0.287754	5.60691	2.05975e-08	1.00282e-06	yes	protein_coding
XLOC_010147	TCONS_00024463	Pdlim2	chr14:70564024-70577488	SAL	COC	OK	0.502043	0.935652	0.622558	-3.19625	0.00139229	0.028014	yes	protein_coding
XLOC_010147	TCONS_00024467	Pdlim2	chr14:70564024-70577488	SAL	COC	OK	0	0.015406	1.79769e+308	1.79769e+308	6.00956e-47	5.46636e-45	yes	protein_coding
XLOC_010147	TCONS_00024468	Pdlim2	chr14:70564024-70577488	SAL	COC	OK	0	0.0113202	1.79769e+308	1.79769e+308	0.00462909	0.0760684	yes	protein_coding
XLOC_010150	TCONS_00024475	Slc39a14	chr14:70703273-70751232	SAL	COC	OK	0.60347	0.914768	0.415973	-3.0655	0.00217306	0.0409096	yes	protein_coding
XLOC_010150	TCONS_00024477	Slc39a14	chr14:70703273-70751232	SAL	COC	OK	0.908009	0.223059	-1.40382	6.34286	2.25537e-10	1.30507e-08	yes	protein_coding
XLOC_010150	TCONS_00024487	Slc39a14	chr14:70703273-70751232	SAL	COC	OK	0.439208	1.33956	1.11512	-3.28293	0.00102732	0.021597	yes	protein_coding
XLOC_010239	TCONS_00024632	Tbc1d4	chr14:101841576-102008408	SAL	COC	OK	0.133211	0.0467366	-1.04741	2.74665	0.00602072	0.0943035	yes	protein_coding
XLOC_010239	TCONS_00024633	Tbc1d4	chr14:101841576-102008408	SAL	COC	OK	0.12889	0.68912	1.67645	-7.09037	1.3376e-12	8.93984e-11	yes	protein_coding
XLOC_010239	TCONS_00024634	Tbc1d4	chr14:101841576-102008408	SAL	COC	OK	0.156275	0.441241	1.03797	-4.45956	8.2128e-06	0.00028439	yes	protein_coding
XLOC_010247	TCONS_00024658	Ednrb	chr14:104213841-104243390	SAL	COC	OK	5.567	4.49537	-0.213808	2.90849	0.00363179	0.0623591	yes	protein_coding
XLOC_010298	TCONS_00024761	Oxct1	chr15:3971685-4105344	SAL	COC	OK	2.03308	0.998821	-0.710733	4.66098	3.14709e-06	0.000116958	yes	protein_coding
XLOC_010309	TCONS_00024791	Dab2	chr15:6249787-6390712	SAL	COC	OK	0.585857	0.302641	-0.660529	3.93457	8.33472e-05	0.0023557	yes	protein_coding
XLOC_010309	TCONS_00024793	Dab2	chr15:6249787-6390712	SAL	COC	OK	0.139231	0.358236	0.945059	-4.34844	1.37108e-05	0.000456952	yes	protein_coding
XLOC_010314	TCONS_00024818	Lifr	chr15:7079558-7147489	SAL	COC	OK	0.116438	0.0290956	-1.38677	2.7489	0.0059796	0.0937185	yes	protein_coding
XLOC_010329	TCONS_00024845	Prlr	chr15:10106992-10339908	SAL	COC	OK	0.105427	0.0380665	-1.01869	3.77078	0.00016274	0.00426509	yes	protein_coding
XLOC_010329	TCONS_00024851	Prlr	chr15:10106992-10339908	SAL	COC	OK	0.0233251	0.00801188	-1.06861	6.45101	1.11109e-10	6.58253e-09	yes	protein_coding
XLOC_010343	TCONS_00024893	Drosha	chr15:12754569-12865045	SAL	COC	OK	14.7533	10.255	-0.363699	4.30447	1.6739e-05	0.00054784	yes	protein_coding
XLOC_010343	TCONS_00024894	Drosha	chr15:12754569-12865045	SAL	COC	OK	5.2966	18.9088	1.27256	-13.0843	0	0	yes	protein_coding
XLOC_010359	TCONS_00024934	Fam134b	chr15:25773018-25903442	SAL	COC	OK	0	0.075193	1.79769e+308	1.79769e+308	0.00521244	0.0838622	yes	protein_coding
XLOC_010374	TCONS_00024965	Sema5a	chr15:32174567-32626096	SAL	COC	OK	0	0.057175	1.79769e+308	1.79769e+308	0.000830741	0.0179292	yes	protein_coding
XLOC_010414	TCONS_00025044	Oxr1	chr15:41279027-41692594	SAL	COC	OK	0.419663	0.665873	0.461646	-2.87402	0.00405288	0.0684237	yes	protein_coding
XLOC_010445	TCONS_00025083	Nov	chr15:54577256-54585594	SAL	COC	OK	3.51317	5.11385	0.375433	-4.41507	1.0098e-05	0.000343921	yes	protein_coding
XLOC_010449	TCONS_00025091	Mtbp	chr15:55365648-55457978	SAL	COC	OK	0.32143	0.555571	0.547217	-2.8441	0.00445369	0.0738368	yes	protein_coding
XLOC_010449	TCONS_00025094	Mtbp	chr15:55365648-55457978	SAL	COC	OK	0.0487907	0.259888	1.67271	-4.02677	5.65476e-05	0.00165598	yes	protein_coding
XLOC_010478	TCONS_00025165	Tg	chr15:66502314-66682283	SAL	COC	OK	0.00771291	0.0451138	1.76629	-3.18131	0.00146609	0.0292465	yes	protein_coding
XLOC_010528	TCONS_00025267	Maf1	chr15:76181723-76184810	SAL	COC	OK	1.26216	2.10809	0.512959	-2.74757	0.00600382	0.0940784	yes	protein_coding
XLOC_010528	TCONS_00025271	Maf1	chr15:76181723-76184810	SAL	COC	OK	1.50469	0.795515	-0.637352	2.73977	0.00614814	0.0958565	yes	protein_coding
XLOC_010530	TCONS_00025284	Heatr7a	chr15:76210690-76307699	SAL	COC	OK	0	0.167994	1.79769e+308	1.79769e+308	0.00011109	0.00304855	yes	protein_coding
XLOC_010532	TCONS_00025296	Hsf1	chr15:76307864-76331402	SAL	COC	OK	3.4144	2.33496	-0.380006	3.73713	0.000186129	0.00479385	yes	protein_coding
XLOC_010534	TCONS_00025300	Adck5	chr15:76406787-76438021	SAL	COC	OK	1.52651	0.73526	-0.730513	4.76709	1.86908e-06	7.16399e-05	yes	protein_coding
XLOC_010534	TCONS_00025303	Adck5	chr15:76406787-76438021	SAL	COC	OK	1.07072	0	-1.79769e+308	-1.79769e+308	3.45259e-20	2.78703e-18	yes	protein_coding
XLOC_010534	TCONS_00025307	Adck5	chr15:76406787-76438021	SAL	COC	OK	0.894959	0.393508	-0.821677	4.03408	5.48158e-05	0.00160905	yes	protein_coding
XLOC_010536	TCONS_00025317	Ppp1r16a	chr15:76502044-76525349	SAL	COC	OK	0.0718702	0.256391	1.27184	-3.68615	0.000227673	0.0057293	yes	protein_coding
XLOC_010536	TCONS_00025320	Ppp1r16a	chr15:76502044-76525349	SAL	COC	OK	3.47872	2.29504	-0.415912	4.01913	5.84136e-05	0.0017066	yes	protein_coding
XLOC_010536	TCONS_00025324	Ppp1r16a	chr15:76502044-76525349	SAL	COC	OK	1.81696	3.01873	0.507673	-4.16293	3.14187e-05	0.000969572	yes	protein_coding
XLOC_010536	TCONS_00025325	Ppp1r16a	chr15:76502044-76525349	SAL	COC	OK	0	1.35289	1.79769e+308	1.79769e+308	5.05472e-22	4.13855e-20	yes	protein_coding
XLOC_010539	TCONS_00025337	Lrrc14	chr15:76541052-76554275	SAL	COC	OK	0.184496	0.0621244	-1.08849	2.86109	0.00422193	0.070813	yes	protein_coding
XLOC_010545	TCONS_00025345	Apol6	chr15:76845918-76887537	SAL	COC	OK	0	0.00548378	1.79769e+308	1.79769e+308	5.00388e-05	0.00147697	yes	protein_coding
XLOC_010545	TCONS_00025346	Apol6	chr15:76845918-76887537	SAL	COC	OK	0	0.00332699	1.79769e+308	1.79769e+308	4.61795e-05	0.00137393	yes	protein_coding
XLOC_010545	TCONS_00025351	Apol6	chr15:76845918-76887537	SAL	COC	OK	0	0.00897668	1.79769e+308	1.79769e+308	4.58588e-05	0.00136547	yes	protein_coding
XLOC_010559	TCONS_00025379	Kctd17	chr15:78258993-78269339	SAL	COC	OK	3.02611	7.33384	0.88522	-6.87701	6.11222e-12	3.90658e-10	yes	protein_coding
XLOC_010595	TCONS_00025490	Sgsm3	chr15:80808194-81021187	SAL	COC	OK	2.3945	3.08329	0.252825	-2.73927	0.00615763	0.0959845	yes	protein_coding
XLOC_010605	TCONS_00025523	Tef	chr15:81631220-81657291	SAL	COC	OK	24.1571	18.9639	-0.242039	2.76699	0.00565769	0.0895387	yes	protein_coding
XLOC_010614	TCONS_00025555	Srebf2	chr15:81977695-82035806	SAL	COC	OK	3.75412	2.44458	-0.428979	5.12678	2.94743e-07	1.26492e-05	yes	protein_coding
XLOC_010619	TCONS_00025566	Fam109b	chr15:82169371-82179521	SAL	COC	OK	0	0.335326	1.79769e+308	1.79769e+308	2.41171e-12	1.58349e-10	yes	protein_coding
XLOC_010619	TCONS_00025568	Fam109b	chr15:82169371-82179521	SAL	COC	OK	0.161514	0.500342	1.1307	-4.26826	1.97001e-05	0.00063555	yes	protein_coding
XLOC_010626	TCONS_00025581	Serhl	chr15:82919935-82953231	SAL	COC	OK	0	0.0172382	1.79769e+308	1.79769e+308	0	0	yes	protein_coding
XLOC_010630	TCONS_00025602	Mpped1	chr15:83609896-83688924	SAL	COC	OK	1.58427	2.49941	0.455927	-4.45384	8.43487e-06	0.000290999	yes	protein_coding
XLOC_010669	TCONS_00025693	Panx2	chr15:88890155-88917507	SAL	COC	OK	0.780024	1.15478	0.392343	-3.03275	0.00242333	0.0447848	yes	protein_coding
XLOC_010675	TCONS_00025719	Ncaph2	chr15:89186149-89203257	SAL	COC	OK	0.0731696	0.193501	0.972502	-3.16788	0.00153556	0.0304209	yes	protein_coding
XLOC_010693	TCONS_00025774	Cntn1	chr15:91881595-92172398	SAL	COC	OK	1.61464	0.927241	-0.554651	5.36466	8.11003e-08	3.72253e-06	yes	protein_coding
XLOC_010698	TCONS_00025785	Pphln1	chr15:93228780-93322344	SAL	COC	OK	1.17911	0.654923	-0.587994	4.03705	5.41285e-05	0.00159013	yes	protein_coding
XLOC_010712	TCONS_00025805	Pfkm	chr15:97871659-97962878	SAL	COC	OK	0.34235	2.15826	1.84123	-11.1727	0	0	yes	protein_coding
XLOC_010732	TCONS_00025853	Tmbim6	chr15:99223312-99240480	SAL	COC	OK	1.21035	0.655676	-0.612995	2.74106	0.00612422	0.0955835	yes	protein_coding
XLOC_010732	TCONS_00025855	Tmbim6	chr15:99223312-99240480	SAL	COC	OK	2.60563	1.21022	-0.766875	4.19764	2.69707e-05	0.000844892	yes	protein_coding
XLOC_010737	TCONS_00025867	Accn2	chr15:99501148-99531561	SAL	COC	OK	0.509337	0.172452	-1.08299	4.72842	2.26272e-06	8.58016e-05	yes	protein_coding
XLOC_010760	TCONS_00025931	Acvrl1	chr15:100958952-100975767	SAL	COC	OK	0.310345	0.526949	0.529419	-2.9443	0.00323691	0.0567414	yes	protein_coding
XLOC_010775	TCONS_00025960	Zfp740	chr15:102034078-102046037	SAL	COC	OK	2.21856	1.16911	-0.640619	5.99949	1.97943e-09	1.05158e-07	yes	protein_coding
XLOC_010779	TCONS_00025979	Myg1	chr15:102156546-102168570	SAL	COC	OK	0.676347	0.16457	-1.41337	3.96885	7.22205e-05	0.00207025	yes	protein_coding
XLOC_010784	TCONS_00026002	Prr13	chr15:102285956-102347495	SAL	COC	OK	0	0.348507	1.79769e+308	1.79769e+308	3.54832e-06	0.000130956	yes	protein_coding
XLOC_010787	TCONS_00026009	Tarbp2	chr15:102348622-102354107	SAL	COC	OK	0.316568	0.0857696	-1.30587	3.03473	0.00240755	0.0445593	yes	protein_coding
XLOC_010816	TCONS_00026074	Ptger4	chr15:5093860-5194187	SAL	COC	OK	0.0346651	0.342124	2.28944	-5.65047	1.6001e-08	7.88819e-07	yes	protein_coding
XLOC_010865	TCONS_00026164	Ankrd33b	chr15:31221233-31297514	SAL	COC	OK	0.70806	0.507309	-0.333408	2.7749	0.00552187	0.0877617	yes	protein_coding
XLOC_010865	TCONS_00026166	Ankrd33b	chr15:31221233-31297514	SAL	COC	OK	0.147124	0.0651991	-0.81383	3.04107	0.0023574	0.0437398	yes	protein_coding
XLOC_010865	TCONS_00026167	Ankrd33b	chr15:31221233-31297514	SAL	COC	OK	0.230361	0.416591	0.592457	-3.23501	0.00121636	0.0249316	yes	protein_coding
XLOC_010881	TCONS_00026202	Stk3	chr15:34805250-35085561	SAL	COC	OK	0.649591	0.288414	-0.811944	3.85179	0.000117258	0.00320017	yes	protein_coding
XLOC_010907	TCONS_00026276	Klf10	chr15:38221218-38230462	SAL	COC	OK	0.118382	0.482031	1.40409	-5.43122	5.59698e-08	2.61407e-06	yes	protein_coding
XLOC_010913	TCONS_00026291	Dpys	chr15:39600030-39689016	SAL	COC	OK	0.0158244	0	-1.79769e+308	-1.79769e+308	0.00019758	0.00505041	yes	protein_coding
XLOC_010930	TCONS_00026316	Csmd3	chr15:47412182-48623609	SAL	COC	OK	1.51282	1.91193	0.234137	-3.30743	0.000941571	0.0200714	yes	protein_coding
XLOC_010930	TCONS_00026317	Csmd3	chr15:47412182-48623609	SAL	COC	OK	0.601362	0.185701	-1.17506	9.0557	0	0	yes	protein_coding
XLOC_010935	TCONS_00026336	Eif3h	chr15:51618103-51697027	SAL	COC	OK	16.4106	22.5195	0.316456	-3.12649	0.00176904	0.0342903	yes	protein_coding
XLOC_010944	TCONS_00026351	Enpp2	chr15:54670452-54751701	SAL	COC	OK	34.6294	28.9311	-0.179786	3.22669	0.00125232	0.0255563	yes	protein_coding
XLOC_010947	TCONS_00026358	Gm9920	chr15:54931471-55090826	SAL	COC	OK	0.0131505	0	-1.79769e+308	-1.79769e+308	7.43616e-34	6.48711e-32	yes	protein_coding
XLOC_010994	TCONS_00026441	Ndrg1	chr15:66760882-66844601	SAL	COC	OK	2.63668	0.890471	-1.08553	4.8751	1.08754e-06	4.31016e-05	yes	protein_coding
XLOC_011003	TCONS_00026465	Col22a1	chr15:71626224-71864657	SAL	COC	OK	0.00575498	0	-1.79769e+308	-1.79769e+308	2.6419e-07	1.14301e-05	yes	protein_coding
XLOC_011014	TCONS_00026492	Gm628	chr15:73591839-73670338	SAL	COC	OK	0	0.0198159	1.79769e+308	1.79769e+308	4.34045e-05	0.00129706	yes	protein_coding
XLOC_011042	TCONS_00026537	Eef1d	chr15:75725225-75739986	SAL	COC	OK	0.633708	0	-1.79769e+308	-1.79769e+308	6.18908e-18	4.90054e-16	yes	protein_coding
XLOC_011042	TCONS_00026540	Eef1d	chr15:75725225-75739986	SAL	COC	OK	1.28071	2.57283	0.697588	-3.65553	0.000256655	0.00639178	yes	protein_coding
XLOC_011047	TCONS_00026558	Scrib	chr15:75877587-75900214	SAL	COC	OK	2.1278	1.14024	-0.623847	6.95113	3.62377e-12	2.35034e-10	yes	protein_coding
XLOC_011047	TCONS_00026559	Scrib	chr15:75877587-75900214	SAL	COC	OK	3.68477	2.01752	-0.602341	8.00248	1.11022e-15	8.32254e-14	yes	protein_coding
XLOC_011047	TCONS_00026560	Scrib	chr15:75877587-75900214	SAL	COC	OK	1.84564	4.10395	0.799125	-10.6143	0	0	yes	protein_coding
XLOC_011051	TCONS_00026573	Plec	chr15:76001403-76073871	SAL	COC	OK	1.07407	0.28242	-1.33582	14.0279	0	0	yes	protein_coding
XLOC_011051	TCONS_00026574	Plec	chr15:76001403-76073871	SAL	COC	OK	1.88683	2.23107	0.167586	-2.75951	0.00578884	0.0912272	yes	protein_coding
XLOC_011051	TCONS_00026577	Plec	chr15:76001403-76073871	SAL	COC	OK	0.555049	1.05274	0.640092	-7.92225	2.44249e-15	1.81094e-13	yes	protein_coding
XLOC_011051	TCONS_00026579	Plec	chr15:76001403-76073871	SAL	COC	OK	3.06964	1.55101	-0.682656	11.1233	0	0	yes	protein_coding
XLOC_011051	TCONS_00026580	Plec	chr15:76001403-76073871	SAL	COC	OK	1.08395	0.822569	-0.275937	3.69951	0.000216019	0.0054767	yes	protein_coding
XLOC_011051	TCONS_00026581	Plec	chr15:76001403-76073871	SAL	COC	OK	1.10457	0.852338	-0.259225	3.50302	0.000460007	0.0106954	yes	protein_coding
XLOC_011051	TCONS_00026583	Plec	chr15:76001403-76073871	SAL	COC	OK	0.00148198	1.13987	6.64529	-8.15846	4.44089e-16	3.37309e-14	yes	protein_coding
XLOC_011059	TCONS_00026627	Scrt1	chr15:76346632-76352559	SAL	COC	OK	3.89948	2.78258	-0.337466	4.18701	2.82655e-05	0.000882121	yes	protein_coding
XLOC_011072	TCONS_00026660	Rbfox2	chr15:76909419-77137483	SAL	COC	OK	2.54963	1.01293	-0.923097	10.1091	0	0	yes	protein_coding
XLOC_011072	TCONS_00026661	Rbfox2	chr15:76909419-77137483	SAL	COC	OK	0	0.0436697	1.79769e+308	1.79769e+308	5.70619e-05	0.00166907	yes	protein_coding
XLOC_011072	TCONS_00026666	Rbfox2	chr15:76909419-77137483	SAL	COC	OK	0.110226	0.59089	1.67909	-9.18038	0	0	yes	protein_coding
XLOC_011089	TCONS_00026700	Pvalb	chr15:78021543-78036830	SAL	COC	OK	0.176363	0.632825	1.27765	-3.42232	0.000620884	0.0139322	yes	protein_coding
XLOC_011114	TCONS_00026760	Csnk1e	chr15:79248281-79274349	SAL	COC	OK	0.0254331	0	-1.79769e+308	-1.79769e+308	0	0	yes	protein_coding
XLOC_011123	TCONS_00026786	Cbx6	chr15:79616782-79665118	SAL	COC	OK	23.6727	28.3892	0.181685	-3.51749	0.000435642	0.0102021	yes	protein_coding
XLOC_011142	TCONS_00026834	Rangap1	chr15:81534677-81560349	SAL	COC	OK	7.22303	5.82212	-0.21561	3.05876	0.00222253	0.0416308	yes	protein_coding
XLOC_011148	TCONS_00026845	Pmm1	chr15:81781537-81791360	SAL	COC	OK	12.3241	16.2535	0.276747	-3.89045	0.00010006	0.00277239	yes	protein_coding
XLOC_011163	TCONS_00026876	Tcf20	chr15:82639058-82742564	SAL	COC	OK	0.676892	1.02244	0.412434	-3.81213	0.000137775	0.00368064	yes	protein_coding
XLOC_011164	TCONS_00026881	Nfam1	chr15:82828150-82863736	SAL	COC	OK	1.14791	0.761893	-0.409895	2.87174	0.00408219	0.0688407	yes	protein_coding
XLOC_011167	TCONS_00026888	Poldip3	chr15:82956407-82979814	SAL	COC	OK	1.97773	1.42723	-0.326211	2.95448	0.00313201	0.0552271	yes	protein_coding
XLOC_011177	TCONS_00026914	Scube1	chr15:83433012-83555451	SAL	COC	OK	0.867637	1.44887	0.512765	-5.63158	1.78563e-08	8.76227e-07	yes	protein_coding
XLOC_011179	TCONS_00026928	Sult4a1	chr15:83906526-83936184	SAL	COC	OK	13.3311	9.14575	-0.376808	4.23474	2.28812e-05	0.000726859	yes	protein_coding
XLOC_011184	TCONS_00026936	Phf21b	chr15:84615805-84686559	SAL	COC	OK	0	0.0570049	1.79769e+308	1.79769e+308	1.61999e-130	1.66435e-128	yes	protein_coding
XLOC_011188	TCONS_00026949	Wnt7b	chr15:85365868-85424138	SAL	COC	OK	0.377283	0.631082	0.51444	-3.04453	0.00233043	0.0433796	yes	protein_coding
XLOC_011188	TCONS_00026950	Wnt7b	chr15:85365868-85424138	SAL	COC	OK	0.753261	1.09076	0.370214	-2.76624	0.00567066	0.089725	yes	protein_coding
XLOC_011196	TCONS_00026975	Alg12	chr15:88635673-88649748	SAL	COC	OK	1.40951	0.874191	-0.477696	2.98012	0.00288138	0.0517122	yes	protein_coding
XLOC_011198	TCONS_00026981	Mlc1	chr15:88786313-88809437	SAL	COC	OK	2.1225	2.95505	0.330919	-3.28413	0.00102298	0.021536	yes	protein_coding
XLOC_011200	TCONS_00026988	Tubgcp6	chr15:88919513-88953517	SAL	COC	OK	0.660295	1.12877	0.536194	-3.09617	0.0019604	0.037464	yes	protein_coding
XLOC_011207	TCONS_00027020	Sbf1	chr15:89118666-89145742	SAL	COC	OK	1.71398	1.34116	-0.245278	2.84347	0.00446256	0.0739511	yes	protein_coding
XLOC_011207	TCONS_00027023	Sbf1	chr15:89118666-89145742	SAL	COC	OK	0.941875	0.696269	-0.302136	2.7445	0.00606035	0.0947849	yes	protein_coding
XLOC_011213	TCONS_00027035	Cpt1b	chr15:89246835-89261299	SAL	COC	OK	0.556492	0.316903	-0.563058	2.96199	0.00305656	0.0541656	yes	protein_coding
XLOC_011213	TCONS_00027036	Chkb	chr15:89246835-89261299	SAL	COC	OK	0.250968	0.0207207	-2.49419	3.26586	0.00109133	0.0227565	yes	protein_coding
XLOC_011213	TCONS_00027044	Chkb	chr15:89246835-89261299	SAL	COC	OK	1.61737	2.68703	0.507635	-2.84584	0.00442944	0.0735001	yes	protein_coding
XLOC_011221	TCONS_00027075	Kif21a	chr15:90763706-90880382	SAL	COC	OK	3.31576	2.57305	-0.253592	3.48971	0.000483552	0.0111767	yes	protein_coding
XLOC_011221	TCONS_00027077	Kif21a	chr15:90763706-90880382	SAL	COC	OK	7.72208	10.2211	0.280373	-4.92536	8.42058e-07	3.38402e-05	yes	protein_coding
XLOC_011221	TCONS_00027079	Kif21a	chr15:90763706-90880382	SAL	COC	OK	1.06965	0	-1.79769e+308	-1.79769e+308	4.48851e-19	3.56918e-17	yes	protein_coding
XLOC_011246	TCONS_00027135	Slc38a1	chr15:96401848-96473344	SAL	COC	OK	4.14443	4.99152	0.185975	-2.93217	0.00336602	0.0586189	yes	protein_coding
XLOC_011252	TCONS_00027147	Rapgef3	chr15:97575383-97599144	SAL	COC	OK	0.788759	0.282827	-1.02563	6.16691	6.96392e-10	3.86765e-08	yes	protein_coding
XLOC_011253	TCONS_00027164	Hdac7	chr15:97614785-97674933	SAL	COC	OK	1.41366	0.98122	-0.365144	3.21227	0.00131693	0.026743	yes	protein_coding
XLOC_011253	TCONS_00027165	Hdac7	chr15:97614785-97674933	SAL	COC	OK	1.38132	0.872531	-0.459395	4.11248	3.91437e-05	0.00118013	yes	protein_coding
XLOC_011253	TCONS_00027166	Hdac7	chr15:97614785-97674933	SAL	COC	OK	0	0.775005	1.79769e+308	1.79769e+308	3.74145e-28	3.1857e-26	yes	protein_coding
XLOC_011253	TCONS_00027167	Hdac7	chr15:97614785-97674933	SAL	COC	OK	0.886284	0.609715	-0.374046	2.8328	0.00461427	0.0758917	yes	protein_coding
XLOC_011255	TCONS_00027181	Col2a1	chr15:97806032-97835155	SAL	COC	OK	0.0199392	0	-1.79769e+308	-1.79769e+308	1.25317e-20	1.01379e-18	yes	protein_coding
XLOC_011255	TCONS_00027183	Col2a1	chr15:97806032-97835155	SAL	COC	OK	0.00832758	0	-1.79769e+308	-1.79769e+308	1.22633e-20	9.94236e-19	yes	protein_coding
XLOC_011269	TCONS_00027218	Ccnt1	chr15:98369119-98401354	SAL	COC	OK	1.41441	0.621853	-0.821763	3.30252	0.000958198	0.0203561	yes	protein_coding
XLOC_011289	TCONS_00027263	Fmnl3	chr15:99147655-99200913	SAL	COC	OK	0.518593	0.858608	0.504192	-3.56514	0.000363663	0.00871063	yes	protein_coding
XLOC_011294	TCONS_00027277	Racgap1	chr15:99450926-99482087	SAL	COC	OK	0.0883053	0.740218	2.12615	-7.87191	3.55271e-15	2.62107e-13	yes	protein_coding
XLOC_011294	TCONS_00027279	Racgap1	chr15:99450926-99482087	SAL	COC	OK	0.694674	0.307645	-0.814497	2.80208	0.00507747	0.0820447	yes	protein_coding
XLOC_011294	TCONS_00027286	Racgap1	chr15:99450926-99482087	SAL	COC	OK	0.410121	0.916614	0.804234	-2.77343	0.00554689	0.0880654	yes	protein_coding
XLOC_011294	TCONS_00027287	Racgap1	chr15:99450926-99482087	SAL	COC	OK	0.674604	0.148373	-1.5144	3.17011	0.00152382	0.0302204	yes	protein_coding
XLOC_011305	TCONS_00027305	Slc11a2	chr15:100218328-100258581	SAL	COC	OK	5.13046	3.69738	-0.327571	4.56288	5.04563e-06	0.00018137	yes	protein_coding
XLOC_011305	TCONS_00027306	Slc11a2	chr15:100218328-100258581	SAL	COC	OK	4.70157	6.2582	0.285995	-4.22091	2.43316e-05	0.000770634	yes	protein_coding
XLOC_011364	TCONS_00027417	Zfp385a	chr15:103144318-103170517	SAL	COC	OK	0.766626	1.54962	0.703765	-4.83182	1.3529e-06	5.30268e-05	yes	protein_coding
XLOC_011376	TCONS_00027450	Nat15	chr16:3861527-3941147	SAL	COC	OK	0	0.739361	1.79769e+308	1.79769e+308	3.14808e-17	2.47167e-15	yes	protein_coding
XLOC_011384	TCONS_00027480	Dnaja3	chr16:4626132-4707695	SAL	COC	OK	0	0.0238669	1.79769e+308	1.79769e+308	0.000682844	0.0151358	yes	protein_coding
XLOC_011395	TCONS_00027510	Rbfox1	chr16:6809314-7412572	SAL	COC	OK	0.188974	0.62485	1.1959	-6.0811	1.19357e-09	6.45117e-08	yes	protein_coding
XLOC_011395	TCONS_00027511	Rbfox1	chr16:6809314-7412572	SAL	COC	OK	0	0.627608	1.79769e+308	1.79769e+308	2.31232e-21	1.88493e-19	yes	protein_coding
XLOC_011400	TCONS_00027527	Abat	chr16:8513521-8621661	SAL	COC	OK	13.7072	10.1413	-0.301306	4.67445	2.94735e-06	0.000109864	yes	protein_coding
XLOC_011435	TCONS_00027620	Mpv17l	chr16:13903253-13949712	SAL	COC	OK	2.41793	1.67176	-0.369035	2.8587	0.00425386	0.0711885	yes	protein_coding
XLOC_011455	TCONS_00027679	Top3b	chr16:16868494-16893083	SAL	COC	OK	0.777902	1.39764	0.585938	-2.80597	0.00501647	0.0812703	yes	protein_coding
XLOC_011455	TCONS_00027680	Top3b	chr16:16868494-16893083	SAL	COC	OK	0.331345	0.996271	1.10086	-6.34018	2.29502e-10	1.32493e-08	yes	protein_coding
XLOC_011455	TCONS_00027686	Top3b	chr16:16868494-16893083	SAL	COC	OK	0	0.591247	1.79769e+308	1.79769e+308	1.22485e-05	0.000411714	yes	protein_coding
XLOC_011455	TCONS_00027687	Top3b	chr16:16868494-16893083	SAL	COC	OK	0.833608	0.267255	-1.13756	3.39531	0.000685497	0.0151811	yes	protein_coding
XLOC_011462	TCONS_00027720	Ydjc	chr16:17139156-17202742	SAL	COC	OK	0.132815	0.271378	0.714554	-2.79723	0.00515426	0.0831235	yes	protein_coding
XLOC_011466	TCONS_00027729	Tmem191c	chr16:17276392-17430919	SAL	COC	OK	3.16615	1.97607	-0.471404	3.984	6.77645e-05	0.00195378	yes	protein_coding
XLOC_011466	TCONS_00027732	Tmem191c	chr16:17276392-17430919	SAL	COC	OK	1.12588	2.11588	0.630909	-4.42522	9.63432e-06	0.000329484	yes	protein_coding
XLOC_011473	TCONS_00027768	Smpd4	chr16:17619446-17644921	SAL	COC	OK	0.240039	0	-1.79769e+308	-1.79769e+308	0.00439351	0.0731317	yes	protein_coding
XLOC_011473	TCONS_00027775	Smpd4	chr16:17619446-17644921	SAL	COC	OK	0	0.0603731	1.79769e+308	1.79769e+308	2.21061e-05	0.000705843	yes	protein_coding
XLOC_011473	TCONS_00027783	Smpd4	chr16:17619446-17644921	SAL	COC	OK	3.8014	2.43517	-0.445353	4.58872	4.45976e-06	0.000161635	yes	protein_coding
XLOC_011485	TCONS_00027823	Arvcf	chr16:18348274-18479166	SAL	COC	OK	1.8064	1.18312	-0.423183	4.39614	1.10191e-05	0.000373587	yes	protein_coding
XLOC_011485	TCONS_00027829	Arvcf	chr16:18348274-18479166	SAL	COC	OK	0	1.45873	1.79769e+308	1.79769e+308	6.7611e-33	5.87074e-31	yes	protein_coding
XLOC_011485	TCONS_00027830	Arvcf	chr16:18348274-18479166	SAL	COC	OK	0.150143	1.66919	2.4085	-11.3656	0	0	yes	protein_coding
XLOC_011488	TCONS_00027839	Txnrd2	chr16:18348274-18479166	SAL	COC	OK	0.249384	0	-1.79769e+308	-1.79769e+308	7.44183e-08	3.42848e-06	yes	protein_coding
XLOC_011488	TCONS_00027845	Txnrd2	chr16:18348274-18479166	SAL	COC	OK	0.014596	0	-1.79769e+308	-1.79769e+308	0.000837269	0.0180283	yes	protein_coding
XLOC_011488	TCONS_00027849	Txnrd2	chr16:18348274-18479166	SAL	COC	OK	0.0277981	0	-1.79769e+308	-1.79769e+308	0.001216	0.0249309	yes	protein_coding
XLOC_011489	TCONS_00027861	Gnb1l	chr16:18498860-18566772	SAL	COC	OK	0.839339	0.475927	-0.567351	2.76192	0.00574629	0.0906523	yes	protein_coding
XLOC_011489	TCONS_00027862	Gnb1l	chr16:18498860-18566772	SAL	COC	OK	0.0207319	0	-1.79769e+308	-1.79769e+308	7.48403e-74	7.11106e-72	yes	protein_coding
XLOC_011492	TCONS_00027865	Ufd1l	chr16:18780539-18835349	SAL	COC	OK	0	2.06116	1.79769e+308	1.79769e+308	1.16861e-07	5.25718e-06	yes	protein_coding
XLOC_011492	TCONS_00027869	Ufd1l	chr16:18780539-18835349	SAL	COC	OK	1.77905	3.37386	0.639974	-3.78393	0.000154369	0.00407001	yes	protein_coding
XLOC_011503	TCONS_00027897	Yeats2	chr16:20141135-20232646	SAL	COC	OK	0.0358491	0	-1.79769e+308	-1.79769e+308	0.00133592	0.027055	yes	protein_coding
XLOC_011511	TCONS_00027938	Ece2	chr16:20611665-20646558	SAL	COC	OK	0.537218	0.257777	-0.734311	3.72844	0.000192669	0.00493673	yes	protein_coding
XLOC_011514	TCONS_00027955	Eif4g1	chr16:20668385-20692957	SAL	COC	OK	0.554628	0.3534	-0.450696	2.93041	0.0033851	0.0588688	yes	protein_coding
XLOC_011514	TCONS_00027967	Eif4g1	chr16:20668385-20692957	SAL	COC	OK	3.47649	4.30731	0.214291	-3.03317	0.00242	0.0447343	yes	protein_coding
XLOC_011523	TCONS_00027992	Vps8	chr16:21423190-21644753	SAL	COC	OK	1.08793	0.599436	-0.596045	4.71193	2.45378e-06	9.26695e-05	yes	protein_coding
XLOC_011542	TCONS_00028036	Eif4a2	chr16:23107516-23127810	SAL	COC	OK	1.155	0.665091	-0.551928	3.22378	0.00126512	0.0258034	yes	protein_coding
XLOC_011542	TCONS_00028037	Eif4a2	chr16:23107516-23127810	SAL	COC	OK	2.77513	5.07227	0.603093	-3.98391	6.77908e-05	0.00195378	yes	protein_coding
XLOC_011542	TCONS_00028042	Eif4a2	chr16:23107516-23127810	SAL	COC	OK	2.35924	4.31704	0.604231	-3.79564	0.000147266	0.00390204	yes	protein_coding
XLOC_011542	TCONS_00028044	Eif4a2	chr16:23107516-23127810	SAL	COC	OK	31.6589	39.2385	0.214638	-2.91913	0.00351012	0.060647	yes	protein_coding
XLOC_011542	TCONS_00028046	Eif4a2	chr16:23107516-23127810	SAL	COC	OK	1.34015	0.800198	-0.515679	3.07767	0.00208628	0.0395253	yes	protein_coding
XLOC_011542	TCONS_00028048	Eif4a2	chr16:23107516-23127810	SAL	COC	OK	0	1.25787	1.79769e+308	1.79769e+308	7.66259e-09	3.86174e-07	yes	protein_coding
XLOC_011585	TCONS_00028176	Pcyt1a	chr16:32431006-32475156	SAL	COC	OK	0.338681	0.15208	-0.800651	3.90812	9.3019e-05	0.00260146	yes	protein_coding
XLOC_011588	TCONS_00028189	Tnk2	chr16:32643959-32683579	SAL	COC	OK	0	0.0748921	1.79769e+308	1.79769e+308	1.74157e-06	6.71665e-05	yes	protein_coding
XLOC_011588	TCONS_00028201	Tnk2	chr16:32643959-32683579	SAL	COC	OK	5.85633	3.93029	-0.39881	3.21177	0.0013192	0.0267818	yes	protein_coding
XLOC_011590	TCONS_00028215	Fyttd1	chr16:32821792-32909049	SAL	COC	OK	0.544126	0	-1.79769e+308	-1.79769e+308	5.87524e-05	0.00171516	yes	protein_coding
XLOC_011591	TCONS_00028220	Lrch3	chr16:32914185-33127781	SAL	COC	OK	0.0428107	0.239092	1.72006	-4.2689	1.96438e-05	0.000634558	yes	protein_coding
XLOC_011604	TCONS_00028265	Itgb5	chr16:33829750-33949239	SAL	COC	OK	0.385735	0.127741	-1.10514	4.6055	4.11485e-06	0.000149789	yes	protein_coding
XLOC_011612	TCONS_00028283	Sema5b	chr16:35541230-35664818	SAL	COC	OK	0.0611379	0.179377	1.07636	-3.49528	0.00047356	0.0109763	yes	protein_coding
XLOC_011650	TCONS_00028382	Cox17	chr16:38347076-38378302	SAL	COC	OK	0.0281138	0	-1.79769e+308	-1.79769e+308	0	0	yes	protein_coding
XLOC_011672	TCONS_00028463	Gm608	chr16:44173358-44227578	SAL	COC	OK	1.99741	2.74464	0.317795	-4.94316	7.68658e-07	3.11252e-05	yes	protein_coding
XLOC_011717	TCONS_00028579	Impg2	chr16:56204425-56273869	SAL	COC	OK	0	0.0303492	1.79769e+308	1.79769e+308	2.05202e-16	1.59433e-14	yes	protein_coding
XLOC_011718	TCONS_00028581	Abi3bp	chr16:56477956-56690241	SAL	COC	OK	0.556429	0.946885	0.531637	-3.9152	9.03295e-05	0.00253194	yes	protein_coding
XLOC_011718	TCONS_00028583	Abi3bp	chr16:56477956-56690241	SAL	COC	OK	0.347454	0.632743	0.599431	-3.66239	0.000249869	0.0062499	yes	protein_coding
XLOC_011724	TCONS_00028597	Dcbld2	chr16:58408555-58524356	SAL	COC	OK	0.140983	0.446091	1.15189	-3.30738	0.00094173	0.0200691	yes	protein_coding
XLOC_011724	TCONS_00028598	Dcbld2	chr16:58408555-58524356	SAL	COC	OK	0.489794	1.10292	0.811734	-4.68912	2.74387e-06	0.000102896	yes	protein_coding
XLOC_011724	TCONS_00028599	Dcbld2	chr16:58408555-58524356	SAL	COC	OK	0.170263	0.70326	1.41839	-5.94303	2.79801e-09	1.46045e-07	yes	protein_coding
XLOC_011730	TCONS_00028610	Gabrr3	chr16:59407157-59461715	SAL	COC	OK	0.00662952	0.0105117	0.460959	-11.7044	0	0	yes	protein_coding
XLOC_011753	TCONS_00028648	Gbe1	chr16:70314193-70569961	SAL	COC	OK	0.112147	0	-1.79769e+308	-1.79769e+308	7.45e-06	0.00026015	yes	protein_coding
XLOC_011807	TCONS_00028750	4931408A02Rik	chr16:90826963-90905354	SAL	COC	OK	0	0.0144651	1.79769e+308	1.79769e+308	6.70484e-13	4.534e-11	yes	protein_coding
XLOC_011814	TCONS_00028762	Ifnar2	chr16:91373027-91426074	SAL	COC	OK	0.170839	0.797501	1.54076	-3.68843	0.000225645	0.00568403	yes	protein_coding
XLOC_011814	TCONS_00028765	Ifnar2	chr16:91373027-91426074	SAL	COC	OK	1.14581	0	-1.79769e+308	-1.79769e+308	1.48128e-11	9.20713e-10	yes	protein_coding
XLOC_011814	TCONS_00028766	Ifnar2	chr16:91373027-91426074	SAL	COC	OK	1.33518	0.251064	-1.67111	4.94692	7.53958e-07	3.06131e-05	yes	protein_coding
XLOC_011840	TCONS_00028856	Chaf1b	chr16:93884145-93906360	SAL	COC	OK	0	0.0181582	1.79769e+308	1.79769e+308	1.12148e-07	5.05432e-06	yes	protein_coding
XLOC_011840	TCONS_00028858	Chaf1b	chr16:93884145-93906360	SAL	COC	OK	0	0.0265198	1.79769e+308	1.79769e+308	1.23766e-07	5.53444e-06	yes	protein_coding
XLOC_011843	TCONS_00028861	Ttc3	chr16:94580369-94690829	SAL	COC	OK	3.37495	4.37967	0.260593	-3.98524	6.74107e-05	0.00194508	yes	protein_coding
XLOC_011843	TCONS_00028862	Ttc3	chr16:94580369-94690829	SAL	COC	OK	0.214188	1.00246	1.54336	-8.00627	1.11022e-15	8.35614e-14	yes	protein_coding
XLOC_011843	TCONS_00028887	Ttc3	chr16:94580369-94690829	SAL	COC	OK	15.4376	11.2051	-0.320434	3.86292	0.000112038	0.00307118	yes	protein_coding
XLOC_011849	TCONS_00028914	Ets2	chr16:95923681-95942658	SAL	COC	OK	16.0281	12.892	-0.217736	2.77429	0.00553225	0.0878891	yes	protein_coding
XLOC_011865	TCONS_00028951	Zfp597	chr16:3861527-3941147	SAL	COC	OK	0.634887	1.36116	0.762642	-3.901	9.57966e-05	0.00267013	yes	protein_coding
XLOC_011872	TCONS_00028975	Crebbp	chr16:4084047-4213404	SAL	COC	OK	6.84386	5.24506	-0.266065	4.57593	4.74113e-06	0.000171416	yes	protein_coding
XLOC_011872	TCONS_00028976	Crebbp	chr16:4084047-4213404	SAL	COC	OK	7.98008	9.55402	0.180013	-3.29925	0.000969437	0.0205538	yes	protein_coding
XLOC_011935	TCONS_00029140	Pdxdc1	chr16:13819343-13903224	SAL	COC	OK	0.273649	0	-1.79769e+308	-1.79769e+308	0.00320429	0.0562753	yes	protein_coding
XLOC_011935	TCONS_00029149	Pdxdc1	chr16:13819343-13903224	SAL	COC	OK	0	0.517103	1.79769e+308	1.79769e+308	1.1245e-09	6.09553e-08	yes	protein_coding
XLOC_011935	TCONS_00029155	Pdxdc1	chr16:13819343-13903224	SAL	COC	OK	0.0182242	0	-1.79769e+308	-1.79769e+308	4.54334e-122	4.61687e-120	yes	protein_coding
XLOC_011953	TCONS_00029184	Dnm1l	chr16:16312327-16359123	SAL	COC	OK	5.12433	6.48214	0.235051	-3.36239	0.000772707	0.0168276	yes	protein_coding
XLOC_011953	TCONS_00029187	Dnm1l	chr16:16312327-16359123	SAL	COC	OK	1.78661	1.20162	-0.396651	3.55649	0.000375843	0.00896208	yes	protein_coding
XLOC_011960	TCONS_00029211	Vpreb1	chr16:16868494-16893083	SAL	COC	OK	0	0.00987041	1.79769e+308	1.79769e+308	0	0	yes	protein_coding
XLOC_011979	TCONS_00029284	Dgcr2	chr16:17835368-17894238	SAL	COC	OK	0.912812	0.495505	-0.610951	4.22802	2.35754e-05	0.000748275	yes	protein_coding
XLOC_011979	TCONS_00029285	Dgcr2	chr16:17835368-17894238	SAL	COC	OK	0	0.155414	1.79769e+308	1.79769e+308	1.66102e-09	8.90668e-08	yes	protein_coding
XLOC_011982	TCONS_00029294	Slc25a1	chr16:17925303-17928312	SAL	COC	OK	1.69796	0.859443	-0.680896	3.08237	0.00205361	0.0390353	yes	protein_coding
XLOC_012035	TCONS_00029433	Tra2b	chr16:22244621-22266078	SAL	COC	OK	0.298416	0.637597	0.759219	-3.07347	0.00211588	0.0399846	yes	protein_coding
XLOC_012054	TCONS_00029475	Leprel1	chr16:25956560-26105870	SAL	COC	OK	0.0545685	0	-1.79769e+308	-1.79769e+308	5.19967e-35	4.56274e-33	yes	protein_coding
XLOC_012079	TCONS_00029531	Acap2	chr16:31092498-31201324	SAL	COC	OK	0.380719	0.192855	-0.680126	3.86773	0.000109855	0.00301577	yes	protein_coding
XLOC_012091	TCONS_00029555	Pigx	chr16:32084505-32099824	SAL	COC	OK	0	0.990667	1.79769e+308	1.79769e+308	8.21326e-10	4.52445e-08	yes	protein_coding
XLOC_012091	TCONS_00029556	Pigx	chr16:32084505-32099824	SAL	COC	OK	2.90531	1.29112	-0.811029	4.78471	1.71237e-06	6.62114e-05	yes	protein_coding
XLOC_012091	TCONS_00029558	Pigx	chr16:32084505-32099824	SAL	COC	OK	0.203722	1.60895	2.06658	-5.5005	3.78713e-08	1.79122e-06	yes	protein_coding
XLOC_012092	TCONS_00029565	Lrrc33	chr16:32142870-32165680	SAL	COC	OK	0.251436	0.541861	0.76782	-3.69618	0.000218867	0.0055376	yes	protein_coding
XLOC_012092	TCONS_00029571	Lrrc33	chr16:32142870-32165680	SAL	COC	OK	0.539182	0	-1.79769e+308	-1.79769e+308	0.000131895	0.00354514	yes	protein_coding
XLOC_012100	TCONS_00029583	1700021K19Rik	chr16:32821792-32909049	SAL	COC	OK	4.01405	2.39596	-0.516017	6.97641	3.02802e-12	1.97598e-10	yes	protein_coding
XLOC_012107	TCONS_00029619	Kalrn	chr16:33974343-34573618	SAL	COC	OK	11.4564	13.5823	0.170215	-2.9588	0.00308844	0.0546137	yes	protein_coding
XLOC_012138	TCONS_00029687	Eaf2	chr16:36792969-36875089	SAL	COC	OK	0.00255243	0.068234	3.2859	-8.58416	0	0	yes	protein_coding
XLOC_012138	TCONS_00029690	Eaf2	chr16:36792969-36875089	SAL	COC	OK	0.669446	0.195686	-1.22994	3.50439	0.000457647	0.0106605	yes	protein_coding
XLOC_012141	TCONS_00029702	Stxbp5l	chr16:37115027-37385048	SAL	COC	OK	1.71462	1.1836	-0.370629	3.13297	0.00173047	0.0336828	yes	protein_coding
XLOC_012141	TCONS_00029703	Stxbp5l	chr16:37115027-37385048	SAL	COC	OK	1.19074	1.81142	0.419535	-3.53684	0.000404951	0.00955837	yes	protein_coding
XLOC_012165	TCONS_00029751	Qtrtd1	chr16:43861519-43964427	SAL	COC	OK	1.69154	1.04329	-0.483255	3.68002	0.000233219	0.00585898	yes	protein_coding
XLOC_012165	TCONS_00029752	Qtrtd1	chr16:43861519-43964427	SAL	COC	OK	0.810082	1.31509	0.484527	-3.42299	0.000619353	0.0139104	yes	protein_coding
XLOC_012165	TCONS_00029758	Qtrtd1	chr16:43861519-43964427	SAL	COC	OK	0.249017	0	-1.79769e+308	-1.79769e+308	0.00533757	0.0853598	yes	protein_coding
XLOC_012170	TCONS_00029772	Sidt1	chr16:44240292-44333309	SAL	COC	OK	0.110764	0.0395314	-1.0303	2.84637	0.00442203	0.0734262	yes	protein_coding
XLOC_012188	TCONS_00029831	Pvrl3	chr16:46387818-46498638	SAL	COC	OK	0	0.765979	1.79769e+308	1.79769e+308	7.12003e-07	2.90043e-05	yes	protein_coding
XLOC_012198	TCONS_00029854	Bbx	chr16:50191956-50432503	SAL	COC	OK	0.631953	1.98639	1.14526	-11.8333	0	0	yes	protein_coding
XLOC_012198	TCONS_00029855	Bbx	chr16:50191956-50432503	SAL	COC	OK	4.15289	2.81084	-0.390319	5.95127	2.66074e-09	1.39074e-07	yes	protein_coding
XLOC_012214	TCONS_00029897	Pcnp	chr16:55966387-56029852	SAL	COC	OK	2.2573	0.616246	-1.29828	8.20466	2.22045e-16	1.71626e-14	yes	protein_coding
XLOC_012231	TCONS_00029940	St3gal6	chr16:58408555-58524356	SAL	COC	OK	0	0.0405232	1.79769e+308	1.79769e+308	0	0	yes	protein_coding
XLOC_012231	TCONS_00029944	St3gal6	chr16:58408555-58524356	SAL	COC	OK	0.238281	0.0208847	-2.43443	7.93281	2.22045e-15	1.65123e-13	yes	protein_coding
XLOC_012231	TCONS_00029945	St3gal6	chr16:58408555-58524356	SAL	COC	OK	0.201419	0.0155449	-2.56165	7.38745	1.49658e-13	1.0452e-11	yes	protein_coding
XLOC_012267	TCONS_00029992	Nsun3	chr16:62732269-62786644	SAL	COC	OK	0.445802	0.733847	0.498425	-3.03037	0.00244254	0.0450727	yes	protein_coding
XLOC_012281	TCONS_00030022	4930423O20Rik	chr16:70314193-70569961	SAL	COC	OK	0.0125873	0	-1.79769e+308	-1.79769e+308	7.97016e-91	7.71049e-89	yes	protein_coding
XLOC_012285	TCONS_00030028	Robo2	chr16:73892550-74412070	SAL	COC	OK	6.29916	7.9949	0.238388	-4.00283	6.25882e-05	0.00182001	yes	protein_coding
XLOC_012285	TCONS_00030031	Robo2	chr16:73892550-74412070	SAL	COC	OK	3.81494	4.99431	0.269376	-3.84481	0.000120645	0.00327701	yes	protein_coding
XLOC_012285	TCONS_00030032	Robo2	chr16:73892550-74412070	SAL	COC	OK	6.19518	9.00513	0.374022	-2.92288	0.0034681	0.0600739	yes	protein_coding
XLOC_012305	TCONS_00030077	Atp5j	chr16:84828110-84864024	SAL	COC	OK	1.66929	3.11993	0.625414	-3.06092	0.00220661	0.0413951	yes	protein_coding
XLOC_012306	TCONS_00030087	App	chr16:84954684-85173952	SAL	COC	OK	446.236	436.103	-0.0229709	3.78278	0.000155087	0.00408607	yes	protein_coding
XLOC_012306	TCONS_00030088	App	chr16:84954684-85173952	SAL	COC	OK	19.0702	16.0918	-0.169814	3.06098	0.00220616	0.041397	yes	protein_coding
XLOC_012347	TCONS_00030143	Tiam1	chr16:89787355-90144014	SAL	COC	OK	0.534687	0.244389	-0.782921	5.43595	5.45043e-08	2.55202e-06	yes	protein_coding
XLOC_012347	TCONS_00030152	Tiam1	chr16:89787355-90144014	SAL	COC	OK	0	0.0681814	1.79769e+308	1.79769e+308	0	0	yes	protein_coding
XLOC_012353	TCONS_00030176	Synj1	chr16:90936336-91044788	SAL	COC	OK	0.161111	0	-1.79769e+308	-1.79769e+308	0.00411148	0.0692719	yes	protein_coding
XLOC_012353	TCONS_00030179	Synj1	chr16:90936336-91044788	SAL	COC	OK	1.28692	2.02581	0.453716	-3.70704	0.000209696	0.00533088	yes	protein_coding
XLOC_012372	TCONS_00030247	Setd4	chr16:93583701-93604308	SAL	COC	OK	1.14448	2.04474	0.580318	-4.50027	6.78661e-06	0.000239225	yes	protein_coding
XLOC_012372	TCONS_00030248	Setd4	chr16:93583701-93604308	SAL	COC	OK	2.32258	0.918499	-0.927692	6.29055	3.16334e-10	1.80112e-08	yes	protein_coding
XLOC_012372	TCONS_00030250	Setd4	chr16:93583701-93604308	SAL	COC	OK	0.362088	0.693134	0.649335	-3.39414	0.000688439	0.0152327	yes	protein_coding
XLOC_012372	TCONS_00030251	Setd4	chr16:93583701-93604308	SAL	COC	OK	2.15508	1.36706	-0.455163	3.34264	0.000829869	0.0179156	yes	protein_coding
XLOC_012382	TCONS_00030283	Erg	chr16:95580775-95808200	SAL	COC	OK	0.0737955	0.394136	1.6754	-5.44915	5.0611e-08	2.37271e-06	yes	protein_coding
XLOC_012382	TCONS_00030284	Erg	chr16:95580775-95808200	SAL	COC	OK	0.311198	0	-1.79769e+308	-1.79769e+308	3.32293e-09	1.72718e-07	yes	protein_coding
XLOC_012382	TCONS_00030285	Erg	chr16:95580775-95808200	SAL	COC	OK	0.318951	0.0108301	-3.38271	3.88421	0.000102664	0.00283611	yes	protein_coding
XLOC_012382	TCONS_00030286	Erg	chr16:95580775-95808200	SAL	COC	OK	0.0634768	0.47222	2.00677	-5.17917	2.22875e-07	9.72721e-06	yes	protein_coding
XLOC_012390	TCONS_00030322	Itgb2l	chr16:96583274-96747400	SAL	COC	OK	0	0.0346908	1.79769e+308	1.79769e+308	0.0053342	0.0853243	yes	protein_coding
XLOC_012392	TCONS_00030331	Mx1	chr16:97668641-97684514	SAL	COC	OK	0.0011968	0.0104027	2.16241	-3.89594	9.78206e-05	0.00271842	yes	protein_coding
XLOC_012412	TCONS_00030396	Tulp4	chr17:6106436-6251128	SAL	COC	OK	2.76319	3.35324	0.193543	-2.95734	0.00310309	0.0548079	yes	protein_coding
XLOC_012421	TCONS_00030413	Sytl3	chr17:6877807-6987133	SAL	COC	OK	0	6.61775e-05	1.79769e+308	1.79769e+308	0	0	yes	protein_coding
XLOC_012421	TCONS_00030420	Sytl3	chr17:6877807-6987133	SAL	COC	OK	0.0102013	0.0840136	2.10846	-5.70983	1.13087e-08	5.64209e-07	yes	protein_coding
XLOC_012469	TCONS_00030552	Mllt4	chr17:13675418-14043157	SAL	COC	OK	2.13054	0.870485	-0.895079	9.91158	0	0	yes	protein_coding
XLOC_012469	TCONS_00030553	Mllt4	chr17:13675418-14043157	SAL	COC	OK	0.873824	1.61951	0.617001	-6.57281	4.93756e-11	2.97242e-09	yes	protein_coding
XLOC_012469	TCONS_00030555	Mllt4	chr17:13675418-14043157	SAL	COC	OK	8.59577	10.502	0.2003	-3.48297	0.000495876	0.0114226	yes	protein_coding
XLOC_012469	TCONS_00030557	Mllt4	chr17:13675418-14043157	SAL	COC	OK	2.06314	0.391131	-1.66294	13.3418	0	0	yes	protein_coding
XLOC_012516	TCONS_00030649	Ppp2r1a	chr17:21082274-21102880	SAL	COC	OK	6.75308	12.4435	0.611203	-4.7166	2.39818e-06	9.06617e-05	yes	protein_coding
XLOC_012557	TCONS_00030717	Prss32	chr17:23973751-23996743	SAL	COC	OK	0.00930576	0.0165332	0.574739	-2.75962	0.0057869	0.0912159	yes	protein_coding
XLOC_012565	TCONS_00030739	Abca3	chr17:24488894-24547146	SAL	COC	OK	6.03844	4.81653	-0.226092	3.52149	0.000429126	0.0100748	yes	protein_coding
XLOC_012578	TCONS_00030766	Rps2	chr17:24855060-24858874	SAL	COC	OK	5.402	1.47023	-1.30135	8.8064	0	0	yes	protein_coding
XLOC_012583	TCONS_00030781	Hagh	chr17:24977087-25001395	SAL	COC	OK	2.38316	3.60999	0.415277	-2.79883	0.00512878	0.0827842	yes	protein_coding
XLOC_012585	TCONS_00030792	Spsb3	chr17:25023587-25073922	SAL	COC	OK	2.15374	1.34445	-0.471222	3.68114	0.000232194	0.00583717	yes	protein_coding
XLOC_012586	TCONS_00030801	Nme3	chr17:25023587-25073922	SAL	COC	OK	2.07189	0.62186	-1.2035	4.45213	8.50224e-06	0.000293188	yes	protein_coding
XLOC_012592	TCONS_00030824	Unkl	chr17:25325341-25377061	SAL	COC	OK	0.478025	0.118546	-1.39437	6.8035	1.02109e-11	6.42712e-10	yes	protein_coding
XLOC_012623	TCONS_00030913	Luc7l	chr17:26389854-26422449	SAL	COC	OK	0.490778	1.38363	1.03648	-3.73352	0.000188824	0.0048532	yes	protein_coding
XLOC_012640	TCONS_00030962	Hmga1	chr17:27693564-27703165	SAL	COC	OK	0.321225	1.00842	1.144	-5.33304	9.65796e-08	4.3818e-06	yes	protein_coding
XLOC_012640	TCONS_00030967	Hmga1	chr17:27693564-27703165	SAL	COC	OK	0.505056	0.950074	0.631871	-3.44959	0.000561436	0.0127361	yes	protein_coding
XLOC_012654	TCONS_00031026	Rpl10a	chr17:28465415-28467977	SAL	COC	OK	0.475211	1.0487	0.79155	-3.39874	0.000676971	0.0150235	yes	protein_coding
XLOC_012666	TCONS_00031067	Kctd20	chr17:29088894-29106494	SAL	COC	OK	0.629696	0.330752	-0.643868	3.19201	0.00141285	0.028336	yes	protein_coding
XLOC_012690	TCONS_00031148	Pde9a	chr17:31523178-31613255	SAL	COC	OK	0.0620522	0	-1.79769e+308	-1.79769e+308	0.00507228	0.0820142	yes	protein_coding
XLOC_012763	TCONS_00031337	Ehmt2	chr17:35035413-35050997	SAL	COC	OK	3.31523	5.04543	0.419956	-5.61919	1.91857e-08	9.3961e-07	yes	protein_coding
XLOC_012763	TCONS_00031338	Ehmt2	chr17:35035413-35050997	SAL	COC	OK	2.22402	0.5736	-1.35514	11.091	0	0	yes	protein_coding
XLOC_012763	TCONS_00031345	Ehmt2	chr17:35035413-35050997	SAL	COC	OK	15.9634	13.1368	-0.194883	2.93941	0.00328836	0.0574947	yes	protein_coding
XLOC_012767	TCONS_00031354	Lsm2	chr17:35118804-35122834	SAL	COC	OK	0.557462	1.12879	0.705506	-2.94786	0.0031998	0.0562627	yes	protein_coding
XLOC_012767	TCONS_00031355	Lsm2	chr17:35118804-35122834	SAL	COC	OK	0.0356093	0.685179	2.95707	-2.8408	0.00450007	0.0744568	yes	protein_coding
XLOC_012774	TCONS_00031362	Ly6g6e	chr17:35213886-35215749	SAL	COC	OK	0.711356	1.4128	0.686154	-3.39357	0.000689873	0.0152553	yes	protein_coding
XLOC_012870	TCONS_00031502	Pla2g7	chr17:43705046-43749150	SAL	COC	OK	3.98907	2.28148	-0.558735	3.49621	0.000471914	0.0109416	yes	protein_coding
XLOC_012892	TCONS_00031549	Gtpbp2	chr17:46297980-46306319	SAL	COC	OK	1.5226	0.239922	-1.84786	10.3276	0	0	yes	protein_coding
XLOC_012898	TCONS_00031576	Dlk2	chr17:46434369-46465301	SAL	COC	OK	4.47497	3.1019	-0.366485	3.38766	0.000704922	0.0155374	yes	protein_coding
XLOC_012898	TCONS_00031577	Dlk2	chr17:46434369-46465301	SAL	COC	OK	0	0.0885077	1.79769e+308	1.79769e+308	0.00259136	0.0474317	yes	protein_coding
XLOC_012901	TCONS_00031588	Crip3	chr17:46565874-46568725	SAL	COC	OK	0.587477	0.134818	-1.47191	3.63888	0.000273826	0.00678091	yes	protein_coding
XLOC_012905	TCONS_00031605	Cul7	chr17:46579396-46968362	SAL	COC	OK	0.93735	0.638898	-0.383312	2.91249	0.00358565	0.0617231	yes	protein_coding
XLOC_012913	TCONS_00031625	Mrps10	chr17:47505835-47518366	SAL	COC	OK	0.205845	0	-1.79769e+308	-1.79769e+308	0.000108142	0.00297311	yes	protein_coding
XLOC_012915	TCONS_00031632	AI661453	chr17:47549682-47607587	SAL	COC	OK	0.0102022	0.000916849	-2.40941	8.82426	0	0	yes	protein_coding
XLOC_012920	TCONS_00031668	Tcfeb	chr17:47873978-47929368	SAL	COC	OK	0.115195	0.357723	1.13313	-3.38411	0.000714091	0.0156978	yes	protein_coding
XLOC_012928	TCONS_00031688	Treml2	chr17:48438863-48451859	SAL	COC	OK	0	0.013351	1.79769e+308	1.79769e+308	2.54832e-05	0.000804037	yes	protein_coding
XLOC_012939	TCONS_00031720	Kif6	chr17:49754460-50049172	SAL	COC	OK	0.0209018	0	-1.79769e+308	-1.79769e+308	1.4866e-32	1.28634e-30	yes	protein_coding
XLOC_012980	TCONS_00031795	Crb3	chr17:57181197-57205341	SAL	COC	OK	0.387054	0.0364294	-2.36319	3.56533	0.000363399	0.00870709	yes	protein_coding
XLOC_012985	TCONS_00031808	Emr1	chr17:57498108-57622952	SAL	COC	OK	1.30784	0.891809	-0.382881	2.88189	0.00395296	0.0669794	yes	protein_coding
XLOC_012985	TCONS_00031812	Emr1	chr17:57498108-57622952	SAL	COC	OK	0.350409	0.716396	0.715133	-3.95991	7.49769e-05	0.00213858	yes	protein_coding
XLOC_013002	TCONS_00031855	Epb4.1l3	chr17:69506149-69639325	SAL	COC	OK	0.0593548	0.209682	1.26206	-4.14673	3.37251e-05	0.00103305	yes	protein_coding
XLOC_013006	TCONS_00031868	Dlgap1	chr17:70318412-71170753	SAL	COC	OK	1.97563	2.7589	0.333948	-3.7761	0.0001593	0.00418229	yes	protein_coding
XLOC_013006	TCONS_00031870	Dlgap1	chr17:70318412-71170753	SAL	COC	OK	5.99973	4.29684	-0.333836	5.3067	1.11627e-07	5.0339e-06	yes	protein_coding
XLOC_013006	TCONS_00031871	Dlgap1	chr17:70318412-71170753	SAL	COC	OK	1.23244	2.69255	0.781491	-8.38311	0	0	yes	protein_coding
XLOC_013006	TCONS_00031874	Dlgap1	chr17:70318412-71170753	SAL	COC	OK	0.102906	0.290217	1.03682	-3.07439	0.00210936	0.0398816	yes	protein_coding
XLOC_013006	TCONS_00031875	Dlgap1	chr17:70318412-71170753	SAL	COC	OK	2.82768	5.18957	0.607196	-8.5199	0	0	yes	protein_coding
XLOC_013010	TCONS_00031893	Lpin2	chr17:71223691-71824683	SAL	COC	OK	0.432678	0.0639428	-1.91201	3.63581	0.00027711	0.00685997	yes	protein_coding
XLOC_013011	TCONS_00031898	Mettl4-ps1	chr17:71876235-71948095	SAL	COC	OK	0.0134809	0.00444908	-1.10858	15.2215	0	0	yes	protein_coding
XLOC_013011	TCONS_00031899	Mettl4-ps1	chr17:71876235-71948095	SAL	COC	OK	0	0.00162428	1.79769e+308	1.79769e+308	7.98033e-87	7.6607e-85	yes	protein_coding
XLOC_013087	TCONS_00032043	Ston1	chr17:88997023-89061926	SAL	COC	OK	0.0133996	0.169105	2.53529	-6.67875	2.40989e-11	1.47456e-09	yes	protein_coding
XLOC_013087	TCONS_00032044	Ston1	chr17:88997023-89061926	SAL	COC	OK	0.0299978	0.489852	2.79298	-8.34562	0	0	yes	protein_coding
XLOC_013087	TCONS_00032045	Ston1	chr17:88997023-89061926	SAL	COC	OK	0.0562802	0.602169	2.37019	-7.01671	2.27152e-12	1.49804e-10	yes	protein_coding
XLOC_013087	TCONS_00032048	Ston1	chr17:88997023-89061926	SAL	COC	OK	0.401242	0	-1.79769e+308	-1.79769e+308	1.15311e-11	7.21546e-10	yes	protein_coding
XLOC_013087	TCONS_00032049	Ston1	chr17:88997023-89061926	SAL	COC	OK	0.393977	0	-1.79769e+308	-1.79769e+308	4.03324e-12	2.60685e-10	yes	protein_coding
XLOC_013116	TCONS_00032094	Ezr	chr17:6877807-6987133	SAL	COC	OK	0.576086	0.105418	-1.69833	3.19369	0.00140467	0.0282023	yes	protein_coding
XLOC_013152	TCONS_00032163	Wtap	chr17:13159661-13185412	SAL	COC	OK	0.24458	0.484107	0.682765	-2.85557	0.0042959	0.0717471	yes	protein_coding
XLOC_013152	TCONS_00032168	Wtap	chr17:13159661-13185412	SAL	COC	OK	0.021544	0.13031	1.79982	-3.23796	0.00120389	0.0247236	yes	protein_coding
XLOC_013260	TCONS_00032389	Tsc2	chr17:24686894-24769574	SAL	COC	OK	6.05815	3.92796	-0.433284	6.88701	5.69766e-12	3.65101e-10	yes	protein_coding
XLOC_013260	TCONS_00032393	Tsc2	chr17:24686894-24769574	SAL	COC	OK	0.332086	1.19148	1.27756	-9.74686	0	0	yes	protein_coding
XLOC_013260	TCONS_00032396	Tsc2	chr17:24686894-24769574	SAL	COC	OK	0.347715	0	-1.79769e+308	-1.79769e+308	1.15809e-09	6.26393e-08	yes	protein_coding
XLOC_013272	TCONS_00032423	Eme2	chr17:25023587-25073922	SAL	COC	OK	0.105799	0	-1.79769e+308	-1.79769e+308	0.000344535	0.00831387	yes	protein_coding
XLOC_013272	TCONS_00032428	Mapk8ip3	chr17:25023587-25073922	SAL	COC	OK	2.15329	1.15933	-0.619155	6.89883	5.24336e-12	3.37439e-10	yes	protein_coding
XLOC_013272	TCONS_00032430	Mapk8ip3	chr17:25023587-25073922	SAL	COC	OK	2.73399	3.8991	0.354983	-4.97041	6.68111e-07	2.73658e-05	yes	protein_coding
XLOC_013272	TCONS_00032433	Mapk8ip3	chr17:25023587-25073922	SAL	COC	OK	22.1057	18.7977	-0.162102	3.14593	0.00165557	0.0324706	yes	protein_coding
XLOC_013272	TCONS_00032443	Mapk8ip3	chr17:25023587-25073922	SAL	COC	OK	11.0292	15.5227	0.341756	-3.93526	8.31069e-05	0.0023498	yes	protein_coding
XLOC_013272	TCONS_00032444	Mapk8ip3	chr17:25023587-25073922	SAL	COC	OK	5.5627	3.12784	-0.575742	4.23527	2.28275e-05	0.000725769	yes	protein_coding
XLOC_013276	TCONS_00032452	Telo2	chr17:25236513-25252912	SAL	COC	OK	0.0458248	0	-1.79769e+308	-1.79769e+308	0.000899661	0.0192551	yes	protein_coding
XLOC_013276	TCONS_00032455	Telo2	chr17:25236513-25252912	SAL	COC	OK	0.411283	0.690972	0.518817	-3.19506	0.00139802	0.028099	yes	protein_coding
XLOC_013281	TCONS_00032473	Cacna1h	chr17:25506217-25570728	SAL	COC	OK	0.122136	0.239893	0.675055	-3.78966	0.000150853	0.00398576	yes	protein_coding
XLOC_013281	TCONS_00032475	Cacna1h	chr17:25506217-25570728	SAL	COC	OK	1.65193	0.588611	-1.03193	10.9462	0	0	yes	protein_coding
XLOC_013281	TCONS_00032481	Cacna1h	chr17:25506217-25570728	SAL	COC	OK	0.0845894	0	-1.79769e+308	-1.79769e+308	0.00132009	0.0267853	yes	protein_coding
XLOC_013288	TCONS_00032498	Haghl	chr17:25910720-25922618	SAL	COC	OK	16.6228	20.4106	0.205277	-3.18425	0.00145131	0.0290215	yes	protein_coding
XLOC_013288	TCONS_00032501	Haghl	chr17:25910720-25922618	SAL	COC	OK	6.27262	1.86307	-1.21397	9.33614	0	0	yes	protein_coding
XLOC_013288	TCONS_00032504	Haghl	chr17:25910720-25922618	SAL	COC	OK	3.06171	0.579444	-1.66466	8.32372	0	0	yes	protein_coding
XLOC_013320	TCONS_00032595	Grm4	chr17:27559669-27650286	SAL	COC	OK	6.96564	5.66394	-0.20687	3.29601	0.000980677	0.0207685	yes	protein_coding
XLOC_013322	TCONS_00032604	Nudt3	chr17:27716326-27760410	SAL	COC	OK	23.5168	31.4774	0.291553	-5.18694	2.13773e-07	9.34635e-06	yes	protein_coding
XLOC_013329	TCONS_00032631	Tcp11	chr17:28203691-28217584	SAL	COC	OK	0.106172	0.332236	1.14079	-3.34883	0.000811546	0.0175556	yes	protein_coding
XLOC_013330	TCONS_00032639	Tead3	chr17:28468615-28487750	SAL	COC	OK	0	0.0514857	1.79769e+308	1.79769e+308	0.00203232	0.0386799	yes	protein_coding
XLOC_013352	TCONS_00032723	Mdga1	chr17:29964900-30107032	SAL	COC	OK	0.925126	0.407245	-0.820516	3.93398	8.35491e-05	0.00235962	yes	protein_coding
XLOC_013362	TCONS_00032746	Wdr4	chr17:31631267-31656919	SAL	COC	OK	0.239444	0.592932	0.906759	-4.81104	1.50149e-06	5.83603e-05	yes	protein_coding
XLOC_013363	TCONS_00032755	Cbs	chr17:31749567-31774144	SAL	COC	OK	1.31418	0.675238	-0.6659	4.40504	1.05763e-05	0.000359393	yes	protein_coding
XLOC_013363	TCONS_00032758	Cbs	chr17:31749567-31774144	SAL	COC	OK	1.27331	0.651521	-0.670069	2.8662	0.00415435	0.069805	yes	protein_coding
XLOC_013363	TCONS_00032760	Cbs	chr17:31749567-31774144	SAL	COC	OK	0.121622	0.439748	1.28528	-2.82023	0.00479888	0.0784438	yes	protein_coding
XLOC_013363	TCONS_00032761	Cbs	chr17:31749567-31774144	SAL	COC	OK	0	0.700727	1.79769e+308	1.79769e+308	8.85176e-10	4.85824e-08	yes	protein_coding
XLOC_013373	TCONS_00032784	Wiz	chr17:32490999-32526384	SAL	COC	OK	0.3798	0.240006	-0.458984	2.90907	0.00362507	0.0622723	yes	protein_coding
XLOC_013373	TCONS_00032788	Wiz	chr17:32490999-32526384	SAL	COC	OK	0.321566	0	-1.79769e+308	-1.79769e+308	1.86169e-19	1.48672e-17	yes	protein_coding
XLOC_013373	TCONS_00032790	Wiz	chr17:32490999-32526384	SAL	COC	OK	0.66094	0.276522	-0.871373	4.70217	2.57406e-06	9.68201e-05	yes	protein_coding
XLOC_013373	TCONS_00032796	Wiz	chr17:32490999-32526384	SAL	COC	OK	0.0961917	0.319458	1.20028	-3.2972	0.00097653	0.0206924	yes	protein_coding
XLOC_013383	TCONS_00032825	Cyp4f13	chr17:33061632-33084347	SAL	COC	OK	1.21013	0.593812	-0.71192	3.73291	0.000189277	0.0048615	yes	protein_coding
XLOC_013386	TCONS_00032837	Zfp763	chr17:33153807-33170347	SAL	COC	OK	0.725599	0.376653	-0.655672	2.74489	0.00605314	0.0947318	yes	protein_coding
XLOC_013392	TCONS_00032847	Zfp81	chr17:33466286-33495823	SAL	COC	OK	1.09119	1.98717	0.59944	-2.77416	0.0055345	0.0879062	yes	protein_coding
XLOC_013394	TCONS_00032854	Hnrnpm	chr17:33783177-33855615	SAL	COC	OK	0.0629355	0	-1.79769e+308	-1.79769e+308	0.00153594	0.0304202	yes	protein_coding
XLOC_013422	TCONS_00032917	Egfl8	chr17:34742805-34752916	SAL	COC	OK	0	0.297044	1.79769e+308	1.79769e+308	4.04574e-07	1.70874e-05	yes	protein_coding
XLOC_013423	TCONS_00032927	Ppt2	chr17:34753607-34765455	SAL	COC	OK	0.675647	1.65981	0.89879	-5.53846	3.0515e-08	1.46182e-06	yes	protein_coding
XLOC_013430	TCONS_00032958	Cfb	chr17:34993318-35033789	SAL	COC	OK	0.00359293	0	-1.79769e+308	-1.79769e+308	1.47567e-06	5.74462e-05	yes	protein_coding
XLOC_013440	TCONS_00032980	Ly6g5b	chr17:35250888-35252345	SAL	COC	OK	0	0.0845467	1.79769e+308	1.79769e+308	0.000337719	0.00816525	yes	protein_coding
XLOC_013455	TCONS_00033004	Vars2	chr17:35792578-35804537	SAL	COC	OK	0.218431	0.0361288	-1.79938	3.43887	0.000584138	0.013191	yes	protein_coding
XLOC_013455	TCONS_00033007	Vars2	chr17:35792578-35804537	SAL	COC	OK	0.309818	0.774181	0.915822	-3.00773	0.00263204	0.0479997	yes	protein_coding
XLOC_013469	TCONS_00033072	H2-T24	chr17:36142639-36157505	SAL	COC	OK	1.2512	0.777955	-0.47519	2.99542	0.0027407	0.0494972	yes	protein_coding
XLOC_013555	TCONS_00033219	Hsp90ab1	chr17:45704723-45710220	SAL	COC	OK	10.4199	14.9826	0.363175	-2.90666	0.00365311	0.0626531	yes	protein_coding
XLOC_013556	TCONS_00033220	Slc29a1	chr17:45722148-45736555	SAL	COC	OK	1.32056	0.686376	-0.654385	4.17518	2.97747e-05	0.000923809	yes	protein_coding
XLOC_013556	TCONS_00033221	Slc29a1	chr17:45722148-45736555	SAL	COC	OK	0.129058	0.326227	0.927329	-3.12752	0.00176288	0.0342064	yes	protein_coding
XLOC_013556	TCONS_00033225	Slc29a1	chr17:45722148-45736555	SAL	COC	OK	2.88957	1.68087	-0.541795	4.53449	5.77433e-06	0.000205583	yes	protein_coding
XLOC_013561	TCONS_00033261	Vegfa	chr17:46153944-46169326	SAL	COC	OK	0.30403	0.645469	0.752852	-4.12536	3.70157e-05	0.00112096	yes	protein_coding
XLOC_013568	TCONS_00033287	Abcc10	chr17:46434369-46465301	SAL	COC	OK	0.149543	0	-1.79769e+308	-1.79769e+308	0.00334637	0.0583175	yes	protein_coding
XLOC_013578	TCONS_00033305	Ppp2r5d	chr17:46579396-46968362	SAL	COC	OK	1.82312	3.03527	0.509749	-3.27456	0.00105825	0.0221473	yes	protein_coding
XLOC_013603	TCONS_00033368	Nfya	chr17:48526209-48549231	SAL	COC	OK	0.219975	0.09859	-0.802545	3.03122	0.00243569	0.0449909	yes	protein_coding
XLOC_013603	TCONS_00033372	Nfya	chr17:48526209-48549231	SAL	COC	OK	1.09222	0.547096	-0.691345	2.75598	0.00585162	0.0919832	yes	protein_coding
XLOC_013603	TCONS_00033373	Nfya	chr17:48526209-48549231	SAL	COC	OK	0.301719	1.21572	1.3936	-4.36849	1.2511e-05	0.000419968	yes	protein_coding
XLOC_013614	TCONS_00033398	Satb1	chr17:51875511-51972615	SAL	COC	OK	0.584045	0.946383	0.482669	-3.97046	7.17349e-05	0.00205712	yes	protein_coding
XLOC_013614	TCONS_00033400	Satb1	chr17:51875511-51972615	SAL	COC	OK	0.258752	0.459123	0.57345	-3.00791	0.00263052	0.0479836	yes	protein_coding
XLOC_013614	TCONS_00033405	Satb1	chr17:51875511-51972615	SAL	COC	OK	0	0.226451	1.79769e+308	1.79769e+308	2.62363e-11	1.6014e-09	yes	protein_coding
XLOC_013638	TCONS_00033445	Sema6b	chr17:56262507-56279766	SAL	COC	OK	0.677165	1.17562	0.551638	-4.3296	1.49377e-05	0.000494091	yes	protein_coding
XLOC_013640	TCONS_00033451	Dpp9	chr17:56326104-56358312	SAL	COC	OK	0.897803	1.4317	0.466665	-3.40876	0.000652584	0.0145733	yes	protein_coding
XLOC_013644	TCONS_00033456	Ptprs	chr17:56551850-56615906	SAL	COC	OK	1.77484	1.40447	-0.234051	2.84892	0.00438679	0.0730525	yes	protein_coding
XLOC_013644	TCONS_00033457	Ptprs	chr17:56551850-56615906	SAL	COC	OK	0.296826	1.04775	1.26125	-9.09467	0	0	yes	protein_coding
XLOC_013646	TCONS_00033467	Safb2	chr17:56700387-56724008	SAL	COC	OK	10.698	13.3307	0.220008	-3.71406	0.00020396	0.00519745	yes	protein_coding
XLOC_013646	TCONS_00033469	Safb2	chr17:56700387-56724008	SAL	COC	OK	4.89563	2.32647	-0.743991	8.78041	0	0	yes	protein_coding
XLOC_013646	TCONS_00033480	Safb2	chr17:56700387-56724008	SAL	COC	OK	1.9001	3.53076	0.619609	-3.12575	0.0017735	0.03435	yes	protein_coding
XLOC_013659	TCONS_00033500	Slc25a23	chr17:57181197-57205341	SAL	COC	OK	10.5792	7.50022	-0.343954	3.50571	0.000455396	0.0106147	yes	protein_coding
XLOC_013659	TCONS_00033501	Slc25a23	chr17:57181197-57205341	SAL	COC	OK	0.0457031	0.737901	2.78164	-3.9993	6.35298e-05	0.00184523	yes	protein_coding
XLOC_013693	TCONS_00033560	Ankrd12	chr17:66316840-66426429	SAL	COC	OK	0	0.210057	1.79769e+308	1.79769e+308	0.00067225	0.014932	yes	protein_coding
XLOC_013712	TCONS_00033618	Emilin2	chr17:71223691-71824683	SAL	COC	OK	0.517214	1.01234	0.671562	-4.88032	1.05912e-06	4.20872e-05	yes	protein_coding
XLOC_013729	TCONS_00033643	Dpy30	chr17:74698813-74723284	SAL	COC	OK	4.67892	2.74198	-0.534386	3.70961	0.000207578	0.00528064	yes	protein_coding
XLOC_013729	TCONS_00033644	Dpy30	chr17:74698813-74723284	SAL	COC	OK	6.60651	9.14291	0.324923	-2.95826	0.00309383	0.054683	yes	protein_coding
XLOC_013760	TCONS_00033702	Slc8a1	chr17:81785358-82048947	SAL	COC	OK	2.11969	1.5032	-0.343669	2.97694	0.00291136	0.0521125	yes	protein_coding
XLOC_013760	TCONS_00033706	Slc8a1	chr17:81785358-82048947	SAL	COC	OK	0.054729	0	-1.79769e+308	-1.79769e+308	8.99278e-110	8.9793e-108	yes	protein_coding
XLOC_013770	TCONS_00033725	Abcg5	chr17:85057573-85099673	SAL	COC	OK	0	0.00911328	1.79769e+308	1.79769e+308	6.05792e-05	0.00176434	yes	protein_coding
XLOC_013817	TCONS_00033840	Svil	chr18:4920537-5119297	SAL	COC	OK	0	0.0180458	1.79769e+308	1.79769e+308	0.00374253	0.0639367	yes	protein_coding
XLOC_013827	TCONS_00033863	Wac	chr18:7868829-7973545	SAL	COC	OK	0.823947	1.34661	0.491236	-3.12827	0.00175836	0.0341455	yes	protein_coding
XLOC_013878	TCONS_00033967	Ttr	chr18:20716574-20832825	SAL	COC	OK	102.177	46.1427	-0.794963	9.65396	0	0	yes	protein_coding
XLOC_013880	TCONS_00033971	Rnf138	chr18:21159841-21186724	SAL	COC	OK	2.15176	1.45444	-0.391669	3.23333	0.00122358	0.0250451	yes	protein_coding
XLOC_013884	TCONS_00033982	Asxl3	chr18:22503383-22688728	SAL	COC	OK	0.151042	0.293782	0.665282	-4.32384	1.5334e-05	0.000505628	yes	protein_coding
XLOC_013887	TCONS_00033989	Dtna	chr18:23573915-23818215	SAL	COC	OK	1.00471	1.57292	0.448237	-4.63414	3.58417e-06	0.000132083	yes	protein_coding
XLOC_013887	TCONS_00033990	Dtna	chr18:23573915-23818215	SAL	COC	OK	1.8398	2.32338	0.233369	-2.9167	0.0035375	0.0610635	yes	protein_coding
XLOC_013898	TCONS_00034019	Fhod3	chr18:24867945-25625822	SAL	COC	OK	0.311176	0.516054	0.505854	-3.27371	0.00106147	0.0222083	yes	protein_coding
XLOC_013898	TCONS_00034020	Fhod3	chr18:24867945-25625822	SAL	COC	OK	1.25548	0.770188	-0.48864	4.32506	1.52492e-05	0.000503499	yes	protein_coding
XLOC_013898	TCONS_00034022	Fhod3	chr18:24867945-25625822	SAL	COC	OK	0.226018	0.0551104	-1.41128	5.25477	1.48213e-07	6.57249e-06	yes	protein_coding
XLOC_013898	TCONS_00034023	Fhod3	chr18:24867945-25625822	SAL	COC	OK	1.49712	2.6113	0.556303	-6.32008	2.61429e-10	1.50112e-08	yes	protein_coding
XLOC_013900	TCONS_00034026	AW554918	chr18:24867945-25625822	SAL	COC	OK	0.856031	1.32246	0.434945	-3.79695	0.000146486	0.00388415	yes	protein_coding
XLOC_013900	TCONS_00034029	AW554918	chr18:24867945-25625822	SAL	COC	OK	1.27003	0.794165	-0.469506	4.07062	4.68882e-05	0.00139224	yes	protein_coding
XLOC_013905	TCONS_00034040	Pik3c3	chr18:30432400-30507780	SAL	COC	OK	0.763254	0.249032	-1.12001	5.82576	5.68547e-09	2.90856e-07	yes	protein_coding
XLOC_013940	TCONS_00034106	Egr1	chr18:35020860-35024763	SAL	COC	OK	0.797493	5.06934	1.84949	-15.5669	0	0	yes	protein_coding
XLOC_013948	TCONS_00034118	Paip2	chr18:35758270-35786898	SAL	COC	OK	0.206286	0	-1.79769e+308	-1.79769e+308	2.20278e-05	0.000703945	yes	protein_coding
XLOC_013978	TCONS_00034193	Pcdhb8	chr18:37514725-37517264	SAL	COC	OK	0.53263	0.933282	0.560881	-3.25681	0.00112671	0.0233572	yes	protein_coding
XLOC_013996	TCONS_00034226	Rell2	chr18:38115212-38129428	SAL	COC	OK	0.39517	3.33085	2.13167	-9.35159	0	0	yes	protein_coding
XLOC_013996	TCONS_00034228	Rell2	chr18:38115212-38129428	SAL	COC	OK	1.89772	5.27341	1.02203	-7.06645	1.58962e-12	1.05863e-10	yes	protein_coding
XLOC_013996	TCONS_00034229	Rell2	chr18:38115212-38129428	SAL	COC	OK	6.45116	4.14089	-0.443349	3.39755	0.000679931	0.0150802	yes	protein_coding
XLOC_014004	TCONS_00034251	Arhgap26	chr18:38761187-39549079	SAL	COC	OK	3.25322	2.05917	-0.457343	6.06482	1.32103e-09	7.11942e-08	yes	protein_coding
XLOC_014035	TCONS_00034303	1700018A14Rik	chr18:46324955-46372261	SAL	COC	OK	0.0145235	0.010429	-0.331185	4.26179	2.02795e-05	0.000651986	yes	protein_coding
XLOC_014040	TCONS_00034309	4833403I15Rik	chr18:47009692-47065100	SAL	COC	OK	0.0110886	0.000412269	-3.292	3.43168	0.00059986	0.0135051	yes	protein_coding
XLOC_014047	TCONS_00034317	Tnfaip8	chr18:50139080-50266827	SAL	COC	OK	0.825817	0.332335	-0.910231	3.11442	0.00184308	0.0355867	yes	protein_coding
XLOC_014047	TCONS_00034318	Tnfaip8	chr18:50139080-50266827	SAL	COC	OK	0.647568	0.0686585	-2.24408	3.81401	0.000136731	0.00365799	yes	protein_coding
XLOC_014047	TCONS_00034327	Tnfaip8	chr18:50139080-50266827	SAL	COC	OK	0.00926127	0.109941	2.4741	-4.12392	3.72482e-05	0.00112709	yes	protein_coding
XLOC_014057	TCONS_00034344	Sncaip	chr18:52927362-53075585	SAL	COC	OK	0.200336	0.0873563	-0.829998	2.96957	0.00298217	0.0531249	yes	protein_coding
XLOC_014098	TCONS_00034431	Csf1r	chr18:61265225-61290791	SAL	COC	OK	1.79607	1.12805	-0.465111	3.54004	0.00040007	0.00945515	yes	protein_coding
XLOC_014104	TCONS_00034449	Htr4	chr18:62483857-62627456	SAL	COC	OK	2.47041	1.88439	-0.270779	2.97908	0.00289114	0.0518501	yes	protein_coding
XLOC_014114	TCONS_00034473	Wdr7	chr18:63868348-64149414	SAL	COC	OK	7.0459	5.59097	-0.231292	3.91667	8.97817e-05	0.00251943	yes	protein_coding
XLOC_014120	TCONS_00034488	F730048M01Rik	chr18:65425187-65553542	SAL	COC	OK	0	0.00526808	1.79769e+308	1.79769e+308	0.0026779	0.0486457	yes	protein_coding
XLOC_014161	TCONS_00034587	Myo5b	chr18:74600589-74931147	SAL	COC	OK	0.0103601	0	-1.79769e+308	-1.79769e+308	0	0	yes	protein_coding
XLOC_014193	TCONS_00034673	Gm16286	chr18:80403503-80420272	SAL	COC	OK	0.633678	0	-1.79769e+308	-1.79769e+308	3.46108e-06	0.0001278	yes	protein_coding
XLOC_014194	TCONS_00034678	Pqlc1	chr18:80450030-80489464	SAL	COC	OK	0.580769	1.64397	1.04052	-4.17041	3.04056e-05	0.000940643	yes	protein_coding
XLOC_014194	TCONS_00034679	Pqlc1	chr18:80450030-80489464	SAL	COC	OK	0.0599985	0	-1.79769e+308	-1.79769e+308	0.00306712	0.0542881	yes	protein_coding
XLOC_014194	TCONS_00034683	Pqlc1	chr18:80450030-80489464	SAL	COC	OK	0.178858	0.527417	1.0814	-4.30497	1.67009e-05	0.000546835	yes	protein_coding
XLOC_014194	TCONS_00034686	Pqlc1	chr18:80450030-80489464	SAL	COC	OK	1.16216	0.284526	-1.40721	6.85552	7.10521e-12	4.5296e-10	yes	protein_coding
XLOC_014199	TCONS_00034698	Mbp	chr18:82644537-82755029	SAL	COC	OK	15.2931	9.40408	-0.486258	7.29715	2.93987e-13	2.02287e-11	yes	protein_coding
XLOC_014199	TCONS_00034701	Mbp	chr18:82644537-82755029	SAL	COC	OK	887.559	922.885	0.0390294	-7.79844	6.21725e-15	4.55533e-13	yes	protein_coding
XLOC_014211	TCONS_00034725	Cbln2	chr18:86880501-86887675	SAL	COC	OK	0.291304	0.557228	0.648608	-2.84734	0.0044086	0.0732848	yes	protein_coding
XLOC_014221	TCONS_00034745	Crem	chr18:3266045-3366861	SAL	COC	OK	0.0807105	0.556316	1.93047	-6.03554	1.58435e-09	8.50169e-08	yes	protein_coding
XLOC_014221	TCONS_00034748	Crem	chr18:3266045-3366861	SAL	COC	OK	0.194092	0.0484039	-1.38875	2.88136	0.00395957	0.067061	yes	protein_coding
XLOC_014221	TCONS_00034773	Crem	chr18:3266045-3366861	SAL	COC	OK	0.162163	0.00529742	-3.42138	7.38696	1.50324e-13	1.04887e-11	yes	protein_coding
XLOC_014221	TCONS_00034775	Crem	chr18:3266045-3366861	SAL	COC	OK	0.0261291	0	-1.79769e+308	-1.79769e+308	3.91773e-126	3.99748e-124	yes	protein_coding
XLOC_014247	TCONS_00034828	Esco1	chr18:10566599-10610350	SAL	COC	OK	0.0899353	0	-1.79769e+308	-1.79769e+308	0.00105154	0.0220192	yes	protein_coding
XLOC_014247	TCONS_00034831	Esco1	chr18:10566599-10610350	SAL	COC	OK	0.255966	0.510829	0.690989	-3.26703	0.00108681	0.0226686	yes	protein_coding
XLOC_014255	TCONS_00034845	Npc1	chr18:12327225-12394909	SAL	COC	OK	0.031082	0	-1.79769e+308	-1.79769e+308	0.0061585	0.0959578	yes	protein_coding
XLOC_014256	TCONS_00034851	Ankrd29	chr18:12410870-12464229	SAL	COC	OK	0.883388	0.472121	-0.62653	3.50234	0.000461186	0.0107195	yes	protein_coding
XLOC_014257	TCONS_00034854	AC102131.1	chr18:12492532-12741522	SAL	COC	OK	0	0.0253285	1.79769e+308	1.79769e+308	1.51283e-99	1.48277e-97	yes	protein_coding
XLOC_014260	TCONS_00034873	Osbpl1a	chr18:12913822-13100350	SAL	COC	OK	0.19551	0.72862	1.31554	-3.57493	0.000350315	0.00843425	yes	protein_coding
XLOC_014265	TCONS_00034888	Kctd1	chr18:15127193-15309955	SAL	COC	OK	4.11779	3.02311	-0.309029	2.90966	0.00361818	0.0621826	yes	protein_coding
XLOC_014276	TCONS_00034905	Dsc2	chr18:20189133-20218055	SAL	COC	OK	0.213048	0.103904	-0.718046	2.85791	0.00426447	0.071318	yes	protein_coding
XLOC_014286	TCONS_00034920	Klhl14	chr18:21708879-21814606	SAL	COC	OK	0.193234	0.360257	0.622918	-3.12365	0.00178621	0.0345514	yes	protein_coding
XLOC_014288	TCONS_00034927	Nol4	chr18:22851655-23200154	SAL	COC	OK	0.515015	0.191966	-0.986876	3.73644	0.000186647	0.00480388	yes	protein_coding
XLOC_014349	TCONS_00035036	Slc23a1	chr18:35758270-35786898	SAL	COC	OK	0.0232166	0	-1.79769e+308	-1.79769e+308	0	0	yes	protein_coding
XLOC_014354	TCONS_00035047	Ecscr	chr18:35862878-35890523	SAL	COC	OK	0	0.0425371	1.79769e+308	1.79769e+308	4.97222e-28	4.22401e-26	yes	protein_coding
XLOC_014356	TCONS_00035053	Nrg2	chr18:36177332-36357034	SAL	COC	OK	0.205177	0.398702	0.664342	-3.21907	0.00128605	0.0261944	yes	protein_coding
XLOC_014371	TCONS_00035077	Diap1	chr18:38003254-38095130	SAL	COC	OK	2.5229	1.90311	-0.281916	3.00438	0.00266122	0.0484253	yes	protein_coding
XLOC_014371	TCONS_00035084	Diap1	chr18:38003254-38095130	SAL	COC	OK	0	0.0750243	1.79769e+308	1.79769e+308	0.000368895	0.00882745	yes	protein_coding
XLOC_014371	TCONS_00035085	Diap1	chr18:38003254-38095130	SAL	COC	OK	0.0315818	0.028657	-0.097181	5.24732	1.54329e-07	6.8315e-06	yes	protein_coding
XLOC_014372	TCONS_00035087	Hdac3	chr18:38095497-38114642	SAL	COC	OK	0	0.179221	1.79769e+308	1.79769e+308	5.26057e-05	0.00154783	yes	protein_coding
XLOC_014373	TCONS_00035097	Fchsd1	chr18:38115212-38129428	SAL	COC	OK	0.275391	0	-1.79769e+308	-1.79769e+308	0.00290014	0.0519615	yes	protein_coding
XLOC_014375	TCONS_00035106	Pcdh1	chr18:38345568-38388799	SAL	COC	OK	0.696397	1.06256	0.42252	-3.25156	0.00114775	0.0237406	yes	protein_coding
XLOC_014382	TCONS_00035120	Fgf1	chr18:38761187-39549079	SAL	COC	OK	0.124737	0	-1.79769e+308	-1.79769e+308	1.8114e-05	0.000589996	yes	protein_coding
XLOC_014382	TCONS_00035122	Fgf1	chr18:38761187-39549079	SAL	COC	OK	4.1345	1.87207	-0.792319	3.74663	0.000179229	0.00463535	yes	protein_coding
XLOC_014382	TCONS_00035123	Fgf1	chr18:38761187-39549079	SAL	COC	OK	1.84693	0	-1.79769e+308	-1.79769e+308	5.08328e-09	2.60585e-07	yes	protein_coding
XLOC_014387	TCONS_00035131	Nr3c1	chr18:39570198-39650955	SAL	COC	OK	0.024046	0	-1.79769e+308	-1.79769e+308	0.00607407	0.0949398	yes	protein_coding
XLOC_014419	TCONS_00035187	Sema6a	chr18:47395251-47528524	SAL	COC	OK	0.078557	0.719408	2.2146	-11.0925	0	0	yes	protein_coding
XLOC_014419	TCONS_00035189	Sema6a	chr18:47395251-47528524	SAL	COC	OK	1.48545	0.903662	-0.497021	4.32763	1.50723e-05	0.000498323	yes	protein_coding
XLOC_014449	TCONS_00035252	Synpo	chr18:60753626-60819796	SAL	COC	OK	0.0510553	0	-1.79769e+308	-1.79769e+308	2.09079e-05	0.000670166	yes	protein_coding
XLOC_014450	TCONS_00035264	Ndst1	chr18:60845631-60908304	SAL	COC	OK	3.84282	2.52051	-0.421746	3.84433	0.00012088	0.0032822	yes	protein_coding
XLOC_014455	TCONS_00035273	Hmgxb3	chr18:61290932-61336704	SAL	COC	OK	1.50325	1.95461	0.262565	-2.92505	0.00344405	0.0597823	yes	protein_coding
XLOC_014468	TCONS_00035292	Afap1l1	chr18:61889914-61946356	SAL	COC	OK	0.515825	1.04276	0.703862	-4.45796	8.27437e-06	0.000285991	yes	protein_coding
XLOC_014475	TCONS_00035308	Fam38b	chr18:63169867-63546837	SAL	COC	OK	0.00948468	0	-1.79769e+308	-1.79769e+308	1.75161e-14	1.26476e-12	yes	protein_coding
XLOC_014507	TCONS_00035366	Rab27b	chr18:70138784-70301259	SAL	COC	OK	0.277816	0.0652734	-1.44837	4.06897	4.72211e-05	0.00140045	yes	protein_coding
XLOC_014514	TCONS_00035381	Smad4	chr18:73798662-73863434	SAL	COC	OK	1.70345	2.46134	0.368047	-3.09382	0.00197599	0.0377234	yes	protein_coding
XLOC_014514	TCONS_00035384	Smad4	chr18:73798662-73863434	SAL	COC	OK	3.42282	2.02241	-0.526175	3.53547	0.000407058	0.00959597	yes	protein_coding
XLOC_014518	TCONS_00035391	Mapk4	chr18:74088139-74225238	SAL	COC	OK	1.402	2.04358	0.376805	-3.60159	0.000316276	0.00771179	yes	protein_coding
XLOC_014527	TCONS_00035402	Gm672	chr18:75590877-75857350	SAL	COC	OK	0.166274	0.0638421	-0.957222	3.38487	0.000712109	0.0156681	yes	protein_coding
XLOC_014528	TCONS_00035406	Katnal2	chr18:77215886-77286047	SAL	COC	OK	0	0.106205	1.79769e+308	1.79769e+308	0.000140417	0.00374453	yes	protein_coding
XLOC_014566	TCONS_00035480	Socs6	chr18:88834615-89096873	SAL	COC	OK	0.797644	0.299762	-0.978673	5.19425	2.05546e-07	9.00249e-06	yes	protein_coding
XLOC_014571	TCONS_00035493	Mrpl21	chr19:3260923-3292837	SAL	COC	OK	0.660561	1.27695	0.65914	-2.80998	0.00495452	0.0804764	yes	protein_coding
XLOC_014586	TCONS_00035555	Pitpnm1	chr19:4099997-4113965	SAL	COC	OK	6.63735	8.83702	0.286236	-2.81842	0.00482606	0.0788017	yes	protein_coding
XLOC_014601	TCONS_00035609	Zdhhc24	chr19:4878667-4885397	SAL	COC	OK	0.0581162	0.222168	1.34099	-3.50731	0.000452665	0.0105609	yes	protein_coding
XLOC_014618	TCONS_00035638	Efemp2	chr19:5473972-5481853	SAL	COC	OK	0.311194	0.131169	-0.863928	2.7841	0.00536763	0.0857303	yes	protein_coding
XLOC_014628	TCONS_00035661	Slc25a45	chr19:5877807-5885766	SAL	COC	OK	0.129443	0.292299	0.814536	-3.00401	0.00266443	0.0484719	yes	protein_coding
XLOC_014630	TCONS_00035666	Syvn1	chr19:6046575-6057758	SAL	COC	OK	4.10429	5.40077	0.274509	-3.73782	0.000185626	0.00478254	yes	protein_coding
XLOC_014630	TCONS_00035668	Syvn1	chr19:6046575-6057758	SAL	COC	OK	1.14372	0.562262	-0.710074	4.9842	6.22181e-07	2.56394e-05	yes	protein_coding
XLOC_014630	TCONS_00035672	Syvn1	chr19:6046575-6057758	SAL	COC	OK	9.91888	8.02939	-0.21133	3.21114	0.00132211	0.0268117	yes	protein_coding
XLOC_014647	TCONS_00035710	Men1	chr19:6334978-6340891	SAL	COC	OK	3.98603	2.56079	-0.442478	4.87889	1.06683e-06	4.2371e-05	yes	protein_coding
XLOC_014647	TCONS_00035714	Men1	chr19:6334978-6340891	SAL	COC	OK	4.07686	5.47672	0.295179	-3.7902	0.000150529	0.00397861	yes	protein_coding
XLOC_014647	TCONS_00035716	Men1	chr19:6334978-6340891	SAL	COC	OK	0.309798	0.687202	0.796709	-4.26149	2.03071e-05	0.000652591	yes	protein_coding
XLOC_014648	TCONS_00035722	Map4k2	chr19:6341134-6378030	SAL	COC	OK	0.968543	0.36717	-0.969968	6.80096	1.03926e-11	6.53593e-10	yes	protein_coding
XLOC_014648	TCONS_00035726	Map4k2	chr19:6341134-6378030	SAL	COC	OK	0.491954	0.151901	-1.17515	3.27627	0.00105186	0.0220198	yes	protein_coding
XLOC_014648	TCONS_00035729	Map4k2	chr19:6341134-6378030	SAL	COC	OK	0.210636	0	-1.79769e+308	-1.79769e+308	0.00426103	0.0712765	yes	protein_coding
XLOC_014648	TCONS_00035730	Map4k2	chr19:6341134-6378030	SAL	COC	OK	0.855663	2.60103	1.11179	-5.15507	2.5353e-07	1.10071e-05	yes	protein_coding
XLOC_014648	TCONS_00035738	Map4k2	chr19:6341134-6378030	SAL	COC	OK	0.197784	1.02486	1.64513	-5.39965	6.67703e-08	3.09333e-06	yes	protein_coding
XLOC_014649	TCONS_00035742	Sf1	chr19:6341134-6378030	SAL	COC	OK	3.23579	2.18488	-0.392711	3.86358	0.000111739	0.00306524	yes	protein_coding
XLOC_014649	TCONS_00035754	Sf1	chr19:6341134-6378030	SAL	COC	OK	1.22157	2.29612	0.631081	-3.36441	0.000767085	0.0167296	yes	protein_coding
XLOC_014651	TCONS_00035761	Rasgrp2	chr19:6399339-6418606	SAL	COC	OK	2.04	5.34471	0.96316	-5.80584	6.4045e-09	3.25852e-07	yes	protein_coding
XLOC_014651	TCONS_00035775	Rasgrp2	chr19:6399339-6418606	SAL	COC	OK	1.53169	3.68207	0.877103	-4.269	1.96354e-05	0.000634559	yes	protein_coding
XLOC_014651	TCONS_00035776	Rasgrp2	chr19:6399339-6418606	SAL	COC	OK	0	2.08777	1.79769e+308	1.79769e+308	3.81865e-12	2.47459e-10	yes	protein_coding
XLOC_014662	TCONS_00035812	Rcor2	chr19:7341893-7349715	SAL	COC	OK	0.290629	1.05141	1.28585	-6.3511	2.13783e-10	1.23898e-08	yes	protein_coding
XLOC_014678	TCONS_00035851	Zbtb3	chr19:8876985-8879344	SAL	COC	OK	0.940609	0.560477	-0.51774	2.83238	0.00462036	0.0759417	yes	protein_coding
XLOC_014703	TCONS_00035913	Syt7	chr19:10463579-10527671	SAL	COC	OK	4.40563	5.25486	0.17627	-2.80581	0.00501896	0.0812753	yes	protein_coding
XLOC_014728	TCONS_00035963	Osbp	chr19:12040333-12068595	SAL	COC	OK	0.659391	1.89086	1.05347	-7.96499	1.55431e-15	1.16165e-13	yes	protein_coding
XLOC_014778	TCONS_00036029	Gnaq	chr19:16207320-16461953	SAL	COC	OK	0.840494	1.88866	0.809635	-3.21706	0.00129512	0.0263503	yes	protein_coding
XLOC_014811	TCONS_00036088	Apba1	chr19:23833365-24024087	SAL	COC	OK	0.236495	0.0505799	-1.54237	4.28513	1.82633e-05	0.000594078	yes	protein_coding
XLOC_014832	TCONS_00036134	Jak2	chr19:29326317-29387570	SAL	COC	OK	0.450088	0.700798	0.442777	-2.96365	0.00304013	0.0539512	yes	protein_coding
XLOC_014837	TCONS_00036148	Il33	chr19:29999603-30035194	SAL	COC	OK	0	0.41941	1.79769e+308	1.79769e+308	0.00322909	0.0566309	yes	protein_coding
XLOC_014901	TCONS_00036278	Entpd1	chr19:40686855-40816092	SAL	COC	OK	0.103294	0.353505	1.23032	-3.26019	0.00111339	0.0231261	yes	protein_coding
XLOC_014904	TCONS_00036284	Ccnj	chr19:40905768-40923062	SAL	COC	OK	1.25368	2.05648	0.494907	-4.5492	5.38501e-06	0.000192641	yes	protein_coding
XLOC_014904	TCONS_00036285	Ccnj	chr19:40905768-40923062	SAL	COC	OK	1.11517	0.453559	-0.899641	5.99658	2.01521e-09	1.0683e-07	yes	protein_coding
XLOC_014904	TCONS_00036286	Ccnj	chr19:40905768-40923062	SAL	COC	OK	0.861606	0.572259	-0.409206	2.81852	0.00482454	0.0787942	yes	protein_coding
XLOC_014932	TCONS_00036344	Abcc2	chr19:43856681-43912441	SAL	COC	OK	0	0.0246594	1.79769e+308	1.79769e+308	0.00431071	0.0719461	yes	protein_coding
XLOC_014968	TCONS_00036421	D19Wsu162e	chr19:46673565-46731877	SAL	COC	OK	1.70886	1.28335	-0.286354	2.75943	0.00579015	0.0912285	yes	protein_coding
XLOC_014968	TCONS_00036423	D19Wsu162e	chr19:46673565-46731877	SAL	COC	OK	0.298776	0.0976396	-1.11841	4.57862	4.6805e-06	0.000169306	yes	protein_coding
XLOC_014981	TCONS_00036446	Gsto2	chr19:47812050-47993789	SAL	COC	OK	0.00871537	0	-1.79769e+308	-1.79769e+308	2.66891e-06	0.000100236	yes	protein_coding
XLOC_014981	TCONS_00036447	Gsto2	chr19:47812050-47993789	SAL	COC	OK	0.566632	0.136003	-1.42703	4.10204	4.09525e-05	0.00123019	yes	protein_coding
XLOC_014992	TCONS_00036467	Rbm20	chr19:53751795-53941570	SAL	COC	OK	0.660095	0.461982	-0.356858	2.80751	0.00499263	0.0810073	yes	protein_coding
XLOC_014992	TCONS_00036469	Rbm20	chr19:53751795-53941570	SAL	COC	OK	0.0380049	0.134834	1.26633	-3.59406	0.000325562	0.00790463	yes	protein_coding
XLOC_014993	TCONS_00036470	Pdcd4	chr19:53966720-54107758	SAL	COC	OK	0	0.0688027	1.79769e+308	1.79769e+308	0.00145207	0.029029	yes	protein_coding
XLOC_014994	TCONS_00036473	Shoc2	chr19:53966720-54107758	SAL	COC	OK	9.2324	10.9096	0.166924	-2.72878	0.00635699	0.0985155	yes	protein_coding
XLOC_014994	TCONS_00036474	Shoc2	chr19:53966720-54107758	SAL	COC	OK	3.85528	2.72474	-0.34707	4.17753	2.94691e-05	0.000916233	yes	protein_coding
XLOC_014996	TCONS_00036477	Tectb	chr19:55255222-55270803	SAL	COC	OK	0.011684	0	-1.79769e+308	-1.79769e+308	0.000273045	0.00676608	yes	protein_coding
XLOC_014996	TCONS_00036478	Tectb	chr19:55255222-55270803	SAL	COC	OK	0.00677523	0.0544601	2.08419	-4.63269	3.6095e-06	0.000132754	yes	protein_coding
XLOC_014996	TCONS_00036480	Tectb	chr19:55255222-55270803	SAL	COC	OK	0	0.0153819	1.79769e+308	1.79769e+308	4.94633e-05	0.00146229	yes	protein_coding
XLOC_014999	TCONS_00036490	Tcf7l2	chr19:55816299-56008144	SAL	COC	OK	0.0290894	0.248435	2.14481	-5.328	9.92996e-08	4.49973e-06	yes	protein_coding
XLOC_014999	TCONS_00036491	Tcf7l2	chr19:55816299-56008144	SAL	COC	OK	0.261685	0.0242357	-2.37932	5.34031	9.27872e-08	4.21743e-06	yes	protein_coding
XLOC_014999	TCONS_00036499	Tcf7l2	chr19:55816299-56008144	SAL	COC	OK	0	0.214904	1.79769e+308	1.79769e+308	5.11349e-05	0.00150753	yes	protein_coding
XLOC_014999	TCONS_00036509	Tcf7l2	chr19:55816299-56008144	SAL	COC	OK	0	0.302397	1.79769e+308	1.79769e+308	7.50347e-05	0.00213941	yes	protein_coding
XLOC_014999	TCONS_00036510	Tcf7l2	chr19:55816299-56008144	SAL	COC	OK	0.556096	0.00774943	-4.27332	21.4729	0	0	yes	protein_coding
XLOC_015030	TCONS_00036566	Ighmbp2	chr19:3260923-3292837	SAL	COC	OK	0.0648958	0	-1.79769e+308	-1.79769e+308	0.000409521	0.00964489	yes	protein_coding
XLOC_015039	TCONS_00036598	Ndufv1	chr19:4007496-4012806	SAL	COC	OK	0	0.189791	1.79769e+308	1.79769e+308	0.00452862	0.0748461	yes	protein_coding
XLOC_015046	TCONS_00036610	Rps6kb2	chr19:4154605-4163354	SAL	COC	OK	0.432381	0.88243	0.713373	-3.02948	0.00244977	0.0451838	yes	protein_coding
XLOC_015046	TCONS_00036612	Rps6kb2	chr19:4154605-4163354	SAL	COC	OK	0.525636	0.245459	-0.76148	3.13472	0.00172019	0.0335001	yes	protein_coding
XLOC_015046	TCONS_00036618	Rps6kb2	chr19:4154605-4163354	SAL	COC	OK	0.382745	1.0411	1.00066	-4.63333	3.59827e-06	0.000132472	yes	protein_coding
XLOC_015046	TCONS_00036620	Rps6kb2	chr19:4154605-4163354	SAL	COC	OK	0.446588	1.24115	1.02215	-2.92385	0.00345728	0.0599282	yes	protein_coding
XLOC_015050	TCONS_00036627	Ssh3	chr19:4261667-4269172	SAL	COC	OK	0.6643	1.47352	0.796677	-5.52887	3.22301e-08	1.53805e-06	yes	protein_coding
XLOC_015051	TCONS_00036629	Ankrd13d	chr19:4270179-4283137	SAL	COC	OK	0.623862	1.1623	0.622229	-3.83743	0.00012433	0.00336119	yes	protein_coding
XLOC_015052	TCONS_00036636	Adrbk1	chr19:4286000-4306222	SAL	COC	OK	7.78109	9.53223	0.202981	-3.15785	0.00158938	0.0313206	yes	protein_coding
XLOC_015070	TCONS_00036690	Klc2	chr19:5107745-5118560	SAL	COC	OK	0.0746955	0.308182	1.41727	-4.61973	3.84246e-06	0.000140767	yes	protein_coding
XLOC_015078	TCONS_00036711	Drap1	chr19:5406873-5424979	SAL	COC	OK	6.62155	3.55493	-0.621994	4.31798	1.57465e-05	0.000517857	yes	protein_coding
XLOC_015085	TCONS_00036732	Sipa1	chr19:5651184-5663707	SAL	COC	OK	0.133492	0.317736	0.86718	-3.99401	6.49648e-05	0.0018796	yes	protein_coding
XLOC_015086	TCONS_00036744	Pcnxl3	chr19:5664634-5688908	SAL	COC	OK	0.204199	0	-1.79769e+308	-1.79769e+308	0.000833053	0.0179635	yes	protein_coding
XLOC_015088	TCONS_00036749	Mtvr2	chr19:5727205-5731732	SAL	COC	OK	4.47743	5.99345	0.291619	-2.89081	0.00384255	0.065376	yes	protein_coding
XLOC_015099	TCONS_00036809	Zfpl1	chr19:6062820-6084943	SAL	COC	OK	0.575617	1.33127	0.838444	-3.19269	0.00140956	0.0282929	yes	protein_coding
XLOC_015164	TCONS_00036958	Gm98	chr19:10282761-10315238	SAL	COC	OK	0.487535	0.763792	0.448933	-3.50424	0.000457913	0.0106634	yes	protein_coding
XLOC_015193	TCONS_00037020	Ms4a6d	chr19:11661093-11679339	SAL	COC	OK	0	0.303659	1.79769e+308	1.79769e+308	0.000727435	0.0159629	yes	protein_coding
XLOC_015193	TCONS_00037021	Ms4a6d	chr19:11661093-11679339	SAL	COC	OK	0.0245983	0.33869	2.62241	-7.8856	3.10862e-15	2.30254e-13	yes	protein_coding
XLOC_015193	TCONS_00037022	Ms4a6d	chr19:11661093-11679339	SAL	COC	OK	0.240303	0.0178532	-2.59972	5.81818	5.94903e-09	3.03714e-07	yes	protein_coding
XLOC_015245	TCONS_00037090	Psat1	chr19:15979167-16021827	SAL	COC	OK	2.99792	2.20306	-0.30807	2.86518	0.00416776	0.0700146	yes	protein_coding
XLOC_015251	TCONS_00037106	Gcnt1	chr19:17400632-17431157	SAL	COC	OK	0.207695	0.382496	0.610648	-3.08316	0.00204815	0.0389513	yes	protein_coding
XLOC_015251	TCONS_00037107	Gcnt1	chr19:17400632-17431157	SAL	COC	OK	0.281161	0.133801	-0.742575	3.2862	0.00101551	0.0214089	yes	protein_coding
XLOC_015252	TCONS_00037109	Pcsk5	chr19:17507882-17912122	SAL	COC	OK	1.30286	1.68209	0.255476	-2.72267	0.0064756	0.0998557	yes	protein_coding
XLOC_015259	TCONS_00037125	Anxa1	chr19:20447917-20465434	SAL	COC	OK	0.103016	0	-1.79769e+308	-1.79769e+308	1.96539e-05	0.000634608	yes	protein_coding
XLOC_015259	TCONS_00037126	Anxa1	chr19:20447917-20465434	SAL	COC	OK	0.0192649	0	-1.79769e+308	-1.79769e+308	1.71861e-05	0.000561242	yes	protein_coding
XLOC_015296	TCONS_00037203	5033414D02Rik	chr19:29423088-29441880	SAL	COC	OK	0.53288	0.0951611	-1.72273	3.13114	0.00174128	0.0338315	yes	protein_coding
XLOC_015324	TCONS_00037267	Gm14446	chr19:34666450-34676458	SAL	COC	OK	0.0361273	0.0134802	-0.985823	3.8296	0.000128352	0.00345864	yes	protein_coding
XLOC_015338	TCONS_00037298	Cpeb3	chr19:37095780-37296629	SAL	COC	OK	3.72691	2.7543	-0.302417	4.18383	2.86641e-05	0.000892692	yes	protein_coding
XLOC_015338	TCONS_00037302	Cpeb3	chr19:37095780-37296629	SAL	COC	OK	0.291904	0.530589	0.597563	-3.17172	0.0015154	0.0300694	yes	protein_coding
XLOC_015343	TCONS_00037318	Myof	chr19:37973525-38118067	SAL	COC	OK	0.198308	0.349556	0.566842	-3.37109	0.000748722	0.0163818	yes	protein_coding
XLOC_015343	TCONS_00037320	Myof	chr19:37973525-38118067	SAL	COC	OK	0.254965	0.103406	-0.902463	4.50776	6.55165e-06	0.000231709	yes	protein_coding
XLOC_015357	TCONS_00037345	Sorbs1	chr19:40369538-40588269	SAL	COC	OK	0.0888059	0.00161663	-4.00611	4.07302	4.64076e-05	0.00137906	yes	protein_coding
XLOC_015357	TCONS_00037347	Sorbs1	chr19:40369538-40588269	SAL	COC	OK	0.292986	0.70271	0.87482	-4.30961	1.63542e-05	0.000537133	yes	protein_coding
XLOC_015381	TCONS_00037416	Hps1	chr19:42829594-42855944	SAL	COC	OK	0.0409931	0	-1.79769e+308	-1.79769e+308	0.00402872	0.0680467	yes	protein_coding
XLOC_015392	TCONS_00037448	Chuk	chr19:44147823-44181970	SAL	COC	OK	5.34828	3.29997	-0.482863	5.84809	4.97248e-09	2.55432e-07	yes	protein_coding
XLOC_015392	TCONS_00037449	Chuk	chr19:44147823-44181970	SAL	COC	OK	0.92165	2.67239	1.06456	-8.76617	0	0	yes	protein_coding
XLOC_015392	TCONS_00037455	Chuk	chr19:44147823-44181970	SAL	COC	OK	0	0.27793	1.79769e+308	1.79769e+308	0.000864696	0.018576	yes	protein_coding
XLOC_015398	TCONS_00037462	Sec31b	chr19:44591446-44629930	SAL	COC	OK	0.0223748	0.0917801	1.41146	-2.90225	0.00370492	0.0634541	yes	protein_coding
XLOC_015409	TCONS_00037503	Kcnip2	chr19:45866328-45890551	SAL	COC	OK	11.6027	9.0612	-0.247236	3.65845	0.000253741	0.00632978	yes	protein_coding
XLOC_015410	TCONS_00037513	9130011E15Rik	chr19:45892633-46087876	SAL	COC	OK	0	0.0713761	1.79769e+308	1.79769e+308	0.00571953	0.0902683	yes	protein_coding
XLOC_015415	TCONS_00037526	Cuedc2	chr19:46402673-46413150	SAL	COC	OK	1.15482	1.78905	0.437747	-3.13283	0.00173127	0.0336808	yes	protein_coding
XLOC_015430	TCONS_00037555	D19Ertd652e	chr19:47812050-47993789	SAL	COC	OK	0.149518	0.61778	1.41872	-4.95889	7.08968e-07	2.88965e-05	yes	protein_coding
XLOC_015430	TCONS_00037556	D19Ertd652e	chr19:47812050-47993789	SAL	COC	OK	0	0.463481	1.79769e+308	1.79769e+308	9.58532e-12	6.04865e-10	yes	protein_coding
XLOC_015430	TCONS_00037560	D19Ertd652e	chr19:47812050-47993789	SAL	COC	OK	0.0131397	0.0829987	1.84319	-3.85021	0.000118018	0.00321854	yes	protein_coding
XLOC_015430	TCONS_00037561	D19Ertd652e	chr19:47812050-47993789	SAL	COC	OK	0	0.0151086	1.79769e+308	1.79769e+308	9.84098e-06	0.000335936	yes	protein_coding
XLOC_015433	TCONS_00037569	Sorcs1	chr19:50218429-50853152	SAL	COC	OK	0.0579597	0.198074	1.22889	-3.89176	9.95178e-05	0.00276044	yes	protein_coding
XLOC_015446	TCONS_00037587	Gucy2g	chr19:55272786-55315726	SAL	COC	OK	0.191418	0.360542	0.633148	-3.00939	0.00261772	0.0478203	yes	protein_coding
XLOC_015447	TCONS_00037588	Zdhhc6	chr19:55327858-55390522	SAL	COC	OK	0.514139	1.00715	0.672386	-3.34191	0.000832028	0.0179466	yes	protein_coding
XLOC_015455	TCONS_00037615	Ablim1	chr19:57107222-57389409	SAL	COC	OK	0.0215729	0	-1.79769e+308	-1.79769e+308	0.00141605	0.0283927	yes	protein_coding
XLOC_015455	TCONS_00037619	Ablim1	chr19:57107222-57389409	SAL	COC	OK	1.97324	1.42081	-0.328448	3.72818	0.000192869	0.00494016	yes	protein_coding
XLOC_015458	TCONS_00037643	Gfra1	chr19:58278628-58530399	SAL	COC	OK	1.25074	0.0954476	-2.57291	8.42864	0	0	yes	protein_coding
XLOC_015486	TCONS_00037698	Dclre1c	chr2:3341402-3392303	SAL	COC	OK	0.424419	0.225868	-0.630769	3.19436	0.00140139	0.0281516	yes	protein_coding
XLOC_015493	TCONS_00037719	Fam107b	chr2:3621284-3699414	SAL	COC	OK	0	0.0432718	1.79769e+308	1.79769e+308	0.00372817	0.0637499	yes	protein_coding
XLOC_015651	TCONS_00037935	Il15ra	chr2:11626913-11655613	SAL	COC	OK	0.382967	0.111685	-1.23227	3.53805	0.000403095	0.00951759	yes	protein_coding
XLOC_015651	TCONS_00037937	Il15ra	chr2:11626913-11655613	SAL	COC	OK	0.484072	0	-1.79769e+308	-1.79769e+308	4.59453e-07	1.92851e-05	yes	protein_coding
XLOC_015654	TCONS_00037957	Pter	chr2:12845667-12925080	SAL	COC	OK	1.79267	2.47024	0.320608	-3.1272	0.00176482	0.0342352	yes	protein_coding
XLOC_015665	TCONS_00037986	Cacnb2	chr2:14525616-14909535	SAL	COC	OK	0.125175	0	-1.79769e+308	-1.79769e+308	2.96134e-05	0.000919568	yes	protein_coding
XLOC_015713	TCONS_00038115	Gad2	chr2:22477724-22549394	SAL	COC	OK	15.6277	11.6792	-0.291233	3.32206	0.000893557	0.0191299	yes	protein_coding
XLOC_015717	TCONS_00038125	Pdss1	chr2:22750840-22895761	SAL	COC	OK	0.13294	0.00590024	-3.11491	6.55981	5.38749e-11	3.23544e-09	yes	protein_coding
XLOC_015746	TCONS_00038196	Pnpla7	chr2:24831552-24909577	SAL	COC	OK	0.200125	0.0772886	-0.951395	3.68483	0.000228858	0.00575718	yes	protein_coding
XLOC_015748	TCONS_00038213	Nelf	chr2:24909874-24918401	SAL	COC	OK	0.855423	0.494412	-0.548228	3.40301	0.000666472	0.0148391	yes	protein_coding
XLOC_015748	TCONS_00038223	Nelf	chr2:24909874-24918401	SAL	COC	OK	0	0.0795183	1.79769e+308	1.79769e+308	0.00012047	0.00327345	yes	protein_coding
XLOC_015763	TCONS_00038279	Npdc1	chr2:25251393-25265014	SAL	COC	OK	0	0.261559	1.79769e+308	1.79769e+308	0.0020931	0.0396143	yes	protein_coding
XLOC_015764	TCONS_00038290	Fut7	chr2:25278786-25281894	SAL	COC	OK	0.0113531	0	-1.79769e+308	-1.79769e+308	0.0013968	0.0280821	yes	protein_coding
XLOC_015765	TCONS_00038295	Abca2	chr2:25284222-25304060	SAL	COC	OK	0	0.0442663	1.79769e+308	1.79769e+308	1.7621e-06	6.79233e-05	yes	protein_coding
XLOC_015769	TCONS_00038322	Edf1	chr2:25413366-25417602	SAL	COC	OK	2.65987	1.10924	-0.874598	4.91786	8.74971e-07	3.51061e-05	yes	protein_coding
XLOC_015786	TCONS_00038361	Gpsm1	chr2:26171034-26207630	SAL	COC	OK	0.366451	1.07981	1.08067	-4.32496	1.52557e-05	0.000503492	yes	protein_coding
XLOC_015795	TCONS_00038411	Rpl7a	chr2:26766283-26768838	SAL	COC	OK	1.38672	0.728051	-0.644329	3.02641	0.00247479	0.0456003	yes	protein_coding
XLOC_015810	TCONS_00038457	Rxra	chr2:27531959-27618477	SAL	COC	OK	0.773081	0.255908	-1.10556	3.05827	0.00222617	0.0416468	yes	protein_coding
XLOC_015813	TCONS_00038469	Olfm1	chr2:28048511-28086256	SAL	COC	OK	39.7917	46.0591	0.146268	-2.80258	0.00506961	0.0819887	yes	protein_coding
XLOC_015813	TCONS_00038470	Olfm1	chr2:28048511-28086256	SAL	COC	OK	35.9403	44.3864	0.211075	-3.60701	0.000309743	0.00757232	yes	protein_coding
XLOC_015813	TCONS_00038471	Olfm1	chr2:28048511-28086256	SAL	COC	OK	0.334615	0.791609	0.861087	-4.67803	2.8965e-06	0.000108076	yes	protein_coding
XLOC_015823	TCONS_00038497	Tsc1	chr2:28496747-28546687	SAL	COC	OK	0.20395	0.511495	0.919465	-6.01662	1.78093e-09	9.50185e-08	yes	protein_coding
XLOC_015823	TCONS_00038502	Tsc1	chr2:28496747-28546687	SAL	COC	OK	0.10288	0	-1.79769e+308	-1.79769e+308	1.46382e-06	5.70447e-05	yes	protein_coding
XLOC_015823	TCONS_00038504	Tsc1	chr2:28496747-28546687	SAL	COC	OK	0	0.175992	1.79769e+308	1.79769e+308	0.00382784	0.0651405	yes	protein_coding
XLOC_015838	TCONS_00038565	Odf2	chr2:29744740-29787266	SAL	COC	OK	0.562605	4.32815	2.04032	-13.8889	0	0	yes	protein_coding
XLOC_015838	TCONS_00038566	Odf2	chr2:29744740-29787266	SAL	COC	OK	0.102199	0.28519	1.02623	-3.36794	0.000757324	0.0165409	yes	protein_coding
XLOC_015838	TCONS_00038567	Odf2	chr2:29744740-29787266	SAL	COC	OK	1.74552	0.400558	-1.47195	9.73206	0	0	yes	protein_coding
XLOC_015838	TCONS_00038569	Odf2	chr2:29744740-29787266	SAL	COC	OK	2.13058	0.917138	-0.842889	6.97124	3.14149e-12	2.04823e-10	yes	protein_coding
XLOC_015838	TCONS_00038571	Odf2	chr2:29744740-29787266	SAL	COC	OK	1.64454	0.412481	-1.38303	4.9441	7.64947e-07	3.09918e-05	yes	protein_coding
XLOC_015838	TCONS_00038572	Odf2	chr2:29744740-29787266	SAL	COC	OK	0.944	0.0874496	-2.37906	9.65968	0	0	yes	protein_coding
XLOC_015838	TCONS_00038573	Odf2	chr2:29744740-29787266	SAL	COC	OK	1.05805	0.175898	-1.79428	9.71479	0	0	yes	protein_coding
XLOC_015838	TCONS_00038574	Odf2	chr2:29744740-29787266	SAL	COC	OK	1.75531	0.453545	-1.35331	8.27757	2.22045e-16	1.71448e-14	yes	protein_coding
XLOC_015838	TCONS_00038577	Odf2	chr2:29744740-29787266	SAL	COC	OK	0.0223302	2.45435	4.69968	-10.7705	0	0	yes	protein_coding
XLOC_015838	TCONS_00038581	Odf2	chr2:29744740-29787266	SAL	COC	OK	0	2.10959	1.79769e+308	1.79769e+308	7.43468e-38	6.58596e-36	yes	protein_coding
XLOC_015838	TCONS_00038583	Odf2	chr2:29744740-29787266	SAL	COC	OK	0.385382	0.172489	-0.803901	3.28017	0.00103746	0.0217609	yes	protein_coding
XLOC_015841	TCONS_00038596	Spna2	chr2:29821079-29886971	SAL	COC	OK	1.22315	2.01748	0.500421	-6.21045	5.28318e-10	2.95842e-08	yes	protein_coding
XLOC_015841	TCONS_00038597	Spna2	chr2:29821079-29886971	SAL	COC	OK	1.01266	1.66783	0.498945	-5.81532	6.05171e-09	3.08323e-07	yes	protein_coding
XLOC_015841	TCONS_00038603	Spna2	chr2:29821079-29886971	SAL	COC	OK	0.0181005	0.168413	2.23048	-5.00567	5.5667e-07	2.30288e-05	yes	protein_coding
XLOC_015842	TCONS_00038615	Set	chr2:29912897-29928097	SAL	COC	OK	0.416168	1.05292	0.92823	-3.27745	0.00104748	0.0219466	yes	protein_coding
XLOC_015847	TCONS_00038647	Phyhd1	chr2:30093012-30199786	SAL	COC	OK	0	0.352438	1.79769e+308	1.79769e+308	2.96537e-05	0.000920438	yes	protein_coding
XLOC_015851	TCONS_00038691	Ppp2r4	chr2:30271558-30303326	SAL	COC	OK	8.95819	11.7438	0.270758	-2.78733	0.00531447	0.0850817	yes	protein_coding
XLOC_015856	TCONS_00038698	Mettl11a	chr2:30663345-30678553	SAL	COC	OK	1.21021	0.720601	-0.518466	2.83728	0.00454991	0.0750815	yes	protein_coding
XLOC_015858	TCONS_00038711	Tor1b	chr2:30808478-30814535	SAL	COC	OK	3.34417	2.59724	-0.252766	2.75547	0.00586073	0.0920877	yes	protein_coding
XLOC_015866	TCONS_00038758	Prdm12	chr2:31493689-31511315	SAL	COC	OK	0.701742	0.28802	-0.890536	4.57521	4.75748e-06	0.000171841	yes	protein_coding
XLOC_015869	TCONS_00038773	Abl1	chr2:31526234-31659747	SAL	COC	OK	0.0325705	0	-1.79769e+308	-1.79769e+308	0.00345299	0.0598956	yes	protein_coding
XLOC_015877	TCONS_00038822	Pomt1	chr2:32092109-32115679	SAL	COC	OK	0.640912	0.12163	-1.66191	3.28354	0.00102512	0.0215629	yes	protein_coding
XLOC_015880	TCONS_00038842	Ciz1	chr2:32163990-32237458	SAL	COC	OK	0.207997	0.0388343	-1.67822	4.18463	2.85626e-05	0.000889901	yes	protein_coding
XLOC_015880	TCONS_00038845	Ciz1	chr2:32163990-32237458	SAL	COC	OK	0.162976	0	-1.79769e+308	-1.79769e+308	0.00155071	0.0306638	yes	protein_coding
XLOC_015880	TCONS_00038850	Ciz1	chr2:32163990-32237458	SAL	COC	OK	0	0.0149814	1.79769e+308	1.79769e+308	0	0	yes	protein_coding
XLOC_015880	TCONS_00038853	Ciz1	chr2:32163990-32237458	SAL	COC	OK	0.538811	1.00374	0.622123	-3.90699	9.34548e-05	0.00261169	yes	protein_coding
XLOC_015889	TCONS_00038883	St6galnac6	chr2:32455245-32476326	SAL	COC	OK	11.1573	15.9281	0.355992	-5.5515	2.83222e-08	1.35939e-06	yes	protein_coding
XLOC_015889	TCONS_00038887	St6galnac6	chr2:32455245-32476326	SAL	COC	OK	7.47409	3.8741	-0.657128	8.07407	6.66134e-16	5.04422e-14	yes	protein_coding
XLOC_015889	TCONS_00038891	St6galnac6	chr2:32455245-32476326	SAL	COC	OK	0.00643403	0.30968	3.87394	-24.0609	0	0	yes	protein_coding
XLOC_015889	TCONS_00038893	St6galnac6	chr2:32455245-32476326	SAL	COC	OK	1.63343	0.323139	-1.62036	4.17344	3.00038e-05	0.000929756	yes	protein_coding
XLOC_015890	TCONS_00038895	Ak1	chr2:32477277-32559657	SAL	COC	OK	0.0699657	0.269271	1.34772	-3.51012	0.000447905	0.0104663	yes	protein_coding
XLOC_015890	TCONS_00038898	Ak1	chr2:32477277-32559657	SAL	COC	OK	0.555739	1.30278	0.851954	-4.90278	9.44896e-07	3.77493e-05	yes	protein_coding
XLOC_015892	TCONS_00038914	Tor2a	chr2:32612545-32631153	SAL	COC	OK	1.78797	0.392226	-1.517	6.36225	1.9882e-10	1.15765e-08	yes	protein_coding
XLOC_015892	TCONS_00038917	Tor2a	chr2:32612545-32631153	SAL	COC	OK	1.26067	0.205834	-1.81233	6.81604	9.35829e-12	5.91539e-10	yes	protein_coding
XLOC_015907	TCONS_00038959	Mapkap1	chr2:34262290-34480469	SAL	COC	OK	1.38059	0.849092	-0.486096	3.28678	0.00101342	0.0213769	yes	protein_coding
XLOC_015907	TCONS_00038962	Mapkap1	chr2:34262290-34480469	SAL	COC	OK	0	0.167417	1.79769e+308	1.79769e+308	0.00320219	0.0562782	yes	protein_coding
XLOC_015915	TCONS_00038989	Cep110	chr2:34965011-35034342	SAL	COC	OK	0	0.0470968	1.79769e+308	1.79769e+308	0.00141701	0.0284043	yes	protein_coding
XLOC_015919	TCONS_00039006	Dab2ip	chr2:35410368-35586514	SAL	COC	OK	0.307849	0.142397	-0.770991	3.67931	0.000233869	0.00587138	yes	protein_coding
XLOC_015963	TCONS_00039088	Lhx2	chr2:38194800-38225253	SAL	COC	OK	3.65881	1.70989	-0.760705	4.46572	7.98017e-06	0.000276978	yes	protein_coding
XLOC_016015	TCONS_00039183	Kif5c	chr2:49474817-49630298	SAL	COC	OK	14.7233	19.9238	0.302482	-2.90579	0.00366322	0.0627977	yes	protein_coding
XLOC_016018	TCONS_00039189	Lypd6	chr2:49921981-50049084	SAL	COC	OK	4.96969	3.13502	-0.460723	5.57302	2.50359e-08	1.20787e-06	yes	protein_coding
XLOC_016018	TCONS_00039190	Lypd6	chr2:49921981-50049084	SAL	COC	OK	0	1.12827	1.79769e+308	1.79769e+308	1.24745e-29	1.06825e-27	yes	protein_coding
XLOC_016018	TCONS_00039191	Lypd6	chr2:49921981-50049084	SAL	COC	OK	0.0478213	1.14998	3.18003	-9.05303	0	0	yes	protein_coding
XLOC_016028	TCONS_00039204	Rif1	chr2:51928356-51977903	SAL	COC	OK	0.767616	0.539933	-0.351844	3.03759	0.0023848	0.0441822	yes	protein_coding
XLOC_016034	TCONS_00039220	Fmnl2	chr2:52716893-52993236	SAL	COC	OK	0	0.032534	1.79769e+308	1.79769e+308	0.000745892	0.0163343	yes	protein_coding
XLOC_016053	TCONS_00039253	Galnt5	chr2:57850294-57905275	SAL	COC	OK	0	0.0383212	1.79769e+308	1.79769e+308	0.00124652	0.0254657	yes	protein_coding
XLOC_016064	TCONS_00039276	Pkp4	chr2:58998906-59193265	SAL	COC	OK	6.67636	8.22173	0.208207	-3.32555	0.000882458	0.0189031	yes	protein_coding
XLOC_016064	TCONS_00039282	Pkp4	chr2:58998906-59193265	SAL	COC	OK	7.46682	4.89095	-0.423083	6.39529	1.60239e-10	9.38879e-09	yes	protein_coding
XLOC_016064	TCONS_00039283	Pkp4	chr2:58998906-59193265	SAL	COC	OK	5.96634	8.18991	0.31677	-2.88825	0.00387391	0.0658345	yes	protein_coding
XLOC_016064	TCONS_00039284	Pkp4	chr2:58998906-59193265	SAL	COC	OK	11.5011	13.7181	0.176276	-2.79222	0.00523473	0.0840396	yes	protein_coding
XLOC_016067	TCONS_00039290	Tanc1	chr2:59450098-59684206	SAL	COC	OK	0.328879	0.120483	-1.00418	5.64495	1.65234e-08	8.13495e-07	yes	protein_coding
XLOC_016079	TCONS_00039322	Tank	chr2:61416641-61492228	SAL	COC	OK	0.0598979	0.941739	2.75509	-6.4914	8.50418e-11	5.07854e-09	yes	protein_coding
XLOC_016079	TCONS_00039323	Tank	chr2:61416641-61492228	SAL	COC	OK	0	1.00032	1.79769e+308	1.79769e+308	1.6605e-17	1.312e-15	yes	protein_coding
XLOC_016079	TCONS_00039327	Tank	chr2:61416641-61492228	SAL	COC	OK	2.13071	0.773112	-1.01379	6.40059	1.54775e-10	9.07574e-09	yes	protein_coding
XLOC_016082	TCONS_00039345	Tbr1	chr2:61640986-61652171	SAL	COC	OK	2.46359	4.00369	0.485596	-5.87667	4.18602e-09	2.16674e-07	yes	protein_coding
XLOC_016082	TCONS_00039346	Tbr1	chr2:61640986-61652171	SAL	COC	OK	0.361189	0.777825	0.767102	-3.41777	0.00063137	0.0141419	yes	protein_coding
XLOC_016083	TCONS_00039350	Slc4a10	chr2:61884518-62164787	SAL	COC	OK	1.96104	3.2172	0.495036	-5.98452	2.17027e-09	1.14643e-07	yes	protein_coding
XLOC_016118	TCONS_00039419	Bbs5	chr2:69485227-69505628	SAL	COC	OK	3.47314	2.27142	-0.424656	3.26904	0.00107913	0.0225336	yes	protein_coding
XLOC_016122	TCONS_00039440	Phospho2	chr2:69627679-69638062	SAL	COC	OK	3.06817	2.12107	-0.369163	3.29225	0.000993904	0.0210069	yes	protein_coding
XLOC_016122	TCONS_00039441	Phospho2	chr2:69627679-69638062	SAL	COC	OK	3.57588	4.93856	0.322861	-3.43221	0.000598685	0.0134827	yes	protein_coding
XLOC_016123	TCONS_00039444	Klhl23	chr2:69660000-69674708	SAL	COC	OK	1.17038	0.369965	-1.15168	3.48376	0.000494428	0.0113963	yes	protein_coding
XLOC_016124	TCONS_00039448	Ssb	chr2:69699618-69723672	SAL	COC	OK	0.334315	0.0847353	-1.37255	3.51259	0.000443758	0.0103791	yes	protein_coding
XLOC_016126	TCONS_00039457	Ubr3	chr2:69735302-69862070	SAL	COC	OK	1.36509	3.16931	0.842296	-4.52194	6.12768e-06	0.00021754	yes	protein_coding
XLOC_016127	TCONS_00039463	Gm13631	chr2:69876967-70267255	SAL	COC	OK	0.0147682	0	-1.79769e+308	-1.79769e+308	1.48188e-128	1.51828e-126	yes	protein_coding
XLOC_016130	TCONS_00039472	4933404M02Rik	chr2:70327996-70440071	SAL	COC	OK	0.00764991	0.00406795	-0.631555	9.43379	0	0	yes	protein_coding
XLOC_016131	TCONS_00039479	Gad1	chr2:70327996-70440071	SAL	COC	OK	0.0597243	0.54155	2.2047	-3.9961	6.43949e-05	0.001866	yes	protein_coding
XLOC_016132	TCONS_00039483	Gorasp2	chr2:70499632-70663785	SAL	COC	OK	0.697775	0.3706	-0.632773	3.30509	0.000949444	0.0202219	yes	protein_coding
XLOC_016132	TCONS_00039486	Gorasp2	chr2:70499632-70663785	SAL	COC	OK	3.03006	1.86701	-0.484244	3.45615	0.000547952	0.0124834	yes	protein_coding
XLOC_016135	TCONS_00039494	Dcaf17	chr2:70802617-70937199	SAL	COC	OK	0.23675	0.0229109	-2.33539	3.45717	0.000545879	0.0124552	yes	protein_coding
XLOC_016135	TCONS_00039498	Dcaf17	chr2:70802617-70937199	SAL	COC	OK	0.0202724	0	-1.79769e+308	-1.79769e+308	0	0	yes	protein_coding
XLOC_016137	TCONS_00039503	Dync1i2	chr2:71049762-71101360	SAL	COC	OK	0	1.25642	1.79769e+308	1.79769e+308	2.21724e-25	1.86029e-23	yes	protein_coding
XLOC_016137	TCONS_00039509	Dync1i2	chr2:71049762-71101360	SAL	COC	OK	1.44573	3.11797	0.768566	-6.58171	4.65066e-11	2.80423e-09	yes	protein_coding
XLOC_016149	TCONS_00039562	Rapgef4	chr2:71819271-72095531	SAL	COC	OK	0.781506	0.261372	-1.09528	5.98981	2.10086e-09	1.11134e-07	yes	protein_coding
XLOC_016201	TCONS_00039658	Osbpl6	chr2:76244564-76438704	SAL	COC	OK	0.905903	0.651688	-0.329367	3.06267	0.00219369	0.0412045	yes	protein_coding
XLOC_016243	TCONS_00039753	Zc3h15	chr2:83484591-83504779	SAL	COC	OK	0.422036	0.177568	-0.865736	3.184	0.00145256	0.0290309	yes	protein_coding
XLOC_016260	TCONS_00039801	Slc43a3	chr2:84776735-84798666	SAL	COC	OK	0.0356568	0	-1.79769e+308	-1.79769e+308	6.51502e-05	0.0018835	yes	protein_coding
XLOC_016263	TCONS_00039809	Ssrp1	chr2:84838739-84887266	SAL	COC	OK	2.06987	0.90198	-0.83065	6.35395	2.09856e-10	1.21906e-08	yes	protein_coding
XLOC_016378	TCONS_00039977	Agbl2	chr2:90622883-90674594	SAL	COC	OK	0.102006	0	-1.79769e+308	-1.79769e+308	4.12127e-05	0.00123701	yes	protein_coding
XLOC_016378	TCONS_00039983	Agbl2	chr2:90622883-90674594	SAL	COC	OK	0	0.0559279	1.79769e+308	1.79769e+308	0.00147387	0.0293546	yes	protein_coding
XLOC_016379	TCONS_00039989	Mtch2	chr2:90687311-90706967	SAL	COC	OK	0.202671	0.743157	1.29933	-5.52829	3.23362e-08	1.54016e-06	yes	protein_coding
XLOC_016385	TCONS_00040027	Psmc3	chr2:90894165-90910574	SAL	COC	OK	2.6192	4.73895	0.592947	-3.26275	0.00110338	0.022982	yes	protein_coding
XLOC_016391	TCONS_00040046	Pacsin3	chr2:91090899-91104836	SAL	COC	OK	0.239078	0	-1.79769e+308	-1.79769e+308	0.0061782	0.0961844	yes	protein_coding
XLOC_016395	TCONS_00040082	Arhgap1	chr2:91490016-91512483	SAL	COC	OK	8.3675	6.75205	-0.214509	3.10791	0.00188419	0.0362584	yes	protein_coding
XLOC_016400	TCONS_00040106	Phf21a	chr2:91883529-92204823	SAL	COC	OK	1.17761	0.805909	-0.379269	3.55886	0.000372463	0.00889571	yes	protein_coding
XLOC_016400	TCONS_00040120	Phf21a	chr2:91883529-92204823	SAL	COC	OK	2.05161	2.99838	0.379448	-4.97896	6.39277e-07	2.62568e-05	yes	protein_coding
XLOC_016400	TCONS_00040122	Phf21a	chr2:91883529-92204823	SAL	COC	OK	4.71265	3.80761	-0.213248	3.20697	0.00134139	0.027129	yes	protein_coding
XLOC_016447	TCONS_00040206	Slc1a2	chr2:102498815-102630941	SAL	COC	OK	184.129	172.551	-0.0649451	13.8365	0	0	yes	protein_coding
XLOC_016452	TCONS_00040233	Elf5	chr2:103251844-103291146	SAL	COC	OK	0.0106609	0	-1.79769e+308	-1.79769e+308	1.95545e-06	7.46051e-05	yes	protein_coding
XLOC_016458	TCONS_00040243	Lmo2	chr2:103798151-103903397	SAL	COC	OK	0	0.152496	1.79769e+308	1.79769e+308	0.000135403	0.00362638	yes	protein_coding
XLOC_016458	TCONS_00040247	Lmo2	chr2:103798151-103903397	SAL	COC	OK	2.29713	0	-1.79769e+308	-1.79769e+308	4.13554e-29	3.53741e-27	yes	protein_coding
XLOC_016458	TCONS_00040248	Lmo2	chr2:103798151-103903397	SAL	COC	OK	4.76112	2.91018	-0.492268	4.3843	1.16358e-05	0.000393246	yes	protein_coding
XLOC_016480	TCONS_00040309	Pax6	chr2:105376236-105744721	SAL	COC	OK	0	0.257819	1.79769e+308	1.79769e+308	0.00291195	0.052098	yes	protein_coding
XLOC_016480	TCONS_00040312	Pax6	chr2:105376236-105744721	SAL	COC	OK	0.347618	0.150176	-0.839296	2.94962	0.00318164	0.0559963	yes	protein_coding
XLOC_016480	TCONS_00040314	Pax6	chr2:105376236-105744721	SAL	COC	OK	0.546668	0	-1.79769e+308	-1.79769e+308	1.58269e-11	9.82111e-10	yes	protein_coding
XLOC_016480	TCONS_00040315	Pax6	chr2:105376236-105744721	SAL	COC	OK	0.807455	0.343932	-0.853444	3.33329	0.000858246	0.0184534	yes	protein_coding
XLOC_016480	TCONS_00040320	Pax6	chr2:105376236-105744721	SAL	COC	OK	0.25187	0.0223467	-2.42223	4.48621	7.25016e-06	0.000253647	yes	protein_coding
XLOC_016480	TCONS_00040324	Pax6	chr2:105376236-105744721	SAL	COC	OK	0.175126	0	-1.79769e+308	-1.79769e+308	0.00146243	0.0292047	yes	protein_coding
XLOC_016480	TCONS_00040325	Pax6	chr2:105376236-105744721	SAL	COC	OK	0.0485007	0.721565	2.69985	-3.88563	0.000102063	0.00282161	yes	protein_coding
XLOC_016497	TCONS_00040357	Kif18a	chr2:108932453-109181904	SAL	COC	OK	0	0.168032	1.79769e+308	1.79769e+308	2.58097e-05	0.000812618	yes	protein_coding
XLOC_016497	TCONS_00040361	Kif18a	chr2:108932453-109181904	SAL	COC	OK	0	0.176898	1.79769e+308	1.79769e+308	0.000520428	0.0119402	yes	protein_coding
XLOC_016499	TCONS_00040365	Bdnf	chr2:109514856-109567204	SAL	COC	OK	0.00290339	0.0416055	2.66235	-5.82959	5.55635e-09	2.84641e-07	yes	protein_coding
XLOC_016501	TCONS_00040377	Lgr4	chr2:109757803-109854414	SAL	COC	OK	0.197726	0	-1.79769e+308	-1.79769e+308	0.00179252	0.0346463	yes	protein_coding
XLOC_016533	TCONS_00040428	Slc12a6	chr2:112105981-112254397	SAL	COC	OK	10.6926	9.08853	-0.162538	2.92081	0.00349125	0.0604049	yes	protein_coding
XLOC_016533	TCONS_00040431	Slc12a6	chr2:112105981-112254397	SAL	COC	OK	0.3686	1.39095	1.32803	-10.067	0	0	yes	protein_coding
XLOC_016539	TCONS_00040447	Fmn1	chr2:113167892-113556924	SAL	COC	OK	0.322298	0.183809	-0.56158	3.87066	0.000108542	0.00298084	yes	protein_coding
XLOC_016539	TCONS_00040448	Fmn1	chr2:113167892-113556924	SAL	COC	OK	0.0438028	0.245093	1.72194	-7.97966	1.55431e-15	1.16049e-13	yes	protein_coding
XLOC_016539	TCONS_00040449	Fmn1	chr2:113167892-113556924	SAL	COC	OK	0	0.0647512	1.79769e+308	1.79769e+308	0.00104901	0.0219723	yes	protein_coding
XLOC_016539	TCONS_00040451	Fmn1	chr2:113167892-113556924	SAL	COC	OK	0	0.0287555	1.79769e+308	1.79769e+308	0.00331417	0.057851	yes	protein_coding
XLOC_016564	TCONS_00040508	Eif2ak4	chr2:118214352-118300970	SAL	COC	OK	0.16125	0.280403	0.553271	-2.78271	0.00539069	0.0859882	yes	protein_coding
XLOC_016564	TCONS_00040510	Eif2ak4	chr2:118214352-118300970	SAL	COC	OK	2.62926	1.96716	-0.290116	3.54883	0.000386948	0.00918868	yes	protein_coding
XLOC_016566	TCONS_00040519	Bub1b	chr2:118423946-118467328	SAL	COC	OK	0.11617	0.320689	1.01541	-2.90115	0.003718	0.0636343	yes	protein_coding
XLOC_016567	TCONS_00040526	Pak6	chr2:118489038-118523756	SAL	COC	OK	3.1224	2.32324	-0.295638	3.33456	0.000854353	0.0183803	yes	protein_coding
XLOC_016579	TCONS_00040570	Rad51	chr2:118938528-118982770	SAL	COC	OK	0.033552	0	-1.79769e+308	-1.79769e+308	0	0	yes	protein_coding
XLOC_016583	TCONS_00040578	Zfyve19	chr2:118998235-119042785	SAL	COC	OK	0.285996	0.832558	1.06853	-4.64399	3.41742e-06	0.000126375	yes	protein_coding
XLOC_016583	TCONS_00040581	Zfyve19	chr2:118998235-119042785	SAL	COC	OK	1.43163	0.717659	-0.690574	3.05403	0.00225789	0.0421873	yes	protein_coding
XLOC_016586	TCONS_00040593	Vps18	chr2:119114475-119124189	SAL	COC	OK	0.858787	0.512531	-0.51616	3.27345	0.00106245	0.0222226	yes	protein_coding
XLOC_016596	TCONS_00040617	Tyro3	chr2:119623468-119643840	SAL	COC	OK	1.2803	0.490019	-0.960405	6.8332	8.30402e-12	5.27132e-10	yes	protein_coding
XLOC_016598	TCONS_00040639	Mapkbp1	chr2:119798434-119853189	SAL	COC	OK	3.08509	2.21539	-0.331154	4.64179	3.45404e-06	0.000127666	yes	protein_coding
XLOC_016600	TCONS_00040667	Ganc	chr2:120181044-120330649	SAL	COC	OK	0.0774933	0.262339	1.21945	-4.5166	6.28392e-06	0.000222663	yes	protein_coding
XLOC_016600	TCONS_00040668	Ganc	chr2:120181044-120330649	SAL	COC	OK	0	0.0776206	1.79769e+308	1.79769e+308	9.43128e-05	0.00263172	yes	protein_coding
XLOC_016600	TCONS_00040672	Capn3	chr2:120181044-120330649	SAL	COC	OK	0	0.0660298	1.79769e+308	1.79769e+308	0.000378194	0.00900086	yes	protein_coding
XLOC_016604	TCONS_00040700	Haus2	chr2:120429973-120447296	SAL	COC	OK	0.0633648	0.32953	1.64876	-4.77507	1.79647e-06	6.91051e-05	yes	protein_coding
XLOC_016610	TCONS_00040722	Ccndbp1	chr2:120834138-120842640	SAL	COC	OK	0.87859	1.59271	0.594872	-2.86747	0.00413772	0.0696039	yes	protein_coding
XLOC_016615	TCONS_00040754	Ckmt1	chr2:121183449-121212904	SAL	COC	OK	1.34026	0.487125	-1.0121	5.23284	1.66922e-07	7.37144e-06	yes	protein_coding
XLOC_016623	TCONS_00040787	Casc4	chr2:121692705-121761956	SAL	COC	OK	5.22204	4.27192	-0.200825	2.76513	0.00568996	0.0899921	yes	protein_coding
XLOC_016623	TCONS_00040791	Casc4	chr2:121692705-121761956	SAL	COC	OK	0.244942	1.57658	1.86199	-10.3332	0	0	yes	protein_coding
XLOC_016623	TCONS_00040793	Casc4	chr2:121692705-121761956	SAL	COC	OK	2.26933	4.08467	0.587759	-4.49456	6.9715e-06	0.000244701	yes	protein_coding
XLOC_016635	TCONS_00040820	Slc28a2	chr2:122251125-122286873	SAL	COC	OK	7.27752e-05	0.00182149	3.22003	-4.13778	3.50679e-05	0.00106805	yes	protein_coding
XLOC_016635	TCONS_00040821	Slc28a2	chr2:122251125-122286873	SAL	COC	OK	0.00020408	0.00792079	3.65873	-4.70323	2.56081e-06	9.63702e-05	yes	protein_coding
XLOC_016653	TCONS_00040873	Dut	chr2:125072925-125084344	SAL	COC	OK	0	0.0658242	1.79769e+308	1.79769e+308	5.91301e-248	6.65218e-246	yes	protein_coding
XLOC_016665	TCONS_00040915	Snrnp200	chr2:127034121-127073496	SAL	COC	OK	2.37103	0.991267	-0.872096	3.90529	9.41117e-05	0.00262808	yes	protein_coding
XLOC_016667	TCONS_00040925	Stard7	chr2:127095953-127124670	SAL	COC	OK	2.58138	0.442996	-1.76252	4.97822	6.41706e-07	2.63421e-05	yes	protein_coding
XLOC_016679	TCONS_00040954	Bcl2l11	chr2:127951773-127988283	SAL	COC	OK	0.0406827	0.0247654	-0.496356	5.91431	3.33268e-09	1.73105e-07	yes	protein_coding
XLOC_016698	TCONS_00041003	Sirpa	chr2:129418570-129457964	SAL	COC	OK	0	0.297336	1.79769e+308	1.79769e+308	0.000140969	0.00375656	yes	protein_coding
XLOC_016700	TCONS_00041016	Stk35	chr2:129626252-129658019	SAL	COC	OK	1.6629	1.11004	-0.404173	4.09157	4.28455e-05	0.00128138	yes	protein_coding
XLOC_016707	TCONS_00041032	Nop56	chr2:130100165-130110283	SAL	COC	OK	12.0699	8.83018	-0.312537	2.75828	0.00581058	0.0914539	yes	protein_coding
XLOC_016709	TCONS_00041049	Ebf4	chr2:130120904-130196217	SAL	COC	OK	0.466852	0.271158	-0.543308	2.78398	0.00536957	0.085743	yes	protein_coding
XLOC_016723	TCONS_00041095	Cdc25b	chr2:130972059-131024233	SAL	COC	OK	0	0.2859	1.79769e+308	1.79769e+308	0.00016404	0.00429161	yes	protein_coding
XLOC_016726	TCONS_00041110	Pank2	chr2:131088230-131178628	SAL	COC	OK	2.91485	2.07865	-0.338101	3.82536	0.000130581	0.00351489	yes	protein_coding
XLOC_016728	TCONS_00041122	Smox	chr2:131317231-131351658	SAL	COC	OK	3.45116	2.26339	-0.421848	2.75568	0.00585699	0.0920482	yes	protein_coding
XLOC_016728	TCONS_00041127	Smox	chr2:131317231-131351658	SAL	COC	OK	1.22985	0.30165	-1.40538	7.42778	1.10356e-13	7.74341e-12	yes	protein_coding
XLOC_016728	TCONS_00041128	Smox	chr2:131317231-131351658	SAL	COC	OK	0.893987	2.78844	1.13755	-8.25174	2.22045e-16	1.7004e-14	yes	protein_coding
XLOC_016728	TCONS_00041129	Smox	chr2:131317231-131351658	SAL	COC	OK	2.59082	1.71557	-0.412229	3.44053	0.000580571	0.0131263	yes	protein_coding
XLOC_016728	TCONS_00041130	Smox	chr2:131317231-131351658	SAL	COC	OK	0.711839	0.176817	-1.39274	4.89068	1.00488e-06	4.00384e-05	yes	protein_coding
XLOC_016733	TCONS_00041146	Prnd	chr2:131735663-131781866	SAL	COC	OK	0.249827	0.0378676	-1.88667	3.28909	0.00100513	0.0212141	yes	protein_coding
XLOC_016733	TCONS_00041149	Prnd	chr2:131735663-131781866	SAL	COC	OK	0.252643	0	-1.79769e+308	-1.79769e+308	8.87832e-08	4.0453e-06	yes	protein_coding
XLOC_016737	TCONS_00041158	Cds2	chr2:132088883-132137786	SAL	COC	OK	1.26464	0.315675	-1.38783	4.11801	3.82161e-05	0.00115357	yes	protein_coding
XLOC_016747	TCONS_00041182	Crls1	chr2:132671734-132692521	SAL	COC	OK	0.377015	0.766136	0.709074	-3.26044	0.00111241	0.0231251	yes	protein_coding
XLOC_016757	TCONS_00041202	Plcb4	chr2:135484746-135840329	SAL	COC	OK	0.26849	0.086819	-1.12899	3.52069	0.000430431	0.0100959	yes	protein_coding
XLOC_016778	TCONS_00041263	Macrod2	chr2:140221044-142218702	SAL	COC	OK	1.00431	0.46152	-0.777527	2.8717	0.00408272	0.0688341	yes	protein_coding
XLOC_016778	TCONS_00041265	Macrod2	chr2:140221044-142218702	SAL	COC	OK	0.906628	0.337599	-0.987875	3.31732	0.000908862	0.0194241	yes	protein_coding
XLOC_016787	TCONS_00041279	Snrpb2	chr2:142888774-142898589	SAL	COC	OK	2.28404	3.68208	0.477534	-4.14614	3.38132e-05	0.00103533	yes	protein_coding
XLOC_016787	TCONS_00041283	Snrpb2	chr2:142888774-142898589	SAL	COC	OK	2.4913	1.26378	-0.678696	4.65515	3.23752e-06	0.00012002	yes	protein_coding
XLOC_016800	TCONS_00041310	Csrp2bp	chr2:144194718-144233412	SAL	COC	OK	1.17953	0.360521	-1.18532	3.5705	0.000356305	0.00855911	yes	protein_coding
XLOC_016803	TCONS_00041326	Sec23b	chr2:144381980-144416485	SAL	COC	OK	0	0.321071	1.79769e+308	1.79769e+308	0.000200523	0.00511338	yes	protein_coding
XLOC_016803	TCONS_00041329	Sec23b	chr2:144381980-144416485	SAL	COC	OK	4.49381	3.5317	-0.240923	2.72425	0.00644472	0.0995236	yes	protein_coding
XLOC_016812	TCONS_00041352	Rin2	chr2:145610469-145713352	SAL	COC	OK	0.0361423	0	-1.79769e+308	-1.79769e+308	2.75148e-263	3.14284e-261	yes	protein_coding
XLOC_016815	TCONS_00041374	4930529M08Rik	chr2:145743214-146040775	SAL	COC	OK	0.0823988	0.00355333	-3.14368	6.42067	1.35675e-10	7.9998e-09	yes	protein_coding
XLOC_016815	TCONS_00041377	4930529M08Rik	chr2:145743214-146040775	SAL	COC	OK	0.373578	0	-1.79769e+308	-1.79769e+308	0.000284521	0.00701782	yes	protein_coding
XLOC_016869	TCONS_00041472	Nsfl1c	chr2:151319917-151337150	SAL	COC	OK	0.0776284	0.348404	1.50143	-3.40778	0.000654935	0.0146215	yes	protein_coding
XLOC_016870	TCONS_00041479	Fkbp1a	chr2:151368218-151387428	SAL	COC	OK	26.0006	20.8635	-0.220115	3.08193	0.00205664	0.0390829	yes	protein_coding
XLOC_016876	TCONS_00041496	2310046K01Rik	chr2:151822246-151834994	SAL	COC	OK	0.0467095	0.176328	1.3284	-2.91435	0.00356435	0.0614416	yes	protein_coding
XLOC_016900	TCONS_00041556	Ttll9	chr2:152788220-152834218	SAL	COC	OK	0.0449217	0.220898	1.59278	-2.97481	0.00293168	0.0523505	yes	protein_coding
XLOC_016908	TCONS_00041591	Asxl1	chr2:153166892-153229743	SAL	COC	OK	2.46904	1.93125	-0.245658	3.23499	0.00121648	0.0249271	yes	protein_coding
XLOC_016910	TCONS_00041597	4930404H24Rik	chr2:153233197-153355707	SAL	COC	OK	0.030507	0.0514548	0.522747	-21.4995	0	0	yes	protein_coding
XLOC_016911	TCONS_00041607	Dnmt3b	chr2:153474425-153513466	SAL	COC	OK	0.00269672	0.000477179	-1.7319	7.47347	7.81597e-14	5.52585e-12	yes	protein_coding
XLOC_016911	TCONS_00041608	Dnmt3b	chr2:153474425-153513466	SAL	COC	OK	0.0039266	0.00207074	-0.639868	2.76499	0.00569244	0.0900123	yes	protein_coding
XLOC_016936	TCONS_00041671	Raly	chr2:154616831-154876748	SAL	COC	OK	0.861615	0.279409	-1.12613	2.9531	0.00314597	0.0554077	yes	protein_coding
XLOC_016936	TCONS_00041673	Raly	chr2:154616831-154876748	SAL	COC	OK	5.03028	3.02179	-0.509626	5.14629	2.65695e-07	1.14819e-05	yes	protein_coding
XLOC_016936	TCONS_00041677	Raly	chr2:154616831-154876748	SAL	COC	OK	0.137975	1.4181	2.33	-3.69578	0.000219212	0.00554445	yes	protein_coding
XLOC_016936	TCONS_00041683	a	chr2:154616831-154876748	SAL	COC	OK	0.0258952	0	-1.79769e+308	-1.79769e+308	0	0	yes	protein_coding
XLOC_016939	TCONS_00041694	Dynlrb1	chr2:155062268-155183166	SAL	COC	OK	1.5684	0.786334	-0.690428	3.1926	0.00140998	0.0282937	yes	protein_coding
XLOC_016951	TCONS_00041729	Cep250	chr2:155782193-155833713	SAL	COC	OK	0.88825	1.14836	0.256834	-2.83781	0.00454238	0.0749905	yes	protein_coding
XLOC_016951	TCONS_00041730	Cep250	chr2:155782193-155833713	SAL	COC	OK	1.13778	0.749526	-0.417397	4.44327	8.86016e-06	0.000304966	yes	protein_coding
XLOC_016955	TCONS_00041759	Romo1	chr2:155897580-155971533	SAL	COC	OK	17.5997	12.3065	-0.357756	3.12858	0.00175652	0.0341186	yes	protein_coding
XLOC_016956	TCONS_00041763	Phf20	chr2:156022201-156135688	SAL	COC	OK	1.66039	2.14776	0.257372	-2.96485	0.00302828	0.0538305	yes	protein_coding
XLOC_016956	TCONS_00041772	Phf20	chr2:156022201-156135688	SAL	COC	OK	0.994307	0.504278	-0.678918	2.81502	0.00487746	0.079415	yes	protein_coding
XLOC_016961	TCONS_00041784	Epb4.1l1	chr2:156246644-156368950	SAL	COC	OK	7.9918	9.538	0.176868	-3.16944	0.00152732	0.0302817	yes	protein_coding
XLOC_016961	TCONS_00041785	Epb4.1l1	chr2:156246644-156368950	SAL	COC	OK	1.18556	0.848834	-0.334105	3.1568	0.00159508	0.0314081	yes	protein_coding
XLOC_016961	TCONS_00041792	Epb4.1l1	chr2:156246644-156368950	SAL	COC	OK	0.691328	0.988173	0.357244	-3.18159	0.00146469	0.0292265	yes	protein_coding
XLOC_016962	TCONS_00041800	0610011L14Rik	chr2:156373319-156394708	SAL	COC	OK	0	0.510305	1.79769e+308	1.79769e+308	0.000151854	0.00400937	yes	protein_coding
XLOC_016964	TCONS_00041815	Dlgap4	chr2:156439440-156590099	SAL	COC	OK	22.4489	17.2946	-0.260843	2.92041	0.00349573	0.0604403	yes	protein_coding
XLOC_016964	TCONS_00041816	Dlgap4	chr2:156439440-156590099	SAL	COC	OK	9.24807	13.109	0.348886	-2.86644	0.00415118	0.0697833	yes	protein_coding
XLOC_016966	TCONS_00041822	Tgif2	chr2:156665812-156688699	SAL	COC	OK	0.185778	0.0714858	-0.955052	2.77339	0.0055475	0.0880563	yes	protein_coding
XLOC_016966	TCONS_00041823	Tgif2	chr2:156665812-156688699	SAL	COC	OK	0.440997	0.9292	0.745285	-4.41031	1.03224e-05	0.000351084	yes	protein_coding
XLOC_016971	TCONS_00041837	Rpn2	chr2:157034285-157152055	SAL	COC	OK	4.5294	2.92151	-0.438492	2.9783	0.00289849	0.0519444	yes	protein_coding
XLOC_016973	TCONS_00041845	Src	chr2:157244179-157297598	SAL	COC	OK	8.31701	6.89662	-0.187271	2.96562	0.00302074	0.0537093	yes	protein_coding
XLOC_016973	TCONS_00041847	Src	chr2:157244179-157297598	SAL	COC	OK	1.77975	2.59301	0.37635	-4.1278	3.66251e-05	0.00111049	yes	protein_coding
XLOC_016979	TCONS_00041869	Rprd1b	chr2:157854232-157972172	SAL	COC	OK	0.314116	0.163159	-0.655035	3.1056	0.00189891	0.0364854	yes	protein_coding
XLOC_016983	TCONS_00041884	Snhg11	chr2:158201373-158211881	SAL	COC	OK	2.41982	0.905532	-0.982925	4.81886	1.44381e-06	5.63237e-05	yes	protein_coding
XLOC_016985	TCONS_00041890	Ralgapb	chr2:158235583-158324989	SAL	COC	OK	1.18122	0.706784	-0.513576	5.15827	2.49247e-07	1.08401e-05	yes	protein_coding
XLOC_016991	TCONS_00041914	Ppp1r16b	chr2:158491133-158592070	SAL	COC	OK	0.164629	0.0831198	-0.683412	2.89309	0.00381472	0.0649469	yes	protein_coding
XLOC_016999	TCONS_00041938	Plcg1	chr2:160557035-160731738	SAL	COC	OK	0.61546	0.30167	-0.713037	4.36619	1.26431e-05	0.000424023	yes	protein_coding
XLOC_016999	TCONS_00041941	Plcg1	chr2:160557035-160731738	SAL	COC	OK	2.70037	1.53117	-0.567361	6.15372	7.56877e-10	4.19109e-08	yes	protein_coding
XLOC_017001	TCONS_00041947	Lpin3	chr2:160557035-160731738	SAL	COC	OK	0.106878	0.308678	1.06061	-4.2386	2.24919e-05	0.000715711	yes	protein_coding
XLOC_017001	TCONS_00041949	Lpin3	chr2:160557035-160731738	SAL	COC	OK	0	0.225763	1.79769e+308	1.79769e+308	4.47749e-11	2.70419e-09	yes	protein_coding
XLOC_017020	TCONS_00041996	2310001K24Rik	chr2:163292114-163298647	SAL	COC	OK	0	0.0472056	1.79769e+308	1.79769e+308	3.95252516672997e-323	4.79243676466009e-321	yes	protein_coding
XLOC_017026	TCONS_00042014	Pkig	chr2:163484121-163551894	SAL	COC	OK	1.88427	3.38915	0.58704	-3.95958	7.50804e-05	0.00213989	yes	protein_coding
XLOC_017026	TCONS_00042019	Pkig	chr2:163484121-163551894	SAL	COC	OK	21.9254	16.9591	-0.256843	2.74684	0.00601718	0.094268	yes	protein_coding
XLOC_017026	TCONS_00042020	Pkig	chr2:163484121-163551894	SAL	COC	OK	2.31438	4.55718	0.677564	-3.39763	0.00067973	0.0150802	yes	protein_coding
XLOC_017038	TCONS_00042051	RP23-140D14.19	chr2:164282463-164318819	SAL	COC	OK	4.0679	2.85958	-0.352453	3.10348	0.00191261	0.0366542	yes	protein_coding
XLOC_017038	TCONS_00042057	Dbndd2	chr2:164282463-164318819	SAL	COC	OK	0.770617	1.43164	0.619384	-3.5976	0.000321161	0.00781303	yes	protein_coding
XLOC_017041	TCONS_00042071	Wfdc2	chr2:164387912-164394010	SAL	COC	OK	0.177229	0.0165846	-2.36897	2.78699	0.00532006	0.0851529	yes	protein_coding
XLOC_017041	TCONS_00042072	Wfdc2	chr2:164387912-164394010	SAL	COC	OK	0.17288	0.00971474	-2.87895	3.25361	0.0011395	0.0235829	yes	protein_coding
XLOC_017055	TCONS_00042098	Ctsa	chr2:164656231-164683211	SAL	COC	OK	1.86061	1.09037	-0.534383	2.96302	0.0030464	0.0540111	yes	protein_coding
XLOC_017068	TCONS_00042147	Ncoa3	chr2:165818136-165981163	SAL	COC	OK	3.07911	2.13327	-0.366982	5.15418	2.54739e-07	1.10532e-05	yes	protein_coding
XLOC_017085	TCONS_00042194	Slc9a8	chr2:167247211-167302500	SAL	COC	OK	2.84663	2.18113	-0.266293	3.19233	0.0014113	0.0283125	yes	protein_coding
XLOC_017085	TCONS_00042197	Slc9a8	chr2:167247211-167302500	SAL	COC	OK	2.85566	4.33913	0.418372	-5.48457	4.14473e-08	1.95169e-06	yes	protein_coding
XLOC_017085	TCONS_00042202	Slc9a8	chr2:167247211-167302500	SAL	COC	OK	0.230685	0	-1.79769e+308	-1.79769e+308	0.00063453	0.0142042	yes	protein_coding
XLOC_017085	TCONS_00042207	Slc9a8	chr2:167247211-167302500	SAL	COC	OK	3.74453	2.79194	-0.293559	3.60811	0.000308436	0.00754529	yes	protein_coding
XLOC_017113	TCONS_00042252	Pfdn4	chr2:170308207-170344623	SAL	COC	OK	0.313592	0	-1.79769e+308	-1.79769e+308	0.000122097	0.00330922	yes	protein_coding
XLOC_017113	TCONS_00042255	Pfdn4	chr2:170308207-170344623	SAL	COC	OK	0.970947	0.183397	-1.66662	4.0196	5.8298e-05	0.00170389	yes	protein_coding
XLOC_017113	TCONS_00042257	Pfdn4	chr2:170308207-170344623	SAL	COC	OK	2.78462	4.5896	0.499682	-2.72982	0.00633684	0.0982645	yes	protein_coding
XLOC_017126	TCONS_00042276	Cass4	chr2:172219293-172295408	SAL	COC	OK	0.414703	0.167888	-0.904264	4.26528	1.99649e-05	0.000642981	yes	protein_coding
XLOC_017127	TCONS_00042278	2410001C21Rik	chr2:172219293-172295408	SAL	COC	OK	0.124196	0	-1.79769e+308	-1.79769e+308	0.00445749	0.0738834	yes	protein_coding
XLOC_017132	TCONS_00042300	Rbm38	chr2:172825617-172860235	SAL	COC	OK	0.0834801	0	-1.79769e+308	-1.79769e+308	0.00207873	0.0394324	yes	protein_coding
XLOC_017141	TCONS_00042320	Stx16	chr2:173901808-173925272	SAL	COC	OK	7.87906	5.34151	-0.388701	3.22703	0.0012508	0.0255322	yes	protein_coding
XLOC_017141	TCONS_00042321	Stx16	chr2:173901808-173925272	SAL	COC	OK	14.9322	18.8324	0.23206	-4.178	2.94087e-05	0.000915116	yes	protein_coding
XLOC_017141	TCONS_00042322	Stx16	chr2:173901808-173925272	SAL	COC	OK	13.2589	9.01368	-0.385925	6.36155	1.99734e-10	1.16207e-08	yes	protein_coding
XLOC_017190	TCONS_00042438	Phactr3	chr2:177853679-178073197	SAL	COC	OK	0.16535	0.770659	1.53918	-6.79952	1.04969e-11	6.596e-10	yes	protein_coding
XLOC_017200	TCONS_00042464	Lsm14b	chr2:179759691-179770170	SAL	COC	OK	0.481627	1.24143	0.946849	-5.11989	3.05708e-07	1.30671e-05	yes	protein_coding
XLOC_017217	TCONS_00042521	Slc17a9	chr2:180459967-180476985	SAL	COC	OK	0.0212304	0.148575	1.94566	-4.11724	3.83437e-05	0.00115695	yes	protein_coding
XLOC_017223	TCONS_00042532	Arfgap1	chr2:180701929-180717231	SAL	COC	OK	11.937	9.99475	-0.177583	2.78781	0.00530654	0.0849912	yes	protein_coding
XLOC_017223	TCONS_00042535	Arfgap1	chr2:180701929-180717231	SAL	COC	OK	0.524247	0.25589	-0.717215	3.30356	0.000954652	0.0202923	yes	protein_coding
XLOC_017223	TCONS_00042536	Arfgap1	chr2:180701929-180717231	SAL	COC	OK	1.86684	3.60489	0.658044	-6.24583	4.21567e-10	2.38392e-08	yes	protein_coding
XLOC_017227	TCONS_00042552	Ppdpf	chr2:180921951-180923476	SAL	COC	OK	3.61753	1.89089	-0.648743	4.75739	1.96112e-06	7.47833e-05	yes	protein_coding
XLOC_017227	TCONS_00042554	Ppdpf	chr2:180921951-180923476	SAL	COC	OK	0.299868	1.28888	1.45819	-4.84262	1.28139e-06	5.04095e-05	yes	protein_coding
XLOC_017231	TCONS_00042565	Rtel1	chr2:181054443-181091321	SAL	COC	OK	0.202678	0.493082	0.889059	-4.79318	1.64156e-06	6.36055e-05	yes	protein_coding
XLOC_017231	TCONS_00042568	Rtel1	chr2:181054443-181091321	SAL	COC	OK	0.152813	0.0368696	-1.42182	3.90038	9.60432e-05	0.00267501	yes	protein_coding
XLOC_017231	TCONS_00042570	Rtel1	chr2:181054443-181091321	SAL	COC	OK	0.628719	0.124565	-1.61885	7.27225	3.53495e-13	2.42562e-11	yes	protein_coding
XLOC_017231	TCONS_00042581	Rtel1	chr2:181054443-181091321	SAL	COC	OK	0.342744	1.4175	1.41966	-3.83973	0.000123168	0.0033322	yes	protein_coding
XLOC_017231	TCONS_00042582	Rtel1	chr2:181054443-181091321	SAL	COC	OK	0	1.78827	1.79769e+308	1.79769e+308	2.55828e-11	1.56279e-09	yes	protein_coding
XLOC_017232	TCONS_00042594	Lime1	chr2:181092394-181118333	SAL	COC	OK	1.45387	0.392195	-1.31022	4.61117	4.00408e-06	0.000146257	yes	protein_coding
XLOC_017241	TCONS_00042644	Oprl1	chr2:181449720-181455690	SAL	COC	OK	0.345892	0.126304	-1.00744	3.84531	0.000120398	0.00327269	yes	protein_coding
XLOC_017242	TCONS_00042647	Myt1	chr2:181498036-181562502	SAL	COC	OK	0.945521	1.3006	0.318842	-2.97692	0.00291162	0.0521045	yes	protein_coding
XLOC_017251	TCONS_00042676	Meig1	chr2:3326314-3339920	SAL	COC	OK	0	0.239501	1.79769e+308	1.79769e+308	0.00137283	0.0276822	yes	protein_coding
XLOC_017272	TCONS_00042731	Camk1d	chr2:5214502-5635561	SAL	COC	OK	0.143703	0.750385	1.65284	-4.9619	6.98065e-07	2.84988e-05	yes	protein_coding
XLOC_017284	TCONS_00042770	Celf2	chr2:6460750-7002359	SAL	COC	OK	16.4539	19.2198	0.155382	-3.04188	0.00235108	0.0436333	yes	protein_coding
XLOC_017284	TCONS_00042773	Celf2	chr2:6460750-7002359	SAL	COC	OK	3.72758	2.11047	-0.568848	5.08224	3.73018e-07	1.58173e-05	yes	protein_coding
XLOC_017299	TCONS_00042817	Itih2	chr2:10016217-10053023	SAL	COC	OK	0	0.0293388	1.79769e+308	1.79769e+308	1.47274e-17	1.16489e-15	yes	protein_coding
XLOC_017307	TCONS_00042825	Pfkfb3	chr2:11393056-11423728	SAL	COC	OK	2.95803	4.22348	0.356135	-4.82635	1.39056e-06	5.44172e-05	yes	protein_coding
XLOC_017307	TCONS_00042826	Pfkfb3	chr2:11393056-11423728	SAL	COC	OK	3.95982	2.79288	-0.349126	4.66738	3.05062e-06	0.000113543	yes	protein_coding
XLOC_017307	TCONS_00042831	Pfkfb3	chr2:11393056-11423728	SAL	COC	OK	0.0965982	0	-1.79769e+308	-1.79769e+308	0.000173553	0.00451044	yes	protein_coding
XLOC_017312	TCONS_00042849	Fbxo18	chr2:11664199-11699209	SAL	COC	OK	4.34445	0.98391	-1.48512	13.8006	0	0	yes	protein_coding
XLOC_017312	TCONS_00042850	Fbxo18	chr2:11664199-11699209	SAL	COC	OK	16.1806	19.3176	0.177202	-3.2014	0.00136763	0.0275997	yes	protein_coding
XLOC_017312	TCONS_00042853	Fbxo18	chr2:11664199-11699209	SAL	COC	OK	0.57785	0	-1.79769e+308	-1.79769e+308	6.80644e-08	3.14937e-06	yes	protein_coding
XLOC_017315	TCONS_00042866	Fam188a	chr2:12268889-12341096	SAL	COC	OK	0.117393	0.510058	1.469	-4.87267	1.10102e-06	4.35664e-05	yes	protein_coding
XLOC_017315	TCONS_00042867	Fam188a	chr2:12268889-12341096	SAL	COC	OK	2.49561	1.41157	-0.569829	4.50874	6.52139e-06	0.000230748	yes	protein_coding
XLOC_017315	TCONS_00042868	Fam188a	chr2:12268889-12341096	SAL	COC	OK	1.50528	2.2929	0.420842	-3.24664	0.00116776	0.0241076	yes	protein_coding
XLOC_017318	TCONS_00042884	C1ql3	chr2:12925083-12933374	SAL	COC	OK	2.90277	4.00941	0.32298	-3.46079	0.000538596	0.0123078	yes	protein_coding
XLOC_017319	TCONS_00042885	Rsu1	chr2:12998593-13193058	SAL	COC	OK	0.268063	0.694444	0.951887	-3.74466	0.000180635	0.00466848	yes	protein_coding
XLOC_017380	TCONS_00043011	Abi1	chr2:22750840-22895761	SAL	COC	OK	1.51484	0.131649	-2.44292	10.8624	0	0	yes	protein_coding
XLOC_017380	TCONS_00043013	Abi1	chr2:22750840-22895761	SAL	COC	OK	0.813366	4.14708	1.62898	-13.2309	0	0	yes	protein_coding
XLOC_017380	TCONS_00043015	Abi1	chr2:22750840-22895761	SAL	COC	OK	0.483508	0.257854	-0.628675	2.85501	0.00430352	0.0718422	yes	protein_coding
XLOC_017380	TCONS_00043016	Abi1	chr2:22750840-22895761	SAL	COC	OK	1.75643	5.7624	1.18807	-12.0807	0	0	yes	protein_coding
XLOC_017380	TCONS_00043017	Abi1	chr2:22750840-22895761	SAL	COC	OK	1.05247	0.443977	-0.863122	5.02224	5.10722e-07	2.12576e-05	yes	protein_coding
XLOC_017393	TCONS_00043064	Ehmt1	chr2:24646288-24775129	SAL	COC	OK	1.00504	0.465135	-0.770452	5.91655	3.28773e-09	1.71127e-07	yes	protein_coding
XLOC_017393	TCONS_00043066	Ehmt1	chr2:24646288-24775129	SAL	COC	OK	0.753626	1.51939	0.701166	-6.27153	3.57507e-10	2.02936e-08	yes	protein_coding
XLOC_017393	TCONS_00043068	Ehmt1	chr2:24646288-24775129	SAL	COC	OK	2.02843	1.13595	-0.579793	5.90681	3.48795e-09	1.80918e-07	yes	protein_coding
XLOC_017394	TCONS_00043078	Arrdc1	chr2:24780871-24790772	SAL	COC	OK	0.329378	0.124302	-0.974491	2.90837	0.00363313	0.0623678	yes	protein_coding
XLOC_017394	TCONS_00043080	Arrdc1	chr2:24780871-24790772	SAL	COC	OK	0.15243	0.724145	1.55829	-5.39503	6.85106e-08	3.16805e-06	yes	protein_coding
XLOC_017401	TCONS_00043101	A830007P12Rik	chr2:25048485-25052406	SAL	COC	OK	0.372873	0.0582595	-1.85633	2.86787	0.00413248	0.0695315	yes	protein_coding
XLOC_017414	TCONS_00043179	BC029214	chr2:25310660-25316614	SAL	COC	OK	0.359389	0.956181	0.978541	-3.62657	0.000287216	0.00707025	yes	protein_coding
XLOC_017414	TCONS_00043186	BC029214	chr2:25310660-25316614	SAL	COC	OK	1.39711	0.49433	-1.03896	3.40295	0.000666616	0.0148378	yes	protein_coding
XLOC_017415	TCONS_00043188	Ptgds	chr2:25322228-25325566	SAL	COC	OK	37.4441	29.09	-0.252455	3.80717	0.000140564	0.00374709	yes	protein_coding
XLOC_017420	TCONS_00043206	Mamdc4	chr2:25418634-25430744	SAL	COC	OK	0.606631	0.297128	-0.713758	4.27899	1.87745e-05	0.000609378	yes	protein_coding
XLOC_017420	TCONS_00043210	Mamdc4	chr2:25418634-25430744	SAL	COC	OK	0.0253621	0	-1.79769e+308	-1.79769e+308	0	0	yes	protein_coding
XLOC_017421	TCONS_00043215	AL732590.1	chr2:25430935-25435619	SAL	COC	OK	6.14542	3.96241	-0.438855	5.8208	5.85656e-09	2.99198e-07	yes	protein_coding
XLOC_017422	TCONS_00043218	B230208H17Rik	chr2:25438537-25487281	SAL	COC	OK	0.293045	0.649791	0.796322	-3.83976	0.000123157	0.0033331	yes	protein_coding
XLOC_017436	TCONS_00043279	Qsox2	chr2:26064644-26093045	SAL	COC	OK	1.85164	2.6793	0.369483	-3.8412	0.000122436	0.00331719	yes	protein_coding
XLOC_017443	TCONS_00043312	Sdccag3	chr2:26237045-26244836	SAL	COC	OK	1.52443	0.905708	-0.520658	2.84737	0.00440825	0.0732953	yes	protein_coding
XLOC_017445	TCONS_00043323	Sec16a	chr2:26264950-26300736	SAL	COC	OK	3.32768	3.97097	0.176733	-2.83863	0.00453078	0.0748653	yes	protein_coding
XLOC_017446	TCONS_00043331	Notch1	chr2:26301215-26372183	SAL	COC	OK	3.20812	2.68682	-0.177326	2.81079	0.00494199	0.0803253	yes	protein_coding
XLOC_017446	TCONS_00043332	Notch1	chr2:26301215-26372183	SAL	COC	OK	0.0972221	0.203418	0.738267	-3.91789	8.93264e-05	0.00250759	yes	protein_coding
XLOC_017452	TCONS_00043360	Surf6	chr2:26744147-26758399	SAL	COC	OK	0	0.162226	1.79769e+308	1.79769e+308	0.00607787	0.0949794	yes	protein_coding
[truncated: 2,130 more rows]

## Sheet: promoters.diff.sig
gene_id	test_id	gene	locus	sample_1	sample_2	status	value_1	value_2	sqrt.JS.	test_stat	p_value	q_value	significant	source
XLOC_000012	XLOC_000012	St18	chr1:6477311-6851021	SAL	COC	OK	0	0	0.1387	0.0253885	0.00864208	0.0431985	yes	protein_coding
XLOC_000026	XLOC_000026	Cspp1	chr1:10028298-10126849	SAL	COC	OK	0	0	0.0770088	0.000335174	8.03457e-05	0.000871368	yes	protein_coding
XLOC_000031	XLOC_000031	A830018L16Rik	chr1:11404185-11965982	SAL	COC	OK	0	0	0.00334652	0	0	0	yes	protein_coding
XLOC_000077	XLOC_000077	Col9a1	chr1:24184448-24259577	SAL	COC	OK	0	0	0.382194	0.0646856	0.0249861	0.0951403	yes	protein_coding
XLOC_000099	XLOC_000099	Rab23	chr1:33776726-33799409	SAL	COC	OK	0	0	0.0553871	0.0155995	0.0050277	0.0282949	yes	protein_coding
XLOC_000120	XLOC_000120	Vwa3b	chr1:37083440-37133841	SAL	COC	OK	0	0	0.241749	0.0610907	0.0233913	0.0907752	yes	protein_coding
XLOC_000122	XLOC_000122	Cnga3	chr1:37275180-37320229	SAL	COC	OK	0	0	0.523858	9.42463e-06	1.9008e-06	2.72162e-05	yes	protein_coding
XLOC_000127	XLOC_000127	Lipt1	chr1:37928582-37947256	SAL	COC	OK	0	0	0.0734327	0.0453692	0.0166371	0.070618	yes	protein_coding
XLOC_000176	XLOC_000176	Wdr75	chr1:45852010-45880464	SAL	COC	OK	0	0	0.0556347	0.0640958	0.0247232	0.0945345	yes	protein_coding
XLOC_000236	XLOC_000236	Nbeal1	chr1:60237442-60391549	SAL	COC	OK	0	0	0.0674311	0.0495938	0.0184154	0.0762565	yes	protein_coding
XLOC_000287	XLOC_000287	Unc80	chr1:66514940-66745722	SAL	COC	OK	0	0	0.0165899	0	0	0	yes	protein_coding
XLOC_000303	XLOC_000303	Apol7d	chr1:71632093-71709417	SAL	COC	OK	0	0	0.406792	0.0189144	0.0062247	0.033704	yes	protein_coding
XLOC_000324	XLOC_000324	Vil1	chr1:74455949-74634820	SAL	COC	OK	0	0	0.491223	1.91559e-10	2.81706e-11	5.56388e-10	yes	protein_coding
XLOC_000326	XLOC_000326	Plcd4	chr1:74455949-74634820	SAL	COC	OK	0	0	0.0551861	0.003751	0.0010599	0.00818281	yes	protein_coding
XLOC_000328	XLOC_000328	Stk36	chr1:74648018-74683468	SAL	COC	OK	0	0	0.119375	0.0398408	0.0143535	0.0633604	yes	protein_coding
XLOC_000329	XLOC_000329	Ttll4	chr1:74708318-74748406	SAL	COC	OK	0	0	0.110882	0.0402639	0.0145264	0.0638916	yes	protein_coding
XLOC_000339	XLOC_000339	Stk16	chr1:75207412-75215828	SAL	COC	OK	0	0	0.0357581	0.026708	0.00914646	0.0451928	yes	protein_coding
XLOC_000349	XLOC_000349	Slc4a3	chr1:75542840-75558747	SAL	COC	OK	0	0	0.0549824	0.00364094	0.00102633	0.00802567	yes	protein_coding
XLOC_000355	XLOC_000355	Mogat1	chr1:78494380-78534748	SAL	COC	OK	0	0	0.525195	7.8371e-197	0	0	yes	protein_coding
XLOC_000356	XLOC_000356	Acsl3,Utp14b	chr1:78654399-78703562	SAL	COC	OK	0	0	0.0469128	0.0319019	0.0111667	0.0523026	yes	protein_coding
XLOC_000360	XLOC_000360	9430031J16Rik	chr1:81073524-81338339	SAL	COC	OK	0	0	0.0129732	0.00571484	0.00167285	0.0118252	yes	protein_coding
XLOC_000390	XLOC_000390	Itm2c	chr1:87790855-87805250	SAL	COC	OK	0	0	0.0105988	0.00518214	0.00150418	0.0108862	yes	protein_coding
XLOC_000408	XLOC_000408	Eif4e2	chr1:89110488-89137063	SAL	COC	OK	0	0	0.0210574	0	0	0	yes	protein_coding
XLOC_000415	XLOC_000415	Inpp5d	chr1:89516886-89617082	SAL	COC	OK	0	0	0.129548	0.00151673	0.000400294	0.00359279	yes	protein_coding
XLOC_000478	XLOC_000478	2012-09-02	chr1:95375540-95406837	SAL	COC	OK	0	0	0.0595347	0.00168675	0.000448533	0.00399622	yes	protein_coding
XLOC_000518	XLOC_000518	Phlpp1	chr1:108068328-108290827	SAL	COC	OK	0	0	0.0526104	0.0568098	0.0215159	0.0852218	yes	protein_coding
XLOC_000555	XLOC_000555	Gpr39	chr1:127573571-127809678	SAL	COC	OK	0	0	0.552542	4.5024e-07	8.12775e-08	1.33713e-06	yes	protein_coding
XLOC_000580	XLOC_000580	Ctse	chr1:133534882-133572080	SAL	COC	OK	0	0	0.397542	0.00920096	0.00281245	0.0179642	yes	protein_coding
XLOC_000584	XLOC_000584	Slc41a1	chr1:133724069-133745442	SAL	COC	OK	0	0	0.0659241	0.0256657	0.00874773	0.0435772	yes	protein_coding
XLOC_000588	XLOC_000588	Elk4	chr1:133904183-133964639	SAL	COC	OK	0	0	0.072671	0.000144058	3.296e-05	0.00038434	yes	protein_coding
XLOC_000597	XLOC_000597	Dstyk	chr1:134314029-134373622	SAL	COC	OK	0	0	0.0484862	0.0214465	0.00715834	0.0375054	yes	protein_coding
XLOC_000604	XLOC_000604	Plekha6	chr1:135142673-135200012	SAL	COC	OK	0	0	0.0209691	2.64494e-82	0	0	yes	protein_coding
XLOC_000640	XLOC_000640	Tmem9	chr1:137904795-137931607	SAL	COC	OK	0	0	0.0507127	7.60524e-06	1.5206e-06	2.22087e-05	yes	protein_coding
XLOC_000662	XLOC_000662	Kcnt2	chr1:142142792-142508640	SAL	COC	OK	0	0	0.0462334	1.42569e-09	2.19415e-10	4.16432e-09	yes	protein_coding
XLOC_000676	XLOC_000676	Tpr	chr1:152208434-152313295	SAL	COC	OK	0	0	0.125147	3.38167e-167	0	0	yes	protein_coding
XLOC_000734	XLOC_000734	Vamp4	chr1:164500645-164529215	SAL	COC	OK	0	0	0.0442838	0.00024207	5.69646e-05	0.000636745	yes	protein_coding
XLOC_000740	XLOC_000740	Scyl3	chr1:165859230-165924927	SAL	COC	OK	0	0	0.0265063	1.06506e-18	0	0	yes	protein_coding
XLOC_000783	XLOC_000783	1700009P17Rik	chr1:173044048-173057098	SAL	COC	OK	0	0	0.339561	8.4051e-06	1.68731e-06	2.43026e-05	yes	protein_coding
XLOC_000784	XLOC_000784	Mpz	chr1:173080841-173091261	SAL	COC	OK	0	0	0.498602	0.00092391	0.000235757	0.00227877	yes	protein_coding
XLOC_000785	XLOC_000785	Nr1i3	chr1:173144100-173152645	SAL	COC	OK	0	0	0.168574	0.0135957	0.0043194	0.0251637	yes	protein_coding
XLOC_000790	XLOC_000790	Dedd	chr1:173259275-173275777	SAL	COC	OK	0	0	0.0768425	0.037688	0.0134781	0.0605976	yes	protein_coding
XLOC_000805	XLOC_000805	Copa	chr1:173996143-174052461	SAL	COC	OK	0	0	0.0504901	0.0012058	0.000313218	0.00292284	yes	protein_coding
XLOC_000813	XLOC_000813	Igsf9	chr1:174411918-174429009	SAL	COC	OK	0	0	0.122008	0	0	0	yes	protein_coding
XLOC_000865	XLOC_000865	Cdc42bpa	chr1:181890602-182129733	SAL	COC	OK	0	0	0.0620421	0	0	0	yes	protein_coding
XLOC_000882	XLOC_000882	Dnahc14	chr1:183669118-183699805	SAL	COC	OK	0	0	0.388716	0.0334474	0.011778	0.0543969	yes	protein_coding
XLOC_000921	XLOC_000921	Nek2	chr1:193645322-193656929	SAL	COC	OK	0	0	0.103834	4.97114e-05	1.07856e-05	0.000141377	yes	protein_coding
XLOC_000929	XLOC_000929	A130010J15Rik,Irf6	chr1:194979305-195027897	SAL	COC	OK	0	0	0.181131	0.00247315	0.000676421	0.00567945	yes	protein_coding
XLOC_000960	XLOC_000960	Mybl1	chr1:9657495-9690290	SAL	COC	OK	0	0	0.129194	0.064391	0.0248547	0.0948383	yes	protein_coding
XLOC_000973	XLOC_000973	Slco5a1	chr1:12856629-12981258	SAL	COC	OK	0	0	0.150907	3.06194e-07	5.45908e-08	9.10429e-07	yes	protein_coding
XLOC_000980	XLOC_000980	Eya1	chr1:14159034-14300281	SAL	COC	OK	0	0	0.125252	0.0273512	0.00939366	0.0460707	yes	protein_coding
XLOC_000990	XLOC_000990	Stau2	chr1:16218754-16510193	SAL	COC	OK	0	0	0.0229589	0	0	0	yes	protein_coding
XLOC_001066	XLOC_001066	Lman2l	chr1:36473732-36502116	SAL	COC	OK	0	0	0.0172346	0.0498157	0.0185096	0.076516	yes	protein_coding
XLOC_001085	XLOC_001085	Aff3	chr1:38234170-38721800	SAL	COC	OK	0	0	0.0580803	0.043941	0.0160423	0.0688147	yes	protein_coding
XLOC_001106	XLOC_001106	1700029F09Rik,Kdelc1	chr1:44143457-44175653	SAL	COC	OK	0	0	0.124712	0	0	0	yes	protein_coding
XLOC_001121	XLOC_001121	Myo1b	chr1:51806608-51972915	SAL	COC	OK	0	0	0.0581508	0.000889714	0.00022647	0.00220069	yes	protein_coding
XLOC_001124	XLOC_001124	Gls	chr1:52220291-52290076	SAL	COC	OK	0	0	0.0217362	0.0403479	0.0145608	0.0640042	yes	protein_coding
XLOC_001158	XLOC_001158	Clk1	chr1:58467032-58480910	SAL	COC	OK	0	0	0.030129	0	0	0	yes	protein_coding
XLOC_001211	XLOC_001211	Cryga,D630023F18Rik	chr1:65146962-65169788	SAL	COC	OK	0	0	0.41583	9.60651e-156	0	0	yes	protein_coding
XLOC_001249	XLOC_001249	Prkag3	chr1:74786072-74795795	SAL	COC	OK	0	0	0.572222	1.33177e-07	2.3138e-08	3.96776e-07	yes	protein_coding
XLOC_001267	XLOC_001267	Chpf,Obsl1	chr1:75471143-75503027	SAL	COC	OK	0	0	0.0352563	0.00595952	0.00175087	0.0121992	yes	protein_coding
XLOC_001278	XLOC_001278	Wdfy1	chr1:79698836-79778020	SAL	COC	OK	0	0	0.0759474	0	0	0	yes	protein_coding
XLOC_001284	XLOC_001284	Dock10	chr1:80497647-80755128	SAL	COC	OK	0	0	0.0160605	0	0	0	yes	protein_coding
XLOC_001309	XLOC_001309	A630001G21Rik	chr1:87613657-87675218	SAL	COC	OK	0	0	0.290687	5.78109e-06	1.14336e-06	1.69366e-05	yes	protein_coding
XLOC_001324	XLOC_001324	Ecel1	chr1:89044229-89053096	SAL	COC	OK	0	0	0.0483565	0.0448645	0.0164265	0.0699687	yes	protein_coding
XLOC_001363	XLOC_001363	Stk25	chr1:95408655-95532299	SAL	COC	OK	0	0	0.0169869	0.0171253	0.0055749	0.0308972	yes	protein_coding
XLOC_001365	XLOC_001365	Dtymk	chr1:95689152-95698511	SAL	COC	OK	0	0	0.022076	0.0612691	0.02347	0.0908872	yes	protein_coding
XLOC_001378	XLOC_001378	Ppip5k2	chr1:99602624-99690286	SAL	COC	OK	0	0	0.0592682	0.0305229	0.010625	0.0503808	yes	protein_coding
XLOC_001419	XLOC_001419	Gli2	chr1:120730708-120950196	SAL	COC	OK	0	0	0.0526689	9.23567e-07	1.7078e-07	2.72352e-06	yes	protein_coding
XLOC_001430	XLOC_001430	Insig2	chr1:123200929-123229166	SAL	COC	OK	0	0	0.0441474	8.00539e-05	1.77744e-05	0.000220305	yes	protein_coding
XLOC_001445	XLOC_001445	Lct	chr1:130181332-130224895	SAL	COC	OK	0	0	0.802238	0	0	0	yes	protein_coding
XLOC_001457	XLOC_001457	Cd55	chr1:132335603-132453652	SAL	COC	OK	0	0	0.106404	0.0186507	0.00612839	0.0332814	yes	protein_coding
XLOC_001460	XLOC_001460	C4bp	chr1:132531349-132558209	SAL	COC	OK	0	0	0.439717	0.00426606	0.00121819	0.00919067	yes	protein_coding
XLOC_001470	XLOC_001470	Rassf5	chr1:133049757-133141835	SAL	COC	OK	0	0	0.00672194	0.0402332	0.0145139	0.063875	yes	protein_coding
XLOC_001474	XLOC_001474	Mfsd4	chr1:133904183-133964639	SAL	COC	OK	0	0	0.0602804	3.11823e-05	6.62096e-06	9.01935e-05	yes	protein_coding
XLOC_001489	XLOC_001489	Atp2b4	chr1:135599254-135697618	SAL	COC	OK	0	0	0.0366679	0.00176012	0.000469474	0.00415234	yes	protein_coding
XLOC_001490	XLOC_001490	Optc	chr1:135793772-135817991	SAL	COC	OK	0	0	0.280611	0	0	0	yes	protein_coding
XLOC_001510	XLOC_001510	Ipo9	chr1:137278888-137327076	SAL	COC	OK	0	0	0.0387618	1.38917e-05	2.84722e-06	4.05284e-05	yes	protein_coding
XLOC_001534	XLOC_001534	Crb1	chr1:141093632-141273677	SAL	COC	OK	0	0	0.324726	3.39433e-05	7.23507e-06	9.81921e-05	yes	protein_coding
XLOC_001562	XLOC_001562	BC003331	chr1:152208434-152313295	SAL	COC	OK	0	0	0.0711048	1.98557e-05	4.13234e-06	5.76944e-05	yes	protein_coding
XLOC_001563	XLOC_001563	Prg4	chr1:152208434-152313295	SAL	COC	OK	0	0	0.073252	4.07911e-15	4.44089e-16	1.01777e-14	yes	protein_coding
XLOC_001564	XLOC_001564	Hmcn1	chr1:152409653-152840565	SAL	COC	OK	0	0	0.19942	0.0110007	0.00342121	0.020988	yes	protein_coding
XLOC_001572	XLOC_001572	Tsen15	chr1:154217864-154233818	SAL	COC	OK	0	0	0.0522527	0.043069	0.0156808	0.0676623	yes	protein_coding
XLOC_001598	XLOC_001598	Tor1aip1	chr1:157851728-157915991	SAL	COC	OK	0	0	0.137735	1.50284e-05	3.09047e-06	4.37347e-05	yes	protein_coding
XLOC_001617	XLOC_001617	Tnn	chr1:162015164-162083711	SAL	COC	OK	0	0	0.411898	0.00860198	0.0026127	0.0168956	yes	protein_coding
XLOC_001638	XLOC_001638	Fmo1	chr1:164759691-164796679	SAL	COC	OK	0	0	0.082178	0.0323357	0.0113378	0.052765	yes	protein_coding
XLOC_001647	XLOC_001647	BC055324	chr1:165859230-165924927	SAL	COC	OK	0	0	0.0793351	2.89286e-131	0	0	yes	protein_coding
XLOC_001682	XLOC_001682	Pbx1	chr1:170050129-170362300	SAL	COC	OK	0	0	0.0148574	0.0118638	0.00371739	0.0223166	yes	protein_coding
XLOC_001700	XLOC_001700	Fcgr2b	chr1:172890688-172906678	SAL	COC	OK	0	0	0.268942	1.12403e-59	0	0	yes	protein_coding
XLOC_001704	XLOC_001704	Tomm40l	chr1:173144100-173152645	SAL	COC	OK	0	0	0.0505532	0.0356927	0.0126741	0.0577307	yes	protein_coding
XLOC_001725	XLOC_001725	Casq1	chr1:174140024-174150026	SAL	COC	OK	0	0	0.226123	4.2972e-61	0	0	yes	protein_coding
XLOC_001772	XLOC_001772	Gm16586,Hnrnpu	chr1:180249260-180267928	SAL	COC	OK	0	0	0.0121307	0.0158806	0.00512801	0.0287927	yes	protein_coding
XLOC_001778	XLOC_001778	Adck3	chr1:181890602-182129733	SAL	COC	OK	0	0	0.0883648	0	0	0	yes	protein_coding
XLOC_001779	XLOC_001779	Psen2	chr1:182157134-182193569	SAL	COC	OK	0	0	0.167629	6.54671e-09	1.04609e-09	1.90122e-08	yes	protein_coding
XLOC_001787	XLOC_001787	Wdr26	chr1:183103358-183142109	SAL	COC	OK	0	0	0.0406474	0.0116959	0.00365958	0.022097	yes	protein_coding
XLOC_001852	XLOC_001852	Hsd11b1	chr1:195029232-195090248	SAL	COC	OK	0	0	0.162443	0.0190684	0.006281	0.0339584	yes	protein_coding
XLOC_001881	XLOC_001881	Katna1	chr10:7445797-7482948	SAL	COC	OK	0	0	0.0445558	0.0572482	0.0217068	0.0858845	yes	protein_coding
XLOC_001901	XLOC_001901	Plagl1	chr10:12810496-12851500	SAL	COC	OK	0	0	0.138553	0	0	0	yes	protein_coding
XLOC_001938	XLOC_001938	Sgk1	chr10:21601989-21719709	SAL	COC	OK	0	0	0.0462837	0.0148171	0.00474969	0.0270436	yes	protein_coding
XLOC_001942	XLOC_001942	Slc2a12	chr10:22364816-22451744	SAL	COC	OK	0	0	0.199274	0.0193917	0.00639946	0.0342936	yes	protein_coding
XLOC_002003	XLOC_002003	Lama4	chr10:38685320-38829994	SAL	COC	OK	0	0	0.0621967	0.0218924	0.00732437	0.0380742	yes	protein_coding
XLOC_002022	XLOC_002022	Mical1	chr10:41196119-41210175	SAL	COC	OK	0	0	0.111298	7.15949e-10	1.08429e-10	2.09609e-09	yes	protein_coding
XLOC_002054	XLOC_002054	Hace1	chr10:45297634-45432151	SAL	COC	OK	0	0	0.0565603	0.0684582	0.0266787	0.0996079	yes	protein_coding
XLOC_002083	XLOC_002083	Gcc2	chr10:57718244-57768347	SAL	COC	OK	0	0	0.0473845	0.0274004	0.0094126	0.0460705	yes	protein_coding
XLOC_002103	XLOC_002103	4632428N05Rik	chr10:59765495-60159238	SAL	COC	OK	0	0	0.0279121	0	0	0	yes	protein_coding
XLOC_002107	XLOC_002107	Tbata	chr10:60634701-60651589	SAL	COC	OK	0	0	0.384069	4.75238e-13	6.21725e-14	1.34057e-12	yes	protein_coding
XLOC_002116	XLOC_002116	Aifm2	chr10:61178010-61246895	SAL	COC	OK	0	0	0.0688061	0.00950242	0.00291354	0.0184482	yes	protein_coding
XLOC_002139	XLOC_002139	Egr2	chr10:66998222-67004936	SAL	COC	OK	0	0	0.127792	0.00331431	0.000927273	0.00737769	yes	protein_coding
XLOC_002144	XLOC_002144	Rhobtb1	chr10:68614181-68754539	SAL	COC	OK	0	0	0.356105	9.0284e-51	0	0	yes	protein_coding
XLOC_002146	XLOC_002146	Ccdc6	chr10:69559868-69655948	SAL	COC	OK	0	0	0.0885603	5.53855e-14	7.10543e-15	1.56448e-13	yes	protein_coding
XLOC_002153	XLOC_002153	Ipmk	chr10:70810510-70896075	SAL	COC	OK	0	0	0.04672	3.0047e-06	5.79557e-07	8.78131e-06	yes	protein_coding
XLOC_002158	XLOC_002158	Zwint	chr10:72117592-72137712	SAL	COC	OK	0	0	0.0233102	5.24602e-08	8.86789e-09	1.56109e-07	yes	protein_coding
XLOC_002163	XLOC_002163	Rab36	chr10:74499802-74517493	SAL	COC	OK	0	0	0.0244607	0.041135	0.0148835	0.0651476	yes	protein_coding
XLOC_002182	XLOC_002182	2610028H24Rik	chr10:75911825-75978598	SAL	COC	OK	0	0	0.539257	5.54911e-06	1.09572e-06	1.6264e-05	yes	protein_coding
XLOC_002250	XLOC_002250	Midn	chr10:79611016-79621113	SAL	COC	OK	0	0	0.0453288	0.0678476	0.0264035	0.0989859	yes	protein_coding
XLOC_002255	XLOC_002255	Ndufs7	chr10:79711865-79719539	SAL	COC	OK	0	0	0.0383169	0.00943711	0.00289161	0.0183412	yes	protein_coding
XLOC_002256	XLOC_002256	Dazap1	chr10:79724230-79751153	SAL	COC	OK	0	0	0.0275848	0.0363511	0.0129387	0.0587154	yes	protein_coding
XLOC_002280	XLOC_002280	Map2k2	chr10:80568659-80587442	SAL	COC	OK	0	0	0.0212755	0.0237885	0.00803559	0.0409248	yes	protein_coding
XLOC_002289	XLOC_002289	Pip5k1c	chr10:80755707-80782718	SAL	COC	OK	0	0	0.0210911	0.0616405	0.0236341	0.0913767	yes	protein_coding
XLOC_002293	XLOC_002293	Dohh	chr10:80847172-80854305	SAL	COC	OK	0	0	0.0321757	0.0431796	0.0157266	0.0677796	yes	protein_coding
XLOC_002299	XLOC_002299	Tle2	chr10:81035356-81053590	SAL	COC	OK	0	0	0.0711475	0.0110633	0.00344261	0.0210485	yes	protein_coding
XLOC_002301	XLOC_002301	Ankrd24	chr10:81091284-81110355	SAL	COC	OK	0	0	0.115927	1.71915e-43	0	0	yes	protein_coding
XLOC_002309	XLOC_002309	Tdg	chr10:82092572-82153395	SAL	COC	OK	0	0	0.0526714	0.00577772	0.00169287	0.0119089	yes	protein_coding
XLOC_002349	XLOC_002349	Igf1	chr10:87289121-87399792	SAL	COC	OK	0	0	0.137021	0.00301704	0.000837884	0.00675498	yes	protein_coding
XLOC_002373	XLOC_002373	Hal	chr10:92951512-92982049	SAL	COC	OK	0	0	0.528804	0.000125965	2.86186e-05	0.000339694	yes	protein_coding
XLOC_002420	XLOC_002420	Mgat4c	chr10:101144120-101854103	SAL	COC	OK	0	0	0.0664647	0.0115073	0.00359473	0.0217775	yes	protein_coding
XLOC_002501	XLOC_002501	Avil	chr10:126437764-126467896	SAL	COC	OK	0	0	0.43838	2.7086e-05	5.71485e-06	7.85846e-05	yes	protein_coding
XLOC_002502	XLOC_002502	Mettl1	chr10:126468237-126483421	SAL	COC	OK	0	0	0.0679098	2.72003e-06	5.22709e-07	7.96968e-06	yes	protein_coding
XLOC_002504	XLOC_002504	Cdk4	chr10:126500589-126507317	SAL	COC	OK	0	0	0.022592	0.0463961	0.0170667	0.0721058	yes	protein_coding
XLOC_002522	XLOC_002522	Rdh16,Rdh18-ps	chr10:127238207-127283621	SAL	COC	OK	0	0	0.765414	5.98198e-230	0	0	yes	protein_coding
XLOC_002536	XLOC_002536	Timeless	chr10:127662893-127689997	SAL	COC	OK	0	0	0.197126	0.000135412	3.08812e-05	0.00036359	yes	protein_coding
XLOC_002616	XLOC_002616	Tab2	chr10:7625450-7676028	SAL	COC	OK	0	0	0.0342927	0.0359572	0.0127803	0.0581416	yes	protein_coding
XLOC_002655	XLOC_002655	Tnfaip3	chr10:18720715-18735463	SAL	COC	OK	0	0	0.146301	0.00429034	0.0012257	0.00921869	yes	protein_coding
XLOC_002758	XLOC_002758	Smpd2	chr10:41196119-41210175	SAL	COC	OK	0	0	0.0350899	1.24059e-08	2.01554e-09	3.60916e-08	yes	protein_coding
XLOC_002779	XLOC_002779	Prdm1	chr10:44156982-44248307	SAL	COC	OK	0	0	0.311575	0.00314372	0.000875884	0.00702249	yes	protein_coding
XLOC_002804	XLOC_002804	Fam184a	chr10:53352950-53470715	SAL	COC	OK	0	0	0.078044	0.025353	0.00862858	0.0431607	yes	protein_coding
XLOC_002822	XLOC_002822	Oit3	chr10:58885705-58904526	SAL	COC	OK	0	0	0.554747	1.91795e-09	2.97274e-10	5.55522e-09	yes	protein_coding
XLOC_002830	XLOC_002830	Cdh23	chr10:59765495-60159238	SAL	COC	OK	0	0	0.268357	0	0	0	yes	protein_coding
XLOC_002834	XLOC_002834	Sgpl1	chr10:60561389-60610451	SAL	COC	OK	0	0	0.0353263	0.0602156	0.0230058	0.0894699	yes	protein_coding
XLOC_002839	XLOC_002839	H2afy2	chr10:61178010-61246895	SAL	COC	OK	0	0	0.0764705	0.0150455	0.00483066	0.0274189	yes	protein_coding
XLOC_002840	XLOC_002840	Col13a1	chr10:61300983-61441856	SAL	COC	OK	0	0	0.688802	0	0	0	yes	protein_coding
XLOC_002844	XLOC_002844	Hkdc1	chr10:61845884-61885239	SAL	COC	OK	0	0	0.202427	0.0122675	0.00385681	0.0230397	yes	protein_coding
XLOC_002847	XLOC_002847	Srgn	chr10:61956580-61990199	SAL	COC	OK	0	0	0.199125	5.18243e-42	0	0	yes	protein_coding
XLOC_002848	XLOC_002848	2510003E04Rik	chr10:62001373-62041205	SAL	COC	OK	0	0	0.0307251	0.0138564	0.00441085	0.0255129	yes	protein_coding
XLOC_002862	XLOC_002862	Sirt1	chr10:62781752-62844452	SAL	COC	OK	0	0	0.11291	0.042532	0.0154588	0.0668626	yes	protein_coding
XLOC_002876	XLOC_002876	Arid5b	chr10:67558340-67741474	SAL	COC	OK	0	0	0.100372	0.00136235	0.000356867	0.00326739	yes	protein_coding
XLOC_002917	XLOC_002917	Pcbp3	chr10:76224601-76424632	SAL	COC	OK	0	0	0.0702199	0.0441162	0.0161151	0.0688837	yes	protein_coding
XLOC_002918	XLOC_002918	Col18a1	chr10:76494985-76629293	SAL	COC	OK	0	0	0.15554	0.0384053	0.0137689	0.061563	yes	protein_coding
XLOC_002920	XLOC_002920	Adarb1	chr10:76753470-76881015	SAL	COC	OK	0	0	0.0407974	9.81773e-05	2.20223e-05	0.000265726	yes	protein_coding
XLOC_002960	XLOC_002960	Med16	chr10:79357451-79371683	SAL	COC	OK	0	0	0.0373592	0.0258058	0.00880119	0.0438136	yes	protein_coding
XLOC_002965	XLOC_002965	Dos	chr10:79578547-79608558	SAL	COC	OK	0	0	0.0290158	0.0281742	0.00971121	0.0470894	yes	protein_coding
XLOC_002974	XLOC_002974	Tcf3	chr10:79872258-79896392	SAL	COC	OK	0	0	0.0679557	0	0	0	yes	protein_coding
XLOC_003007	XLOC_003007	Nfic	chr10:80858930-80893750	SAL	COC	OK	0	0	0.0984626	1.70289e-222	0	0	yes	protein_coding
XLOC_003014	XLOC_003014	Tle6	chr10:81053648-81063818	SAL	COC	OK	0	0	0.366115	1.25301e-16	0	0	yes	protein_coding
XLOC_003030	XLOC_003030	Slc41a2	chr10:82693592-82800627	SAL	COC	OK	0	0	0.0706664	0.0083293	0.00252227	0.0164568	yes	protein_coding
XLOC_003031	XLOC_003031	Aldh1l2	chr10:82950194-82996885	SAL	COC	OK	0	0	0.127727	0.00557489	0.00162838	0.0115782	yes	protein_coding
XLOC_003032	XLOC_003032	Appl2	chr10:83062777-83111483	SAL	COC	OK	0	0	0.0483083	0.0146899	0.00470466	0.0268081	yes	protein_coding
XLOC_003060	XLOC_003060	Chpt1	chr10:87915489-87966818	SAL	COC	OK	0	0	0.0410537	0.00257574	0.000706657	0.00585906	yes	protein_coding
XLOC_003061	XLOC_003061	Mybpc1	chr10:87981023-88067897	SAL	COC	OK	0	0	0.292466	0.0561551	0.0212315	0.0844162	yes	protein_coding
XLOC_003082	XLOC_003082	4930485B16Rik	chr10:92238363-92544363	SAL	COC	OK	0	0	0.115563	6.85562e-05	1.51059e-05	0.000190141	yes	protein_coding
XLOC_003090	XLOC_003090	Vezt	chr10:93401909-93498562	SAL	COC	OK	0	0	0.0593384	0.0255024	0.0086855	0.0432968	yes	protein_coding
XLOC_003098	XLOC_003098	Socs2	chr10:94847995-94879814	SAL	COC	OK	0	0	0.0576039	4.11707e-10	6.15743e-11	1.20309e-09	yes	protein_coding
XLOC_003212	XLOC_003212	Tsfm	chr10:126437764-126467896	SAL	COC	OK	0	0	0.0515545	0.000417466	0.000101369	0.00107381	yes	protein_coding
XLOC_003225	XLOC_003225	Gli1	chr10:126759171-126778645	SAL	COC	OK	0	0	0.139739	0.00254625	0.000697954	0.00582001	yes	protein_coding
XLOC_003231	XLOC_003231	Lrp1	chr10:126975216-127058204	SAL	COC	OK	0	0	0.0224817	0.00269922	0.000743189	0.00610638	yes	protein_coding
XLOC_003262	XLOC_003262	1110012D08Rik	chr10:128228008-128241426	SAL	COC	OK	0	0	0.061737	0.0474634	0.0175151	0.0735735	yes	protein_coding
XLOC_003310	XLOC_003310	Gm11944,Patz1	chr11:3188876-3242974	SAL	COC	OK	0	0	0.176284	0	0	0	yes	protein_coding
XLOC_003311	XLOC_003311	Pik3ip1	chr11:3188876-3242974	SAL	COC	OK	0	0	0.0390498	0.0192977	0.00636498	0.0342347	yes	protein_coding
XLOC_003383	XLOC_003383	Ikzf1	chr11:11542205-11672929	SAL	COC	OK	0	0	0.313891	2.7966e-12	3.78142e-13	7.85156e-12	yes	protein_coding
XLOC_003421	XLOC_003421	Rab1	chr11:20101434-20126859	SAL	COC	OK	0	0	0.0212272	0.0197159	0.00651849	0.0348035	yes	protein_coding
XLOC_003446	XLOC_003446	Xpo1	chr11:23156040-23198249	SAL	COC	OK	0	0	0.0572965	0.0428098	0.0155736	0.0672792	yes	protein_coding
XLOC_003449	XLOC_003449	Pus10	chr11:23546478-23632876	SAL	COC	OK	0	0	0.164044	0.0140976	0.00449565	0.0258598	yes	protein_coding
XLOC_003508	XLOC_003508	Hba-a1	chr11:32183510-32184465	SAL	COC	OK	0	0	0.0408968	0.000357888	8.61181e-05	0.000925706	yes	protein_coding
XLOC_003560	XLOC_003560	Atp10b	chr11:42963378-43124590	SAL	COC	OK	0	0	0.118628	0.0408536	0.014768	0.064681	yes	protein_coding
XLOC_003562	XLOC_003562	Slu7	chr11:43247245-43261483	SAL	COC	OK	0	0	0.0466413	6.91979e-06	1.37833e-06	2.02119e-05	yes	protein_coding
XLOC_003602	XLOC_003602	Gnb2l1	chr11:48613833-48630855	SAL	COC	OK	0	0	0.0152587	0.0511625	0.0190828	0.0780883	yes	protein_coding
XLOC_003630	XLOC_003630	Mapk9	chr11:49660252-49699923	SAL	COC	OK	0	0	0.0166215	0.0290074	0.0100341	0.0483336	yes	protein_coding
XLOC_003641	XLOC_003641	Hnrnph1	chr11:50190491-50200030	SAL	COC	OK	0	0	0.0246941	0.0130579	0.0041314	0.0244001	yes	protein_coding
XLOC_003643	XLOC_003643	Adamts2	chr11:50412799-50621075	SAL	COC	OK	0	0	0.147607	0.000206425	4.81507e-05	0.000545757	yes	protein_coding
XLOC_003659	XLOC_003659	Clk4	chr11:51067152-51095268	SAL	COC	OK	0	0	0.0417321	0.000158008	3.63289e-05	0.000419596	yes	protein_coding
XLOC_003686	XLOC_003686	Kif3a	chr11:53380880-53432171	SAL	COC	OK	0	0	0.02511	0.000183119	4.24367e-05	0.000487053	yes	protein_coding
XLOC_003697	XLOC_003697	Acsl6	chr11:54117299-54178258	SAL	COC	OK	0	0	0.0466418	2.93123e-06	5.64864e-07	8.59443e-06	yes	protein_coding
XLOC_003703	XLOC_003703	Rapgef6	chr11:54336348-54512787	SAL	COC	OK	0	0	0.0608978	0	0	0	yes	protein_coding
XLOC_003733	XLOC_003733	Cnot8	chr11:57917654-57932096	SAL	COC	OK	0	0	0.0503383	0.0532625	0.019982	0.0805916	yes	protein_coding
XLOC_003787	XLOC_003787	Rai1	chr11:59918514-60036083	SAL	COC	OK	0	0	0.0356374	0.0297591	0.0103266	0.0493189	yes	protein_coding
XLOC_003814	XLOC_003814	Fam83g	chr11:61466766-61534328	SAL	COC	OK	0	0	0.168463	4.0069e-48	0	0	yes	protein_coding
XLOC_003823	XLOC_003823	Ubb	chr11:62364672-62366715	SAL	COC	OK	0	0	0.0113568	0.00113633	0.000293988	0.00277537	yes	protein_coding
XLOC_003831	XLOC_003831	Mmgt2	chr11:62462165-62479856	SAL	COC	OK	0	0	0.068919	0.0540568	0.0203239	0.0816091	yes	protein_coding
XLOC_003836	XLOC_003836	Fbxw10,Trim16	chr11:62633732-62690967	SAL	COC	OK	0	0	0.105855	0.00184265	0.000493117	0.00432472	yes	protein_coding
XLOC_003877	XLOC_003877	Myh10	chr11:68505060-68630134	SAL	COC	OK	0	0	0.0488454	0.00490968	0.00141856	0.0103696	yes	protein_coding
XLOC_003883	XLOC_003883	1500010J02Rik	chr11:68829412-68849975	SAL	COC	OK	0	0	0.0465845	0.0279236	0.00961439	0.0468067	yes	protein_coding
XLOC_003884	XLOC_003884	Aurkb	chr11:68859148-68865166	SAL	COC	OK	0	0	0.198372	0.0204944	0.00680542	0.036045	yes	protein_coding
XLOC_003893	XLOC_003893	Aloxe3	chr11:68939397-68962617	SAL	COC	OK	0	0	0.0970825	0.0391566	0.0140744	0.0624689	yes	protein_coding
XLOC_003912	XLOC_003912	Plscr3	chr11:69659877-69672232	SAL	COC	OK	0	0	0.032243	3.99014e-89	0	0	yes	protein_coding
XLOC_003917	XLOC_003917	Cldn7	chr11:69778280-69781387	SAL	COC	OK	0	0	0.467073	4.5093e-12	6.15064e-13	1.26985e-11	yes	protein_coding
XLOC_003920	XLOC_003920	Phf23	chr11:69809278-69813511	SAL	COC	OK	0	0	0.0649637	0.0551752	0.0208068	0.0830904	yes	protein_coding
XLOC_003922	XLOC_003922	Dlg4	chr11:69830586-69859034	SAL	COC	OK	0	0	0.0334393	0.0220769	0.00739321	0.0383227	yes	protein_coding
XLOC_003923	XLOC_003923	Asgr1	chr11:69867586-69871396	SAL	COC	OK	0	0	0.323358	0.0440918	0.0161049	0.0689212	yes	protein_coding
XLOC_003927	XLOC_003927	Slc16a11	chr11:70026253-70029919	SAL	COC	OK	0	0	0.056372	0.0565678	0.0214107	0.0848511	yes	protein_coding
XLOC_003932	XLOC_003932	Arrb2	chr11:70246136-70254330	SAL	COC	OK	0	0	0.0400854	0.0674869	0.0262411	0.0984786	yes	protein_coding
XLOC_003934	XLOC_003934	Zmynd15	chr11:70267484-70279704	SAL	COC	OK	0	0	0.447582	3.80419e-27	0	0	yes	protein_coding
XLOC_003944	XLOC_003944	Kif1c	chr11:70514049-70545466	SAL	COC	OK	0	0	0.00176554	0.00296321	0.00082178	0.00664721	yes	protein_coding
XLOC_003948	XLOC_003948	Rpain	chr11:70783714-70791335	SAL	COC	OK	0	0	0.04418	0.0472633	0.0174309	0.073262	yes	protein_coding
XLOC_003964	XLOC_003964	Mybbp1a	chr11:72254856-72303463	SAL	COC	OK	0	0	0.0776024	0.0169338	0.00550588	0.0306078	yes	protein_coding
XLOC_003966	XLOC_003966	Ankfy1	chr11:72503507-72585648	SAL	COC	OK	0	0	0.0368665	0.0612411	0.0234577	0.0908876	yes	protein_coding
XLOC_003978	XLOC_003978	Trpv1	chr11:73047793-73074744	SAL	COC	OK	0	0	0.538753	5.71018e-05	1.24712e-05	0.000160018	yes	protein_coding
XLOC_004007	XLOC_004007	Mett10d	chr11:74584331-74642027	SAL	COC	OK	0	0	0.103441	0.0124881	0.00393324	0.0234195	yes	protein_coding
XLOC_004019	XLOC_004019	2210403K04Rik,Tlcd2	chr11:75275040-75284401	SAL	COC	OK	0	0	0.0379011	0.00257498	0.000706432	0.00586387	yes	protein_coding
XLOC_004026	XLOC_004026	Myo1c	chr11:75464191-75488134	SAL	COC	OK	0	0	0.143476	4.92938e-05	1.06908e-05	0.000140386	yes	protein_coding
XLOC_004027	XLOC_004027	Crk	chr11:75492760-75520410	SAL	COC	OK	0	0	0.0357477	0.00085304	0.00021654	0.00211831	yes	protein_coding
XLOC_004050	XLOC_004050	Coro6	chr11:77275912-77283986	SAL	COC	OK	0	0	0.103357	9.77655e-07	1.81136e-07	2.88235e-06	yes	protein_coding
XLOC_004059	XLOC_004059	Sez6	chr11:77744301-77792550	SAL	COC	OK	0	0	0.0264279	0.0001913	4.44378e-05	0.000508418	yes	protein_coding
XLOC_004067	XLOC_004067	Rab34	chr11:78001931-78005695	SAL	COC	OK	0	0	0.056361	0.0411901	0.0149061	0.0652076	yes	protein_coding
XLOC_004071	XLOC_004071	BC030499	chr11:78104342-78110307	SAL	COC	OK	0	0	0.17966	0.00557705	0.00162906	0.0115718	yes	protein_coding
XLOC_004073	XLOC_004073	Aldoc	chr11:78136469-78141283	SAL	COC	OK	0	0	0.0150757	0.00366759	0.00103445	0.008046	yes	protein_coding
XLOC_004101	XLOC_004101	Rhot1	chr11:80022520-80081409	SAL	COC	OK	0	0	0.0480551	0.011064	0.00344283	0.0210322	yes	protein_coding
XLOC_004124	XLOC_004124	Lig3	chr11:82594609-82684712	SAL	COC	OK	0	0	0.080459	1.00677e-07	1.73453e-08	2.99555e-07	yes	protein_coding
XLOC_004126	XLOC_004126	Unc45b	chr11:82724051-82776443	SAL	COC	OK	0	0	0.0256975	1.17709e-208	0	0	yes	protein_coding
XLOC_004138	XLOC_004138	Rasl10b	chr11:83222818-83234541	SAL	COC	OK	0	0	0.0135262	8.45958e-05	1.88344e-05	0.000231476	yes	protein_coding
XLOC_004187	XLOC_004187	Trim37	chr11:86940578-87034185	SAL	COC	OK	0	0	0.0191757	0.0360675	0.0128246	0.0582705	yes	protein_coding
XLOC_004197	XLOC_004197	Gm11492,Sept4	chr11:87380154-87404041	SAL	COC	OK	0	0	0.0325926	3.34804e-08	5.58814e-09	9.90909e-08	yes	protein_coding
XLOC_004198	XLOC_004198	Mtmr4	chr11:87405663-87429804	SAL	COC	OK	0	0	0.0343269	0.051093	0.0190531	0.0780108	yes	protein_coding
XLOC_004206	XLOC_004206	Mpo	chr11:87607082-87617915	SAL	COC	OK	0	0	0.334939	0.0233527	0.0078714	0.040314	yes	protein_coding
XLOC_004210	XLOC_004210	Srsf1	chr11:87825492-87867259	SAL	COC	OK	0	0	0.0204291	0.00334822	0.000937518	0.00744295	yes	protein_coding
XLOC_004230	XLOC_004230	Cox11	chr11:90499486-90549680	SAL	COC	OK	0	0	0.0719499	0.0133189	0.00422251	0.0247974	yes	protein_coding
XLOC_004244	XLOC_004244	Mrpl27	chr11:94491080-94521403	SAL	COC	OK	0	0	0.0648089	0.00329279	0.000920778	0.00733402	yes	protein_coding
XLOC_004306	XLOC_004306	Osbpl7	chr11:96902873-96930218	SAL	COC	OK	0	0	0.0762621	0.0131492	0.00416323	0.0245086	yes	protein_coding
XLOC_004315	XLOC_004315	Mllt6	chr11:97524727-97546777	SAL	COC	OK	0	0	0.0392307	0.022204	0.00744067	0.0384866	yes	protein_coding
XLOC_004321	XLOC_004321	Lasp1	chr11:97660313-97700078	SAL	COC	OK	0	0	0.0614628	4.64966e-10	6.973e-11	1.35518e-09	yes	protein_coding
XLOC_004329	XLOC_004329	Ppp1r1b	chr11:98209717-98219597	SAL	COC	OK	0	0	0.0183406	0.000665583	0.000166294	0.00166935	yes	protein_coding
XLOC_004335	XLOC_004335	Grb7	chr11:98307707-98316687	SAL	COC	OK	0	0	0.180611	0.0182233	0.00597268	0.0326548	yes	protein_coding
XLOC_004336	XLOC_004336	Zpbp2	chr11:98412410-98419979	SAL	COC	OK	0	0	0.442191	0.000418456	0.000101624	0.00107494	yes	protein_coding
XLOC_004343	XLOC_004343	Thra	chr11:98601951-98636647	SAL	COC	OK	0	0	0.0323312	0.0117462	0.00367689	0.0221647	yes	protein_coding
XLOC_004344	XLOC_004344	Casc3,Msl1	chr11:98656829-98695128	SAL	COC	OK	0	0	0.0253484	0.0679333	0.0264421	0.0990796	yes	protein_coding
XLOC_004377	XLOC_004377	Fkbp10	chr11:100277010-100303122	SAL	COC	OK	0	0	0.101922	0.0274048	0.00941431	0.046048	yes	protein_coding
XLOC_004379	XLOC_004379	Ttc25	chr11:100406920-100433882	SAL	COC	OK	0	0	0.126011	0.0482635	0.0178524	0.0744326	yes	protein_coding
XLOC_004380	XLOC_004380	Cnp	chr11:100436217-100565585	SAL	COC	OK	0	0	0.0178347	0.0401345	0.0144735	0.0637744	yes	protein_coding
XLOC_004385	XLOC_004385	Atp6v0a1	chr11:100870765-100925033	SAL	COC	OK	0	0	0.0252825	0.000209601	4.89325e-05	0.000553758	yes	protein_coding
XLOC_004386	XLOC_004386	Naglu	chr11:100931325-100938986	SAL	COC	OK	0	0	0.0908436	0.0593843	0.0226407	0.0884272	yes	protein_coding
XLOC_004393	XLOC_004393	Ramp2,Vps25	chr11:101107341-101120860	SAL	COC	OK	0	0	0.0397435	0.0389647	0.0139962	0.0622739	yes	protein_coding
XLOC_004394	XLOC_004394	Wnk4	chr11:101121880-101138723	SAL	COC	OK	0	0	0.185681	0.00463019	0.00133122	0.00981974	yes	protein_coding
XLOC_004407	XLOC_004407	Nbr1	chr11:101413462-101443265	SAL	COC	OK	0	0	0.0560994	0	0	0	yes	protein_coding
XLOC_004434	XLOC_004434	Adam11	chr11:102622752-102641576	SAL	COC	OK	0	0	0.0391103	0.0378426	0.0135407	0.0608415	yes	protein_coding
XLOC_004465	XLOC_004465	Mettl2	chr11:104987738-105001708	SAL	COC	OK	0	0	0.0506611	0.022479	0.00754352	0.0389357	yes	protein_coding
XLOC_004468	XLOC_004468	Tlk2	chr11:105040120-105145273	SAL	COC	OK	0	0	0.0582189	0.00245921	0.000672321	0.0056646	yes	protein_coding
XLOC_004552	XLOC_004552	Kif19a	chr11:114626701-114651889	SAL	COC	OK	0	0	0.100959	1.80988e-299	0	0	yes	protein_coding
XLOC_004565	XLOC_004565	Ict1	chr11:115265065-115273988	SAL	COC	OK	0	0	0.0486452	0.0054649	0.0015935	0.0114081	yes	protein_coding
XLOC_004571	XLOC_004571	Nup85	chr11:115425747-115445299	SAL	COC	OK	0	0	0.0570885	0.00024544	5.7802e-05	0.000645117	yes	protein_coding
XLOC_004577	XLOC_004577	2310067B10Rik	chr11:115626746-115674953	SAL	COC	OK	0	0	0.0314938	0.000139141	3.17767e-05	0.000371136	yes	protein_coding
XLOC_004578	XLOC_004578	Tsen54	chr11:115676037-115684408	SAL	COC	OK	0	0	0.0644885	0.0658277	0.0254965	0.0964788	yes	protein_coding
XLOC_004579	XLOC_004579	Llgl2	chr11:115685362-115717094	SAL	COC	OK	0	0	0.181537	0.015296	0.00491963	0.0278156	yes	protein_coding
XLOC_004580	XLOC_004580	Myo15b	chr11:115722925-115753906	SAL	COC	OK	0	0	0.240235	0.0058489	0.00171556	0.0120221	yes	protein_coding
XLOC_004585	XLOC_004585	Itgb4	chr11:115836022-115869726	SAL	COC	OK	0	0	0.0770608	0.0193235	0.00637446	0.0342099	yes	protein_coding
XLOC_004595	XLOC_004595	Sphk1	chr11:116392238-116397988	SAL	COC	OK	0	0	0.518117	2.03682e-22	0	0	yes	protein_coding
XLOC_004618	XLOC_004618	Tmc8	chr11:117627301-117654424	SAL	COC	OK	0	0	0.245522	8.0587e-06	1.61502e-06	2.34001e-05	yes	protein_coding
XLOC_004628	XLOC_004628	Engase	chr11:118337783-118350523	SAL	COC	OK	0	0	0.120751	0.013701	0.00435629	0.0253179	yes	protein_coding
XLOC_004636	XLOC_004636	Gaa	chr11:119129200-119146768	SAL	COC	OK	0	0	0.0246463	0.000216938	5.07413e-05	0.00057245	yes	protein_coding
XLOC_004657	XLOC_004657	Slc25a10	chr11:120350719-120360501	SAL	COC	OK	0	0	0.0686397	0.00231386	0.000629689	0.00535493	yes	protein_coding
XLOC_004664	XLOC_004664	Aspscr1	chr11:120534286-120570761	SAL	COC	OK	0	0	0.102996	0	0	0	yes	protein_coding
XLOC_004671	XLOC_004671	Slc16a3	chr11:120809793-120852644	SAL	COC	OK	0	0	0.167945	1.25648e-06	2.34833e-07	3.6885e-06	yes	protein_coding
XLOC_004677	XLOC_004677	Foxk2,Narf	chr11:121098566-121169997	SAL	COC	OK	0	0	0.0177976	0.0102746	0.00317413	0.0198567	yes	protein_coding
XLOC_004680	XLOC_004680	Tbcd	chr11:121313262-121534467	SAL	COC	OK	0	0	0.0474394	0	0	0	yes	protein_coding
XLOC_004721	XLOC_004721	Ewsr1	chr11:4969691-5006096	SAL	COC	OK	0	0	0.0228971	0.0132057	0.00418295	0.0246048	yes	protein_coding
XLOC_004730	XLOC_004730	Mrps24,Urgcp	chr11:5603985-5684713	SAL	COC	OK	0	0	0.0153949	0.00587505	0.0017239	0.0120574	yes	protein_coding
XLOC_004736	XLOC_004736	Gck	chr11:5800822-5850084	SAL	COC	OK	0	0	0.229974	0.0515306	0.0192399	0.078511	yes	protein_coding
XLOC_004737	XLOC_004737	Camk2b	chr11:5869646-5966365	SAL	COC	OK	0	0	0.0120311	0.0118537	0.00371393	0.0223142	yes	protein_coding
XLOC_004748	XLOC_004748	Myo1g	chr11:6406550-6420968	SAL	COC	OK	0	0	0.310042	7.66705e-06	1.53345e-06	2.23516e-05	yes	protein_coding
XLOC_004755	XLOC_004755	Wap	chr11:6531489-6538652	SAL	COC	OK	0	0	0.60485	8.00239e-18	0	0	yes	protein_coding
XLOC_004771	XLOC_004771	Tns3	chr11:8331654-8564538	SAL	COC	OK	0	0	0.0355832	0.00101874	0.000261641	0.00249586	yes	protein_coding
XLOC_004776	XLOC_004776	Sun3	chr11:8916056-8969359	SAL	COC	OK	0	0	0.0410189	1.60882e-09	2.48313e-10	4.66419e-09	yes	protein_coding
XLOC_004785	XLOC_004785	Fignl1	chr11:11687433-11708965	SAL	COC	OK	0	0	0.151955	3.5038e-07	6.27388e-08	1.04393e-06	yes	protein_coding
XLOC_004788	XLOC_004788	Grb10	chr11:11830510-11938686	SAL	COC	OK	0	0	0.0469391	0.0214312	0.00715265	0.0375025	yes	protein_coding
XLOC_004804	XLOC_004804	Plek	chr11:16871208-16979374	SAL	COC	OK	0	0	0.0983697	3.34505e-05	7.12529e-06	9.68826e-05	yes	protein_coding
XLOC_004868	XLOC_004868	Pex13	chr11:23546478-23632876	SAL	COC	OK	0	0	0.0396888	0.058464	0.0222375	0.0873205	yes	protein_coding
XLOC_004892	XLOC_004892	Ccdc85a	chr11:28285684-28484324	SAL	COC	OK	0	0	0.0516262	0.0424003	0.0154044	0.0666671	yes	protein_coding
XLOC_004907	XLOC_004907	Spnb2	chr11:29999394-30180491	SAL	COC	OK	0	0	0.0151679	0.0245446	0.00832151	0.0419994	yes	protein_coding
XLOC_004916	XLOC_004916	Erlec1	chr11:30829783-30854335	SAL	COC	OK	0	0	0.0883496	8.91166e-07	1.64588e-07	2.65379e-06	yes	protein_coding
XLOC_004926	XLOC_004926	Rhbdf1	chr11:32109584-32122300	SAL	COC	OK	0	0	0.102297	0.0110386	0.00343415	0.0210497	yes	protein_coding
XLOC_004927	XLOC_004927	Nprl3	chr11:32125627-32167707	SAL	COC	OK	0	0	0.0535635	0.0372811	0.0133136	0.0600059	yes	protein_coding
XLOC_004950	XLOC_004950	Rars	chr11:35621882-35648008	SAL	COC	OK	0	0	0.0572625	0.0280743	0.00967261	0.0469647	yes	protein_coding
XLOC_005033	XLOC_005033	Canx	chr11:50107968-50139175	SAL	COC	OK	0	0	0.0261718	0.043508	0.0158626	0.0681644	yes	protein_coding
XLOC_005111	XLOC_005111	Sparc	chr11:55208001-55233582	SAL	COC	OK	0	0	0.0263369	0.0239941	0.00811322	0.0412337	yes	protein_coding
XLOC_005154	XLOC_005154	Obscn	chr11:58807757-58949904	SAL	COC	OK	0	0	0.0675796	4.90797e-08	8.28067e-09	1.46125e-07	yes	protein_coding
XLOC_005180	XLOC_005180	Srebf1	chr11:59918514-60036083	SAL	COC	OK	0	0	0.0674558	2.85302e-07	5.07519e-08	8.48349e-07	yes	protein_coding
XLOC_005212	XLOC_005212	Slc47a1	chr11:61156901-61191847	SAL	COC	OK	0	0	0.158781	0.0365852	0.0130329	0.0590327	yes	protein_coding
XLOC_005217	XLOC_005217	Epn2	chr11:61330750-61393187	SAL	COC	OK	0	0	0.0182184	0.0622996	0.0239256	0.0923569	yes	protein_coding
XLOC_005218	XLOC_005218	Slc5a10	chr11:61466766-61534328	SAL	COC	OK	0	0	0.271377	0.0037499	0.00105957	0.0081889	yes	protein_coding
XLOC_005274	XLOC_005274	Ntn1	chr11:68022865-68214325	SAL	COC	OK	0	0	0.0888646	0.0188334	0.00619508	0.0335686	yes	protein_coding
XLOC_005280	XLOC_005280	Rangrf	chr11:68781632-68788687	SAL	COC	OK	0	0	0.145659	0.0109282	0.00339644	0.0208888	yes	protein_coding
XLOC_005286	XLOC_005286	Cntrob	chr11:69112988-69137375	SAL	COC	OK	0	0	0.0513935	0.0394135	0.0141791	0.0627426	yes	protein_coding
XLOC_005292	XLOC_005292	Kdm6b	chr11:69212009-69227177	SAL	COC	OK	0	0	0.0552227	0.0336644	0.0118642	0.0547257	yes	protein_coding
XLOC_005305	XLOC_005305	Senp3	chr11:69486611-69495586	SAL	COC	OK	0	0	0.0455855	0.0679508	0.02645	0.0989566	yes	protein_coding
XLOC_005320	XLOC_005320	Eif5a	chr11:69730215-69735460	SAL	COC	OK	0	0	0.0304709	0.000395047	9.56124e-05	0.00101726	yes	protein_coding
XLOC_005323	XLOC_005323	Acadvl	chr11:69814096-69828913	SAL	COC	OK	0	0	0.0557884	0.0653901	0.0253007	0.0959373	yes	protein_coding
XLOC_005325	XLOC_005325	Slc16a13	chr11:70030290-70034496	SAL	COC	OK	0	0	0.190153	1.3098e-08	2.13105e-09	3.80665e-08	yes	protein_coding
XLOC_005327	XLOC_005327	0610010K14Rik	chr11:70048707-70051416	SAL	COC	OK	0	0	0.05903	2.32381e-06	4.43985e-07	6.81213e-06	yes	protein_coding
XLOC_005330	XLOC_005330	Alox12e	chr11:70129111-70136130	SAL	COC	OK	0	0	0.542914	1.64626e-06	3.10637e-07	4.81685e-06	yes	protein_coding
XLOC_005334	XLOC_005334	Cxcl16	chr11:70267484-70279704	SAL	COC	OK	0	0	0.265438	0.00578992	0.00169676	0.0119248	yes	protein_coding
XLOC_005384	XLOC_005384	Ctns	chr11:72997097-73012544	SAL	COC	OK	0	0	0.0537895	0.0537341	0.0201849	0.0811851	yes	protein_coding
XLOC_005426	XLOC_005426	Dph1,Ovca2	chr11:74991144-75004743	SAL	COC	OK	0	0	0.0527591	0.0173815	0.00566742	0.031291	yes	protein_coding
XLOC_005455	XLOC_005455	Cryba1	chr11:77499640-77555294	SAL	COC	OK	0	0	0.832555	8.01472e-12	1.10512e-12	2.26238e-11	yes	protein_coding
XLOC_005517	XLOC_005517	Rffl	chr11:82594609-82684712	SAL	COC	OK	0	0	0.122631	2.2527e-05	4.71425e-06	6.55677e-05	yes	protein_coding
XLOC_005546	XLOC_005546	Aatf	chr11:84236356-84327024	SAL	COC	OK	0	0	0.0709946	0.0595501	0.0227134	0.0886639	yes	protein_coding
XLOC_005552	XLOC_005552	Ggnbp2	chr11:84645862-84684319	SAL	COC	OK	0	0	0.0433755	0.0581439	0.0220976	0.0869585	yes	protein_coding
XLOC_005573	XLOC_005573	Cltc	chr11:86507852-86571067	SAL	COC	OK	0	0	0.0265908	0.000353832	8.50855e-05	0.000915957	yes	protein_coding
XLOC_005588	XLOC_005588	Lpo	chr11:87619929-87641791	SAL	COC	OK	0	0	0.329267	0.000447368	0.000109079	0.0011488	yes	protein_coding
XLOC_005593	XLOC_005593	Dynll2	chr11:87793026-87801035	SAL	COC	OK	0	0	0.0243148	1.86501e-07	3.27377e-08	5.54866e-07	yes	protein_coding
XLOC_005596	XLOC_005596	Msi2	chr11:88152883-88579827	SAL	COC	OK	0	0	0.0678474	0.000835747	0.000211868	0.00208099	yes	protein_coding
XLOC_005599	XLOC_005599	Akap1	chr11:88692105-88725900	SAL	COC	OK	0	0	0.148968	4.41566e-05	9.52719e-06	0.000126705	yes	protein_coding
XLOC_005610	XLOC_005610	Ankfn1	chr11:89282300-89500945	SAL	COC	OK	0	0	0.27737	0.0162276	0.00525218	0.0293767	yes	protein_coding
XLOC_005628	XLOC_005628	Nme1,Nme2,RP23-378I13.5	chr11:93811127-93829835	SAL	COC	OK	0	0	0.0110423	0.0538849	0.0202498	0.0813565	yes	protein_coding
XLOC_005633	XLOC_005633	Cacna1g	chr11:94269704-94335414	SAL	COC	OK	0	0	0.0886608	0	0	0	yes	protein_coding
XLOC_005639	XLOC_005639	Eme1	chr11:94491080-94521403	SAL	COC	OK	0	0	0.142346	0.00225338	0.000612016	0.00523518	yes	protein_coding
XLOC_005690	XLOC_005690	Npepps	chr11:97067155-97144211	SAL	COC	OK	0	0	0.0329074	0.00179228	0.000478677	0.00422348	yes	protein_coding
XLOC_005700	XLOC_005700	Cwc25	chr11:97606794-97627870	SAL	COC	OK	0	0	0.0875724	0.0246549	0.00836331	0.0421812	yes	protein_coding
XLOC_005730	XLOC_005730	Smarce1	chr11:99070360-99092331	SAL	COC	OK	0	0	0.0241544	0.0456736	0.0167643	0.0710751	yes	protein_coding
XLOC_005812	XLOC_005812	Hap1	chr11:100208640-100217442	SAL	COC	OK	0	0	0.0166432	0.000828864	0.000210011	0.00206832	yes	protein_coding
XLOC_005818	XLOC_005818	Acly	chr11:100337666-100389314	SAL	COC	OK	0	0	0.0269583	0.00457958	0.00131546	0.00975284	yes	protein_coding
XLOC_005819	XLOC_005819	Dnajc7	chr11:100436217-100565585	SAL	COC	OK	0	0	0.0126567	0.0439467	0.0160447	0.0687844	yes	protein_coding
XLOC_005820	XLOC_005820	Zfp385c	chr11:100436217-100565585	SAL	COC	OK	0	0	0.314015	5.86924e-05	1.28355e-05	0.000163827	yes	protein_coding
XLOC_005834	XLOC_005834	Plekhh3	chr11:101023992-101052038	SAL	COC	OK	0	0	0.0371422	0.000161355	3.71399e-05	0.000427607	yes	protein_coding
XLOC_005838	XLOC_005838	Ccdc56	chr11:101139281-101163600	SAL	COC	OK	0	0	0.0393274	0.0368738	0.0131492	0.0594119	yes	protein_coding
XLOC_005848	XLOC_005848	Etv4	chr11:101631055-101646685	SAL	COC	OK	0	0	0.074497	0.06606	0.0256005	0.0966718	yes	protein_coding
XLOC_005852	XLOC_005852	Mpp3	chr11:101860965-101889775	SAL	COC	OK	0	0	0.0548657	0.00853928	0.00259188	0.0167759	yes	protein_coding
XLOC_005861	XLOC_005861	Hdac5	chr11:102055745-102091480	SAL	COC	OK	0	0	0.0501914	0.000353115	8.4903e-05	0.000916701	yes	protein_coding
XLOC_005864	XLOC_005864	Slc4a1	chr11:102210137-102227517	SAL	COC	OK	0	0	0.21837	1.7899e-05	3.70842e-06	5.19749e-05	yes	protein_coding
XLOC_005868	XLOC_005868	Itga2b	chr11:102314610-102331436	SAL	COC	OK	0	0	0.170823	0.000239229	5.6259e-05	0.000629824	yes	protein_coding
XLOC_005889	XLOC_005889	Arhgap27	chr11:103192810-103225965	SAL	COC	OK	0	0	0.0680778	7.77052e-05	1.72275e-05	0.000214256	yes	protein_coding
XLOC_005915	XLOC_005915	Ccdc47,Strada	chr11:106024643-106077658	SAL	COC	OK	0	0	0.0311753	0.016043	0.00518608	0.0290964	yes	protein_coding
XLOC_005921	XLOC_005921	Icam2	chr11:106238969-106249389	SAL	COC	OK	0	0	0.111463	8.81703e-05	1.96708e-05	0.000239734	yes	protein_coding
XLOC_005927	XLOC_005927	Ddx5	chr11:106641668-106650499	SAL	COC	OK	0	0	0.0153061	0.000192388	4.47043e-05	0.000509867	yes	protein_coding
XLOC_005929	XLOC_005929	Smurf2	chr11:106681379-106782029	SAL	COC	OK	0	0	0.0391196	0.0185467	0.00609045	0.0331248	yes	protein_coding
XLOC_005931	XLOC_005931	Kpna2	chr11:106849942-106860855	SAL	COC	OK	0	0	0.403365	4.52869e-29	0	0	yes	protein_coding
XLOC_005933	XLOC_005933	Bptf	chr11:106894394-106993441	SAL	COC	OK	0	0	0.0300948	0.0220611	0.00738732	0.0383194	yes	protein_coding
XLOC_005942	XLOC_005942	Prkca	chr11:107794700-108275710	SAL	COC	OK	0	0	0.0394859	0.00228409	0.000620986	0.00529947	yes	protein_coding
XLOC_005959	XLOC_005959	Abca9	chr11:109962062-110029510	SAL	COC	OK	0	0	0.0361316	0.00575718	0.00168633	0.0118859	yes	protein_coding
XLOC_005990	XLOC_005990	Nat9	chr11:115044145-115108337	SAL	COC	OK	0	0	0.179003	4.0943e-05	8.80275e-06	0.000117931	yes	protein_coding
XLOC_006008	XLOC_006008	Caskin2	chr11:115626746-115674953	SAL	COC	OK	0	0	0.0751575	0.000302841	7.21726e-05	0.000787416	yes	protein_coding
XLOC_006016	XLOC_006016	Trim47,Trim65	chr11:115967065-115992442	SAL	COC	OK	0	0	0.185147	2.00834e-07	3.53347e-08	5.97493e-07	yes	protein_coding
XLOC_006020	XLOC_006020	Acox1	chr11:116033201-116076632	SAL	COC	OK	0	0	0.033685	0.0121959	0.00383204	0.0229105	yes	protein_coding
XLOC_006031	XLOC_006031	Rhbdf2	chr11:116459478-116488333	SAL	COC	OK	0	0	0.263412	0.000668631	0.000167103	0.00167517	yes	protein_coding
XLOC_006037	XLOC_006037	Srsf2	chr11:116704828-116736949	SAL	COC	OK	0	0	0.02645	6.0167e-10	9.07596e-11	1.75919e-09	yes	protein_coding
XLOC_006043	XLOC_006043	Tmc6	chr11:117627301-117654424	SAL	COC	OK	0	0	0.0717476	5.15951e-23	0	0	yes	protein_coding
XLOC_006046	XLOC_006046	Tk1	chr11:117670981-117701222	SAL	COC	OK	0	0	0.144283	0.0379082	0.0135673	0.0609233	yes	protein_coding
XLOC_006067	XLOC_006067	Tbc1d16	chr11:119004358-119089813	SAL	COC	OK	0	0	0.0276555	0.00391778	0.00111095	0.00851375	yes	protein_coding
XLOC_006078	XLOC_006078	Azi1	chr11:119925743-119948141	SAL	COC	OK	0	0	0.126704	6.63687e-07	1.21358e-07	1.96983e-06	yes	protein_coding
XLOC_006080	XLOC_006080	Slc38a10	chr11:119965273-120013655	SAL	COC	OK	0	0	0.107168	2.16724e-12	2.91767e-13	6.11033e-12	yes	protein_coding
XLOC_006100	XLOC_006100	Mafg,Sirt7	chr11:120479685-120494914	SAL	COC	OK	0	0	0.0291933	0.0217604	0.00727518	0.0379538	yes	protein_coding
XLOC_006112	XLOC_006112	Csnk1d	chr11:120809793-120852644	SAL	COC	OK	0	0	0.0511057	6.34847e-05	1.39362e-05	0.000176026	yes	protein_coding
XLOC_006145	XLOC_006145	Adcy3	chr12:4133102-4236693	SAL	COC	OK	0	0	0.0225456	0.0362186	0.0128854	0.05851	yes	protein_coding
XLOC_006164	XLOC_006164	Pum2	chr12:8680939-8759387	SAL	COC	OK	0	0	0.0559774	0.00119954	0.000311484	0.00291037	yes	protein_coding
XLOC_006168	XLOC_006168	Wdr35	chr12:8980697-9035653	SAL	COC	OK	0	0	0.0536951	0	0	0	yes	protein_coding
XLOC_006232	XLOC_006232	Klf11	chr12:25336235-25347639	SAL	COC	OK	0	0	0.244345	1.878e-24	0	0	yes	protein_coding
XLOC_006253	XLOC_006253	Lamb1	chr12:31950098-32014509	SAL	COC	OK	0	0	0.0508274	0.02922	0.0101168	0.0485711	yes	protein_coding
XLOC_006263	XLOC_006263	Sypl	chr12:33638755-33663915	SAL	COC	OK	0	0	0.0317628	0.0295223	0.0102344	0.0489746	yes	protein_coding
XLOC_006265	XLOC_006265	Atxn7l1	chr12:33832557-34079625	SAL	COC	OK	0	0	0.0867599	2.31554e-09	3.60537e-10	6.68599e-09	yes	protein_coding
XLOC_006272	XLOC_006272	Snx13	chr12:35731860-35832141	SAL	COC	OK	0	0	0.0437653	0.0315052	0.0110105	0.0518041	yes	protein_coding
XLOC_006284	XLOC_006284	Etv1	chr12:39505966-39594802	SAL	COC	OK	0	0	0.166437	1.85984e-64	0	0	yes	protein_coding
XLOC_006290	XLOC_006290	Dock4	chr12:41172639-41573073	SAL	COC	OK	0	0	0.141043	0.00269001	0.000740461	0.00610462	yes	protein_coding
XLOC_006374	XLOC_006374	Klhdc1	chr12:70342162-70385619	SAL	COC	OK	0	0	0.0412538	0.0134313	0.00426182	0.0249479	yes	protein_coding
XLOC_006392	XLOC_006392	2700049A03Rik	chr12:72237834-72344290	SAL	COC	OK	0	0	0.138335	4.18747e-05	9.01249e-06	0.000120299	yes	protein_coding
XLOC_006402	XLOC_006402	Slc38a6	chr12:74387765-74455036	SAL	COC	OK	0	0	0.0766967	0.00344271	0.000966113	0.00765329	yes	protein_coding
XLOC_006411	XLOC_006411	Syne2	chr12:76919120-77211913	SAL	COC	OK	0	0	0.0857887	0.00482273	0.00139133	0.0102013	yes	protein_coding
XLOC_006455	XLOC_006455	Sipa1l1	chr12:83270406-83552769	SAL	COC	OK	0	0	0.0243167	0.0142337	0.00454358	0.0260327	yes	protein_coding
XLOC_006466	XLOC_006466	Acot4	chr12:85379328-85400515	SAL	COC	OK	0	0	0.174781	6.25968e-44	0	0	yes	protein_coding
XLOC_006471	XLOC_006471	Ptgr2	chr12:85626181-85656782	SAL	COC	OK	0	0	0.0286074	0.062356	0.0239506	0.0924044	yes	protein_coding
XLOC_006483	XLOC_006483	Ylpm1	chr12:86337270-86411465	SAL	COC	OK	0	0	0.0226391	0	0	0	yes	protein_coding
XLOC_006549	XLOC_006549	Calm1	chr12:101437644-101448024	SAL	COC	OK	0	0	0.0080487	0.0026378	0.000725001	0.00599071	yes	protein_coding
XLOC_006695	XLOC_006695	Dync1h1	chr12:111839661-111905155	SAL	COC	OK	0	0	0.0153249	0.03138	0.0109612	0.0517059	yes	protein_coding
XLOC_006701	XLOC_006701	Traf3	chr12:112398060-112505364	SAL	COC	OK	0	0	0.067152	0.0486164	0.0180015	0.0748827	yes	protein_coding
XLOC_006706	XLOC_006706	Tnfaip2	chr12:112680679-112693229	SAL	COC	OK	0	0	0.126818	0.00158953	0.000420901	0.00375922	yes	protein_coding
XLOC_006712	XLOC_006712	Klc1	chr12:112997059-113052084	SAL	COC	OK	0	0	0.0111767	0.0618644	0.023733	0.0917107	yes	protein_coding
XLOC_006729	XLOC_006729	Tex22	chr12:114312712-114327128	SAL	COC	OK	0	0	0.447618	0.00594074	0.00174487	0.012169	yes	protein_coding
XLOC_006764	XLOC_006764	Cenpo	chr12:4133102-4236693	SAL	COC	OK	0	0	0.165309	6.7429e-06	1.34172e-06	1.97146e-05	yes	protein_coding
XLOC_006802	XLOC_006802	Pqlc3	chr12:16995453-17007214	SAL	COC	OK	0	0	0.0945842	0.00929875	0.0028452	0.0180941	yes	protein_coding
XLOC_006816	XLOC_006816	Ywhaq	chr12:21395931-21423498	SAL	COC	OK	0	0	0.0239998	0.00426699	0.00121848	0.00918333	yes	protein_coding
XLOC_006844	XLOC_006844	Tpo	chr12:30739523-30817489	SAL	COC	OK	0	0	0.183894	0.000937788	0.000239533	0.0023061	yes	protein_coding
XLOC_006880	XLOC_006880	Arl4a	chr12:40732033-40764612	SAL	COC	OK	0	0	0.0471933	0.0322375	0.0112991	0.0526855	yes	protein_coding
XLOC_006987	XLOC_006987	Rtn1	chr12:73312738-73510041	SAL	COC	OK	0	0	0.0482634	0.0273323	0.00938637	0.0460659	yes	protein_coding
XLOC_007013	XLOC_007013	Rab15	chr12:77866524-78022399	SAL	COC	OK	0	0	0.0325727	0.00394126	0.00111815	0.00854201	yes	protein_coding
XLOC_007069	XLOC_007069	1110018G07Rik	chr12:86259097-86324253	SAL	COC	OK	0	0	0.0681511	6.04304e-11	8.67284e-12	1.72699e-10	yes	protein_coding
XLOC_007156	XLOC_007156	Prima1	chr12:104435117-104480360	SAL	COC	OK	0	0	0.065283	0.00208468	0.00056294	0.00484953	yes	protein_coding
XLOC_007162	XLOC_007162	Serpina6	chr12:104884839-104895422	SAL	COC	OK	0	0	0.649893	7.55868e-05	1.6735e-05	0.000208843	yes	protein_coding
XLOC_007202	XLOC_007202	Bcl11b	chr12:109148612-109241812	SAL	COC	OK	0	0	0.0143159	3.99329e-06	7.7855e-07	1.16991e-05	yes	protein_coding
XLOC_007203	XLOC_007203	Setd3	chr12:109344640-109417524	SAL	COC	OK	0	0	0.0773318	5.81372e-05	1.27083e-05	0.000162487	yes	protein_coding
XLOC_007671	XLOC_007671	Rreb1	chr13:37870268-38043871	SAL	COC	OK	0	0	0.0368012	0.0046309	0.00133144	0.00981144	yes	protein_coding
XLOC_007750	XLOC_007750	Sykb	chr13:52678541-52744161	SAL	COC	OK	0	0	0.168489	0.0084676	0.0025681	0.016711	yes	protein_coding
XLOC_007755	XLOC_007755	4732471D19Rik	chr13:54605139-54666796	SAL	COC	OK	0	0	0.0561803	0.000467098	0.000114186	0.00119567	yes	protein_coding
XLOC_007764	XLOC_007764	Unc5a	chr13:55050771-55122746	SAL	COC	OK	0	0	0.0247379	0	0	0	yes	protein_coding
XLOC_007766	XLOC_007766	Zfp346	chr13:55206671-55236186	SAL	COC	OK	0	0	0.023915	0.0644221	0.0248686	0.0948415	yes	protein_coding
XLOC_007767	XLOC_007767	Fgfr4	chr13:55254000-55270120	SAL	COC	OK	0	0	0.441121	0.00556457	0.0016251	0.0115662	yes	protein_coding
XLOC_007795	XLOC_007795	Ntrk2	chr13:58907956-59235331	SAL	COC	OK	0	0	0.0137684	0.0270367	0.00927269	0.0455693	yes	protein_coding
XLOC_007796	XLOC_007796	Naa35	chr13:59686619-59736159	SAL	COC	OK	0	0	0.0564611	0.000146661	3.35872e-05	0.000390404	yes	protein_coding
XLOC_007873	XLOC_007873	Tert	chr13:73764448-73786489	SAL	COC	OK	0	0	0.234391	0.0559815	0.0211561	0.0841625	yes	protein_coding
XLOC_007911	XLOC_007911	Arrdc3	chr13:81022644-81035296	SAL	COC	OK	0	0	0.0829257	0.0254089	0.00864986	0.0432078	yes	protein_coding
XLOC_007941	XLOC_007941	Homer1	chr13:94073711-94174917	SAL	COC	OK	0	0	0.0282239	0.00895458	0.00273011	0.017515	yes	protein_coding
XLOC_007965	XLOC_007965	Gfm2	chr13:97907891-97968312	SAL	COC	OK	0	0	0.0290635	0.0164294	0.00532451	0.0296901	yes	protein_coding
XLOC_007980	XLOC_007980	Smn1	chr13:100894806-100907645	SAL	COC	OK	0	0	0.0419869	0.0202772	0.00672519	0.0356979	yes	protein_coding
XLOC_008046	XLOC_008046	BC067074	chr13:114107291-114169919	SAL	COC	OK	0	0	0.138973	0.00450869	0.0012934	0.00962852	yes	protein_coding
XLOC_008072	XLOC_008072	Pfkp	chr13:6547402-6648023	SAL	COC	OK	0	0	0.0169418	0.0474926	0.0175274	0.0735828	yes	protein_coding
XLOC_008085	XLOC_008085	Zmynd11	chr13:9684081-9764567	SAL	COC	OK	0	0	0.029354	0.0321612	0.0112689	0.0526461	yes	protein_coding
XLOC_008092	XLOC_008092	Lgals8	chr13:12531681-12557211	SAL	COC	OK	0	0	0.062559	0.00279554	0.000771791	0.00631292	yes	protein_coding
XLOC_008100	XLOC_008100	Tbce	chr13:14046940-14131905	SAL	COC	OK	0	0	0.0421874	0.00182116	0.000486951	0.00428611	yes	protein_coding
XLOC_008131	XLOC_008131	Pgbd1	chr13:21513143-21545599	SAL	COC	OK	0	0	0.23202	0.000949721	0.000242783	0.0023343	yes	protein_coding
XLOC_008247	XLOC_008247	Nrsn1	chr13:25343908-25362371	SAL	COC	OK	0	0	0.0324025	0.0289592	0.0100154	0.0482754	yes	protein_coding
XLOC_008271	XLOC_008271	Cdkal1	chr13:29283614-29947543	SAL	COC	OK	0	0	0.136345	0.0495604	0.0184012	0.0762411	yes	protein_coding
XLOC_008361	XLOC_008361	Tpmt	chr13:47120538-47179982	SAL	COC	OK	0	0	0.108496	9.1779e-05	2.05172e-05	0.000248801	yes	protein_coding
XLOC_008374	XLOC_008374	Wnk2	chr13:49131671-49243383	SAL	COC	OK	0	0	0.0368843	5.54585e-08	9.38968e-09	1.64896e-07	yes	protein_coding
XLOC_008376	XLOC_008376	Susd3	chr13:49326058-49344075	SAL	COC	OK	0	0	0.169847	0.00201018	0.00054137	0.00468031	yes	protein_coding
XLOC_008390	XLOC_008390	Sema4d	chr13:51796614-51889116	SAL	COC	OK	0	0	0.0563016	0.0238349	0.00805311	0.0409568	yes	protein_coding
XLOC_008392	XLOC_008392	Auh	chr13:52930487-53025050	SAL	COC	OK	0	0	0.0442491	0.000474086	0.000115998	0.00120943	yes	protein_coding
XLOC_008395	XLOC_008395	Ror2	chr13:53204680-53381493	SAL	COC	OK	0	0	0.314228	0.00309822	0.000862219	0.00692817	yes	protein_coding
[truncated: 1,471 more rows]

## Sheet: splicing.diff.sig
gene_id	test_id	gene	locus	sample_1	sample_2	status	value_1	value_2	sqrt.JS.	test_stat	p_value	q_value	significant	source
[truncated: 1,762 more rows]

[truncated: 2 more sheets: chronic.gene.diff, acute.gene.diff]
