# Supplementary material for: Chronic cocaine-regulated epigenomic changes in mouse nucleus accumbens
Source: Genome Biol. 2014 Apr 22;15(4):R65. doi: 10.1186/gb-2014-15-4-r65 (PMC4073058; doi:10.1186/gb-2014-15-4-r65)
Supplement: Additional file 6: Table S3 — GO term enrichment of genes that have altered splicing. The altered splicing group combines the genes that contain alternative promoter usage and/or alternative splicing. DAVID is used to perform GO analysis. Only three GO categories are used: biological process, cellular component, and molecular function. [file gb-2014-15-4-r65-S6.xlsx]

## Sheet: diff.gene.splicing.DAVID.GO
Category	Term	Count	%	PValue	Genes	List Total	Pop Hits	Pop Total	Fold Enrichment	Benjamini
GOTERM_MF_FAT	GO:0000166~nucleotide binding	412	14.3654	1.17821e-10	XRCC3, BC016495, XRCC6, CLK1, ACTG1, ACTG2, CLK4, ILK, DHX35, TLK2, MAP2K7, TYRO3, YARS, OPA1, GBP5, KIF5B, KIF5A, LIG1, PIK3CD, PTBP1, LIG3, SCYL3, NME6, NME5, NME2, NME3, NME1, MAPK3, MAPK9, ROR2, MAPK8, ZCRB1, BCL2L2, ARF5, NAGK, ACSBG1, URGCP, NPHP3, NAT10, DHX58, KIF3A, MAP2K2, SPHK1, ACACA, VDAC2, UBE2L3, ATM, RERG, UBA1, RAB1, ARF3, UBA2, CDC42BPA, HSPA14, TNK1, TNK2, ACAD10, ATP10B, TRPV1…	1905	2183	13288	1.31646	1.54581e-07
GOTERM_MF_FAT	GO:0017076~purine nucleotide binding	360	12.5523	2.37654e-10	ADCY3, XRCC3, XRCC6, BC016495, AURKB, CLK1, CCT3, ACTG1, ATP2B2, ACTG2, ATP2B4, WNK4, OASL1, ILK, CLK4, RAB23, DHX35, RAPGEF3, TLK2, MAP2K7, GTPBP2, TYRO3, YARS, OPA1, GTPBP3, GBP5, KIF5B, GTPBP6, KIF5A, HKDC1, LIG1, PIK3CD, LIG3, ABCC10, WNK2, SCYL3, NME6, NME5, PNKP, RND3, NME2, NME3, NME1, RARS, MAPK3, RAB15, MAPK9, ROR2, MAPK8, 5430435G22RIK, CLCN3, PFKFB4, NEK2, PFKFB3, PFKFB1, ADRBK1, ARF5,…	1905	1871	13288	1.34213	1.55901e-07
GOTERM_MF_FAT	GO:0030554~adenyl nucleotide binding	304	10.5997	3.76567e-10	ADCY3, XRCC3, BC016495, XRCC6, AURKB, CCT3, CLK1, ACTG1, ATP2B2, ACTG2, ATP2B4, WNK4, OASL1, ILK, CLK4, DHX35, TLK2, RAPGEF3, MAP2K7, TYRO3, YARS, KIF5B, KIF5A, HKDC1, LIG1, PIK3CD, LIG3, ABCC10, WNK2, SCYL3, NME6, NME5, PNKP, NME2, NME3, NME1, RARS, MAPK3, ROR2, MAPK9, MAPK8, CLCN3, PFKFB4, PFKFB3, NEK2, PFKFB1, ADRBK1, NAGK, TK1, ACSBG1, NPHP3, MOV10, VRK3, NAT10, SUPV3L1, DHX58, KIF3A, MAP2K2,…	1905	1535	13288	1.38143	1.64685e-07
GOTERM_MF_FAT	GO:0001883~purine nucleoside binding	305	10.6346	6.28498e-10	ADCY3, XRCC3, BC016495, XRCC6, AURKB, CCT3, CLK1, ACTG1, ATP2B2, ACTG2, ATP2B4, WNK4, OASL1, ILK, CLK4, DHX35, TLK2, RAPGEF3, MAP2K7, TYRO3, YARS, KIF5B, KIF5A, HKDC1, LIG1, PIK3CD, LIG3, ABCC10, WNK2, SCYL3, NME6, NME5, PNKP, NME2, NME3, NME1, RARS, MAPK3, ROR2, MAPK9, MAPK8, CLCN3, PFKFB4, PFKFB3, NEK2, PFKFB1, ADRBK1, NAGK, TK1, ACSBG1, NPHP3, MOV10, VRK3, NAT10, SUPV3L1, DHX58, KIF3A, MAP2K2,…	1905	1548	13288	1.37434	1.64918e-07
GOTERM_MF_FAT	GO:0001882~nucleoside binding	307	10.7043	5.29102e-10	ADCY3, XRCC3, BC016495, XRCC6, AURKB, CCT3, CLK1, ACTG1, ATP2B2, ACTG2, ATP2B4, WNK4, OASL1, ILK, CLK4, DHX35, TLK2, RAPGEF3, MAP2K7, TYRO3, YARS, KIF5B, KIF5A, HKDC1, LIG1, PIK3CD, LIG3, ABCC10, WNK2, SCYL3, NME6, NME5, PNKP, NME2, NME3, NME1, RARS, MAPK3, ROR2, MAPK9, MAPK8, CLCN3, PFKFB4, PFKFB3, NEK2, PFKFB1, ADRBK1, NAGK, TK1, ACSBG1, NPHP3, MOV10, VRK3, NAT10, SUPV3L1, DHX58, SLC28A3, KIF3A…	1905	1558	13288	1.37447	1.73546e-07
GOTERM_MF_FAT	GO:0032553~ribonucleotide binding	344	11.9944	1.17475e-09	ADCY3, XRCC3, XRCC6, BC016495, AURKB, CCT3, CLK1, ACTG1, ATP2B2, ACTG2, ATP2B4, WNK4, OASL1, ILK, CLK4, RAB23, DHX35, RAPGEF3, TLK2, MAP2K7, GTPBP2, TYRO3, YARS, OPA1, GTPBP3, GBP5, KIF5B, GTPBP6, KIF5A, HKDC1, LIG1, PIK3CD, LIG3, ABCC10, WNK2, SCYL3, NME6, NME5, PNKP, RND3, NME2, NME3, NME1, RARS, MAPK3, RAB15, MAPK9, ROR2, MAPK8, 5430435G22RIK, CLCN3, PFKFB4, NEK2, PFKFB3, PFKFB1, ADRBK1, ARF5,…	1905	1796	13288	1.33603	2.56879e-07
GOTERM_MF_FAT	GO:0032555~purine ribonucleotide binding	344	11.9944	1.17475e-09	ADCY3, XRCC3, XRCC6, BC016495, AURKB, CCT3, CLK1, ACTG1, ATP2B2, ACTG2, ATP2B4, WNK4, OASL1, ILK, CLK4, RAB23, DHX35, RAPGEF3, TLK2, MAP2K7, GTPBP2, TYRO3, YARS, OPA1, GTPBP3, GBP5, KIF5B, GTPBP6, KIF5A, HKDC1, LIG1, PIK3CD, LIG3, ABCC10, WNK2, SCYL3, NME6, NME5, PNKP, RND3, NME2, NME3, NME1, RARS, MAPK3, RAB15, MAPK9, ROR2, MAPK8, 5430435G22RIK, CLCN3, PFKFB4, NEK2, PFKFB3, PFKFB1, ADRBK1, ARF5,…	1905	1796	13288	1.33603	2.56879e-07
GOTERM_MF_FAT	GO:0032559~adenyl ribonucleotide binding	288	10.0418	1.89298e-09	ADCY3, XRCC3, BC016495, XRCC6, AURKB, CCT3, CLK1, ACTG1, ATP2B2, ACTG2, ATP2B4, WNK4, OASL1, ILK, CLK4, DHX35, TLK2, RAPGEF3, MAP2K7, TYRO3, YARS, KIF5B, KIF5A, HKDC1, LIG1, PIK3CD, LIG3, ABCC10, WNK2, SCYL3, NME6, NME5, PNKP, NME2, NME3, NME1, RARS, MAPK3, ROR2, MAPK9, MAPK8, CLCN3, PFKFB4, PFKFB3, NEK2, PFKFB1, ADRBK1, NAGK, TK1, ACSBG1, MOV10, VRK3, NAT10, SUPV3L1, DHX58, KIF3A, MAP2K2, SPHK1,…	1905	1460	13288	1.37596	3.54798e-07
GOTERM_MF_FAT	GO:0005524~ATP binding	282	9.83264	7.71152e-09	ADCY3, XRCC3, BC016495, XRCC6, AURKB, CCT3, CLK1, ACTG1, ATP2B2, ACTG2, ATP2B4, WNK4, OASL1, ILK, CLK4, DHX35, TLK2, MAP2K7, TYRO3, YARS, KIF5B, KIF5A, HKDC1, LIG1, PIK3CD, LIG3, ABCC10, SCYL3, WNK2, NME6, NME5, PNKP, NME2, NME3, NME1, RARS, MAPK3, ROR2, MAPK9, MAPK8, CLCN3, PFKFB4, PFKFB3, NEK2, PFKFB1, ADRBK1, NAGK, TK1, ACSBG1, MOV10, VRK3, NAT10, SUPV3L1, DHX58, KIF3A, MAP2K2, SPHK1, ACACA, U…	1905	1443	13288	1.36316	1.26469e-06
GOTERM_MF_FAT	GO:0043167~ion binding	666	23.2218	3.25643e-08	PDP1, SLC9A8, BC016495, RORC, ISG20, SYP, APP, BRPF3, AIF1L, GIT2, PATZ1, MAP2K7, PLS3, CDH23, RREB1, LIG1, CLCA6, RXRA, GM13247, LIG3, BSN, CYP2E1, MECOM, NME6, PITPNM1, PITPNM2, NME2, ADAMTS8, NME3, DOC2A, NME1, EIF2S2, ZZZ3, ST18, MYBBP1A, ADAMTS2, MGAT5B, CACNB1, ZCRB1, BC003331, BC021785, ATN1, DNMT3B, DHX58, GPD2, GIT1, ESRRA, ZC3H15, PTGR2, L3MBTL, ASXL1, MGAT4C, KLF11, EME1, PCDH10, SPHK1…	1905	3934	13288	1.18088	4.74714e-06
GOTERM_MF_FAT	GO:0043169~cation binding	656	22.8731	6.99402e-08	PDP1, SLC9A8, BC016495, RORC, ISG20, SYP, APP, BRPF3, AIF1L, GIT2, PATZ1, MAP2K7, PLS3, CDH23, RREB1, LIG1, RXRA, GM13247, LIG3, BSN, CYP2E1, MECOM, NME6, PITPNM1, PITPNM2, NME2, ADAMTS8, NME3, DOC2A, NME1, EIF2S2, ZZZ3, ST18, MYBBP1A, ADAMTS2, MGAT5B, CACNB1, ZCRB1, BC003331, BC021785, ATN1, DNMT3B, DHX58, GPD2, GIT1, ESRRA, ZC3H15, PTGR2, L3MBTL, ASXL1, MGAT4C, KLF11, EME1, PCDH10, SPHK1, ACACA…	1905	3885	13288	1.17782	9.17612e-06
GOTERM_CC_FAT	GO:0005783~endoplasmic reticulum	177	6.17155	1.5117e-08	TUSC3, HMGCR, LMAN2L, USE1, EIF5A, SGMS1, PRKCSH, SLC26A11, LASS6, ERLEC1, AI314180, ELOVL1, ATP2B2, SEZ6L2, INSIG2, NT5C3, IL15RA, SCD4, RPN2, AUP1, PLD3, TOR1AIP2, SGPL1, PLD1, CALR4, A830007P12RIK, DUOXA1, TMEM132A, CYP2E1, ERGIC2, ERGIC3, PITPNM1, LCTL, HSD11B1, TRAPPC1, EXT1, AKAP1, TRAPPC2, CAV1, TDRD6, NAPG, CACNB1, NAPA, CALR, ACSBG1, KDELC1, BCHE, SERINC1, ENTPD5, PCYT1A, OLFM1, SEC61A1,…	1772	838	12504	1.49044	9.31201e-06
GOTERM_MF_FAT	GO:0046872~metal ion binding	650	22.6639	9.01485e-08	PDP1, SLC9A8, BC016495, RORC, ISG20, SYP, APP, BRPF3, AIF1L, GIT2, PATZ1, MAP2K7, PLS3, CDH23, RREB1, LIG1, RXRA, GM13247, LIG3, BSN, CYP2E1, MECOM, NME6, PITPNM1, PITPNM2, NME2, ADAMTS8, NME3, DOC2A, NME1, EIF2S2, ZZZ3, ST18, MYBBP1A, ADAMTS2, MGAT5B, CACNB1, ZCRB1, BC003331, BC021785, ATN1, DNMT3B, DHX58, GPD2, GIT1, ESRRA, ZC3H15, PTGR2, L3MBTL, ASXL1, MGAT4C, KLF11, EME1, PCDH10, SPHK1, ACACA…	1905	3850	13288	1.17765	1.07522e-05
GOTERM_MF_FAT	GO:0008092~cytoskeletal protein binding	99	3.45188	1.80515e-07	LMO7, HOOK3, HOOK1, PACSIN3, AIF1L, 1110017D15RIK, SLC4A1, PLS3, MYO6, ACTN4, KIF5B, PTPRT, TNS4, ARPC1A, ARPC1B, UXT, CGN, NME1, MTAP1A, DBN1, EPS8L2, EPS8L1, SNTG2, ADD1, ARPC4, SPNB2, B4GALT1, DIXDC1, OBSCN, PHACTR3, PTPN3, MYO1C, MYO1B, FSCN1, MYO1G, MYO1H, TNNI3, TNNI1, TNNI2, CORO1B, CORO1A, TRIM54, SYNE2, LASP1, HPCA, EPB4.1L4B, MYO19, EPB4.9, MYH10, TLN1, HIP1R, MYBPC3, VILL, SDC3, GLI1, …	1905	414	13288	1.66801	1.97361e-05
GOTERM_CC_FAT	GO:0005856~cytoskeleton	219	7.63598	2.15619e-07	PDLIM2, AURKB, PTPN20, AI314180, HOOK3, ACTG1, HOOK1, ACTG2, CDCA8, APP, IFT20, HOMER3, CDH23, KIF5B, KIF5A, UBR4, BSN, DCTN3, DCTN1, CTNNA2, UXT, PITPNM2, NME1, CGN, SPAG4, CNTROB, TGFB1I1, DBN1, ADD1, CCDC99, NEK2, PXN, FUZ, NPHP4, PROCR, SPNB2, MYO15B, GYS2, ARHGEF10L, KIF3A, BECN1, HOMER1, ATM, PTPN11, DVL1, FNBP1, EPS8, LASP1, RAPSN, NTRK2, TSGA14, HIP1R, TTLL9, MYBPC1, MYBPC3, TTLL4, FERMT1…	1772	1122	12504	1.37733	6.64084e-05
GOTERM_CC_FAT	GO:0042995~cell projection	123	4.2887	1.66554e-06	SEPT4, LDHA, SEPT2, CASK, L1CAM, CBX6, IGHMBP2, ATP2B2, APP, IFT20, ANK3, CDH23, OPA1, MYO6, KIF5B, ACTN4, KIF5A, SCN2A1, SCYL3, CNGA3, CTNNA2, NCAM1, NME2, SPAG4, CAR9, NRSN1, IGSF9, EPS8L2, EPS8L1, IQCB1, ALDOA, HMGB1, PTH1R, ARPC4, OPN1SW, PXN, SLC11A2, GAD2, NPHP4, KATNA1, SCARB1, GAD1, TRPC2, MYO1C, CPNE6, FSCN1, DENND1A, WHRN, DOCK4, SEMA6A, CYP17A1, RNF6, P2RX3, NTRK2, TNK2, SCN8A, PDZK1, …	1772	575	12504	1.50946	0.000341932
GOTERM_CC_FAT	GO:0043228~non-membrane-bounded organelle	338	11.7852	3.44069e-06	RPL18, HMGN3, PNMA2, SURF6, XRCC6, PDLIM2, AURKB, PTPN20, AI314180, HOOK3, ACTG1, HOOK1, ACTG2, CDCA8, APP, IFT20, HOMER3, RPLP0, STAG3, RPL11, RPL12, OXR1, CDH23, KIF5B, KIF5A, UBR4, BSN, DCTN3, DCTN1, CTNNA2, SUV420H2, UXT, PITPNM2, NME1, RPS17, CGN, ZWINT, RPS14, SPAG4, CNTROB, RPS15, TGFB1I1, SRP72, DBN1, MYBBP1A, ADD1, CCDC99, TDRD6, NEK2, TDRD7, PXN, FUZ, TRP53BP1, NPHP4, PROCR, SPNB2, MYO1…	1772	1919	12504	1.24287	0.000529727
GOTERM_CC_FAT	GO:0043232~intracellular non-membrane-bounded organelle	338	11.7852	3.44069e-06	RPL18, HMGN3, PNMA2, SURF6, XRCC6, PDLIM2, AURKB, PTPN20, AI314180, HOOK3, ACTG1, HOOK1, ACTG2, CDCA8, APP, IFT20, HOMER3, RPLP0, STAG3, RPL11, RPL12, OXR1, CDH23, KIF5B, KIF5A, UBR4, BSN, DCTN3, DCTN1, CTNNA2, SUV420H2, UXT, PITPNM2, NME1, RPS17, CGN, ZWINT, RPS14, SPAG4, CNTROB, RPS15, TGFB1I1, SRP72, DBN1, MYBBP1A, ADD1, CCDC99, TDRD6, NEK2, TDRD7, PXN, FUZ, TRP53BP1, NPHP4, PROCR, SPNB2, MYO1…	1772	1919	12504	1.24287	0.000529727
GOTERM_MF_FAT	GO:0003779~actin binding	70	2.44073	7.6612e-06	TLN1, HIP1R, MYBPC3, VILL, HOOK1, GSN, ANG, AIF1L, SLC4A1, VPS16, MKL2, PLS3, PARVG, MYO6, CCDC88A, ACTN4, VIL1, PALLD, FLNA, ARPC1A, FMN1, TNS4, ARPC1B, CGN, ARPC5L, MTAP1A, SPNA2, DBN1, EPS8L2, EPS8L1, LCP1, ADD1, SNTG2, TRIOBP, ABLIM2, ARPC4, TPM1, ESPN, TPM3, EZR, SPNB2, AVIL, WIPF1, MYO5B, SYNPO, DIXDC1, PHACTR3, MYO1C, MYO1B, FSCN1, MYO1G, SYNPO2, MYO1H, TNNI3, TNNI1, TNNI2, BC021767, CORO1…	1905	288	13288	1.69539	0.000772896
GOTERM_MF_FAT	GO:0005516~calmodulin binding	35	1.22036	1.51492e-05	ADCY3, NDUFAF4, IQCB1, PHKA2, TRPV1, PHKA1, CASK, CAMKK2, ATP2B2, PDE1C, SPNB2, PDE1A, PPP3CB, CAMK2D, CAMK2B, PPP3CA, CAMK2A, MYO5B, EWSR1, TRPC2, NOS1, MYO6, MYO1C, MYO1B, STRN3, STRN4, SPHK1, MYO1G, UBR4, DAPK2, EDF1, SPNA2, VAMP2, MYH10, ADD1	1905	114	13288	2.14155	0.0014187
GOTERM_CC_FAT	GO:0005829~cytosol	114	3.9749	1.68058e-05	CTNNAL1, STIL, LDHA, THRA, CNDP1, RUSC2, CASK, CCT3, SELENBP2, CBX6, MAGED1, SCLY, PRKACB, RNF31, PIK3CD, RELB, PSMA1, UXT, GRB10, RPS17, MTAP1A, MAPK9, MAPK8, GBP3, VPS26A, PPP5C, CAV1, PFKFB1, BCL2L2, BCL2L1, GAD2, AKT1S1, PPP1R16A, RPL9, GYS2, PCYT1A, DNAJA3, ASPSCR1, MOCS2, CFB, LY6G5B, ENGASE, 2810405K02RIK, HDAC5, NR1I3, CDKN1A, PPIA, PSMC3, NTRK2, TNK1, ABL1, PLA2G4B, GRB7, PLA2G4E, DNAJB5…	1772	549	12504	1.46527	0.00172392
GOTERM_CC_FAT	GO:0019898~extrinsic to membrane	101	3.52162	1.51912e-05	CTNNAL1, AP1G2, CASK, SELENBP2, ZNRF1, NELF, MAGED1, APOE, AAK1, GNG2, RAPGEF3, DAB2IP, MYO6, STRN3, SCUBE1, STRN4, CYP2E1, GCC2, PITPNM1, RND3, PITPNM2, UNC13D, DOC2A, VEGFA, VPS26A, ANKFY1, ACHE, NAPG, BCL2L2, CCDC91, NAPA, RFFL, NUMB, PCYT1A, ASPSCR1, PTPN3, BECN1, DENND1A, CYP4B1, DOCK4, GNAT2, PLEKHA4, AKTIP, TSC1, PON2, EPB4.1L4B, CYP2R1, SYTL3, PDZK1, SYTL1, TSG101, PEX5, ARHGAP15, KCNIP2,…	1772	472	12504	1.50996	0.00186982
GOTERM_CC_FAT	GO:0012505~endomembrane system	111	3.87029	2.29972e-05	XPO1, TUSC3, HMGCR, LMAN2L, NUP62CL, EIF5A, SGMS1, ANKLE1, SLC35A3, SYP, APP, DAB2, AAK1, ST3GAL6, RPN2, PARD3B, SCAMP3, MYO6, DUOXA1, TOR1AIP1, CHPF, HRASLS, VAMP2, EXT1, VPS26A, CLCN3, CAV1, SLC11A2, GAD2, ECE2, BCHE, SERINC1, TFDP2, PCYT1A, AP2M1, ASPSCR1, TRPC2, ST6GAL2, MYO1C, DENND1A, CORO1A, SYNE2, PCNA, COPA, HIP1R, AP2S1, CLSTN1, BSCL2, PIP5K1C, BNIP3, LTC4S, CLTC, ALG8, ALG9, ST6GALNAC6…	1772	535	12504	1.46405	0.00202173
GOTERM_MF_FAT	GO:0019904~protein domain specific binding	50	1.74338	2.76304e-05	HSP90AB1, CASK, SKAP1, WBP1, CBX6, LNX1, ATP2B2, DYNLL1, PAK3, HOMER3, ARHGAP1, SH3BGR, MICAL1, KHDRBS1, PHRF1, LDB1, ARHGAP27, TACC3, SIRPA, ELMO2, FMN1, NPTXR, LCK, SH3KBP1, ADAM19, PPP5C, YWHAZ, CLCN3, PXN, ESPN, TRIM65, POU2F2, EXOC4, INPP5D, SCNN1B, BAIAP2L2, HPCAL4, DENND1A, SIRT1, DOCK4, SH3BP5, ATXN2, TJP1, YWHAG, PLSCR2, PLSCR3, SH3BGRL2, YWHAQ, ABL1, LRP2, CIT	1905	192	13288	1.81649	0.00241386
GOTERM_CC_FAT	GO:0005912~adherens junction	32	1.11576	4.27392e-05	TLN1, FERMT1, PIP5K1C, LMO7, WTIP, PXN, SORBS1, PTK2B, PVRL3, ILK, DLG5, NPHP1, NOX4, PARVG, DIXDC1, NF2, FBLIM1, VEZT, GAK, CTNNA2, TNS4, FMN1, TNS3, TJP1, CASS4, PRUNE, LASP1, SH3KBP1, SYNM, SPNA2, TGFB1I1, ITGA2B	1772	106	12504	2.13024	0.00328558
GOTERM_CC_FAT	GO:0031090~organelle membrane	154	5.3696	6.73995e-05	TUSC3, HMGCR, LMAN2L, MPV17, SGMS1, OGDH, SLC35A3, SYP, UQCR10, DAB2, SLC25A25, SLC25A23, SLC25A22, ST3GAL6, RPN2, SCAMP3, OPA1, MYO6, GATM, DUOXA1, CHPF, SLC25A35, VAMP2, EXT1, AKAP1, ANKFY1, SURF1, CLCN3, CAV1, MTX1, RABEPK, ITGA10, ABCA2, BCL2L2, BCL2L1, SLC11A2, ECE2, GAD2, TOMM6, TOMM5, SERINC1, MTCH1, PCYT1A, TRPC2, GPD2, ASPSCR1, ST6GAL2, DENND1A, AK2, CRAT, VDAC2, CORO1A, SLC25A14, UCP2, …	1772	809	12504	1.34325	0.00376739
GOTERM_CC_FAT	GO:0070161~anchoring junction	35	1.22036	6.64468e-05	TLN1, FERMT1, LMO7, PIP5K1C, WTIP, PXN, 9030409G11RIK, SORBS1, PTK2B, PVRL3, ILK, DLG5, NPHP1, NOX4, PARVG, DIXDC1, NF2, FBLIM1, VEZT, GAK, CTNNA2, TNS4, FMN1, TNS3, TJP1, CASS4, PRUNE, DSG2, LASP1, PKP4, SH3KBP1, SYNM, SPNA2, TGFB1I1, ITGA2B	1772	123	12504	2.00793	0.00408489
GOTERM_CC_FAT	GO:0015629~actin cytoskeleton	51	1.77824	5.98437e-05	CTNNAL1, TLN1, SEPT2, SRCIN1, MYBPC3, FERMT1, ACTG1, DYNLL2, VPS16, STX1A, MYO6, ACTN4, DCTN3, PALLD, CTNNA2, FMN1, TNNT2, ARPC1A, ARPC1B, CGN, SPNA2, DBN1, LCP1, ABLIM2, MYL2, MYL1, ARPC4, TPM1, ESPN, TPM3, EZR, SORBS1, SPNB2, GYS2, WIPF1, BMF, MYO5B, SYNPO, OBSCN, MYO1C, MYO1B, MYO1G, MYO1H, WHRN, PTPN11, BC021767, CORO1A, LASP1, AMOT, MYO19, CIT, MYH10	1772	205	12504	1.7555	0.00408771
GOTERM_CC_FAT	GO:0016585~chromatin remodeling complex	19	0.662483	9.45451e-05	RBBP4, MTA2, HDAC10, SUV39H1, SAP18, ARID1A, HDAC11, APPL1, APPL2, NRIP1, HDAC5, HDAC3, SMARCA5, ACTL6A, SMARCA1, HDAC7, ARHGEF10L, NCOR2, MYSM1	1772	50	12504	2.68144	0.00484178
GOTERM_CC_FAT	GO:0043005~neuron projection	57	1.98745	0.00014885	TRPV1, CASK, BNIP3, L1CAM, TTLL7, CBX6, IGHMBP2, SLC1A2, APP, PLCB4, ANK3, ANG, IFNGR1, KCNMA1, CLN3, STX1A, OPA1, MYO6, KIF5B, KIF5A, SCN2A1, SIGMAR1, CTNNA2, NCAM1, NPTXR, CNTN2, NRSN1, SEZ6, IGSF9, HMGB1, TAC1, ESPN, TPM3, GAD2, KLC1, KATNA1, GAD1, APC, SYNPO, TRPC2, NOS1, CPNE6, SLC12A5, DPYSL5, DENND1A, SAMD4, WHRN, ACCN2, SEMA6A, RNF6, CYP17A1, DRP2, P2RX3, NTRK2, MAPK8IP3, SCN8A, TNK2, MYH…	1772	245	12504	1.6417	0.00652849
GOTERM_CC_FAT	GO:0000267~cell fraction	117	4.0795	0.000161761	SEPT2, HMGCR, CASK, L1CAM, CNP, SYP, ATP2B2, APP, ANK3, CHRNA4, SCD4, STK39, PLD3, ZFP326, PKIG, SCN2A1, HAL, BSN, CYP2E1, PITPNM2, DOC2A, NME1, CELF1, VAMP2, VAMP1, SEPT7, HMGB1, CAV1, ARFRP1, ACP2, CALR, NAGK, ITGB1, ATF2, ACSBG1, KRAS, FOLR1, GYS2, SCARB1, SDF4, ASPSCR1, SEC11C, CPNE6, SPHK1, HOMER1, CYP4B1, DVL1, PTPN11, GNAT2, BFAR, ABCG5, EPS8, CYP2R1, CACNA1F, SYTL3, SCN8A, SYT15, SYTL1, S…	1772	596	12504	1.38524	0.00662151
GOTERM_CC_FAT	GO:0005626~insoluble fraction	106	3.69596	0.000140689	SEPT2, HMGCR, CASK, CNP, L1CAM, SYP, ATP2B2, APP, ANK3, CHRNA4, SCD4, STK39, PLD3, ZFP326, SCN2A1, BSN, CYP2E1, DOC2A, NME1, VAMP2, VAMP1, SEPT7, CAV1, ARFRP1, ACP2, CALR, ITGB1, ATF2, ACSBG1, KRAS, FOLR1, GYS2, SCARB1, ASPSCR1, SEC11C, CPNE6, SPHK1, HOMER1, CYP4B1, DVL1, PTPN11, GNAT2, BFAR, ABCG5, EPS8, CYP2R1, CACNA1F, SYTL3, SCN8A, SYT15, SYTL1, SLC9A1, JPH4, COPA, PCDHA1, GLI2, DGCR2, ART5, …	1772	528	12504	1.41663	0.00664479
GOTERM_CC_FAT	GO:0030662~coated vesicle membrane	19	0.662483	0.000222106	SEC23A, COPA, ICA1, STX1A, HIP1R, AP2S1, DENND1A, ATP6V1G2, CLTC, SYP, DAB2, GAD2, SYN2, NECAP2, SEMA4C, VAMP2, COPG, SEC23B, EPN2	1772	53	12504	2.52966	0.00757298
GOTERM_CC_FAT	GO:0030665~clathrin coated vesicle membrane	15	0.523013	0.000219829	ICA1, STX1A, HIP1R, AP2S1, DENND1A, ATP6V1G2, CLTC, SYP, GAD2, DAB2, SYN2, SEMA4C, NECAP2, VAMP2, EPN2	1772	36	12504	2.94018	0.00793479
GOTERM_CC_FAT	GO:0030054~cell junction	95	3.31241	0.000251768	CLDN7, TLN1, CLSTN1, FERMT1, GABBR1, PIP5K1C, LMO7, SYT7, SYNGR1, ZNRF1, AMOTL2, GJA5, CALB2, SYP, PCDH1, HMCN1, HOMER3, WNK4, ILK, DLG4, CHRNA4, DLG5, PARD3B, AHNAK, DPP4, PARVG, SVOP, STX1A, SCN2A1, FBLIM1, BSN, VEZT, PTPRU, SIGMAR1, CTNNA2, GAK, FMN1, TNS4, TNS3, DOC2A, PRUNE, CGN, DOK7, SH3KBP1, SPNA2, VAMP2, TGFB1I1, VAMP1, IGSF9, SEZ6, LCP1, ITGA2B, HCRT, ACHE, WTIP, PXN, ESPN, 9030409G11RI…	1772	470	12504	1.4263	0.00813039
GOTERM_CC_FAT	GO:0031974~membrane-enclosed lumen	208	7.25244	0.00029491	PDP1, PNMA2, SURF6, OGDH, ERLEC1, NONO, CDCA8, HTRA2, RPL12, OXR1, OPA1, GATM, RCOR2, RREB1, ZFP326, TAF4A, MED12, MED16, MAPK3, SRP72, TGFB1I1, MYBBP1A, ALDOA, TDRD7, ZCRB1, ACP2, CALR, SFRS18, SUPV3L1, NAT10, PRPF40B, TCF3, OLFM1, ARHGEF10L, ZFP346, TSEN54, IKZF1, L3MBTL, EME1, SMAD5, SMAD4, DDX5, U2AF1L4, ATM, HYOU1, RNF6, PCNA, NCOR2, UTP14B, ADAR, CRNKL1, UTP18, GAR1, GTPBP10, EZH2, BNIP3, D…	1772	1174	12504	1.2502	0.0082247
GOTERM_CC_FAT	GO:0031982~vesicle	103	3.59135	0.00026903	AP1G2, CNP, SYT7, ZNRF1, SYP, SLC2A8, DAB2, APP, DYSF, CD46, SPRED2, DNAJC5, MYO6, DOC2A, SERPINF1, VAMP2, NRSN1, LRRK2, VAMP1, ALDOA, CLCN3, ABCA2, RFFL, ITGB1, TRF, ACSBG1, SLC32A1, GAD2, ECE2, ENTPD7, ENTPD4, HAP1, AP2M1, SREBF1, ASPSCR1, BECN1, SYT11, IL1RN, DENND1A, CHI3L3, ATM, DVL1, CORO1A, FNBP1, PLA2G4B, SYTL1, HSP90AB1, COPA, HIP1R, AP2S1, HPS1, CLTC, SYNGR1, CANX, SLC1A5, PDPK1, AP3B2,…	1772	519	12504	1.40041	0.008253
GOTERM_CC_FAT	GO:0005624~membrane fraction	102	3.55649	0.000219318	SEPT2, HMGCR, CASK, CNP, L1CAM, SYP, ATP2B2, APP, ANK3, CHRNA4, STK39, SCD4, PLD3, SCN2A1, BSN, CYP2E1, DOC2A, NME1, VAMP2, VAMP1, SEPT7, CAV1, ARFRP1, ACP2, CALR, ITGB1, ATF2, ACSBG1, KRAS, FOLR1, SCARB1, ASPSCR1, SEC11C, CPNE6, SPHK1, HOMER1, CYP4B1, DVL1, PTPN11, GNAT2, BFAR, ABCG5, EPS8, CYP2R1, CACNA1F, SYTL3, SCN8A, SYT15, SYTL1, SLC9A1, JPH4, COPA, PCDHA1, GLI2, DGCR2, ART5, PLCB4, NISCH, …	1772	510	12504	1.41129	0.00840912
GOTERM_CC_FAT	GO:0005739~mitochondrion	231	8.05439	0.00029349	PDP1, LDHB, LDHA, MPV17, OGDH, HTRA2, NT5C3, OXR1, LYRM1, OPA1, GTPBP3, GATM, LYRM5, CCDC136, NME6, NME2, NME3, NME1, RARS, RPS14, SURF1, MTFMT, TDRD7, ALDOC, MTX1, ITGA10, BCL2L2, AKAP10, BCL2L1, CHCHD7, NPHP3, SUPV3L1, GAD1, GPD2, PTGR2, ACACA, VDAC2, PPA2, CYP17A1, FOXRED1, AGXT2, SPNS1, ACAD10, COX11, FASTK, GTPBP10, BNIP3, AUH, CDS2, ATAD3A, PARL, DNAJC11, MCCC1, SLC25A1, SARDH, COX17, ADCK5…	1772	1322	12504	1.23301	0.00857333
GOTERM_CC_FAT	GO:0015630~microtubule cytoskeleton	91	3.17294	0.000337021	KIF23, SEPT2, KIF24, TTLL9, TTLL4, AURKB, PTPN20, TTLL7, AI314180, TTLL3, TTLL11, HOOK3, HOOK1, APP, CDCA8, PBXIP1, DYNLL1, IFT20, DYNLL2, DYNC1H1, TUBA1A, CDH23, KIF5B, KIF5A, CEP110, MTAP4, TPX2, NUP85, TACC3, DCTN3, DNAIC2, DCTN1, KIF1C, UXT, KIF1B, NME1, MTAP1A, CNTROB, LCK, AW555464, HAUS7, HAUS8, SEPT7, DYNC1I2, CEP97, CCDC99, SDCCAG8, HAUS5, APC2, NEK2, LRRCC1, KIF19A, ABCA2, AKAP9, ANKRD3…	1772	450	12504	1.42697	0.00898719
GOTERM_CC_FAT	GO:0031981~nuclear lumen	161	5.61367	0.000400477	NCBP2, XPO1, PNMA2, SURF6, ESF1, NONO, CDCA8, ZFML, SRRM1, ACIN1, RPL12, MLL1, OXR1, SATB1, RBL2, RCOR2, RREB1, ZFP326, MTA2, HNRNPA2B1, TAF4A, TCFAP2A, MED12, HDAC10, RRP9, HDAC11, ZFP593, RSL1D1, KDM2B, RPAIN, MED16, MAPK3, MGA, SLU7, SRP72, TGFB1I1, MYBBP1A, SETD1A, ZCRB1, SOX6, MEIS1, ARNT, SFRS18, TFDP2, NAT10, PRPF40B, TCF3, ARHGEF10L, ZFP346, TSEN54, PHACTR3, MYO1C, IKZF1, L3MBTL, EME1, SM…	1772	883	12504	1.28662	0.00944524
GOTERM_CC_FAT	GO:0044459~plasma membrane part	278	9.69317	0.000380754	L1CAM, SYT7, ZNRF1, AMOTL2, SYP, ATP2B2, ATP2B4, HMCN1, APOE, HOMER3, WNK4, ILK, RAB23, CHRNA4, GNG2, AUP1, PLD1, GBP5, CLCA6, MDGA1, SCN2A1, BSN, PTPRU, SIRPA, CTNNA2, DOC2A, CCR5, CGN, RAB15, ROR2, TGFB1I1, ADD1, ITGA2B, DCBLD2, FCER2A, CLCN3, ENPP2, PTH1R, CACNB1, ITGA10, PPT2, CALR, PXN, SLC11A2, SLC29A1, SLC32A1, GAD2, KRAS, SPNB2, PVRL3, TECTB, SLC28A3, NPHP1, TRPC2, ASPSCR1, TM2D1, PCDH10,…	1772	1633	12504	1.20128	0.00972694
GOTERM_CC_FAT	GO:0043233~organelle lumen	201	7.00837	0.000398359	PDP1, PNMA2, SURF6, OGDH, ERLEC1, NONO, CDCA8, RPL12, OXR1, RCOR2, RREB1, ZFP326, TAF4A, MED12, MED16, MAPK3, SRP72, TGFB1I1, MYBBP1A, ALDOA, TDRD7, ZCRB1, ACP2, CALR, SFRS18, SUPV3L1, NAT10, PRPF40B, TCF3, OLFM1, ARHGEF10L, ZFP346, TSEN54, IKZF1, L3MBTL, SMAD5, EME1, SMAD4, DDX5, U2AF1L4, ATM, HYOU1, RNF6, PCNA, NCOR2, ADAR, UTP14B, CRNKL1, UTP18, GAR1, GTPBP10, EZH2, BNIP3, DMAP1, ASH2L, RRP1B,…	1772	1136	12504	1.24854	0.0097695
GOTERM_CC_FAT	GO:0070013~intracellular organelle lumen	200	6.9735	0.000465838	PDP1, PNMA2, SURF6, OGDH, ERLEC1, NONO, CDCA8, RPL12, OXR1, RCOR2, RREB1, ZFP326, TAF4A, MED12, MED16, MAPK3, SRP72, TGFB1I1, MYBBP1A, TDRD7, ZCRB1, ACP2, CALR, SFRS18, SUPV3L1, NAT10, PRPF40B, TCF3, OLFM1, ARHGEF10L, ZFP346, TSEN54, IKZF1, L3MBTL, SMAD5, EME1, SMAD4, DDX5, U2AF1L4, ATM, HYOU1, RNF6, PCNA, NCOR2, ADAR, UTP14B, CRNKL1, UTP18, GAR1, GTPBP10, EZH2, BNIP3, DMAP1, ASH2L, RRP1B, MCCC1,…	1772	1133	12504	1.24562	0.0101985
GOTERM_CC_FAT	GO:0031410~cytoplasmic vesicle	100	3.48675	0.00045518	AP1G2, CNP, SYT7, ZNRF1, SYP, SLC2A8, DAB2, APP, DYSF, CD46, SPRED2, DNAJC5, MYO6, DOC2A, SERPINF1, VAMP2, NRSN1, LRRK2, VAMP1, ALDOA, CLCN3, ABCA2, RFFL, ITGB1, TRF, ACSBG1, SLC32A1, GAD2, ECE2, ENTPD7, ENTPD4, HAP1, AP2M1, SREBF1, BECN1, SYT11, DENND1A, CHI3L3, ATM, DVL1, CORO1A, FNBP1, PLA2G4B, SYTL1, HSP90AB1, COPA, HIP1R, AP2S1, HPS1, SYNGR1, CLTC, CANX, SLC1A5, PDPK1, AP3B2, NECAP2, SEC23A,…	1772	508	12504	1.38906	0.0103334
GOTERM_CC_FAT	GO:0005924~cell-substrate adherens junction	20	0.69735	0.000526851	NOX4, PARVG, DIXDC1, TLN1, FERMT1, FBLIM1, PIP5K1C, PXN, GAK, TNS4, TNS3, PRUNE, CASS4, SORBS1, LASP1, PTK2B, ILK, SH3KBP1, TGFB1I1, ITGA2B	1772	61	12504	2.31358	0.0104172
GOTERM_CC_FAT	GO:0016323~basolateral plasma membrane	36	1.25523	0.000512129	TLN1, CAV1, PTH1R, ITGB4, FERMT1, CASK, PPT2, PIP5K1C, PXN, SLC23A1, SORBS1, PTK2B, ILK, NUMB, SLC4A2, STK39, SLC4A1, NOX4, PARVG, DIXDC1, ANXA1, FBLIM1, GAK, CTNNA2, TNS4, TNS3, TJP1, CASS4, PRUNE, LASP1, NOTCH4, SH3KBP1, TGFB1I1, SLC27A5, ITGA2B, SLC9A1	1772	141	12504	1.80164	0.0104633
GOTERM_CC_FAT	GO:0044430~cytoskeletal part	143	4.98605	0.000495727	SEPT4, SEPT2, AURKB, PTPN20, AI314180, HOOK3, ACTG1, HOOK1, APP, CDCA8, IFT20, HOMER3, CDH23, MYO6, KIF5B, ACTN4, KIF5A, TACC3, DCTN3, DCTN1, ARPC1A, TNNT2, ARPC1B, UXT, CGN, NME1, MTAP1A, CNTROB, AW555464, SEPT7, CEP97, CCDC99, MYL2, NEK2, MYL1, LRRCC1, ABCA2, ARPC4, NPHP4, PROCR, SPNB2, KATNA1, GYS2, BMF, OBSCN, KIF3A, MYO1C, MYO1B, MYO1G, MYO1H, HOMER1, WHRN, SHANK3, ATM, PTPN11, TRIM54, EPS8,…	1772	774	12504	1.30371	0.0104773
GOTERM_CC_FAT	GO:0005925~focal adhesion	19	0.662483	0.000609251	NOX4, PARVG, DIXDC1, TLN1, FERMT1, FBLIM1, PIP5K1C, PXN, GAK, TNS4, TNS3, PRUNE, CASS4, LASP1, PTK2B, ILK, SH3KBP1, TGFB1I1, ITGA2B	1772	57	12504	2.35214	0.0116631
GOTERM_CC_FAT	GO:0012506~vesicle membrane	27	0.941423	0.000765799	COPA, CLCN3, HIP1R, AP2S1, ATP6V1G2, CLTC, SYP, ECE2, GAD2, DAB2, SYN2, NECAP2, PCSK4, ASPSCR1, SEC23A, ICA1, STX1A, MYO6, DENND1A, RPH3AL, CORO1A, KIF1B, SEMA4C, VAMP2, COPG, SEC23B, EPN2	1772	97	12504	1.96416	0.0141986
GOTERM_CC_FAT	GO:0031988~membrane-bounded vesicle	84	2.92887	0.000828346	HSP90AB1, COPA, AP1G2, HIP1R, AP2S1, HPS1, CNP, SYT7, CLTC, SYNGR1, CANX, SYP, SLC1A5, DAB2, PDPK1, NECAP2, DNAJC5, SEC23A, CLN3, SVOP, STX1A, ACRBP, MYO6, CCDC88A, ANP32E, RPH3AL, UQCC, VEZT, KIF1B, DOC2A, SERPINF1, SEMA4C, SYPL, VAMP2, NRSN1, LRRK2, COPG, STEAP2, SEC23B, RIN3, EPN2, ALDOA, HCRT, CLCN3, YWHAZ, ABCA2, ATP6V1G2, RFFL, ITGB1, TRF, ACSBG1, GAD2, ECE2, SYN2, WIPF1, EHD1, HSPA8, PCSK4…	1772	420	12504	1.41129	0.0144791
GOTERM_CC_FAT	GO:0045202~synapse	67	2.33612	0.000807396	CLSTN1, GABBR1, CASK, L1CAM, SYT7, SYNGR1, ZNRF1, SYP, APP, SLC1A2, PLCB4, ANK3, HOMER3, DLG4, CHRNA4, IFNGR1, CDH23, KCNMA1, CLN3, SVOP, STX1A, MYO6, BSN, DOC2A, DOK7, SH3KBP1, SEMA4C, USH1C, SYPL, VAMP2, LRRK2, VAMP1, IGSF9, SEZ6, HCRT, ACHE, ATP6V1G2, ITGB1, SLC32A1, GAD2, SYN2, RASGRP2, CAMK2D, AGRN, PRIMA1, GAD1, CAMK2A, SYNPO, DTNA, ICA1, DLGAP1, NOS1, DLGAP3, SYT11, DENND1A, NLGN3, SHANK1,…	1772	319	12504	1.48207	0.0145275
GOTERM_CC_FAT	GO:0000118~histone deacetylase complex	13	0.453278	0.000903235	RBBP4, MTA2, HDAC10, SAP18, HDAC11, APPL1, APPL2, NRIP1, HDAC5, HDAC3, HDAC7, ARHGEF10L, NCOR2	1772	32	12504	2.86668	0.0153434
GOTERM_CC_FAT	GO:0042579~microbody	28	0.97629	0.00104126	ACOX2, ACOX1, PODN, HMGCR, MPV17, PEX5, ITGA10, PRDX5, ACOT4, ACOT3, ACOX3, NPHP3, PECR, ACSL1, PEX1, GNPAT, DAO, PEX13, GTF3C2, PEX10, ACSL3, ACSL6, ACNAT2, CRAT, PECI, TRIM37, HAO1, PEX11B, UOX	1772	104	12504	1.89981	0.0171951
GOTERM_CC_FAT	GO:0005777~peroxisome	28	0.97629	0.00104126	ACOX2, ACOX1, PODN, HMGCR, MPV17, PEX5, ITGA10, PRDX5, ACOT4, ACOT3, ACOX3, NPHP3, PECR, ACSL1, PEX1, GNPAT, DAO, PEX13, GTF3C2, PEX10, ACSL3, ACSL6, ACNAT2, CRAT, PECI, TRIM37, HAO1, PEX11B, UOX	1772	104	12504	1.89981	0.0171951
GOTERM_BP_FAT	GO:0016044~membrane organization	66	2.30126	1.05515e-05	HIP1R, SYNJ1, PEX5, BNIP3, TIMM50, SYT7, SYP, ASGR1, DAB2, CTTN, APP, DYSF, PACSIN3, AP3B2, NECAP2, DLG4, GNPAT, TIE1, GHR, CLN3, OPA1, MYO6, CCDC88A, ARHGAP27, SIRPA, ELMO2, UNC13D, BNIP1, SGCG, NME1, SH3KBP1, RIN2, VAMP2, STEAP2, ANKFY1, EPN2, CAV1, ACHE, STON1, ABCA4, CRB1, SCARB1, AGRN, PLA2R1, EHD1, ELMOD2, SCLT1, LMNA, DENND1A, SUN1, SH3BP4, MARCH2, FNBP1, LRP1, SYNE2, RABEP2, FCGR2B, JMJD6…	1926	272	13588	1.71188	0.0196828
GOTERM_CC_FAT	GO:0016023~cytoplasmic membrane-bounded vesicle	82	2.85914	0.00129792	HSP90AB1, COPA, AP1G2, HIP1R, AP2S1, HPS1, CNP, SYT7, CLTC, SYNGR1, CANX, SYP, SLC1A5, DAB2, PDPK1, NECAP2, DNAJC5, SEC23A, CLN3, SVOP, STX1A, ACRBP, MYO6, CCDC88A, ANP32E, RPH3AL, UQCC, VEZT, KIF1B, DOC2A, SERPINF1, SEMA4C, SYPL, VAMP2, NRSN1, LRRK2, COPG, STEAP2, SEC23B, RIN3, EPN2, ALDOA, HCRT, YWHAZ, ABCA2, ATP6V1G2, RFFL, ITGB1, TRF, ACSBG1, GAD2, ECE2, SYN2, WIPF1, EHD1, HSPA8, PCSK4, HAP1,…	1772	414	12504	1.39765	0.0203048
GOTERM_CC_FAT	GO:0044433~cytoplasmic vesicle part	26	0.906555	0.00127567	ALDOA, COPA, HIP1R, AP2S1, ATP6V1G2, CLTC, SYP, ECE2, GAD2, DAB2, SYN2, NECAP2, PCSK4, SEC23A, CLN3, ICA1, STX1A, DENND1A, RPH3AL, CORO1A, KIF1B, SEMA4C, VAMP2, COPG, SEC23B, EPN2	1772	95	12504	1.93123	0.0204798
GOTERM_CC_FAT	GO:0030055~cell-substrate junction	20	0.69735	0.00152439	NOX4, PARVG, DIXDC1, TLN1, FERMT1, FBLIM1, PIP5K1C, PXN, GAK, TNS4, TNS3, PRUNE, CASS4, SORBS1, LASP1, PTK2B, ILK, SH3KBP1, TGFB1I1, ITGA2B	1772	66	12504	2.13831	0.0232197
GOTERM_CC_FAT	GO:0030659~cytoplasmic vesicle membrane	24	0.83682	0.00183348	SEC23A, COPA, STX1A, ICA1, HIP1R, AP2S1, RPH3AL, DENND1A, ATP6V1G2, CLTC, SYP, DAB2, GAD2, ECE2, CORO1A, KIF1B, SYN2, NECAP2, SEMA4C, VAMP2, COPG, SEC23B, PCSK4, EPN2	1772	87	12504	1.9466	0.0271955
GOTERM_CC_FAT	GO:0044451~nucleoplasm part	97	3.38215	0.00211348	XPO1, SURF6, NONO, ZFML, SRRM1, MLL1, RBL2, RREB1, RCOR2, MTA2, TAF4A, TCFAP2A, HDAC10, MED12, HDAC11, RPAIN, MED16, SLU7, MGA, SETD1A, SOX6, MEIS1, ARNT, SFRS18, TFDP2, PRPF40B, TCF3, ARHGEF10L, IKZF1, SMAD5, SMAD4, SAP18, TEAD2, TEAD3, CASC3, U2AF1L4, HDAC5, HDAC3, RNF6, SALL4, TDG, EAF2, HDAC7, NCOR2, BMI1, KDM6A, CRNKL1, GAR1, YLPM1, E2F8, EZH2, DMAP1, PAX1, MEN1, PCGF2, ASH2L, GTF2A2, RBPJL,…	1772	513	12504	1.33426	0.030554
GOTERM_BP_FAT	GO:0016568~chromatin modification	58	2.02232	2.60691e-05	BMI1, KDM6A, UTY, FAM175A, EZH2, BNIP3, DMAP1, CBX6, MEN1, RCBTB1, PCGF2, PRMT5, TLK2, KDM5C, MLL1, METTL8, SATB1, RBBP4, RBL2, MTA2, HDAC10, HDAC11, HLTF, SUV420H2, EYA1, KDM2B, NPTXR, SMARCE1, BPTF, SMARCA5, USP21, SMARCA1, RNF20, KDM6B, ING4, ING3, NR3C1, CHD7, ACTL6A, TCF3, DNMT3B, MYSM1, AEBP2, CSRP2BP, EHMT1, IKZF1, L3MBTL, SUV39H1, SAP18, WHSC1, EHMT2, SIRT1, HDAC5, HDAC3, JMJD6, MSL1, H2A…	1926	236	13588	1.73386	0.032213
GOTERM_BP_FAT	GO:0016192~vesicle-mediated transport	101	3.52162	9.12488e-06	SRCIN1, AP1G2, USE1, TXLNA, HOOK3, SYP, HOOK1, DAB2, APP, PACSIN3, MYO6, SIRPA, ERGIC2, ERGIC3, UNC13D, DOC2A, NME1, VAMP4, VAMP2, TRAPPC1, VAMP1, VPS26A, ANKFY1, TRAPPC2, ACHE, CAV1, NAPG, NAPA, ARF5, LLGL2, STX16, SCARB1, AP2M1, TRPC2, FAM160A2, DENND1A, FNBP1, RABEP2, AKTIP, RAB1, ARF3, SYTL3, SCARA5, SYTL1, MYH10, COPA, HIP1R, AP2S1, SYNJ1, CLTC, ASGR1, CTTN, GSN, AP3B2, NECAP2, DLG4, GHR, SE…	1926	466	13588	1.5291	0.0337983
GOTERM_BP_FAT	GO:0046907~intracellular transport	91	3.17294	7.34053e-05	NCBP2, COPA, XPO1, SRP14, AP1G2, AP2S1, USE1, BNIP3, PEX5, CASK, CLTC, SYNGR1, HOOK3, HOOK1, APP, SRPR, DYNLL2, AP3B2, FAM53A, VPS16, TPR, SEC23A, RAMP2, STX1A, SCAMP3, ZDHHC3, MYO6, KIF5B, RPH3AL, IPO9, FLNA, ERGIC2, ERGIC3, KIF1C, KIF1B, RPAIN, KPNA6, RANGRF, SRP72, TRAPPC1, STEAP2, COPG, KPNA2, VPS26A, MYBBP1A, SEC23B, TRAPPC2, YWHAZ, STON1, NAPG, MTX1, PML, CACNB1, NAPA, RFFL, 2510003E04RIK, …	1926	431	13588	1.48958	0.0387439
GOTERM_CC_FAT	GO:0005654~nucleoplasm	110	3.83543	0.00286873	NCBP2, XPO1, SURF6, ESF1, NONO, ZFML, SRRM1, MLL1, RBL2, RCOR2, RREB1, MTA2, HNRNPA2B1, TAF4A, TCFAP2A, HDAC10, MED12, HDAC11, RPAIN, MED16, MAPK3, MGA, SLU7, SETD1A, ZCRB1, SOX6, MEIS1, ARNT, SFRS18, TFDP2, PRPF40B, TCF3, ARHGEF10L, MYO1C, IKZF1, L3MBTL, SMAD5, SMAD4, SAP18, TEAD2, TEAD3, CASC3, U2AF1L4, ATM, HDAC5, HDAC3, RNF6, SALL4, TDG, EAF2, HNRNPH1, HDAC7, NCOR2, BMI1, KDM6A, CRNKL1, GAR1,…	1772	599	12504	1.29584	0.0394218
GOTERM_CC_FAT	GO:0009898~internal side of plasma membrane	59	2.05718	0.00283695	COPA, TLN1, AP2S1, FERMT1, EIF5A, CLTC, ZFYVE20, CBX6, PACSIN3, RASL10B, ILK, AP3B2, RAB23, SPRED2, DLG4, GNG2, VPS16, RNF31, AUP1, PARVG, PLD1, GBP5, RAB4B, CTNNA2, FMN1, NPTXR, LCK, RAB15, COPG, SNTG2, ADD1, PHKA2, FKBP8, FGFR3, APC2, PHKA1, CACNB1, STARD13, GAD2, PDE6C, RAB43, KRAS, EZR, SPNB2, GPSM1, EHD1, AP2M1, ASPSCR1, NF2, PTPN3, CYB5, FNBP1, TJP1, RAPSN, RGS3, AP2A1, PTPN1, TJP3, PLA2G4B…	1772	287	12504	1.45063	0.0398817
GOTERM_BP_FAT	GO:0006796~phosphate metabolic process	164	5.71827	5.46883e-05	PDP1, ATP6AP1, STK36, RPS6KB2, CASK, DSTYK, RORC, AURKB, CLK1, PTPN20, DMPK, APP, UQCR10, AAK1, WNK4, CLK4, ILK, STK39, PRKACB, TLK2, MAP2K7, TYRO3, SCAMP3, PTPRF, STK25, PTPRG, MADD, PIK3CD, PTPRS, PTPRT, PTPRU, SCYL3, WNK2, PTPRO, WEE2, NME1, MAPK3, TESK1, ROR2, TESK2, MAPK9, MAPK8, LRRK2, KALRN, PPP5C, STK16, FGFR1, FGFR4, FGFR3, NEK2, HUS1, ADRBK1, EPHA10, PXN, IRAK3, 2810408M09RIK, DUSP13, V…	1926	866	13588	1.33606	0.0403765
GOTERM_BP_FAT	GO:0006793~phosphorus metabolic process	164	5.71827	5.46883e-05	PDP1, ATP6AP1, STK36, RPS6KB2, CASK, DSTYK, RORC, AURKB, CLK1, PTPN20, DMPK, APP, UQCR10, AAK1, WNK4, CLK4, ILK, STK39, PRKACB, TLK2, MAP2K7, TYRO3, SCAMP3, PTPRF, STK25, PTPRG, MADD, PIK3CD, PTPRS, PTPRT, PTPRU, SCYL3, WNK2, PTPRO, WEE2, NME1, MAPK3, TESK1, ROR2, TESK2, MAPK9, MAPK8, LRRK2, KALRN, PPP5C, STK16, FGFR1, FGFR4, FGFR3, NEK2, HUS1, ADRBK1, EPHA10, PXN, IRAK3, 2810408M09RIK, DUSP13, V…	1926	866	13588	1.33606	0.0403765
GOTERM_BP_FAT	GO:0006915~apoptosis	97	3.38215	6.76946e-05	MEF2A, EIF5A, SGMS1, SHF, DNASE1L3, APP, HTRA2, UNC5A, TIA1, UNC5C, ACIN1, SGPL1, OPA1, MADD, DFFB, SCN2A1, IL21, BCL2L12, TNS4, TIAL1, TNFAIP8, TNFAIP3, TRAF1, ADAMTSL4, BCL2L2, SP110, BCL2L1, RFFL, IRAK3, MTCH1, BMF, DNAJA3, SRGN, TRAF3, ZFP346, CFLAR, TM2D1, KLF11, NTN1, ATM, SEMA6A, BFAR, AKTIP, CSRNP3, RHOT1, PDCD5, SLC5A11, FASTK, DEDD, BNIP3, TIMM50, GLI2, PDCD4, BAG5, NISCH, CASP4, SHARPI…	1926	465	13588	1.4717	0.0416226
GOTERM_CC_FAT	GO:0005769~early endosome	17	0.592748	0.00310498	CLN3, CLCN3, MMGT2, CYTIP, SNX27, NIPA2, SLC11A2, NISCH, TRIM3, RABEP2, RAB34, PTP4A2, NUMB, VPS16, EHD1, STEAP2, RIN3	1772	55	12504	2.18108	0.0416765
GOTERM_CC_FAT	GO:0005905~coated pit	12	0.41841	0.00327941	SH3BP4, DAB2, APP, LRP1, MYO6, HIP1R, AP2A1, AAK1, AP2S1, CLTC, LRP2, AP2M1	1772	32	12504	2.64616	0.0430343
GOTERM_MF_FAT	GO:0004672~protein kinase activity	113	3.94003	0.000541522	STK36, CASK, DSTYK, RPS6KB2, AURKB, CLK1, DMPK, AAK1, WNK4, ILK, CLK4, STK39, TLK2, PRKACB, MAP2K7, TYRO3, SCAMP3, STK25, PRKAB2, SCYL3, WNK2, WEE2, MAPK3, TESK1, TESK2, MAPK9, ROR2, MAPK8, LRRK2, KALRN, STK16, FGFR1, FGFR4, FGFR3, NEK2, HUS1, EPHA10, ADRBK1, IRAK3, 2810408M09RIK, VRK3, CSF1R, TEC, OBSCN, PTPN3, MAP2K2, SYKB, EPHA2, ATM, NTRK2, CDC42BPA, TNK1, TNK2, ABL1, IKBKB, FASTK, PRKAG2, CA…	1905	583	13288	1.35199	0.0434449
GOTERM_CC_FAT	GO:0031967~organelle envelope	100	3.48675	0.00343136	XPO1, NUP62CL, MPV17, EIF5A, OGDH, ANKLE1, UQCR10, HTRA2, SLC25A25, SLC25A23, SLC25A22, OPA1, GATM, TOR1AIP1, HRASLS, SLC25A35, AKAP1, SURF1, MTX1, BCL2L2, BCL2L1, TOMM6, TOMM5, BCHE, MTCH1, TFDP2, GPD2, TRPC2, MYO1C, AK2, CRAT, VDAC2, SLC25A14, SYNE2, UCP2, SLC25A10, NDUFV1, TOMM40L, RHOT1, PCNA, SLC25A19, SPNS1, UQCRC2, COX11, BNIP3, TIMM50, LTC4S, NDUFS7, CDS2, ATAD3A, PARL, MCCC1, DNAJC11, OI…	1772	540	12504	1.30675	0.0440503
GOTERM_BP_FAT	GO:0012501~programmed cell death	99	3.45188	4.92765e-05	MEF2A, EIF5A, SGMS1, SHF, DNASE1L3, APP, HTRA2, UNC5A, TIA1, UNC5C, ACIN1, SGPL1, OPA1, MADD, DFFB, SCN2A1, IL21, BCL2L12, TNS4, RELT, TIAL1, TNFAIP8, TNFAIP3, TRAF1, ADAMTSL4, BCL2L2, SP110, BCL2L1, RFFL, IRAK3, MTCH1, BMF, DNAJA3, SRGN, TRAF3, ZFP346, CFLAR, TM2D1, KLF11, NTN1, ATM, SEMA6A, BFAR, AKTIP, CSRNP3, RHOT1, PDCD5, SLC5A11, FASTK, DEDD, BNIP3, TIMM50, GLI2, PDCD4, BAG5, NISCH, CASP4, …	1926	473	13588	1.47664	0.0453587
GOTERM_CC_FAT	GO:0031975~envelope	100	3.48675	0.00385484	XPO1, NUP62CL, MPV17, EIF5A, OGDH, ANKLE1, UQCR10, HTRA2, SLC25A25, SLC25A23, SLC25A22, OPA1, GATM, TOR1AIP1, HRASLS, SLC25A35, AKAP1, SURF1, MTX1, BCL2L2, BCL2L1, TOMM6, TOMM5, BCHE, MTCH1, TFDP2, GPD2, TRPC2, MYO1C, AK2, CRAT, VDAC2, SLC25A14, SYNE2, UCP2, SLC25A10, NDUFV1, TOMM40L, RHOT1, PCNA, SLC25A19, SPNS1, UQCRC2, COX11, BNIP3, TIMM50, LTC4S, NDUFS7, CDS2, ATAD3A, PARL, MCCC1, DNAJC11, OI…	1772	542	12504	1.30192	0.0473946
GOTERM_CC_FAT	GO:0019717~synaptosome	19	0.662483	0.00383762	PPFIA2, STX1A, SEPT2, CASK, BSN, ACP2, ITGB1, SAMD4, DVL1, ACCN2, SYP, DOC2A, EPS8, RASGRP2, DLG4, SH3KBP1, VAMP2, VAMP1, SEPT7	1772	66	12504	2.0314	0.0481466
GOTERM_MF_FAT	GO:0016776~phosphotransferase activity, phosphate group as acceptor	12	0.41841	0.000721062	NME5, NME2, NME3, NME1, AK1, DTYMK, PPIP5K2, PPIP5K1, AK2, MPP6, CMPK1, NME6	1905	27	13288	3.10015	0.0512181
GOTERM_CC_FAT	GO:0001726~ruffle	15	0.523013	0.00435598	TLN1, MYO6, NF2, CTTN, NME2, RAB34, ARHGAP1, AMOT, THEM4, CIT, EPS8L2, RASA1, EPS8L1, LCP1, DIAP1	1772	47	12504	2.25205	0.0523622
GOTERM_CC_FAT	GO:0044463~cell projection part	38	1.32497	0.0044634	SLC5A2, TTLL9, PTH1R, TTLL4, L1CAM, TTLL7, TTLL11, TTLL3, ESPN, NPHP4, SLC1A2, APP, EZR, IFT20, KLC1, ODF4, PKD2, SCARB1, CDH23, APC, SYNPO, TRPC2, KCNMA1, NOS1, KIF5B, MYO1C, KIF5A, RPGRIP1, DNAIC2, ACCN2, SPAG4, IFT57, NTRK2, MAPK8IP3, THEM4, PDZK1, DIAP1, MYH10	1772	170	12504	1.57732	0.0525978
GOTERM_BP_FAT	GO:0010604~positive regulation of macromolecule metabolic process	124	4.32357	0.000116368	4933413G19RIK, MEF2A, THRA, CASK, EIF5A, TLR7, FNTB, ZFP91, APP, MYD88, RARB, CCNA2, MLL1, CIITA, RXRA, MTA2, ZFP326, MED12, MECOM, IL21, VEGFA, PRDM1, SMARCA1, FUS, HMGB1, FGFR3, CRTC1, SOX5, SOX6, ARNT, PLAGL1, MEIS2, TEF, AGRN, TCF3, SREBF1, ESRRA, IKZF1, SMAD5, SMAD4, SYKB, TEAD2, TEAD3, FOXP3, DDX5, USF2, RNF6, NOTCH1, SALL4, CSRNP3, AKTIP, EBF1, GLMN, EAF2, KLF4, ELF1, CHURC1, FAM175A, GLI2…	1926	633	13588	1.38203	0.0533372
GOTERM_MF_FAT	GO:0008270~zinc ion binding	351	12.2385	0.00071579	ZFP637, ZFP738, PDLIM5, PDLIM2, RORC, ZNRF1, ZFP87, ZFP91, ZGPAT, APP, BRPF3, ZFP473, GIT2, PATZ1, RARB, POLK, ESCO1, ZFP329, ZFP324, RREB1, CIZ1, RXRA, ZFP326, GM13247, UBR4, LIG3, ZFP629, BSN, UBR3, MECOM, TANK, ZFP81, UHRF2, ADAMTS8, EIF2S2, ZZZ3, PRDM1, ST18, TGFB1I1, ADAMTS2, MYBBP1A, FUS, C330013J21RIK, ZCRB1, RFFL, CALR, MYT1, PXN, ZFP456, BC003331, ZFP618, PLAGL1, ZFP819, LHX2, LHX6, LHX9…	1905	2105	13288	1.16311	0.0537628
GOTERM_CC_FAT	GO:0005938~cell cortex	30	1.04603	0.00489336	SEPT4, CAV1, SEPT2, CYTIP, EXOC7, TPM3, CTTN, EZR, HMCN1, SPNB2, EXOC4, GYS2, SLC4A1, ACTB, CNKSR1, ACTN4, TLE6, EXOC3L, FBLIM1, ARHGEF9, RIC8B, FLNA, CORO1A, FNBP1, LASP1, TCHP, SPNA2, SEPT7, EPB4.9, MYH10	1772	126	12504	1.6801	0.0564536
GOTERM_MF_FAT	GO:0019205~nucleobase, nucleoside, nucleotide kinase activity	14	0.488145	0.000945632	AK1, DTYMK, MPP6, AK2, CMPK1, TK1, NME6, PNKP, NME5, NME2, ZNF512B, NME3, NME1, UCKL1	1905	36	13288	2.71263	0.0601762
GOTERM_BP_FAT	GO:0010324~membrane invagination	46	1.60391	0.0002201	CAV1, ACHE, STON1, HIP1R, SYNJ1, SYP, ASGR1, DAB2, APP, CTTN, PACSIN3, NECAP2, AP3B2, DLG4, SCARB1, EHD1, PLA2R1, ELMOD2, GHR, CLN3, MYO6, DENND1A, ARHGAP27, SIRPA, ELMO2, SH3BP4, MARCH2, FNBP1, LRP1, UNC13D, RABEP2, FCGR2B, JMJD6, AP2A1, NME1, RAB34, RIN2, SH3KBP1, LRP8, STEAP2, LRP2, ANKFY1, SCARA5, LRP4, DNM1, EPN2	1926	188	13588	1.72623	0.0618094
GOTERM_BP_FAT	GO:0006897~endocytosis	46	1.60391	0.0002201	CAV1, ACHE, STON1, HIP1R, SYNJ1, SYP, ASGR1, DAB2, APP, CTTN, PACSIN3, NECAP2, AP3B2, DLG4, SCARB1, EHD1, PLA2R1, ELMOD2, GHR, CLN3, MYO6, DENND1A, ARHGAP27, SIRPA, ELMO2, SH3BP4, MARCH2, FNBP1, LRP1, UNC13D, RABEP2, FCGR2B, JMJD6, AP2A1, NME1, RAB34, RIN2, SH3KBP1, LRP8, STEAP2, LRP2, ANKFY1, SCARA5, LRP4, DNM1, EPN2	1926	188	13588	1.72623	0.0618094
GOTERM_BP_FAT	GO:0010557~positive regulation of macromolecule biosynthetic process	106	3.69596	0.000171186	4933413G19RIK, MEF2A, THRA, CASK, EIF5A, TLR7, FNTB, APP, MYD88, RARB, CCNA2, MLL1, CIITA, RXRA, MTA2, ZFP326, MED12, MECOM, IL21, VEGFA, SMARCA1, FUS, HMGB1, CRTC1, SOX5, SOX6, ARNT, PLAGL1, MEIS2, TEF, AGRN, TCF3, SREBF1, ESRRA, IKZF1, SMAD5, SMAD4, TEAD2, SYKB, TEAD3, FOXP3, DDX5, USF2, RNF6, NOTCH1, SALL4, CSRNP3, EBF1, GLMN, EAF2, KLF4, ELF1, CHURC1, GLI2, PAX1, GLI1, ZBTB38, MEN1, MKL2, RBP…	1926	530	13588	1.41101	0.0624719
GOTERM_MF_FAT	GO:0019200~carbohydrate kinase activity	10	0.348675	0.000939021	LTK, GCK, PFKFB4, PFKFB3, HK3, HKDC1, PFKFB1, PFKP, HK1, NAGK	1905	20	13288	3.48766	0.0628129
GOTERM_BP_FAT	GO:0032535~regulation of cellular component size	41	1.42957	0.000210655	DCBLD2, PLXNA3, VPREB1, PML, SGMS1, VILL, ATP2B2, APP, GSN, TRO, SPNB2, MAP3K1, AVIL, TNN, SEMA3A, DNAJC2, RASA1, HPN, WDTC1, PLEK, CREB1, VIL1, PSRC1, CDK4, NTN1, ARPC1A, FMN1, ARPC1B, RNF6, CORO1A, LEPRE1, TSC1, ARPC5L, CD81, CAPG, TNK1, SPNA2, EAF2, DCUN1D3, EPB4.9, SLC9A1	1926	161	13588	1.79662	0.064012
GOTERM_BP_FAT	GO:0016310~phosphorylation	137	4.77685	0.00016763	ATP6AP1, STK36, RPS6KB2, CASK, RORC, DSTYK, AURKB, CLK1, DMPK, APP, UQCR10, AAK1, WNK4, CLK4, ILK, STK39, PRKACB, TLK2, MAP2K7, TYRO3, SCAMP3, STK25, MADD, PIK3CD, SCYL3, WNK2, WEE2, NME1, MAPK3, TESK1, TESK2, MAPK9, ROR2, MAPK8, LRRK2, KALRN, STK16, FGFR1, FGFR4, FGFR3, NEK2, HUS1, ADRBK1, EPHA10, PXN, IRAK3, 2810408M09RIK, VRK3, SPNB2, CSF1R, TEC, MDFI, OBSCN, MAP2K2, SYKB, EPHA2, ATM, PTPN11, …	1926	718	13588	1.34616	0.0677803
GOTERM_BP_FAT	GO:0007049~cell cycle	119	4.14923	0.000207286	ADCY3, SEPT4, SEPT2, AURKB, RCBTB1, APP, CDCA8, STAG3, PMS2, TLK2, PARD3B, DNAJC2, CCNA2, MTUS1, STAG2, ANAPC1, ESCO1, RBL2, LIG1, SGOL1, LIG3, DCTN3, TACC3, WEE2, UHRF2, TIMELESS, ZWINT, CNTROB, MAPK3, SEPT7, CCDC99, NEK2, LRRCC1, ITGB1, URGCP, LLGL2, SPC25, KATNA1, CDC123, TFDP2, TCF3, IKZF1, AK1, SUV39H1, SYCE2, PCNP, CDC20, EHMT2, ATM, CDKN1A, CHAF1B, CCNDBP1, MYH10, UTP14B, TSG101, CCNT1, E2…	1926	611	13588	1.37406	0.0685496
GOTERM_CC_FAT	GO:0005884~actin filament	11	0.383543	0.00638173	ACTG1, EZR, FERMT1, AMOT, VPS16, PALLD, WHRN, TPM1, LCP1, ESPN, TPM3	1772	30	12504	2.58736	0.0717092
GOTERM_MF_FAT	GO:0000287~magnesium ion binding	82	2.85914	0.00125365	ADCY3, PDP1, ATP10B, FIGNL1, STK36, FOXK2, BC016495, AURKB, PSPH, DMPK, ATP2B2, PAK3, NT5C3, POMT1, ATP8B2, PRKACB, MAP2K7, SIK3, NSF, ATP8B4, KCNMA1, POLK, STK25, NUDT3, LIG1, LIG3, PFKP, CHPT1, WEE2, NME6, MAST3, LAP3, DCLRE1C, EYA1, NME2, NME3, NME1, SLC41A2, ATP9A, PKLR, TESK1, ERN1, SLC41A1, TESK2, KALRN, ALPL, ITGAL, MMGT2, NEK2, IRAK3, MTHFS, ACSL1, STK32A, SNRK, NUDT9, NUDT8, MAP3K1, FMO2…	1905	409	13288	1.39848	0.0753803
GOTERM_CC_FAT	GO:0030424~axon	26	0.906555	0.00702929	TAC1, L1CAM, IGHMBP2, SLC1A2, GAD2, APP, KLC1, ANK3, KATNA1, GAD1, APC, KCNMA1, MYO6, CPNE6, SCN2A1, CTNNA2, NCAM1, SEMA6A, CYP17A1, RNF6, P2RX3, NTRK2, CNTN2, MAPK8IP3, TNK2, MYH10	1772	107	12504	1.71465	0.0773166
GOTERM_CC_FAT	GO:0030135~coated vesicle	29	1.01116	0.00738956	COPA, HIP1R, AP2S1, ATP6V1G2, SYT7, CLTC, SYNGR1, SYP, DAB2, GAD2, SYN2, NECAP2, SEC23A, CLN3, ICA1, SVOP, STX1A, SYT11, DENND1A, SH3BP4, DOC2A, SEMA4C, SYPL, VAMP2, STEAP2, LRRK2, COPG, SEC23B, EPN2	1772	124	12504	1.65029	0.0797136
GOTERM_CC_FAT	GO:0005635~nuclear envelope	34	1.1855	0.00801532	XPO1, NUP62CL, BNIP3, EIF5A, LTC4S, ANKLE1, BCHE, NUP210, SHISA5, TFDP2, OIT3, TPR, TRPC2, SLC2A9, NOS1, MYO1C, IPO13, TOR1AIP1, LMNA, CENPF, IPO9, NUP85, SUN1, SIGMAR1, ITPR1, SYNE2, BNIP1, BNIP2, HRASLS, BNIP3L, ERN1, PCNA, KPNA6, KPNA2	1772	153	12504	1.5681	0.0847187
GOTERM_CC_FAT	GO:0016604~nuclear body	32	1.11576	0.0083418	BMI1, XPO1, CRNKL1, GAR1, YLPM1, PML, NONO, SFRS18, PCGF2, TOE1, ZFML, LSG1, SRRM1, PRPF40B, PHC1, DGKQ, RREB1, PRPF3, CASC3, PRPF18, U2AF1L4, HDAC5, EIF4A3, RNF6, RPAIN, HIPK1, ZMIZ1, TDG, SLU7, EAF2, CHFR, NCOR2	1772	142	12504	1.59018	0.0851245
GOTERM_CC_FAT	GO:0044439~peroxisomal part	11	0.383543	0.00824798	PEX11B, ACOX1, ACSL1, PEX1, GNPAT, ITGA10, PEX5, PEX13, PEX10, PECI, ACOX3	1772	31	12504	2.5039	0.085617
GOTERM_CC_FAT	GO:0044438~microbody part	11	0.383543	0.00824798	PEX11B, ACOX1, ACSL1, PEX1, GNPAT, ITGA10, PEX5, PEX13, PEX10, PECI, ACOX3	1772	31	12504	2.5039	0.085617
GOTERM_MF_FAT	GO:0019842~vitamin binding	31	1.08089	0.00153287	KYNU, CCBL1, ACCS, NFS1, NDUFAB1, EGLN2, OGDH, ALDH1L2, SLC19A1, CCBL2, PDXDC1, MTHFS, GAD2, SCLY, FOLR1, MCCC1, GAD1, AASDH, SGPL1, DDC, ACACA, FTCD, TAT, BSPRY, ACCSL, LEPRE1, PRLR, SDS, AGXT2, LEPREL1, CBS	1905	121	13288	1.78707	0.087425
GOTERM_MF_FAT	GO:0046914~transition metal ion binding	423	14.749	0.00163143	RORC, ISG20, APP, BRPF3, GIT2, PATZ1, RREB1, RXRA, GM13247, LIG3, BSN, CYP2E1, MECOM, ADAMTS8, EIF2S2, ZZZ3, ST18, ADAMTS2, MYBBP1A, ZCRB1, BC003331, DNMT3B, DHX58, GIT1, ESRRA, PTGR2, ZC3H15, L3MBTL, KLF11, ASXL1, ACACA, BFAR, CYP17A1, LASP1, RAPSN, CDC42BPA, CYP2R1, TRAFD1, SYTL3, ZFP385C, PHF23, PHF20, RNF181, MICAL1, GATAD1, E430018J23RIK, ZDHHC4, ZDHHC3, MICAL2, FBLIM1, VPS8, GTSF1, NAALAD2,…	1905	2608	13288	1.13135	0.0889326
GOTERM_CC_FAT	GO:0005815~microtubule organizing center	40	1.3947	0.00904738	CEP97, SDCCAG8, HAUS5, TTLL9, TTLL4, LRRCC1, ABCA2, AKAP9, TTLL7, ANKRD32, AI314180, TTLL11, TUBGCP4, TUBGCP6, NPHP4, EZR, PROCR, CEP57, IFT20, KATNA1, PKD2, 6330503K22RIK, CDH23, APC, CEP110, CENPF, CEP63, TACC3, DCTN3, UXT, NME1, IFT57, CNTROB, LCK, TUBD1, HAUS7, HAUS8, TSGA14, UBXN6, FEZ1	1772	189	12504	1.49343	0.0905277
GOTERM_CC_FAT	GO:0030136~clathrin-coated vesicle	25	0.871688	0.00954208	HIP1R, AP2S1, ATP6V1G2, SYT7, SYNGR1, CLTC, SYP, GAD2, DAB2, SYN2, NECAP2, CLN3, ICA1, SVOP, STX1A, SYT11, DENND1A, SH3BP4, DOC2A, SEMA4C, SYPL, VAMP2, LRRK2, STEAP2, EPN2	1772	104	12504	1.69626	0.0937461
GOTERM_BP_FAT	GO:0033043~regulation of organelle organization	38	1.32497	0.000710211	XPO1, CAV1, PML, VILL, ESPN, MEN1, GSN, SPNB2, MAP3K1, AVIL, TLK2, TERF2, RASA1, MLL1, CD28, APC, SYNPO, CCDC88A, PLEK, VIL1, MTAP4, PSRC1, L3MBTL, HERC2, KANK3, FOXP3, ATM, ARPC1A, FMN1, ARPC1B, CORO1A, TRIM54, ARPC5L, MTAP1A, CAPG, CDK11B, SPNA2, EPB4.9	1926	154	13588	1.74085	0.0943923
GOTERM_MF_FAT	GO:0030695~GTPase regulator activity	73	2.54533	0.00190117	RAB3GAP1, RASGEF1B, ARHGAP15, TBC1D16, ARHGAP22, TBC1D17, ARHGAP20, TIAM1, TBC1D14, ARHGAP1, TBC1D13, GIT2, RAPGEF6, DEPDC1A, RAPGEF3, DOCK10, DAB2IP, MADD, ARHGEF18, RPH3AL, RAB3IL1, ARHGEF16, ARHGAP27, PSD4, ARHGEF17, ARHGAP29, ARHGEF9, RIC8B, SH2D3C, SGSM1, PSD, SIPA1L1, RIN2, RANGRF, LRRK2, SPATA13, RIN3, KALRN, RAP1GAP, RTKN, STARD13, RASAL1, RGS12, GMIP, PLEKHG5, RASGRP2, GPSM1, TBC1D4, FGD…	1905	361	13288	1.41052	0.0950435
GOTERM_BP_FAT	GO:0006096~glycolysis	16	0.55788	0.000700169	ALDOA, LDHB, LDHA, HKDC1, ALDOC, PFKP, HK1, BPGM, OGDH, GPI1, UEVLD, GCK, HK3, PKLR, ENO2, ENO1	1926	44	13588	2.56547	0.0965244
GOTERM_BP_FAT	GO:0008219~cell death	99	3.45188	0.000674349	MEF2A, EIF5A, SGMS1, SHF, DNASE1L3, APP, HTRA2, UNC5A, TIA1, UNC5C, ACIN1, SGPL1, OPA1, MADD, DFFB, SCN2A1, IL21, BCL2L12, TNS4, RELT, TIAL1, TNFAIP8, TNFAIP3, TRAF1, ADAMTSL4, BCL2L2, SP110, BCL2L1, RFFL, IRAK3, MTCH1, BMF, DNAJA3, SRGN, TRAF3, ZFP346, CFLAR, TM2D1, KLF11, NTN1, ATM, SEMA6A, BFAR, AKTIP, CSRNP3, RHOT1, PDCD5, SLC5A11, FASTK, DEDD, BNIP3, TIMM50, GLI2, PDCD4, BAG5, NISCH, CASP4, …	1926	507	13588	1.37761	0.0966744
GOTERM_MF_FAT	GO:0016847~1-aminocyclopropane-1-carboxylate synthase activity	5	0.174338	0.00186145	CCBL1, ACCSL, ACCS, TAT, CCBL2	1905	5	13288	6.97533	0.0968388
GOTERM_BP_FAT	GO:0045184~establishment of protein localization	123	4.2887	0.000762483	SRP14, XPO1, AP1G2, LMAN2L, USE1, CASK, EIF5A, SELENBP2, HOOK3, HOOK1, FAM53A, RAB23, SCAMP3, MYO6, ACTN4, DUOXA1, PITPNM1, RPAIN, RAB15, SRP72, VPS26A, 5430435G22RIK, MAMDC4, NAPG, MTX1, CACNB1, CCDC91, NAPA, RFFL, ARF5, SNX3, TOMM6, TOMM5, FOLR1, SPNB2, STX16, SEC61A1, AP2M1, ASPSCR1, FAM160A2, MYO1C, RABEP2, AKTIP, RAB1, ARF3, TOMM40L, PCNA, SYTL3, SYTL1, COPA, TSG101, AP2S1, HPS1, PEX5, TIMM5…	1926	656	13588	1.32282	0.097555
GOTERM_BP_FAT	GO:0008104~protein localization	139	4.84658	0.000657665	SRP14, XPO1, AP1G2, LMAN2L, USE1, EIF5A, CASK, SELENBP2, HOOK3, HOOK1, APOA1, APOE, WNK4, FAM53A, RAB23, SCAMP3, MYO6, ACTN4, DUOXA1, OPTN, TACC3, PITPNM1, RPAIN, RAB15, SRP72, VPS26A, 5430435G22RIK, MAMDC4, CCDC99, CAV1, NAPG, MTX1, CACNB1, AKAP10, CCDC91, NAPA, RFFL, ARF5, SNX3, TOMM6, TOMM5, FOLR1, SPNB2, KATNA1, STX16, SEC61A1, SRGN, AP2M1, ASPSCR1, FAM160A2, MYO1C, RABEP2, SYNE2, AKTIP, ARF3…	1926	753	13588	1.30232	0.0981322
GOTERM_MF_FAT	GO:0016846~carbon-sulfur lyase activity	7	0.244073	0.00207487	CCBL1, ACCSL, SCLY, ACCS, LTC4S, TAT, CCBL2	1905	11	13288	4.43885	0.0995041
GOTERM_BP_FAT	GO:0010605~negative regulation of macromolecule metabolic process	99	3.45188	0.000644018	NCBP2, SRP14, THRA, RBM3, MAF1, ZGPAT, TIA1, RAB23, PATZ1, RARB, CIITA, SATB1, RCOR2, MTA2, PKIG, GABPA, TIMELESS, SMARCA5, ST18, MYBBP1A, CAV1, STRAP, HUS1, SOX6, IRAK3, MOV10, TRIM66, ATN1, DNMT3B, MDFI, IKZF4, EHMT1, IKZF1, PAIP2, RFX5, KLF11, L3MBTL, SUV39H1, EHMT2, FOXP3, FOXP4, FXR1, FOXP2, HDAC5, NR1I3, SALL4, KLF4, HDAC7, NCOR2, ADAR, DNAJB5, BMI1, TSG101, DEDD, BNIP3, ZEB2, DMAP1, GLI2, …	1926	506	13588	1.38033	0.100162
GOTERM_BP_FAT	GO:0015031~protein transport	122	4.25384	0.000813321	SRP14, XPO1, AP1G2, LMAN2L, USE1, CASK, EIF5A, SELENBP2, HOOK3, HOOK1, FAM53A, RAB23, SCAMP3, MYO6, ACTN4, DUOXA1, PITPNM1, RPAIN, RAB15, SRP72, VPS26A, 5430435G22RIK, MAMDC4, NAPG, MTX1, CACNB1, CCDC91, NAPA, RFFL, ARF5, SNX3, TOMM6, TOMM5, FOLR1, SPNB2, STX16, SEC61A1, AP2M1, ASPSCR1, FAM160A2, MYO1C, RABEP2, AKTIP, RAB1, ARF3, TOMM40L, PCNA, SYTL3, SYTL1, COPA, TSG101, AP2S1, HPS1, PEX5, TIMM5…	1926	651	13588	1.32214	0.100322
GOTERM_BP_FAT	GO:0033554~cellular response to stress	82	2.85914	0.00061766	XRCC3, FAM175A, XRCC6, ROMO1, PRDX2, NONO, MYD88, TPO, PMS2, TLK2, FANCG, MAP2K7, RTEL1, ESCO1, CLN3, PGAP2, POLK, SGK1, LIG1, GTF2H4, LIG3, CCDC47, RAD52, RAD51, DCLRE1C, SPDYA, RAD1, PNKP, EYA1, RPAIN, TIMELESS, RIF1, HIPK1, FANCD2, FBXO18, MAPK3, ERN1, MAPK9, ROR2, MAPK8, PPP1R15A, ING4, RAD23B, APEX2, RAD23A, HUS1, PML, 0610007P08RIK, TRP53BP1, MAP3K1, MUS81, BCL3, RAD51L3, ERCC4, TERF2, GM14…	1926	404	13588	1.43196	0.100414
GOTERM_BP_FAT	GO:0046632~alpha-beta T cell differentiation	10	0.348675	0.000542613	SATB1, RPL22, BCL11B, RELB, GADD45G, RORC, BCL3, SYKB, FOXP3, PAX1	1926	19	13588	3.71318	0.102047
GOTERM_BP_FAT	GO:0010628~positive regulation of gene expression	97	3.38215	0.00040111	4933413G19RIK, MEF2A, THRA, CASK, FNTB, APP, MYD88, RARB, CCNA2, MLL1, CIITA, RXRA, MTA2, ZFP326, MED12, MECOM, VEGFA, PRDM1, SMARCA1, FUS, HMGB1, CRTC1, SOX5, SOX6, ARNT, PLAGL1, MEIS2, TEF, AGRN, TCF3, SREBF1, ESRRA, IKZF1, SMAD5, SMAD4, TEAD2, TEAD3, FOXP3, DDX5, USF2, RNF6, NOTCH1, SALL4, CSRNP3, EBF1, EAF2, KLF4, ELF1, CHURC1, GLI2, PAX1, GLI1, ZBTB38, MEN1, MKL2, RBPJL, EGR1, EGR2, OTX2, ZM…	1926	488	13588	1.40233	0.102352
GOTERM_BP_FAT	GO:0006468~protein amino acid phosphorylation	121	4.21897	0.000610431	STK36, CASK, RORC, DSTYK, RPS6KB2, AURKB, CLK1, DMPK, APP, AAK1, WNK4, CLK4, ILK, STK39, TLK2, PRKACB, MAP2K7, TYRO3, SCAMP3, STK25, MADD, SCYL3, WNK2, WEE2, MAPK3, TESK1, TESK2, MAPK9, ROR2, MAPK8, LRRK2, KALRN, STK16, FGFR1, FGFR4, FGFR3, NEK2, HUS1, ADRBK1, EPHA10, PXN, IRAK3, 2810408M09RIK, VRK3, SPNB2, CSF1R, TEC, MDFI, OBSCN, MAP2K2, SYKB, EPHA2, ATM, PTPN11, PRKAR1B, NTRK2, CDC42BPA, TNK1,…	1926	640	13588	1.33384	0.103774
GOTERM_BP_FAT	GO:0043244~regulation of protein complex disassembly	16	0.55788	0.000530069	PLEK, MTAP4, VIL1, EIF5A, VILL, IRAK3, TRIM54, GSN, MTAP1A, SPNB2, CAPG, AVIL, SPNA2, PTMS, EPB4.9, APC	1926	43	13588	2.62513	0.105053
GOTERM_BP_FAT	GO:0045941~positive regulation of transcription	94	3.27755	0.000596362	4933413G19RIK, ELF1, CHURC1, MEF2A, THRA, CASK, GLI2, PAX1, ZBTB38, GLI1, FNTB, MEN1, APP, MYD88, MKL2, RARB, RBPJL, CCNA2, MLL1, EGR1, CIITA, EGR2, RXRA, MTA2, ZFP326, OTX2, MED12, MECOM, ZMIZ1, VEGFA, USP21, SMARCA1, FUS, GLIS3, ABLIM2, HMGB1, CRTC1, FOXM1, GLIS1, SOX5, NFIX, SOX6, NFYA, ZBTB17, PRDM16, TCFE3, TCF7L2, ARID2, ARNT, PLAGL1, MEIS2, ZSCAN21, BCL11B, POU2F2, NFAT5, TEF, ETV1, BCL3, …	1926	475	13588	1.39615	0.106303
GOTERM_MF_FAT	GO:0003677~DNA binding	296	10.3208	0.0023291	MEF2A, XRCC3, HMGN3, SURF6, XRCC6, RORC, NONO, ZFP91, ZGPAT, APP, ZFP473, PATZ1, RARB, POLK, ESCO1, A130010J15RIK, ZFP329, RCOR2, RREB1, LIG1, RXRA, ZFP326, TAF4A, LIG3, ZFP629, MECOM, RAD1, UHRF2, MAPK3, ZZZ3, PRDM1, ST18, MYBBP1A, FUS, RAD23B, RAD23A, MYBL1, MYBL2, MYT1, ZFP618, PLAGL1, TRP53BP1, LHX2, SUPV3L1, LHX6, ARNTL2, LHX9, DNMT3B, TCF3, DHX58, PLAG1, TRPC2, ZBTB49, ZBTB48, AEBP2, IKZF4,…	1905	1781	13288	1.15929	0.107125
GOTERM_BP_FAT	GO:0009891~positive regulation of biosynthetic process	108	3.76569	0.000486681	4933413G19RIK, MEF2A, THRA, CASK, EIF5A, TLR7, FNTB, APP, MYD88, RARB, CCNA2, MLL1, CIITA, RXRA, MTA2, ZFP326, MED12, MECOM, IL21, VEGFA, SMARCA1, FUS, HMGB1, CRTC1, SOX5, SOX6, ARNT, PLAGL1, MEIS2, TEF, AGRN, TCF3, SREBF1, ESRRA, IKZF1, SMAD5, SMAD4, TEAD2, SYKB, TEAD3, FOXP3, DDX5, ABCG4, USF2, RNF6, NOTCH1, SALL4, CSRNP3, EBF1, GLMN, EAF2, KLF4, HSP90AB1, ELF1, CHURC1, GLI2, PAX1, GLI1, ZBTB38…	1926	557	13588	1.36794	0.108314
GOTERM_BP_FAT	GO:0006357~regulation of transcription from RNA polymerase II promoter	116	4.04463	0.000923595	4933413G19RIK, THRA, CASK, MAGED1, APP, MYD88, WDR77, RARB, MLL1, SATB1, RXRA, MTA2, PKIG, GABPA, TAF4A, TCFAP2A, MED12, MECOM, TIMELESS, VEGFA, ST18, FUS, HMGB1, STRAP, CRTC1, SOX5, ABCA2, SOX6, MEIS1, ARNT, PLAGL1, MEIS2, ATN1, TEF, ARNTL2, AGRN, TCF3, SREBF1, MDFI, ESRRA, EHMT1, IKZF1, RFX5, SMAD5, SMAD4, TEAD2, TEAD3, FOXP3, EHMT2, FOXP4, USF2, FOXP2, HDAC5, NOTCH1, SALL4, CSRNP3, KLF4, HDAC7…	1926	616	13588	1.32855	0.109576
GOTERM_BP_FAT	GO:0070727~cellular macromolecule localization	65	2.26639	0.000463054	COPA, SRP14, XPO1, AP1G2, AP2S1, PEX5, CASK, CLTC, SYNGR1, SRPR, AP3B2, FAM53A, VPS16, TPR, SEC23A, RAMP2, STX1A, SCAMP3, ZDHHC3, MYO6, RPH3AL, IPO9, OPTN, FLNA, RPAIN, KPNA6, SRP72, COPG, KPNA2, SEC23B, YWHAZ, CCDC99, STON1, NAPG, MTX1, PML, CACNB1, NAPA, RFFL, STAU1, CEP57, AP3M1, FOLR1, TOMM5, SPNB2, STX16, PEX13, PPP3CA, SRGN, SEC61A1, AP2M1, ASPSCR1, TXNIP, IPO13, STRADA, CASC3, YWHAG, SYNE2…	1926	301	13588	1.52351	0.109833
GOTERM_BP_FAT	GO:0031328~positive regulation of cellular biosynthetic process	107	3.73082	0.000529004	4933413G19RIK, MEF2A, THRA, CASK, EIF5A, TLR7, FNTB, APP, MYD88, RARB, CCNA2, MLL1, CIITA, RXRA, MTA2, ZFP326, MED12, MECOM, IL21, VEGFA, SMARCA1, FUS, HMGB1, CRTC1, SOX5, SOX6, ARNT, PLAGL1, MEIS2, TEF, AGRN, TCF3, SREBF1, ESRRA, IKZF1, SMAD5, SMAD4, TEAD2, SYKB, TEAD3, FOXP3, DDX5, USF2, RNF6, NOTCH1, SALL4, CSRNP3, EBF1, GLMN, EAF2, KLF4, HSP90AB1, ELF1, CHURC1, GLI2, PAX1, GLI1, ZBTB38, MEN1,…	1926	552	13588	1.36755	0.110667
GOTERM_CC_FAT	GO:0030672~synaptic vesicle membrane	8	0.27894	0.0119827	SYP, STX1A, GAD2, ICA1, SYN2, SEMA4C, ATP6V1G2, VAMP2	1772	19	12504	2.97113	0.114618
GOTERM_MF_FAT	GO:0017124~SH3 domain binding	22	0.767085	0.00304702	KHDRBS1, BAIAP2L2, DENND1A, ARHGAP27, SIRPA, ELMO2, ESPN, DOCK4, SH3BP5, FMN1, PAK3, PLSCR2, PLSCR3, ARHGAP1, SH3KBP1, SH3BGRL2, SH3BGR, MICAL1, ADAM19, INPP5D, LRP2, CIT	1905	79	13288	1.9425	0.117608
GOTERM_CC_FAT	GO:0044445~cytosolic part	17	0.592748	0.0127314	PIK3C2G, PIK3CD, PFKFB1, PFKP, RPL24, CCT3, HBA-A1, PFDN2, UXT, AKT1S1, RPS17, PFDN5, RPL9, PFDN4, ENO2, MAPK9, ENO1	1772	63	12504	1.90412	0.117754
GOTERM_CC_FAT	GO:0031252~cell leading edge	26	0.906555	0.0126564	TLN1, PXN, SLC1A2, CTTN, GSN, ARHGAP1, RASA1, AKT2, TRPC2, CCDC88A, MYO6, NF2, SCYL3, DCTN1, CTNNA2, NME2, CORO1A, RAB34, AMOT, MAPK8IP3, THEM4, CIT, EPS8L2, LCP1, EPS8L1, DIAP1	1772	112	12504	1.6381	0.11887
GOTERM_MF_FAT	GO:0060589~nucleoside-triphosphatase regulator activity	73	2.54533	0.0029045	RAB3GAP1, RASGEF1B, ARHGAP15, TBC1D16, ARHGAP22, TBC1D17, ARHGAP20, TIAM1, TBC1D14, ARHGAP1, TBC1D13, GIT2, RAPGEF6, DEPDC1A, RAPGEF3, DOCK10, DAB2IP, MADD, ARHGEF18, RPH3AL, RAB3IL1, ARHGEF16, ARHGAP27, PSD4, ARHGEF17, ARHGAP29, ARHGEF9, RIC8B, SH2D3C, SGSM1, PSD, SIPA1L1, RIN2, RANGRF, LRRK2, SPATA13, RIN3, KALRN, RAP1GAP, RTKN, STARD13, RASAL1, RGS12, GMIP, PLEKHG5, RASGRP2, GPSM1, TBC1D4, FGD…	1905	367	13288	1.38746	0.11945
GOTERM_CC_FAT	GO:0048475~coated membrane	16	0.55788	0.0131761	SEC23A, COPA, STON1, AP1G2, AP2S1, SYNJ1, CLTC, AP3M1, AP2A1, AP3B2, NECAP2, COPG, DNM1, SEC23B, EPN2, AP2M1	1772	58	12504	1.9466	0.11985
GOTERM_CC_FAT	GO:0030117~membrane coat	16	0.55788	0.0131761	SEC23A, COPA, STON1, AP1G2, AP2S1, SYNJ1, CLTC, AP3M1, AP2A1, AP3B2, NECAP2, COPG, DNM1, SEC23B, EPN2, AP2M1	1772	58	12504	1.9466	0.11985
GOTERM_MF_FAT	GO:0019213~deacetylase activity	9	0.313808	0.00302543	HDAC5, AMDHD2, HDAC3, MTA2, HDAC10, HDAC11, SIRT1, ARHGEF10L, HDAC7	1905	19	13288	3.3041	0.120356
GOTERM_BP_FAT	GO:0034613~cellular protein localization	63	2.19665	0.00109851	COPA, SRP14, XPO1, AP1G2, AP2S1, PEX5, CASK, CLTC, SYNGR1, SRPR, AP3B2, FAM53A, VPS16, TPR, SEC23A, RAMP2, STX1A, SCAMP3, ZDHHC3, MYO6, RPH3AL, IPO9, OPTN, FLNA, RPAIN, KPNA6, SRP72, COPG, KPNA2, SEC23B, YWHAZ, CCDC99, STON1, NAPG, MTX1, PML, CACNB1, NAPA, RFFL, CEP57, AP3M1, FOLR1, TOMM5, SPNB2, STX16, PEX13, PPP3CA, SRGN, SEC61A1, AP2M1, ASPSCR1, TXNIP, IPO13, STRADA, YWHAG, SYNE2, AP2A1, RAB1,…	1926	299	13588	1.48651	0.121395
GOTERM_BP_FAT	GO:0051493~regulation of cytoskeleton organization	27	0.941423	0.00107242	XPO1, CAV1, VILL, ESPN, GSN, SPNB2, MAP3K1, AVIL, RASA1, APC, SYNPO, CCDC88A, PLEK, PSRC1, MTAP4, VIL1, KANK3, FMN1, ARPC1A, ARPC1B, CORO1A, TRIM54, MTAP1A, ARPC5L, CAPG, SPNA2, EPB4.9	1926	99	13588	1.9241	0.122274
GOTERM_MF_FAT	GO:0004674~protein serine/threonine kinase activity	82	2.85914	0.00288811	STK36, FASTK, PRKAG2, DSTYK, RPS6KB2, CASK, AURKB, CLK1, DMPK, CAMKK2, PAK6, PDPK1, PKN3, PAK3, AAK1, PAK4, WNK4, CLK4, ILK, STK39, PRKACB, TLK2, MAP2K7, CHUK, SIK3, ADCK5, AKT2, PRKCA, IRAK2, SGK1, SCAMP3, STK25, CCNH, PRKAB2, GTF2H4, WNK2, CDK7, PBK, CDK4, DAPK2, PRKCD, WEE2, GAK, MAST3, KSR2, HIPK1, MAPK3, TESK1, ERN1, MAPK9, BUB1B, TESK2, MAPK8, CDK11B, LRRK2, KALRN, STK16, NEK2, HUS1, ADRBK1…	1905	421	13288	1.35861	0.122652
GOTERM_BP_FAT	GO:0031327~negative regulation of cellular biosynthetic process	85	2.96374	0.00115164	BMI1, SRP14, THRA, TSG101, DEDD, ZEB2, DMAP1, GLI2, MAF1, PDCD4, MEN1, ZGPAT, PCGF2, INSIG2, DYNLL1, ANG, TIA1, PATZ1, RARB, KHDRBS1, EGR1, CIITA, SATB1, RCOR2, MTA2, PKIG, GABPA, TLE1, SPEN, NRIP2, NRIP1, CMTM2A, TIMELESS, BPTF, HIPK1, SMARCA5, ST18, CUX2, MYBBP1A, KDM6B, GLIS3, CAV1, STRAP, GLIS1, HUS1, PML, SOX6, PRDM16, TRIM66, ATN1, BCL3, AATF, INPP5D, PER3, DNMT3B, MDFI, TXNIP, IKZF4, WDTC1…	1926	430	13588	1.3946	0.123284
GOTERM_BP_FAT	GO:0032956~regulation of actin cytoskeleton organization	19	0.662483	0.00120066	CCDC88A, PLEK, VIL1, KANK3, VILL, ARPC1A, FMN1, ARPC1B, CORO1A, GSN, MAP3K1, SPNB2, ARPC5L, CAPG, AVIL, SPNA2, RASA1, EPB4.9, SYNPO	1926	60	13588	2.23409	0.124659
GOTERM_BP_FAT	GO:0045935~positive regulation of nucleobase, nucleoside, nucleotide and nucleic acid metabolic process	98	3.41702	0.00123679	4933413G19RIK, MEF2A, THRA, CASK, FNTB, APP, MYD88, RARB, CCNA2, MLL1, CIITA, RXRA, MTA2, ZFP326, MED12, MECOM, VEGFA, SMARCA1, FUS, HMGB1, CRTC1, SOX5, SOX6, ARNT, PLAGL1, MEIS2, TEF, AGRN, TCF3, SREBF1, ESRRA, IKZF1, SMAD5, SMAD4, TEAD2, TEAD3, FOXP3, DDX5, USF2, RNF6, NOTCH1, SALL4, CSRNP3, EBF1, EAF2, KLF4, ELF1, CHURC1, FAM175A, GLI2, PAX1, GLI1, ZBTB38, MEN1, MKL2, RBPJL, EGR1, EGR2, OTX2, …	1926	510	13588	1.35567	0.124738
GOTERM_MF_FAT	GO:0030170~pyridoxal phosphate binding	17	0.592748	0.00285404	SGPL1, DDC, CCBL1, KYNU, ACCS, NFS1, TAT, CCBL2, PDXDC1, GAD2, ACCSL, SCLY, PRLR, SDS, AGXT2, GAD1, CBS	1905	54	13288	2.19594	0.125343
GOTERM_MF_FAT	GO:0070279~vitamin B6 binding	17	0.592748	0.00285404	SGPL1, DDC, CCBL1, KYNU, ACCS, NFS1, TAT, CCBL2, PDXDC1, GAD2, ACCSL, SCLY, PRLR, SDS, AGXT2, GAD1, CBS	1905	54	13288	2.19594	0.125343
GOTERM_BP_FAT	GO:0007169~transmembrane receptor protein tyrosine kinase signaling pathway	44	1.53417	0.00129664	ZFAND5, FGFR1, FGFR4, FGFR3, NDST1, EPHA10, KIT, CLNK, PDAP1, SLC2A8, CEP57, SORBS1, TIAM1, PTK2B, FRS3, AGRN, FIGF, FGF3, CSF1R, GHR, TXNIP, SGPL1, FLT1, LTK, ARID5B, AXL, IGF1, FGF20, FLNA, EPHA2, DVL1, PTPN11, VEGFC, GRB10, DOK2, GSK3A, DOK7, NTRK2, VEGFA, ROR2, GFRA1, PTPN1, GFRA4, LRP4	1926	192	13588	1.61678	0.126985
GOTERM_MF_FAT	GO:0015297~antiporter activity	17	0.592748	0.00349967	SLC9A8, CLCN3, SLC22A18, SLC25A4, CLCN4-2, HIAT1, SLC47A1, SLC26A11, SLC35A3, NHEDC1, SLC4A2, SLC4A1, SLC4A4, CLCN7, SLC4A3, SLC4A5, SLC9A1	1905	55	13288	2.15601	0.130105
GOTERM_CC_FAT	GO:0005741~mitochondrial outer membrane	20	0.69735	0.0146012	OPA1, NOS1, GIMAP5, AIFM2, SLC25A4, MTX1, BNIP3, HK1, BCL2L1, PI4KB, VDAC2, ACSL1, TOMM6, TOMM5, TOMM40L, RHOT1, AKAP1, ACSL3, ACSL6, MGST1	1772	80	12504	1.76411	0.130115
GOTERM_CC_FAT	GO:0044432~endoplasmic reticulum part	46	1.60391	0.0150404	FKBP8, TUSC3, FKBP7, HMGCR, LMAN2L, BSCL2, GPAA1, FKBP1A, CALR, ALG8, PRKCSH, ALG9, ERLEC1, FMO4, KDELC1, SRPR, FMO1, FMO2, SERINC1, POMT1, TAP1, ENTPD5, PCYT1A, RPN2, OLFM1, HRC, TRPC2, PGAP3, CLN3, PGAP2, PIGX, DUOXA1, SIGMAR1, ITPR1, RDH5, HYOU1, FKBP14, ERN1, DPM2, EXT1, FKBP10, RDH16, DOLPP1, CASQ1, CASQ2, SEC23B	1772	231	12504	1.40518	0.131896
GOTERM_BP_FAT	GO:0009890~negative regulation of biosynthetic process	85	2.96374	0.00152457	BMI1, SRP14, THRA, TSG101, DEDD, ZEB2, DMAP1, GLI2, MAF1, PDCD4, MEN1, ZGPAT, PCGF2, INSIG2, DYNLL1, ANG, TIA1, PATZ1, RARB, KHDRBS1, EGR1, CIITA, SATB1, RCOR2, MTA2, PKIG, GABPA, TLE1, SPEN, NRIP2, NRIP1, CMTM2A, TIMELESS, BPTF, HIPK1, SMARCA5, ST18, CUX2, MYBBP1A, KDM6B, GLIS3, CAV1, STRAP, GLIS1, HUS1, PML, SOX6, PRDM16, TRIM66, ATN1, BCL3, AATF, INPP5D, PER3, DNMT3B, MDFI, TXNIP, IKZF4, WDTC1…	1926	434	13588	1.38175	0.133873
GOTERM_BP_FAT	GO:0016265~death	99	3.45188	0.00149089	MEF2A, EIF5A, SGMS1, SHF, DNASE1L3, APP, HTRA2, UNC5A, TIA1, UNC5C, ACIN1, SGPL1, OPA1, MADD, DFFB, SCN2A1, IL21, BCL2L12, TNS4, RELT, TIAL1, TNFAIP8, TNFAIP3, TRAF1, ADAMTSL4, BCL2L2, SP110, BCL2L1, RFFL, IRAK3, MTCH1, BMF, DNAJA3, SRGN, TRAF3, ZFP346, CFLAR, TM2D1, KLF11, NTN1, ATM, SEMA6A, BFAR, AKTIP, CSRNP3, RHOT1, PDCD5, SLC5A11, FASTK, DEDD, BNIP3, TIMM50, GLI2, PDCD4, BAG5, NISCH, CASP4, …	1926	519	13588	1.34576	0.134243
GOTERM_BP_FAT	GO:0032970~regulation of actin filament-based process	19	0.662483	0.00148144	CCDC88A, PLEK, VIL1, KANK3, VILL, ARPC1A, FMN1, ARPC1B, CORO1A, GSN, MAP3K1, SPNB2, ARPC5L, CAPG, AVIL, SPNA2, RASA1, EPB4.9, SYNPO	1926	61	13588	2.19747	0.13671
GOTERM_CC_FAT	GO:0005764~lysosome	37	1.2901	0.0159856	5430435G22RIK, SLC36A1, MFSD8, FGFR3, USE1, PPT2, ABCA2, CTSA, ACP2, SYT7, ZNRF1, ASAH1, SLC11A2, SLC48A1, TMEM192, VPS16, DPP7, SRGN, FAM176A, HYAL1, CLN3, HYAL3, NOS1, TMEM9, 0610031J06RIK, MARCH2, FNBP1, UNC13D, DOC2A, GAA, ARSA, MPO, CTSC, CTNS, CLCN7, CTSH, PLA2G4E	1772	178	12504	1.46679	0.137706
GOTERM_BP_FAT	GO:0007010~cytoskeleton organization	67	2.33612	0.00147539	TLN1, MYBPC3, CNP, VILL, TTLL3, HOOK3, HOOK1, ACTG1, NISCH, GSN, ANG, SHC1, PLS3, ACTN4, ARHGEF18, VIL1, TBCE, TPX2, ARHGEF17, TACC3, SIRPA, FLNA, FMN1, TNNT2, UXT, SGCG, CNTROB, USH1C, TESK2, HAUS7, HAUS8, DBN1, LCP1, ABLIM2, CCDC99, HAUS5, MYL2, ARPC4, CALR, ITGB1, PXN, ESPN, TUBGCP4, SPC25, TUBGCP6, EZR, KRAS, SORBS1, KATNA1, AVIL, NEFH, SYNPO, PSRC1, FTCD, CEP63, RACGAP1, CAPN3, CORO1A, EPB4.…	1926	326	13588	1.44996	0.139603
GOTERM_BP_FAT	GO:0019320~hexose catabolic process	17	0.592748	0.00164498	ALDOA, LDHB, LDHA, HKDC1, ALDOC, PFKP, HK1, BPGM, OGDH, GPI1, PGLS, UEVLD, GCK, HK3, PKLR, ENO2, ENO1	1926	52	13588	2.30645	0.140412
GOTERM_BP_FAT	GO:0006007~glucose catabolic process	17	0.592748	0.00164498	ALDOA, LDHB, LDHA, HKDC1, ALDOC, PFKP, HK1, BPGM, OGDH, GPI1, PGLS, UEVLD, GCK, HK3, PKLR, ENO2, ENO1	1926	52	13588	2.30645	0.140412
GOTERM_BP_FAT	GO:0006974~response to DNA damage stimulus	60	2.09205	0.00176724	XRCC3, FAM175A, XRCC6, NONO, PMS2, TLK2, FANCG, RTEL1, ESCO1, POLK, PGAP2, SGK1, LIG1, GTF2H4, LIG3, RAD52, RAD51, DCLRE1C, SPDYA, RAD1, PNKP, EYA1, RPAIN, RIF1, HIPK1, TIMELESS, FANCD2, FBXO18, MAPK3, ING4, RAD23B, APEX2, RAD23A, HUS1, PML, 0610007P08RIK, TRP53BP1, MUS81, BCL3, RAD51L3, ERCC4, TERF2, APC, TRPC2, SSRP1, RAD51AP1, SHPRH, MSH3, EME2, EME1, CEP63, RAD54L, ATM, PTPN11, CDKN1A, POLD1,…	1926	287	13588	1.47492	0.143582
GOTERM_BP_FAT	GO:0032271~regulation of protein polymerization	18	0.627615	0.00174533	CAV1, VIL1, PSRC1, VILL, ARPC1A, FMN1, ARPC1B, CORO1A, GSN, MAP3K1, SPNB2, ARPC5L, CAPG, AVIL, SPNA2, RASA1, EPB4.9, APC	1926	57	13588	2.22791	0.145055
GOTERM_BP_FAT	GO:0006886~intracellular protein transport	58	2.02232	0.0018765	COPA, SRP14, XPO1, AP1G2, AP2S1, PEX5, CASK, CLTC, SYNGR1, SRPR, AP3B2, FAM53A, VPS16, TPR, SEC23A, RAMP2, STX1A, SCAMP3, ZDHHC3, MYO6, RPH3AL, IPO9, RPAIN, KPNA6, SRP72, COPG, KPNA2, SEC23B, YWHAZ, STON1, NAPG, MTX1, PML, CACNB1, NAPA, RFFL, CEP57, AP3M1, FOLR1, TOMM5, SPNB2, STX16, PEX13, PPP3CA, SEC61A1, AP2M1, TXNIP, ASPSCR1, IPO13, STRADA, YWHAG, AP2A1, RAB1, PCNA, YWHAQ, SYTL3, SYTL1, ARAP1	1926	276	13588	1.48258	0.14553
GOTERM_CC_FAT	GO:0000323~lytic vacuole	37	1.2901	0.0173649	5430435G22RIK, SLC36A1, MFSD8, FGFR3, USE1, PPT2, ABCA2, CTSA, ACP2, SYT7, ZNRF1, ASAH1, SLC11A2, SLC48A1, TMEM192, VPS16, DPP7, SRGN, FAM176A, HYAL1, CLN3, HYAL3, NOS1, TMEM9, 0610031J06RIK, MARCH2, FNBP1, UNC13D, DOC2A, GAA, ARSA, MPO, CTSC, CTNS, CLCN7, CTSH, PLA2G4E	1772	179	12504	1.45859	0.146737
GOTERM_BP_FAT	GO:0044057~regulation of system process	45	1.56904	0.00185165	CAV1, THRA, MYBPC3, ADRBK1, SYNGR1, TPM1, TRF, DMPK, SYP, ATP2B2, APOA1, KRAS, SLC1A3, NISCH, SLC24A2, DLG4, SEMA3A, PPP3CA, CAMK2A, NMU, HRC, PRKCA, KCNMA1, STX1A, ICA1, MYO6, EGR2, NOS1, GNAO1, MED12, NLGN3, TNNI3, CACNA2D2, PTPN11, TNNT2, YWHAG, P2RX3, GLS, PSEN2, NTRK2, GAA, CACNA1G, PBX3, CASQ1, CASQ2	1926	201	13588	1.57949	0.146761
GOTERM_CC_FAT	GO:0031968~organelle outer membrane	21	0.732218	0.017674	OPA1, NOS1, GIMAP5, AIFM2, SLC25A4, MTX1, BNIP3, HK1, BCL2L1, PI4KB, VDAC2, SIGMAR1, ACSL1, TOMM6, TOMM5, TOMM40L, RHOT1, AKAP1, ACSL3, MGST1, ACSL6	1772	87	12504	1.70328	0.147171
GOTERM_CC_FAT	GO:0005794~Golgi apparatus	117	4.0795	0.0179878	SLC9A8, AP1G2, LMAN2L, SGMS1, SLC26A11, SLC35A3, HOOK3, CUL3, APP, PACSIN3, APOE, IFT20, ST3GAL6, IL15RA, MTUS1, GGTA1, SCAMP3, PLD1, MYO6, STK25, TMEM132A, OPTN, SCYL3, CHPT1, ERGIC2, GCC2, ERGIC3, RND3, PITPNM1, SGSM1, GYLTL1B, CHPF, VAMP4, VAMP2, LRRK2, TRAPPC1, EXT1, TRAPPC2, CLCN3, GAL3ST4, CAV1, MGAT5B, NAPG, GCNT7, ARFRP1, CCDC91, NAPA, ARF5, GAD2, ECE2, GORASP2, STX16, ENTPD4, SDF4, SRGN,…	1772	682	12504	1.21056	0.147629
GOTERM_CC_FAT	GO:0030425~dendrite	25	0.871688	0.0187976	CASK, BNIP3, TTLL7, CBX6, ESPN, SLC1A2, PLCB4, IFNGR1, SYNPO, NOS1, OPA1, CPNE6, SLC12A5, DENND1A, DPYSL5, SAMD4, ACCN2, NPTXR, DRP2, NTRK2, MAPK8IP3, TNK2, SCN8A, IGSF9, SEZ6, MYH10	1772	110	12504	1.60373	0.151802
GOTERM_MF_FAT	GO:0033558~protein deacetylase activity	8	0.27894	0.00427694	HDAC5, HDAC3, MTA2, HDAC10, HDAC11, SIRT1, ARHGEF10L, HDAC7	1905	16	13288	3.48766	0.15244
GOTERM_MF_FAT	GO:0004407~histone deacetylase activity	8	0.27894	0.00427694	HDAC5, HDAC3, MTA2, HDAC10, HDAC11, SIRT1, ARHGEF10L, HDAC7	1905	16	13288	3.48766	0.15244
GOTERM_MF_FAT	GO:0008013~beta-catenin binding	9	0.313808	0.00441637	APC2, NUMB, PTPRT, DLG5, PTPRU, TAX1BP3, TCF7L2, LZIC, APC	1905	20	13288	3.1389	0.152884
GOTERM_CC_FAT	GO:0000775~chromosome, centromeric region	25	0.871688	0.0208632	XPO1, CCDC99, NEK2, AURKB, SPC25, TRP53BP1, CDCA8, CENPA, ZWILCH, DNMT3B, APC, CENPO, IKZF1, SGOL1, SUV39H1, CENPF, NUP85, DCTN3, MLF1IP, CENPI, MIS12, SUV420H2, ZWINT, BUB1B, SEPT7	1772	111	12504	1.58929	0.165051
GOTERM_MF_FAT	GO:0004396~hexokinase activity	5	0.174338	0.00494878	LTK, GCK, HK3, HKDC1, HK1	1905	6	13288	5.81277	0.1654
GOTERM_BP_FAT	GO:0051276~chromosome organization	79	2.75453	0.00231054	BMI1, KDM6A, FAM175A, HP1BP3, UTY, EZH2, POT1A, BNIP3, DMAP1, CBX6, RCBTB1, MEN1, PCGF2, PRMT5, STAG3, ACIN1, TLK2, MLL1, KDM5C, RTEL1, METTL8, SATB1, RBBP4, RBL2, AIFM2, MTA2, HDAC10, ARID1A, HDAC11, HLTF, TNKS2, SUV420H2, DCLRE1C, EYA1, KDM2B, NPTXR, SMARCE1, BPTF, FANCD2, SMARCA5, USP21, SMARCA1, RNF20, KDM6B, ING4, ING3, CCDC99, NEK2, NR3C1, CHD7, CENPA, ACTL6A, H1FOO, TCF3, DNMT3B, MYSM1, TE…	1926	404	13588	1.37957	0.16927
GOTERM_MF_FAT	GO:0008094~DNA-dependent ATPase activity	13	0.453278	0.00527898	XRCC3, RBBP4, CCNH, XRCC6, GTF2H4, CDK7, RAD51, IGHMBP2, BPTF, FBXO18, RAD51L3, SMARCA1, RTEL1	1905	38	13288	2.3863	0.171125
GOTERM_BP_FAT	GO:0051173~positive regulation of nitrogen compound metabolic process	99	3.45188	0.00228966	4933413G19RIK, MEF2A, THRA, CASK, FNTB, APP, MYD88, RARB, CCNA2, MLL1, CIITA, RXRA, MTA2, ZFP326, MED12, MECOM, VEGFA, SMARCA1, FUS, HMGB1, CRTC1, SOX5, SOX6, ARNT, PLAGL1, MEIS2, TEF, AGRN, TCF3, SREBF1, ESRRA, IKZF1, SMAD5, SMAD4, TEAD2, TEAD3, FOXP3, DDX5, USF2, RNF6, NOTCH1, SALL4, CSRNP3, EBF1, EAF2, KLF4, HSP90AB1, ELF1, CHURC1, FAM175A, GLI2, PAX1, GLI1, ZBTB38, MEN1, MKL2, RBPJL, EGR1, EG…	1926	526	13588	1.32785	0.171193
GOTERM_CC_FAT	GO:0031300~intrinsic to organelle membrane	25	0.871688	0.0231015	FKBP8, GPAA1, BSCL2, BNIP3, ITGA10, ATP6V1G2, SGMS1, ALG9, FMO4, SYP, ST6GALNAC6, FMO1, FMO2, ST3GAL6, PGAP3, CLN3, ST6GAL2, SUN1, PEX11B, RHOT1, DPM2, DOLPP1, RDH16, STEAP2, EXT1	1772	112	12504	1.5751	0.178994
GOTERM_BP_FAT	GO:0046365~monosaccharide catabolic process	17	0.592748	0.0025387	ALDOA, LDHB, LDHA, HKDC1, ALDOC, PFKP, HK1, BPGM, OGDH, GPI1, PGLS, UEVLD, GCK, HK3, PKLR, ENO2, ENO1	1926	54	13588	2.22103	0.180894
GOTERM_CC_FAT	GO:0005886~plasma membrane	446	15.5509	0.0237108	L1CAM, SGMS1, AMOTL2, SYP, MAGED1, HMCN1, ILK, GNG2, AUP1, CDH23, LPHN1, TYRO3, GBP5, CLCA6, LIFR, BSN, PTPRU, SIRPA, CTNNA2, SSTR5, NME2, DOC2A, ROR2, DCBLD2, PTH1R, CACNB1, PPT2, ARF5, BC021785, SLC29A1, HCRTR1, PVRL3, TECTB, NPHP1, SLC28A3, PCDH10, FNBP1, RGS1, LASP1, RGS3, RAPSN, PKP4, SMURF2, TNK2, SYTL3, TREML2, SYTL1, CD200, SLC9A1, 0610007C21RIK, TRPV1, AP2S1, PRSS41, SLC23A1, NISCH, STRA…	1772	2906	12504	1.08299	0.181068
GOTERM_MF_FAT	GO:0042623~ATPase activity, coupled	47	1.63877	0.0061425	XRCC3, ATP10B, ATP6AP1, XRCC6, ATP6V1G2, ABCA4, DDX27, IGHMBP2, 0610007P08RIK, ATP2B2, ATP2B4, CHD7, DDX49, KATNA1, TAP1, ATP8B2, DHX35, RAD51L3, HSPA8, NSF, RTEL1, ATP8B4, RBBP4, CCNH, GTF2H4, ABCC10, CDK7, DDX5, ATP6V1F, RAD51, DDX58, ATP6V1A, EIF4A3, BPTF, ATP2A3, FBXO18, ATP9A, SNRNP200, SMARCA5, ATP5A1, ABCC2, SMARCA1, KATNAL1, KATNAL2, ABCC5, ATP8A1, MYH10	1905	223	13288	1.47014	0.182983
GOTERM_BP_FAT	GO:0051338~regulation of transferase activity	44	1.53417	0.00268367	CAV1, HMGCR, ZEB2, PRDX2, KIT, PDCD4, APLP2, PXN, IRAK3, SERINC2, ZGPAT, APP, APOA1, DGKB, SERINC1, MAP3K1, SPRED2, CDK5RAP3, SHC1, CEACAM2, APC, PRKCA, IRAK2, MDFI, DGKQ, CCDC88A, NF2, MADD, PKIG, SPHK1, STRADA, SYKB, PTPN11, SPDYA, SH3BP5, CDKN1A, TSC1, GADD45G, CD81, PSEN2, ERN1, LIME1, MAPK8IP3, LRP8, CBS	1926	199	13588	1.55991	0.183325
GOTERM_BP_FAT	GO:0046631~alpha-beta T cell activation	10	0.348675	0.00281787	SATB1, RPL22, BCL11B, RELB, GADD45G, RORC, BCL3, SYKB, FOXP3, PAX1	1926	23	13588	3.06741	0.184925
GOTERM_BP_FAT	GO:0010558~negative regulation of macromolecule biosynthetic process	81	2.82427	0.00267929	BMI1, SRP14, THRA, TSG101, DEDD, ZEB2, DMAP1, GLI2, MAF1, PDCD4, MEN1, ZGPAT, PCGF2, ANG, TIA1, PATZ1, RARB, KHDRBS1, EGR1, CIITA, SATB1, RCOR2, MTA2, PKIG, GABPA, TLE1, SPEN, NRIP2, NRIP1, CMTM2A, TIMELESS, HIPK1, BPTF, SMARCA5, ST18, CUX2, MYBBP1A, KDM6B, GLIS3, STRAP, GLIS1, HUS1, PML, SOX6, PRDM16, TRIM66, ATN1, BCL3, AATF, INPP5D, PER3, DNMT3B, MDFI, TXNIP, IKZF4, WDTC1, EHMT1, IKZF1, TBX3, …	1926	418	13588	1.36712	0.186418
GOTERM_MF_FAT	GO:0015293~symporter activity	31	1.08089	0.00612242	SLC16A13, SLC2A12, SLC36A1, SLC5A2, SLC22A18, SLC16A11, GM14085, SLC35A3, BC021785, SLC2A8, SLC32A1, SLC1A5, SLC23A1, SLC1A2, SLC1A3, SLC25A22, SLC4A4, SLC28A3, SLC2A9, SLC12A8, SLC6A12, SLC12A5, SLC10A7, SLC6A17, SLC6A19, SLC16A3, SLC6A9, SLC6A8, SLC5A6, SLC5A11, SLC5A12	1905	132	13288	1.63815	0.186653
GOTERM_BP_FAT	GO:0006811~ion transport	128	4.46304	0.00291534	SLC9A8, SLC36A1, SLC44A1, SLC22A18, KCNC3, ATP6AP1, SLC26A11, ATP2B2, ATP2B4, WNK4, SLC25A22, CHRNA4, SLC4A2, SLC4A1, SLC4A4, SLC4A3, SLC4A5, SLC12A8, CLCA6, SCN2A1, CNGA3, PKD2L2, KCNT1, KCNT2, CLCN1, FXYD3, CLCN3, CAV1, CLCN2, SLC38A8, CACNB1, SLC38A10, FXYD5, TRF, BC021785, SLC11A2, TTYH2, HCN3, TRPC2, HCN2, CACNA2D1, CLCN4-2, NIPA2, VDAC2, CACNA2D2, KCTD9, KCTD10, P2RX4, CORO1A, P2RX6, TSC1, …	1926	712	13588	1.26832	0.187441
GOTERM_BP_FAT	GO:0030833~regulation of actin filament polymerization	15	0.523013	0.00280811	VIL1, VILL, ARPC1A, FMN1, ARPC1B, CORO1A, GSN, MAP3K1, SPNB2, ARPC5L, CAPG, AVIL, SPNA2, RASA1, EPB4.9	1926	45	13588	2.35168	0.1876
GOTERM_MF_FAT	GO:0015294~solute:cation symporter activity	20	0.69735	0.00601027	SLC2A12, SLC36A1, SLC2A9, SLC5A2, GM14085, SLC6A12, SLC12A5, SLC10A7, SLC6A17, SLC6A19, SLC35A3, SLC2A8, SLC32A1, SLC1A5, SLC6A9, SLC1A2, SLC1A3, SLC6A8, SLC4A4, SLC28A3	1905	73	13288	1.91105	0.187906
GOTERM_CC_FAT	GO:0019867~outer membrane	21	0.732218	0.0250691	OPA1, NOS1, GIMAP5, AIFM2, SLC25A4, MTX1, BNIP3, HK1, BCL2L1, PI4KB, VDAC2, SIGMAR1, ACSL1, TOMM6, TOMM5, TOMM40L, RHOT1, AKAP1, ACSL3, MGST1, ACSL6	1772	90	12504	1.6465	0.18822
GOTERM_BP_FAT	GO:0008064~regulation of actin polymerization or depolymerization	16	0.55788	0.00299321	PLEK, VIL1, VILL, ARPC1A, FMN1, ARPC1B, CORO1A, GSN, MAP3K1, SPNB2, ARPC5L, CAPG, AVIL, SPNA2, RASA1, EPB4.9	1926	50	13588	2.25761	0.188745
GOTERM_BP_FAT	GO:0043254~regulation of protein complex assembly	19	0.662483	0.00322172	CAV1, PLEK, VIL1, PSRC1, VILL, ARPC1A, FMN1, ARPC1B, CORO1A, GSN, MAP3K1, SPNB2, ARPC5L, CAPG, AVIL, SPNA2, RASA1, EPB4.9, APC	1926	65	13588	2.06224	0.195171
GOTERM_BP_FAT	GO:0044275~cellular carbohydrate catabolic process	18	0.627615	0.00319138	ALDOA, LDHB, LDHA, HKDC1, ALDOC, PFKP, HK1, BPGM, OGDH, GPI1, PGLS, UEVLD, GCK, HK3, PKLR, GAA, ENO2, ENO1	1926	60	13588	2.11651	0.196669
GOTERM_CC_FAT	GO:0005811~lipid particle	6	0.209205	0.0271946	PITPNM1, PLIN2, KATNA1, ABHD5, SIGMAR1, STARD13	1772	13	12504	3.25682	0.200263
GOTERM_CC_FAT	GO:0030016~myofibril	21	0.732218	0.0279955	ABLIM2, OBSCN, MYL2, PDLIM5, MYBPC3, SYNPO2, TNNI3, HOMER1, TPM1, FXR1, ACTG1, TNNT2, TRIM54, SYNE2, ANKRD23, SPNB2, PSEN2, SYNM, SPNA2, SLC4A1, PPP3CA	1772	91	12504	1.62841	0.203206
GOTERM_BP_FAT	GO:0010629~negative regulation of gene expression	79	2.75453	0.00353004	BMI1, NCBP2, THRA, TSG101, DEDD, RBM3, BNIP3, ZEB2, DMAP1, GLI2, MAF1, PDCD4, MEN1, ZGPAT, PCGF2, PATZ1, RARB, KHDRBS1, EGR1, CIITA, SATB1, RCOR2, MTA2, PKIG, GABPA, TLE1, SPEN, NRIP2, NRIP1, TARBP2, CMTM2A, HIPK1, BPTF, TIMELESS, SMARCA5, ST18, CUX2, MYBBP1A, KDM6B, GLIS3, STRAP, GLIS1, PML, SOX6, PRDM16, MOV10, TRIM66, ATN1, PER3, DNMT3B, MDFI, TXNIP, IKZF4, WDTC1, EHMT1, IKZF1, TBX3, RFX5, L3M…	1926	410	13588	1.35939	0.208454
GOTERM_CC_FAT	GO:0005773~vacuole	40	1.3947	0.0294191	5430435G22RIK, SLC36A1, MFSD8, FGFR3, ATP6AP1, USE1, PPT2, ABCA2, ATP6V1G2, CTSA, ACP2, SYT7, ZNRF1, ASAH1, SLC11A2, SLC48A1, TMEM192, VPS16, DPP7, SRGN, FAM176A, HYAL1, CLN3, HYAL3, NOS1, TMEM9, 0610031J06RIK, MARCH2, FNBP1, UNC13D, DOC2A, GAA, ARSA, MPO, CTSC, CIT, CTNS, CLCN7, CTSH, PLA2G4E	1772	204	12504	1.38361	0.210078
GOTERM_BP_FAT	GO:0046649~lymphocyte activation	42	1.46444	0.00375863	ITGAL, VPREB1, RORC, FKBP1A, ITPKB, PRDX2, PAX1, BCL11B, POU2F2, PPP3CB, BCL3, CHRNA4, PATZ1, TCF3, IMPDH1, CD27, DNAJA3, CD28, APC, EGR1, SATB1, IKZF1, CRIP3, PIK3CD, RELB, IL11RA1, SYKB, NFAM1, FOXP3, PRKCD, DCLRE1C, HDAC5, CD86, UNC13D, JMJD6, RPL22, GADD45G, LCK, PSEN2, ITGAD, LCP1, HDAC7	1926	191	13588	1.55137	0.213761
GOTERM_BP_FAT	GO:0030832~regulation of actin filament length	16	0.55788	0.00369531	PLEK, VIL1, VILL, ARPC1A, FMN1, ARPC1B, CORO1A, GSN, MAP3K1, SPNB2, ARPC5L, CAPG, AVIL, SPNA2, RASA1, EPB4.9	1926	51	13588	2.21334	0.213775
GOTERM_CC_FAT	GO:0044420~extracellular matrix part	21	0.732218	0.0311724	COL18A1, COL4A4, CCDC80, COL2A1, SPARC, NTN1, TRF, RELL2, LAMA4, HMCN1, SLC1A3, ANG, FREM1, VEGFA, COL1A2, AGRN, COL24A1, MFAP5, COL8A2, ENTPD2, FN1	1772	92	12504	1.61071	0.218808
GOTERM_BP_FAT	GO:0006397~mRNA processing	54	1.88285	0.00415942	NCBP2, RALY, CRNKL1, LSM6, YBX1, NONO, APP, PRMT5, TARDBP, DBR1, SRRM1, LSM2, TSEN15, PABPN1, SNRPA1, PHRF1, PTBP1, HNRNPA2B1, PRPF3, SMN1, WDR83, EIF4A3, CELF6, ERN1, SLU7, RBM38, CELF1, ESRP2, RBM39, PRPF38A, FIP1L1, STRAP, PPIL1, SNRPB2, ZCRB1, BCL2L2, HNRNPM, MOV10, PRPF40B, TSEN34, CSTF3, TSEN54, CSTF2, ADARB1, CASC3, PRPF18, DDX5, U2AF1L4, JMJD6, HNRNPH1, CWC22, CSTF1, TXNL4A, ADAR	1926	262	13588	1.45409	0.220648
GOTERM_BP_FAT	GO:0045859~regulation of protein kinase activity	41	1.42957	0.00403331	CAV1, HMGCR, ZEB2, PRDX2, KIT, PDCD4, APLP2, PXN, IRAK3, ZGPAT, APP, DGKB, MAP3K1, SPRED2, CDK5RAP3, SHC1, CEACAM2, APC, PRKCA, IRAK2, MDFI, DGKQ, CCDC88A, NF2, MADD, PKIG, SPHK1, STRADA, SYKB, PTPN11, SPDYA, SH3BP5, CDKN1A, TSC1, GADD45G, CD81, PSEN2, ERN1, LIME1, MAPK8IP3, LRP8, CBS	1926	186	13588	1.55514	0.220921
GOTERM_BP_FAT	GO:0006325~chromatin organization	63	2.19665	0.00397624	BMI1, KDM6A, HP1BP3, FAM175A, UTY, EZH2, BNIP3, DMAP1, CBX6, MEN1, RCBTB1, PCGF2, PRMT5, TLK2, KDM5C, MLL1, METTL8, SATB1, RBBP4, RBL2, MTA2, HDAC10, ARID1A, HDAC11, HLTF, SUV420H2, EYA1, KDM2B, NPTXR, SMARCE1, BPTF, SMARCA5, USP21, SMARCA1, RNF20, KDM6B, ING4, ING3, NR3C1, CHD7, CENPA, ACTL6A, H1FOO, TCF3, DNMT3B, MYSM1, AEBP2, CSRP2BP, SHPRH, EHMT1, IKZF1, L3MBTL, SUV39H1, SAP18, WHSC1, EHMT2, …	1926	315	13588	1.41101	0.221359
GOTERM_BP_FAT	GO:0006221~pyrimidine nucleotide biosynthetic process	9	0.313808	0.00411124	NME5, TYMS, NME2, NME3, NME1, DTYMK, CTPS2, CMPK1, NME6	1926	20	13588	3.17477	0.221489
GOTERM_CC_FAT	GO:0005789~endoplasmic reticulum membrane	31	1.08089	0.0352116	FKBP8, TUSC3, HMGCR, LMAN2L, GPAA1, BSCL2, FKBP1A, ALG8, ALG9, FMO4, FMO1, SRPR, FMO2, SERINC1, POMT1, PCYT1A, RPN2, HRC, TRPC2, PGAP3, PGAP2, CLN3, PIGX, DUOXA1, SIGMAR1, ITPR1, ERN1, DPM2, EXT1, DOLPP1, SEC23B	1772	152	12504	1.43914	0.241201
GOTERM_BP_FAT	GO:0030036~actin cytoskeleton organization	37	1.2901	0.00482511	TLN1, MYL2, MYBPC3, ARPC4, CALR, ITGB1, ESPN, ACTG1, KRAS, NISCH, EZR, SORBS1, GSN, ANG, AVIL, SHC1, PLS3, ACTN4, ARHGEF18, ARHGEF17, RACGAP1, CAPN3, SIRPA, FLNA, TNNT2, FMN1, CORO1A, EPB4.1L1, EPS8, TESK2, USH1C, ABL1, DIAP3, DBN1, LCP1, DIAP1, MYH10	1926	165	13588	1.58204	0.244507
GOTERM_BP_FAT	GO:0016481~negative regulation of transcription	72	2.51046	0.00481003	BMI1, THRA, TSG101, DEDD, ZEB2, DMAP1, GLI2, MAF1, PDCD4, MEN1, ZGPAT, PCGF2, PATZ1, RARB, KHDRBS1, EGR1, CIITA, SATB1, RCOR2, MTA2, PKIG, GABPA, TLE1, SPEN, NRIP2, NRIP1, CMTM2A, HIPK1, BPTF, TIMELESS, SMARCA5, ST18, CUX2, MYBBP1A, KDM6B, GLIS3, STRAP, GLIS1, PML, SOX6, PRDM16, TRIM66, ATN1, PER3, DNMT3B, MDFI, TXNIP, IKZF4, WDTC1, EHMT1, IKZF1, TBX3, RFX5, L3MBTL, KLF11, SUV39H1, CENPF, TRIM24,…	1926	372	13588	1.36549	0.247138
GOTERM_MF_FAT	GO:0003723~RNA binding	119	4.14923	0.00934813	RALY, NCBP2, XPO1, SRP14, THRA, ZC3HAV1, SURF6, LSM6, RBM3, EIF5A, PRKCSH, TLR7, ISG20, NONO, IGHMBP2, ZFML, TARDBP, TIA1, OASL1, SRRM1, RBMS3, RPL11, DND1, PUM2, LSM2, RPL12, RBM12, PABPN1, SNRPA1, YARS, BC006779, HNRNPA2B1, PTBP1, RRP9, DIS3L, RNASEH2A, RSL1D1, KDM2B, CELF6, TIAL1, RPS14, OAS1C, SLU7, CELF1, SRP72, AKAP1, FUS, FIP1L1, SNRPB2, ZCRB1, IGF2BP2, BCL2L2, CALR, DAZAP1, HNRNPM, MOV10,…	1905	672	13288	1.23521	0.249164
GOTERM_MF_FAT	GO:0005543~phospholipid binding	28	0.97629	0.00919145	SNX15, HIP1R, GPAA1, SNX3, ANXA9, NISCH, TIAM1, SCARB1, PLD1, PIK3C2G, CCDC88A, NOXO1, MYO1C, SNX27, SYT11, CPNE6, NCF4, ANXA1, ANXA4, ITPR1, PITPNM1, PITPNM2, DOC2A, CPNE1, VAMP2, SYTL3, SNX31, SNX13	1905	119	13288	1.64125	0.250576
GOTERM_MF_FAT	GO:0016887~ATPase activity	56	1.95258	0.00898586	XRCC3, ATP10B, ATP6AP1, XRCC6, DDX27, IGHMBP2, ATP2B2, ATP2B4, ATP8B2, DHX35, DYNC1H1, MDN1, RTEL1, NSF, ATP8B4, RBBP4, CCNH, GTF2H4, ABCC10, CDK7, HLTF, ATP6V1F, RAD51, ATP6V1A, EIF4A3, KIF1B, BPTF, FBXO18, ATP9A, SNRNP200, SMARCA5, SMARCA1, ABCA9, ABCA2, ATP6V1G2, ABCA4, 0610007P08RIK, CHD7, DDX49, KATNA1, TAP1, RAD51L3, HSPA8, DDX5, ABCG4, DDX58, ABCG5, ATP2A3, PPP2R4, ABCC2, ATP5A1, KATNAL1, …	1905	281	13288	1.3901	0.250873
GOTERM_CC_FAT	GO:0000779~condensed chromosome, centromeric region	15	0.523013	0.0379764	CCDC99, SGOL1, CENPF, NUP85, DCTN3, MLF1IP, MIS12, SUV420H2, SPC25, TRP53BP1, CENPA, ZWINT, BUB1B, ZWILCH, SEPT7	1772	60	12504	1.76411	0.255047
GOTERM_CC_FAT	GO:0005740~mitochondrial envelope	69	2.40586	0.0395431	UQCRC2, COX11, MPV17, BNIP3, TIMM50, OGDH, NDUFS7, CDS2, ATAD3A, UQCR10, HTRA2, SLC25A25, PARL, MCCC1, SLC25A23, DNAJC11, SLC25A22, SLC25A1, COX17, ATP5J, OPA1, NDUFB10, GATM, AIFM2, SLC25A4, SLC25A5, PI4KB, HERC2, ACADVL, SLC25A35, AKAP1, SURF1, FKBP8, NDUFB5, APEX2, NDUFB8, MTX1, HK1, BCL2L2, BCL2L1, ACSL1, TOMM6, TOMM5, MTCH1, ETFDH, SLC25A45, GTF3C2, ACSL3, ACSL6, GPD2, GIMAP5, NOS1, ATP5F1, …	1772	391	12504	1.24525	0.261466
GOTERM_CC_FAT	GO:0031301~integral to organelle membrane	20	0.69735	0.0414269	CLN3, FKBP8, ST6GAL2, GPAA1, BSCL2, BNIP3, ITGA10, ATP6V1G2, SGMS1, SUN1, SYP, PEX11B, ST6GALNAC6, ST3GAL6, RHOT1, DPM2, EXT1, DOLPP1, STEAP2, RDH16	1772	89	12504	1.58572	0.264069
GOTERM_CC_FAT	GO:0043034~costamere	4	0.13947	0.0406479	ACTG1, SYNM, HOMER1, FXR1	1772	6	12504	4.70429	0.265069
GOTERM_CC_FAT	GO:0016459~myosin complex	15	0.523013	0.0431012	OBSCN, MYO6, MYO1C, MYL2, MYO1B, MYBPC3, MYL1, MYO1G, MYO1H, BC021767, CGN, DYNLL2, MYO19, BMF, MYO5B, MYH10	1772	61	12504	1.73519	0.265381
GOTERM_CC_FAT	GO:0005874~microtubule	45	1.56904	0.0411886	KIF23, KIF24, SEPT2, HAUS5, APC2, TTLL9, KIF19A, PTPN20, STAU2, HOOK3, TTLL3, TUBGCP4, HOOK1, CEP57, DYNLL1, PBXIP1, KLC1, DYNLL2, KIF6, KATNA1, TUBA1A, KIF21A, DYNC1H1, APC, KIF3A, KIF5B, KIF5A, MTAP4, TPX2, LRRC49, DNAIC2, DCTN1, KIF1C, RASSF5, KIF1B, TRIM54, MTAP1A, TUBD1, AW555464, HAUS7, HAUS8, KATNAL1, KATNAL2, DYNC1I2, DNM1	1772	240	12504	1.32308	0.265412
GOTERM_MF_FAT	GO:0016563~transcription activator activity	52	1.81311	0.0103021	MEF2A, CHURC1, PTGES2, THRA, GLI1, MAGED1, FNTB, LBH, WDR77, PATZ1, RARB, MKL2, RBPJL, CIITA, EGR1, MTA2, ZFP326, MED12, SPEN, HLTF, MED16, SMARCA5, USP21, RBM39, FUS, ING4, CRTC1, PML, NFIX, NFYA, PRDM16, ARID2, ARNT, ZSCAN21, TEF, ETV1, TCF3, MYSM1, ETV4, SMAD4, TEAD2, TEAD3, FOXP3, USF2, MEF2D, RNF6, ZFP287, SP1, ATP6V0A1, EAF2, NFIC, PBX4	1905	259	13288	1.40045	0.265661
GOTERM_CC_FAT	GO:0005902~microvillus	9	0.313808	0.0436768	TRPC2, EZR, MYO1C, USH1C, SCARB1, WHRN, DOCK4, CDH23, ESPN	1772	29	12504	2.18993	0.265895
GOTERM_CC_FAT	GO:0030118~clathrin coat	10	0.348675	0.0427304	STON1, AP1G2, AP2A1, AP3M1, AP2S1, SYNJ1, NECAP2, CLTC, EPN2, AP2M1	1772	34	12504	2.07542	0.26597
GOTERM_CC_FAT	GO:0005932~microtubule basal body	10	0.348675	0.0427304	NPHP4, EZR, TTLL9, IFT20, IFT57, PKD2, TTLL4, TTLL7, TTLL11, CDH23	1772	34	12504	2.07542	0.26597
GOTERM_CC_FAT	GO:0043292~contractile fiber	21	0.732218	0.0423195	ABLIM2, OBSCN, MYL2, PDLIM5, MYBPC3, SYNPO2, TNNI3, HOMER1, TPM1, FXR1, ACTG1, TNNT2, TRIM54, SYNE2, ANKRD23, SPNB2, PSEN2, SYNM, SPNA2, SLC4A1, PPP3CA	1772	95	12504	1.55984	0.266353
GOTERM_CC_FAT	GO:0031966~mitochondrial membrane	65	2.26639	0.0446452	UQCRC2, COX11, MPV17, BNIP3, TIMM50, OGDH, NDUFS7, CDS2, UQCR10, ATAD3A, SLC25A25, PARL, MCCC1, SLC25A23, DNAJC11, SLC25A22, SLC25A1, ATP5J, OPA1, NDUFB10, GATM, AIFM2, SLC25A4, SLC25A5, PI4KB, HERC2, ACADVL, SLC25A35, AKAP1, SURF1, NDUFB5, APEX2, NDUFB8, MTX1, HK1, BCL2L2, BCL2L1, ACSL1, TOMM6, TOMM5, MTCH1, ETFDH, SLC25A45, GTF3C2, ACSL3, ACSL6, GPD2, GIMAP5, NOS1, ATP5F1, AK2, CRAT, VDAC2, SLC…	1772	368	12504	1.24638	0.268459
GOTERM_BP_FAT	GO:0042110~T cell activation	28	0.97629	0.00555575	ITGAL, RORC, PRDX2, ITPKB, FKBP1A, PAX1, BCL11B, PPP3CB, BCL3, PATZ1, DNAJA3, CD28, APC, EGR1, SATB1, CRIP3, IKZF1, RELB, SYKB, FOXP3, CD86, JMJD6, RPL22, LCK, PSEN2, GADD45G, ITGAD, LCP1	1926	116	13588	1.70294	0.268984
GOTERM_BP_FAT	GO:0010038~response to metal ion	16	0.55788	0.00550348	KCNMA1, CAV1, GATM, PRND, D730039F16RIK, CNGA3, TAT, CAPN3, SLC11A2, GSS, PDE1C, CACNA1G, MAPK9, MAPK8, PRNP, LCT	1926	53	13588	2.12982	0.27026
GOTERM_CC_FAT	GO:0005604~basement membrane	17	0.592748	0.0470073	COL18A1, COL4A4, CCDC80, COL2A1, SPARC, NTN1, TRF, RELL2, LAMA4, HMCN1, ANG, FREM1, VEGFA, AGRN, COL8A2, ENTPD2, FN1	1772	73	12504	1.64328	0.278141
GOTERM_CC_FAT	GO:0000776~kinetochore	15	0.523013	0.0486944	XPO1, CCDC99, CENPF, NUP85, DCTN3, MLF1IP, MIS12, SPC25, TRP53BP1, CENPA, ZWINT, BUB1B, ZWILCH, SEPT7, APC	1772	62	12504	1.7072	0.284122
GOTERM_CC_FAT	GO:0005637~nuclear inner membrane	6	0.209205	0.0498557	PCNA, ERN1, LMNA, SUN1, SIGMAR1, ITPR1	1772	15	12504	2.82257	0.284762
GOTERM_CC_FAT	GO:0032420~stereocilium	6	0.209205	0.0498557	MYO1C, USH1C, WHRN, DOCK4, CDH23, ESPN	1772	15	12504	2.82257	0.284762
GOTERM_CC_FAT	GO:0014069~postsynaptic density	13	0.453278	0.0493864	DLGAP1, DLGAP3, HOMER1, SHANK3, ITPR1, PLCB4, EPS8, HOMER3, NTRK2, DLG4, SEMA4C, IFNGR1, SYNPO	1772	51	12504	1.7987	0.285
GOTERM_CC_FAT	GO:0008021~synaptic vesicle	16	0.55788	0.0507452	CLN3, SVOP, ICA1, STX1A, SYT11, ATP6V1G2, SYT7, SYNGR1, SYP, GAD2, DOC2A, SYN2, SEMA4C, SYPL, VAMP2, LRRK2	1772	68	12504	1.66034	0.28658
GOTERM_CC_FAT	GO:0005819~spindle	23	0.801953	0.0520842	CCDC99, SEPT2, HAUS5, NEK2, PSRC1, TPX2, CENPF, NUP85, AURKB, RACGAP1, CEP63, DCTN3, RGS14, ATM, TUBGCP4, TUBGCP6, APP, KATNA1, HAUS7, HAUS8, SEPT7, CALM1, MYH10	1772	109	12504	1.48897	0.290521
GOTERM_MF_FAT	GO:0008047~enzyme activator activity	50	1.74338	0.0118668	RAB3GAP1, LTC4S, ARHGAP15, TBC1D16, ARHGAP22, ARHGAP20, TBC1D17, APOE, TBC1D14, TBC1D13, ARHGAP1, GIT2, DEPDC1A, COX17, DAB2IP, ACRBP, NOXO1, ARHGAP27, ARHGAP29, SGSM1, SIPA1L1, RIN2, LRRK2, RIN3, HMGB1, CAV1, RAP1GAP, AZIN1, STARD13, RASAL1, RGS12, GMIP, GPSM1, TBC1D4, RASA1, FN1, GIT1, RACGAP1, RGS14, USP6NL, WDR67, RGS1, RABEP2, RGS3, CHN1, PPP2R4, RGS8, TBC1D20, ARAP1, MGST2	1905	249	13288	1.40067	0.293937
GOTERM_CC_FAT	GO:0044449~contractile fiber part	19	0.662483	0.0547496	OBSCN, PDLIM5, MYBPC3, SYNPO2, TNNI3, HOMER1, TPM1, FXR1, ACTG1, TNNT2, TRIM54, SYNE2, ANKRD23, SPNB2, PSEN2, SYNM, SPNA2, SLC4A1, PPP3CA	1772	86	12504	1.55898	0.300625
GOTERM_CC_FAT	GO:0048471~perinuclear region of cytoplasm	36	1.25523	0.0558118	PLCZ1, HCRT, CAV1, FGFR3, HIP1R, MRVI1, RFFL, IGHMBP2, GAD2, APP, PKN3, PLEKHG5, 1110017D15RIK, MOBKL3, SEC23A, ASPSCR1, KCNMA1, PLD1, MYO6, KIF5B, KIF5A, CENPF, OPTN, CASC3, MAPK10, SUN1, DGKI, DCTN3, GAK, TARBP2, ATXN2, BNIP2, VAMP2, DCUN1D3, SEC23B, TRAPPC2	1772	189	12504	1.34408	0.303012
GOTERM_MF_FAT	GO:0008308~voltage-gated anion channel activity	8	0.27894	0.0127547	CLCN1, CLCN3, CLCN2, CLIC3, CLCN4-2, TOMM40L, VDAC2, CLCN7	1905	19	13288	2.93698	0.306584
GOTERM_CC_FAT	GO:0005768~endosome	46	1.60391	0.0572089	MMGT2, CLCN3, CYTIP, AP1G2, TSG101, RABEPK, ZFYVE20, ZNRF1, TRF, AI314180, SLC11A2, TRIM3, SLC48A1, NISCH, NUMB, VPS16, EHD1, SDF4, CLN3, PLD1, CLCN4-2, SNX27, TMEM9, ARHGAP27, NIPA2, CENPF, APPL1, APPL2, ABCG4, MARCH2, UNC13D, RABEP2, CCR5, RAB34, PTP4A2, CD300LG, ARSA, CTSE, VPS24, VPS28, STEAP2, LRP2, ANKFY1, VPS26A, VPS25, RIN3	1772	252	12504	1.28808	0.306882
GOTERM_CC_FAT	GO:0031256~leading edge membrane	5	0.174338	0.0580042	TRPC2, SLC1A2, MAPK8IP3, THEM4, DIAP1	1772	11	12504	3.20747	0.307943
GOTERM_BP_FAT	GO:0006310~DNA recombination	20	0.69735	0.00725007	XRCC3, RAD51AP1, MSH3, LIG1, EME2, HUS1, EME1, XRCC6, LIG3, RAD52, RAD54L, RAD51, DCLRE1C, NONO, RPAIN, BCL11B, MUS81, PMS2, RAD51L3, TCF3	1926	75	13588	1.88134	0.309618
GOTERM_MF_FAT	GO:0016877~ligase activity, forming carbon-sulfur bonds	10	0.348675	0.0132292	ACSL1, ACLY, ACSS2, SLC27A3, ACSL3, ACSS3, ACSL6, SLC27A5, ACSBG1, AASDH	1905	28	13288	2.49119	0.310478
GOTERM_BP_FAT	GO:0051301~cell division	56	1.95258	0.0071851	BMI1, SEPT4, SEPT2, TSG101, CCNT1, AURKB, CCNE2, CCNE1, CDCA8, CDC45, CDCA7, PARD3B, CCNA2, STAG2, ANAPC1, CEP110, LIG1, SGOL1, LIG3, CDK7, DCTN3, CDK4, MCM5, TIMELESS, TIAL1, ZWINT, CNTROB, BUB1B, CDK11B, HAUS7, HAUS8, CHFR, SEPT7, CCDC99, HAUS5, NEK2, LRRCC1, NR2C2, LLGL2, SPC25, KATNA1, CDC123, AATF, ZWILCH, APC, CENPO, SYCE2, CDC20, CEP63, RACGAP1, MIS12, NOTCH1, VPS24, CIT, TXNL4A, MYH10	1926	281	13588	1.40599	0.310789
GOTERM_BP_FAT	GO:0030097~hemopoiesis	51	1.77824	0.00714565	TM7SF4, RORC, ITPKB, PAX1, MEN1, PATZ1, ACIN1, MLL1, CHUK, EGR1, SGPL1, SATB1, RELB, IL11RA1, NFAM1, TACC3, DCLRE1C, GADD45G, LCK, VEGFA, PSEN2, ADD1, VPREB1, PML, KIT, SOX6, MEIS1, SLC11A2, BCL11B, POU2F2, PPP3CB, BCL3, TCF3, DNAJA3, CD28, APC, IKZF1, KLF11, SMAD5, L3MBTL, SYKB, BPGM, FOXP3, HDAC5, HBA-A1, SP1, JMJD6, RPL22, ATP6V0A1, PBX1, HDAC7	1926	251	13588	1.43349	0.312916
GOTERM_BP_FAT	GO:0043242~negative regulation of protein complex disassembly	12	0.41841	0.00710664	TRIM54, GSN, SPNB2, MTAP1A, MTAP4, CAPG, VIL1, AVIL, SPNA2, EPB4.9, VILL, APC	1926	35	13588	2.41887	0.315111
GOTERM_BP_FAT	GO:0046164~alcohol catabolic process	18	0.627615	0.00771137	ALDOA, LDHB, TOMT, LDHA, HKDC1, ALDOC, PFKP, HK1, BPGM, OGDH, GPI1, PGLS, UEVLD, GCK, HK3, PKLR, ENO2, ENO1	1926	65	13588	1.9537	0.315331
GOTERM_BP_FAT	GO:0045892~negative regulation of transcription, DNA-dependent	60	2.09205	0.00876151	BMI1, TSG101, DMAP1, GLI2, MAF1, MEN1, ZGPAT, PCGF2, RARB, EGR1, CIITA, SATB1, MTA2, PKIG, GABPA, TLE1, SPEN, NRIP2, NRIP1, CMTM2A, HIPK1, BPTF, TIMELESS, SMARCA5, CUX2, ST18, KDM6B, GLIS3, STRAP, GLIS1, SOX6, PRDM16, TRIM66, ATN1, PER3, DNMT3B, MDFI, TXNIP, IKZF4, WDTC1, EHMT1, IKZF1, TBX3, RFX5, KLF11, SUV39H1, TRIM24, SIRT7, EHMT2, FOXP3, FOXP4, SIRT1, FOXP2, HDAC5, SALL4, LIME1, NFIC, KLF4, H…	1926	308	13588	1.37436	0.316915
GOTERM_BP_FAT	GO:0046486~glycerolipid metabolic process	30	1.04603	0.00696457	CAV1, ABHD5, SYNJ1, GPAA1, PIP5K1C, ALG9, SERINC2, INSIG2, ANG, SERINC1, PLCH2, PLCD4, GNPAT, PCYT1A, PPAP2A, IPMK, PGAP3, PGAP2, PLD1, MOGAT1, PIK3C2G, PIGX, PIK3CD, PI4KB, CHPT1, SIRT1, PTPN11, CD81, DPM2, SLC27A5	1926	129	13588	1.64071	0.317271
GOTERM_BP_FAT	GO:0043367~CD4-positive, alpha beta T cell differentiation	6	0.209205	0.0076899	SATB1, RELB, GADD45G, BCL3, FOXP3, PAX1	1926	10	13588	4.23302	0.318003
GOTERM_BP_FAT	GO:0060048~cardiac muscle contraction	6	0.209205	0.0076899	PSEN2, SMAD5, MYBPC3, CAMK2D, TNNI3, TPM1	1926	10	13588	4.23302	0.318003
GOTERM_BP_FAT	GO:0043549~regulation of kinase activity	41	1.42957	0.0070911	CAV1, HMGCR, ZEB2, PRDX2, KIT, PDCD4, APLP2, PXN, IRAK3, ZGPAT, APP, DGKB, MAP3K1, SPRED2, CDK5RAP3, SHC1, CEACAM2, APC, PRKCA, IRAK2, MDFI, DGKQ, CCDC88A, NF2, MADD, PKIG, SPHK1, STRADA, SYKB, PTPN11, SPDYA, SH3BP5, CDKN1A, TSC1, GADD45G, CD81, PSEN2, ERN1, LIME1, MAPK8IP3, LRP8, CBS	1926	192	13588	1.50654	0.31823
GOTERM_CC_FAT	GO:0005929~cilium	27	0.941423	0.0609559	IQCB1, TTLL9, TTLL4, OPN1SW, TTLL7, GLI2, GLI1, TTLL3, TTLL11, ATP2B2, APP, NPHP4, PLEKHB1, KLC1, IFT20, PKD2, CDH23, KIF5B, KIF5A, ANXA1, RPGRIP1, CNGA3, WHRN, DNAIC2, IFT57, SPAG4, USH1C	1772	135	12504	1.41129	0.318585
GOTERM_BP_FAT	GO:0045449~regulation of transcription	353	12.3082	0.00873512	MEF2A, ZFP738, RORC, ZFP87, MAGED1, NONO, ZFP91, ZGPAT, APP, MYD88, CDCA7, ZFP473, WDR77, PATZ1, RARB, CCNA2, A130010J15RIK, ZFP329, ZFP324, RCOR2, RREB1, RXRA, ZFP326, GM13247, TAF4A, MED12, ZFP629, MECOM, SUV420H2, ZFP81, MED16, MAPK3, VEGFA, ZZZ3, PRDM1, ST18, MYBBP1A, TRAPPC2, FUS, C330013J21RIK, CRTC2, NFKBID, CRTC1, MYBL1, MYT1, MYBL2, ZFP456, ZFP618, PLAGL1, TRP53BP1, ZFP819, ATN1, LHX2, L…	1926	2227	13588	1.11829	0.319142
GOTERM_BP_FAT	GO:0046777~protein amino acid autophosphorylation	18	0.627615	0.00904924	IRAK2, SYKB, CAD, KIT, TRIM24, CLK1, CAMKK2, IRAK3, NTRK2, LCK, MAPK15, CLK4, CAMK2D, ERN1, TNK1, CAMK2B, LRRK2, CAMK2A	1926	66	13588	1.9241	0.319456
GOTERM_BP_FAT	GO:0030098~lymphocyte differentiation	27	0.941423	0.00845907	RORC, ITPKB, PAX1, BCL11B, POU2F2, PPP3CB, BCL3, PATZ1, TCF3, DNAJA3, CD28, APC, EGR1, SATB1, IKZF1, RELB, IL11RA1, SYKB, NFAM1, FOXP3, HDAC5, DCLRE1C, RPL22, JMJD6, LCK, GADD45G, HDAC7	1926	114	13588	1.67093	0.319995
GOTERM_BP_FAT	GO:0051254~positive regulation of RNA metabolic process	78	2.71967	0.0089802	4933413G19RIK, ELF1, CHURC1, THRA, CASK, GLI2, PAX1, ZBTB38, GLI1, MEN1, APP, MYD88, RARB, MKL2, RBPJL, MLL1, EGR1, CIITA, EGR2, MTA2, RXRA, OTX2, MED12, MECOM, ZMIZ1, VEGFA, USP21, SMARCA1, FUS, GLIS3, ABLIM2, HMGB1, CRTC1, FOXM1, GLIS1, SOX5, NFIX, SOX6, NFYA, PRDM16, TCFE3, ZBTB17, ARID2, TCF7L2, ARNT, PLAGL1, MEIS2, ZSCAN21, BCL11B, NFAT5, TEF, BCL3, AGRN, TCFEB, NFATC3, TCF3, MYSM1, SREBF1, …	1926	419	13588	1.31335	0.320401
GOTERM_BP_FAT	GO:0030029~actin filament-based process	38	1.32497	0.00806661	TLN1, MYL2, MYBPC3, ARPC4, CALR, ITGB1, ESPN, ACTG1, KRAS, NISCH, EZR, SORBS1, GSN, ANG, AVIL, SHC1, WIPF1, PLS3, ACTN4, ARHGEF18, ARHGEF17, RACGAP1, CAPN3, SIRPA, FLNA, TNNT2, FMN1, CORO1A, EPB4.1L1, EPS8, TESK2, USH1C, ABL1, DIAP3, DBN1, LCP1, DIAP1, MYH10	1926	176	13588	1.52325	0.320438
GOTERM_BP_FAT	GO:0045893~positive regulation of transcription, DNA-dependent	78	2.71967	0.00765998	4933413G19RIK, ELF1, CHURC1, THRA, CASK, GLI2, PAX1, ZBTB38, GLI1, MEN1, APP, MYD88, RARB, MKL2, RBPJL, MLL1, EGR1, CIITA, EGR2, MTA2, RXRA, OTX2, MED12, MECOM, ZMIZ1, VEGFA, USP21, SMARCA1, FUS, GLIS3, ABLIM2, HMGB1, CRTC1, FOXM1, GLIS1, SOX5, NFIX, SOX6, NFYA, PRDM16, TCFE3, ZBTB17, ARID2, TCF7L2, ARNT, PLAGL1, MEIS2, ZSCAN21, BCL11B, NFAT5, TEF, BCL3, AGRN, TCFEB, NFATC3, TCF3, MYSM1, SREBF1, …	1926	416	13588	1.32282	0.320446
GOTERM_BP_FAT	GO:0007507~heart development	46	1.60391	0.0081725	STIL, MYL2, MYBPC3, FKBP1A, COL2A1, ADRBK1, SOX6, GLI2, GJA5, TPM1, ITGB1, VCAM1, ECE2, CHD7, PPP3CB, PKD2, SHC1, MKL2, RARB, NFATC3, NOX4, KIF3A, TBX3, RXRA, CENPF, TNNI3, MECOM, FOXP4, ATM, TNNI1, HDAC5, TNNT2, NOTCH1, SALL4, TSC1, JMJD6, ZMIZ1, GAA, ATP6V0A1, MOSPD3, ADAM19, IFT52, ENG, NCOR2, BMPR1A, MYH10	1926	223	13588	1.4553	0.320573
GOTERM_BP_FAT	GO:0060047~heart contraction	7	0.244073	0.0086844	MYL2, PSEN2, SMAD5, MYBPC3, CAMK2D, TNNI3, TPM1	1926	14	13588	3.52752	0.320675
GOTERM_BP_FAT	GO:0003015~heart process	7	0.244073	0.0086844	MYL2, PSEN2, SMAD5, MYBPC3, CAMK2D, TNNI3, TPM1	1926	14	13588	3.52752	0.320675
GOTERM_BP_FAT	GO:0016569~covalent chromatin modification	24	0.83682	0.00695577	BMI1, METTL8, ING4, SATB1, CSRP2BP, ING3, EHMT1, EZH2, SUV39H1, HDAC10, DMAP1, EHMT2, SIRT1, SUV420H2, MEN1, PCGF2, HDAC3, EYA1, USP21, ACTL6A, TCF3, DNMT3B, MYSM1, KDM6B	1926	96	13588	1.76376	0.320758
GOTERM_BP_FAT	GO:0042133~neurotransmitter metabolic process	8	0.27894	0.00861707	TOMT, CLN3, NAALAD2, ACHE, GAD2, AGTPBP1, PRIMA1, GAD1	1926	18	13588	3.13557	0.321732
GOTERM_BP_FAT	GO:0030217~T cell differentiation	20	0.69735	0.00841448	EGR1, SATB1, IKZF1, RELB, RORC, SYKB, ITPKB, FOXP3, PAX1, JMJD6, RPL22, BCL11B, LCK, GADD45G, PPP3CB, BCL3, PATZ1, DNAJA3, CD28, APC	1926	76	13588	1.85659	0.321785
GOTERM_BP_FAT	GO:0016052~carbohydrate catabolic process	21	0.732218	0.00806035	ALDOA, LDHB, OVGP1, LDHA, HKDC1, ALDOC, PFKP, HK1, BPGM, CHI3L3, CHI3L4, OGDH, GPI1, PGLS, UEVLD, GCK, HK3, PKLR, GAA, ENO2, ENO1	1926	81	13588	1.82908	0.323589
GOTERM_BP_FAT	GO:0016570~histone modification	23	0.801953	0.00837144	BMI1, METTL8, ING4, SATB1, CSRP2BP, ING3, EHMT1, EZH2, SUV39H1, HDAC10, DMAP1, EHMT2, SIRT1, SUV420H2, MEN1, PCGF2, HDAC3, EYA1, USP21, ACTL6A, TCF3, MYSM1, KDM6B	1926	92	13588	1.76376	0.323665
GOTERM_BP_FAT	GO:0010035~response to inorganic substance	23	0.801953	0.00837144	KCNMA1, CAV1, GATM, PRND, D730039F16RIK, ROMO1, PRDX2, CNGA3, TAT, CAPN3, GSS, SLC11A2, NME5, SLC1A3, UCP2, PDE1C, CACNA1G, MAPK9, MPO, TPO, MAPK8, PRNP, LCT	1926	92	13588	1.76376	0.323665
GOTERM_CC_FAT	GO:0005778~peroxisomal membrane	8	0.27894	0.064588	PEX11B, ACOX1, ACSL1, PEX1, ITGA10, PEX5, PEX13, PEX10	1772	26	12504	2.17121	0.324098
GOTERM_CC_FAT	GO:0031903~microbody membrane	8	0.27894	0.064588	PEX11B, ACOX1, ACSL1, PEX1, ITGA10, PEX5, PEX13, PEX10	1772	26	12504	2.17121	0.324098
GOTERM_BP_FAT	GO:0044092~negative regulation of molecular function	30	1.04603	0.00965598	CAV1, THRA, NFKBID, HMGCR, LEPR, GABBR1, PRDX2, PDCD4, IRAK3, ZGPAT, APOA1, HRH3, SPRED2, PKD2, DNAJA3, APC, PRKCA, IRAK2, MDFI, CFLAR, CLN3, NOS1, NF2, PKIG, FOXP3, FLNA, SH3BP5, CDKN1A, GADD45G, LIME1, PPP2R4	1926	132	13588	1.60342	0.325055
GOTERM_CC_FAT	GO:0000777~condensed chromosome kinetochore	13	0.453278	0.0637423	CCDC99, CENPF, NUP85, DCTN3, MLF1IP, MIS12, SPC25, TRP53BP1, CENPA, ZWINT, BUB1B, ZWILCH, SEPT7	1772	53	12504	1.73082	0.325584
GOTERM_CC_FAT	GO:0042175~nuclear envelope-endoplasmic reticulum network	31	1.08089	0.063219	FKBP8, TUSC3, HMGCR, LMAN2L, GPAA1, BSCL2, FKBP1A, ALG8, ALG9, FMO4, FMO1, SRPR, FMO2, SERINC1, POMT1, PCYT1A, RPN2, HRC, TRPC2, PGAP3, PGAP2, CLN3, PIGX, DUOXA1, SIGMAR1, ITPR1, ERN1, DPM2, EXT1, DOLPP1, SEC23B	1772	160	12504	1.36718	0.325912
GOTERM_CC_FAT	GO:0005875~microtubule associated complex	17	0.592748	0.0644451	HAUS5, KIF5B, KIF5A, DCTN3, DNAIC2, DCTN1, CDCA8, TRIM54, KIF1B, DYNLL1, DYNLL2, KLC1, MTAP1A, HAUS7, HAUS8, DYNC1H1, DYNC1I2	1772	76	12504	1.57841	0.326029
GOTERM_BP_FAT	GO:0007015~actin filament organization	16	0.55788	0.00948924	ACTN4, ARPC4, SIRPA, FLNA, ESPN, CORO1A, EZR, SORBS1, GSN, ANG, AVIL, USH1C, DBN1, LCP1, PLS3, DIAP1	1926	56	13588	2.01572	0.326181
GOTERM_BP_FAT	GO:0051172~negative regulation of nitrogen compound metabolic process	75	2.61506	0.0093866	BMI1, THRA, TSG101, DEDD, ZEB2, DMAP1, GLI2, MAF1, PDCD4, MEN1, ZGPAT, PCGF2, DYNLL1, PATZ1, RARB, KHDRBS1, EGR1, CIITA, SATB1, RCOR2, MTA2, PKIG, GABPA, TLE1, SPEN, NRIP2, NRIP1, CMTM2A, HIPK1, BPTF, TIMELESS, SMARCA5, ST18, CUX2, MYBBP1A, KDM6B, GLIS3, CAV1, STRAP, GLIS1, HUS1, PML, SOX6, PRDM16, TRIM66, ATN1, PER3, DNMT3B, MDFI, TXNIP, IKZF4, WDTC1, EHMT1, IKZF1, TBX3, RFX5, L3MBTL, KLF11, SUV…	1926	401	13588	1.31952	0.326213
GOTERM_BP_FAT	GO:0007167~enzyme linked receptor protein signaling pathway	54	1.88285	0.00963571	NDST1, CLNK, SLC2A8, MYD88, TIAM1, FRS3, FGF3, GHR, SGPL1, ARID5B, FGF20, FLNA, VEGFC, DOK2, GRB10, VEGFA, DOK7, ROR2, FGFR1, ZFAND5, FGFR4, FGFR3, PML, EPHA10, KIT, PDAP1, SORBS1, CEP57, PTK2B, MAP3K1, SPNB2, AGRN, FIGF, CSF1R, TXNIP, LTK, FLT1, SMAD5, SMAD4, AXL, IGF1, SYKB, EPHA2, DVL1, PTPN11, GSK3A, NTRK2, GFRA1, PTPN1, GFRA4, ENG, ARAP1, LRP4, BMPR1A	1926	273	13588	1.3955	0.327369
GOTERM_BP_FAT	GO:0006812~cation transport	93	3.24268	0.0100836	PLCZ1, SLC5A2, SLC9A8, SLC36A1, SLC44A1, KCNC3, KCNAB2, KCNAB1, TRPV1, ATP6AP1, KCNIP2, ATP2B2, SLC23A1, ATP2B4, SLC24A2, CHRNA4, KCNQ2, SLC4A4, COX17, NSF, ATP5J, KCNMA1, SLC12A8, SCN2A1, KCTD20, ATP6V1F, ATP6V1A, BSPRY, KCNT1, KCNT2, SLC41A2, LCK, PSEN2, KCNH6, SLC41A1, STEAP2, KCNH3, SLC39A14, CAV1, MMGT2, SLC38A8, CACNB1, SLC38A10, ATP6V1G2, FKBP1A, 1300017J02RIK, TRF, BC021785, SLC11A2, PKD2…	1926	515	13588	1.27402	0.328197
GOTERM_BP_FAT	GO:0015674~di-, tri-valent inorganic cation transport	35	1.22036	0.0100507	PLCZ1, SLC39A14, CAV1, MMGT2, TRPV1, CACNB1, FKBP1A, 1300017J02RIK, TRF, SLC11A2, ATP2B2, ATP2B4, SLC24A2, CAMK2D, PKD2, CHRNA4, CAMK2B, PPP3CA, CAMK2A, TRPC2, CACNA2D1, NIPA2, CACNA2D2, ITPR1, ACCN2, P2RX4, CORO1A, BSPRY, ATP2A3, LCK, PSEN2, CACNA1G, CACNA1F, STEAP2, SCARA5	1926	161	13588	1.5337	0.330121
GOTERM_BP_FAT	GO:0032268~regulation of cellular protein metabolic process	55	1.91771	0.0103063	NCBP2, SRP14, EIF5A, ZEB2, PDCD4, MEN1, ZFP91, APP, APOA1, ANG, TIA1, RAB23, RAPGEF3, PUM2, MLL1, GHR, PRKCA, CLN3, CCDC88A, CDK4, PRKCD, EIF4A3, TARBP2, EIF4G3, TRNAU1AP, ARRB2, PSEN2, CD81, DOK7, PTMS, PPP1R15A, HMGB1, CAV1, FGFR3, PML, IGF2BP2, FKBP1A, ARNT, MAP3K1, MDFI, PAIP2, SMAD4, SYKB, CASC3, FOXP3, SAMD4, FXR1, CNTF, AKTIP, PRKAR1B, MAPK8IP3, PPP2R4, IFT52, VPS28, EIF4E2, CBS	1926	280	13588	1.38581	0.331307
GOTERM_BP_FAT	GO:0051253~negative regulation of RNA metabolic process	60	2.09205	0.0100241	BMI1, TSG101, DMAP1, GLI2, MAF1, MEN1, ZGPAT, PCGF2, RARB, EGR1, CIITA, SATB1, MTA2, PKIG, GABPA, TLE1, SPEN, NRIP2, NRIP1, CMTM2A, HIPK1, BPTF, TIMELESS, SMARCA5, CUX2, ST18, KDM6B, GLIS3, STRAP, GLIS1, SOX6, PRDM16, TRIM66, ATN1, PER3, DNMT3B, MDFI, TXNIP, IKZF4, WDTC1, EHMT1, IKZF1, TBX3, RFX5, KLF11, SUV39H1, TRIM24, SIRT7, EHMT2, FOXP3, FOXP4, SIRT1, FOXP2, HDAC5, SALL4, LIME1, NFIC, KLF4, H…	1926	310	13588	1.36549	0.332252
GOTERM_BP_FAT	GO:0034330~cell junction organization	11	0.383543	0.0105316	TLN1, MPZ, NF2, SORBS1, NUMB, GNPAT, CRB3, TESK2, PXN, HDAC7, FN1	1926	32	13588	2.42517	0.334406
GOTERM_BP_FAT	GO:0006605~protein targeting	30	1.04603	0.0107227	SRP14, XPO1, YWHAZ, MTX1, PML, CACNB1, PEX5, SYNGR1, CEP57, SRPR, FOLR1, TOMM5, SPNB2, FAM53A, PEX13, PPP3CA, TPR, TXNIP, ZDHHC3, MYO6, IPO13, STRADA, IPO9, YWHAG, RPAIN, YWHAQ, KPNA6, SRP72, KPNA2, ARAP1	1926	133	13588	1.59136	0.336561
GOTERM_MF_FAT	GO:0015300~solute:solute antiporter activity	13	0.453278	0.0151256	SLC9A8, SLC22A18, SLC25A4, HIAT1, SLC26A11, SLC35A3, NHEDC1, SLC4A2, SLC4A1, SLC4A4, SLC4A3, SLC4A5, SLC9A1	1905	43	13288	2.10882	0.34071
GOTERM_BP_FAT	GO:0046903~secretion	45	1.56904	0.0111964	CYB5R4, COPA, PTGES2, EXOC7, SRCIN1, TRPV1, SYNJ1, HPS1, USE1, TXLNA, LLGL2, DAB2, NISCH, KIRREL, SYN2, POU2F2, EXOC4, PLCD4, CD27, PCSK4, EXOC1, TRPC2, KCNMA1, STX1A, MYO6, PLEK, TBX3, IL1RN, RPH3AL, ANXA1, EXOC3L, STXBP2, SYKB, DVL1, UNC13D, ABCG5, DOC2A, NTRK2, CAR9, VAMP2, SYTL3, STEAP2, SYTL1, SLC17A9, MYH10	1926	221	13588	1.43655	0.345747
GOTERM_BP_FAT	GO:0044087~regulation of cellular component biogenesis	22	0.767085	0.0114816	CAV1, PLEK, VIL1, PSRC1, KANK3, VILL, ARPC1A, FMN1, ARPC1B, CORO1A, GSN, MAP3K1, SPNB2, ARPC5L, CAPG, AVIL, SPNA2, AGRN, EPB4.9, RASA1, APC, SYNPO	1926	89	13588	1.74394	0.350025
GOTERM_CC_FAT	GO:0000793~condensed chromosome	22	0.767085	0.0726987	CCDC99, NEK2, SGOL1, L3MBTL, SYCE2, CENPF, NUP85, DCTN3, MLF1IP, MIS12, RAD51, SUV420H2, SPC25, TRP53BP1, CENPA, FANCD2, ZWINT, BUB1B, STAG3, ZWILCH, SEPT7, TOP3B	1772	107	12504	1.45086	0.355074
GOTERM_CC_FAT	GO:0031253~cell projection membrane	11	0.383543	0.0739409	TRPC2, SLC5A2, SLC1A2, MYO1C, PTH1R, MAPK8IP3, SCARB1, THEM4, PDZK1, DIAP1, APC	1772	43	12504	1.80513	0.357403
GOTERM_BP_FAT	GO:0051693~actin filament capping	8	0.27894	0.0120033	GSN, SPNB2, CAPG, VIL1, AVIL, SPNA2, EPB4.9, VILL	1926	19	13588	2.97054	0.35988
GOTERM_CC_FAT	GO:0044429~mitochondrial part	87	3.03347	0.0760792	PDP1, UQCRC2, COX11, BNIP3, MPV17, TIMM50, OGDH, NDUFS7, CDS2, ATAD3A, UQCR10, HTRA2, SLC25A25, PARL, MCCC1, SLC25A23, DNAJC11, SLC25A22, SLC25A1, SARDH, COX17, ATP5J, MRPL1, OPA1, NDUFB10, GATM, SLC25A4, AIFM2, SLC25A5, PI4KB, HERC2, ACADVL, SLC25A35, AKAP1, SURF1, FKBP8, NDUFB5, APEX2, TDRD7, NDUFB8, MTX1, MRPS10, NFS1, HK1, ECHS1, BCL2L2, BCL2L1, MRPL13, ACSL1, TOMM6, IVD, TOMM5, PARS2, OXCT1,…	1772	524	12504	1.17158	0.363218
GOTERM_MF_FAT	GO:0005509~calcium ion binding	143	4.98605	0.0168884	PDP1, TNNC2, EDIL3, SYT7, PRKCSH, DNASE1L3, CD209C, CBX6, CALB2, SYP, ATP2B2, SLC25A25, SLC25A23, AIF1L, PLS3, CDH23, ACTN4, SCUBE3, CALR4, SCUBE1, PKD2L2, PITPNM1, PITPNM2, DOC2A, KCNT1, DLL4, PLA2G2C, 4732418C07RIK, MFAP4, ITGA2B, ITGAL, MYL2, CRELD1, MYL1, CACNB1, CALR, CAPS2, ATN1, CRB1, PLCH2, TTYH2, ENTPD7, ENTPD5, ENTPD4, ENTPD2, SDF4, TRPC2, GPD2, CACNA2D1, SYT11, HPCAL4, PCDH10, CELSR2, …	1905	840	13288	1.18747	0.366223
GOTERM_CC_FAT	GO:0000299~integral to membrane of membrane fraction	5	0.174338	0.0775578	CAV1, ARSA, SCARB1, CACNA1F, SYT15	1772	12	12504	2.94018	0.366338
GOTERM_BP_FAT	GO:0007017~microtubule-based process	43	1.4993	0.0130176	KIF23, CCDC99, KIF24, HAUS5, KIF19A, CNP, HOOK3, TTLL3, TUBGCP4, HOOK1, SPC25, TUBGCP6, APP, PEX1, DYNLL1, DYNLL2, KIF6, KLC1, KATNA1, NEFH, PEX13, TUBA1A, KIF21A, DYNC1H1, HAP1, KIF3A, KIF5B, KIF5A, PSRC1, TBCE, TPX2, CEP63, DCTN3, TACC3, KIF1C, UXT, KIF1B, CNTROB, TUBD1, CDC42BPA, RHOT1, HAUS7, HAUS8	1926	211	13588	1.43776	0.380811
GOTERM_BP_FAT	GO:0045944~positive regulation of transcription from RNA polymerase II promoter	67	2.33612	0.0136427	4933413G19RIK, CHURC1, ELF1, THRA, CASK, GLI2, PAX1, GLI1, ZBTB38, MEN1, APP, MYD88, RARB, MKL2, MLL1, EGR1, EGR2, MTA2, RXRA, OTX2, MED12, MECOM, ZMIZ1, VEGFA, FUS, GLIS3, HMGB1, ABLIM2, CRTC1, FOXM1, GLIS1, SOX5, NFIX, SOX6, NFYA, TCFE3, ARID2, TCF7L2, ARNT, PLAGL1, MEIS2, BCL11B, NFAT5, TEF, BCL3, AGRN, TCFEB, NFATC3, TCF3, SREBF1, ZBTB7B, ESRRA, IKZF1, CREB1, SMAD5, SMAD4, IGF1, TEAD2, TEAD3,…	1926	358	13588	1.32036	0.389178
GOTERM_BP_FAT	GO:0008361~regulation of cell size	25	0.871688	0.0152223	DCBLD2, PLXNA3, VPREB1, PML, SGMS1, ATP2B2, APP, TRO, TNN, SEMA3A, DNAJC2, WDTC1, HPN, CREB1, PSRC1, CDK4, NTN1, RNF6, LEPRE1, TSC1, CD81, TNK1, EAF2, DCUN1D3, SLC9A1	1926	108	13588	1.63311	0.389822
GOTERM_BP_FAT	GO:0008284~positive regulation of cell proliferation	55	1.91771	0.0135476	4933413G19RIK, BMI1, ROMO1, GLI2, GLI1, FNTB, ZFP91, MYD88, ANG, ILK, WDR77, FGF3, LIFR, IL11RA1, FGF20, VEGFC, TNS3, NME2, HIPK1, CD80, TIAL1, ZMIZ1, VEGFA, CD81, HMGB1, FGFR1, ITGAL, FGFR4, FGFR3, FOXM1, PTH1R, PPT2, KIT, BCL2L1, ITGB1, KRAS, FIGF, TCF3, DNAJA3, CD28, COL18A1, B4GALT1, TBX3, SPHK1, IGF1, CENPF, SYKB, FOXP3, NTN1, FOXP2, CORO1A, CDKN1A, NOTCH1, CNTF, NOTCH4, PBX1, BMPR1A	1926	284	13588	1.36629	0.389938
GOTERM_BP_FAT	GO:0051494~negative regulation of cytoskeleton organization	14	0.488145	0.0138197	MTAP4, VIL1, KANK3, VILL, ESPN, TRIM54, GSN, MTAP1A, SPNB2, CAPG, AVIL, SPNA2, EPB4.9, APC	1926	48	13588	2.05772	0.390232
GOTERM_BP_FAT	GO:0045321~leukocyte activation	44	1.53417	0.015203	ITGAL, VPREB1, RORC, FKBP1A, ITPKB, PRDX2, PAX1, BCL11B, POU2F2, PPP3CB, BCL3, CHRNA4, PATZ1, NDRG1, TCF3, IMPDH1, CD27, DNAJA3, CD28, APC, EGR1, SATB1, IKZF1, CRIP3, PIK3CD, RELB, IL11RA1, SYKB, NFAM1, FOXP3, PRKCD, DCLRE1C, HDAC5, CD86, UNC13D, FCGR2B, JMJD6, RPL22, GADD45G, PSEN2, LCK, ITGAD, HDAC7, LCP1	1926	219	13588	1.41745	0.392029
GOTERM_CC_FAT	GO:0044448~cell cortex part	16	0.55788	0.0851846	ACTB, SEPT4, SEPT2, ACTN4, EXOC7, EXOC3L, TPM3, LASP1, SPNB2, EXOC4, TCHP, GYS2, SPNA2, SLC4A1, SEPT7, EPB4.9	1772	73	12504	1.54662	0.39261
GOTERM_BP_FAT	GO:0040014~regulation of multicellular organism growth	19	0.662483	0.0155011	SGPL1, RAI1, SOCS2, IKZF1, TRPV1, CREB1, PEX5, CACNA2D2, TNKS2, PTPN11, ATXN2, HDAC3, APP, CHD7, HTRA2, HSF1, APOE, CELF1, GHR	1926	75	13588	1.78728	0.392778
GOTERM_BP_FAT	GO:0001666~response to hypoxia	17	0.592748	0.0148557	KCNMA1, CAV1, ACTN4, PML, BNIP3, EGLN2, ASL, ITPR1, TRF, SLC2A8, HYOU1, ANG, P2RX3, VEGFA, HIF3A, SCNN1B, LCT	1926	64	13588	1.87399	0.392912
GOTERM_BP_FAT	GO:0009259~ribonucleotide metabolic process	28	0.97629	0.0151982	ATP10B, FIGNL1, ATP6AP1, ATP2B2, ATP2B4, NUDT9, ATIC, ENTPD7, ATP8B2, ENTPD2, IMPDH1, ATP5J, ATP8B4, TCIRG1, AK1, ATP5F1, ATP6V1F, NME6, NME5, ATP6V1A, NME2, NME3, ATP2A3, NME1, ATP9A, ATP6V0A1, ATP5A1, ATP8A1	1926	125	13588	1.58033	0.394558
GOTERM_BP_FAT	GO:0045934~negative regulation of nucleobase, nucleoside, nucleotide and nucleic acid metabolic process	73	2.54533	0.0150956	BMI1, THRA, TSG101, DEDD, ZEB2, DMAP1, GLI2, MAF1, PDCD4, MEN1, ZGPAT, PCGF2, PATZ1, RARB, KHDRBS1, EGR1, CIITA, SATB1, RCOR2, MTA2, PKIG, GABPA, TLE1, SPEN, NRIP2, NRIP1, CMTM2A, HIPK1, BPTF, TIMELESS, SMARCA5, ST18, CUX2, MYBBP1A, KDM6B, GLIS3, STRAP, GLIS1, HUS1, PML, SOX6, PRDM16, TRIM66, ATN1, PER3, DNMT3B, MDFI, TXNIP, IKZF4, WDTC1, EHMT1, IKZF1, TBX3, RFX5, L3MBTL, KLF11, SUV39H1, CENPF, T…	1926	397	13588	1.29727	0.395138
GOTERM_BP_FAT	GO:0002521~leukocyte differentiation	31	1.08089	0.0148441	TM7SF4, RORC, ITPKB, KIT, PAX1, BCL11B, POU2F2, PPP3CB, BCL3, PATZ1, TCF3, DNAJA3, CHUK, CD28, APC, EGR1, SATB1, IKZF1, RELB, IL11RA1, SYKB, NFAM1, FOXP3, DCLRE1C, HDAC5, JMJD6, RPL22, LCK, PSEN2, GADD45G, HDAC7	1926	142	13588	1.54018	0.395372
GOTERM_MF_FAT	GO:0003995~acyl-CoA dehydrogenase activity	7	0.244073	0.0189967	ACADVL, ACOX2, NPHP3, ACOX1, IVD, ACAD10, ACOX3	1905	16	13288	3.05171	0.39545
GOTERM_MF_FAT	GO:0015175~neutral amino acid transmembrane transporter activity	7	0.244073	0.0189967	SLC32A1, SLC1A5, SLC36A1, SLC6A9, SERINC1, SLC6A19, SLC43A1	1905	16	13288	3.05171	0.39545
GOTERM_BP_FAT	GO:0050808~synapse organization	14	0.488145	0.0164361	MYO6, NLGN3, CACNA2D2, DVL1, ATP2B2, APP, TSC1, ANK3, DRP2, DOK7, DLG4, GNPAT, AGRN, LRP4	1926	49	13588	2.01572	0.395645
GOTERM_BP_FAT	GO:0009150~purine ribonucleotide metabolic process	27	0.941423	0.0147269	ATP10B, FIGNL1, ATP6AP1, ATP2B2, ATP2B4, NUDT9, ATIC, ATP8B2, ENTPD2, IMPDH1, ATP5J, ATP8B4, TCIRG1, AK1, ATP5F1, ATP6V1F, NME6, NME5, ATP6V1A, NME2, NME3, ATP2A3, NME1, ATP9A, ATP6V0A1, ATP5A1, ATP8A1	1926	119	13588	1.60072	0.395672
GOTERM_BP_FAT	GO:0043062~extracellular structure organization	32	1.11576	0.0165978	ADAMTSL4, POSTN, COL2A1, VTN, APLP2, ABI3BP, ATP2B2, APP, ANK3, SERAC1, POMT1, DLG4, GNPAT, BCL3, AGRN, COL18A1, B4GALT1, MYO6, LGALS3, VHL, RAB4B, CCDC80, NLGN3, CACNA2D2, DVL1, EMILIN1, TSC1, DRP2, ITGA8, DOK7, ADAMTS2, LRP4	1926	149	13588	1.51518	0.396207
GOTERM_BP_FAT	GO:0030834~regulation of actin filament depolymerization	9	0.313808	0.0142595	PLEK, GSN, SPNB2, CAPG, VIL1, AVIL, SPNA2, EPB4.9, VILL	1926	24	13588	2.64564	0.396953
GOTERM_BP_FAT	GO:0006941~striated muscle contraction	9	0.313808	0.0142595	NOS1, PSEN2, SMAD5, MYBPC3, GAA, CAMK2D, TNNI3, HOMER1, TPM1	1926	24	13588	2.64564	0.396953
GOTERM_BP_FAT	GO:0006259~DNA metabolic process	77	2.6848	0.0146837	XRCC3, FAM175A, XRCC6, POT1A, BNIP3, MCM10, DNASE1L3, NONO, CCNE2, CCNE1, CDC45, PMS2, FANCG, TOP2B, DNAJC2, MLL1, RTEL1, TERT, ESCO1, POLK, CCDC88A, RBBP4, DFFB, LIG1, GTF2H4, LIG3, RAD52, MCM5, RAD51, TNKS2, DCLRE1C, RAD1, PNKP, EYA1, RPAIN, FANCD2, FBXO18, TOP3A, TOP3B, ING4, RAD23B, APEX2, RAD23A, HUS1, NFIX, TK1, GIN1, 0610007P08RIK, TRP53BP1, BCL11B, MUS81, RAD51L3, ERCC4, TCF3, DNMT3B, TER…	1926	421	13588	1.29035	0.397528
GOTERM_BP_FAT	GO:0009199~ribonucleoside triphosphate metabolic process	24	0.83682	0.0145641	TCIRG1, ATP10B, FIGNL1, AK1, ATP6AP1, ATP5F1, NME6, ATP6V1F, NME5, ATP6V1A, ATP2B2, NME2, ATP2B4, NME3, NME1, ATP2A3, ENTPD7, ATP9A, ATP6V0A1, ATP8B2, ATP5A1, ATP8A1, ATP8B4, ATP5J	1926	102	13588	1.66001	0.397801
GOTERM_BP_FAT	GO:0006261~DNA-dependent DNA replication	11	0.383543	0.0164285	CCNE2, CCNE1, CCDC111, CDC45, RPAIN, POLD1, TOP3A, MCM5, DNAJA3, TOP3B, RAD51	1926	34	13588	2.28251	0.397973
GOTERM_BP_FAT	GO:0009314~response to radiation	31	1.08089	0.0163144	HMGCR, FAM175A, RRH, XRCC6, HUS1, PML, OPN1SW, KIT, BCL2L1, SLC1A2, PDE6C, APP, KRAS, SLC1A3, NR2F6, FANCG, SDF4, ERCC4, UBE4B, MED12, NLGN3, RAD54L, ATM, GNAT2, DCLRE1C, EYA1, CDKN1A, ABCG5, RPAIN, MAPK8, DCUN1D3	1926	143	13588	1.52941	0.398319
GOTERM_BP_FAT	GO:0006631~fatty acid metabolic process	38	1.32497	0.0161991	PRKAG3, ACOX2, ACOX1, PTGES2, ALOXE3, ALOX12E, PRKAG2, ABHD5, NDUFAB1, ECHS1, PEX5, LTC4S, ACOT4, ACOX3, ACOT3, ACSBG1, ELOVL1, PECR, ACSL1, SCD4, PEX13, ACSL3, ACSL6, AASDH, GHR, SCD3, ACNAT2, PRKAB2, ACACA, SYKB, CRAT, CYB5, ACADVL, ANKRD23, SLC27A3, MECR, SLC27A5, MGST2	1926	184	13588	1.45702	0.398651
GOTERM_MF_FAT	GO:0048037~cofactor binding	45	1.56904	0.019578	ACOX2, ACOX1, CCBL1, KYNU, HMGCR, ACCS, NDUFAB1, NFS1, OGDH, CCBL2, ACOX3, PDXDC1, NDUFS7, FMO4, NPHP3, GAD2, SCLY, IVD, FMO1, FMO2, PDHX, GAD1, NOX4, SGPL1, DDC, NOS1, AIFM2, GRHPR, SIRT7, TAT, PECI, SIRT1, COQ6, HAO1, ACADVL, CYBB, ACCSL, PRLR, SDS, NDUFV1, TDH, AGXT2, STEAP2, ACAD10, CBS	1905	226	13288	1.38889	0.398693
GOTERM_BP_FAT	GO:0008610~lipid biosynthetic process	55	1.91771	0.0144774	PRKAG3, PTGES2, ALOXE3, HMGCR, ALOX12E, PRKAG2, NDUFAB1, PEX5, LTC4S, SGMS1, LASS6, ALG9, RDH9, ELOVL1, CDS2, ST6GALNAC6, PECR, APOA1, INSIG2, ANG, GNPAT, SCD4, AGPAT4, PGAP3, PGAP2, PLD1, PIGX, PRKAB2, PISD, SIGMAR1, CHPT1, COQ2, CD81, MECR, HSD3B7, ABHD5, GPAA1, DHCR7, SERINC1, SCARB1, PCYT1A, PPAP2A, SCD3, MOGAT1, ACACA, SYKB, ACLY, SAMD8, CYP17A1, LASS2, MBOAT7, DPM2, PBX1, RDH16, SMPD2	1926	285	13588	1.3615	0.398778
GOTERM_BP_FAT	GO:0007268~synaptic transmission	37	1.2901	0.0160941	ACHE, AGTPBP1, CLSTN1, SYNJ1, TAC1, DMPK, SYP, GAD2, APP, SYN2, CHRNA4, APBA2, PPP3CA, AGRN, PRIMA1, GAD1, KCNMA1, CLN3, TOMT, DLGAP1, STX1A, MYO6, SLC25A4, SLC12A5, MED12, NLGN3, DVL1, CTNNA2, P2RX4, GRM4, NAALAD2, KIF1B, RAPSN, P2RX3, GLS, MYCBPAP, VAMP2	1926	178	13588	1.4665	0.399184
GOTERM_BP_FAT	GO:0055002~striated muscle cell development	15	0.523013	0.0160075	MYL2, MYBPC3, HOMER1, CAPN3, ITGB1, CACNA2D2, DVL1, ACTG1, TNNT2, APP, DOK7, PPP3CA, AGRN, LRP4, MYH10	1926	54	13588	1.95973	0.40008
GOTERM_CC_FAT	GO:0019866~organelle inner membrane	54	1.88285	0.0881616	UQCRC2, COX11, MPV17, TIMM50, NDUFS7, CDS2, UQCR10, ATAD3A, PARL, SLC25A25, MCCC1, SLC25A23, DNAJC11, SLC25A22, SLC25A1, ATP5J, OPA1, NDUFB10, SLC25A4, GATM, SLC25A5, HERC2, SIGMAR1, ACADVL, SLC25A35, ERN1, SURF1, NDUFB5, APEX2, NDUFB8, MTX1, MTCH1, ETFDH, SLC25A45, GTF3C2, GPD2, ATP5F1, LMNA, AK2, CRAT, SUN1, VDAC2, ITPR1, SLC25A14, UCP2, NDUFV1, SDHC, SLC25A10, PCNA, SLC25A19, BRP44L, ATP5A1, S…	1772	312	12504	1.22131	0.400813
GOTERM_BP_FAT	GO:0030900~forebrain development	35	1.22036	0.0172241	STIL, PLXNA3, FGFR3, NDST1, PEX5, ZEB2, GLI2, APLP2, GLI1, WNT1, SLC1A2, APP, HTRA2, LHX2, NUMB, LHX6, PEX13, RARB, TOP2B, IKZF1, TBX3, CREB1, OTX2, TACC3, MECOM, FOXP2, NOTCH1, TSC1, PSEN2, MAPK8IP3, LRP8, LRP2, NCOR2, BMPR1A, MYH10	1926	167	13588	1.4786	0.402785
GOTERM_BP_FAT	GO:0070482~response to oxygen levels	17	0.592748	0.0171886	KCNMA1, CAV1, ACTN4, PML, BNIP3, EGLN2, ASL, ITPR1, TRF, SLC2A8, HYOU1, ANG, P2RX3, VEGFA, HIF3A, SCNN1B, LCT	1926	65	13588	1.84516	0.40458
GOTERM_CC_FAT	GO:0030120~vesicle coat	8	0.27894	0.0906601	SEC23A, COPA, AP2S1, NECAP2, CLTC, COPG, SEC23B, EPN2	1772	28	12504	2.01612	0.407082
GOTERM_CC_FAT	GO:0008305~integrin complex	8	0.27894	0.0906601	ITGAL, ITGA8, ITGB6, ITGB4, ITGA10, ITGAD, ITGB1, ITGA2B	1772	28	12504	2.01612	0.407082
GOTERM_CC_FAT	GO:0031201~SNARE complex	4	0.13947	0.0915627	STX1A, BNIP1, NAPA, VAMP2	1772	8	12504	3.52822	0.407549
GOTERM_CC_FAT	GO:0005952~cAMP-dependent protein kinase complex	4	0.13947	0.0915627	PRKAR1B, PRKAB2, RAPGEF3, PRKACB	1772	8	12504	3.52822	0.407549
GOTERM_BP_FAT	GO:0005996~monosaccharide metabolic process	39	1.35983	0.0176307	ALDOA, PRKAG3, PHKA2, LDHB, LDHA, PFKFB4, GNPDA2, PFKFB3, ALDOC, PFKFB1, PHKA1, HK1, OGDH, NAGK, GPI1, SLC2A8, UEVLD, NISCH, HK3, ENO2, GYS2, AGL, ENO1, GPD2, B4GALT1, WDTC1, ST6GAL2, HKDC1, GALT, PFKP, BPGM, AMDHD2, PGLS, MPI, GCK, GANC, SDS, PKLR, GAA	1926	191	13588	1.44056	0.407635
GOTERM_BP_FAT	GO:0006816~calcium ion transport	27	0.941423	0.0180923	PLCZ1, CAV1, TRPV1, CACNB1, FKBP1A, ATP2B2, ATP2B4, SLC24A2, CAMK2D, PKD2, CHRNA4, CAMK2B, PPP3CA, CAMK2A, TRPC2, CACNA2D1, CACNA2D2, ITPR1, ACCN2, P2RX4, BSPRY, CORO1A, ATP2A3, LCK, PSEN2, CACNA1G, CACNA1F	1926	121	13588	1.57426	0.410925
GOTERM_CC_FAT	GO:0005813~centrosome	30	1.04603	0.0942332	CEP97, SDCCAG8, HAUS5, LRRCC1, AKAP9, ANKRD32, AI314180, TUBGCP4, NPHP4, CEP57, PROCR, IFT20, KATNA1, 6330503K22RIK, APC, CEP110, CENPF, CEP63, TACC3, DCTN3, UXT, NME1, LCK, CNTROB, TUBD1, HAUS7, HAUS8, TSGA14, UBXN6, FEZ1	1772	160	12504	1.32308	0.411485
GOTERM_BP_FAT	GO:0006936~muscle contraction	16	0.55788	0.0179994	KCNMA1, NOS1, TRPV1, MYBPC1, MYBPC3, SMAD5, FKBP1A, TNNI3, HOMER1, TPM1, TNNT2, P2RX3, PSEN2, PDE4B, GAA, CAMK2D	1926	60	13588	1.88134	0.411712
GOTERM_BP_FAT	GO:0045926~negative regulation of growth	18	0.627615	0.0187419	DCBLD2, RAI1, PLXNA3, SOCS2, PSRC1, PML, NTN1, MEN1, ATXN2, RNF6, MYD88, TRO, MPO, TNK1, EAF2, SEMA3A, DCUN1D3, DNAJC2	1926	71	13588	1.7886	0.412579
GOTERM_CC_FAT	GO:0030017~sarcomere	17	0.592748	0.0938201	OBSCN, PDLIM5, MYBPC3, SYNPO2, TNNI3, HOMER1, TPM1, TNNT2, SYNE2, TRIM54, ANKRD23, SPNB2, PSEN2, SYNM, SPNA2, PPP3CA, SLC4A1	1772	80	12504	1.49949	0.41277
GOTERM_BP_FAT	GO:0006281~DNA repair	44	1.53417	0.0189648	RAD23B, XRCC3, APEX2, FAM175A, RAD23A, XRCC6, HUS1, 0610007P08RIK, NONO, TRP53BP1, MUS81, PMS2, RAD51L3, FANCG, ERCC4, RTEL1, TRPC2, ESCO1, SSRP1, POLK, SHPRH, RAD51AP1, MSH3, EME2, LIG1, EME1, LIG3, GTF2H4, RAD52, RAD54L, ATM, RAD51, DCLRE1C, RAD1, PNKP, EYA1, RPAIN, FANCD2, FBXO18, POLD1, PCNA, TDG, ALKBH3, CHAF1B	1926	222	13588	1.3983	0.413987
GOTERM_BP_FAT	GO:0006457~protein folding	28	0.97629	0.0185535	HSP90AB1, FKBP8, FKBP7, PPIL1, FKBP1A, CCT3, CALR, CANX, HSPH1, DNAJC5, HSPA8, DNAJA3, CALR4, A830007P12RIK, CWC27, UBE4B, TBCE, NKTR, TOR2A, PFDN2, UXT, PPIA, PFDN5, PFDN4, FKBP14, FKBP10, DNAJB4, DNAJB5	1926	127	13588	1.55544	0.414093
GOTERM_BP_FAT	GO:0051129~negative regulation of cellular component organization	22	0.767085	0.0186976	PLXNA3, VIL1, MTAP4, KANK3, FOXP3, NTN1, VILL, ATM, ESPN, RNF6, TRIM54, PACSIN3, GSN, MTAP1A, SPNB2, CAPG, AVIL, SPNA2, SEMA3A, CIT, EPB4.9, APC	1926	93	13588	1.66893	0.414174
GOTERM_BP_FAT	GO:0002520~immune system development	56	1.95258	0.0185425	TM7SF4, XRCC6, RORC, ITPKB, PRDX2, PAX1, MEN1, PMS2, PATZ1, ACIN1, FGF3, MLL1, CHUK, EGR1, SGPL1, SATB1, RELB, IL11RA1, NFAM1, TACC3, DCLRE1C, GADD45G, LCK, VEGFA, PSEN2, ADD1, VPREB1, PML, SOX6, KIT, MEIS1, SLC11A2, BCL11B, POU2F2, PPP3CB, BCL3, TCF3, DNAJA3, APC, CD28, IKZF1, MSH3, KLF11, SMAD5, L3MBTL, SYKB, BPGM, FOXP3, HDAC5, HBA-A1, SP1, JMJD6, RPL22, ATP6V0A1, PBX1, HDAC7	1926	295	13588	1.33926	0.41629
GOTERM_CC_FAT	GO:0032421~stereocilium bundle	6	0.209205	0.0995341	MYO1C, USH1C, WHRN, DOCK4, CDH23, ESPN	1772	18	12504	2.35214	0.418833
GOTERM_BP_FAT	GO:0007160~cell-matrix adhesion	14	0.488145	0.0194117	COL13A1, RAB4B, ITGB4, VTN, SIRPA, ITGB1, PXN, SORBS1, FREM1, ITGB6, TESK2, TNN, FN1, ITGA2B	1926	50	13588	1.97541	0.419059
GOTERM_CC_FAT	GO:0070044~synaptobrevin 2-SNAP-25-syntaxin-1a complex	3	0.104603	0.0988108	STX1A, NAPA, VAMP2	1772	4	12504	5.29233	0.41907
GOTERM_CC_FAT	GO:0070695~FHF complex	3	0.104603	0.0988108	HOOK1, FAM160A2, AKTIP	1772	4	12504	5.29233	0.41907
GOTERM_CC_FAT	GO:0016529~sarcoplasmic reticulum	9	0.313808	0.0981066	CACNA2D1, ATP2A3, MRVI1, CACNB1, FKBP1A, CASQ1, ITPR1, HRC, CASQ2	1772	34	12504	1.86788	0.419377
GOTERM_CC_FAT	GO:0030427~site of polarized growth	12	0.41841	0.0980076	SIGMAR1, WHRN, CBX6, TPM3, IGHMBP2, NPTXR, ANG, NTRK2, MAPK8IP3, TNK2, NRSN1, APC, MYH10	1772	51	12504	1.66034	0.421755
GOTERM_CC_FAT	GO:0030426~growth cone	12	0.41841	0.0980076	SIGMAR1, WHRN, CBX6, TPM3, IGHMBP2, NPTXR, ANG, NTRK2, MAPK8IP3, TNK2, NRSN1, APC, MYH10	1772	51	12504	1.66034	0.421755
GOTERM_BP_FAT	GO:0019318~hexose metabolic process	35	1.22036	0.0203692	ALDOA, PRKAG3, PHKA2, LDHB, LDHA, PFKFB4, PFKFB3, ALDOC, PFKFB1, PHKA1, HK1, OGDH, GPI1, SLC2A8, UEVLD, NISCH, HK3, ENO2, GYS2, AGL, ENO1, GPD2, B4GALT1, WDTC1, HKDC1, GALT, PFKP, BPGM, PGLS, MPI, GCK, GANC, SDS, PKLR, GAA	1926	169	13588	1.4611	0.423024
GOTERM_BP_FAT	GO:0006644~phospholipid metabolic process	34	1.1855	0.0202349	ABHD5, SYNJ1, GPAA1, PIP5K1C, SGMS1, ALG9, CDS2, SERINC2, APOA1, SERINC1, PLCH2, PLCD4, PCYT1A, AGPAT4, IPMK, PGAP3, PGAP2, CLN3, PLD1, PIK3C2G, PIGX, PIK3CD, PISD, PI4KB, CHPT1, SAMD8, MBOAT7, CD81, DPM2, PLA2G2C, PLA2G3, SMPD4, PLA2G4B, PLA2G4E	1926	163	13588	1.4716	0.423161
GOTERM_BP_FAT	GO:0006350~transcription	281	9.79777	0.0201392	MEF2A, ZFP738, MPV17, RORC, ZFP87, NONO, ZFP91, ZGPAT, CDCA7, PPP1R1B, ZFP473, RARB, A130010J15RIK, ZFP329, ZFP324, RCOR2, RREB1, RXRA, ZFP326, TAF4A, GM13247, MED12, ZFP629, SUV420H2, ZFP81, MED16, ZZZ3, PRDM1, ST18, MYBBP1A, TRAPPC2, CRTC2, C330013J21RIK, CRTC1, MYBL1, MYBL2, MYT1, ZFP456, ZFP618, TRP53BP1, ZFP819, LHX2, LHX6, ARNTL2, TCF3, PLAG1, ZBTB49, ZBTB48, AEBP2, IKZF4, ESRRA, IKZF1, ASX…	1926	1772	13588	1.11877	0.423918
GOTERM_BP_FAT	GO:0006650~glycerophospholipid metabolic process	21	0.732218	0.0199988	PGAP3, PGAP2, PLD1, PIK3C2G, PIGX, SYNJ1, PIK3CD, ABHD5, GPAA1, PIP5K1C, PI4KB, ALG9, CHPT1, SERINC2, SERINC1, PLCH2, CD81, DPM2, PLCD4, PCYT1A, IPMK	1926	88	13588	1.68359	0.423965
GOTERM_BP_FAT	GO:0042325~regulation of phosphorylation	55	1.91771	0.0199441	HMGCR, ZEB2, PRDX2, PDCD4, ZGPAT, ZFP91, APP, APOA1, SPRED2, CDK5RAP3, SHC1, RAPGEF3, CEACAM2, GHR, PRKCA, IRAK2, CCDC88A, MADD, PKIG, PRKCD, SPDYA, ARRB2, GADD45G, PSEN2, CD81, DOK7, ERN1, HMGB1, CAV1, FGFR3, FKBP1A, KIT, APLP2, PXN, IRAK3, DGKB, MAP3K1, APC, MDFI, DGKQ, NF2, SPHK1, SMAD4, STRADA, SYKB, PTPN11, SH3BP5, CDKN1A, CNTF, AKTIP, TSC1, PRKAR1B, LIME1, GLMN, MAPK8IP3, LRP8, CBS	1926	290	13588	1.33802	0.425399
GOTERM_BP_FAT	GO:0007568~aging	16	0.55788	0.0208352	NOX4, TBX3, PTH1R, PML, PPT2, ROMO1, CALR, PDCD4, PRELP, SLC1A2, ZMIZ1, NOTCH4, CP, INPP5D, ENG, DNAJA3	1926	61	13588	1.8505	0.428052
GOTERM_BP_FAT	GO:0030835~negative regulation of actin filament depolymerization	8	0.27894	0.0214656	GSN, SPNB2, CAPG, VIL1, AVIL, SPNA2, EPB4.9, VILL	1926	21	13588	2.68763	0.435474
GOTERM_MF_FAT	GO:0005096~GTPase activator activity	39	1.35983	0.0224367	RAP1GAP, RAB3GAP1, ARHGAP15, STARD13, TBC1D16, RASAL1, ARHGAP22, ARHGAP20, RGS12, TBC1D17, GMIP, TBC1D14, ARHGAP1, TBC1D13, GPSM1, GIT2, TBC1D4, DEPDC1A, RASA1, GIT1, DAB2IP, ARHGAP27, ARHGAP29, RACGAP1, RGS14, USP6NL, WDR67, SGSM1, RABEP2, RGS1, RGS3, SIPA1L1, RIN2, CHN1, RGS8, LRRK2, TBC1D20, ARAP1, RIN3	1905	192	13288	1.41686	0.435911
GOTERM_BP_FAT	GO:0048667~cell morphogenesis involved in neuron differentiation	37	1.2901	0.0222233	PLXNA3, PIP5K1C, CNP, L1CAM, GLI2, SLC11A2, SEMA5A, ATP2B2, APP, SLC1A3, ANK3, BCL11B, LHX2, NUMB, ETV1, TNN, SEMA3A, TOP2B, ETV4, CDH23, APC, EGR2, CREB1, TBCE, DPYSL5, ARTN, RPL24, NTN1, DVL1, PTPN11, CTNNA2, SEMA6A, NOTCH1, SEMA6C, MAPK8IP3, CACNA1F, MYH10	1926	182	13588	1.43427	0.444601
GOTERM_BP_FAT	GO:0003012~muscle system process	17	0.592748	0.0226879	KCNMA1, NOS1, TRPV1, MYBPC1, MYBPC3, SMAD5, TBCE, FKBP1A, TNNI3, HOMER1, TPM1, TNNT2, P2RX3, PSEN2, PDE4B, GAA, CAMK2D	1926	67	13588	1.79008	0.446935
GOTERM_BP_FAT	GO:0048666~neuron development	55	1.91771	0.0225516	PLXNA3, PIP5K1C, CNP, L1CAM, GLI2, ZFP91, ATP2B2, APP, SLC1A3, HTRA2, ANK3, NR2F6, SEMA3A, TOP2B, CDH23, EGR2, MYO6, TBCE, ARTN, RPGRIP1, CTNNA2, VEGFA, IGSF9, FGFR1, EXOC7, SLC11A2, SEMA5A, CRB1, LHX2, BCL11B, NUMB, ETV1, LHX6, TNN, ETV4, APC, TOMT, SCLT1, CREB1, DPYSL5, RPL24, WHRN, NTN1, PTPN11, DVL1, GNAT2, SEMA6A, NOTCH1, SEMA6C, CNTF, NTRK2, MAPK8IP3, CACNA1F, CIT, PBX3, MYH10	1926	292	13588	1.32886	0.44719
GOTERM_BP_FAT	GO:0007610~behavior	73	2.54533	0.0230892	PLXNA3, HMGCR, TRPV1, LEPR, SYNJ1, CNP, ATP2B2, APP, SLC1A2, SLC1A3, HTRA2, PPP1R1B, SLC24A2, DLG4, CHRNA4, SEMA3A, SEPP1, CDH23, PRKCA, EGR1, KCNMA1, CLN3, MYO6, EGR2, GNB1L, TBCE, MED12, UBR3, NUP85, GRM4, CMTM2A, PSEN2, GAA, HCRT, A, ENPP2, NTAN1, KIT, ASL, APLP2, ESPN, SLC11A2, CCL25, CCL22, CHD7, KRAS, CKLF, APBA2, ETV1, TGM4, PEX13, MAFG, TRPC2, GNAO1, CREB3, CCL19, NLGN3, FOXP2, ACCN2, COR…	1926	405	13588	1.27165	0.450516
GOTERM_MF_FAT	GO:0016879~ligase activity, forming carbon-nitrogen bonds	39	1.35983	0.0241998	BMI1, TSG101, TTLL9, TTLL4, CAD, CTPS2, TTLL7, CBLL1, LNX1, TTLL11, TTLL3, GSS, SUMO2, MTHFS, UEVLD, PCGF2, HECTD2, UBE4B, HAL, UBR4, ACACA, UBR3, HACE1, UBE2H, HERC2, UBE2L3, RBBP6, UBE2E3, CBLC, RNF6, NOSIP, UHRF2, AKTIP, WDSUB1, 1110018G07RIK, SMURF2, SMURF1, CHFR, UBE2E1	1905	193	13288	1.40952	0.454704
GOTERM_BP_FAT	GO:0043405~regulation of MAP kinase activity	20	0.69735	0.024067	PRKCA, MDFI, CAV1, MADD, HMGCR, SYKB, PRDX2, ZEB2, KIT, PDCD4, PXN, PTPN11, IRAK3, MAP3K1, CD81, SPRED2, MAPK8IP3, SHC1, CEACAM2, CBS	1926	84	13588	1.67977	0.459935
GOTERM_BP_FAT	GO:0002250~adaptive immune response	20	0.69735	0.024067	C4A, CFB, RELB, C1S, FOXP3, PRKCD, CD55, GM5077, C4BP, MYD88, KLHL6, UNC13D, FCGR2B, IRF7, VEGFA, POU2F2, GADD45G, BCL3, C2, INPP5D	1926	84	13588	1.67977	0.459935
GOTERM_BP_FAT	GO:0002460~adaptive immune response based on somatic recombination of immune receptors built from immunoglobulin superfamily domains	20	0.69735	0.024067	C4A, CFB, RELB, C1S, FOXP3, PRKCD, CD55, GM5077, C4BP, MYD88, KLHL6, UNC13D, FCGR2B, IRF7, VEGFA, POU2F2, GADD45G, BCL3, C2, INPP5D	1926	84	13588	1.67977	0.459935
GOTERM_BP_FAT	GO:0009205~purine ribonucleoside triphosphate metabolic process	23	0.801953	0.0242726	TCIRG1, ATP10B, FIGNL1, AK1, ATP6AP1, ATP5F1, NME6, ATP6V1F, NME5, ATP6V1A, ATP2B2, NME2, ATP2B4, NME3, NME1, ATP2A3, ATP9A, ATP6V0A1, ATP8B2, ATP5A1, ATP8A1, ATP8B4, ATP5J	1926	101	13588	1.60659	0.460574
GOTERM_MF_FAT	GO:0015370~solute:sodium symporter activity	13	0.453278	0.0255594	SLC5A2, SLC6A12, GM14085, SLC10A7, SLC6A17, SLC6A19, SLC32A1, SLC1A5, SLC6A9, SLC1A2, SLC1A3, SLC6A8, SLC28A3	1905	46	13288	1.97129	0.460782
GOTERM_BP_FAT	GO:0010639~negative regulation of organelle organization	16	0.55788	0.0239961	MTAP4, VIL1, FOXP3, KANK3, VILL, ATM, ESPN, TRIM54, GSN, MTAP1A, SPNB2, CAPG, AVIL, SPNA2, EPB4.9, APC	1926	62	13588	1.82065	0.461181
GOTERM_MF_FAT	GO:0008022~protein C-terminus binding	12	0.41841	0.0260948	TRIM65, ATP2B2, PLEKHB1, PROCR, DYNLL1, MYO1C, HOMER3, HPCAL4, DLG4, PEX5, CASK, SLC4A1	1905	41	13288	2.04156	0.461776
GOTERM_BP_FAT	GO:0048534~hemopoietic or lymphoid organ development	53	1.84798	0.0245382	TM7SF4, RORC, ITPKB, PRDX2, PAX1, MEN1, PATZ1, ACIN1, FGF3, MLL1, CHUK, EGR1, SGPL1, SATB1, RELB, IL11RA1, NFAM1, TACC3, DCLRE1C, GADD45G, LCK, VEGFA, PSEN2, ADD1, VPREB1, PML, KIT, SOX6, MEIS1, SLC11A2, BCL11B, POU2F2, PPP3CB, BCL3, TCF3, DNAJA3, CD28, APC, IKZF1, KLF11, SMAD5, L3MBTL, SYKB, BPGM, FOXP3, HDAC5, HBA-A1, SP1, JMJD6, RPL22, ATP6V0A1, PBX1, HDAC7	1926	281	13588	1.33067	0.462031
GOTERM_MF_FAT	GO:0004713~protein tyrosine kinase activity	34	1.1855	0.0254885	FGFR1, FGFR4, FGFR3, DSTYK, EPHA10, CLK1, KIT, 2810408M09RIK, PTK2B, CLK4, ILK, TIE1, MAP2K7, GM14378, TEC, CSF1R, TYRO3, OBSCN, LTK, FLT1, PTPN3, MAP2K2, AXL, SYKB, EPHA2, WEE2, STYK1, LCK, NTRK2, TESK1, TESK2, ROR2, TNK1, TNK2, ABL1	1905	164	13288	1.4461	0.465972
GOTERM_BP_FAT	GO:0009628~response to abiotic stimulus	48	1.67364	0.0259123	TRPV1, FAM175A, HMGCR, RBM3, RRH, HUS1, XRCC6, PML, BCL2L1, OPN1SW, KIT, ATP2B2, APP, PDPK1, PDE6C, SLC1A2, KRAS, SLC1A3, HSF1, PKD2, NR2F6, ETV1, PCYT1A, FANCG, ERCC4, SDF4, KCNMA1, STX1A, UBE4B, MED12, NLGN3, RAD54L, ATM, FOXP2, GNAT2, DCLRE1C, CDKN1A, EYA1, RPAIN, ABCG5, HSPB6, P2RX3, ARSA, MAPK8, DCUN1D3, SCARA5, SLC9A1, SMPD2	1926	251	13588	1.34917	0.478383
GOTERM_BP_FAT	GO:0019220~regulation of phosphate metabolic process	56	1.95258	0.026608	HMGCR, ZEB2, PRDX2, PDCD4, ZGPAT, ZFP91, APP, APOA1, SPRED2, CDK5RAP3, SHC1, RAPGEF3, CEACAM2, GHR, PRKCA, IRAK2, CCDC88A, MADD, PKIG, PRKCD, SPDYA, ARRB2, GADD45G, PSEN2, CD81, DOK7, ERN1, HMGB1, CAV1, FGFR3, FKBP1A, KIT, APLP2, PXN, IRAK3, DGKB, MAP3K1, APC, MDFI, DGKQ, NF2, SPHK1, SMAD4, STRADA, SYKB, PTPN11, SH3BP5, CDKN1A, CNTF, AKTIP, TSC1, PRKAR1B, LIME1, GLMN, MAPK8IP3, PPP2R4, LRP8, CBS	1926	301	13588	1.31256	0.485296
GOTERM_BP_FAT	GO:0051174~regulation of phosphorus metabolic process	56	1.95258	0.026608	HMGCR, ZEB2, PRDX2, PDCD4, ZGPAT, ZFP91, APP, APOA1, SPRED2, CDK5RAP3, SHC1, RAPGEF3, CEACAM2, GHR, PRKCA, IRAK2, CCDC88A, MADD, PKIG, PRKCD, SPDYA, ARRB2, GADD45G, PSEN2, CD81, DOK7, ERN1, HMGB1, CAV1, FGFR3, FKBP1A, KIT, APLP2, PXN, IRAK3, DGKB, MAP3K1, APC, MDFI, DGKQ, NF2, SPHK1, SMAD4, STRADA, SYKB, PTPN11, SH3BP5, CDKN1A, CNTF, AKTIP, TSC1, PRKAR1B, LIME1, GLMN, MAPK8IP3, PPP2R4, LRP8, CBS	1926	301	13588	1.31256	0.485296
GOTERM_MF_FAT	GO:0004467~long-chain-fatty-acid-CoA ligase activity	6	0.209205	0.0284781	ACSL1, SLC27A3, ACSL3, ACSL6, SLC27A5, ACSBG1	1905	13	13288	3.21938	0.485732
GOTERM_BP_FAT	GO:0015804~neutral amino acid transport	6	0.209205	0.0272265	SLC32A1, SLC36A1, SLC6A9, SERINC1, SLC6A19, SLC43A1	1926	13	13588	3.25617	0.491048
GOTERM_BP_FAT	GO:0045767~regulation of anti-apoptosis	6	0.209205	0.0272265	OPA1, TNFAIP8, RTKN, BCL2L1, RASA1, SLC9A1	1926	13	13588	3.25617	0.491048
GOTERM_BP_FAT	GO:0000165~MAPKKK cascade	25	0.871688	0.0282507	CAV1, FGFR3, NDST1, ITPKB, PRDX2, PXN, MYD88, MAP3K1, SPRED2, SHC1, MAP2K7, GM14378, MDFI, PRKCA, MADD, SYKB, MAPK10, SHANK3, PTPN11, DOK2, CD81, GADD45G, MAPK8IP3, MAPK9, ROR2, MAPK8	1926	114	13588	1.54716	0.492941
GOTERM_BP_FAT	GO:0045022~early endosome to late endosome transport	5	0.174338	0.0279632	HOOK1, FAM160A2, AKTIP, FLNA, HOOK3	1926	9	13588	3.91946	0.493727
GOTERM_BP_FAT	GO:0016071~mRNA metabolic process	56	1.95258	0.0281888	NCBP2, RALY, CRNKL1, LSM6, YBX1, AUH, NONO, APP, PRMT5, TARDBP, SRRM1, DBR1, LSM2, TSEN15, PABPN1, SNRPA1, PHRF1, PTBP1, HNRNPA2B1, PRPF3, SMN1, WDR83, EIF4A3, CELF6, VEGFA, ERN1, SLU7, CELF1, RBM38, ESRP2, RBM39, PRPF38A, FIP1L1, STRAP, PPIL1, SNRPB2, ZCRB1, BCL2L2, HNRNPM, MOV10, PRPF40B, TSEN34, CSTF3, TSEN54, CSTF2, ADARB1, CASC3, PRPF18, DDX5, U2AF1L4, JMJD6, HNRNPH1, CWC22, CSTF1, TXNL4A, A…	1926	302	13588	1.30822	0.494348
GOTERM_BP_FAT	GO:0001775~cell activation	47	1.63877	0.027906	PLCZ1, ITGAL, VPREB1, RORC, FKBP1A, ITPKB, PRDX2, PAX1, BCL11B, POU2F2, PPP3CB, BCL3, CHRNA4, PATZ1, NDRG1, TCF3, ENTPD2, IMPDH1, CD27, DNAJA3, CD28, APC, EGR1, SATB1, IKZF1, PLEK, CRIP3, PIK3CD, RELB, IL11RA1, SYKB, NFAM1, FOXP3, PRKCD, DCLRE1C, HDAC5, CD86, UNC13D, FCGR2B, JMJD6, RPL22, GADD45G, PSEN2, LCK, ITGAD, HDAC7, LCP1	1926	246	13588	1.34791	0.495214
GOTERM_BP_FAT	GO:0048538~thymus development	8	0.27894	0.0277316	IKZF1, BCL11B, PSEN2, PBX1, PRDX2, PAX1, FGF3, APC	1926	22	13588	2.56547	0.495239
GOTERM_BP_FAT	GO:0006220~pyrimidine nucleotide metabolic process	9	0.313808	0.0292322	NME5, TYMS, NME2, NME3, NME1, DTYMK, CTPS2, CMPK1, NME6	1926	27	13588	2.35168	0.496324
GOTERM_MF_FAT	GO:0016881~acid-amino acid ligase activity	34	1.1855	0.0298907	BMI1, TSG101, TTLL9, TTLL4, TTLL7, CBLL1, LNX1, TTLL11, TTLL3, GSS, SUMO2, UEVLD, PCGF2, HECTD2, UBE4B, UBR4, HACE1, UBR3, HERC2, UBE2H, UBE2L3, RBBP6, UBE2E3, CBLC, RNF6, NOSIP, UHRF2, AKTIP, WDSUB1, 1110018G07RIK, SMURF2, SMURF1, CHFR, UBE2E1	1905	166	13288	1.42868	0.496645
GOTERM_BP_FAT	GO:0002252~immune effector process	27	0.941423	0.0291727	VPREB1, BNIP3, PRDX2, C1S, TLR7, MYD88, POU2F2, BCL3, PMS2, C2, INPP5D, TCF3, CD27, C4A, MSH3, CFB, FOXP3, PRKCD, GM5077, CD55, C4BP, UNC13D, FCGR2B, IRF7, BNIP3L, MPO, AI182371	1926	126	13588	1.51179	0.497737
GOTERM_BP_FAT	GO:0045017~glycerolipid biosynthetic process	15	0.523013	0.0291374	PGAP3, PGAP2, PLD1, MOGAT1, PIGX, ABHD5, GPAA1, ALG9, CHPT1, ANG, CD81, GNPAT, DPM2, PCYT1A, PPAP2A	1926	58	13588	1.82458	0.499454
GOTERM_BP_FAT	GO:0030001~metal ion transport	78	2.71967	0.0298561	PLCZ1, SLC5A2, SLC9A8, KCNC3, KCNAB2, KCNAB1, TRPV1, KCNIP2, ATP2B2, SLC23A1, ATP2B4, SLC24A2, CHRNA4, KCNQ2, SLC4A4, COX17, NSF, KCNMA1, SLC12A8, SCN2A1, KCTD20, BSPRY, KCNT1, KCNT2, LCK, PSEN2, KCNH6, STEAP2, KCNH3, SLC39A14, CAV1, MMGT2, SLC38A8, CACNB1, SLC38A10, FKBP1A, 1300017J02RIK, TRF, BC021785, SLC11A2, PKD2, CAMK2D, CAMK2B, PPP3CA, SCNN1B, HCN3, CAMK2A, SLC39A2, TRPC2, HCN2, CACNA2D1, …	1926	442	13588	1.24501	0.499521
GOTERM_BP_FAT	GO:0008283~cell proliferation	47	1.63877	0.029736	ITGAL, E2F8, VPREB1, DPH1, ZEB2, FKBP1A, PRDX2, BCL2L2, BCL2L1, KIT, GLI2, LGR4, NR2C2, NAA35, APOA1, NUMB, THAP1, GNG2, SCARB1, FIGF, COL8A2, IMPDH1, LHX9, CD27, ACSL6, CHUK, GINS1, A130010J15RIK, SATB1, CRIP3, CFB, RXRA, RACGAP1, APPL1, TACC3, PRKCD, APPL2, IFNAR2, CD86, UHRF2, IRF6, PRKAR1B, VEGFA, ITGAD, LRP2, NCOR2, MYH10	1926	247	13588	1.34246	0.50021
GOTERM_BP_FAT	GO:0033365~protein localization in organelle	22	0.767085	0.0290325	TXNIP, XPO1, SRP14, IPO13, MTX1, PML, IPO9, SYNE2, RPAIN, CEP57, TOMM5, FOLR1, SRPR, SPNB2, FAM53A, KPNA6, SRP72, PPP3CA, TPR, KPNA2, SRGN, ARAP1	1926	97	13588	1.60011	0.500345
GOTERM_BP_FAT	GO:0030182~neuron differentiation	71	2.47559	0.0322635	PLXNA3, AGTPBP1, PEX5, PIP5K1C, L1CAM, CNP, GLI2, IGHMBP2, ATP2B2, WNT1, ZFP91, APP, SLC1A3, HTRA2, ANK3, NR2F6, SEMA3A, TOP2B, CDH23, KCNMA1, MYO6, EGR2, LDB1, OTX2, TBCE, ARTN, RPGRIP1, FGF20, CTNNA2, VEGFA, USH1C, SMARCA1, IGSF9, FGFR1, FGFR3, EXOC7, SOX5, NAPA, SEMA5A, SLC11A2, CRB1, LHX2, BCL11B, NUMB, ETV1, TNN, LHX6, ETV4, APC, SCLT1, TOMT, CREB1, DPYSL5, SMAD4, RPL24, WHRN, NTN1, EPHA2, P…	1926	399	13588	1.25541	0.524989
GOTERM_BP_FAT	GO:0022402~cell cycle process	70	2.44073	0.0326401	ADCY3, SEPT2, TSG101, AURKB, MEN1, APP, CDCA8, MTBP, STAG3, PMS2, DNAJC2, CCNA2, STAG2, ANAPC1, SGOL1, TPX2, DCTN3, TACC3, WEE2, RAD51, SPDYA, TIMELESS, FANCD2, ZWINT, CNTROB, ERN1, BUB1B, HAUS7, HORMAD2, HAUS8, CHFR, SEPT7, CCDC99, HAUS5, MEIG1, NEK2, PML, LRRCC1, ITGB1, SPC25, KATNA1, CDC123, CAMK2D, PKD2, TRP53INP1, CAMK2B, PPP3CA, ZWILCH, H1FOO, TCF3, CAMK2A, APC, CSRP2BP, AK1, SYCE2, CENPF, …	1926	393	13588	1.25662	0.527038
GOTERM_MF_FAT	GO:0003774~motor activity	29	1.01116	0.0338755	KIF23, KIF24, MYL2, MYL1, KIF19A, DYNLL1, KLC1, DYNLL2, KIF6, DYNC1H1, KIF21A, MYO5B, KIF3A, MYO6, KIF5B, MYO1C, KIF5A, MYO1B, MYO1G, MYO1H, DNAIC2, DCTN1, KIF1C, BC021767, KIF1B, CGN, MYO19, DYNC1I2, DNM1, MYH10	1905	138	13288	1.46583	0.535296
GOTERM_BP_FAT	GO:0001570~vasculogenesis	12	0.41841	0.0337858	4933413G19RIK, SGPL1, CAV1, FOXM1, TNNI3, EPHA2, ZMIZ1, NTRK2, AMOT, GLMN, ENG, HDAC7, RASA1	1926	43	13588	1.96885	0.537387
GOTERM_BP_FAT	GO:0008213~protein amino acid alkylation	12	0.41841	0.0337858	MEN1, SUV420H2, SATB1, EHMT1, GSPT1, PRMT5, EZH2, SUV39H1, ILF3, PCMT1, EHMT2, HEMK1	1926	43	13588	1.96885	0.537387
GOTERM_BP_FAT	GO:0006479~protein amino acid methylation	12	0.41841	0.0337858	MEN1, SUV420H2, SATB1, EHMT1, GSPT1, PRMT5, EZH2, SUV39H1, ILF3, PCMT1, EHMT2, HEMK1	1926	43	13588	1.96885	0.537387
GOTERM_MF_FAT	GO:0042802~identical protein binding	54	1.88285	0.0348551	CLDN7, SEPT2, THRA, HMGCR, E2F8, L1CAM, AMOTL2, ASGR1, MAGED1, PLEKHB1, APOA1, SHARPIN, CCDC88A, ACTN4, LDB1, KCTD20, TIMELESS, VEGFA, CTSE, CRYBA1, LCP1, PFKFB1, ADH5, TFG, CCDC91, TRIM66, CEP57, MAP3K1, PVRL3, TAP1, TNN, FIGF, TCF3, TERF2, CSF1R, ZBTB7B, BCAS1, IKZF4, MOCS2, FLT1, CENPF, CASC3, FOXP3, FOXP4, EMILIN1, FOXP2, CORO1A, RASSF5, PPP2R4, IKBKB, KCTD13, RDH16, ENG, DNM1	1905	290	13288	1.29885	0.539648
GOTERM_BP_FAT	GO:0009206~purine ribonucleoside triphosphate biosynthetic process	21	0.732218	0.0347328	TCIRG1, ATP10B, ATP6AP1, ATP5F1, NME6, ATP6V1F, NME5, ATP6V1A, ATP2B2, NME2, ATP2B4, NME3, NME1, ATP2A3, ATP9A, ATP6V0A1, ATP8B2, ATP5A1, ATP8A1, ATP8B4, ATP5J	1926	93	13588	1.59307	0.545322
GOTERM_BP_FAT	GO:0009201~ribonucleoside triphosphate biosynthetic process	21	0.732218	0.0347328	TCIRG1, ATP10B, ATP6AP1, ATP5F1, NME6, ATP6V1F, NME5, ATP6V1A, ATP2B2, NME2, ATP2B4, NME3, NME1, ATP2A3, ATP9A, ATP6V0A1, ATP8B2, ATP5A1, ATP8A1, ATP8B4, ATP5J	1926	93	13588	1.59307	0.545322
GOTERM_BP_FAT	GO:0006260~DNA replication	31	1.08089	0.0353832	ING4, POT1A, NFIX, MCM10, TK1, CCNE2, CCNE1, CDC45, DNAJC2, DNAJA3, TERT, TERF2, GINS1, SSRP1, POLK, RBBP4, CCDC88A, LIG1, LIG3, MCM5, RAD51, POLD3, CCDC111, RPAIN, POLD1, TOP3A, PCNA, KCTD13, NFIC, CHAF1B, TOP3B	1926	152	13588	1.43886	0.545785
GOTERM_BP_FAT	GO:0046942~carboxylic acid transport	22	0.767085	0.0355895	SLC36A1, CLN3, SLC25A4, SLC38A8, ANXA1, SLC38A10, SLC19A1, SLC6A19, SLC32A1, SLC1A5, SLC23A1, SLC6A9, SLC1A2, SLC1A3, PLIN2, SLC6A8, SERINC1, SLC25A22, SLC27A3, CTNS, SLC43A1, SLC27A5	1926	99	13588	1.56779	0.545829
GOTERM_BP_FAT	GO:0043068~positive regulation of programmed cell death	47	1.63877	0.0357926	ING4, ING3, FGFR3, NFKBID, DEDD, ADAMTSL4, PML, BNIP3, BCL2L1, NR3C1, SP110, MEN1, CASP4, HTRA2, APOE, SHISA5, MTCH1, TRP53INP1, BCL3, INPP5D, RARB, CD27, CD28, APC, COL18A1, PRKCA, B4GALT1, AIFM2, TM2D1, DAPK2, PRKCD, ATM, CDKN1A, NOTCH1, UNC13D, CSRNP3, BNIP1, HIPK1, CASP12, BNIP3L, LCK, PSEN2, ERN1, MAPK9, MAPK8, EAF2, DCUN1D3	1926	250	13588	1.32635	0.54584
GOTERM_BP_FAT	GO:0006006~glucose metabolic process	29	1.01116	0.0352381	ALDOA, PHKA2, PRKAG3, LDHB, LDHA, ALDOC, PHKA1, HK1, OGDH, GPI1, SLC2A8, UEVLD, NISCH, HK3, ENO2, GYS2, AGL, ENO1, GPD2, WDTC1, HKDC1, PFKP, BPGM, PGLS, GCK, GANC, SDS, PKLR, GAA	1926	140	13588	1.4614	0.546376
GOTERM_BP_FAT	GO:0019637~organophosphate metabolic process	35	1.22036	0.0350836	ABHD5, SYNJ1, GPAA1, PIP5K1C, SGMS1, ALG9, CDS2, SERINC2, APOA1, SERINC1, PLCH2, PLCD4, PCYT1A, AGPAT4, IPMK, GPD2, PGAP3, PGAP2, CLN3, PLD1, PIK3C2G, PIGX, PIK3CD, PISD, PI4KB, CHPT1, SAMD8, MBOAT7, CD81, DPM2, PLA2G2C, PLA2G3, SMPD4, PLA2G4B, PLA2G4E	1926	176	13588	1.40299	0.546874
GOTERM_BP_FAT	GO:0008380~RNA splicing	39	1.35983	0.0366514	RALY, NCBP2, CRNKL1, STRAP, LSM6, PPIL1, SNRPB2, ZCRB1, YBX1, NONO, HNRNPM, PRMT5, TARDBP, SRRM1, DBR1, LSM2, PRPF40B, TSEN34, SNRPA1, PTBP1, HNRNPA2B1, PRPF3, CASC3, DDX5, PRPF18, U2AF1L4, SMN1, WDR83, EIF4A3, JMJD6, SLU7, CELF1, RBM38, ESRP2, RBM39, CWC22, HNRNPH1, TXNL4A, PRPF38A	1926	201	13588	1.36889	0.552457
GOTERM_BP_FAT	GO:0006865~amino acid transport	17	0.592748	0.0375269	SLC36A1, CLN3, SLC25A4, SLC38A8, SLC38A10, SLC19A1, SLC6A19, SLC32A1, SLC1A5, SLC6A9, SLC1A2, SLC1A3, SLC6A8, SERINC1, SLC25A22, CTNS, SLC43A1	1926	71	13588	1.68923	0.559075
GOTERM_BP_FAT	GO:0009145~purine nucleoside triphosphate biosynthetic process	21	0.732218	0.0384549	TCIRG1, ATP10B, ATP6AP1, ATP5F1, NME6, ATP6V1F, NME5, ATP6V1A, ATP2B2, NME2, ATP2B4, NME3, NME1, ATP2A3, ATP9A, ATP6V0A1, ATP8B2, ATP5A1, ATP8A1, ATP8B4, ATP5J	1926	94	13588	1.57613	0.563993
GOTERM_BP_FAT	GO:0042127~regulation of cell proliferation	92	3.20781	0.0382579	4933413G19RIK, BMI1, TSG101, ROMO1, GLI2, GLI1, FNTB, MEN1, ZFP91, MYD88, CDCA7, HSF1, ANG, WDR77, ILK, MTBP, RARB, MLL1, FGF3, PRKCA, A130010J15RIK, CCDC88A, LIFR, IL11RA1, MECOM, CDK4, FGF20, TNS3, VEGFC, NME2, CD80, SERPINF1, HIPK1, TIAL1, ZMIZ1, CD81, VEGFA, FGFR1, ITGAL, HMGB1, FGFR4, CAV1, FGFR3, FOXM1, PTH1R, PML, PPT2, BCL2L1, KIT, ITGB1, KRAS, DHCR7, BCL11B, ADAM33, INPP5D, FIGF, TCF3, E…	1926	538	13588	1.20644	0.564137
GOTERM_MF_FAT	GO:0016597~amino acid binding	10	0.348675	0.0381979	MTHFS, SLC1A3, FOLR1, NDUFAB1, FTCD, CAD, SLC19A1, ALDH1L2, TAT, AASDH	1905	33	13288	2.11374	0.567283
GOTERM_BP_FAT	GO:0015849~organic acid transport	22	0.767085	0.0392523	SLC36A1, CLN3, SLC25A4, SLC38A8, ANXA1, SLC38A10, SLC19A1, SLC6A19, SLC32A1, SLC1A5, SLC23A1, SLC6A9, SLC1A2, SLC1A3, PLIN2, SLC6A8, SERINC1, SLC25A22, SLC27A3, CTNS, SLC43A1, SLC27A5	1926	100	13588	1.55211	0.569551
GOTERM_MF_FAT	GO:0005247~voltage-gated chloride channel activity	6	0.209205	0.0391977	CLCN1, CLCN3, CLCN2, CLIC3, CLCN4-2, CLCN7	1905	14	13288	2.98943	0.570945
GOTERM_MF_FAT	GO:0004707~MAP kinase activity	6	0.209205	0.0391977	MAPK13, MAPK15, MAPK3, MAPK9, MAPK8, MAPK10	1905	14	13288	2.98943	0.570945
GOTERM_MF_FAT	GO:0015238~drug transporter activity	6	0.209205	0.0391977	SLC22A18, HIAT1, SLC18A1, SLC19A1, SLC47A1, SLC35A3	1905	14	13288	2.98943	0.570945
GOTERM_BP_FAT	GO:0009144~purine nucleoside triphosphate metabolic process	23	0.801953	0.0398971	TCIRG1, ATP10B, FIGNL1, AK1, ATP6AP1, ATP5F1, NME6, ATP6V1F, NME5, ATP6V1A, ATP2B2, NME2, ATP2B4, NME3, NME1, ATP2A3, ATP9A, ATP6V0A1, ATP8B2, ATP5A1, ATP8A1, ATP8B4, ATP5J	1926	106	13588	1.53081	0.573566
GOTERM_BP_FAT	GO:0010942~positive regulation of cell death	47	1.63877	0.0403303	ING4, ING3, FGFR3, NFKBID, DEDD, ADAMTSL4, PML, BNIP3, BCL2L1, NR3C1, SP110, MEN1, CASP4, HTRA2, APOE, SHISA5, MTCH1, TRP53INP1, BCL3, INPP5D, RARB, CD27, CD28, APC, COL18A1, PRKCA, B4GALT1, AIFM2, TM2D1, DAPK2, PRKCD, ATM, CDKN1A, NOTCH1, UNC13D, CSRNP3, BNIP1, HIPK1, CASP12, BNIP3L, LCK, PSEN2, ERN1, MAPK9, MAPK8, EAF2, DCUN1D3	1926	252	13588	1.31582	0.57556
GOTERM_BP_FAT	GO:0007242~intracellular signaling cascade	149	5.19526	0.0408762	ADCY3, CTNNAL1, RASGEF1B, RPS6KB2, ITPKB, MYD88, TIAM1, WNK4, RAPGEF6, SPRED2, RAB23, DEPDC1A, PRKACB, TLK2, RAPGEF3, MAP2K7, PHRF1, SOCS2, MADD, RXRA, STMN4, PIK3CD, NTSR2, TANK, RND3, TNS3, ASB8, MED16, HRASLS, ROR2, MAPK9, RAB15, MAPK8, LRRK2, SPATA13, EPS8L2, EPS8L1, 5430435G22RIK, CAV1, FGFR3, A, ARFRP1, PTH1R, HUS1, PPT2, ASB14, ARF5, PXN, RASAL1, KRAS, GMIP, PLCH2, RHOBTB1, DNAJA3, ARHGEF1…	1926	915	13588	1.14885	0.576555
GOTERM_BP_FAT	GO:0009268~response to pH	4	0.13947	0.0406772	KCNMA1, TRPV1, ARSA, SLC9A1	1926	6	13588	4.70336	0.576736
GOTERM_BP_FAT	GO:0034109~homotypic cell-cell adhesion	4	0.13947	0.0406772	NCAM1, PLEK, L1CAM, PTPRU	1926	6	13588	4.70336	0.576736
GOTERM_MF_FAT	GO:0051015~actin filament binding	13	0.453278	0.0404608	MYO6, ACTN4, FSCN1, FLNA, ESPN, CORO1A, EZR, LASP1, AIF1L, EPS8L2, EPS8L1, LCP1, MYH10	1905	49	13288	1.8506	0.576894
GOTERM_BP_FAT	GO:0006228~UTP biosynthetic process	5	0.174338	0.0414788	NME5, NME2, NME3, NME1, NME6	1926	10	13588	3.52752	0.578039
GOTERM_BP_FAT	GO:0060768~regulation of epithelial cell proliferation involved in prostate gland development	5	0.174338	0.0414788	NOTCH1, SERPINF1, WDR77, EAF2, APC	1926	10	13588	3.52752	0.578039
GOTERM_BP_FAT	GO:0009209~pyrimidine ribonucleoside triphosphate biosynthetic process	5	0.174338	0.0414788	NME5, NME2, NME3, NME1, NME6	1926	10	13588	3.52752	0.578039
GOTERM_BP_FAT	GO:0046051~UTP metabolic process	5	0.174338	0.0414788	NME5, NME2, NME3, NME1, NME6	1926	10	13588	3.52752	0.578039
GOTERM_BP_FAT	GO:0009208~pyrimidine ribonucleoside triphosphate metabolic process	5	0.174338	0.0414788	NME5, NME2, NME3, NME1, NME6	1926	10	13588	3.52752	0.578039
GOTERM_BP_FAT	GO:0006241~CTP biosynthetic process	5	0.174338	0.0414788	NME5, NME2, NME3, NME1, NME6	1926	10	13588	3.52752	0.578039
GOTERM_BP_FAT	GO:0033344~cholesterol efflux	5	0.174338	0.0414788	ABCG5, APOA1, APOE, SCARB1, ABCG4	1926	10	13588	3.52752	0.578039
GOTERM_BP_FAT	GO:0046036~CTP metabolic process	5	0.174338	0.0414788	NME5, NME2, NME3, NME1, NME6	1926	10	13588	3.52752	0.578039
GOTERM_BP_FAT	GO:0035264~multicellular organism growth	11	0.383543	0.0413022	PLAG1, STIL, WDTC1, FKBP8, SLC1A2, ARID5B, DHCR7, APBA2, IGF1, TNKS2, ADD1	1926	39	13588	1.98988	0.578426
GOTERM_BP_FAT	GO:0055001~muscle cell development	15	0.523013	0.0432093	MYL2, MYBPC3, HOMER1, CAPN3, ITGB1, CACNA2D2, DVL1, ACTG1, TNNT2, APP, DOK7, PPP3CA, AGRN, LRP4, MYH10	1926	61	13588	1.73485	0.579726
GOTERM_BP_FAT	GO:0034504~protein localization in nucleus	15	0.523013	0.0432093	TXNIP, XPO1, IPO13, PML, IPO9, SYNE2, RPAIN, CEP57, SPNB2, FAM53A, KPNA6, PPP3CA, TPR, KPNA2, ARAP1	1926	61	13588	1.73485	0.579726
GOTERM_BP_FAT	GO:0009152~purine ribonucleotide biosynthetic process	23	0.801953	0.043752	TCIRG1, ATP10B, ATP6AP1, ATP5F1, NME6, ATP6V1F, NME5, ATP6V1A, ATP2B2, NME2, ATP2B4, NME3, NME1, ATIC, ATP2A3, ATP9A, ATP6V0A1, ATP8B2, ATP5A1, IMPDH1, ATP8A1, ATP8B4, ATP5J	1926	107	13588	1.5165	0.580601
GOTERM_BP_FAT	GO:0046677~response to antibiotic	7	0.244073	0.0420516	ALPL, CIITA, CYB5R4, SLC22A18, SLC1A3, HIAT1, SLC35A3	1926	19	13588	2.59922	0.58118
GOTERM_BP_FAT	GO:0030239~myofibril assembly	7	0.244073	0.0420516	ACTG1, TNNT2, MYL2, MYBPC3, CAPN3, ITGB1, MYH10	1926	19	13588	2.59922	0.58118
GOTERM_BP_FAT	GO:0008016~regulation of heart contraction	13	0.453278	0.0432061	PRKCA, GNAO1, NOS1, THRA, MYBPC3, ADRBK1, TPM1, DMPK, TNNT2, GAA, CACNA1G, SEMA3A, HRC	1926	50	13588	1.83431	0.581601
GOTERM_BP_FAT	GO:0007569~cell aging	9	0.313808	0.0437468	NOX4, TBX3, ZMIZ1, PML, ROMO1, ENG, PDCD4, DNAJA3, PRELP	1926	29	13588	2.18949	0.58244
GOTERM_BP_FAT	GO:0009142~nucleoside triphosphate biosynthetic process	21	0.732218	0.0424613	TCIRG1, ATP10B, ATP6AP1, ATP5F1, NME6, ATP6V1F, NME5, ATP6V1A, ATP2B2, NME2, ATP2B4, NME3, NME1, ATP2A3, ATP9A, ATP6V0A1, ATP8B2, ATP5A1, ATP8A1, ATP8B4, ATP5J	1926	95	13588	1.55953	0.582837
GOTERM_BP_FAT	GO:0043086~negative regulation of catalytic activity	22	0.767085	0.0431844	PRKCA, CFLAR, CLN3, CAV1, NOS1, NF2, HMGCR, LEPR, PKIG, GABBR1, PDCD4, FLNA, SH3BP5, IRAK3, ZGPAT, CDKN1A, APOA1, HRH3, GADD45G, SPRED2, LIME1, PPP2R4, APC	1926	101	13588	1.53674	0.583329
GOTERM_BP_FAT	GO:0022618~ribonucleoprotein complex assembly	10	0.348675	0.042806	TARBP2, CRNKL1, SURF6, RPS14, PRMT5, SLU7, RPL24, CELF1, LSM2, SMN1	1926	34	13588	2.07501	0.583906
GOTERM_MF_FAT	GO:0016909~SAP kinase activity	4	0.13947	0.0419187	MAPK13, MAPK9, MAPK8, MAPK10	1905	6	13288	4.65022	0.584331
GOTERM_BP_FAT	GO:0006396~RNA processing	76	2.64993	0.0431686	NCBP2, RALY, CRNKL1, UTP18, GAR1, LSM6, RBM3, TRMT1, YBX1, NONO, APP, RRP1B, TARDBP, PRMT5, SRRM1, DBR1, LSM2, FTSJ1, TSEN15, PABPN1, SNRPA1, MRPL1, PHRF1, GTPBP3, HNRNPA2B1, PTBP1, PRPF3, RRP9, SMN1, RSL1D1, WDR83, EIF4A3, TARBP2, CELF6, RPS14, ERN1, SLU7, CELF1, RBM38, RBM39, ESRP2, PRPF38A, FIP1L1, STRAP, PPIL1, PUSL1, PUS10, SNRPB2, ZCRB1, BCL2L2, ADAT1, HNRNPM, MOV10, METTL1, PRPF40B, TSEN34…	1926	437	13588	1.22696	0.585118
GOTERM_MF_FAT	GO:0017110~nucleoside-diphosphatase activity	5	0.174338	0.0430396	NUDT9, ENTPD7, ENTPD5, ENTPD4, ENTPD2	1905	10	13288	3.48766	0.588517
GOTERM_MF_FAT	GO:0004550~nucleoside diphosphate kinase activity	5	0.174338	0.0430396	NME5, NME2, NME3, NME1, NME6	1905	10	13288	3.48766	0.588517
GOTERM_MF_FAT	GO:0005416~cation:amino acid symporter activity	5	0.174338	0.0430396	SLC32A1, SLC36A1, SLC6A9, SLC1A2, SLC6A12	1905	10	13288	3.48766	0.588517
GOTERM_BP_FAT	GO:0001701~in utero embryonic development	49	1.70851	0.046455	BMI1, STIL, GLI2, YBX1, CUL3, N4BP2L2, PCGF2, DAB2, HSF1, MKL2, GABPA, UBR3, MECOM, ZMIZ1, CDK11B, EGFL8, PRDM1, ADD1, ZFAND5, FGFR1, BCL2L1, TPM1, ITGB1, ARNT, VCAM1, CHD7, PKD2, APBA2, TCFEB, TERF2, ENO1, GINS1, MDFI, MAFG, WDTC1, KIF3A, TBX3, HBA-A1, TJP1, NOTCH1, SALL4, SP1, PSMC3, ATP6V0A1, MAPK8IP3, AMOT, NCOR2, MYH10, BMPR1A	1926	267	13588	1.29474	0.595558
GOTERM_BP_FAT	GO:0006606~protein import into nucleus	14	0.488145	0.0462847	TXNIP, XPO1, IPO13, PML, IPO9, RPAIN, CEP57, SPNB2, FAM53A, KPNA6, PPP3CA, TPR, KPNA2, ARAP1	1926	56	13588	1.76376	0.596035
GOTERM_BP_FAT	GO:0032940~secretion by cell	36	1.25523	0.0460946	CYB5R4, EXOC7, SRCIN1, SYNJ1, HPS1, USE1, TXLNA, LLGL2, NISCH, SYN2, POU2F2, EXOC4, PLCD4, CD27, PCSK4, EXOC1, TRPC2, STX1A, MYO6, PLEK, TBX3, IL1RN, RPH3AL, EXOC3L, STXBP2, SYKB, DVL1, DOC2A, UNC13D, NTRK2, VAMP2, SYTL3, STEAP2, SYTL1, SLC17A9, MYH10	1926	186	13588	1.36549	0.596355
GOTERM_BP_FAT	GO:0043065~positive regulation of apoptosis	46	1.60391	0.0459771	ING4, ING3, FGFR3, NFKBID, DEDD, ADAMTSL4, PML, BNIP3, BCL2L1, NR3C1, SP110, MEN1, CASP4, HTRA2, APOE, SHISA5, MTCH1, TRP53INP1, BCL3, INPP5D, RARB, CD27, CD28, APC, COL18A1, PRKCA, B4GALT1, AIFM2, TM2D1, DAPK2, PRKCD, ATM, NOTCH1, UNC13D, CSRNP3, BNIP1, HIPK1, CASP12, BNIP3L, LCK, PSEN2, ERN1, MAPK9, MAPK8, EAF2, DCUN1D3	1926	248	13588	1.3086	0.597271
GOTERM_BP_FAT	GO:0007243~protein kinase cascade	44	1.53417	0.0473434	AVPR2, CAV1, FGFR3, NDST1, RPS6KB2, PPT2, ITPKB, PRDX2, KIT, PXN, MYD88, WNK4, MAP3K1, SPRED2, PKD2, SHC1, MAP2K7, CHUK, GM14378, PRKCA, MDFI, IRAK2, PLEK, MADD, TIFA, SYKB, MAPK10, DAPK2, TANK, SHANK3, PTPN11, ICK, DOK2, PRLR, MAPK13, NOTCH4, GADD45G, CD81, ROR2, MAPK8IP3, MAPK9, MAPK8, IKBKB, SLC9A1, SMPD2	1926	236	13588	1.31535	0.600821
GOTERM_BP_FAT	GO:0043623~cellular protein complex assembly	23	0.801953	0.0478712	XPO1, SEPT2, IPO13, SYNJ1, MYBPC3, TBCE, ARPC4, IPO9, CALR, MIS12, FLNA, DVL1, ANG, PTK2B, GSN, DOK7, TUBD1, PEX13, 1110017D15RIK, AGRN, TUBA1A, LRP4, DIAP1	1926	108	13588	1.50246	0.603149
GOTERM_MF_FAT	GO:0003725~double-stranded RNA binding	10	0.348675	0.0455759	ZFP346, TARBP2, ADARB1, OAS1C, SLC4A1AP, ILF3, TLR7, STAU2, STAU1, ADAR	1905	34	13288	2.05157	0.604376
GOTERM_MF_FAT	GO:0003684~damaged DNA binding	9	0.313808	0.0463634	TRPC2, RAD1, RAD23B, ESCO1, POLK, TRP53BP1, MSH3, RAD23A, RAD51	1905	29	13288	2.16476	0.605293
GOTERM_MF_FAT	GO:0005200~structural constituent of cytoskeleton	9	0.313808	0.0463634	ACTG1, TNNT2, TLN1, MYBPC1, SPNB2, SPRR2A3, MYBPC3, SYNM, TPM1	1905	29	13288	2.16476	0.605293
GOTERM_MF_FAT	GO:0015179~L-amino acid transmembrane transporter activity	9	0.313808	0.0463634	SLC32A1, SLC36A1, SLC1A2, SLC1A3, SLC6A12, SERINC1, SLC25A22, CTNS, SLC43A1	1905	29	13288	2.16476	0.605293
GOTERM_BP_FAT	GO:0006469~negative regulation of protein kinase activity	13	0.453278	0.0494929	PRKCA, CAV1, NF2, HMGCR, PKIG, PDCD4, SH3BP5, ZGPAT, IRAK3, CDKN1A, GADD45G, SPRED2, LIME1, APC	1926	51	13588	1.79834	0.613859
GOTERM_BP_FAT	GO:0033673~negative regulation of kinase activity	13	0.453278	0.0494929	PRKCA, CAV1, NF2, HMGCR, PKIG, PDCD4, SH3BP5, ZGPAT, IRAK3, CDKN1A, GADD45G, SPRED2, LIME1, APC	1926	51	13588	1.79834	0.613859
GOTERM_BP_FAT	GO:0000904~cell morphogenesis involved in differentiation	40	1.3947	0.0500396	PLXNA3, PIP5K1C, CNP, L1CAM, GLI2, SLC11A2, CUL3, SEMA5A, ATP2B2, DAB2, APP, SLC1A3, ANK3, BCL11B, LHX2, NUMB, ETV1, TNN, SEMA3A, TOP2B, ETV4, CDH23, APC, COL18A1, EGR2, CREB1, TBCE, DPYSL5, ARTN, RPL24, NTN1, DVL1, CTNNA2, PTPN11, SEMA6A, NOTCH1, SEMA6C, MAPK8IP3, CACNA1F, MYH10	1926	212	13588	1.33114	0.614362
GOTERM_BP_FAT	GO:0051017~actin filament bundle formation	6	0.209205	0.0499093	EZR, SORBS1, ACTN4, USH1C, LCP1, ESPN	1926	15	13588	2.82201	0.615194
GOTERM_BP_FAT	GO:0007172~signal complex assembly	6	0.209205	0.0499093	PTK2B, DOK7, AGRN, LRP4, FLNA, DVL1	1926	15	13588	2.82201	0.615194
GOTERM_BP_FAT	GO:0001932~regulation of protein amino acid phosphorylation	25	0.871688	0.0526085	HMGB1, CAV1, FGFR3, FKBP1A, ZEB2, PDCD4, ZFP91, APOA1, MAP3K1, RAPGEF3, GHR, MDFI, PRKCA, CCDC88A, SMAD4, SYKB, PRKCD, CNTF, ARRB2, AKTIP, PRKAR1B, CD81, DOK7, PSEN2, MAPK8IP3, CBS	1926	121	13588	1.45765	0.615583
GOTERM_BP_FAT	GO:0040008~regulation of growth	47	1.63877	0.0507042	DCBLD2, FGFR1, RAI1, ING3, PLXNA3, TRPV1, TSG101, IGFBP7, PML, PEX5, DMAP1, MEN1, APP, CHD7, MYD88, HTRA2, HSF1, APOE, TRO, SHC1, ACTL6A, SEMA3A, AGRN, DNAJC2, GHR, SGPL1, IKZF1, SOCS2, CREB1, PSRC1, ARMC10, CACNA2D2, NTN1, TNKS2, PTPN11, UBE2E3, ATXN2, HDAC3, RNF6, SBF1, HRASLS, CD81, MPO, TNK1, CELF1, EAF2, DCUN1D3	1926	256	13588	1.29526	0.615736
GOTERM_BP_FAT	GO:0003007~heart morphogenesis	17	0.592748	0.0525397	STIL, TBX3, RXRA, MYBPC3, COL2A1, FKBP1A, TPM1, TNNI1, TNNT2, CHD7, ZMIZ1, GAA, IFT52, MKL2, ENG, NCOR2, BMPR1A	1926	74	13588	1.62075	0.616818
GOTERM_BP_FAT	GO:0031098~stress-activated protein kinase signaling pathway	10	0.348675	0.0506459	MDFI, MYD88, MAP3K1, ROR2, MAPK9, MAPK8IP3, MAPK8, SYKB, MAPK10, MAP2K7, GM14378	1926	35	13588	2.01572	0.6171
GOTERM_BP_FAT	GO:0007409~axonogenesis	32	1.11576	0.0511441	PLXNA3, PIP5K1C, CNP, L1CAM, GLI2, SEMA5A, APP, ANK3, BCL11B, LHX2, NUMB, ETV1, TNN, SEMA3A, TOP2B, ETV4, APC, EGR2, CREB1, DPYSL5, TBCE, ARTN, RPL24, NTN1, PTPN11, CTNNA2, SEMA6A, NOTCH1, SEMA6C, MAPK8IP3, CACNA1F, MYH10	1926	163	13588	1.38504	0.617207
GOTERM_BP_FAT	GO:0060113~inner ear receptor cell differentiation	9	0.313808	0.0525154	KCNMA1, TOMT, ATP2B2, MYO6, FGFR3, USH1C, FGF20, WHRN, CDH23	1926	30	13588	2.11651	0.618381
GOTERM_BP_FAT	GO:0009141~nucleoside triphosphate metabolic process	24	0.83682	0.052495	TCIRG1, ATP10B, FIGNL1, AK1, ATP6AP1, ATP5F1, NME6, ATP6V1F, NME5, ATP6V1A, ATP2B2, NME2, ATP2B4, NME3, NME1, ATP2A3, ENTPD7, ATP9A, ATP6V0A1, ATP8B2, ATP5A1, ATP8A1, ATP8B4, ATP5J	1926	115	13588	1.47236	0.619981
GOTERM_BP_FAT	GO:0048812~neuron projection morphogenesis	34	1.1855	0.0537668	PLXNA3, PIP5K1C, CNP, L1CAM, GLI2, SLC11A2, SEMA5A, APP, ANK3, BCL11B, LHX2, NUMB, ETV1, TNN, SEMA3A, TOP2B, ETV4, APC, EGR2, CREB1, DPYSL5, TBCE, ARTN, RPL24, NTN1, DVL1, PTPN11, CTNNA2, SEMA6A, NOTCH1, SEMA6C, MAPK8IP3, CACNA1F, MYH10	1926	176	13588	1.3629	0.620376
GOTERM_BP_FAT	GO:0030837~negative regulation of actin filament polymerization	8	0.27894	0.0535604	GSN, SPNB2, CAPG, VIL1, AVIL, SPNA2, EPB4.9, VILL	1926	25	13588	2.25761	0.620636
GOTERM_BP_FAT	GO:0031032~actomyosin structure organization	8	0.27894	0.0535604	ACTG1, TNNT2, MYL2, MYBPC3, RACGAP1, CAPN3, ITGB1, MYH10	1926	25	13588	2.25761	0.620636
GOTERM_BP_FAT	GO:0031589~cell-substrate adhesion	14	0.488145	0.0524862	COL13A1, RAB4B, ITGB4, VTN, SIRPA, ITGB1, PXN, SORBS1, FREM1, ITGB6, TESK2, TNN, FN1, ITGA2B	1926	57	13588	1.73282	0.621673
GOTERM_BP_FAT	GO:0032504~multicellular organism reproduction	71	2.47559	0.0519996	ACOX1, SEPT4, LEPR, GLI1, MEN1, HOOK1, ATP2B2, HSF1, PPP1R1B, DND1, TLK2, FANCG, CHUK, ACRBP, SOCS2, TAF4A, TLE3, IL11RA1, HERC2, NRIP1, NME5, SBF1, NME1, FANCD2, TIAL1, ZMIZ1, VEGFA, TESK2, CELF1, IFT81, ADAMTS2, RAD23B, CAV1, TDRD6, TDRD7, ADCYAP1R1, CREM, BCL2L1, KIT, AZI1, ITGB1, NR2C2, DAZAP1, CEP57, ZSCAN21, PAFAH1B3, ODF4, TGM4, PCSK4, TSEN34, B4GALT1, TRPC2, CREB1, TMBIM6, SMAD5, LMNA, MT…	1926	409	13588	1.22471	0.62169
GOTERM_BP_FAT	GO:0048609~reproductive process in a multicellular organism	71	2.47559	0.0519996	ACOX1, SEPT4, LEPR, GLI1, MEN1, HOOK1, ATP2B2, HSF1, PPP1R1B, DND1, TLK2, FANCG, CHUK, ACRBP, SOCS2, TAF4A, TLE3, IL11RA1, HERC2, NRIP1, NME5, SBF1, NME1, FANCD2, TIAL1, ZMIZ1, VEGFA, TESK2, CELF1, IFT81, ADAMTS2, RAD23B, CAV1, TDRD6, TDRD7, ADCYAP1R1, CREM, BCL2L1, KIT, AZI1, ITGB1, NR2C2, DAZAP1, CEP57, ZSCAN21, PAFAH1B3, ODF4, TGM4, PCSK4, TSEN34, B4GALT1, TRPC2, CREB1, TMBIM6, SMAD5, LMNA, MT…	1926	409	13588	1.22471	0.62169
GOTERM_MF_FAT	GO:0008276~protein methyltransferase activity	12	0.41841	0.0491415	DOT1L, SUV420H2, EHMT1, PRMT5, EZH2, SUV39H1, WHSC1, PCMT1, EHMT2, TRMT112, MLL1, HEMK1	1905	45	13288	1.86009	0.621761
GOTERM_BP_FAT	GO:0000278~mitotic cell cycle	45	1.56904	0.0523436	CCDC99, SEPT2, HAUS5, NEK2, LRRCC1, AURKB, ITGB1, SPC25, CDCA8, APP, KATNA1, CDC123, MTBP, CAMK2D, CAMK2B, PPP3CA, ZWILCH, CCNA2, TCF3, DNAJC2, CAMK2A, STAG2, APC, ANAPC1, SGOL1, CENPF, RPL24, CDC20, SIRT7, CEP63, DCTN3, RGS14, MIS12, WEE2, SPDYA, TIMELESS, ZWINT, BUB1B, HAUS7, HORMAD2, HAUS8, CIT, CHFR, SEPT7, TXNL4A	1926	244	13588	1.30113	0.622409
GOTERM_MF_FAT	GO:0004714~transmembrane receptor protein tyrosine kinase activity	14	0.488145	0.0500136	FGFR1, TYRO3, FGFR4, FGFR3, FLT1, LTK, AXL, EPHA10, KIT, EPHA2, NTRK2, ROR2, TIE1, CSF1R	1905	56	13288	1.74383	0.62303
GOTERM_BP_FAT	GO:0030879~mammary gland development	19	0.662483	0.0549077	B4GALT1, CAV1, TBX3, SOCS2, CREB1, ELF5, PML, IGF1, NR3C1, GLI2, NTN1, USF2, ATP2B2, PRLR, NME1, IRF6, VEGFA, CHUK, ETV4	1926	86	13588	1.55867	0.623221
GOTERM_BP_FAT	GO:0000085~G2 phase of mitotic cell cycle	3	0.104603	0.0545045	APP, CENPF, DNAJC2	1926	3	13588	7.05504	0.623823
GOTERM_BP_FAT	GO:0060033~anatomical structure regression	3	0.104603	0.0545045	GLI2, BMPR1A, GLI1	1926	3	13588	7.05504	0.623823
GOTERM_BP_FAT	GO:0051319~G2 phase	3	0.104603	0.0545045	APP, CENPF, DNAJC2	1926	3	13588	7.05504	0.623823
GOTERM_BP_FAT	GO:0030384~phosphoinositide metabolic process	15	0.523013	0.054902	PGAP3, PGAP2, PIK3C2G, PIGX, SYNJ1, PIK3CD, GPAA1, PIP5K1C, PI4KB, ALG9, PLCH2, CD81, DPM2, PLCD4, IPMK	1926	63	13588	1.67977	0.624873
GOTERM_BP_FAT	GO:0015837~amine transport	20	0.69735	0.055702	SLC36A1, CLN3, SLC44A1, SLC25A4, SLC38A8, SLC38A10, SYKB, SLC19A1, SLC6A19, SLC32A1, SLC1A5, SLC6A9, SLC1A2, NISCH, SLC1A3, SLC6A8, SERINC1, SLC25A22, CTNS, SLC43A1	1926	92	13588	1.5337	0.626974
GOTERM_BP_FAT	GO:0009416~response to light stimulus	21	0.732218	0.0562855	HMGCR, RRH, HUS1, UBE4B, PML, MED12, NLGN3, OPN1SW, GNAT2, APP, PDE6C, CDKN1A, SLC1A2, KRAS, SLC1A3, RPAIN, NR2F6, MAPK8, DCUN1D3, SDF4, ERCC4	1926	98	13588	1.51179	0.629244
GOTERM_BP_FAT	GO:0006887~exocytosis	23	0.801953	0.0569343	TRPC2, STX1A, PLEK, SRCIN1, EXOC7, SYNJ1, RPH3AL, EXOC3L, STXBP2, TXLNA, LLGL2, DOC2A, UNC13D, EXOC4, PLCD4, VAMP2, SYTL3, STEAP2, SYTL1, SLC17A9, PCSK4, EXOC1, MYH10	1926	110	13588	1.47514	0.630256
GOTERM_BP_FAT	GO:0006355~regulation of transcription, DNA-dependent	229	7.98466	0.0569134	MEF2A, ZFP738, RORC, ZFP87, MAGED1, ZGPAT, APP, MYD88, ZFP473, WDR77, PATZ1, RARB, A130010J15RIK, ZFP324, RXRA, TAF4A, GM13247, MED12, MECOM, ZFP81, VEGFA, ST18, TRAPPC2, FUS, C330013J21RIK, CRTC1, MYT1, ZFP456, PLAGL1, TRP53BP1, ZFP819, ATN1, LHX2, LHX6, ARNTL2, AGRN, LHX9, TCF3, DNMT3B, MDFI, IKZF4, AEBP2, ESRRA, IKZF1, L3MBTL, KLF11, SMAD5, SMAD4, CELSR2, ZFP606, ZFP444, USF2, ZFP748, NR1I3, N…	1926	1465	13588	1.1028	0.631778
GOTERM_MF_FAT	GO:0015645~fatty-acid ligase activity	6	0.209205	0.0520582	ACSL1, SLC27A3, ACSL3, ACSL6, SLC27A5, ACSBG1	1905	15	13288	2.79013	0.632868
GOTERM_BP_FAT	GO:0006461~protein complex assembly	42	1.46444	0.0580924	XPO1, ACHE, CAV1, SEPT2, PRND, SYNJ1, MYBPC3, PML, ARPC4, CALR, LNX1, IGHMBP2, CEP57, GSN, PTK2B, ANG, GTF2A2, 1110017D15RIK, PEX13, AGRN, TUBA1A, OLFM1, APC, KCNMA1, SCUBE3, IPO13, SCUBE1, TAF4A, TBCE, IPO9, TRIM24, FLNA, MIS12, DVL1, MED16, DOK7, TUBD1, ATP6V0A1, PRNP, SCARA5, LRP4, DIAP1	1926	227	13588	1.30534	0.634588
GOTERM_BP_FAT	GO:0070271~protein complex biogenesis	42	1.46444	0.0580924	XPO1, ACHE, CAV1, SEPT2, PRND, SYNJ1, MYBPC3, PML, ARPC4, CALR, LNX1, IGHMBP2, CEP57, GSN, PTK2B, ANG, GTF2A2, 1110017D15RIK, PEX13, AGRN, TUBA1A, OLFM1, APC, KCNMA1, SCUBE3, IPO13, SCUBE1, TAF4A, TBCE, IPO9, TRIM24, FLNA, MIS12, DVL1, MED16, DOK7, TUBD1, ATP6V0A1, PRNP, SCARA5, LRP4, DIAP1	1926	227	13588	1.30534	0.634588
GOTERM_BP_FAT	GO:0009148~pyrimidine nucleoside triphosphate biosynthetic process	5	0.174338	0.0580551	NME5, NME2, NME3, NME1, NME6	1926	11	13588	3.20683	0.635991
GOTERM_BP_FAT	GO:0045214~sarcomere organization	5	0.174338	0.0580551	ACTG1, TNNT2, MYBPC3, CAPN3, ITGB1	1926	11	13588	3.20683	0.635991
GOTERM_BP_FAT	GO:0046039~GTP metabolic process	5	0.174338	0.0580551	NME5, NME2, NME3, NME1, NME6	1926	11	13588	3.20683	0.635991
GOTERM_BP_FAT	GO:0006183~GTP biosynthetic process	5	0.174338	0.0580551	NME5, NME2, NME3, NME1, NME6	1926	11	13588	3.20683	0.635991
GOTERM_BP_FAT	GO:0031399~regulation of protein modification process	32	1.11576	0.0587107	HMGB1, CAV1, FGFR3, PML, ZEB2, FKBP1A, PDCD4, ARNT, MEN1, ZFP91, APOA1, MAP3K1, RAPGEF3, MLL1, GHR, PRKCA, MDFI, CCDC88A, SMAD4, SYKB, FOXP3, PRKCD, CNTF, ARRB2, AKTIP, PRKAR1B, CD81, DOK7, PSEN2, MAPK8IP3, PPP2R4, VPS28, CBS	1926	165	13588	1.36825	0.636964
GOTERM_BP_FAT	GO:0042490~mechanoreceptor differentiation	10	0.348675	0.0593721	KCNMA1, TOMT, ATP2B2, MYO6, FGFR3, NTRK2, USH1C, FGF20, WHRN, CDH23	1926	36	13588	1.95973	0.637957
GOTERM_BP_FAT	GO:0051170~nuclear import	14	0.488145	0.0592314	TXNIP, XPO1, IPO13, PML, IPO9, RPAIN, CEP57, SPNB2, FAM53A, KPNA6, PPP3CA, TPR, KPNA2, ARAP1	1926	58	13588	1.70294	0.638681
GOTERM_MF_FAT	GO:0070063~RNA polymerase binding	3	0.104603	0.0556901	PHRF1, TRIM24, GSG1	1905	3	13288	6.97533	0.642938
GOTERM_MF_FAT	GO:0004705~JUN kinase activity	3	0.104603	0.0556901	MAPK9, MAPK8, MAPK10	1905	3	13288	6.97533	0.642938
GOTERM_BP_FAT	GO:0030308~negative regulation of cell growth	12	0.41841	0.0604614	DCBLD2, RNF6, PLXNA3, TRO, PSRC1, PML, TNK1, SEMA3A, EAF2, DCUN1D3, DNAJC2, NTN1	1926	47	13588	1.80129	0.643238
GOTERM_MF_FAT	GO:0016208~AMP binding	7	0.244073	0.0556715	HCN2, PDE1C, PRKAR1B, PRKAG2, RAPGEF3, ACSS2, HCN3	1905	20	13288	2.44136	0.647883
GOTERM_BP_FAT	GO:0009260~ribonucleotide biosynthetic process	23	0.801953	0.061893	TCIRG1, ATP10B, ATP6AP1, ATP5F1, NME6, ATP6V1F, NME5, ATP6V1A, ATP2B2, NME2, ATP2B4, NME3, NME1, ATIC, ATP2A3, ATP9A, ATP6V0A1, ATP8B2, ATP5A1, IMPDH1, ATP8A1, ATP8B4, ATP5J	1926	111	13588	1.46185	0.648907
GOTERM_BP_FAT	GO:0007595~lactation	9	0.313808	0.0623355	ATP2B2, CAV1, SOCS2, PRLR, NME1, CREB1, VEGFA, USF2, CHUK	1926	31	13588	2.04824	0.650017
GOTERM_BP_FAT	GO:0051705~behavioral interaction between organisms	9	0.313808	0.0623355	TRPC2, APP, GNB1L, PPP1R1B, MED12, UBR3, PEX13, NLGN3, APLP2	1926	31	13588	2.04824	0.650017
GOTERM_BP_FAT	GO:0042692~muscle cell differentiation	24	0.83682	0.0618694	MYL2, RXRA, MYBPC3, SOX6, HOMER1, CAPN3, ITGB1, CACNA2D2, DVL1, TNNT2, ACTG1, SDC1, APP, KRAS, TSC1, DOK7, SEMA4C, GLMN, AGRN, MKL2, RARB, PPP3CA, LRP4, MYH10	1926	117	13588	1.44719	0.650364
GOTERM_MF_FAT	GO:0016706~oxidoreductase activity, acting on paired donors, with incorporation or reduction of molecular oxygen, 2-oxoglutarate as one donor, and incorporation of one atom each of oxygen into both donors	9	0.313808	0.0555762	ALKBH6, TET3, LEPRE1, KDM2B, JMJD6, EGLN2, LEPREL1, ALKBH3, ALKBH4	1905	30	13288	2.0926	0.652373
GOTERM_BP_FAT	GO:0045792~negative regulation of cell size	13	0.453278	0.0638716	DCBLD2, PLXNA3, PSRC1, PML, NTN1, RNF6, TSC1, TRO, TNK1, SEMA3A, EAF2, DCUN1D3, DNAJC2	1926	53	13588	1.73048	0.656089
GOTERM_BP_FAT	GO:0051348~negative regulation of transferase activity	13	0.453278	0.0638716	PRKCA, CAV1, NF2, HMGCR, PKIG, PDCD4, SH3BP5, ZGPAT, IRAK3, CDKN1A, GADD45G, SPRED2, LIME1, APC	1926	53	13588	1.73048	0.656089
GOTERM_BP_FAT	GO:0046651~lymphocyte proliferation	11	0.383543	0.0646991	ITGAL, SATB1, CD86, CRIP3, VPREB1, FKBP1A, PRDX2, ITGAD, IMPDH1, PRKCD, CD27	1926	42	13588	1.84775	0.656279
GOTERM_BP_FAT	GO:0045768~positive regulation of anti-apoptosis	4	0.13947	0.0638142	OPA1, BCL2L1, RASA1, SLC9A1	1926	7	13588	4.03145	0.657327
GOTERM_BP_FAT	GO:0060770~negative regulation of epithelial cell proliferation involved in prostate gland development	4	0.13947	0.0638142	SERPINF1, WDR77, EAF2, APC	1926	7	13588	4.03145	0.657327
GOTERM_BP_FAT	GO:0043392~negative regulation of DNA binding	8	0.27894	0.0646743	IRAK2, MDFI, THRA, NFKBID, PRDX2, FOXP3, DNAJA3, FLNA	1926	26	13588	2.17078	0.657692
GOTERM_BP_FAT	GO:0055085~transmembrane transport	78	2.71967	0.0645897	SLC16A13, SLC5A2, SLC9A8, KCNC3, SLC22A18, KCNAB2, KCNAB1, TRPV1, ATP6AP1, EIF5A, TIMM50, SLC26A11, SLC2A8, SLC23A1, SLC25A25, SLC25A22, KCNQ2, SLC43A3, ATP5J, KCNMA1, SVOP, SLC12A8, TRPM5, SLC25A4, SLC25A5, ABCC10, NUP85, CNGA3, ATP6V1F, ATP6V1A, MFSD10, KCNH3, CLCN1, SLC2A12, SLC39A14, CLCN3, MFSD8, CLCN2, MFSD4, SLC19A1, SLC47A1, SLC11A2, NUP210, TAP1, SCARB1, SLC25A45, HCN3, SEC61A1, TCIRG1, …	1926	460	13588	1.19629	0.658759
GOTERM_BP_FAT	GO:0006898~receptor-mediated endocytosis	7	0.244073	0.0657652	CLN3, DAB2, ACHE, CTTN, HIP1R, ARHGAP27, LRP2	1926	21	13588	2.35168	0.660931
GOTERM_BP_FAT	GO:0043506~regulation of JUN kinase activity	7	0.244073	0.0657652	MDFI, MAP3K1, MAPK8IP3, SYKB, ZEB2, PDCD4, CBS	1926	21	13588	2.35168	0.660931
GOTERM_BP_FAT	GO:0034329~cell junction assembly	7	0.244073	0.0657652	TLN1, SORBS1, GNPAT, TESK2, PXN, HDAC7, FN1	1926	21	13588	2.35168	0.660931
GOTERM_BP_FAT	GO:0006091~generation of precursor metabolites and energy	47	1.63877	0.0663144	ALDOA, PRKAG3, PHKA2, UQCRC2, LDHB, NDUFB5, LDHA, A, NDUFB8, ATP6AP1, ALDOC, PHKA1, NDUFAB1, AASS, HK1, OGDH, GPI1, NDUFS7, UQCR10, UEVLD, HK3, ENO2, ETFDH, GYS2, NFATC3, AGL, ATP5J, ENO1, TCIRG1, NDUFB10, HKDC1, ATP5F1, PFKP, BPGM, CYB5, ATP6V1F, ATP6V1A, CYBB, GCK, NDUFV1, SDHC, PKLR, GAA, ATP6V0A1, ATP5A1, STEAP2, MYBBP1A	1926	261	13588	1.27045	0.662543
GOTERM_BP_FAT	GO:0050804~regulation of synaptic transmission	21	0.732218	0.0670932	STX1A, ICA1, MYO6, EGR2, MED12, NLGN3, SYNGR1, CACNA2D2, SYP, ATP2B2, YWHAG, KRAS, NISCH, SLC1A3, SLC24A2, P2RX3, NTRK2, PSEN2, DLG4, PPP3CA, CAMK2A	1926	100	13588	1.48156	0.665436
GOTERM_MF_FAT	GO:0045309~protein phosphorylated amino acid binding	5	0.174338	0.0601589	MAPK3, ACP2, SAMSN1, CRK, SIRPA	1905	11	13288	3.1706	0.667139
GOTERM_MF_FAT	GO:0003993~acid phosphatase activity	5	0.174338	0.0601589	ACPL2, PPIP5K2, PPIP5K1, C330005M16RIK, ACP2	1905	11	13288	3.1706	0.667139
GOTERM_MF_FAT	GO:0016791~phosphatase activity	44	1.53417	0.0617131	PDP1, ALPL, PHLPP1, PFKFB4, PFKFB3, PFKFB1, SYNJ1, PPIP5K2, PPIP5K1, TIMM50, ACP2, PTPN20, PSPH, DUSP13, NT5C3, DUSP15, PTPLA, PPP3CB, C330005M16RIK, PPP3CA, INPP5D, PPAP2A, MTMR4, PTPRF, PTPN3, PTPRG, PTPN5, PTPRS, BPGM, PTPRT, PTPRU, PTPRO, PTPN11, PNKP, EYA1, ACPL2, SBF1, PTP4A2, LCK, PON2, PTPN1, PHPT1, CTDP1, PPP5C	1905	238	13288	1.28956	0.67186
GOTERM_BP_FAT	GO:0010959~regulation of metal ion transport	12	0.41841	0.0688224	ATP2B2, SGK1, CACNA2D1, CAV1, NOS1, GCK, PKD2, FKBP1A, HOMER1, SCNN1B, AKT2, DMPK	1926	48	13588	1.76376	0.673554
GOTERM_BP_FAT	GO:0048167~regulation of synaptic plasticity	12	0.41841	0.0688224	SYP, ATP2B2, YWHAG, EGR2, MYO6, KRAS, SLC24A2, P2RX3, PSEN2, DLG4, SYNGR1, CAMK2A	1926	48	13588	1.76376	0.673554
GOTERM_MF_FAT	GO:0008034~lipoprotein binding	7	0.244073	0.0688435	APOA1, STAB1, APOE, CXCL16, LRP8, SCARB1, LSR	1905	21	13288	2.32511	0.685048
GOTERM_MF_FAT	GO:0003746~translation elongation factor activity	9	0.313808	0.0658743	GFM2, EEF1A1, TSFM, EIF5A, 2210012G02RIK, TCEAL7, EEF1D, PTMS, TCEAL3	1905	31	13288	2.0251	0.686861
GOTERM_MF_FAT	GO:0051082~unfolded protein binding	16	0.55788	0.0685285	HSP90AB1, CALR4, UBE4B, TBCE, CCT3, CALR, CANX, PFDN2, UXT, PFDN5, PFDN4, DNAJC5, DNAJB4, HSPA8, DNAJA3, DNAJB5	1905	70	13288	1.59436	0.687837
GOTERM_MF_FAT	GO:0004012~phospholipid-translocating ATPase activity	6	0.209205	0.0670861	ATP10B, ATP9A, ATP8B2, ABCA4, ATP8A1, ATP8B4	1905	16	13288	2.61575	0.689029
GOTERM_MF_FAT	GO:0015301~anion:anion antiporter activity	6	0.209205	0.0670861	SLC4A2, SLC4A1, SLC4A4, SLC26A11, SLC4A3, SLC4A5	1905	16	13288	2.61575	0.689029
GOTERM_MF_FAT	GO:0015247~aminophospholipid transporter activity	6	0.209205	0.0670861	ATP10B, ATP9A, ATP8B2, ABCA4, ATP8A1, ATP8B4	1905	16	13288	2.61575	0.689029
GOTERM_BP_FAT	GO:0051146~striated muscle cell differentiation	19	0.662483	0.072622	MYL2, RXRA, MYBPC3, HOMER1, CAPN3, ITGB1, CACNA2D2, DVL1, TNNT2, ACTG1, APP, KRAS, TSC1, DOK7, AGRN, RARB, PPP3CA, LRP4, MYH10	1926	89	13588	1.50613	0.689345
GOTERM_BP_FAT	GO:0051969~regulation of transmission of nerve impulse	22	0.767085	0.0729172	STX1A, ICA1, MYO6, EGR2, MED12, NLGN3, SYNGR1, CACNA2D2, TRF, SYP, ATP2B2, YWHAG, KRAS, NISCH, SLC1A3, SLC24A2, P2RX3, NTRK2, PSEN2, DLG4, PPP3CA, CAMK2A	1926	107	13588	1.45057	0.689384
GOTERM_BP_FAT	GO:0007254~JNK cascade	9	0.313808	0.0732262	MDFI, MYD88, MAP3K1, ROR2, MAPK9, MAPK8IP3, MAPK8, SYKB, MAPK10	1926	32	13588	1.98423	0.689494
GOTERM_BP_FAT	GO:0008654~phospholipid biosynthetic process	18	0.627615	0.0720985	PGAP3, PGAP2, PLD1, PIGX, ABHD5, GPAA1, PISD, SGMS1, ALG9, CHPT1, SAMD8, CDS2, MBOAT7, SERINC1, CD81, DPM2, PCYT1A, AGPAT4	1926	83	13588	1.53001	0.689618
GOTERM_MF_FAT	GO:0018024~histone-lysine N-methyltransferase activity	8	0.27894	0.0680271	DOT1L, SUV420H2, EHMT1, EZH2, SUV39H1, WHSC1, EHMT2, MLL1	1905	26	13288	2.14625	0.689643
GOTERM_MF_FAT	GO:0016279~protein-lysine N-methyltransferase activity	8	0.27894	0.0680271	DOT1L, SUV420H2, EHMT1, EZH2, SUV39H1, WHSC1, EHMT2, MLL1	1905	26	13288	2.14625	0.689643
GOTERM_MF_FAT	GO:0016278~lysine N-methyltransferase activity	8	0.27894	0.0680271	DOT1L, SUV420H2, EHMT1, EZH2, SUV39H1, WHSC1, EHMT2, MLL1	1905	26	13288	2.14625	0.689643
GOTERM_BP_FAT	GO:0001944~vasculature development	45	1.56904	0.0724518	4933413G19RIK, ZFAND5, FGFR1, CAV1, FOXM1, LEPR, GPI1, MEIS1, GJA5, SEMA5A, ARHGAP22, CHD7, APOE, ANG, DHCR7, ROBO4, SHC1, MKL2, FIGF, RASA1, COL18A1, B4GALT1, SGPL1, FLT1, TBX3, VHL, SPHK1, EFNB2, SMAD5, TNNI3, EPHA2, VEGFC, LAMA4, NOTCH1, JMJD6, DLL4, ZMIZ1, NOTCH4, NTRK2, VEGFA, ECSCR, GLMN, AMOT, TNFAIP2, ENG, HDAC7	1926	250	13588	1.26991	0.689958
GOTERM_MF_FAT	GO:0042043~neurexin binding	4	0.13947	0.0656777	DLG4, CASK, SYTL3, SYTL1	1905	7	13288	3.9859	0.690486
GOTERM_MF_FAT	GO:0001786~phosphatidylserine binding	4	0.13947	0.0656777	ANXA9, CPNE6, CPNE1, SCARB1	1905	7	13288	3.9859	0.690486
GOTERM_MF_FAT	GO:0008443~phosphofructokinase activity	4	0.13947	0.0656777	PFKFB4, PFKFB3, PFKFB1, PFKP	1905	7	13288	3.9859	0.690486
GOTERM_BP_FAT	GO:0070661~leukocyte proliferation	11	0.383543	0.0740667	ITGAL, SATB1, CD86, CRIP3, VPREB1, FKBP1A, PRDX2, ITGAD, IMPDH1, PRKCD, CD27	1926	43	13588	1.80478	0.69232
GOTERM_BP_FAT	GO:0045785~positive regulation of cell adhesion	11	0.383543	0.0740667	ITGAL, FBLN2, EMID2, CCDC80, VTN, L1CAM, EDIL3, ABI3BP, RELL2, APC, EMILIN1	1926	43	13588	1.80478	0.69232
GOTERM_BP_FAT	GO:0032943~mononuclear cell proliferation	11	0.383543	0.0740667	ITGAL, SATB1, CD86, CRIP3, VPREB1, FKBP1A, PRDX2, ITGAD, IMPDH1, PRKCD, CD27	1926	43	13588	1.80478	0.69232
GOTERM_MF_FAT	GO:0019992~diacylglycerol binding	14	0.488145	0.0715767	PRKCA, TRPC2, DGKQ, ARHGAP29, RACGAP1, PRKCD, RASSF5, KSR2, DGKB, GMIP, RASGRP2, CHN1, CDC42BPA, CIT	1905	59	13288	1.65516	0.695255
GOTERM_BP_FAT	GO:0022403~cell cycle phase	57	1.98745	0.0763455	ADCY3, SEPT2, AURKB, CDCA8, APP, MTBP, PMS2, STAG3, CCNA2, DNAJC2, STAG2, ANAPC1, SGOL1, TPX2, DCTN3, TACC3, RAD51, WEE2, SPDYA, TIMELESS, FANCD2, ZWINT, BUB1B, HAUS7, HORMAD2, HAUS8, CHFR, SEPT7, CCDC99, MEIG1, HAUS5, NEK2, LRRCC1, ITGB1, SPC25, KATNA1, CDC123, CAMK2D, CAMK2B, PPP3CA, ZWILCH, TCF3, CAMK2A, H1FOO, APC, SYCE2, CENPF, RPL24, CDC20, SIRT7, CEP63, EHMT2, RGS14, MIS12, CIT, TXNL4A, UT…	1926	328	13588	1.22603	0.702254
GOTERM_MF_FAT	GO:0019899~enzyme binding	42	1.46444	0.0748014	MEF2A, CAV1, ADAMTSL4, PRKAG2, RTKN, QARS, CUL3, SORBS1, PAK3, PKD2, LSM2, DOCK10, PRIMA1, PHRF1, WDTC1, NOS1, CCDC88A, ANKRA2, UBE4B, PRKAB2, RPH3AL, TPX2, IPO9, TRIM24, DGKI, APPL2, SIRT1, FLNA, NRIP1, GSG1, SPDYA, YWHAG, CLEC12A, MAPK8IP3, RANGRF, HAUS7, PPP2R4, SYTL3, SYTL1, DIAP3, GNB2L1, DIAP1	1905	229	13288	1.27932	0.703092
GOTERM_MF_FAT	GO:0022832~voltage-gated channel activity	34	1.1855	0.0739631	CLCN1, CLCN3, CLCN2, KCNC3, KCNAB2, KCNAB1, CACNB1, KCNIP2, KCNQ2, HCN3, KCNMA1, HCN2, CACNA2D1, TRPM5, CLCN4-2, SCN2A1, KCTD20, VDAC2, CACNA2D2, KCTD9, KCTD10, CYBB, CLIC3, TOMM40L, CACNA1G, KCNH6, KCTD17, KCTD18, SCN8A, CACNA1F, KCTD13, CLCN7, KCTD14, KCNH3	1905	179	13288	1.32492	0.703185
GOTERM_MF_FAT	GO:0005244~voltage-gated ion channel activity	34	1.1855	0.0739631	CLCN1, CLCN3, CLCN2, KCNC3, KCNAB2, KCNAB1, CACNB1, KCNIP2, KCNQ2, HCN3, KCNMA1, HCN2, CACNA2D1, TRPM5, CLCN4-2, SCN2A1, KCTD20, VDAC2, CACNA2D2, KCTD9, KCTD10, CYBB, CLIC3, TOMM40L, CACNA1G, KCNH6, KCTD17, KCTD18, SCN8A, CACNA1F, KCTD13, CLCN7, KCTD14, KCNH3	1905	179	13288	1.32492	0.703185
GOTERM_MF_FAT	GO:0050660~FAD binding	16	0.55788	0.0758824	NOX4, ACOX2, ACOX1, NOS1, AIFM2, ACOX3, COQ6, ACADVL, FMO4, NPHP3, CYBB, IVD, FMO1, FMO2, STEAP2, ACAD10	1905	71	13288	1.5719	0.704206
GOTERM_BP_FAT	GO:0000910~cytokinesis	8	0.27894	0.077079	SEPT2, CNTROB, AURKB, RACGAP1, DCTN3, CIT, MYH10, APC	1926	27	13588	2.09038	0.704386
GOTERM_BP_FAT	GO:0032272~negative regulation of protein polymerization	8	0.27894	0.077079	GSN, SPNB2, CAPG, VIL1, AVIL, SPNA2, EPB4.9, VILL	1926	27	13588	2.09038	0.704386
GOTERM_BP_FAT	GO:0031333~negative regulation of protein complex assembly	8	0.27894	0.077079	GSN, SPNB2, CAPG, VIL1, AVIL, SPNA2, EPB4.9, VILL	1926	27	13588	2.09038	0.704386
GOTERM_BP_FAT	GO:0010811~positive regulation of cell-substrate adhesion	8	0.27894	0.077079	FBLN2, EMID2, CCDC80, VTN, EDIL3, ABI3BP, RELL2, EMILIN1	1926	27	13588	2.09038	0.704386
GOTERM_BP_FAT	GO:0019226~transmission of nerve impulse	41	1.42957	0.0779792	CLCN1, ACHE, AGTPBP1, CLSTN1, SYNJ1, TAC1, DMPK, SYP, APP, GAD2, SYN2, CHRNA4, APBA2, GNPAT, PPP3CA, AGRN, PRIMA1, GAD1, KCNMA1, CLN3, TOMT, DLGAP1, STX1A, MYO6, EGR2, SLC25A4, SLC12A5, MED12, NLGN3, DVL1, CTNNA2, P2RX4, GRM4, NAALAD2, KIF1B, TSC1, RAPSN, P2RX3, GLS, MYCBPAP, VAMP2	1926	226	13588	1.2799	0.70441
GOTERM_BP_FAT	GO:0007267~cell-cell signaling	51	1.77824	0.0785981	CYB5R4, AGTPBP1, CLSTN1, SYNJ1, GLI2, GLI1, DMPK, SYP, WNT1, APP, CHRNA4, FGF3, KCNMA1, CLN3, STX1A, MYO6, SLC25A4, MED12, CTNNA2, GRM4, NAALAD2, KIF1B, VAMP2, FGFR1, ACHE, FGFR4, TAC1, GAD2, SYN2, APBA2, PPP3CA, AGRN, PRIMA1, GAD1, TOMT, DLGAP1, DLGAP3, TBX3, IL1RN, SLC12A5, EXOC3L, NLGN3, SYKB, DVL1, P2RX4, RAPSN, STAB1, P2RX3, GLS, NTRK2, MYCBPAP	1926	290	13588	1.24071	0.704518
GOTERM_BP_FAT	GO:0051248~negative regulation of protein metabolic process	17	0.592748	0.0784204	PRKCA, CLN3, SRP14, CAV1, PAIP2, FKBP1A, FOXP3, PRKCD, FLNA, FXR1, IRAK3, ANG, TIA1, PSEN2, RAB23, PPP2R4, VPS28	1926	78	13588	1.53764	0.705095
GOTERM_BP_FAT	GO:0006913~nucleocytoplasmic transport	20	0.69735	0.0793604	TXNIP, NCBP2, XPO1, IPO13, PML, STRADA, IPO9, RPAIN, CEP57, MLX, SPNB2, FAM53A, LSG1, KPNA6, RANGRF, PPP3CA, TPR, MYBBP1A, KPNA2, ARAP1	1926	96	13588	1.4698	0.705306
GOTERM_BP_FAT	GO:0051329~interphase of mitotic cell cycle	12	0.41841	0.0778907	SPDYA, APP, CDC123, CAMK2D, MTBP, CENPF, CAMK2B, PPP3CA, DNAJC2, CAMK2A, ITGB1, TCF3	1926	49	13588	1.72776	0.705422
GOTERM_BP_FAT	GO:0009220~pyrimidine ribonucleotide biosynthetic process	5	0.174338	0.0776226	NME5, NME2, NME3, NME1, NME6	1926	12	13588	2.9396	0.705572
GOTERM_BP_FAT	GO:0046686~response to cadmium ion	5	0.174338	0.0776226	GSS, PRND, MAPK9, MAPK8, PRNP	1926	12	13588	2.9396	0.705572
GOTERM_BP_FAT	GO:0009218~pyrimidine ribonucleotide metabolic process	5	0.174338	0.0776226	NME5, NME2, NME3, NME1, NME6	1926	12	13588	2.9396	0.705572
GOTERM_BP_FAT	GO:0046513~ceramide biosynthetic process	5	0.174338	0.0776226	SAMD8, LASS2, SGMS1, LASS6, SMPD2	1926	12	13588	2.9396	0.705572
GOTERM_BP_FAT	GO:0043433~negative regulation of transcription factor activity	7	0.244073	0.0800279	IRAK2, THRA, NFKBID, PRDX2, FOXP3, DNAJA3, FLNA	1926	22	13588	2.24478	0.705637
GOTERM_BP_FAT	GO:0007040~lysosome organization	7	0.244073	0.0800279	HOOK1, FAM160A2, CLN3, AKTIP, GAA, ACP2, HOOK3	1926	22	13588	2.24478	0.705637
GOTERM_BP_FAT	GO:0042592~homeostatic process	96	3.34728	0.0798411	CYB5R4, SLC9A8, PTGES2, TRPV1, CLSTN1, POT1A, BNIP3, PRDX5, PRDX2, DMPK, MEN1, ATP2B2, APP, APOE, SLC24A2, WNK4, GNPAT, CHRNA4, ACIN1, SLC4A4, RTEL1, PRKCA, KCNMA1, CLN3, SGK1, EGR2, PIK3CD, RPH3AL, MED12, CCDC47, MECOM, NTSR2, TNKS2, DCLRE1C, SSTR5, LCK, VEGFA, GAA, PRNP, ADD1, CAV1, VPREB1, PRND, PTH1R, EGLN2, ABCA2, FKBP1A, COL2A1, SOX6, 1300017J02RIK, TRF, APLP2, SLC11A2, COL9A1, PKD2, PPP3CB…	1926	584	13588	1.15973	0.706163
GOTERM_BP_FAT	GO:0051098~regulation of binding	19	0.662483	0.0792903	MDFI, IRAK2, THRA, NFKBID, STK36, SMAD4, PRDX2, DPH3, NFAM1, FOXP3, FLNA, IRAK3, MYD88, AKTIP, HIPK1, MAPK3, IKBKB, DNAJA3, CALM1	1926	90	13588	1.4894	0.706388
GOTERM_BP_FAT	GO:0051726~regulation of cell cycle	39	1.35983	0.0808612	XPO1, HMGB1, FAM175A, HUS1, PML, CALR, ITGB1, CCNE2, CCNE1, APP, KRAS, MTBP, THAP1, CDK5RAP3, AATF, ZWILCH, TCF3, HSPA8, CD28, APC, TBX3, MADD, L3MBTL, CENPF, RPL24, HERC2, CEP63, CDK4, TACC3, ATM, PTPN11, SPDYA, HDAC3, CDKN1A, GADD45G, CDK11B, ABL1, CHFR, DCUN1D3	1926	214	13588	1.28573	0.706736
GOTERM_BP_FAT	GO:0051252~regulation of RNA metabolic process	230	8.01953	0.0807272	MEF2A, ZFP738, RORC, ZFP87, MAGED1, ZGPAT, APP, MYD88, ZFP473, WDR77, PATZ1, RARB, A130010J15RIK, ZFP324, RXRA, TAF4A, GM13247, MED12, MECOM, ZFP81, VEGFA, ST18, TRAPPC2, FUS, C330013J21RIK, CRTC1, MYT1, ZFP456, PLAGL1, TRP53BP1, ZFP819, ATN1, LHX2, LHX6, ARNTL2, AGRN, LHX9, TCF3, DNMT3B, MDFI, IKZF4, AEBP2, ESRRA, IKZF1, L3MBTL, KLF11, SMAD5, SMAD4, CELSR2, ZFP606, ZFP444, USF2, ZFP748, NR1I3, N…	1926	1488	13588	1.0905	0.707505
GOTERM_MF_FAT	GO:0008201~heparin binding	18	0.627615	0.0784176	FGFR1, HMGB1, COL13A1, CCDC80, POSTN, VTN, ABI3BP, LRPAP1, NCAM1, APP, ADAMTS8, ANG, APOE, RPL22, VEGFA, IMPG2, MPO, FN1	1905	83	13288	1.51272	0.70815
GOTERM_MF_FAT	GO:0016564~transcription repressor activity	39	1.35983	0.078071	BMI1, ELF1, THRA, TSG101, EZH2, ZEB2, DMAP1, PRDM16, TRIM66, ATN1, ZFP219, PATZ1, KHDRBS1, CIITA, SATB1, AEBP2, IKZF4, IKZF1, TBX3, RCOR2, MTA2, L3MBTL, TLE1, TRIM24, SPEN, FOXP3, SIRT1, FOXP4, NRIP1, FOXP2, HDAC5, CMTM2A, HIPK1, CUX2, ST18, MYBBP1A, KLF4, NCOR2, HDAC7	1905	211	13288	1.28928	0.710645
GOTERM_MF_FAT	GO:0008289~lipid binding	60	2.09205	0.0813511	HIP1R, LTC4S, BPIL2, NISCH, APOA1, PEX1, APOE, TIAM1, SERPINA6, PRKCA, PLD1, PIK3C2G, CCDC88A, NOXO1, NCF4, RXRA, ARHGAP29, PECI, PRKCD, PITPNM1, BSPRY, PITPNM2, DOC2A, KSR2, PRAM1, VAMP2, SNX13, EPN2, SNX15, GPAA1, SNX3, NR3C1, NR2C2, DGKB, ANXA9, GMIP, RASGRP2, SCARB1, AP2M1, TRPC2, ESRRA, DGKQ, MYO1C, SNX27, CPNE6, SYT11, ANXA1, RACGAP1, ANXA4, ITPR1, PLEKHA4, FNBP1, RASSF5, CPNE1, CHN1, CDC42…	1905	345	13288	1.2131	0.717776
GOTERM_BP_FAT	GO:0048858~cell projection morphogenesis	37	1.2901	0.0838155	PLXNA3, PIP5K1C, CNP, L1CAM, GLI2, TTLL3, SEMA5A, SLC11A2, APP, ANK3, BCL11B, LHX2, NUMB, ETV1, TNN, SEMA3A, TOP2B, ETV4, APC, EGR2, KIF3A, CREB1, TBCE, DPYSL5, ARTN, RPL24, DNAIC2, NTN1, DVL1, CTNNA2, PTPN11, SEMA6A, NOTCH1, SEMA6C, MAPK8IP3, CACNA1F, MYH10	1926	202	13588	1.29226	0.718781
GOTERM_MF_FAT	GO:0032403~protein complex binding	17	0.592748	0.0849402	CIITA, FCER2A, LGALS3, L1CAM, COL16A1, ITGB1, GRB10, DOK2, NISCH, RPAIN, FCGR2B, SORBS1, DOK7, ITGB6, SYNM, FRS3, TNN	1905	78	13288	1.52026	0.721904
GOTERM_MF_FAT	GO:0008134~transcription factor binding	51	1.77824	0.0832367	TSG101, STK36, DMAP1, MAGED1, WDR77, BRD7, MKL2, RCOR2, LDB1, MED12, TLE1, HDAC11, SPEN, FLNA, NRIP1, CMTM2A, HIPK1, BPTF, MED16, USP21, RBM39, MYBBP1A, TRAPPC2, ING4, NFKBID, CRTC1, PML, PRDM16, ARID2, ARNT, TRP53BP1, ATN1, TCF3, ARHGEF10L, MYSM1, MDFI, AEBP2, LY6G5B, CFB, CENPF, FOXP3, DDX5, SIRT1, HDAC5, HDAC3, UBA2, ATP6V0A1, HDAC7, ARAP1, NCOR2, SLC9A1	1905	288	13288	1.23521	0.722277
GOTERM_BP_FAT	GO:0051247~positive regulation of protein metabolic process	22	0.767085	0.0853343	PRKCA, HMGB1, FGFR3, PML, SMAD4, EGLN2, EIF5A, SYKB, CDK4, FOXP3, SAMD4, ARNT, MEN1, ZFP91, CNTF, AKTIP, CD81, DOK7, PPP2R4, IFT52, PTMS, APC, GHR	1926	109	13588	1.42395	0.72274
GOTERM_MF_FAT	GO:0016878~acid-thiol ligase activity	6	0.209205	0.0842564	ACSL1, ACLY, ACSS2, ACSS3, SLC27A5, AASDH	1905	17	13288	2.46188	0.722829
GOTERM_BP_FAT	GO:0032259~methylation	17	0.592748	0.085999	ZCCHC4, SATB1, EHMT1, METTL5, EZH2, SUV39H1, ILF3, EHMT2, SUV420H2, MEN1, GSPT1, PRMT5, PCMT1, FTSJ1, DNMT3B, MLL1, HEMK1	1926	79	13588	1.51817	0.722922
GOTERM_BP_FAT	GO:0035051~cardiac cell differentiation	9	0.313808	0.085195	NOX4, ECE2, MYL2, TSC1, RXRA, SOX6, RARB, ITGB1, MYH10	1926	33	13588	1.9241	0.723492
GOTERM_BP_FAT	GO:0043067~regulation of programmed cell death	92	3.20781	0.0859491	BMI1, STIL, DEDD, BNIP3, PRDX2, QARS, SGMS1, MEN1, ZFP91, PCGF2, CASP4, HTRA2, APOE, DNAJC5, RARB, DLG5, PRKCA, IRAK2, CLN3, PGAP2, ACTN4, AIFM2, MADD, DAPK2, PRKCD, BCL2L12, NME5, EYA1, NME2, UNC13D, BNIP1, HIPK1, PSEN2, VEGFA, LCK, ERN1, MAPK9, MAPK8, PRNP, DCUN1D3, TRAF1, ING4, FGFR1, ING3, FGFR3, NFKBID, ADAMTSL4, PRND, PML, BCL2L2, COL2A1, BCL2L1, SP110, KIT, NR3C1, IRAK3, MTHFS, AKT1S1, KRA…	1926	560	13588	1.15904	0.724055
GOTERM_MF_FAT	GO:0046983~protein dimerization activity	59	2.05718	0.0864314	THRA, CNDP1, HMGCR, LSM6, RAB3GAP1, E2F8, ASGR1, PLEKHB1, STX1A, CCDC88A, ACTN4, SCUBE1, LDB1, OTX2, TIMELESS, VEGFA, CTSE, NFE2L1, SPNA2, CRYBA1, CLCN3, CREM, SOX5, ADH5, SOX6, NR3C1, BCL2L1, TCFE3, MEIS1, ZFP618, ATF2, ARNT, TRIM66, CEP57, PVRL3, TAP1, SYN2, TEF, TCFEB, FIGF, TCF3, TERF2, CSF1R, ZBTB7B, BCAS1, IKZF4, IKZF1, CREB3, CREB1, CENPF, FOXP3, FOXP4, FOXP2, DBP, PBX1, PPP2R4, RDH16, ENG…	1905	340	13288	1.21042	0.724492
GOTERM_BP_FAT	GO:0032946~positive regulation of mononuclear cell proliferation	12	0.41841	0.0876735	BMI1, ITGAL, CDKN1A, CORO1A, MYD88, CD80, CD81, SYKB, FOXP3, TCF3, DNAJA3, CD28	1926	50	13588	1.69321	0.728742
GOTERM_BP_FAT	GO:0050671~positive regulation of lymphocyte proliferation	12	0.41841	0.0876735	BMI1, ITGAL, CDKN1A, CORO1A, MYD88, CD80, CD81, SYKB, FOXP3, TCF3, DNAJA3, CD28	1926	50	13588	1.69321	0.728742
GOTERM_MF_FAT	GO:0030674~protein binding, bridging	9	0.313808	0.089778	KHDRBS1, CNKSR1, STX1A, GRB10, SORBS1, FSCN1, SYNM, CRK, GRB7	1905	33	13288	1.90236	0.73097
GOTERM_MF_FAT	GO:0005319~lipid transporter activity	11	0.383543	0.0894474	RFT1, ABCG5, APOA1, ATP10B, APOE, ATP9A, ATP8B2, ABCA4, SLC27A5, ATP8A1, ATP8B4	1905	44	13288	1.74383	0.733379
GOTERM_MF_FAT	GO:0008170~N-methyltransferase activity	11	0.383543	0.0894474	DOT1L, SUV420H2, EHMT1, PRMT5, EZH2, SUV39H1, WHSC1, TRMT1, EHMT2, MLL1, NNMT	1905	44	13288	1.74383	0.733379
GOTERM_BP_FAT	GO:0010876~lipid localization	25	0.871688	0.089251	CAV1, RFT1, ATP10B, ABCA4, APOA1, PLIN2, APOE, ATP8B2, SCARB1, ATP8B4, OSBPL5, OSBPL2, OSBPL3, OSBPL7, ANXA1, SIGMAR1, ABCG4, NRIP1, ABCG5, ATP9A, SPNS1, APOL6, SLC27A3, SLC27A5, ATP8A1	1926	128	13588	1.37794	0.73401
GOTERM_BP_FAT	GO:0007224~smoothened signaling pathway	8	0.27894	0.0907722	STIL, FKBP8, KIF3A, NDST1, HIPK1, IFT52, GLI2, GLI1	1926	28	13588	2.01572	0.7363
GOTERM_BP_FAT	GO:0051130~positive regulation of cellular component organization	24	0.83682	0.0902581	CAV1, PLEK, ACTN4, PSRC1, PML, SMAD4, EIF5A, CBLL1, CALR, FOXP3, NTN1, SIRPA, MEN1, FMN1, FCGR2B, SORBS1, TIAM1, MAP3K1, SEMA4D, PTMS, TERF2, CD28, APC, SYNPO	1926	122	13588	1.38788	0.736829
GOTERM_BP_FAT	GO:0030030~cell projection organization	55	1.91771	0.0907098	PLXNA3, PIP5K1C, CNP, L1CAM, GLI2, TTLL3, ATP2B2, APP, IFT20, ANK3, SEMA3A, TOP2B, CDH23, EGR2, CCDC88A, MYO6, TBCE, ARTN, NUP85, DNAIC2, CTNNA2, IGSF9, FGFR1, EXOC7, ITGB4, PXN, SLC11A2, SEMA5A, LHX2, BCL11B, NUMB, ETV1, TNN, ETV4, APC, KIF3A, BAIAP2L2, CREB1, DPYSL5, RPL24, WHRN, NTN1, DVL1, PTPN11, SEMA6A, CORO1A, NOTCH1, SEMA6C, TSC1, ITGA8, CAPG, MAPK8IP3, CACNA1F, CIT, MYH10	1926	319	13588	1.21639	0.737355
GOTERM_BP_FAT	GO:0001505~regulation of neurotransmitter levels	14	0.488145	0.0918871	CLN3, TOMT, STX1A, ACHE, SLC25A4, AGTPBP1, SYNJ1, DVL1, NAALAD2, GAD2, SYN2, VAMP2, PRIMA1, GAD1	1926	62	13588	1.59307	0.738198
GOTERM_BP_FAT	GO:0010761~fibroblast migration	4	0.13947	0.0916218	SGPL1, ZFAND5, SYNE2, ARID5B	1926	8	13588	3.52752	0.73843
GOTERM_BP_FAT	GO:0030517~negative regulation of axon extension	4	0.13947	0.0916218	RNF6, PLXNA3, SEMA3A, NTN1	1926	8	13588	3.52752	0.73843
GOTERM_BP_FAT	GO:0030041~actin filament polymerization	4	0.13947	0.0916218	ANG, GSN, ARPC4, DIAP1	1926	8	13588	3.52752	0.73843
GOTERM_BP_FAT	GO:0042088~T-helper 1 type immune response	4	0.13947	0.0916218	RELB, GADD45G, VEGFA, BCL3	1926	8	13588	3.52752	0.73843
GOTERM_BP_FAT	GO:0010941~regulation of cell death	92	3.20781	0.0929085	BMI1, STIL, DEDD, BNIP3, PRDX2, QARS, SGMS1, MEN1, ZFP91, PCGF2, CASP4, HTRA2, APOE, DNAJC5, RARB, DLG5, PRKCA, IRAK2, CLN3, PGAP2, ACTN4, AIFM2, MADD, DAPK2, PRKCD, BCL2L12, NME5, EYA1, NME2, UNC13D, BNIP1, HIPK1, PSEN2, VEGFA, LCK, ERN1, MAPK9, MAPK8, PRNP, DCUN1D3, TRAF1, ING4, FGFR1, ING3, FGFR3, NFKBID, ADAMTSL4, PRND, PML, BCL2L2, COL2A1, BCL2L1, SP110, KIT, NR3C1, IRAK3, MTHFS, AKT1S1, KRA…	1926	563	13588	1.15287	0.740974
GOTERM_MF_FAT	GO:0016840~carbon-nitrogen lyase activity	4	0.13947	0.0941791	SDS, HAL, FTCD, ASL	1905	8	13288	3.48766	0.741231
GOTERM_MF_FAT	GO:0004372~glycine hydroxymethyltransferase activity	4	0.13947	0.0941791	ATIC, FTCD, ALDH1L2, MTFMT	1905	8	13288	3.48766	0.741231
GOTERM_BP_FAT	GO:0051169~nuclear transport	20	0.69735	0.0933689	TXNIP, NCBP2, XPO1, IPO13, PML, STRADA, IPO9, RPAIN, CEP57, MLX, SPNB2, FAM53A, LSG1, KPNA6, RANGRF, PPP3CA, TPR, MYBBP1A, KPNA2, ARAP1	1926	98	13588	1.4398	0.741507
GOTERM_BP_FAT	GO:0051101~regulation of DNA binding	16	0.55788	0.0937211	MDFI, IRAK2, THRA, NFKBID, STK36, PRDX2, NFAM1, FOXP3, FLNA, IRAK3, MYD88, HIPK1, MAPK3, IKBKB, DNAJA3, CALM1	1926	74	13588	1.52541	0.741612
GOTERM_MF_FAT	GO:0015171~amino acid transmembrane transporter activity	12	0.41841	0.0933709	SLC32A1, SLC1A5, SLC36A1, SLC6A9, SLC1A2, SLC1A3, SLC6A12, SERINC1, SLC25A22, CTNS, SLC6A19, SLC43A1	1905	50	13288	1.67408	0.741726
GOTERM_BP_FAT	GO:0051347~positive regulation of transferase activity	26	0.906555	0.0943207	PRDX2, ZEB2, KIT, PXN, SERINC2, DGKB, APOA1, MAP3K1, SERINC1, SHC1, CEACAM2, IRAK2, MDFI, DGKQ, CCDC88A, MADD, SPHK1, STRADA, SYKB, PTPN11, SPDYA, CD81, GADD45G, ERN1, MAPK8IP3, LRP8	1926	135	13588	1.35875	0.742681
GOTERM_BP_FAT	GO:0048514~blood vessel morphogenesis	36	1.25523	0.0952931	4933413G19RIK, FGFR1, CAV1, FOXM1, LEPR, GPI1, MEIS1, SEMA5A, ARHGAP22, APOE, ANG, ROBO4, SHC1, MKL2, FIGF, RASA1, COL18A1, B4GALT1, SGPL1, FLT1, VHL, SMAD5, TNNI3, EPHA2, VEGFC, NOTCH1, ZMIZ1, DLL4, NOTCH4, NTRK2, VEGFA, ECSCR, GLMN, AMOT, TNFAIP2, ENG, HDAC7	1926	198	13588	1.28273	0.743917
GOTERM_BP_FAT	GO:0034654~nucleobase, nucleoside, nucleotide and nucleic acid biosynthetic process	33	1.15063	0.095251	ADCY3, KYNU, ATP10B, ATP6AP1, BC016495, DTYMK, CAD, CTPS2, CMPK1, TYMS, ATP2B2, ATP2B4, ATIC, ATP8B2, IMPDH1, ATP5J, ATP8B4, TCIRG1, ATP5F1, PRPSAP1, ATP6V1F, NME6, NME5, ATP6V1A, NME2, NME3, ATP2A3, NME1, ATP9A, ATP6V0A1, GUCY1B2, ATP5A1, ATP8A1	1926	179	13588	1.30065	0.745015
GOTERM_BP_FAT	GO:0034404~nucleobase, nucleoside and nucleotide biosynthetic process	33	1.15063	0.095251	ADCY3, KYNU, ATP10B, ATP6AP1, BC016495, DTYMK, CAD, CTPS2, CMPK1, TYMS, ATP2B2, ATP2B4, ATIC, ATP8B2, IMPDH1, ATP5J, ATP8B4, TCIRG1, ATP5F1, PRPSAP1, ATP6V1F, NME6, NME5, ATP6V1A, NME2, NME3, ATP2A3, NME1, ATP9A, ATP6V0A1, GUCY1B2, ATP5A1, ATP8A1	1926	179	13588	1.30065	0.745015
GOTERM_BP_FAT	GO:0050885~neuromuscular process controlling balance	9	0.313808	0.0982378	KCNMA1, CLN3, ATP2B2, APP, SLC1A3, GAA, USH1C, APLP2, MYH10	1926	34	13588	1.86751	0.752542
GOTERM_BP_FAT	GO:0051325~interphase	12	0.41841	0.0981732	SPDYA, APP, CDC123, CAMK2D, MTBP, CENPF, CAMK2B, PPP3CA, DNAJC2, CAMK2A, ITGB1, TCF3	1926	51	13588	1.66001	0.753543
GOTERM_BP_FAT	GO:0015816~glycine transport	3	0.104603	0.0988562	SLC32A1, SLC36A1, SLC6A9	1926	4	13588	5.29128	0.75359
GOTERM_BP_FAT	GO:0030852~regulation of granulocyte differentiation	3	0.104603	0.0988562	IKZF1, INPP5D, PRDM16	1926	4	13588	5.29128	0.75359
GOTERM_BP_FAT	GO:0006003~fructose 2,6-bisphosphate metabolic process	3	0.104603	0.0988562	PFKFB4, PFKFB3, PFKFB1	1926	4	13588	5.29128	0.75359
GOTERM_BP_FAT	GO:0060528~secretory columnal luminar epithelial cell differentiation involved in prostate glandular acinus development	3	0.104603	0.0988562	NOTCH1, RXRA, WDR77	1926	4	13588	5.29128	0.75359
GOTERM_BP_FAT	GO:0007091~mitotic metaphase/anaphase transition	3	0.104603	0.0988562	BUB1B, CIT, APC	1926	4	13588	5.29128	0.75359
GOTERM_MF_FAT	GO:0003924~GTPase activity	25	0.871688	0.0983991	SEPT2, ARFRP1, GFM2, KRAS, SRPR, GNG2, GUF1, MX1, EHD1, TUBA1A, GTPBP2, EEF1A1, EIF2S3X, GNAO1, GTPBP3, GBP5, OPA1, GNAT2, RNF112, GSPT1, RAB34, TUBD1, GBP3, DNM1, ARL4A	1905	128	13288	1.36237	0.753661
GOTERM_MF_FAT	GO:0030247~polysaccharide binding	25	0.871688	0.0983991	FGFR1, HMGB1, ENPP2, VTN, POSTN, ABI3BP, APP, ANG, APOE, IMPG2, AGL, FN1, HAPLN2, PRG4, COL13A1, CCDC80, CHI3L3, LRPAP1, NCAM1, BGN, ADAMTS8, RPL22, STAB1, VEGFA, MPO	1905	128	13288	1.36237	0.753661
GOTERM_MF_FAT	GO:0001871~pattern binding	25	0.871688	0.0983991	FGFR1, HMGB1, ENPP2, VTN, POSTN, ABI3BP, APP, ANG, APOE, IMPG2, AGL, FN1, HAPLN2, PRG4, COL13A1, CCDC80, CHI3L3, LRPAP1, NCAM1, BGN, ADAMTS8, RPL22, STAB1, VEGFA, MPO	1905	128	13288	1.36237	0.753661
GOTERM_BP_FAT	GO:0031175~neuron projection development	39	1.35983	0.0998582	FGFR1, PLXNA3, EXOC7, PIP5K1C, CNP, L1CAM, GLI2, SEMA5A, SLC11A2, APP, ANK3, BCL11B, LHX2, NUMB, ETV1, TNN, SEMA3A, TOP2B, ETV4, APC, MYO6, EGR2, CREB1, TBCE, DPYSL5, ARTN, RPL24, NTN1, DVL1, CTNNA2, PTPN11, SEMA6A, NOTCH1, SEMA6C, MAPK8IP3, CACNA1F, CIT, IGSF9, MYH10	1926	218	13588	1.26214	0.754802
GOTERM_BP_FAT	GO:0045216~cell-cell junction organization	6	0.209205	0.0996277	MPZ, NF2, NUMB, GNPAT, CRB3, HDAC7	1926	18	13588	2.35168	0.755187
GOTERM_BP_FAT	GO:0010970~microtubule-based transport	6	0.209205	0.0996277	APP, KIF1B, KIF5B, KLC1, RHOT1, HAP1	1926	18	13588	2.35168	0.755187
GOTERM_MF_FAT	GO:0016702~oxidoreductase activity, acting on single donors with incorporation of molecular oxygen, incorporation of two atoms of oxygen	15	0.523013	0.0999321	BCMO1, KDM6A, ALOXE3, ALOX12E, UTY, EGLN2, TET3, LEPRE1, KDM2B, JMJD6, KDM4C, LEPREL1, ALKBH3, KDM5C, KDM6B	1905	68	13288	1.53868	0.755742
