# Supplementary material for: Chronic cocaine-regulated epigenomic changes in mouse nucleus accumbens
Source: Genome Biol. 2014 Apr 22;15(4):R65. doi: 10.1186/gb-2014-15-4-r65 (PMC4073058; doi:10.1186/gb-2014-15-4-r65)
Supplement: Additional file 8: Table S4 — ChIP-seq sample read statistics. #Uniq = number of uniquely aligned reads; #Rmdup = number of reads after removing duplicates (Additional file 7); #TotRead = total number of reads combining three replicates; #TotNuc = total number of nucleotides. [file gb-2014-15-4-r65-S8.xlsx]

## Sheet: ReadStat
#Uniq = Number of uniquely aligned reads
#Rmdup = Number of reads after removing duplicates (See Suppl info for more details)
Cocaine
Mark name	Read length	Replicate 1		Replicate 2		Replicate 3
		#Uniq	#Rmdup	#Uniq	#Rmdup	#Uniq	#Rmdup	#TotRead	#TotNuc
H3K4me1	48	179790052	178537488	138433002	137638466	149699562	148811641	464987595	22319404560
H3K4me3	36	4767469	3310190	4637983	1987586	8220431	2399875	7697651	277115436
H3K9me2	36	22816687	19557596	23075122	20435744	23284981	18847790	58841130	2118280680
H3K9me3	36	12724616	10031585	13161790	10462518	13946538	9169797	29663900	1067900400
H3K27me3	49	156231051	145480339	129844017	126535079	147660053	141084961	413100379	20241918571
H3K36me3	36	29525409	28816736	29221119	28768215	31457929	30871144	88456095	3184419420
Total Pol II	36	21852995	10590211	23588846	15609192	22107770	16368144	42567547	1532431692
							Grand Total:	1105314297	50741470759
Saline
Mark name		Replicate 1		Replicate 2		Replicate 3
		#Uniq	#Rmdup	#Uniq	#Rmdup	#Uniq	#Rmdup	#TotRead	#TotNuc
H3K4me1	48	150444176	149509232	153008077	152133653	164210422	163106118	464749003	22307952144
H3K4me3	36	9638414	7289744	10405586	7759890	11262067	5594161	20643795	743176620
H3K9me2	36	23355694	21435144	22502136	16441737	23568457	12238283	50115164	1804145904
H3K9me3	36	14668860	11219193	13855120	10529848	12250479	8696691	30445732	1096046352
H3K27me3	49	122788491	118919431	159251685	149547794	147210707	139377122	407844347	19984373003
H3K36me3	36	30764835	30259255	30108232	29250378	30419214	29731784	89241417	3212691012
Total Pol II	36	22335021	17874569	22660869	18855459	20964532	14775350	51505378	1854193608
							Grand Total:	1114544836	51002578643
