# Supplementary material for: Chronic cocaine-regulated epigenomic changes in mouse nucleus accumbens
Source: Genome Biol. 2014 Apr 22;15(4):R65. doi: 10.1186/gb-2014-15-4-r65 (PMC4073058; doi:10.1186/gb-2014-15-4-r65)
Supplement: Additional file 10: Table S5 — Differential sites for the seven epigenomic marks. diffReps is used to identify differential sites for each of the seven epigenomic marks. A FDR cutoff of <10% was used to choose the sites that are significant. [file gb-2014-15-4-r65-S10.xlsx]

## Sheet: diff.k4m1.res
Chrom	Start	End	Length	Event	logFC	pval	padj	GName	TName	Strand	TSS	TES	Feature	D2TSS
chr1	34529701	34529900	200	Up	0.05	4.51535e-11	6.94844e-08	ENSMUSG00000026126	ENSMUST00000027302	+	34516590	34530620	Genebody	13210.5
chr1	40738621	40738820	200	Down	-0.08	5.01017e-11	6.94844e-08	ENSMUSG00000026062	ENSMUST00000027231	+	40738556	40825730	ProximalPromoter	164.5
chr1	62754001	62754200	200	Down	-0.05	4.6065e-11	6.94844e-08	ENSMUSG00000025969	ENSMUST00000126344	+	62749858	62786506	Genebody	4242.5
chr1	64570181	64570380	200	Up	0.82	5.60098e-05	0.0572888						OtherIntergenic	NA
chr1	64988701	64988900	200	Up	0.74	7.58867e-05	0.075486	ENSMUSG00000051344	ENSMUST00000123225	-	64984594	65003349	Genebody	14548.5
chr1	66909481	66909680	200	Down	-0.2	1.47724e-11	4.37646e-08	ENSMUSG00000026003	ENSMUST00000027153	-	66877412	66909851	Promoter1k	270.5
chr1	74415041	74415240	200	Down	-0.26	1.8631e-11	4.37646e-08	ENSMUSG00000073650	ENSMUST00000097697	+	74408681	74415895	Genebody	6459.5
chr1	90031081	90031280	200	Down	-0.88	3.28997e-05	0.0354647	ENSMUSG00000090145	ENSMUST00000113137	+	90003436	90115572	Genebody	27744.5
chr1	90173361	90173580	220	Up	0.04	1.34497e-10	1.65393e-07	ENSMUSG00000044783	ENSMUST00000126739	-	90171286	90174154	Promoter1k	683.5
chr1	93436641	93436840	200	Down	-0.22	1.52419e-11	4.37646e-08	ENSMUSG00000026311	ENSMUST00000027538	+	93437141	93456167	Promoter1k	-400.5
chr1	95239121	95239320	200	Down	-0.23	1.31545e-11	4.37646e-08	ENSMUSG00000026274	ENSMUST00000128253	-	95234025	95240059	Promoter1k	838.5
chr1	97210721	97210920	200	Down	-0.26	2.0275e-11	4.4386e-08	ENSMUSG00000051185	ENSMUST00000059975	+	97210204	97231861	Promoter1k	616.5
chr1	107741341	107741540	200	Down	-0.18	1.23148e-11	4.37646e-08	ENSMUSG00000026321	ENSMUST00000027559	+	107677299	107744558	Genebody	64141.5
chr1	120219221	120219560	340	Up	0.17	8.45167e-11	1.07228e-07	ENSMUSG00000026377	ENSMUST00000161495	+	120218728	120225957	Promoter1k	662.5
chr1	127283281	127283560	280	Up	0.8	7.68443e-06	0.00888875						OtherIntergenic	NA
chr1	127809361	127809580	220	Down	-0.22	1.58643e-11	4.37646e-08	ENSMUSG00000026344	ENSMUST00000161361	-	127770095	127809678	ProximalPromoter	207.5
chr1	129574601	129574800	200	Down	-0.21	1.35098e-11	4.37646e-08	ENSMUSG00000026347	ENSMUST00000160616	-	129387474	129574673	ProximalPromoter	-27.5
chr1	130487841	130488040	200	Down	-0.31	1.77296e-11	4.37646e-08	ENSMUSG00000045382	ENSMUST00000142893	-	130485675	130488870	Promoter1k	929.5
chr1	137051361	137051560	200	Down	-0.23	1.20476e-11	4.37646e-08	ENSMUSG00000026426	ENSMUST00000141177	+	137050758	137051905	Promoter1k	702.5
chr1	137209061	137209260	200	Up	0.17	3.97146e-11	6.94844e-08	ENSMUSG00000062580	ENSMUST00000134088	-	137201079	137210268	Promoter3k	1107.5
chr1	153917681	153917880	200	Up	0.82	4.55331e-05	0.0474537	ENSMUSG00000032666	ENSMUST00000044581	-	153731653	153937450	Genebody	19669.5
chr1	156906841	156907040	200	Down	-0.18	1.25762e-11	4.37646e-08						OtherIntergenic	NA
chr1	156931001	156931200	200	Down	-0.21	1.3429e-11	4.37646e-08	ENSMUSG00000086217	ENSMUST00000128143	-	156910652	156930396	Promoter1k	-704.5
chr1	162963501	162963700	200	Up	0.77	3.17331e-05	0.0342558	ENSMUSG00000043467	ENSMUST00000159250	-	162949389	162964924	Promoter3k	1323.5
chr1	172574621	172574820	200	Down	-0.18	1.32393e-11	4.37646e-08	ENSMUSG00000038463	ENSMUST00000046792	+	172574662	172612920	ProximalPromoter	58.5
chr1	177811181	177811380	200	Down	-0.03	4.61954e-11	6.94844e-08	ENSMUSG00000039748	ENSMUST00000039725	+	177810908	177841527	Promoter1k	372.5
chr1	177811221	177811420	200	Up	0.04	5.02162e-11	6.94844e-08	ENSMUSG00000039748	ENSMUST00000039725	+	177810908	177841527	Promoter1k	412.5
chr1	194250821	194251020	200	Up	0.75	8.77192e-05	0.0856859	ENSMUSG00000058248	ENSMUST00000110844	+	194014665	194334040	Genebody	236256
chr2	7044821	7045020	200	Up	0.75	9.28103e-05	0.0898506						OtherIntergenic	NA
chr2	11456901	11457100	200	Down	-0.64	9.47088e-05	0.0913395						OtherIntergenic	NA
chr2	25118461	25118660	200	Down	-0.19	1.13351e-11	4.37646e-08	ENSMUSG00000048707	ENSMUST00000114336	+	25118137	25125405	Promoter1k	423.5
chr2	25415021	25415220	200	Up	0.73	2.88503e-05	0.0315472	ENSMUSG00000015092	ENSMUST00000134689	+	25413416	25416784	Promoter3k	1704.5
chr2	25875541	25875740	200	Up	0.2	1.34293e-11	4.37646e-08	ENSMUSG00000036352	ENSMUST00000150608	-	25871484	25877122	Promoter3k	1481.5
chr2	26302261	26302460	200	Up	0.02	4.99446e-11	6.94844e-08	ENSMUSG00000086714	ENSMUST00000151521	+	26301443	26313515	Promoter1k	917.5
chr2	26302541	26302740	200	Up	0.21	5.09312e-05	0.0524473	ENSMUSG00000086714	ENSMUST00000151521	+	26301443	26313515	Promoter3k	1197.5
chr2	26772841	26773040	200	Up	0.03	4.61288e-11	6.94844e-08	ENSMUSG00000014873	ENSMUST00000157066	+	26772332	26775473	Promoter1k	608.5
chr2	27282861	27283060	200	Down	-0.18	1.23622e-05	0.0140431	ENSMUSG00000009621	ENSMUST00000056176	-	27117623	27282553	Promoter1k	-407.5
chr2	27353261	27353460	200	Down	-0.23	7.15204e-06	0.00829852	ENSMUSG00000026918	ENSMUST00000154316	-	27304788	27363182	Genebody	9821.5
chr2	28376581	28376780	200	Up	0.18	1.25555e-11	4.37646e-08	ENSMUSG00000026821	ENSMUST00000135803	+	28368644	28398470	Genebody	8036.5
chr2	29050481	29050680	200	Down	-0.2	1.89671e-11	4.37646e-08	ENSMUSG00000035513	ENSMUST00000091153	-	29050340	29103560	Genebody	52979.5
chr2	30027621	30027820	200	Down	-0.2	1.31283e-11	4.37646e-08	ENSMUSG00000015337	ENSMUST00000015481	+	30027012	30029589	Promoter1k	708.5
chr2	30296721	30296920	200	Down	-0.19	1.37534e-11	4.37646e-08	ENSMUSG00000039515	ENSMUST00000125561	+	30293748	30302470	Genebody	3072.5
chr2	30298061	30298260	200	Down	-0.11	3.69359e-11	6.85617e-08	ENSMUSG00000039515	ENSMUST00000131476	+	30297372	30302651	Promoter1k	788.5
chr2	30682521	30682720	200	Up	0.06	4.69157e-11	6.94844e-08	ENSMUSG00000039483	ENSMUST00000147414	-	30680979	30683014	Promoter1k	393.5
chr2	30682721	30682920	200	Down	-0.04	5.01212e-11	6.94844e-08	ENSMUSG00000039483	ENSMUST00000147414	-	30680979	30683014	ProximalPromoter	193.5
chr2	31113401	31113600	200	Down	-0.2	1.8245e-11	4.37646e-08	ENSMUSG00000062661	ENSMUST00000150670	+	31101685	31147839	Genebody	11815.5
chr2	31526881	31527080	200	Up	0.2	1.25593e-11	4.37646e-08	ENSMUSG00000039356	ENSMUST00000149094	+	31526242	31531622	Promoter1k	738.5
chr2	31701261	31701460	200	Down	-0.16	1.87004e-11	4.37646e-08	ENSMUSG00000026841	ENSMUST00000028188	-	31668809	31701525	ProximalPromoter	164.5
chr2	32463561	32463780	220	Up	0.04	3.14549e-11	6.05182e-08	ENSMUSG00000026811	ENSMUST00000113289	+	32462530	32470440	Promoter3k	1140.5
chr2	32463661	32463980	320	Down	-0.14	7.70019e-11	1.01002e-07	ENSMUSG00000026811	ENSMUST00000113289	+	32462530	32470440	Promoter3k	1290.5
chr2	32484781	32484980	200	Down	-0.19	1.1625e-11	4.37646e-08	ENSMUSG00000026817	ENSMUST00000156578	+	32483909	32486655	Promoter1k	971.5
chr2	32631741	32631940	200	Down	-0.04	4.65206e-11	6.94844e-08	ENSMUSG00000053746	ENSMUST00000138214	+	32631384	32632969	Promoter1k	456.5
chr2	32816161	32816360	200	Down	-0.26	1.83205e-11	4.37646e-08	ENSMUSG00000026792	ENSMUST00000145699	-	32815766	32817120	Promoter1k	859.5
chr2	33609281	33609480	200	Down	-0.04	4.60801e-11	6.94844e-08	ENSMUSG00000038740	ENSMUST00000041555	-	33585472	33743466	Genebody	134086
chr2	34501741	34501940	200	Down	-0.21	1.15904e-11	4.37646e-08						OtherIntergenic	NA
chr2	34625961	34626160	200	Up	0.19	1.09354e-11	4.37646e-08	ENSMUSG00000026867	ENSMUST00000028224	-	34532504	34625210	Promoter1k	-850.5
chr2	35111641	35111840	200	Down	-0.49	1.41642e-11	4.37646e-08	ENSMUSG00000026879	ENSMUST00000167857	+	35111926	35163420	ProximalPromoter	-185.5
chr2	38195241	38195440	200	Down	-0.24	3.46554e-05	0.0369902	ENSMUSG00000000247	ENSMUST00000149664	+	38195007	38209213	Promoter1k	333.5
chr2	59097501	59097700	200	Up	0.4	1.39643e-11	4.37646e-08	ENSMUSG00000026991	ENSMUST00000112577	+	59067805	59193262	Genebody	29795.5
chr2	65721501	65721700	200	Up	0.72	3.7993e-05	0.0402697	ENSMUSG00000044647	ENSMUST00000129133	+	65698653	65787496	Genebody	22947.5
chr2	71419241	71419540	300	Down	-0.27	2.08311e-11	4.48826e-08						OtherIntergenic	NA
chr2	73408321	73408520	200	Down	-0.3	1.4695e-11	4.37646e-08	ENSMUSG00000027107	ENSMUST00000028515	-	73401271	73418395	Genebody	9974.5
chr2	73528941	73529140	200	Up	0.8	2.9005e-05	0.0316707	ENSMUSG00000056486	ENSMUST00000135904	-	73517678	73606910	Genebody	77869.5
chr2	80286621	80286820	200	Down	-0.04	4.99848e-11	6.94844e-08	ENSMUSG00000027004	ENSMUST00000028389	-	80252126	80287782	Promoter3k	1061.5
chr2	83666421	83666660	240	Up	0.76	1.69387e-05	0.0188751	ENSMUSG00000048388	ENSMUST00000051454	+	83652792	83723643	Genebody	13748.5
chr2	84583181	84583380	200	Up	0.05	5.0094e-11	6.94844e-08	ENSMUSG00000065484	ENSMUST00000083550	-	84581271	84581335	Promoter3k	-1945.5
chr2	90729521	90729720	200	Down	-0.26	2.05691e-11	4.45351e-08	ENSMUSG00000040794	ENSMUST00000111466	+	90726016	90730682	Genebody	3604.5
chr2	90745581	90745780	200	Up	0.21	1.5498e-11	4.37646e-08	ENSMUSG00000005505	ENSMUST00000124284	+	90744925	90745774	Promoter1k	755.5
chr2	92265721	92265920	200	Up	0.3	1.76368e-11	4.37646e-08	ENSMUSG00000068742	ENSMUST00000125488	-	92265310	92274193	Genebody	8372.5
chr2	93804241	93804440	200	Up	0.4	1.41695e-11	4.37646e-08						OtherIntergenic	NA
chr2	98504081	98504280	200	Up	0.03	1.24243e-10	1.55041e-07	ENSMUSG00000075015	ENSMUST00000099684	+	98502393	98504240	Promoter3k	1787.5
chr2	101855201	101855400	200	Down	-0.24	1.77943e-11	4.37646e-08	ENSMUSG00000048058	ENSMUST00000057414	-	101793137	101954341	Genebody	99040.5
chr2	104288661	104288880	220	Up	0.82	9.98193e-06	0.0114074	ENSMUSG00000027177	ENSMUST00000111124	-	104269937	104333847	Genebody	45076.5
chr2	114000261	114000460	200	Up	0.23	1.70464e-11	4.37646e-08	ENSMUSG00000040383	ENSMUST00000154317	-	113995780	114006784	Genebody	6423.5
chr2	115678321	115678520	200	Down	-0.15	2.35118e-05	0.0257838						OtherIntergenic	NA
chr2	116976321	116976560	240	Up	0.74	4.09035e-05	0.0430544	ENSMUSG00000027351	ENSMUST00000110901	+	116947373	116998590	Genebody	29067.5
chr2	118424161	118424360	200	Up	0.05	3.8866e-11	6.94844e-08	ENSMUSG00000040084	ENSMUST00000038341	+	118423946	118467327	Promoter1k	314.5
chr2	118993041	118993240	200	Down	-0.15	4.57729e-11	6.94844e-08	ENSMUSG00000046814	ENSMUST00000057454	+	118993508	118998126	Promoter1k	-367.5
chr2	118993301	118993500	200	Down	-0.1	4.34922e-11	6.94844e-08	ENSMUSG00000046814	ENSMUST00000057454	+	118993508	118998126	ProximalPromoter	-107.5
chr2	119063361	119063560	200	Down	-0.24	1.2589e-11	4.37646e-08	ENSMUSG00000027315	ENSMUST00000110816	+	119063212	119074931	ProximalPromoter	248.5
chr2	121120581	121120780	200	Down	-0.18	1.17897e-11	4.37646e-08	ENSMUSG00000087704	ENSMUST00000129000	-	121119438	121121744	Promoter3k	1063.5
chr2	121973721	121973920	200	Down	-0.22	1.28396e-11	4.37646e-08	ENSMUSG00000060802	ENSMUST00000102476	+	121973421	121978819	Promoter1k	399.5
chr2	124061181	124061380	200	Up	0.74	6.19307e-05	0.0626701	ENSMUSG00000027200	ENSMUST00000151199	+	123968740	124333437	Genebody	92540.5
chr2	127034801	127035000	200	Up	0.14	9.70259e-05	0.0931015	ENSMUSG00000003660	ENSMUST00000142327	+	127034121	127048453	Promoter1k	779.5
chr2	127951961	127952160	200	Down	-0.28	2.5024e-06	0.00297612	ENSMUSG00000027381	ENSMUST00000146023	+	127951773	127955751	Promoter1k	287.5
chr2	131004461	131004660	200	Down	-0.11	1.91983e-11	4.37646e-08	ENSMUSG00000068267	ENSMUST00000089510	-	131003205	131005612	Promoter3k	1051.5
chr2	151799481	151799680	200	Down	-0.24	1.92343e-11	4.37646e-08	ENSMUSG00000027459	ENSMUST00000109865	-	151795133	151799671	ProximalPromoter	90.5
chr2	151906701	151906900	200	Down	-0.38	1.38874e-11	4.37646e-08	ENSMUSG00000060257	ENSMUST00000064061	+	151907264	151921538	Promoter1k	-463.5
chr2	152119061	152119260	200	Up	0.26	1.18003e-11	4.37646e-08	ENSMUSG00000027465	ENSMUST00000028963	+	152119563	152139732	Promoter1k	-402.5
chr2	155063141	155063340	200	Down	-0.19	1.24983e-11	4.37646e-08	ENSMUSG00000047459	ENSMUST00000135831	+	155062546	155075816	Promoter1k	694.5
chr2	155063581	155063780	200	Down	-0.04	5.03472e-11	6.94844e-08	ENSMUSG00000047459	ENSMUST00000135831	+	155062546	155075816	Promoter3k	1134.5
chr2	155651761	155651960	200	Down	-0.22	1.36428e-11	4.37646e-08	ENSMUSG00000027613	ENSMUST00000109638	-	155650901	155652399	Promoter1k	538.5
chr2	156476101	156476300	200	Down	-0.49	1.434e-11	4.37646e-08	ENSMUSG00000061689	ENSMUST00000139136	+	156439440	156526513	Genebody	36760.5
chr2	158054501	158054700	200	Down	-0.22	1.44417e-11	4.37646e-08	ENSMUSG00000037813	ENSMUST00000046944	-	158021486	158054958	Promoter1k	357.5
chr2	158594161	158594360	200	Down	-0.22	2.51117e-11	5.06207e-08	ENSMUSG00000027654	ENSMUST00000029183	+	158593828	158612373	Promoter1k	432.5
chr2	160556681	160556880	200	Down	-0.21	1.13413e-11	4.37646e-08	ENSMUSG00000016933	ENSMUST00000151590	+	160557035	160588238	Promoter1k	-254.5
chr2	162758541	162758740	200	Down	-0.09	5.03154e-11	6.94844e-08	ENSMUSG00000016921	ENSMUST00000126163	+	162757396	162759245	Promoter3k	1244.5
chr2	165692561	165692760	200	Down	-0.19	1.2305e-11	4.37646e-08	ENSMUSG00000039671	ENSMUST00000144530	-	165677532	165701908	Genebody	9247.5
chr2	165710481	165710680	200	Down	-0.21	1.54934e-05	0.0174436	ENSMUSG00000039671	ENSMUST00000136842	-	165665540	165724516	Genebody	13935.5
chr2	165971241	165971440	200	Down	-0.84	9.19657e-05	0.0891465	ENSMUSG00000006800	ENSMUST00000133395	-	165958092	165979923	Genebody	8582.5
chr2	166456681	166456880	200	Up	0.27	1.51143e-11	4.37646e-08	ENSMUSG00000039621	ENSMUST00000099080	-	166392459	166464468	Genebody	7687.5
chr2	166488881	166489080	200	Down	-0.08	5.0317e-11	6.94844e-08	ENSMUSG00000039621	ENSMUST00000140624	-	166470094	166539102	Genebody	50121.5
chr2	166841321	166841520	200	Up	0.04	5.03563e-11	6.94844e-08	ENSMUSG00000017999	ENSMUST00000150571	+	166840809	166851313	Promoter1k	611.5
chr2	177889401	177889680	280	Down	-0.13	7.46258e-11	1.00427e-07	ENSMUSG00000027525	ENSMUST00000103066	+	177876637	178070777	Genebody	12903.5
chr2	178038361	178038560	200	Down	-0.18	7.90901e-06	0.00913462	ENSMUSG00000027525	ENSMUST00000103065	+	177927788	178071196	Genebody	110672
chr2	179852681	179852880	200	Down	-0.16	1.13374e-11	4.37646e-08	ENSMUSG00000039050	ENSMUST00000040668	+	179854010	179897385	Promoter3k	-1229.5
chr2	181026941	181027300	360	Up	0.07	1.38194e-10	1.69665e-07	ENSMUSG00000084033	ENSMUST00000108746	+	181026978	181027638	ProximalPromoter	142.5
chr2	181099141	181099340	200	Down	-0.14	1.69869e-11	4.37646e-08	ENSMUSG00000038671	ENSMUST00000145358	-	181098994	181100056	Promoter1k	815.5
chr3	8245861	8246060	200	Down	-0.05	5.04179e-11	6.94844e-08						OtherIntergenic	NA
chr3	38786821	38787020	200	Down	-0.18	1.22721e-11	4.37646e-08	ENSMUSG00000086181	ENSMUST00000153659	-	38773491	38787181	Promoter1k	260.5
chr3	40754961	40755160	200	Down	-0.16	4.80804e-05	0.0497136	ENSMUSG00000037814	ENSMUST00000099122	+	40754713	40781551	Promoter1k	347.5
chr3	41212441	41212640	200	Down	-0.23	1.91568e-11	4.37646e-08						OtherIntergenic	NA
chr3	49560921	49561120	200	Down	-0.18	3.0463e-05	0.0330254	ENSMUSG00000037892	ENSMUST00000035931	-	49547217	49561238	ProximalPromoter	217.5
chr3	55313681	55313880	200	Up	0.79	7.61362e-05	0.0756352	ENSMUSG00000027797	ENSMUST00000070418	+	55265679	55342986	Genebody	48101.5
chr3	80577261	80577460	200	Up	0.65	6.5957e-05	0.0664789	ENSMUSG00000033981	ENSMUST00000107745	-	80488857	80606713	Genebody	29352.5
chr3	88034581	88034920	340	Down	-0.24	4.74105e-11	6.94844e-08						OtherIntergenic	NA
chr3	89073021	89073220	200	Down	-0.19	1.37814e-11	4.37646e-08	ENSMUSG00000027953	ENSMUST00000130690	-	89073066	89074149	Promoter3k	1028.5
chr3	94289241	94289440	200	Up	0.28	4.54106e-05	0.0474045	ENSMUSG00000028137	ENSMUST00000029784	+	94282752	94296115	Genebody	6588.5
chr3	94590201	94590400	200	Down	-0.23	1.83233e-11	4.37646e-08	ENSMUSG00000068876	ENSMUST00000153263	-	94579149	94590373	ProximalPromoter	72.5
chr3	95034061	95034260	200	Down	-0.19	1.25639e-11	4.37646e-08	ENSMUSG00000046722	ENSMUST00000149804	+	95032731	95036303	Promoter3k	1429.5
chr3	95676041	95676240	200	Down	-0.38	2.90252e-11	5.65593e-08	ENSMUSG00000080727	ENSMUST00000143306	+	95675453	95678813	Promoter1k	687.5
chr3	97413481	97413680	200	Up	0.25	1.15564e-11	4.37646e-08	ENSMUSG00000028089	ENSMUST00000029730	-	97364664	97414126	Promoter1k	545.5
chr3	104584561	104584760	200	Down	-0.17	1.09328e-11	4.37646e-08	ENSMUSG00000055865	ENSMUST00000162644	-	104580278	104584758	ProximalPromoter	97.5
chr3	107308521	107308720	200	Up	0.26	1.7457e-11	4.37646e-08	ENSMUSG00000027894	ENSMUST00000166736	-	107303588	107320245	Genebody	11624.5
chr3	107889521	107889740	220	Down	-0.13	3.66319e-11	6.82329e-08	ENSMUSG00000056411	ENSMUST00000070502	+	107888893	107890927	Promoter1k	737.5
chr3	108029161	108029460	300	Down	-0.2	5.02476e-11	6.94844e-08	ENSMUSG00000027887	ENSMUST00000156371	-	108020218	108029561	Promoter1k	250.5
chr3	116355201	116355400	200	Down	-0.26	1.52183e-11	4.37646e-08	ENSMUSG00000089911	ENSMUST00000150402	-	116353944	116365528	Genebody	10227.5
chr3	129672541	129672740	200	Down	-0.07	4.6578e-11	6.94844e-08	ENSMUSG00000027994	ENSMUST00000122961	-	129629368	129673042	Promoter1k	401.5
chr3	152378141	152378340	200	Up	0.44	1.41616e-11	4.37646e-08	ENSMUSG00000039047	ENSMUST00000162835	+	152377069	152404128	Promoter3k	1171.5
chr3	153636681	153636880	200	Down	-0.17	1.11442e-11	4.37646e-08	ENSMUSG00000028360	ENSMUST00000089948	+	153636399	153934686	Promoter1k	381.5
chr4	5725521	5725720	200	Down	-0.21	1.20607e-11	4.37646e-08	ENSMUSG00000049119	ENSMUST00000145365	+	5725230	5725678	Promoter1k	390.5
chr4	41489621	41489820	200	Down	-0.18	1.32643e-11	4.37646e-08	ENSMUSG00000028439	ENSMUST00000146276	-	41471148	41516571	Genebody	26850.5
chr4	43644981	43645180	200	Down	-0.08	2.67682e-11	5.29764e-08	ENSMUSG00000086043	ENSMUST00000137535	-	43644410	43654405	Genebody	9324.5
chr4	47105501	47105700	200	Down	-0.13	3.32129e-11	6.32598e-08	ENSMUSG00000039774	ENSMUST00000107744	+	47104794	47135915	Promoter1k	806.5
chr4	53328801	53329000	200	Down	-0.78	6.09645e-05	0.0618571						OtherIntergenic	NA
chr4	59015741	59015940	200	Down	-0.24	1.43876e-11	4.37646e-08	ENSMUSG00000070972	ENSMUST00000148366	+	59007933	59033044	Genebody	7907.5
chr4	59795721	59795940	220	Down	-0.14	4.58461e-11	6.94844e-08	ENSMUSG00000038544	ENSMUST00000138097	-	59793878	59796721	Promoter1k	890.5
chr4	62185721	62185920	200	Down	-0.23	2.02035e-11	4.4386e-08	ENSMUSG00000028394	ENSMUST00000129930	-	62185368	62186072	Promoter1k	251.5
chr4	68427541	68427740	200	Up	0.6	1.44553e-05	0.0163232	ENSMUSG00000028351	ENSMUST00000030036	-	68422547	68615431	Genebody	187790
chr4	104830941	104831140	200	Down	-0.26	1.22913e-11	4.37646e-08	ENSMUSG00000028517	ENSMUST00000064139	+	104829951	104905369	Promoter3k	1089.5
chr4	107015961	107016160	200	Up	0.73	7.20344e-05	0.0720311	ENSMUSG00000057375	ENSMUST00000137391	+	107015715	107024194	Promoter1k	345.5
chr4	107476141	107476340	200	Down	-0.18	1.17907e-11	4.37646e-08	ENSMUSG00000028613	ENSMUST00000147319	+	107475446	107523967	Promoter1k	794.5
chr4	117027641	117027840	200	Down	-0.83	5.12693e-05	0.0527239	ENSMUSG00000028677	ENSMUST00000094853	-	116944531	117048062	Genebody	20321.5
chr4	119709621	119709820	200	Down	-0.07	5.00957e-11	6.94844e-08	ENSMUSG00000028634	ENSMUST00000166542	+	119487332	119808016	Genebody	222388
chr4	119821601	119821800	200	Down	-0.25	1.59007e-11	4.37646e-08						OtherIntergenic	NA
chr4	122638141	122638340	200	Down	-0.03	4.991e-11	6.94844e-08	ENSMUSG00000028655	ENSMUST00000127047	-	122634001	122638431	ProximalPromoter	190.5
chr4	123019941	123020140	200	Down	-0.12	1.78341e-11	4.37646e-08	ENSMUSG00000032726	ENSMUST00000102641	-	122989887	123020046	ProximalPromoter	5.5
chr4	124613681	124613880	200	Down	-0.05	4.84482e-11	6.94844e-08	ENSMUSG00000028873	ENSMUST00000165281	-	124603929	124616555	Promoter3k	2774.5
chr4	124707581	124707780	200	Down	-0.17	1.20384e-11	4.37646e-08	ENSMUSG00000028869	ENSMUST00000136910	+	124707301	124718488	Promoter1k	379.5
chr4	124707961	124708160	200	Up	0.18	1.17862e-11	4.37646e-08	ENSMUSG00000028869	ENSMUST00000136910	+	124707301	124718488	Promoter1k	759.5
chr4	124959521	124959720	200	Down	-0.18	1.23033e-11	4.37646e-08						OtherIntergenic	NA
chr4	125840201	125840400	200	Down	-0.17	3.04619e-05	0.0330254	ENSMUSG00000073758	ENSMUST00000097891	-	125827845	125840735	Promoter1k	434.5
chr4	125934361	125934680	320	Down	-0.16	5.27285e-11	7.23318e-08	ENSMUSG00000028849	ENSMUST00000106132	-	125909410	125933587	Promoter1k	-933.5
chr4	129299481	129299680	200	Down	-0.19	1.31465e-11	4.37646e-08	ENSMUSG00000028795	ENSMUST00000152708	-	129299405	129301088	Promoter3k	1507.5
chr4	129299881	129300080	200	Down	-0.15	1.66461e-11	4.37646e-08	ENSMUSG00000028795	ENSMUST00000152708	-	129299405	129301088	Promoter3k	1107.5
chr4	129663341	129663560	220	Down	-0.61	1.64405e-05	0.0184009	ENSMUSG00000028782	ENSMUST00000121049	+	129662511	129699877	Promoter1k	939.5
chr4	129670561	129670760	200	Down	-0.22	2.20021e-05	0.0241631	ENSMUSG00000028782	ENSMUST00000030571	+	129669312	129699582	Promoter3k	1348.5
chr4	129786361	129786560	200	Up	0.42	1.44761e-11	4.37646e-08	ENSMUSG00000028779	ENSMUST00000030563	+	129784799	129805378	Promoter3k	1661.5
chr4	131400141	131400340	200	Up	0.19	1.25543e-11	4.37646e-08	ENSMUSG00000028910	ENSMUST00000137321	+	131399407	131416778	Promoter1k	833.5
chr4	133024261	133024460	200	Down	-0.28	2.35062e-11	4.81507e-08						OtherIntergenic	NA
chr4	134022861	134023060	200	Down	-0.19	1.22731e-11	4.37646e-08	ENSMUSG00000028832	ENSMUST00000030636	+	134024234	134029758	Promoter3k	-1273.5
chr4	135126461	135126660	200	Down	-0.22	1.51186e-11	4.37646e-08	ENSMUSG00000037188	ENSMUST00000105855	-	135097802	135129545	Promoter3k	2984.5
chr4	136252641	136252860	220	Down	-0.76	8.82358e-05	0.0860799	ENSMUSG00000028664	ENSMUST00000105846	-	136210560	136391758	Genebody	139008
chr4	136391001	136391200	200	Down	-0.17	1.77187e-11	4.37646e-08	ENSMUSG00000028664	ENSMUST00000144573	-	136325306	136391889	Promoter1k	788.5
chr4	137220281	137220480	200	Down	-0.31	2.31884e-11	4.76281e-08	ENSMUSG00000041351	ENSMUST00000139831	+	137220640	137272485	Promoter1k	-259.5
chr4	137283521	137283720	200	Down	-0.49	1.37132e-11	4.37646e-08	ENSMUSG00000041351	ENSMUST00000148054	+	137279903	137285776	Genebody	3717.5
chr4	137834141	137834340	200	Down	-0.39	1.66779e-11	4.37646e-08	ENSMUSG00000028758	ENSMUST00000105820	+	137818413	137843077	Genebody	15827.5
chr4	138012341	138012540	200	Down	-0.41	1.73728e-11	4.37646e-08	ENSMUSG00000046447	ENSMUST00000050918	+	138010228	138016038	Promoter3k	2212.5
chr4	138019521	138019720	200	Up	0.23	1.64063e-11	4.37646e-08						OtherIntergenic	NA
chr4	138752541	138752740	200	Down	-0.17	1.11315e-11	4.37646e-08	ENSMUSG00000028745	ENSMUST00000156760	+	138750025	138795346	Promoter3k	2615.5
chr4	138867661	138867860	200	Up	0.28	2.00252e-11	4.4386e-08	ENSMUSG00000028743	ENSMUST00000073787	+	138866658	138874341	Promoter3k	1102.5
chr4	141002241	141002440	200	Down	-0.21	1.37506e-11	4.37646e-08	ENSMUSG00000006215	ENSMUST00000144899	+	141000620	141015244	Promoter3k	1720.5
chr4	147277841	147278040	200	Up	0.18	1.2034e-11	4.37646e-08	ENSMUSG00000029020	ENSMUST00000150881	-	147268691	147278767	Promoter1k	826.5
chr4	147818281	147818480	200	Down	-0.06	4.60413e-11	6.94844e-08	ENSMUSG00000047719	ENSMUST00000156686	-	147810597	147818870	Promoter1k	489.5
chr4	147892821	147893020	200	Down	-0.31	2.30338e-11	4.75677e-08	ENSMUSG00000028991	ENSMUST00000103221	+	147822719	147931792	Genebody	70201.5
chr4	147966901	147967100	200	Down	-0.23	1.11703e-11	4.37646e-08	ENSMUSG00000006442	ENSMUST00000152701	+	147966026	147968308	Promoter1k	974.5
chr4	148472981	148473180	200	Down	-0.25	2.1447e-11	4.51122e-08	ENSMUSG00000028975	ENSMUST00000148203	-	148388494	148473937	Promoter1k	856.5
chr4	149351741	149351940	200	Down	-0.49	1.47463e-11	4.37646e-08						OtherIntergenic	NA
chr4	151475201	151475400	200	Down	-0.29	1.82094e-11	4.37646e-08	ENSMUSG00000039713	ENSMUST00000105661	+	151470827	151489499	Genebody	4473.5
chr4	154271881	154272080	200	Down	-0.23	1.30072e-11	4.37646e-08	ENSMUSG00000029059	ENSMUST00000132281	-	154271443	154273244	Promoter3k	1263.5
chr4	154461181	154461380	200	Down	-0.08	2.27605e-11	4.73896e-08	ENSMUSG00000029049	ENSMUST00000155775	+	154460697	154467204	Promoter1k	583.5
chr4	154552321	154552520	200	Down	-0.09	4.33528e-11	6.94844e-08	ENSMUSG00000029050	ENSMUST00000129314	-	154528183	154562405	Genebody	9984.5
chr4	154690561	154690760	200	Down	-0.19	1.31327e-11	4.37646e-08	ENSMUSG00000029053	ENSMUST00000145373	-	154668461	154718849	Genebody	28188.5
chr4	155136001	155136200	200	Up	0.08	2.67446e-11	5.29764e-08	ENSMUSG00000054514	ENSMUST00000067628	+	155135300	155136369	Promoter1k	800.5
chr4	155222801	155223000	200	Down	-0.12	5.03387e-11	6.94844e-08	ENSMUSG00000029071	ENSMUST00000168552	+	155221569	155232987	Promoter3k	1331.5
chr4	155264741	155264960	220	Up	0.23	7.1521e-06	0.00829852	ENSMUSG00000051557	ENSMUST00000129637	-	155264488	155265318	Promoter1k	467.5
chr5	20130581	20130860	280	Up	0.68	7.56688e-05	0.075368	ENSMUSG00000040003	ENSMUST00000167357	+	19734038	20157496	Genebody	396682
chr5	20878501	20878700	200	Down	-0.2	3.09316e-11	5.98141e-08	ENSMUSG00000039899	ENSMUST00000035799	+	20878459	20884192	ProximalPromoter	141.5
chr5	23951621	23951820	200	Down	-0.22	1.13465e-11	4.37646e-08	ENSMUSG00000028958	ENSMUST00000115036	-	23951283	23953135	Promoter3k	1414.5
chr5	23959181	23959380	200	Down	-0.04	4.62843e-11	6.94844e-08	ENSMUSG00000023353	ENSMUST00000057281	+	23958024	23988146	Promoter3k	1256.5
chr5	24111861	24112080	220	Down	-0.35	4.11552e-06	0.00484158						OtherIntergenic	NA
chr5	26333961	26334160	200	Down	-0.1	4.46443e-11	6.94844e-08	ENSMUSG00000090671	ENSMUST00000170449	+	26333566	26334575	Promoter1k	494.5
chr5	31224181	31224380	200	Down	-0.34	1.87906e-11	4.37646e-08	ENSMUSG00000029162	ENSMUST00000123885	+	31224265	31233166	ProximalPromoter	15.5
chr5	31261721	31261920	200	Up	0.2	1.51246e-11	4.37646e-08	ENSMUSG00000045302	ENSMUST00000142816	-	31261427	31261928	ProximalPromoter	107.5
chr5	31917081	31917280	200	Up	0.23	1.07516e-11	4.37646e-08	ENSMUSG00000029142	ENSMUST00000155497	+	31916385	31925015	Promoter1k	795.5
chr5	33617821	33618020	200	Down	-0.87	1.6884e-05	0.0188418	ENSMUSG00000037373	ENSMUST00000079746	-	33590371	33617618	Promoter1k	-302.5
chr5	33722021	33722220	200	Down	-0.09	1.6729e-11	4.37646e-08	ENSMUSG00000037355	ENSMUST00000153980	+	33721199	33753168	Promoter1k	921.5
chr5	34528661	34528860	200	Down	-0.18	1.28397e-11	4.37646e-08	ENSMUSG00000037235	ENSMUST00000119171	-	34519227	34530369	Promoter3k	1608.5
chr5	36669901	36670100	200	Down	-0.73	6.02636e-05	0.0612276	ENSMUSG00000029093	ENSMUST00000141508	-	36493881	36708567	Genebody	38566.5
chr5	37277701	37277900	200	Down	-0.19	1.18376e-11	4.37646e-08	ENSMUSG00000029120	ENSMUST00000031003	+	37259751	37346317	Genebody	18049.5
chr5	38952081	38952280	200	Down	-0.19	1.15635e-11	4.37646e-08	ENSMUSG00000005103	ENSMUST00000005234	-	38918052	38952905	Promoter1k	724.5
chr5	44339401	44339600	200	Down	-0.08	1.87632e-11	4.37646e-08						OtherIntergenic	NA
chr5	64621961	64622160	200	Down	-0.2	1.40705e-11	4.37646e-08	ENSMUSG00000029174	ENSMUST00000119756	+	64621537	64742721	Promoter1k	523.5
chr5	67999681	67999880	200	Down	-0.19	1.67243e-11	4.37646e-08	ENSMUSG00000050010	ENSMUST00000087241	+	67999121	68005231	Promoter1k	659.5
chr5	74042241	74042560	320	Up	0.06	7.48743e-11	1.00467e-07	ENSMUSG00000029155	ENSMUST00000041422	+	74042618	74066659	ProximalPromoter	-217.5
chr5	75551781	75551980	200	Down	-0.23	1.11447e-11	4.37646e-08	ENSMUSG00000029231	ENSMUST00000000476	+	75548315	75594229	Genebody	3565.5
chr5	89358961	89359160	200	Down	-0.28	1.47619e-11	4.37646e-08	ENSMUSG00000060961	ENSMUST00000113218	+	89316321	89663892	Genebody	42739.5
chr5	91069541	91069740	200	Down	-0.22	3.61381e-11	6.7616e-08	ENSMUSG00000029370	ENSMUST00000031317	-	91032101	91069513	ProximalPromoter	-127.5
chr5	102910261	102910460	200	Down	-0.17	1.15603e-11	4.37646e-08	ENSMUSG00000057315	ENSMUST00000094559	+	102910409	103326848	ProximalPromoter	-48.5
chr5	104084401	104084600	200	Down	-0.13	4.73734e-11	6.94844e-08	ENSMUSG00000029320	ENSMUST00000120688	-	104077789	104084742	ProximalPromoter	241.5
chr5	104121501	104121700	200	Down	-0.12	5.03872e-11	6.94844e-08	ENSMUSG00000029313	ENSMUST00000126335	+	104121392	104245447	ProximalPromoter	208.5
chr5	105357381	105357580	200	Up	0.02	8.14384e-11	1.04273e-07						OtherIntergenic	NA
chr5	108742401	108742600	200	Up	0.19	1.589e-05	0.0178637	ENSMUSG00000029263	ENSMUST00000118910	+	108741654	108777257	Promoter1k	846.5
chr5	112722241	112722480	240	Down	-0.77	1.41219e-05	0.0159705	ENSMUSG00000029344	ENSMUST00000151947	+	112717781	112736756	Genebody	4579.5
chr5	112771681	112771880	200	Down	-0.26	1.22864e-11	4.37646e-08	ENSMUSG00000029346	ENSMUST00000156083	-	112766991	112772038	Promoter1k	257.5
chr5	113300141	113300340	200	Up	0.76	4.47573e-05	0.0467868	ENSMUSG00000072720	ENSMUST00000086617	-	113117895	113325382	Genebody	25141.5
chr5	114333481	114333680	200	Up	0.17	3.04625e-05	0.0330254	ENSMUSG00000004530	ENSMUST00000171630	-	114327071	114358654	Genebody	25073.5
chr5	115792241	115792440	200	Up	0.23	1.56965e-11	4.37646e-08	ENSMUSG00000029535	ENSMUST00000031508	+	115791233	115793578	Promoter3k	1107.5
chr5	122285441	122285640	200	Up	0.19	2.07434e-05	0.0228468	ENSMUSG00000042594	ENSMUST00000137682	-	122278576	122286273	Promoter1k	732.5
chr5	124616761	124616960	200	Up	0.19	1.40617e-11	4.37646e-08	ENSMUSG00000029406	ENSMUST00000161644	-	124593614	124635127	Genebody	18266.5
chr5	124670701	124670900	200	Up	0.2	1.1557e-11	4.37646e-08	ENSMUSG00000029406	ENSMUST00000161273	-	124568699	124699460	Genebody	28659.5
chr5	124778381	124778580	200	Up	0.24	1.13561e-11	4.37646e-08	ENSMUSG00000047635	ENSMUST00000111477	+	124778097	124790131	Promoter1k	383.5
chr5	124890201	124890400	200	Down	-0.26	2.84025e-11	5.56312e-08	ENSMUSG00000049327	ENSMUST00000059580	+	124889938	124912317	Promoter1k	362.5
chr5	125637881	125638080	200	Down	-0.27	1.97798e-11	4.4342e-08	ENSMUSG00000029478	ENSMUST00000111394	-	125498204	125659572	Genebody	21591.5
chr5	125655361	125655560	200	Up	0.04	5.01847e-11	6.94844e-08	ENSMUSG00000029478	ENSMUST00000111394	-	125498204	125659572	Genebody	4111.5
chr5	128096541	128096760	220	Down	-0.07	4.55463e-11	6.94844e-08	ENSMUSG00000029416	ENSMUST00000124569	-	128076036	128097596	Promoter1k	945.5
chr5	135058981	135059180	200	Down	-0.1	4.04782e-11	6.94844e-08	ENSMUSG00000023104	ENSMUST00000023867	+	135058559	135074198	Promoter1k	521.5
chr5	136673701	136673900	200	Up	0.19	2.0642e-05	0.0227681	ENSMUSG00000039737	ENSMUST00000149151	-	136657296	136674778	Promoter1k	977.5
chr5	138125641	138125900	260	Down	-0.74	3.36579e-06	0.00398424	ENSMUSG00000029722	ENSMUST00000138604	-	138104037	138125921	ProximalPromoter	150.5
chr5	138224541	138224740	200	Down	-0.17	1.09374e-11	4.37646e-08	ENSMUSG00000029726	ENSMUST00000132726	-	138223656	138227943	Genebody	3302.5
chr5	140383921	140384220	300	Down	-0.16	7.65411e-11	1.00812e-07	ENSMUSG00000048988	ENSMUST00000050519	+	140383896	140450665	ProximalPromoter	174.5
chr5	140670001	140670200	200	Down	-0.32	1.35658e-11	4.37646e-08	ENSMUSG00000029554	ENSMUST00000132832	-	140642936	140738519	Genebody	68418.5
chr5	141082941	141083140	200	Down	-0.16	4.52749e-11	6.94844e-08	ENSMUSG00000029570	ENSMUST00000031555	+	141083294	141091497	Promoter1k	-253.5
chr5	145334721	145334920	200	Down	-0.73	9.54249e-05	0.0917971						OtherIntergenic	NA
chr5	145875441	145875640	200	Down	-0.25	3.93946e-06	0.00464164	ENSMUSG00000029622	ENSMUST00000141602	+	145875184	145883504	Promoter1k	356.5
chr5	145928701	145929020	320	Up	0.17	4.53679e-11	6.94844e-08	ENSMUSG00000029625	ENSMUST00000160762	+	145928323	145942222	Promoter1k	537.5
chr5	147072461	147072660	200	Down	-0.03	7.91546e-11	1.02653e-07	ENSMUSG00000029635	ENSMUST00000159467	+	147042960	147083240	Genebody	29600.5
chr5	147226161	147226360	200	Down	-0.2	1.2586e-11	4.37646e-08	ENSMUSG00000029636	ENSMUST00000110600	+	147196560	147247047	Genebody	29700.5
chr5	148537341	148537540	200	Down	-0.29	2.97453e-11	5.76669e-08	ENSMUSG00000029648	ENSMUST00000031652	-	148465844	148537564	ProximalPromoter	123.5
chr6	29162441	29162640	200	Down	-0.24	1.25567e-11	4.37646e-08	ENSMUSG00000003500	ENSMUST00000160749	-	29156994	29165929	Genebody	3388.5
chr6	37047621	37047820	200	Up	0.72	9.53594e-05	0.0917971	ENSMUSG00000038665	ENSMUST00000042075	-	36797155	37249637	Genebody	201916
chr6	59377541	59377740	200	Up	0.83	7.71009e-05	0.0764935	ENSMUSG00000045441	ENSMUST00000051065	-	59302454	59376284	Promoter3k	-1356.5
chr6	83052161	83052400	240	Down	-0.28	5.03125e-11	6.94844e-08	ENSMUSG00000079511	ENSMUST00000101254	+	83051610	83058371	Promoter1k	670.5
chr6	83071861	83072060	200	Down	-0.26	3.62118e-11	6.7616e-08	ENSMUSG00000030034	ENSMUST00000032109	-	83071821	83075023	Genebody	3062.5
chr6	83744641	83744840	200	Down	-0.18	1.0752e-11	4.37646e-08	ENSMUSG00000034744	ENSMUST00000037376	+	83744975	83752550	ProximalPromoter	-234.5
chr6	84533701	84533900	200	Down	-0.13	3.50234e-11	6.63756e-08	ENSMUSG00000063415	ENSMUST00000168003	-	84521937	84538632	Genebody	4831.5
chr6	86018601	86018800	200	Up	0.39	2.69174e-11	5.29956e-08						OtherIntergenic	NA
chr6	88724981	88725180	200	Down	-0.43	1.45309e-11	4.37646e-08	ENSMUSG00000033174	ENSMUST00000113581	+	88674487	88775913	Genebody	50593.5
chr6	88790741	88790940	200	Down	-0.25	2.05746e-06	0.00245079	ENSMUSG00000030083	ENSMUST00000095728	-	88785909	88791860	Promoter3k	1019.5
chr6	92163721	92163920	200	Up	0.2	1.18052e-11	4.37646e-08	ENSMUSG00000014550	ENSMUST00000138041	-	92161589	92164563	Promoter1k	742.5
chr6	96066621	96066820	200	Up	0.27	1.8955e-11	4.37646e-08	ENSMUSG00000059187	ENSMUST00000125951	+	96063235	96081944	Genebody	3485.5
chr6	99419041	99419240	200	Up	0.71	8.97659e-05	0.0874603	ENSMUSG00000030068	ENSMUST00000155466	-	99207477	99616791	Genebody	197650
chr6	101327881	101328120	240	Down	-0.6	1.38874e-11	4.37646e-08	ENSMUSG00000035357	ENSMUST00000075994	-	101099602	101327891	ProximalPromoter	-109.5
chr6	103599121	103599320	200	Up	0.02	7.63448e-11	1.00728e-07	ENSMUSG00000030077	ENSMUST00000032163	+	103460869	103683029	Genebody	138352
chr6	113921361	113921560	200	Up	0.82	4.42264e-05	0.0463594	ENSMUSG00000030302	ENSMUST00000154738	-	113792542	113992607	Genebody	71146.5
chr6	113941621	113941820	200	Down	-0.26	2.31715e-11	4.76281e-08	ENSMUSG00000030302	ENSMUST00000154738	-	113792542	113992607	Genebody	50886.5
chr6	115757261	115757460	200	Down	-0.02	5.02861e-11	6.94844e-08	ENSMUSG00000057841	ENSMUST00000081840	-	115755522	115758765	Promoter3k	1404.5
chr6	115984401	115984600	200	Up	0.7	9.877e-05	0.0945364	ENSMUSG00000030126	ENSMUST00000172510	-	115971364	116007029	Genebody	22528.5
chr6	118927441	118927640	200	Down	-0.26	1.17886e-11	4.37646e-08	ENSMUSG00000051331	ENSMUST00000112793	-	118543909	119146249	Genebody	218708
chr6	125098861	125099060	200	Down	-0.2	2.73237e-06	0.00324454	ENSMUSG00000038271	ENSMUST00000135559	+	125096043	125111794	Promoter3k	2917.5
chr6	136947721	136947920	200	Up	0.69	1.93569e-05	0.021444						OtherIntergenic	NA
chr6	138088981	138089180	200	Down	-0.18	9.35505e-06	0.0107395	ENSMUSG00000008540	ENSMUST00000120939	+	138089048	138105126	ProximalPromoter	32.5
chr6	145024521	145024720	200	Down	-0.2	1.23004e-11	4.37646e-08	ENSMUSG00000030268	ENSMUST00000048252	-	144952637	145024704	ProximalPromoter	83.5
chr7	4076261	4076460	200	Down	-0.17	1.8115e-05	0.020127	ENSMUSG00000030428	ENSMUST00000151959	+	4071821	4077162	Genebody	4539.5
chr7	4103001	4103200	200	Up	0.05	5.04042e-11	6.94844e-08	ENSMUSG00000063838	ENSMUST00000076831	-	4102861	4116462	Genebody	13361.5
chr7	7252721	7252920	200	Down	-0.19	3.24921e-11	6.21988e-08	ENSMUSG00000000605	ENSMUST00000000619	-	7235026	7252222	Promoter1k	-598.5
chr7	17396841	17397040	200	Down	-0.22	1.78737e-11	4.37646e-08	ENSMUSG00000048920	ENSMUST00000061390	-	17394618	17400478	Genebody	3537.5
chr7	17406361	17406560	200	Up	0.19	1.1556e-11	4.37646e-08	ENSMUSG00000030374	ENSMUST00000108495	+	17401665	17426273	Genebody	4795.5
chr7	19611201	19611400	200	Up	0.22	1.11448e-11	4.37646e-08	ENSMUSG00000023118	ENSMUST00000137287	+	19609771	19617575	Promoter3k	1529.5
chr7	25786881	25787080	200	Up	0.24	1.7547e-11	4.37646e-08	ENSMUSG00000040907	ENSMUST00000125444	-	25785589	25790976	Genebody	3995.5
chr7	26005481	26005680	200	Up	0.12	4.74985e-11	6.94844e-08	ENSMUSG00000054499	ENSMUST00000058702	-	25987858	26004878	Promoter1k	-702.5
chr7	26068361	26068560	200	Up	0.24	1.23015e-11	4.37646e-08	ENSMUSG00000005442	ENSMUST00000163819	+	26068235	26070214	ProximalPromoter	225.5
chr7	28377941	28378140	200	Down	-0.22	1.28612e-11	4.37646e-08	ENSMUSG00000004056	ENSMUST00000128540	+	28377386	28413864	Promoter1k	654.5
chr7	29096201	29096400	200	Down	-0.22	1.28399e-11	4.37646e-08	ENSMUSG00000003438	ENSMUST00000136427	-	29095932	29096958	Promoter1k	657.5
chr7	30100721	30100920	200	Down	-0.29	2.28573e-11	4.74611e-08	ENSMUSG00000030584	ENSMUST00000128145	+	30099161	30101582	Promoter3k	1659.5
chr7	30955601	30955800	200	Up	0.19	1.81151e-05	0.020127	ENSMUSG00000066647	ENSMUST00000085668	+	30954893	30965228	Promoter1k	807.5
chr7	31434621	31434820	200	Down	-0.2	1.12304e-05	0.0127957	ENSMUSG00000036733	ENSMUST00000108141	-	31426017	31435163	Promoter1k	442.5
chr7	31837421	31837620	200	Down	-0.32	1.91559e-11	4.37646e-08	ENSMUSG00000036570	ENSMUST00000071697	-	31836699	31839872	Promoter3k	2351.5
chr7	35415781	35415980	200	Down	-0.19	1.25631e-11	4.37646e-08						OtherIntergenic	NA
chr7	38968421	38968620	200	Down	-0.18	1.22988e-11	4.37646e-08	ENSMUSG00000054676	ENSMUST00000165308	+	38968235	38982582	Promoter1k	285.5
chr7	39055001	39055200	200	Up	0.23	1.45388e-11	4.37646e-08	ENSMUSG00000030423	ENSMUST00000032585	-	39047838	39056367	Promoter3k	1266.5
chr7	50928181	50928380	200	Down	-0.24	3.94123e-05	0.0415431	ENSMUSG00000038888	ENSMUST00000038332	+	50927385	50933668	Promoter1k	895.5
chr7	52721301	52721500	200	Up	0.05	4.99357e-11	6.94844e-08	ENSMUSG00000003873	ENSMUST00000169539	-	52717231	52722145	Promoter1k	744.5
chr7	52958181	52958380	200	Down	-0.22	1.56375e-11	4.37646e-08	ENSMUSG00000003273	ENSMUST00000126106	+	52956404	52958847	Promoter3k	1876.5
chr7	52968541	52968740	200	Down	-0.41	1.43831e-11	4.37646e-08	ENSMUSG00000057342	ENSMUST00000072836	-	52965654	52970577	Promoter3k	1936.5
chr7	53068281	53068480	200	Down	-0.04	4.99392e-11	6.94844e-08	ENSMUSG00000003269	ENSMUST00000124476	-	53066893	53069631	Promoter3k	1250.5
chr7	71069661	71069860	200	Down	-0.08	2.24625e-11	4.68977e-08	ENSMUSG00000052040	ENSMUST00000063694	-	71031236	71083801	Genebody	14040.5
chr7	71084561	71084760	200	Down	-0.07	2.67317e-11	5.29764e-08	ENSMUSG00000052040	ENSMUST00000063694	-	71031236	71083801	Promoter1k	-859.5
chr7	71193441	71193660	220	Down	-0.15	4.59636e-11	6.94844e-08						OtherIntergenic	NA
chr7	73833741	73833940	200	Down	-0.23	1.66663e-11	4.37646e-08	ENSMUSG00000030509	ENSMUST00000068980	-	73821908	73834360	Promoter1k	519.5
chr7	74903441	74903640	200	Down	-0.27	1.22908e-11	4.37646e-08	ENSMUSG00000030554	ENSMUST00000107466	-	74877489	74904570	Promoter3k	1029.5
chr7	86723661	86723860	200	Up	0.18	1.2076e-11	4.37646e-08						OtherIntergenic	NA
chr7	106117221	106117460	240	Up	0.59	4.73853e-05	0.0491285	ENSMUSG00000035354	ENSMUST00000037968	-	106035252	106289654	Genebody	172314
chr7	107066121	107066320	200	Down	-0.05	4.40005e-11	6.94844e-08	ENSMUSG00000035211	ENSMUST00000036155	+	107007727	107066334	Genebody	58493.5
chr7	116582581	116582780	200	Down	-0.19	1.11324e-11	4.37646e-08	ENSMUSG00000085407	ENSMUST00000143715	+	116582131	116588407	Promoter1k	549.5
chr7	132852241	132852540	300	Up	0.41	2.45732e-11	4.9667e-08	ENSMUSG00000032743	ENSMUST00000148701	+	132851504	132905283	Promoter1k	886.5
chr7	133432501	133432700	200	Down	-0.18	1.17864e-11	4.37646e-08	ENSMUSG00000042978	ENSMUST00000056028	+	133416132	133438513	Genebody	16468.5
chr7	133921281	133921480	200	Down	-0.19	2.91451e-11	5.66478e-08	ENSMUSG00000042675	ENSMUST00000143078	+	133921094	133921807	Promoter1k	286.5
chr7	133951641	133951840	200	Down	-0.21	1.51142e-11	4.37646e-08	ENSMUSG00000085583	ENSMUST00000153686	-	133944303	133952622	Promoter1k	881.5
chr7	134024801	134025000	200	Up	0.2	1.54826e-11	4.37646e-08	ENSMUSG00000059981	ENSMUST00000156273	-	134023310	134026473	Promoter3k	1572.5
chr7	134091861	134092060	200	Down	-0.32	1.28499e-11	4.37646e-08	ENSMUSG00000046378	ENSMUST00000106339	-	134089521	134093095	Promoter3k	1134.5
chr7	134163521	134163720	200	Down	-0.57	8.03802e-05	0.0794359	ENSMUSG00000045114	ENSMUST00000160767	-	134161056	134164488	Promoter1k	867.5
chr7	141112601	141112800	200	Up	0.77	3.16657e-05	0.0342317	ENSMUSG00000054555	ENSMUST00000138363	-	141077878	141152948	Genebody	40247.5
chr7	145462761	145462980	220	Up	0.72	5.57903e-05	0.0571412	ENSMUSG00000091002	ENSMUST00000161213	-	145401399	145463012	ProximalPromoter	141.5
chr7	148108521	148108720	200	Down	-0.09	3.61379e-11	6.7616e-08	ENSMUSG00000038745	ENSMUST00000048331	+	148106851	148113751	Promoter3k	1769.5
chr7	148667581	148667780	200	Down	-0.24	1.80309e-11	4.37646e-08	ENSMUSG00000025511	ENSMUST00000140858	+	148661634	148675519	Genebody	6046.5
chr7	149276001	149276200	200	Up	0.02	5.01241e-11	6.94844e-08	ENSMUSG00000037887	ENSMUST00000164254	-	149267400	149276175	ProximalPromoter	74.5
chr7	149281561	149281760	200	Up	0.18	5.57354e-05	0.0571412	ENSMUSG00000037887	ENSMUST00000143661	-	149269498	149281748	ProximalPromoter	87.5
chr7	149572701	149572900	200	Down	-0.07	4.43359e-11	6.94844e-08	ENSMUSG00000007891	ENSMUST00000153679	-	149569098	149573724	Promoter1k	923.5
chr7	149719541	149719740	200	Down	-0.23	1.71673e-11	4.37646e-08	ENSMUSG00000037772	ENSMUST00000038675	+	149718916	149726652	Promoter1k	724.5
chr7	150255821	150256020	200	Down	-0.23	2.92886e-06	0.00347244	ENSMUSG00000045752	ENSMUST00000137856	+	150255448	150256514	Promoter1k	472.5
chr7	151124681	151124880	200	Down	-0.71	6.66148e-05	0.0669643						OtherIntergenic	NA
chr7	152125321	152125520	200	Down	-0.22	1.09329e-11	4.37646e-08	ENSMUSG00000070348	ENSMUST00000093962	-	152115835	152125774	Promoter1k	353.5
chr8	4240041	4240240	200	Up	0.18	1.17875e-11	4.37646e-08	ENSMUSG00000002948	ENSMUST00000110994	+	4240104	4247896	ProximalPromoter	36.5
chr8	8623541	8623740	200	Up	0.62	9.72755e-05	0.0932233	ENSMUSG00000001300	ENSMUST00000152698	-	8620596	8639363	Genebody	15722.5
chr8	10007181	10007380	200	Down	-0.33	1.13769e-11	4.37646e-08	ENSMUSG00000031497	ENSMUST00000164629	+	10006842	10025916	Promoter1k	438.5
chr8	11312021	11312220	200	Down	-0.24	1.22935e-11	4.37646e-08	ENSMUSG00000031502	ENSMUST00000033898	-	11198422	11312826	Promoter1k	705.5
chr8	12671101	12671300	200	Up	0.23	1.40796e-11	4.37646e-08	ENSMUSG00000000759	ENSMUST00000172056	-	12654287	12671959	Promoter1k	758.5
chr8	13648361	13648560	200	Up	0.24	2.05215e-11	4.45351e-08	ENSMUSG00000031453	ENSMUST00000132439	-	13598094	13677483	Genebody	29022.5
chr8	13930541	13930740	200	Up	0.75	9.15453e-05	0.0889473	ENSMUSG00000038365	ENSMUST00000043520	+	13907805	13940521	Genebody	22835.5
chr8	20019821	20020020	200	Down	-0.11	4.57168e-11	6.94844e-08	ENSMUSG00000071793	ENSMUST00000092138	-	20016031	20020293	Promoter1k	372.5
chr8	23762521	23762720	200	Up	0.23	1.78738e-11	4.37646e-08	ENSMUSG00000031536	ENSMUST00000033938	-	23738590	23763909	Promoter3k	1288.5
chr8	23973141	23973340	200	Up	0.05	4.99867e-11	6.94844e-08	ENSMUSG00000031540	ENSMUST00000044331	+	23970020	24053731	Genebody	3220.5
chr8	32222481	32222680	200	Down	-0.2	1.17903e-11	4.37646e-08	ENSMUSG00000039328	ENSMUST00000162640	+	32222301	32232557	Promoter1k	279.5
chr8	63110341	63110540	200	Down	-0.22	1.62582e-11	4.37646e-08	ENSMUSG00000031647	ENSMUST00000161421	+	63111623	63153730	Promoter3k	-1182.5
chr8	72424381	72424580	200	Up	0.1	4.98876e-11	6.94844e-08	ENSMUSG00000036199	ENSMUST00000110167	-	72418086	72426457	Promoter3k	1976.5
chr8	72498421	72498620	200	Down	-0.22	1.68088e-11	4.37646e-08	ENSMUSG00000036180	ENSMUST00000065169	-	72430967	72520278	Genebody	21757.5
chr8	72734541	72734740	200	Down	-0.18	1.15545e-11	4.37646e-08	ENSMUSG00000002346	ENSMUST00000134596	-	72716267	72736204	Promoter3k	1563.5
chr8	72876061	72876260	200	Up	0.03	5.02012e-11	6.94844e-08	ENSMUSG00000058301	ENSMUST00000075666	-	72855420	72877172	Promoter3k	1011.5
chr8	73084641	73084840	200	Down	-0.23	1.17863e-11	4.37646e-08	ENSMUSG00000070002	ENSMUST00000093454	+	73063573	73116757	Genebody	21167.5
chr8	73134221	73134420	200	Down	-0.18	1.20304e-11	4.37646e-08	ENSMUSG00000070003	ENSMUST00000049908	-	73121389	73132213	Promoter3k	-2107.5
chr8	73220521	73220720	200	Down	-0.24	1.1555e-11	4.37646e-08	ENSMUSG00000071076	ENSMUST00000095267	+	73221637	73224515	Promoter3k	-1016.5
chr8	73891821	73892020	200	Down	-0.04	5.03131e-11	6.94844e-08	ENSMUSG00000002395	ENSMUST00000127517	+	73891539	73892113	Promoter1k	381.5
chr8	74209641	74209840	200	Down	-0.19	1.37482e-11	4.37646e-08	ENSMUSG00000031805	ENSMUST00000110012	+	74201449	74212457	Genebody	8291.5
chr8	86100101	86100300	200	Down	-0.2	1.20407e-11	4.37646e-08	ENSMUSG00000031708	ENSMUST00000163837	-	86095598	86118328	Genebody	18127.5
chr8	86439201	86439400	200	Down	-0.04	3.30502e-11	6.31081e-08	ENSMUSG00000013033	ENSMUST00000152978	+	86424633	86463886	Genebody	14667.5
chr8	87489121	87489320	200	Down	-0.07	2.01968e-11	4.4386e-08	ENSMUSG00000052926	ENSMUST00000122931	-	87481872	87489860	Promoter1k	639.5
chr8	87500841	87501060	220	Down	-0.69	1.21487e-05	0.0138212	ENSMUSG00000052837	ENSMUST00000064922	-	87500810	87502617	Promoter3k	1666.5
chr8	90900981	90901180	200	Down	-0.23	1.47793e-11	4.37646e-08						OtherIntergenic	NA
chr8	93401401	93401600	200	Down	-0.25	1.32674e-11	4.37646e-08	ENSMUSG00000056608	ENSMUST00000048665	+	93352733	93578407	Genebody	48767.5
chr8	96364601	96364800	200	Up	0.24	1.7519e-11	4.37646e-08	ENSMUSG00000031748	ENSMUST00000137202	+	96333865	96474303	Genebody	30835.5
chr8	97302361	97302580	220	Up	0.26	8.18254e-06	0.0094219	ENSMUSG00000031778	ENSMUST00000151783	+	97295908	97302845	Genebody	6562.5
chr8	97399301	97399500	200	Down	-0.24	1.69338e-11	4.37646e-08	ENSMUSG00000040631	ENSMUST00000046461	-	97387727	97400212	Promoter1k	811.5
chr8	97437241	97437440	200	Down	-0.29	1.39875e-11	4.37646e-08	ENSMUSG00000063605	ENSMUST00000077955	-	97426768	97441998	Genebody	4657.5
chr8	97953421	97953620	200	Up	0.26	1.66041e-11	4.37646e-08	ENSMUSG00000031796	ENSMUST00000034249	-	97944151	97958769	Genebody	5248.5
chr8	107783121	107783320	200	Down	-0.3	1.89291e-11	4.37646e-08	ENSMUSG00000031887	ENSMUST00000136239	-	107783089	107784020	Promoter1k	799.5
chr8	112215601	112215880	280	Up	0.25	2.15017e-11	4.51122e-08	ENSMUSG00000031729	ENSMUST00000168394	-	112195227	112217137	Promoter3k	1396.5
chr8	122128061	122128260	200	Down	-0.14	4.99382e-11	6.94844e-08	ENSMUSG00000031832	ENSMUST00000147964	-	122121874	122129122	Promoter1k	961.5
chr8	122470381	122470580	200	Down	-0.79	3.37053e-05	0.0362817	ENSMUSG00000031826	ENSMUST00000135210	+	122467977	122472618	Promoter3k	2503.5
chr8	123075261	123075740	480	Down	-0.16	1.26214e-10	1.56986e-07	ENSMUSG00000031822	ENSMUST00000118136	+	123061328	123103226	Genebody	14172.5
chr8	123112561	123112760	200	Down	-0.12	1.91554e-11	4.37646e-08	ENSMUSG00000031821	ENSMUST00000126094	-	123106054	123112934	Promoter1k	273.5
chr8	123157681	123157880	200	Down	-0.05	5.02715e-11	6.94844e-08	ENSMUSG00000043687	ENSMUST00000144417	-	123132834	123158263	Promoter1k	482.5
chr8	124115621	124115820	200	Down	-0.2	1.47568e-11	4.37646e-08	ENSMUSG00000031812	ENSMUST00000034270	+	124114367	124121947	Promoter3k	1353.5
chr8	124808041	124808240	200	Down	-0.18	1.35026e-11	4.37646e-08	ENSMUSG00000049577	ENSMUST00000054052	+	124806038	124861146	Promoter3k	2102.5
chr8	124900081	124900280	200	Down	-0.88	5.94121e-05	0.0604433	ENSMUSG00000092329	ENSMUST00000127664	+	122434740	126869622	Genebody	2.46544e+06
chr8	125000881	125001080	200	Up	0.1	2.13212e-11	4.51122e-08	ENSMUSG00000049482	ENSMUST00000128472	+	125000592	125002145	Promoter1k	388.5
chr8	125564121	125564320	200	Up	0.4	1.38013e-11	4.37646e-08	ENSMUSG00000035569	ENSMUST00000039345	-	125407220	125565897	Promoter3k	1676.5
chr8	126799421	126799620	200	Up	0.27	1.51318e-11	4.37646e-08	ENSMUSG00000089704	ENSMUST00000142578	+	126755407	126858210	Genebody	44113.5
chr8	127318061	127318260	200	Down	-0.06	4.31333e-11	6.94844e-08	ENSMUSG00000036913	ENSMUST00000041106	+	127316991	127358613	Promoter3k	1169.5
chr8	129119221	129119420	200	Down	-0.25	1.58609e-11	4.37646e-08	ENSMUSG00000051495	ENSMUST00000054960	-	129112195	129117336	Promoter3k	-1984.5
chr8	129190881	129191080	200	Down	-0.03	5.0249e-11	6.94844e-08						OtherIntergenic	NA
chr9	3004441	3004660	220	Down	-0.1	5.0003e-11	6.94844e-08	ENSMUSG00000090650	ENSMUST00000115743	+	3004456	3005194	ProximalPromoter	94.5
chr9	3018301	3018520	220	Down	-0.07	2.13354e-11	4.51122e-08	ENSMUSG00000074563	ENSMUST00000099049	+	3017407	3019022	Promoter3k	1003.5
chr9	3019201	3019400	200	Down	-0.03	5.04229e-11	6.94844e-08	ENSMUSG00000087580	ENSMUST00000135951	-	3017874	3038310	Genebody	19009.5
chr9	3023421	3023620	200	Up	0.04	4.53471e-11	6.94844e-08	ENSMUSG00000087580	ENSMUST00000135951	-	3017874	3038310	Genebody	14789.5
chr9	3025421	3025660	240	Down	-0.02	1.31044e-10	1.61934e-07	ENSMUSG00000074561	ENSMUST00000075573	+	3025416	3026387	ProximalPromoter	124.5
chr9	3035741	3036020	280	Down	-0.04	1.24868e-10	1.55566e-07	ENSMUSG00000087580	ENSMUST00000155807	-	3024047	3038313	Promoter3k	2432.5
chr9	3038061	3038260	200	Down	-0.07	4.51589e-11	6.94844e-08	ENSMUSG00000074558	ENSMUST00000099035	+	3037110	3038316	Promoter3k	1050.5
chr9	14470041	14470260	220	Down	-0.81	1.68369e-05	0.0188168						OtherIntergenic	NA
chr9	18099001	18099200	200	Down	-0.05	3.87328e-11	6.94844e-08	ENSMUSG00000001774	ENSMUST00000001825	+	18096710	18118444	Promoter3k	2390.5
chr9	20819801	20820000	200	Down	-0.24	1.20454e-11	4.37646e-08	ENSMUSG00000037405	ENSMUST00000086399	+	20820403	20833241	Promoter1k	-502.5
chr9	21238161	21238380	220	Down	-0.21	1.20472e-11	4.37646e-08	ENSMUSG00000033335	ENSMUST00000174828	+	21229411	21272144	Genebody	8859.5
chr9	30256561	30256760	200	Up	0.24	1.25769e-11	4.37646e-08	ENSMUSG00000031993	ENSMUST00000164099	+	30234913	30274311	Genebody	21747.5
chr9	34597761	34597960	200	Up	0.83	3.45419e-05	0.0369902	ENSMUSG00000032036	ENSMUST00000115148	+	34293710	34842865	Genebody	304150
chr9	34842601	34842800	200	Down	-0.83	3.11393e-05	0.0337106	ENSMUSG00000032036	ENSMUST00000077837	+	34798503	34843889	Genebody	44197.5
chr9	36533661	36533980	320	Down	-0.13	7.62291e-11	1.00728e-07	ENSMUSG00000032113	ENSMUST00000172742	-	36531446	36534036	ProximalPromoter	215.5
chr9	37433981	37434180	200	Down	-0.2	1.3152e-11	4.37646e-08	ENSMUSG00000001942	ENSMUST00000002007	+	37421431	37455903	Genebody	12649.5
chr9	41917681	41917880	200	Up	0.81	1.51844e-05	0.0171211	ENSMUSG00000049313	ENSMUST00000060989	-	41772802	41932380	Genebody	14599.5
chr9	44294081	44294280	200	Down	-0.06	5.00443e-11	6.94844e-08						OtherIntergenic	NA
chr9	44533041	44533260	220	Down	-0.71	5.93583e-05	0.0604433	ENSMUSG00000048537	ENSMUST00000126818	-	44526414	44535433	Promoter3k	2282.5
chr9	45464901	45465100	200	Up	0.21	1.37675e-11	4.37646e-08	ENSMUSG00000032087	ENSMUST00000034592	+	45238375	45561247	Genebody	226626
chr9	50410721	50410920	200	Down	-0.07	2.01908e-11	4.4386e-08	ENSMUSG00000000171	ENSMUST00000000175	-	50404442	50411954	Promoter3k	1133.5
chr9	53514341	53514540	200	Down	-0.56	7.86486e-05	0.0779273	ENSMUSG00000055069	ENSMUST00000068449	-	53492214	53514337	ProximalPromoter	-103.5
chr9	56483781	56483980	200	Down	-0.17	5.0155e-11	6.94844e-08	ENSMUSG00000049556	ENSMUST00000114247	-	56466911	56495467	Genebody	11586.5
chr9	56776241	56776440	200	Up	0.18	1.26844e-11	4.37646e-08	ENSMUSG00000032733	ENSMUST00000050916	-	56765006	56776178	ProximalPromoter	-162.5
chr9	57491281	57491480	200	Down	-0.21	1.22859e-11	4.37646e-08	ENSMUSG00000032312	ENSMUST00000034863	-	57474453	57493460	Promoter3k	2079.5
chr9	59509381	59509580	200	Up	0.05	4.5289e-11	6.94844e-08	ENSMUSG00000032294	ENSMUST00000034834	+	59504414	59527182	Genebody	5066.5
chr9	62369541	62369740	200	Down	-0.17	1.16623e-11	4.37646e-08	ENSMUSG00000041729	ENSMUST00000123379	-	62301089	62384767	Genebody	15126.5
chr9	62526061	62526260	200	Down	-0.19	1.15562e-11	4.37646e-08	ENSMUSG00000032243	ENSMUST00000159012	+	62525666	62624918	Promoter1k	494.5
chr9	62828921	62829120	200	Down	-0.13	1.72835e-11	4.37646e-08	ENSMUSG00000032405	ENSMUST00000168212	-	62730686	62828690	Promoter1k	-330.5
chr9	65063401	65063600	200	Down	-0.1	5.016e-11	6.94844e-08	ENSMUSG00000032392	ENSMUST00000093828	+	65062496	65083666	Promoter3k	1004.5
chr9	65529261	65529500	240	Up	0.57	4.81931e-05	0.0497624	ENSMUSG00000040652	ENSMUST00000136166	+	65524397	65536345	Genebody	4983.5
chr9	68903261	68903460	200	Down	-0.89	1.62372e-05	0.0182001	ENSMUSG00000032238	ENSMUST00000174296	+	68501697	69212301	Genebody	401664
chr9	77503581	77503780	200	Up	0.04	3.82399e-11	6.94844e-08	ENSMUSG00000044938	ENSMUST00000057781	+	77484538	77507925	Genebody	19142.5
chr9	78463541	78463740	200	Down	-0.12	3.58039e-11	6.73508e-08	ENSMUSG00000046186	ENSMUST00000163608	+	78463569	78465896	ProximalPromoter	71.5
chr9	96338181	96338380	200	Down	-0.41	1.42883e-11	4.37646e-08	ENSMUSG00000056418	ENSMUST00000070500	-	96336202	96337853	Promoter1k	-427.5
chr9	106051241	106051440	200	Down	-0.26	1.47657e-11	4.37646e-08	ENSMUSG00000086296	ENSMUST00000143956	+	106051017	106062036	Promoter1k	323.5
chr9	106076321	106076520	200	Down	-0.19	1.28354e-11	4.37646e-08	ENSMUSG00000020257	ENSMUST00000020490	+	106073259	106094037	Genebody	3161.5
chr9	106183841	106184040	200	Down	-0.02	4.96435e-11	6.94844e-08	ENSMUSG00000023345	ENSMUST00000068577	+	106183710	106252207	ProximalPromoter	230.5
chr9	106183921	106184120	200	Up	0.06	5.04699e-11	6.94844e-08	ENSMUSG00000023345	ENSMUST00000068577	+	106183710	106252207	Promoter1k	310.5
chr9	106203601	106203800	200	Down	-0.33	2.0325e-11	4.4386e-08	ENSMUSG00000023345	ENSMUST00000024116	+	106193169	106252852	Genebody	10531.5
chr9	106788161	106788360	200	Down	-0.26	1.89622e-11	4.37646e-08	ENSMUSG00000045365	ENSMUST00000055843	-	106786315	106789331	Promoter3k	1070.5
chr9	108352481	108352680	200	Down	-0.2	1.17691e-11	4.37646e-08	ENSMUSG00000032609	ENSMUST00000035232	-	108349988	108354708	Promoter3k	2127.5
chr9	108961661	108961860	200	Down	-0.18	1.30099e-11	4.37646e-08	ENSMUSG00000049734	ENSMUST00000112053	-	108960451	108961765	ProximalPromoter	4.5
chr9	110378141	110378340	200	Down	-0.1	4.69202e-11	6.94844e-08	ENSMUSG00000054792	ENSMUST00000149190	-	110328431	110379094	Promoter1k	853.5
chr9	114899081	114899280	200	Down	-0.8	6.3391e-05	0.0640625						OtherIntergenic	NA
chr9	117158541	117158740	200	Up	0.77	7.29007e-05	0.0728017	ENSMUSG00000039607	ENSMUST00000084824	-	116852240	117160715	Promoter3k	2074.5
chr9	120037901	120038120	220	Down	-0.07	4.64089e-11	6.94844e-08	ENSMUSG00000065041	ENSMUST00000083107	+	120037897	120038053	ProximalPromoter	113.5
chr9	120037981	120038200	220	Up	0.1	4.50435e-11	6.94844e-08	ENSMUSG00000032518	ENSMUST00000035105	+	120036883	120041487	Promoter3k	1207.5
chr9	121263201	121263400	200	Up	0.7	3.76848e-05	0.0399989	ENSMUSG00000032536	ENSMUST00000098282	+	121206619	121382735	Genebody	56681.5
chr10	7455601	7455800	200	Up	0.64	8.3374e-05	0.0820743	ENSMUSG00000019794	ENSMUST00000173400	+	7445805	7472547	Genebody	9895.5
chr10	40069461	40069660	200	Down	-0.89	6.65294e-05	0.0669643	ENSMUSG00000038491	ENSMUST00000044774	-	40068897	40070047	Promoter1k	486.5
chr10	59748101	59748300	200	Down	-0.12	2.02338e-11	4.4386e-08	ENSMUSG00000004207	ENSMUST00000165878	+	59747208	59765345	Promoter1k	992.5
chr10	69198701	69198900	200	Up	0.85	2.1833e-05	0.024012	ENSMUSG00000069601	ENSMUST00000092432	+	68996969	69478381	Genebody	201832
chr10	70679381	70679580	200	Up	0.82	3.01519e-05	0.0328287						OtherIntergenic	NA
chr10	74567221	74567560	340	Down	-0.19	4.6493e-11	6.94844e-08	ENSMUSG00000009681	ENSMUST00000041070	+	74523775	74645699	Genebody	43615.5
chr10	75243541	75243760	220	Down	-0.09	4.61497e-11	6.94844e-08	ENSMUSG00000001665	ENSMUST00000174187	-	75239498	75243795	ProximalPromoter	144.5
chr10	77471601	77471920	320	Down	-0.19	4.59196e-11	6.94844e-08	ENSMUSG00000020277	ENSMUST00000145716	-	77463424	77472828	Promoter3k	1067.5
chr10	77921361	77921560	200	Down	-0.03	4.53604e-11	6.94844e-08	ENSMUSG00000032788	ENSMUST00000105385	-	77903441	77927598	Genebody	6137.5
chr10	79227761	79227960	200	Down	-0.26	1.88635e-11	4.37646e-08	ENSMUSG00000035890	ENSMUST00000047203	-	79221259	79229666	Promoter3k	1805.5
chr10	79501461	79501660	200	Up	0.06	4.66482e-11	6.94844e-08	ENSMUSG00000004667	ENSMUST00000165412	-	79500188	79502435	Promoter1k	874.5
chr10	79615141	79615340	200	Down	-0.23	1.47416e-11	4.37646e-08	ENSMUSG00000035621	ENSMUST00000144526	+	79613982	79616441	Promoter3k	1258.5
chr10	79621781	79621980	200	Down	-0.16	2.03508e-05	0.0224932	ENSMUSG00000035621	ENSMUST00000042057	+	79611016	79621113	Genebody	10864.5
chr10	79634961	79635160	200	Down	-0.24	4.79156e-05	0.0496107	ENSMUSG00000045193	ENSMUST00000147190	+	79634726	79635443	Promoter1k	334.5
chr10	79786121	79786320	200	Down	-0.05	5.03705e-11	6.94844e-08	ENSMUSG00000020131	ENSMUST00000135071	-	79784866	79792144	Genebody	5923.5
chr10	79793101	79793300	200	Down	-0.19	1.31549e-11	4.37646e-08	ENSMUSG00000035504	ENSMUST00000153167	+	79792942	79797177	Promoter1k	258.5
chr10	80051121	80051320	200	Down	-0.19	1.22883e-11	4.37646e-08	ENSMUSG00000003346	ENSMUST00000095435	-	80046399	80053049	Promoter3k	1828.5
chr10	80317041	80317340	300	Down	-0.21	4.61436e-11	6.94844e-08	ENSMUSG00000035215	ENSMUST00000035775	-	80315569	80317954	Promoter1k	763.5
chr10	80362041	80362240	200	Down	-0.23	1.25053e-11	4.37646e-08	ENSMUSG00000059406	ENSMUST00000049491	+	80342464	80362186	Genebody	19676.5
chr10	80776401	80776640	240	Down	-0.73	4.72232e-05	0.0490274	ENSMUSG00000034902	ENSMUST00000161586	+	80776242	80780765	Promoter1k	278.5
chr10	80784561	80784760	200	Up	0.22	1.66522e-11	4.37646e-08	ENSMUSG00000034889	ENSMUST00000050867	+	80783847	80788996	Promoter1k	813.5
chr10	80812801	80813000	200	Down	-0.07	3.33459e-11	6.33544e-08	ENSMUSG00000020232	ENSMUST00000129482	-	80811790	80813062	ProximalPromoter	161.5
chr10	80879881	80880080	200	Down	-0.41	1.45773e-11	4.37646e-08	ENSMUSG00000055053	ENSMUST00000078185	-	80861882	80889859	Genebody	9878.5
chr10	80890061	80890300	240	Down	-0.06	4.63576e-11	6.94844e-08	ENSMUSG00000055053	ENSMUST00000117966	-	80863697	80893750	Genebody	3569.5
chr10	80958301	80958500	200	Down	-0.23	1.12824e-11	4.37646e-08	ENSMUSG00000020238	ENSMUST00000151680	-	80956067	80959087	Promoter1k	686.5
chr10	81024241	81024440	200	Down	-0.45	1.49146e-11	4.37646e-08	ENSMUSG00000054452	ENSMUST00000105318	+	81023922	81029107	Promoter1k	418.5
chr10	81104921	81105120	200	Down	-0.06	1.98486e-11	4.43655e-08	ENSMUSG00000054708	ENSMUST00000123305	+	81103676	81105708	Promoter3k	1344.5
chr10	82094041	82094240	200	Down	-0.22	1.78507e-11	4.37646e-08	ENSMUSG00000034674	ENSMUST00000133227	+	82092620	82104067	Promoter3k	1520.5
chr10	87015561	87015760	200	Up	0.79	3.90158e-05	0.0412962	ENSMUSG00000020051	ENSMUST00000133293	+	87009417	87033077	Genebody	6243.5
chr10	120787941	120788140	200	Down	-0.24	6.17674e-05	0.0625882						OtherIntergenic	NA
chr10	121885821	121886020	200	Down	-0.19	1.43383e-11	4.37646e-08	ENSMUSG00000020123	ENSMUST00000020323	+	121885554	121890509	Promoter1k	366.5
chr10	126763321	126763520	200	Down	-0.25	1.3746e-11	4.37646e-08	ENSMUSG00000040345	ENSMUST00000069548	+	126760782	126766999	Promoter3k	2638.5
chr10	128243521	128243720	200	Up	0.18	1.20385e-11	4.37646e-08	ENSMUSG00000025354	ENSMUST00000105231	+	128242689	128256315	Promoter1k	931.5
chr11	3025481	3025680	200	Up	0.03	4.56443e-11	6.94844e-08	ENSMUSG00000082286	ENSMUST00000145164	+	3025906	3029399	Promoter1k	-325.5
chr11	3027181	3027380	200	Down	-0.04	1.44836e-10	1.77247e-07	ENSMUSG00000082286	ENSMUST00000132408	+	3025938	3029212	Promoter3k	1342.5
chr11	3028241	3028500	260	Down	-0.04	7.61752e-11	1.00728e-07	ENSMUSG00000082286	ENSMUST00000132408	+	3025938	3029212	Promoter3k	2432.5
chr11	3029321	3029520	200	Down	-0.07	4.9989e-11	6.94844e-08	ENSMUSG00000082286	ENSMUST00000152828	+	3028974	3030149	Promoter1k	446.5
chr11	3030701	3031040	340	Down	-0.07	1.23832e-10	1.54783e-07	ENSMUSG00000082286	ENSMUST00000119128	+	3026008	3031007	Genebody	4862.5
chr11	3032601	3032800	200	Down	-0.03	8.18134e-11	1.04321e-07	ENSMUSG00000023764	ENSMUST00000144447	-	3031889	3036010	Genebody	3309.5
chr11	3033641	3033840	200	Up	0.04	3.7596e-11	6.93487e-08	ENSMUSG00000023764	ENSMUST00000144447	-	3031889	3036010	Promoter3k	2269.5
chr11	3034361	3034580	220	Down	-0.07	5.22989e-11	7.18723e-08	ENSMUSG00000023764	ENSMUST00000144447	-	3031889	3036010	Promoter3k	1539.5
chr11	3035001	3035360	360	Down	-0.07	1.21921e-10	1.52898e-07	ENSMUSG00000023764	ENSMUST00000144447	-	3031889	3036010	Promoter1k	829.5
chr11	3036421	3036620	200	Up	0.1	1.78354e-11	4.37646e-08	ENSMUSG00000023764	ENSMUST00000137633	-	3031892	3042381	Genebody	5860.5
chr11	3037001	3037240	240	Down	-0.14	7.44314e-11	1.00427e-07	ENSMUSG00000023764	ENSMUST00000137633	-	3031892	3042381	Genebody	5260.5
chr11	3037381	3037580	200	Up	0.1	7.44024e-11	1.00427e-07	ENSMUSG00000023764	ENSMUST00000137633	-	3031892	3042381	Genebody	4900.5
chr11	3042861	3043060	200	Down	-0.03	8.08217e-11	1.04105e-07	ENSMUSG00000087111	ENSMUST00000131021	+	3042050	3043366	Promoter1k	910.5
chr11	3043241	3043440	200	Down	-0.12	3.735e-05	0.0396989	ENSMUSG00000087111	ENSMUST00000131021	+	3042050	3043366	Promoter3k	1290.5
chr11	3043761	3043980	220	Down	-0.17	3.74336e-11	6.92172e-08	ENSMUSG00000023764	ENSMUST00000126746	-	3031890	3064600	Genebody	20729.5
chr11	3044401	3044600	200	Down	-0.06	7.55068e-11	1.00467e-07	ENSMUSG00000023764	ENSMUST00000133882	-	3044222	3046359	Promoter3k	1858.5
chr11	3044881	3045100	220	Down	-0.15	1.30774e-10	1.61863e-07	ENSMUSG00000023764	ENSMUST00000146888	-	3044883	3046725	Promoter3k	1734.5
chr11	3052941	3053140	200	Down	-0.04	4.52357e-11	6.94844e-08	ENSMUSG00000023764	ENSMUST00000126746	-	3031890	3064600	Genebody	11559.5
chr11	3053401	3053600	200	Down	-0.09	2.86146e-11	5.59026e-08	ENSMUSG00000023764	ENSMUST00000141422	-	3053386	3077496	Genebody	23995.5
chr11	3055961	3056160	200	Up	0.09	4.50651e-11	6.94844e-08	ENSMUSG00000023764	ENSMUST00000141422	-	3053386	3077496	Genebody	21435.5
chr11	3056701	3056900	200	Down	-0.14	8.15774e-11	1.04273e-07	ENSMUSG00000023764	ENSMUST00000141422	-	3053386	3077496	Genebody	20695.5
chr11	3057861	3058060	200	Down	-0.03	1.33853e-10	1.64868e-07	ENSMUSG00000023764	ENSMUST00000156655	-	3056814	3070707	Genebody	12746.5
chr11	3058201	3058400	200	Up	0.02	8.13901e-11	1.04273e-07	ENSMUSG00000023764	ENSMUST00000156655	-	3056814	3070707	Genebody	12406.5
chr11	3059661	3059940	280	Up	0.03	2.26959e-10	2.73346e-07	ENSMUSG00000023764	ENSMUST00000156655	-	3056814	3070707	Genebody	10906.5
chr11	3062781	3062980	200	Down	-0.03	7.13818e-11	9.77437e-08	ENSMUSG00000023764	ENSMUST00000156655	-	3056814	3070707	Genebody	7826.5
chr11	3065641	3065840	200	Down	-0.03	7.29592e-11	9.94432e-08	ENSMUSG00000023764	ENSMUST00000156655	-	3056814	3070707	Genebody	4966.5
chr11	3066221	3066420	200	Down	-0.05	4.99384e-11	6.94844e-08	ENSMUSG00000023764	ENSMUST00000156655	-	3056814	3070707	Genebody	4386.5
chr11	3067801	3068000	200	Down	-0.04	5.02992e-11	6.94844e-08	ENSMUSG00000023764	ENSMUST00000156655	-	3056814	3070707	Promoter3k	2806.5
chr11	3072321	3072520	200	Down	-0.02	9.1722e-11	1.15983e-07	ENSMUSG00000023764	ENSMUST00000143442	-	3060037	3076469	Genebody	4048.5
chr11	3083801	3084000	200	Up	0.09	4.59039e-11	6.94844e-08	ENSMUSG00000023764	ENSMUST00000155763	-	3065627	3087358	Genebody	3457.5
chr11	3088761	3088960	200	Up	0.03	7.57499e-11	1.00467e-07	ENSMUSG00000023764	ENSMUST00000118627	-	3085570	3093427	Genebody	4566.5
chr11	3092401	3092680	280	Down	-0.1	7.7539e-11	1.01249e-07	ENSMUSG00000023764	ENSMUST00000118627	-	3085570	3093427	Promoter1k	886.5
chr11	3734321	3734520	200	Down	-0.5	4.35022e-05	0.0456633	ENSMUSG00000020435	ENSMUST00000135250	-	3624404	3763906	Genebody	29485.5
chr11	6166661	6166860	200	Up	0.04	4.51217e-11	6.94844e-08	ENSMUSG00000004393	ENSMUST00000151446	-	6165639	6167775	Promoter3k	1014.5
chr11	9019001	9019200	200	Up	0.23	1.15975e-11	4.37646e-08	ENSMUSG00000020407	ENSMUST00000168121	+	9018629	9019676	Promoter1k	471.5
chr11	11016061	11016260	200	Down	-0.21	1.65434e-11	4.37646e-08	ENSMUSG00000050830	ENSMUST00000109681	+	11014225	11163529	Promoter3k	1935.5
chr11	28265681	28265880	200	Down	-0.21	1.70522e-11	4.37646e-08						Genedesert	NA
chr11	28483141	28483340	200	Down	-0.2	1.44105e-11	4.37646e-08	ENSMUSG00000032878	ENSMUST00000109501	-	28475196	28484266	Promoter3k	1025.5
chr11	43287881	43288080	200	Down	-0.22	1.56009e-11	4.37646e-08	ENSMUSG00000046491	ENSMUST00000057679	+	43287807	43305027	ProximalPromoter	173.5
chr11	53953481	53953720	240	Up	0.02	8.16386e-11	1.04273e-07						OtherIntergenic	NA
chr11	53953581	53953780	200	Down	-0.03	7.84164e-11	1.0187e-07						OtherIntergenic	NA
chr11	53953921	53954140	220	Up	0.08	8.11409e-11	1.04273e-07						OtherIntergenic	NA
chr11	57522641	57522840	200	Down	-0.78	3.46449e-05	0.0369902	ENSMUSG00000020520	ENSMUST00000108846	+	57458966	57540413	Genebody	63774.5
chr11	59924081	59924280	200	Up	0.79	2.03632e-05	0.0224932	ENSMUSG00000062115	ENSMUST00000132012	+	59918678	59998933	Genebody	5502.5
chr11	59928221	59928420	200	Down	-0.19	1.40703e-11	4.37646e-08	ENSMUSG00000051008	ENSMUST00000130746	-	59925720	59928732	Promoter1k	411.5
chr11	59974061	59974260	200	Up	0.05	5.0282e-11	6.94844e-08	ENSMUSG00000062115	ENSMUST00000090806	+	59953585	60005527	Genebody	20575.5
chr11	60115501	60115700	200	Down	-0.1	1.94229e-11	4.39307e-08	ENSMUSG00000000538	ENSMUST00000063998	-	60069501	60166373	Genebody	50772.5
chr11	60542541	60542740	200	Down	-0.16	1.07501e-11	4.37646e-08	ENSMUSG00000018599	ENSMUST00000146159	+	60541946	60544165	Promoter1k	694.5
chr11	67568921	67569140	220	Up	0.73	9.16433e-05	0.0889473	ENSMUSG00000049928	ENSMUST00000051765	-	67519931	67584655	Genebody	15624.5
chr11	68914861	68915060	200	Up	0.14	5.78764e-05	0.0591184	ENSMUSG00000020893	ENSMUST00000142392	+	68914010	68919798	Promoter1k	950.5
chr11	68947801	68948100	300	Down	-0.26	3.927e-11	6.94844e-08	ENSMUSG00000020892	ENSMUST00000156874	+	68947818	68956352	ProximalPromoter	132.5
chr11	69221741	69221940	200	Up	0.2	1.38629e-05	0.0157244	ENSMUSG00000018476	ENSMUST00000094077	-	69212009	69227177	Genebody	5336.5
chr11	69227641	69227840	200	Up	0.17	1.15578e-11	4.37646e-08	ENSMUSG00000018476	ENSMUST00000094077	-	69212009	69227177	Promoter1k	-563.5
chr11	70040081	70040280	200	Down	-0.23	1.30735e-11	4.37646e-08	ENSMUSG00000000317	ENSMUST00000000326	-	70037629	70043241	Genebody	3060.5
chr11	75267561	75267760	200	Down	-0.1	1.69219e-11	4.37646e-08	ENSMUSG00000045374	ENSMUST00000117392	-	75254449	75267940	Promoter1k	279.5
chr11	75276141	75276340	200	Down	-0.22	1.65081e-11	4.37646e-08	ENSMUSG00000085148	ENSMUST00000134345	+	75275145	75277531	Promoter3k	1095.5
chr11	75301101	75301320	220	Up	0.26	1.20491e-11	4.37646e-08	ENSMUSG00000020850	ENSMUST00000131283	+	75300356	75309322	Promoter1k	854.5
chr11	75386061	75386260	200	Down	-0.25	1.09359e-11	4.37646e-08	ENSMUSG00000038178	ENSMUST00000169547	+	75380339	75387802	Genebody	5821.5
chr11	75779981	75780180	200	Down	-0.22	1.62187e-11	4.37646e-08						OtherIntergenic	NA
chr11	79425301	79425500	200	Down	-0.22	1.70607e-11	4.37646e-08	ENSMUSG00000087434	ENSMUST00000145652	-	79420580	79436665	Genebody	11264.5
chr11	82721181	82721380	200	Down	-0.2	1.51352e-11	4.37646e-08	ENSMUSG00000020692	ENSMUST00000147915	-	82718423	82721844	Promoter1k	563.5
chr11	83156101	83156300	200	Up	0.8	7.95442e-05	0.0787121	ENSMUSG00000035152	ENSMUST00000132178	+	83116204	83156349	Genebody	39996.5
chr11	87406301	87406500	200	Down	-0.22	1.71904e-11	4.37646e-08	ENSMUSG00000018401	ENSMUST00000123105	+	87405965	87411233	Promoter1k	435.5
chr11	96912721	96912920	200	Down	-0.1	1.66213e-11	4.37646e-08	ENSMUSG00000038534	ENSMUST00000154084	+	96912133	96914137	Promoter1k	687.5
chr11	96913161	96913360	200	Down	-0.25	1.73462e-11	4.37646e-08	ENSMUSG00000038534	ENSMUST00000154084	+	96912133	96914137	Promoter3k	1127.5
chr11	97266361	97266560	200	Up	0.06	4.79318e-11	6.94844e-08						OtherIntergenic	NA
chr11	97546881	97547080	200	Down	-0.21	1.18119e-11	4.37646e-08	ENSMUSG00000078695	ENSMUST00000107584	+	97547139	97549935	ProximalPromoter	-158.5
chr11	98615421	98615620	200	Down	-0.2	9.355e-06	0.0107395	ENSMUSG00000058756	ENSMUST00000124072	+	98614899	98629717	Promoter1k	621.5
chr11	98615661	98615860	200	Down	-0.06	4.13177e-11	6.94844e-08	ENSMUSG00000058756	ENSMUST00000124072	+	98614899	98629717	Promoter1k	861.5
chr11	98802861	98803060	200	Down	-0.17	3.46555e-05	0.0369902	ENSMUSG00000037992	ENSMUST00000147985	+	98801025	98811804	Promoter3k	1935.5
chr11	101034561	101034760	200	Down	-0.18	1.2507e-11	4.37646e-08	ENSMUSG00000044052	ENSMUST00000062759	-	101034310	101036757	Promoter3k	2096.5
chr11	101055281	101055480	200	Up	0.71	6.92654e-05	0.0695368	ENSMUSG00000006920	ENSMUST00000134622	-	101054588	101055736	Promoter1k	355.5
chr11	101527961	101528160	200	Down	-0.62	1.59404e-05	0.0178939	ENSMUSG00000034936	ENSMUST00000039388	+	101526854	101529146	Promoter3k	1206.5
chr11	101825001	101825200	200	Down	-0.32	1.8928e-11	4.37646e-08	ENSMUSG00000001494	ENSMUST00000001534	-	101823771	101828329	Genebody	3228.5
chr11	102080721	102081040	320	Down	-0.08	7.44387e-11	1.00427e-07	ENSMUSG00000008855	ENSMUST00000125072	-	102080466	102091460	Genebody	10579.5
chr11	102088001	102088200	200	Up	0.2	1.15622e-11	4.37646e-08	ENSMUSG00000008855	ENSMUST00000125072	-	102080466	102091460	Genebody	3359.5
chr11	102088541	102088740	200	Up	0.18	1.25539e-11	4.37646e-08	ENSMUSG00000008855	ENSMUST00000125072	-	102080466	102091460	Promoter3k	2819.5
chr11	102260781	102260980	200	Down	-0.17	2.45497e-11	4.9667e-08	ENSMUSG00000006575	ENSMUST00000128331	+	102259432	102261093	Promoter3k	1448.5
chr11	102785961	102786160	200	Down	-0.22	1.25668e-11	4.37646e-08	ENSMUSG00000051378	ENSMUST00000132502	-	102777799	102786402	Promoter1k	341.5
chr11	107172261	107172460	200	Down	-0.19	1.11373e-11	4.37646e-08	ENSMUSG00000040430	ENSMUST00000134763	-	107087570	107209444	Genebody	37083.5
chr11	107408141	107408340	200	Down	-0.08	5.01088e-11	6.94844e-08	ENSMUSG00000059706	ENSMUST00000147445	-	107393070	107409687	Promoter3k	1446.5
chr11	107923461	107923660	200	Down	-0.76	9.46313e-05	0.0913395	ENSMUSG00000050965	ENSMUST00000165633	-	107800659	108205184	Genebody	281624
chr11	108788301	108788500	200	Down	-0.63	7.40248e-05	0.0738272	ENSMUSG00000000142	ENSMUST00000106711	+	108784494	108810825	Genebody	3906.5
chr11	108873261	108873460	200	Down	-0.03	1.27413e-10	1.58218e-07						OtherIntergenic	NA
chr11	113546061	113546260	200	Up	0.22	1.28476e-11	4.37646e-08	ENSMUSG00000041623	ENSMUST00000123466	+	113545753	113549527	Promoter1k	407.5
chr11	113612601	113612800	200	Down	-0.32	1.84291e-11	4.37646e-08	ENSMUSG00000041598	ENSMUST00000053536	-	113588165	113613195	Promoter1k	494.5
chr11	114653101	114653300	200	Down	-0.24	2.11699e-11	4.51122e-08	ENSMUSG00000000202	ENSMUST00000156053	-	114652530	114657187	Genebody	3986.5
chr11	115111801	115112000	200	Down	-0.23	3.61064e-06	0.00426099	ENSMUSG00000020734	ENSMUST00000003351	-	115110482	115126743	Genebody	14842.5
chr11	116274621	116274820	200	Down	-0.24	1.5495e-11	4.37646e-08	ENSMUSG00000052949	ENSMUST00000149682	-	116264154	116274346	Promoter1k	-374.5
chr11	116983441	116983640	200	Down	-0.16	1.10711e-11	4.37646e-08	ENSMUSG00000020823	ENSMUST00000146585	+	116976565	116990077	Genebody	6975.5
chr11	117829501	117829700	200	Down	-0.18	7.15234e-06	0.00829852	ENSMUSG00000053113	ENSMUST00000054002	-	117827392	117830500	Promoter1k	899.5
chr11	117847421	117847620	200	Up	0.05	4.9988e-11	6.94844e-08	ENSMUSG00000017715	ENSMUST00000132676	+	117847605	117885325	ProximalPromoter	-84.5
chr11	119656921	119657120	200	Up	0.22	1.58736e-11	4.37646e-08	ENSMUSG00000025583	ENSMUST00000127899	+	119517257	119727124	Genebody	139764
chr11	119902421	119902620	200	Down	-0.22	1.66497e-11	4.37646e-08	ENSMUSG00000025375	ENSMUST00000103019	-	119868633	119903096	Promoter1k	575.5
chr11	119947301	119947600	300	Down	-0.12	7.4663e-11	1.00427e-07	ENSMUSG00000039781	ENSMUST00000106229	-	119925743	119948141	Promoter1k	690.5
chr11	120171801	120172000	200	Up	0.2	1.47571e-11	4.37646e-08						OtherIntergenic	NA
chr11	120219201	120219400	200	Down	-0.23	1.61913e-11	4.37646e-08						OtherIntergenic	NA
chr11	120239181	120239380	200	Down	-0.23	1.49302e-11	4.37646e-08	ENSMUSG00000025384	ENSMUST00000152346	-	120238636	120240049	Promoter1k	768.5
chr11	120346981	120347180	200	Down	-0.03	5.01873e-11	6.94844e-08	ENSMUSG00000039640	ENSMUST00000137619	+	120346340	120349771	Promoter1k	740.5
chr11	120409901	120410100	200	Up	0.18	1.22683e-11	4.37646e-08	ENSMUSG00000061111	ENSMUST00000135515	-	120404201	120411015	Promoter3k	1014.5
chr11	120458621	120458900	280	Down	-0.13	8.6269e-11	1.09269e-07	ENSMUSG00000025134	ENSMUST00000156685	-	120456929	120459545	Promoter1k	784.5
chr11	120574381	120574700	320	Down	-0.09	3.9069e-11	6.94844e-08	ENSMUSG00000025144	ENSMUST00000106155	-	120572255	120575046	Promoter1k	505.5
chr11	121564841	121565040	200	Down	-0.15	3.94129e-05	0.0415431	ENSMUSG00000039208	ENSMUST00000125580	+	121564076	121577143	Promoter1k	864.5
chr12	3109901	3110240	340	Down	-0.03	7.30155e-11	9.94432e-08						Pericentromere	NA
chr12	3825261	3825460	200	Up	0.19	1.13895e-11	4.37646e-08	ENSMUSG00000020661	ENSMUST00000173700	+	3806006	3838814	Genebody	19354.5
chr12	3870821	3871020	200	Down	-0.25	1.89388e-11	4.37646e-08	ENSMUSG00000020661	ENSMUST00000173197	+	3866190	3876062	Genebody	4730.5
chr12	6004241	6004520	280	Up	0.71	4.46308e-05	0.0467188						Genedesert	NA
chr12	8343881	8344080	200	Down	-0.66	8.18426e-05	0.0807761	ENSMUSG00000020605	ENSMUST00000020927	+	8320238	8350630	Genebody	23742.5
chr12	29965861	29966060	200	Down	-0.19	1.44124e-11	4.37646e-08						OtherIntergenic	NA
chr12	55414001	55414200	200	Down	-0.18	1.23619e-11	4.37646e-08						OtherIntergenic	NA
chr12	72411281	72411480	200	Down	-0.06	2.67226e-11	5.29764e-08	ENSMUSG00000044548	ENSMUST00000150639	+	72410970	72419881	Promoter1k	410.5
chr12	72595701	72595900	200	Up	0.25	1.34528e-11	4.37646e-08						OtherIntergenic	NA
chr12	75905221	75905540	320	Down	-0.04	1.19282e-10	1.50083e-07						OtherIntergenic	NA
chr12	85490861	85491060	200	Down	-0.56	2.94589e-05	0.0321202	ENSMUSG00000042507	ENSMUST00000110294	-	85490227	85534965	Genebody	44004.5
chr12	90079741	90080080	340	Up	0.82	1.6008e-07	0.000191282	ENSMUSG00000066392	ENSMUST00000164072	+	90033882	90091687	Genebody	46028.5
chr12	102137521	102137720	200	Down	-0.13	5.0413e-11	6.94844e-08	ENSMUSG00000047415	ENSMUST00000128306	-	102126081	102137734	ProximalPromoter	113.5
chr12	105710321	105710520	200	Down	-0.19	1.31432e-11	4.37646e-08	ENSMUSG00000021095	ENSMUST00000021513	-	105709418	105711537	Promoter3k	1116.5
chr12	109225201	109225520	320	Down	-0.2	2.15106e-11	4.51122e-08	ENSMUSG00000048251	ENSMUST00000109891	-	109153431	109241624	Genebody	16263.5
chr12	110152861	110153060	200	Down	-0.26	1.87233e-11	4.37646e-08	ENSMUSG00000040877	ENSMUST00000167816	+	110132481	110266662	Genebody	20479.5
chr12	110632001	110632200	200	Down	-0.26	1.75544e-11	4.37646e-08						OtherIntergenic	NA
chr12	112915741	112915940	200	Up	0.25	1.54929e-11	4.37646e-08	ENSMUSG00000060950	ENSMUST00000168338	+	112916315	112922113	Promoter1k	-474.5
chr12	112933461	112933660	200	Up	0.02	4.91252e-11	6.94844e-08						OtherIntergenic	NA
chr12	113047881	113048080	200	Down	-0.24	1.82962e-11	4.37646e-08	ENSMUSG00000021287	ENSMUST00000132177	-	113047976	113050432	Promoter3k	2451.5
chr12	113051541	113051860	320	Down	-0.08	8.076e-11	1.04105e-07	ENSMUSG00000021287	ENSMUST00000129258	-	113048111	113052063	Promoter1k	362.5
chr12	113383741	113383940	200	Up	0.07	2.8129e-11	5.52379e-08	ENSMUSG00000021294	ENSMUST00000128402	+	113384445	113419957	Promoter1k	-604.5
chr13	3372421	3372620	200	Up	0.03	4.51919e-11	6.94844e-08						OtherIntergenic	NA
chr13	21872241	21872440	200	Down	-0.21	1.2271e-11	4.37646e-08	ENSMUSG00000058773	ENSMUST00000080511	-	21871751	21872494	ProximalPromoter	153.5
chr13	43071781	43071980	200	Up	0.41	1.44163e-11	4.37646e-08	ENSMUSG00000054728	ENSMUST00000131942	+	42961615	43230673	Genebody	110266
chr13	45954021	45954260	240	Up	0.75	3.72201e-05	0.0396163	ENSMUSG00000046876	ENSMUST00000167708	-	45651816	46060326	Genebody	106186
chr13	47026141	47026340	200	Up	0.09	4.99789e-11	6.94844e-08	ENSMUSG00000021375	ENSMUST00000166754	-	46846112	47025087	Promoter3k	-1153.5
chr13	54676601	54676800	200	Down	-0.19	1.40702e-11	4.37646e-08	ENSMUSG00000025870	ENSMUST00000156024	+	54676407	54680377	Promoter1k	293.5
chr13	55462301	55462500	200	Down	-0.18	1.24981e-11	4.37646e-08	ENSMUSG00000021484	ENSMUST00000021940	-	55445193	55464144	Promoter3k	1743.5
chr13	55670901	55671100	200	Up	0.2	1.43681e-11	4.37646e-08	ENSMUSG00000021495	ENSMUST00000164224	-	55640679	55672348	Promoter3k	1347.5
chr13	58175821	58176020	200	Down	-0.25	1.5492e-11	4.37646e-08	ENSMUSG00000014164	ENSMUST00000160860	-	58105581	58214953	Genebody	39032.5
chr13	60227721	60227920	200	Down	-0.2	1.62702e-11	4.37646e-08						OtherIntergenic	NA
chr13	65343741	65343940	200	Down	-0.16	4.48193e-11	6.94844e-08						OtherIntergenic	NA
chr13	67035101	67035440	340	Up	0.23	4.31903e-11	6.94844e-08	ENSMUSG00000021518	ENSMUST00000021990	+	67033765	67099337	Promoter3k	1505.5
chr13	69749641	69749840	200	Down	-0.22	1.2288e-11	4.37646e-08	ENSMUSG00000091133	ENSMUST00000168625	-	69749375	69753779	Genebody	4038.5
chr13	76193441	76193640	200	Down	-0.07	2.03946e-11	4.44103e-08	ENSMUSG00000045509	ENSMUST00000056130	-	76192314	76194444	Promoter1k	903.5
chr13	81772001	81772220	220	Down	-0.07	4.5478e-11	6.94844e-08	ENSMUSG00000069170	ENSMUST00000146749	-	81718039	81772140	ProximalPromoter	29.5
chr13	81851901	81852100	200	Down	-0.21	1.43747e-11	4.37646e-08	ENSMUSG00000051098	ENSMUST00000057598	+	81850415	81892274	Promoter3k	1585.5
chr13	92901421	92901620	200	Up	0.07	3.17716e-11	6.0973e-08	ENSMUSG00000021708	ENSMUST00000146492	-	92798441	92901611	ProximalPromoter	90.5
chr13	93298901	93299100	200	Up	0.77	7.08794e-05	0.0709696	ENSMUSG00000021706	ENSMUST00000022217	-	93257062	93300823	Promoter3k	1822.5
chr13	94944261	94944460	200	Down	-0.11	1.77273e-11	4.37646e-08	ENSMUSG00000045312	ENSMUST00000121618	+	94943946	94965364	Promoter1k	414.5
chr13	98885741	98885940	200	Down	-0.78	8.72812e-05	0.0853678	ENSMUSG00000021662	ENSMUST00000109426	-	98668549	98976120	Genebody	90279.5
chr13	99680861	99681060	200	Down	-0.17	1.15572e-11	4.37646e-08	ENSMUSG00000009470	ENSMUST00000109401	-	99608973	99696339	Genebody	15378.5
chr13	100895541	100895740	200	Down	-0.18	1.18507e-11	4.37646e-08	ENSMUSG00000021645	ENSMUST00000134514	+	100894812	100897097	Promoter1k	828.5
chr13	101545221	101545420	200	Down	-0.2	5.01594e-11	6.94844e-08	ENSMUSG00000045273	ENSMUST00000136694	-	101542147	101545738	Promoter1k	417.5
chr13	102292961	102293180	220	Up	0.8	4.70524e-05	0.0489168						OtherIntergenic	NA
chr13	108589541	108589740	200	Down	-0.23	1.58607e-11	4.37646e-08	ENSMUSG00000032846	ENSMUST00000109285	-	108514697	108680258	Genebody	90617.5
chr14	27927861	27928060	200	Down	-0.36	6.56993e-06	0.00766963						OtherIntergenic	NA
chr14	32747481	32747680	200	Down	-0.48	1.5908e-11	4.37646e-08						OtherIntergenic	NA
chr14	32973801	32974000	200	Up	0.24	1.91752e-11	4.37646e-08	ENSMUSG00000056234	ENSMUST00000168385	+	32973166	32989312	Promoter1k	734.5
chr14	35582681	35582880	200	Down	-0.04	4.54163e-11	6.94844e-08	ENSMUSG00000085825	ENSMUST00000143244	+	35573412	35583739	Genebody	9368.5
chr14	52358881	52359080	200	Down	-0.3	2.62819e-11	5.25615e-08						OtherIntergenic	NA
chr14	55691501	55691720	220	Down	-0.25	5.45273e-06	0.00638504	ENSMUSG00000040721	ENSMUST00000036328	-	55680497	55710885	Genebody	19274.5
chr14	55714181	55714380	200	Up	0.2	1.11381e-11	4.37646e-08	ENSMUSG00000045691	ENSMUST00000050575	+	55713671	55717823	Promoter1k	609.5
chr14	55728361	55728560	200	Down	-0.23	1.17877e-11	4.37646e-08	ENSMUSG00000022208	ENSMUST00000124493	-	55726113	55734389	Genebody	5928.5
chr14	56300081	56300280	200	Down	-0.11	5.01419e-11	6.94844e-08	ENSMUSG00000007589	ENSMUST00000111342	-	56297938	56300629	Promoter1k	448.5
chr14	56364121	56364320	200	Down	-0.23	1.25019e-11	4.37646e-08	ENSMUSG00000002332	ENSMUST00000128802	-	56357856	56364436	ProximalPromoter	215.5
chr14	56381341	56381540	200	Down	-0.13	1.79044e-11	4.37646e-08	ENSMUSG00000040432	ENSMUST00000044554	+	56380760	56381843	Promoter1k	680.5
chr14	56518521	56518720	200	Down	-0.49	1.5923e-11	4.37646e-08	ENSMUSG00000022223	ENSMUST00000056121	-	56516357	56519069	Promoter1k	448.5
chr14	61104501	61104700	200	Down	-0.26	2.29556e-11	4.75353e-08						OtherIntergenic	NA
chr14	69893621	69893880	260	Down	-0.18	7.54304e-11	1.00467e-07	ENSMUSG00000034248	ENSMUST00000037064	-	69859907	69903160	Genebody	9409.5
chr14	69901981	69902180	200	Down	-0.04	5.01592e-11	6.94844e-08	ENSMUSG00000034248	ENSMUST00000037064	-	69859907	69903160	Promoter3k	1079.5
chr14	69954741	69954940	200	Up	0.1	2.13264e-11	4.51122e-08	ENSMUSG00000086274	ENSMUST00000134997	-	69946055	69955139	Promoter1k	298.5
chr14	69956781	69957080	300	Down	-0.07	7.8075e-11	1.016e-07	ENSMUSG00000022066	ENSMUST00000064846	+	69955254	69968389	Promoter3k	1676.5
chr14	69957781	69957980	200	Up	0.07	4.58598e-11	6.94844e-08	ENSMUSG00000022066	ENSMUST00000064846	+	69955254	69968389	Promoter3k	2626.5
chr14	69964801	69965000	200	Down	-0.25	1.09534e-11	4.37646e-08	ENSMUSG00000022066	ENSMUST00000064846	+	69955254	69968389	Genebody	9646.5
chr14	70401261	70401460	200	Down	-0.23	1.51302e-11	4.37646e-08	ENSMUSG00000022085	ENSMUST00000022678	+	70240226	70459693	Genebody	161134
chr14	70475601	70475800	200	Down	-0.2	1.31406e-11	4.37646e-08	ENSMUSG00000033730	ENSMUST00000035908	+	70477251	70479964	Promoter3k	-1550.5
chr14	77711101	77711300	200	Up	0.75	9.00241e-05	0.0875996	ENSMUSG00000022012	ENSMUST00000022589	+	77556622	78121214	Genebody	154578
chr14	112080501	112080700	200	Down	-0.31	1.87285e-11	4.37646e-08	ENSMUSG00000033214	ENSMUST00000095558	+	112078167	112080719	Promoter3k	2433.5
chr14	118535701	118535900	200	Up	0.25	1.31393e-11	4.37646e-08	ENSMUSG00000022131	ENSMUST00000022728	+	118536348	118563454	Promoter1k	-547.5
chr14	119322061	119322400	340	Down	-0.25	8.36236e-11	1.06273e-07	ENSMUSG00000042156	ENSMUST00000110728	-	119279990	119324609	Promoter3k	2378.5
chr14	120768461	120768660	200	Down	-0.18	1.25053e-11	4.37646e-08	ENSMUSG00000022139	ENSMUST00000022738	+	120674928	120807130	Genebody	93632.5
chr14	120899541	120899740	200	Up	0.72	3.55632e-05	0.0379058	ENSMUSG00000051615	ENSMUST00000062117	+	120877665	120906412	Genebody	21975.5
chr15	10107601	10107800	200	Down	-0.22	1.81077e-06	0.00216032	ENSMUSG00000005268	ENSMUST00000132361	+	10107535	10249745	ProximalPromoter	165.5
chr15	31530441	31530640	200	Up	0.23	1.28358e-11	4.37646e-08	ENSMUSG00000022234	ENSMUST00000159121	-	31525195	31531495	Promoter1k	954.5
chr15	43002181	43002380	200	Down	-0.22	1.40707e-11	4.37646e-08	ENSMUSG00000051920	ENSMUST00000063492	-	42852356	43002364	ProximalPromoter	83.5
chr15	59613881	59614080	200	Up	0.82	4.28137e-05	0.0450027						OtherIntergenic	NA
chr15	64752381	64752680	300	Down	-0.18	2.08477e-11	4.48826e-08	ENSMUSG00000022376	ENSMUST00000170178	-	64530603	64753858	Promoter3k	1327.5
chr15	72682781	72682980	200	Up	0.23	1.58898e-11	4.37646e-08	ENSMUSG00000047921	ENSMUST00000168191	-	72682598	72891634	Genebody	208754
chr15	73575001	73575200	200	Up	0.23	1.20359e-11	4.37646e-08	ENSMUSG00000059895	ENSMUST00000163582	+	73555359	73589196	Genebody	19741.5
chr15	74159241	74159440	200	Up	0.2	3.46552e-05	0.0369902						OtherIntergenic	NA
chr15	74360241	74360440	200	Down	-0.21	1.66854e-11	4.37646e-08	ENSMUSG00000034730	ENSMUST00000110015	+	74347113	74417853	Genebody	13227.5
chr15	74916961	74917160	200	Up	0.03	7.7679e-11	1.01258e-07						OtherIntergenic	NA
chr15	75718001	75718200	200	Down	-0.06	5.0259e-11	6.94844e-08						OtherIntergenic	NA
chr15	76162881	76163080	200	Down	-0.04	5.01477e-11	6.94844e-08	ENSMUSG00000022561	ENSMUST00000168948	+	76162956	76163677	ProximalPromoter	24.5
chr15	76199641	76199840	200	Down	-0.26	4.72923e-06	0.00555495	ENSMUSG00000022554	ENSMUST00000023213	+	76199327	76201833	Promoter1k	413.5
chr15	76469821	76470020	200	Down	-0.24	1.58719e-11	4.37646e-08	ENSMUSG00000059323	ENSMUST00000166974	-	76469288	76470270	Promoter1k	349.5
chr15	77760161	77760360	200	Up	0.27	1.22998e-11	4.37646e-08	ENSMUSG00000005354	ENSMUST00000005487	-	77745476	77759436	Promoter1k	-824.5
chr15	78861281	78861480	200	Down	-0.29	1.58768e-11	4.37646e-08	ENSMUSG00000006378	ENSMUST00000006544	+	78861303	78868778	ProximalPromoter	77.5
chr15	78873621	78873820	200	Down	-0.29	1.87244e-11	4.37646e-08	ENSMUSG00000006378	ENSMUST00000058004	+	78872314	78873988	Promoter3k	1406.5
chr15	79220201	79220400	200	Down	-0.25	1.89266e-11	4.37646e-08	ENSMUSG00000009035	ENSMUST00000074991	-	79191113	79233733	Genebody	13432.5
chr15	86045021	86045220	200	Down	-0.3	1.34362e-11	4.37646e-08	ENSMUSG00000051864	ENSMUST00000109385	+	86044991	86328929	ProximalPromoter	129.5
chr15	88039921	88040120	200	Up	0.78	8.50003e-05	0.0833514						OtherIntergenic	NA
chr15	93229721	93229920	200	Down	-0.21	6.63162e-06	0.00772976	ENSMUSG00000036167	ENSMUST00000165935	+	93228894	93321929	Promoter1k	926.5
chr15	97738621	97738820	200	Down	-0.44	1.39579e-11	4.37646e-08	ENSMUSG00000022479	ENSMUST00000173611	-	97715319	97739993	Promoter3k	1272.5
chr15	98558061	98558260	200	Down	-0.05	3.69889e-11	6.85617e-08	ENSMUSG00000003355	ENSMUST00000003445	-	98554803	98558629	Promoter1k	468.5
chr15	99481741	99481940	200	Down	-0.21	1.37683e-11	4.37646e-08	ENSMUSG00000023015	ENSMUST00000109581	-	99470229	99482074	ProximalPromoter	233.5
chr16	5234361	5234560	200	Up	0.17	1.07501e-11	4.37646e-08	ENSMUSG00000039427	ENSMUST00000153730	+	5233730	5239831	Promoter1k	730.5
chr16	15862041	15862240	200	Down	-0.2	1.4438e-11	4.37646e-08	ENSMUSG00000022671	ENSMUST00000137864	-	15848535	15862815	Promoter1k	674.5
chr16	17132061	17132260	200	Down	-0.18	1.2576e-11	4.37646e-08	ENSMUSG00000022769	ENSMUST00000023453	-	17130230	17132476	Promoter1k	315.5
chr16	17804781	17804980	200	Down	-0.66	8.22466e-05	0.0810695	ENSMUSG00000012017	ENSMUST00000012161	+	17797374	17808380	Genebody	7506.5
chr16	17910721	17910960	240	Down	-0.12	1.82804e-11	4.37646e-08	ENSMUSG00000003527	ENSMUST00000003621	-	17900803	17911441	Promoter1k	600.5
chr16	18249821	18250020	200	Up	0.07	4.61363e-11	6.94844e-08	ENSMUSG00000022721	ENSMUST00000100099	+	18249154	18253595	Promoter1k	766.5
chr16	18288561	18288760	200	Up	0.17	1.15549e-11	4.37646e-08	ENSMUSG00000022718	ENSMUST00000134431	-	18287675	18289263	Promoter1k	602.5
chr16	22774681	22774880	200	Down	-0.78	4.55826e-05	0.0474537						OtherIntergenic	NA
chr16	31003101	31003440	340	Down	-0.1	7.45411e-11	1.00427e-07	ENSMUSG00000047434	ENSMUST00000140566	-	30957546	31061513	Genebody	58242.5
chr16	35254301	35254500	200	Down	-0.18	8.1825e-06	0.0094219	ENSMUSG00000022840	ENSMUST00000023549	+	35154962	35304457	Genebody	99438.5
chr16	35981681	35981940	260	Up	0.06	2.53503e-11	5.09665e-08	ENSMUSG00000086324	ENSMUST00000173605	-	35966838	35983316	Promoter3k	1505.5
chr16	37916441	37916660	220	Down	-0.03	4.48684e-11	6.94844e-08	ENSMUSG00000046961	ENSMUST00000061274	+	37916581	38007613	ProximalPromoter	-30.5
chr16	65815941	65816140	200	Down	-0.25	1.5239e-11	4.37646e-08	ENSMUSG00000091243	ENSMUST00000168064	+	65815877	65863302	ProximalPromoter	163.5
chr16	89890501	89890700	200	Up	0.18	1.17882e-11	4.37646e-08	ENSMUSG00000002489	ENSMUST00000002588	-	89787355	89961072	Genebody	70471.5
chr16	91465501	91465700	200	Up	0.25	1.91708e-11	4.37646e-08	ENSMUSG00000084866	ENSMUST00000149172	+	91465348	91470366	Promoter1k	252.5
chr16	92302801	92303000	200	Down	-0.18	1.15584e-11	4.37646e-08	ENSMUSG00000051989	ENSMUST00000118064	+	92301540	92311669	Promoter3k	1360.5
chr16	93883661	93883860	200	Down	-0.19	1.3429e-11	4.37646e-08	ENSMUSG00000022945	ENSMUST00000023666	+	93884145	93906360	Promoter1k	-384.5
chr16	94550041	94550240	200	Down	-0.22	3.94131e-05	0.0415431	ENSMUSG00000022941	ENSMUST00000023660	+	94550026	94558542	ProximalPromoter	114.5
chr16	97756841	97757040	200	Up	0.19	4.75627e-06	0.00557809	ENSMUSG00000023341	ENSMUST00000024112	+	97757689	97782506	Promoter1k	-748.5
chr16	98217541	98217740	200	Up	0.21	1.66706e-11	4.37646e-08	ENSMUSG00000091751	ENSMUST00000169731	-	98215765	98218584	Promoter1k	943.5
chr17	3077861	3078060	200	Down	-0.06	2.13279e-11	4.51122e-08	ENSMUSG00000023795	ENSMUST00000142526	-	3076577	3082496	Genebody	4535.5
chr17	3081941	3082140	200	Down	-0.08	1.49671e-10	1.8287e-07	ENSMUSG00000023795	ENSMUST00000142526	-	3076577	3082496	Promoter1k	455.5
chr17	3082161	3082360	200	Down	-0.1	4.10259e-11	6.94844e-08	ENSMUSG00000023795	ENSMUST00000142526	-	3076577	3082496	ProximalPromoter	235.5
chr17	3082521	3082840	320	Up	0.02	2.01694e-10	2.45114e-07	ENSMUSG00000023795	ENSMUST00000127960	-	3078167	3084183	Promoter3k	1502.5
chr17	5000941	5001140	200	Down	-0.05	5.03858e-11	6.94844e-08	ENSMUSG00000069729	ENSMUST00000156775	+	4996428	5098186	Genebody	4612.5
chr17	5175841	5176040	200	Up	0.04	5.00853e-11	6.94844e-08	ENSMUSG00000069729	ENSMUST00000092723	+	4994938	5343505	Genebody	181002
chr17	5187181	5187380	200	Up	0.76	9.46127e-05	0.0913395	ENSMUSG00000069729	ENSMUST00000092723	+	4994938	5343505	Genebody	192342
chr17	6173021	6173220	200	Up	0.13	8.48389e-05	0.0833006	ENSMUSG00000034377	ENSMUST00000141059	+	6138147	6226841	Genebody	34973.5
chr17	8718261	8718460	200	Down	-0.23	1.82997e-11	4.37646e-08	ENSMUSG00000023868	ENSMUST00000115722	+	8718314	9116291	ProximalPromoter	46.5
chr17	23944421	23944620	200	Up	0.69	9.39297e-06	0.0107667	ENSMUSG00000039218	ENSMUST00000073292	+	23940165	23961192	Genebody	4355.5
chr17	24341881	24342080	200	Down	-0.22	1.31255e-11	4.37646e-08	ENSMUSG00000079662	ENSMUST00000024931	-	24340792	24346332	Genebody	4351.5
chr17	24343101	24343300	200	Down	-0.22	1.07524e-11	4.37646e-08	ENSMUSG00000079662	ENSMUST00000024931	-	24340792	24346332	Genebody	3131.5
chr17	24343441	24343640	200	Down	-0.25	1.60685e-11	4.37646e-08	ENSMUSG00000079662	ENSMUST00000024931	-	24340792	24346332	Promoter3k	2791.5
chr17	25022621	25022820	200	Down	-0.03	4.58728e-11	6.94844e-08	ENSMUSG00000039183	ENSMUST00000044252	-	25019555	25023295	Promoter1k	574.5
chr17	25034681	25034880	200	Down	-0.17	1.81206e-11	4.37646e-08	ENSMUSG00000024163	ENSMUST00000115228	-	25034477	25073839	Genebody	39058.5
chr17	25611841	25612040	200	Down	-0.24	3.61079e-06	0.00426099	ENSMUSG00000024175	ENSMUST00000025002	+	25608534	25613539	Genebody	3406.5
chr17	25772541	25772740	200	Down	-0.23	9.87744e-06	0.011305	ENSMUSG00000002279	ENSMUST00000164596	+	25716143	25773707	Genebody	56497.5
chr17	25863921	25864120	200	Down	-0.05	3.14427e-11	6.05182e-08	ENSMUSG00000019214	ENSMUST00000170070	-	25862520	25864355	Promoter1k	334.5
chr17	25921381	25921580	200	Down	-0.08	2.44939e-11	4.9667e-08	ENSMUSG00000061046	ENSMUST00000138100	-	25921077	25922250	Promoter1k	769.5
chr17	25965461	25965660	200	Up	0.02	4.56033e-11	6.94844e-08	ENSMUSG00000025737	ENSMUST00000160349	+	25960593	25965666	Genebody	4967.5
chr17	25968641	25968840	200	Down	-0.19	5.76587e-06	0.00674134	ENSMUSG00000039615	ENSMUST00000044911	-	25967580	25970306	Promoter3k	1565.5
chr17	25980261	25980460	200	Down	-0.05	3.54295e-11	6.69781e-08	ENSMUSG00000025733	ENSMUST00000115063	-	25975783	25981796	Promoter3k	1435.5
chr17	27075561	27075760	200	Down	-0.31	1.22869e-11	4.37646e-08	ENSMUSG00000024194	ENSMUST00000114931	-	27074917	27076367	Promoter1k	706.5
chr17	27090281	27090480	200	Up	0.23	1.95911e-11	4.41796e-08						OtherIntergenic	NA
chr17	27698781	27698980	200	Down	-0.25	1.89253e-11	4.37646e-08	ENSMUSG00000046711	ENSMUST00000118599	+	27693602	27699436	Genebody	5278.5
chr17	28047661	28047860	200	Down	-0.2	1.25682e-11	4.37646e-08	ENSMUSG00000024219	ENSMUST00000088027	+	28046316	28199542	Promoter3k	1444.5
chr17	30714061	30714260	200	Up	0.16	8.48388e-05	0.0833006	ENSMUSG00000062202	ENSMUST00000114635	-	30649982	30713394	Promoter1k	-766.5
chr17	32236941	32237140	200	Up	0.07	5.01786e-11	6.94844e-08	ENSMUSG00000002791	ENSMUST00000160550	-	32213493	32237231	ProximalPromoter	190.5
chr17	32254101	32254300	200	Down	-0.19	1.1132e-11	4.37646e-08	ENSMUSG00000090984	ENSMUST00000168210	+	32250373	32278784	Genebody	3827.5
chr17	34743441	34743640	200	Down	-0.2	1.31254e-11	4.37646e-08	ENSMUSG00000034254	ENSMUST00000173242	+	34741788	34748341	Promoter3k	1752.5
chr17	34763541	34763740	200	Down	-0.28	2.1548e-11	4.51122e-08	ENSMUSG00000015474	ENSMUST00000169287	-	34763433	34764095	Promoter1k	454.5
chr17	34987961	34988160	200	Down	-0.11	4.71435e-11	6.94844e-08	ENSMUSG00000024369	ENSMUST00000173065	+	34987352	34991034	Promoter1k	708.5
chr17	35380981	35381320	340	Down	-0.1	7.27897e-11	9.94432e-08	ENSMUSG00000019432	ENSMUST00000174757	+	35378722	35385970	Promoter3k	2428.5
chr17	35810161	35810360	200	Up	0.21	1.15546e-11	4.37646e-08	ENSMUSG00000001524	ENSMUST00000160711	-	35808984	35810504	ProximalPromoter	243.5
chr17	35959001	35959200	200	Down	-0.24	1.60912e-11	4.37646e-08	ENSMUSG00000003541	ENSMUST00000003635	+	35958628	35959868	Promoter1k	472.5
chr17	39984421	39984620	200	Down	-0.04	2.18541e-10	2.64044e-07	ENSMUSG00000045999	ENSMUST00000062783	-	39985047	39985772	Promoter3k	1251.5
chr17	45519601	45519800	200	Down	-0.85	8.71129e-05	0.0853129						OtherIntergenic	NA
chr17	45824001	45824200	200	Up	0.05	4.60187e-11	6.94844e-08	ENSMUSG00000023939	ENSMUST00000149040	+	45823305	45835127	Promoter1k	795.5
chr17	47831421	47831620	200	Down	-0.21	1.2555e-11	4.37646e-08	ENSMUSG00000079444	ENSMUST00000151540	-	47829164	47831685	ProximalPromoter	164.5
chr17	56356181	56356380	200	Down	-0.19	1.22967e-11	4.37646e-08	ENSMUSG00000001229	ENSMUST00000113056	-	56329183	56358259	Promoter3k	1978.5
chr17	56356641	56356840	200	Down	-0.09	2.55388e-11	5.12101e-08	ENSMUSG00000001229	ENSMUST00000113056	-	56329183	56358259	Promoter3k	1518.5
chr17	56357121	56357360	240	Down	-0.18	2.68476e-11	5.29954e-08	ENSMUSG00000001229	ENSMUST00000113056	-	56329183	56358259	Promoter3k	1018.5
chr17	56467721	56467920	200	Down	-0.18	1.20431e-11	4.37646e-08	ENSMUSG00000024201	ENSMUST00000139679	+	56465484	56495479	Promoter3k	2336.5
chr17	56609221	56609420	200	Down	-0.3	1.47557e-11	4.37646e-08	ENSMUSG00000013236	ENSMUST00000097302	-	56585268	56615903	Genebody	6582.5
chr17	56767141	56767340	200	Down	-0.25	1.18264e-11	4.37646e-08	ENSMUSG00000040828	ENSMUST00000051258	+	56767565	56803879	Promoter1k	-324.5
chr17	57073201	57073400	200	Down	-0.18	1.15599e-11	4.37646e-08	ENSMUSG00000024212	ENSMUST00000025053	-	57032034	57074836	Promoter3k	1535.5
chr17	57386101	57386300	200	Down	-0.21	1.62515e-11	4.37646e-08	ENSMUSG00000005823	ENSMUST00000005975	-	57374340	57387082	Promoter1k	881.5
chr17	72091481	72091680	200	Down	-0.22	1.25622e-11	4.37646e-08						OtherIntergenic	NA
chr18	3005621	3005960	340	Up	0.02	2.04224e-10	2.47533e-07						Pericentromere	NA
chr18	9214141	9214340	200	Down	-0.11	4.69872e-11	6.94844e-08	ENSMUSG00000036904	ENSMUST00000041080	+	9212853	9216199	Promoter3k	1387.5
chr18	32536281	32536480	200	Up	0.31	2.02067e-11	4.4386e-08	ENSMUSG00000085670	ENSMUST00000152429	-	32518710	32537938	Promoter3k	1557.5
chr18	35424701	35424900	200	Down	-0.24	1.93032e-11	4.37903e-08						OtherIntergenic	NA
chr18	35444041	35444240	200	Down	-0.77	7.00922e-05	0.070274	ENSMUSG00000024357	ENSMUST00000025215	-	35426053	35658579	Genebody	214438
chr18	36033001	36033200	200	Down	-0.09	5.0126e-11	6.94844e-08						OtherIntergenic	NA
chr18	38184801	38185000	200	Down	-0.18	1.39312e-05	0.0157782						OtherIntergenic	NA
chr18	39078341	39078580	240	Down	-0.58	2.45375e-05	0.0268699	ENSMUSG00000036585	ENSMUST00000134864	-	39018221	39088811	Genebody	10350.5
chr18	45718641	45718840	200	Down	-0.27	1.58682e-11	4.37646e-08	ENSMUSG00000054477	ENSMUST00000066890	+	45428658	45845678	Genebody	290082
chr18	46372181	46372420	240	Down	-0.23	3.84356e-11	6.94844e-08	ENSMUSG00000033949	ENSMUST00000037011	-	46324955	46372261	ProximalPromoter	-39.5
chr18	56731841	56732080	240	Up	0.49	6.49771e-05	0.0655782	ENSMUSG00000008301	ENSMUST00000132628	+	56722246	56739954	Genebody	9714.5
chr18	60878721	60879040	320	Down	-0.15	7.99588e-11	1.0352e-07	ENSMUSG00000054008	ENSMUST00000097564	-	60847745	60887217	Genebody	8336.5
chr18	60882401	60882600	200	Down	-0.21	1.14699e-11	4.37646e-08	ENSMUSG00000054008	ENSMUST00000097564	-	60847745	60887217	Genebody	4716.5
chr18	66451161	66451360	200	Down	-0.04	5.02523e-11	6.94844e-08	ENSMUSG00000085055	ENSMUST00000153479	+	66450927	66479261	Promoter1k	333.5
chr18	67503321	67503520	200	Down	-0.12	3.8239e-11	6.94844e-08	ENSMUSG00000046415	ENSMUST00000145081	-	67480862	67503757	Promoter1k	336.5
chr18	70213021	70213220	200	Down	-0.22	1.62693e-11	4.37646e-08	ENSMUSG00000024511	ENSMUST00000069749	-	70143309	70213242	ProximalPromoter	121.5
chr18	75619681	75619880	200	Down	-0.78	3.46449e-05	0.0369902	ENSMUSG00000052928	ENSMUST00000065082	-	75590877	75857208	Genebody	237428
chr18	80404401	80404600	200	Down	-0.3	1.3126e-11	4.37646e-08	ENSMUSG00000024571	ENSMUST00000125352	+	80403656	80404515	Promoter1k	844.5
chr19	4149521	4149720	200	Down	-0.26	1.437e-11	4.37646e-08	ENSMUSG00000024835	ENSMUST00000148733	+	4148631	4149634	Promoter1k	989.5
chr19	4169981	4170180	200	Down	-0.06	4.63054e-11	6.94844e-08	ENSMUSG00000090702	ENSMUST00000163181	+	4169565	4174284	Promoter1k	515.5
chr19	4303241	4303440	200	Down	-0.19	1.44099e-11	4.37646e-08	ENSMUSG00000024858	ENSMUST00000167511	-	4292566	4305208	Promoter3k	1867.5
chr19	5693621	5693820	200	Down	-0.21	1.49349e-11	4.37646e-08	ENSMUSG00000004054	ENSMUST00000004156	+	5689130	5702862	Genebody	4590.5
chr19	5728581	5728880	300	Down	-0.1	7.52639e-11	1.00467e-07	ENSMUSG00000024939	ENSMUST00000116558	-	5728086	5729633	Promoter1k	902.5
chr19	5770221	5770440	220	Down	-0.16	4.56228e-11	6.94844e-08	ENSMUSG00000024941	ENSMUST00000025890	-	5758426	5771401	Promoter3k	1070.5
chr19	5847461	5847660	200	Down	-0.18	1.20333e-11	4.37646e-08	ENSMUSG00000043488	ENSMUST00000135347	+	5848507	5851372	Promoter1k	-946.5
chr19	5849401	5849600	200	Down	-0.16	1.11282e-11	4.37646e-08	ENSMUSG00000043488	ENSMUST00000135347	+	5848507	5851372	Promoter1k	993.5
chr19	6084321	6084520	200	Down	-0.23	7.66394e-06	0.00887855	ENSMUSG00000024792	ENSMUST00000159859	-	6082605	6084927	Promoter1k	506.5
chr19	6242261	6242460	200	Down	-0.27	1.97746e-11	4.4342e-08	ENSMUSG00000024773	ENSMUST00000045351	+	6241667	6262335	Promoter1k	693.5
chr19	7008161	7008360	200	Up	0.11	5.02535e-11	6.94844e-08	ENSMUSG00000024957	ENSMUST00000025908	-	7000199	7009005	Promoter1k	744.5
chr19	7069901	7070100	200	Down	-0.06	5.00994e-11	6.94844e-08	ENSMUSG00000037349	ENSMUST00000041686	-	7067508	7070527	Promoter1k	526.5
chr19	11022801	11023000	200	Down	-0.18	1.22733e-11	4.37646e-08	ENSMUSG00000024732	ENSMUST00000025639	-	11015970	11023756	Promoter1k	855.5
chr19	15910501	15910720	220	Up	0.72	9.63423e-05	0.0925625						Genedesert	NA
chr19	16510701	16510900	200	Down	-0.23	1.83822e-11	4.37646e-08	ENSMUSG00000024697	ENSMUST00000025602	+	16510156	16685308	Promoter1k	644.5
chr19	23225981	23226180	200	Down	-0.12	4.99954e-11	6.94844e-08	ENSMUSG00000033863	ENSMUST00000036884	+	23215715	23241401	Genebody	10365.5
chr19	32909281	32909580	300	Up	0.69	5.8372e-05	0.0595446						OtherIntergenic	NA
chr19	36999981	37000180	200	Down	-0.32	2.35899e-11	4.81923e-08	ENSMUSG00000040565	ENSMUST00000099494	+	37000568	37088547	Promoter1k	-487.5
chr19	37313181	37313380	200	Down	-0.23	1.65084e-11	4.37646e-08						OtherIntergenic	NA
chr19	53405101	53405300	200	Down	-0.41	1.37207e-11	4.37646e-08	ENSMUSG00000025025	ENSMUST00000111737	+	53404935	53450300	Promoter1k	265.5
chr19	57684101	57684300	200	Up	0.68	1.91081e-05	0.0211993	ENSMUSG00000054843	ENSMUST00000059255	+	57685523	57806281	Promoter3k	-1322.5
chr19	59418821	59419020	200	Down	-0.18	1.25728e-11	4.37646e-08	ENSMUSG00000074746	ENSMUST00000099274	-	59370573	59420270	Promoter3k	1349.5
chr19	59664221	59664420	200	Down	-0.2	1.28551e-11	4.37646e-08						OtherIntergenic	NA
chr19	60887201	60887400	200	Up	0.72	5.4284e-05	0.0557486	ENSMUSG00000024993	ENSMUST00000128357	+	60887487	60906767	ProximalPromoter	-186.5
chrX	73844161	73844560	400	Up	0.03	2.19207e-10	2.64428e-07	ENSMUSG00000079525	ENSMUST00000114054	-	73827948	73848263	Genebody	3902.5
chrX	121270061	121270260	200	Up	0.16	5.09313e-05	0.0524473						Genedesert	NA
chrX	121307261	121307460	200	Down	-0.03	1.39319e-10	1.70771e-07						Genedesert	NA
chrX	166416021	166416220	200	Down	-0.05	4.57181e-11	6.94844e-08	ENSMUSG00000072844	ENSMUST00000154810	-	166412974	166416849	Promoter1k	728.5
chrX	166419501	166419700	200	Down	-0.3	4.57433e-11	6.94844e-08	ENSMUSG00000087263	ENSMUST00000144738	-	166416978	166423164	Genebody	3563.5
chrX	166421041	166421240	200	Down	-0.19	5.0282e-11	6.94844e-08	ENSMUSG00000087263	ENSMUST00000144738	-	166416978	166423164	Promoter3k	2023.5
chrX	166421361	166421560	200	Down	-0.28	3.57256e-11	6.73508e-08	ENSMUSG00000087263	ENSMUST00000144738	-	166416978	166423164	Promoter3k	1703.5
chrX	166427101	166427320	220	Down	-0.35	2.14515e-11	4.51122e-08	ENSMUSG00000035299	ENSMUST00000167967	+	166417407	166428501	Genebody	9803.5
chrX	166430721	166430920	200	Down	-0.24	1.78365e-11	4.37646e-08	ENSMUSG00000035299	ENSMUST00000171433	+	166364882	166443668	Genebody	65938.5
chrX	166431941	166432240	300	Down	-0.25	1.1227e-05	0.0127957	ENSMUSG00000035299	ENSMUST00000171433	+	166364882	166443668	Genebody	67208.5
chrY	1789221	1789420	200	Up	0.11	4.6427e-11	6.94844e-08						OtherIntergenic	NA
chrY	1793481	1793740	260	Up	0.05	4.6226e-11	6.94844e-08						OtherIntergenic	NA
chrY	2780381	2780580	200	Down	-0.07	1.29694e-10	1.60789e-07						Pericentromere	NA
chrY	2781701	2782040	340	Up	0.06	2.52751e-10	3.03928e-07						Pericentromere	NA
chrY	2788561	2788760	200	Down	-0.06	4.5466e-11	6.94844e-08						Pericentromere	NA
chrY	2788801	2789000	200	Down	-0.03	7.72165e-11	1.01002e-07						Pericentromere	NA
chrY	2789301	2789500	200	Down	-0.14	4.99274e-11	6.94844e-08						Pericentromere	NA
chrY	2789781	2789980	200	Down	-0.05	7.55935e-11	1.00467e-07						Pericentromere	NA
chrY	2794401	2794780	380	Up	0.06	2.01464e-10	2.45114e-07						Pericentromere	NA
chrY	2853441	2853660	220	Down	-0.05	1.23569e-10	1.54709e-07						Pericentromere	NA
chrY	2857881	2858080	200	Down	-0.03	1.98722e-10	2.42411e-07						Pericentromere	NA
chrY	2858521	2858740	220	Down	-0.04	1.3261e-10	1.63603e-07						Pericentromere	NA
chrY	2858621	2859320	700	Up	0.03	5.29429e-10	6.33619e-07						Pericentromere	NA
chrY	2861221	2861500	280	Up	0.12	7.56242e-11	1.00467e-07						Pericentromere	NA
chrY	2863041	2863240	200	Down	-0.05	2.37284e-11	4.83452e-08						Pericentromere	NA
chrY	2863241	2863440	200	Up	0.02	7.68664e-11	1.01002e-07						Pericentromere	NA
chrY	2865461	2865660	200	Down	-0.21	1.20303e-11	4.37646e-08						Pericentromere	NA
chrY	2876281	2876480	200	Up	0.02	2.13844e-10	2.5878e-07						Pericentromere	NA
chrY	2876341	2876540	200	Down	-0.02	2.01906e-10	2.45114e-07						Pericentromere	NA
chrY	2877301	2877560	260	Down	-0.06	7.3856e-11	1.00408e-07						Pericentromere	NA
chrY	2883041	2883680	640	Up	0.04	5.1535e-10	6.17742e-07						Pericentromere	NA
chrY	2886241	2886440	200	Down	-0.04	8.02404e-11	1.03707e-07						Pericentromere	NA
chrY	2887701	2887900	200	Up	0.11	1.87368e-11	4.37646e-08						Pericentromere	NA
chrY	2888021	2888220	200	Down	-0.03	7.72154e-11	1.01002e-07						Pericentromere	NA
chrY	2888341	2888540	200	Down	-0.02	8.32602e-11	1.05988e-07						Pericentromere	NA
chrY	2890621	2891080	460	Down	-0.04	3.46357e-10	4.15829e-07						Pericentromere	NA
chrY	2891381	2891580	200	Down	-0.04	1.20423e-10	1.51268e-07						Pericentromere	NA
chrY	2891961	2892160	200	Up	0.05	9.54618e-11	1.20511e-07						Pericentromere	NA
chrY	2892441	2892640	200	Up	0.02	1.19258e-10	1.50083e-07						Pericentromere	NA
chrY	2899481	2899700	220	Up	0.03	7.51001e-11	1.00467e-07						Pericentromere	NA

## Sheet: diff.k4m3.res
Chrom	Start	End	Length	Event	logFC	pval	padj	GName	TName	Strand	TSS	TES	Feature	D2TSS
chr1	3661481	3661760	280	Up	0.93	1.02651e-05	0.000653372	ENSMUSG00000051951	ENSMUST00000070533	-	3204562	3661579	ProximalPromoter	-41.5
chr1	4775981	4776180	200	Down	-1.39	5.87673e-05	0.00210286	ENSMUSG00000033845	ENSMUST00000146665	-	4771301	4775820	Promoter1k	-260.5
chr1	4797901	4798260	360	Up	0.76	1.3192e-06	0.000153048	ENSMUSG00000025903	ENSMUST00000137887	+	4797978	4831050	ProximalPromoter	102.5
chr1	9690461	9690700	240	Up	1.27	3.40218e-05	0.00148336	ENSMUSG00000025912	ENSMUST00000163098	-	9658917	9690290	Promoter1k	-290.5
chr1	9738101	9738320	220	Up	0.94	2.46607e-05	0.00119522	ENSMUSG00000045210	ENSMUST00000057438	-	9708702	9738463	Promoter1k	252.5
chr1	9788141	9788600	460	Up	1	2.82245e-07	0.000106212	ENSMUSG00000025915	ENSMUST00000097825	+	9788231	9889929	ProximalPromoter	139.5
chr1	9957401	9957640	240	Up	1.31	2.38263e-05	0.00117092						OtherIntergenic	NA
chr1	10029901	10030240	340	Up	0.6	1.54404e-06	0.000170015	ENSMUSG00000056763	ENSMUST00000134716	+	10029903	10050072	ProximalPromoter	167.5
chr1	10222701	10223080	380	Up	0.74	5.58972e-05	0.00203873	ENSMUSG00000067851	ENSMUST00000131556	-	10163155	10222751	ProximalPromoter	-139.5
chr1	12981501	12981700	200	Down	-2.12	9.13258e-05	0.00274729	ENSMUSG00000025938	ENSMUST00000171848	-	12965899	12981258	Promoter1k	-342.5
chr1	13362861	13363080	220	Up	0.84	0.000298906	0.00812474	ENSMUSG00000005886	ENSMUST00000124088	-	13174686	13364110	Promoter3k	1139.5
chr1	13363421	13363680	260	Up	0.87	7.34048e-07	0.000112639	ENSMUSG00000005886	ENSMUST00000124088	-	13174686	13364110	Promoter1k	559.5
chr1	13363701	13364060	360	Up	0.84	5.86447e-07	0.000108075	ENSMUSG00000005886	ENSMUST00000124088	-	13174686	13364110	ProximalPromoter	229.5
chr1	13579261	13579760	500	Up	0.92	7.15747e-07	0.00011123	ENSMUSG00000025935	ENSMUST00000027068	-	13554782	13579945	Promoter1k	434.5
chr1	15276601	15276800	200	Up	0.8	7.43767e-05	0.00242161						OtherIntergenic	NA
chr1	16093721	16094020	300	Down	-2.03	1.48763e-06	0.000166406	ENSMUSG00000043716	ENSMUST00000125005	-	16092571	16094465	Promoter1k	594.5
chr1	16508941	16509260	320	Up	0.81	3.48044e-06	0.000303226	ENSMUSG00000025920	ENSMUST00000115359	-	16449795	16509341	ProximalPromoter	240.5
chr1	16655821	16656140	320	Down	-2.42	1.08222e-05	0.00067724	ENSMUSG00000025940	ENSMUST00000065373	+	16655271	16668356	Promoter1k	709.5
chr1	17087601	17087820	220	Up	0.73	4.6104e-05	0.00179825	ENSMUSG00000042686	ENSMUST00000038382	-	16987544	17087879	ProximalPromoter	168.5
chr1	23263041	23263240	200	Up	1.04	6.67884e-05	0.00225888	ENSMUSG00000073729	ENSMUST00000097807	-	23262825	23263245	ProximalPromoter	104.5
chr1	23389501	23389700	200	Up	0.62	7.99512e-05	0.00253249	ENSMUSG00000026158	ENSMUST00000027343	-	23373262	23390014	Promoter1k	413.5
chr1	23928941	23929240	300	Up	0.92	2.26606e-07	0.000106212	ENSMUSG00000026155	ENSMUST00000027339	-	23852463	23929156	ProximalPromoter	65.5
chr1	25285381	25285760	380	Down	-1.61	2.20282e-08	3.31942e-05	ENSMUSG00000033569	ENSMUST00000134022	-	25274879	25285672	ProximalPromoter	101.5
chr1	30929961	30930220	260	Up	0.76	1.4487e-05	0.000833481	ENSMUSG00000048874	ENSMUST00000046443	-	30870415	30930539	Promoter1k	448.5
chr1	30930241	30930580	340	Up	0.79	5.25699e-07	0.000106212	ENSMUSG00000048874	ENSMUST00000046443	-	30870415	30930539	ProximalPromoter	128.5
chr1	31006081	31006420	340	Up	0.91	3.88056e-07	0.000106212	ENSMUSG00000026064	ENSMUST00000076587	-	30999735	31006602	Promoter1k	351.5
chr1	32231741	32231940	200	Down	-3.48	2.45119e-05	0.00119122	ENSMUSG00000026058	ENSMUST00000027226	+	32229650	32714583	Promoter3k	2190.5
chr1	33964401	33964760	360	Up	0.91	1.98993e-06	0.000204817	ENSMUSG00000042182	ENSMUST00000171943	-	33908899	33964604	ProximalPromoter	23.5
chr1	34062741	34062940	200	Down	-1.37	4.42914e-05	0.00175846	ENSMUSG00000026131	ENSMUST00000088270	+	33965124	34239881	Genebody	97716.5
chr1	34063781	34063980	200	Down	-2.49	7.58553e-05	0.00244252	ENSMUSG00000026131	ENSMUST00000088270	+	33965124	34239881	Genebody	98756.5
chr1	34068501	34068780	280	Up	0.68	0.000172718	0.00480081	ENSMUSG00000026131	ENSMUST00000088270	+	33965124	34239881	Genebody	103516
chr1	34899481	34900000	520	Up	1	2.57746e-07	0.000106212	ENSMUSG00000037503	ENSMUST00000140534	-	34885486	34899910	ProximalPromoter	169.5
chr1	34900141	34900340	200	Down	-1.86	4.85734e-05	0.00186116	ENSMUSG00000037503	ENSMUST00000140534	-	34885486	34899910	Promoter1k	-330.5
chr1	34906921	34907120	200	Up	0.65	8.79392e-05	0.00268409	ENSMUSG00000026123	ENSMUST00000156687	+	34906820	34930801	ProximalPromoter	200.5
chr1	36125221	36125480	260	Up	0.88	1.62958e-05	0.000906468	ENSMUSG00000045216	ENSMUST00000088174	+	36125244	36163291	ProximalPromoter	106.5
chr1	36501941	36502160	220	Up	0.9	0.000131648	0.00371391	ENSMUSG00000001143	ENSMUST00000123583	-	36485236	36502116	ProximalPromoter	65.5
chr1	36529521	36529720	200	Down	-4.59	1.41537e-06	0.000161746	ENSMUSG00000037408	ENSMUST00000153128	+	36528464	36565609	Promoter3k	1156.5
chr1	36568981	36569320	340	Up	1	4.62206e-08	4.95907e-05	ENSMUSG00000001138	ENSMUST00000097776	+	36568711	36585082	Promoter1k	439.5
chr1	36614761	36614980	220	Up	0.72	2.28175e-05	0.00113633	ENSMUSG00000026121	ENSMUST00000154493	-	36612776	36615095	ProximalPromoter	224.5
chr1	36747941	36748140	200	Down	-1.24	8.84191e-05	0.00269322	ENSMUSG00000061518	ENSMUST00000081180	+	36748331	36750230	Promoter1k	-290.5
chr1	36995881	36996360	480	Up	0.82	4.27147e-07	0.000106212	ENSMUSG00000026116	ENSMUST00000027290	-	36849035	36996372	Promoter1k	251.5
chr1	37356841	37357100	260	Up	0.6	3.39571e-05	0.00148246	ENSMUSG00000026113	ENSMUST00000146676	+	37356709	37405357	Promoter1k	261.5
chr1	37597621	37597900	280	Up	0.85	6.91911e-07	0.000110519	ENSMUSG00000026110	ENSMUST00000151952	-	37496184	37597861	ProximalPromoter	100.5
chr1	37744181	37744380	200	Down	-2.43	7.4497e-05	0.00242161	ENSMUSG00000026090	ENSMUST00000160589	-	37694830	37776640	Genebody	32359.5
chr1	37947341	37947680	340	Down	-1.21	4.33493e-06	0.00035733	ENSMUSG00000026087	ENSMUST00000161694	+	37947377	37950091	ProximalPromoter	133.5
chr1	38055121	38055380	260	Up	0.81	8.71656e-06	0.000589815	ENSMUSG00000026083	ENSMUST00000027252	+	38054854	38112424	Promoter1k	396.5
chr1	38186381	38186660	280	Up	0.99	0.000199031	0.00549688	ENSMUSG00000026082	ENSMUST00000027251	-	38109631	38186507	ProximalPromoter	-13.5
chr1	38683761	38684560	800	Up	1.01	3.78867e-07	0.000106212	ENSMUSG00000037138	ENSMUST00000134963	-	38592003	38721800	Genebody	37639.5
chr1	38904661	38904980	320	Down	-2.46	4.07515e-06	0.000341798						OtherIntergenic	NA
chr1	38954781	38954980	200	Up	0.9	3.35719e-05	0.00147173	ENSMUSG00000026080	ENSMUST00000064410	-	38926987	38954998	ProximalPromoter	117.5
chr1	39250541	39250920	380	Up	0.9	1.34931e-07	8.70009e-05	ENSMUSG00000026077	ENSMUST00000173050	+	39250575	39344460	ProximalPromoter	155.5
chr1	39957381	39958060	680	Up	1.06	1.98486e-05	0.0010342	ENSMUSG00000026074	ENSMUST00000168512	+	39957757	40083155	ProximalPromoter	-36.5
chr1	42754381	42754580	200	Up	1.48	5.94582e-05	0.00210845	ENSMUSG00000045515	ENSMUST00000054883	+	42753990	42757052	Promoter1k	490.5
chr1	43010041	43010280	240	Up	1	0.000450282	0.0121117	ENSMUSG00000079587	ENSMUST00000055874	+	43009718	43011992	Promoter1k	442.5
chr1	43149081	43149420	340	Up	0.71	2.82935e-05	0.00131345	ENSMUSG00000070939	ENSMUST00000114756	-	43131083	43149308	ProximalPromoter	57.5
chr1	43155041	43155240	200	Down	-1.76	4.88905e-05	0.00186711	ENSMUSG00000070939	ENSMUST00000095014	-	43104113	43155467	Promoter1k	326.5
chr1	43502601	43503020	420	Up	0.77	8.56264e-07	0.000119821	ENSMUSG00000066877	ENSMUST00000136648	+	43502595	43519039	ProximalPromoter	215.5
chr1	43990101	43990300	200	Down	-100000000	1.45487e-05	0.000833481	ENSMUSG00000041763	ENSMUST00000097767	+	43990846	44059844	Promoter1k	-645.5
chr1	44176881	44177080	200	Down	-0.98	2.11095e-05	0.00108139	ENSMUSG00000041684	ENSMUST00000129068	+	44176823	44183252	ProximalPromoter	157.5
chr1	46909821	46910180	360	Up	0.75	1.22158e-06	0.00014524	ENSMUSG00000025986	ENSMUST00000027131	-	46864388	46910891	Promoter1k	890.5
chr1	52289801	52290160	360	Up	0.88	7.20033e-06	0.000518617	ENSMUSG00000026103	ENSMUST00000114510	-	52240947	52290076	ProximalPromoter	95.5
chr1	52556801	52557700	900	Up	1.04	8.36356e-07	0.000119024	ENSMUSG00000002881	ENSMUST00000069792	-	52514137	52557523	Promoter1k	272.5
chr1	52687801	52688000	200	Down	-1.66	9.63259e-05	0.00282985	ENSMUSG00000043015	ENSMUST00000087708	+	52687638	52707546	Promoter1k	262.5
chr1	52783781	52784040	260	Up	0.76	2.52587e-06	0.000241968	ENSMUSG00000041439	ENSMUST00000147421	-	52732466	52784202	Promoter1k	291.5
chr1	52902021	52902320	300	Down	-1.23	1.03609e-06	0.000131264	ENSMUSG00000041426	ENSMUST00000161125	+	52901887	52942181	Promoter1k	283.5
chr1	53409321	53409580	260	Up	0.72	8.71251e-05	0.00267028	ENSMUSG00000026095	ENSMUST00000147021	-	53404674	53409596	ProximalPromoter	145.5
chr1	54251341	54251540	200	Up	1.01	6.1989e-07	0.000109046	ENSMUSG00000042807	ENSMUST00000146850	-	53998339	54252012	Promoter1k	571.5
chr1	54251641	54252000	360	Up	0.82	3.49438e-07	0.000106212	ENSMUSG00000042807	ENSMUST00000146850	-	53998339	54252012	ProximalPromoter	191.5
chr1	55144001	55144200	200	Down	-1.53	8.59975e-05	0.00265871	ENSMUSG00000025980	ENSMUST00000144077	-	55141376	55145087	Promoter1k	986.5
chr1	55188281	55188520	240	Up	0.71	9.94171e-07	0.000129167	ENSMUSG00000025979	ENSMUST00000159743	+	55188169	55202227	ProximalPromoter	231.5
chr1	55463221	55463440	220	Up	0.73	0.000152893	0.00427723	ENSMUSG00000038349	ENSMUST00000097735	+	55463231	55808307	ProximalPromoter	99.5
chr1	57831821	57832340	520	Up	0.78	8.09064e-07	0.000117178	ENSMUSG00000038305	ENSMUST00000168895	+	57831760	57856424	Promoter1k	320.5
chr1	58480101	58480320	220	Down	-2.03	1.05824e-06	0.000132888	ENSMUSG00000026034	ENSMUST00000147258	-	58478469	58480910	Promoter1k	699.5
chr1	58480741	58480980	240	Down	-1.41	0.000150615	0.0042188	ENSMUSG00000026034	ENSMUST00000147258	-	58478469	58480910	ProximalPromoter	49.5
chr1	58562021	58562360	340	Down	-1.43	4.91421e-06	0.000391419	ENSMUSG00000085054	ENSMUST00000160947	+	58561991	58569460	ProximalPromoter	199.5
chr1	59293421	59293620	200	Down	-2.31	7.44804e-05	0.00242161	ENSMUSG00000026024	ENSMUST00000160945	-	59272494	59294070	Promoter1k	549.5
chr1	59294621	59294880	260	Down	-1.64	1.87783e-05	0.000998189	ENSMUSG00000026024	ENSMUST00000159166	-	59248452	59294075	Promoter1k	-675.5
chr1	59727181	59727600	420	Up	0.81	5.03811e-07	0.000106212	ENSMUSG00000026021	ENSMUST00000123857	-	59700839	59727678	Promoter1k	287.5
chr1	59820341	59820660	320	Up	0.77	4.22858e-06	0.000350501	ENSMUSG00000067336	ENSMUST00000087435	+	59821480	59927703	Promoter1k	-979.5
chr1	59820701	59820900	200	Up	0.79	2.51099e-05	0.00120919	ENSMUSG00000067336	ENSMUST00000087435	+	59821480	59927703	Promoter1k	-679.5
chr1	59969841	59970340	500	Up	0.82	1.53491e-06	0.000169426	ENSMUSG00000041040	ENSMUST00000036540	+	59969849	60042190	ProximalPromoter	241.5
chr1	60099681	60100060	380	Up	0.87	1.00036e-06	0.000129375	ENSMUSG00000026018	ENSMUST00000027172	-	60045913	60099931	ProximalPromoter	60.5
chr1	60237541	60237840	300	Up	0.87	3.38214e-07	0.000106212	ENSMUSG00000073664	ENSMUST00000035569	+	60237442	60391549	ProximalPromoter	248.5
chr1	60466741	60467020	280	Up	0.6	4.28198e-05	0.00171559	ENSMUSG00000026782	ENSMUST00000052332	+	60466641	60537999	ProximalPromoter	239.5
chr1	60622141	60622520	380	Down	-1.84	3.60113e-07	0.000106212	ENSMUSG00000026014	ENSMUST00000142258	-	60582531	60623948	Promoter3k	1617.5
chr1	60917701	60917960	260	Down	-2.55	7.14548e-05	0.00236107						OtherIntergenic	NA
chr1	61685501	61685800	300	Up	0.93	0.000104947	0.0030186	ENSMUSG00000052062	ENSMUST00000129030	+	61685448	61816433	ProximalPromoter	202.5
chr1	63160181	63160800	620	Up	1.05	3.28457e-07	0.000106212	ENSMUSG00000040865	ENSMUST00000153992	-	63108737	63160829	Promoter1k	338.5
chr1	63320181	63320380	200	Up	1.19	6.72537e-05	0.00226804	ENSMUSG00000027520	ENSMUST00000126932	+	63319842	63341596	Promoter1k	438.5
chr1	63492661	63492940	280	Up	0.72	2.07469e-05	0.00106787	ENSMUSG00000025964	ENSMUST00000146403	+	63492508	63579423	Promoter1k	292.5
chr1	64165041	64165260	220	Down	-2.7	1.70239e-05	0.000932658	ENSMUSG00000025959	ENSMUST00000142009	-	64125577	64168056	Promoter3k	2905.5
chr1	64579941	64580180	240	Up	1.02	7.35755e-05	0.00241318	ENSMUSG00000025958	ENSMUST00000027099	+	64579467	64602738	Promoter1k	593.5
chr1	66514601	66514800	200	Up	0.79	3.25582e-05	0.001443	ENSMUSG00000055567	ENSMUST00000114009	+	66514940	66718654	ProximalPromoter	-239.5
chr1	66863781	66864220	440	Up	0.81	5.12967e-06	0.000404519	ENSMUSG00000026004	ENSMUST00000113987	-	66782115	66864136	ProximalPromoter	135.5
chr1	69151781	69152000	220	Down	-2.25	2.19854e-05	0.00110806	ENSMUSG00000087514	ENSMUST00000140116	-	69138486	69153314	Promoter3k	1423.5
chr1	69733841	69734080	240	Up	1.53	3.91907e-07	0.000106212	ENSMUSG00000025997	ENSMUST00000027146	-	69577787	69732534	Promoter3k	-1426.5
chr1	72282941	72283240	300	Down	-1.47	7.39005e-06	0.000527747	ENSMUSG00000085769	ENSMUST00000147711	+	72283038	72312710	ProximalPromoter	52.5
chr1	72353681	72354020	340	Down	-2.08	4.93193e-06	0.000392081	ENSMUSG00000026187	ENSMUST00000027379	+	72353994	72441526	ProximalPromoter	-143.5
chr1	74170901	74171220	320	Up	1.33	1.24208e-06	0.000146766	ENSMUSG00000055322	ENSMUST00000171899	-	73956804	74171021	ProximalPromoter	-39.5
chr1	74283001	74283300	300	Up	0.79	1.82791e-05	0.00098187	ENSMUSG00000006304	ENSMUST00000113819	+	74283123	74314562	ProximalPromoter	27.5
chr1	74284041	74284240	200	Down	-3.43	5.35367e-05	0.00197518	ENSMUSG00000006304	ENSMUST00000113819	+	74283123	74314562	Promoter3k	1017.5
chr1	74350581	74350920	340	Up	0.91	5.70992e-06	0.000437589	ENSMUSG00000006301	ENSMUST00000154859	-	74340135	74350789	ProximalPromoter	38.5
chr1	74438581	74438920	340	Up	0.82	2.64727e-05	0.0012541	ENSMUSG00000026176	ENSMUST00000152659	+	74438735	74440643	ProximalPromoter	15.5
chr1	74551821	74552060	240	Down	-1.71	4.50261e-06	0.000368209	ENSMUSG00000033364	ENSMUST00000055335	-	74482083	74590860	Genebody	38919.5
chr1	74708421	74708680	260	Up	0.67	1.03262e-05	0.000656347	ENSMUSG00000033257	ENSMUST00000153636	+	74708390	74719829	ProximalPromoter	160.5
chr1	74901421	74901760	340	Up	0.94	1.57722e-05	0.00088691	ENSMUSG00000090071	ENSMUST00000160379	+	74901507	74904005	ProximalPromoter	83.5
chr1	75188181	75188440	260	Up	0.69	6.42734e-05	0.00221593	ENSMUSG00000033124	ENSMUST00000040689	-	75177439	75188497	ProximalPromoter	186.5
chr1	75381741	75381940	200	Down	-1.41	1.96702e-05	0.00103129	ENSMUSG00000026207	ENSMUST00000125118	+	75381274	75384523	Promoter1k	566.5
chr1	75385121	75385320	200	Up	1.61	7.31039e-05	0.00240183	ENSMUSG00000026207	ENSMUST00000132222	+	75382086	75385679	Genebody	3134.5
chr1	75542701	75543340	640	Up	0.91	7.80413e-07	0.000114677	ENSMUSG00000006576	ENSMUST00000129703	+	75542870	75544082	ProximalPromoter	150.5
chr1	78213601	78213800	200	Up	1.6	2.07295e-05	0.00106787						OtherIntergenic	NA
chr1	78655821	78656040	220	Down	-2.38	2.20135e-05	0.00110878	ENSMUSG00000079470	ENSMUST00000151622	+	78655014	78664159	Promoter1k	916.5
chr1	79668881	79669080	200	Down	-3.92	5.11272e-05	0.00191557	ENSMUSG00000054702	ENSMUST00000162342	-	79603450	79668547	Promoter1k	-433.5
chr1	80336481	80336840	360	Up	0.79	5.03285e-07	0.000106212	ENSMUSG00000004364	ENSMUST00000167293	-	80285405	80336854	ProximalPromoter	193.5
chr1	80336861	80337240	380	Up	1.04	2.51481e-07	0.000106212	ENSMUSG00000004364	ENSMUST00000163119	-	80261497	80337055	ProximalPromoter	4.5
chr1	82721541	82721740	200	Up	0.74	7.24056e-05	0.00238531	ENSMUSG00000026150	ENSMUST00000161572	+	82721492	82732082	ProximalPromoter	148.5
chr1	82836581	82836780	200	Up	0.94	5.25484e-05	0.00195438	ENSMUSG00000026159	ENSMUST00000113443	+	82836057	82892850	Promoter1k	623.5
chr1	84835341	84835720	380	Up	0.89	6.36449e-09	1.54389e-05	ENSMUSG00000026219	ENSMUST00000027421	-	84717763	84835879	Promoter1k	348.5
chr1	87690141	87690340	200	Up	0.83	3.12854e-06	0.000282323	ENSMUSG00000036707	ENSMUST00000126962	+	87690115	87715088	ProximalPromoter	125.5
chr1	87790781	87791020	240	Down	-1.47	5.00865e-05	0.00189808	ENSMUSG00000026223	ENSMUST00000027425	+	87790855	87805250	ProximalPromoter	45.5
chr1	88051041	88051300	260	Down	-1.75	0.00027632	0.00753065	ENSMUSG00000026229	ENSMUST00000135197	+	88030211	88059363	Genebody	20959.5
chr1	88384661	88384900	240	Down	-1.98	8.56581e-06	0.000583986						OtherIntergenic	NA
chr1	88423821	88424060	240	Up	0.78	0.00106152	0.0282079	ENSMUSG00000026238	ENSMUST00000045897	+	88423310	88427273	Promoter1k	630.5
chr1	89110661	89110860	200	Up	1.02	6.38813e-05	0.00220809	ENSMUSG00000026254	ENSMUST00000123735	+	89110553	89122448	ProximalPromoter	207.5
chr1	89223761	89223960	200	Up	0.78	2.72384e-06	0.000255816	ENSMUSG00000048000	ENSMUST00000174846	+	89223572	89252297	Promoter1k	288.5
chr1	90173001	90173240	240	Down	-3.45	9.55724e-06	0.000623873	ENSMUSG00000044783	ENSMUST00000126739	-	90171286	90174154	Promoter3k	1033.5
chr1	90173741	90173980	240	Up	0.32	8.08967e-05	0.00255279	ENSMUSG00000044783	ENSMUST00000126739	-	90171286	90174154	Promoter1k	293.5
chr1	90966241	90966460	220	Down	-1.83	4.0545e-05	0.00165883	ENSMUSG00000036206	ENSMUST00000066279	+	90966989	91051643	Promoter1k	-638.5
chr1	91351521	91351740	220	Up	0.77	0.000181986	0.00504587	ENSMUSG00000055013	ENSMUST00000074945	+	91351380	91791852	Promoter1k	250.5
chr1	91476861	91477300	440	Up	0.91	5.11837e-07	0.000106212	ENSMUSG00000055013	ENSMUST00000074945	+	91351380	91791852	Genebody	125700
chr1	92896201	92896480	280	Down	-2.33	0.000107611	0.00308907	ENSMUSG00000026305	ENSMUST00000068116	+	92895303	93025521	Promoter3k	1037.5
chr1	93147121	93147380	260	Up	0.85	4.69571e-07	0.000106212	ENSMUSG00000034343	ENSMUST00000171112	+	93147142	93182500	ProximalPromoter	108.5
chr1	94076221	94076600	380	Up	0.85	1.03517e-07	7.71285e-05						OtherIntergenic	NA
chr1	94076621	94076900	280	Up	0.93	3.69529e-05	0.00155922						OtherIntergenic	NA
chr1	94728321	94728620	300	Up	0.65	4.55357e-05	0.00178966	ENSMUSG00000034220	ENSMUST00000045970	+	94728221	94756775	ProximalPromoter	249.5
chr1	94806701	94807080	380	Down	-2.17	1.08948e-05	0.000680234	ENSMUSG00000091828	ENSMUST00000164793	-	94804956	94807341	Promoter1k	450.5
chr1	94831001	94831220	220	Down	-1.01	8.27753e-05	0.00259135	ENSMUSG00000026270	ENSMUST00000027488	+	94830952	94844518	ProximalPromoter	158.5
chr1	95651261	95651880	620	Up	0.62	0.000376132	0.0101682	ENSMUSG00000026280	ENSMUST00000149436	+	95648076	95672260	Genebody	3494.5
chr1	95722041	95722280	240	Down	-1.62	9.07327e-05	0.00274251	ENSMUSG00000073609	ENSMUST00000112881	+	95721850	95748925	Promoter1k	310.5
chr1	97210321	97210520	200	Up	0.61	8.77527e-05	0.00268055	ENSMUSG00000051185	ENSMUST00000059975	+	97210204	97231861	ProximalPromoter	216.5
chr1	97564781	97564980	200	Down	-2.44	8.40369e-05	0.00261504	ENSMUSG00000040710	ENSMUST00000043336	-	97484260	97564171	Promoter1k	-709.5
chr1	99557541	99557760	220	Up	0.79	1.97231e-05	0.00103311	ENSMUSG00000044768	ENSMUST00000142234	-	99542511	99558253	Promoter1k	602.5
chr1	99991841	99992340	500	Up	1.01	6.36413e-07	0.000109522	ENSMUSG00000026335	ENSMUST00000163007	-	99954549	99992223	ProximalPromoter	132.5
chr1	107887141	107887360	220	Up	0.91	9.55819e-06	0.000623873	ENSMUSG00000038866	ENSMUST00000119166	+	107886982	107930644	Promoter1k	268.5
chr1	107889941	107890180	240	Down	-2.6	4.95025e-07	0.000106212	ENSMUSG00000038866	ENSMUST00000118196	+	107887265	107930651	Promoter3k	2795.5
chr1	108068221	108068420	200	Up	0.89	9.72887e-05	0.0028429	ENSMUSG00000044340	ENSMUST00000135810	+	108068328	108183983	ProximalPromoter	-7.5
chr1	108068581	108068820	240	Up	0.94	2.00306e-05	0.00103882	ENSMUSG00000044340	ENSMUST00000135810	+	108068328	108183983	Promoter1k	372.5
chr1	108069301	108069700	400	Up	0.92	5.8689e-07	0.000108075	ENSMUSG00000044340	ENSMUST00000135810	+	108068328	108183983	Promoter3k	1172.5
chr1	108610741	108611040	300	Up	1.06	6.07502e-06	0.000458753	ENSMUSG00000057329	ENSMUST00000112751	-	108434754	108610851	ProximalPromoter	-39.5
chr1	108692801	108693040	240	Up	0.74	4.28276e-05	0.00171559	ENSMUSG00000009907	ENSMUST00000126057	-	108687676	108693154	ProximalPromoter	233.5
chr1	111882041	111882300	260	Down	-3.48	3.52938e-07	0.000106212	ENSMUSG00000026312	ENSMUST00000145188	+	111879582	111890959	Promoter3k	2588.5
chr1	117581341	117581580	240	Down	-2.36	2.97406e-05	0.00135945	ENSMUSG00000070695	ENSMUST00000043725	+	117581332	118478603	ProximalPromoter	128.5
chr1	117581801	117582040	240	Down	-1.8	5.14846e-05	0.00192288	ENSMUSG00000070695	ENSMUST00000094621	+	117581713	118477251	ProximalPromoter	207.5
chr1	121317781	121317980	200	Up	1.25	6.67013e-05	0.00225777	ENSMUSG00000037035	ENSMUST00000038765	-	121312041	121318825	Promoter1k	944.5
chr1	123223461	123223760	300	Down	-2.24	2.94987e-06	0.00026913	ENSMUSG00000003721	ENSMUST00000161818	-	123216310	123224265	Promoter1k	654.5
chr1	123224721	123225100	380	Down	-1.66	4.82105e-08	4.97362e-05	ENSMUSG00000003721	ENSMUST00000161068	-	123216337	123229127	Genebody	4216.5
chr1	123463721	123463920	200	Down	-2.1	9.76568e-05	0.00284347	ENSMUSG00000001674	ENSMUST00000131471	-	123461172	123464299	Promoter1k	478.5
chr1	129670241	129670440	200	Down	-1.68	6.49265e-05	0.0022245	ENSMUSG00000026349	ENSMUST00000125760	+	129670740	129690166	Promoter1k	-399.5
chr1	130140461	130140660	200	Down	-1.88	7.75749e-05	0.00247594	ENSMUSG00000026353	ENSMUST00000027592	+	130140757	130175954	ProximalPromoter	-196.5
chr1	132994001	132994440	440	Up	0.94	5.41926e-07	0.000106212	ENSMUSG00000016528	ENSMUST00000016672	-	132950280	132994144	ProximalPromoter	-76.5
chr1	133049501	133049840	340	Down	-1.65	1.52442e-06	0.000168964	ENSMUSG00000026427	ENSMUST00000139468	+	133049757	133055479	ProximalPromoter	-86.5
chr1	133807161	133807400	240	Up	0.65	9.75658e-06	0.00063396	ENSMUSG00000026434	ENSMUST00000062264	+	133807034	133832898	ProximalPromoter	246.5
chr1	133859681	133859880	200	Up	0.96	8.38838e-05	0.00261504						OtherIntergenic	NA
chr1	134086781	134087020	240	Up	1.05	1.62863e-05	0.000906314	ENSMUSG00000079330	ENSMUST00000112357	+	134088012	134153958	Promoter3k	-1111.5
chr1	134194881	134195100	220	Down	-3.25	5.35434e-05	0.00197518	ENSMUSG00000042115	ENSMUST00000046071	+	134195202	134203934	ProximalPromoter	-211.5
chr1	134287061	134287380	320	Down	-3.22	1.63245e-07	9.6447e-05	ENSMUSG00000042066	ENSMUST00000045473	-	134252891	134287858	Promoter1k	637.5
chr1	134287981	134288380	400	Up	0.88	3.453e-07	0.000106212	ENSMUSG00000042066	ENSMUST00000045473	-	134252891	134287858	Promoter1k	-322.5
chr1	134638441	134638680	240	Down	-2.04	1.94539e-05	0.00102355	ENSMUSG00000026442	ENSMUST00000163770	-	134461267	134638374	ProximalPromoter	-186.5
chr1	134921601	134921860	260	Up	0.72	9.83825e-05	0.00285409	ENSMUSG00000054387	ENSMUST00000067398	-	134887931	134921943	ProximalPromoter	212.5
chr1	135028881	135029160	280	Down	-1.02	0.000225797	0.00620672	ENSMUSG00000046062	ENSMUST00000165011	+	135028323	135036377	Promoter1k	697.5
chr1	135320621	135320860	240	Up	0.86	7.0683e-06	0.000512133	ENSMUSG00000070643	ENSMUST00000153799	-	135278879	135320954	ProximalPromoter	213.5
chr1	136258201	136258520	320	Up	0.89	3.02836e-07	0.000106212	ENSMUSG00000042305	ENSMUST00000049470	-	136242673	136258576	ProximalPromoter	215.5
chr1	136258721	136258920	200	Down	-1.46	7.39251e-05	0.0024198	ENSMUSG00000042305	ENSMUST00000049470	-	136242673	136258576	ProximalPromoter	-244.5
chr1	136352101	136352420	320	Up	0.71	3.20823e-06	0.000287037	ENSMUSG00000026455	ENSMUST00000133721	+	136352107	136363147	ProximalPromoter	153.5
chr1	136456821	136457440	620	Up	0.62	1.1749e-06	0.000141687	ENSMUSG00000042207	ENSMUST00000112197	+	136456783	136503368	Promoter1k	347.5
chr1	136457521	136457820	300	Up	0.85	7.31147e-07	0.000112397	ENSMUSG00000042207	ENSMUST00000112197	+	136456783	136503368	Promoter1k	887.5
chr1	137480141	137480480	340	Down	-1.34	1.79282e-05	0.000967186	ENSMUSG00000009418	ENSMUST00000067414	-	137331156	137481932	Promoter3k	1621.5
chr1	138242861	138243060	200	Down	-1.38	2.62619e-05	0.00124852	ENSMUSG00000041570	ENSMUST00000094523	-	138164699	138242681	Promoter1k	-279.5
chr1	138521501	138521880	380	Up	1.12	1.51301e-08	2.56856e-05	ENSMUSG00000041483	ENSMUST00000112046	+	138521477	138526630	ProximalPromoter	213.5
chr1	138524341	138524540	200	Down	-3.48	7.45552e-05	0.00242221	ENSMUSG00000041483	ENSMUST00000112046	+	138521477	138526630	Promoter3k	2963.5
chr1	140516021	140516240	220	Up	0.69	6.98327e-05	0.00233032	ENSMUSG00000026393	ENSMUST00000166904	-	140382283	140516251	ProximalPromoter	120.5
chr1	140860201	140860700	500	Up	1.01	9.73201e-07	0.00012771	ENSMUSG00000056268	ENSMUST00000145931	+	140860284	140863018	ProximalPromoter	166.5
chr1	141318201	141318400	200	Down	-2.47	6.49391e-05	0.0022245	ENSMUSG00000033964	ENSMUST00000039867	+	141318959	141349582	Promoter1k	-658.5
chr1	145549741	145550020	280	Up	1	4.18294e-06	0.000347363	ENSMUSG00000026361	ENSMUST00000018337	-	145445926	145550023	ProximalPromoter	142.5
chr1	145586721	145587040	320	Up	0.68	5.88087e-05	0.00210322	ENSMUSG00000018196	ENSMUST00000148600	+	145586695	145589258	ProximalPromoter	185.5
chr1	145850621	145850840	220	Down	-2.05	3.82032e-06	0.000324643	ENSMUSG00000026360	ENSMUST00000134817	-	145849646	145851251	Promoter1k	520.5
chr1	148344601	148344800	200	Down	-1.63	7.55253e-05	0.00243964	ENSMUSG00000035131	ENSMUST00000074622	+	148342758	148749601	Promoter3k	1942.5
chr1	153347321	153347580	260	Up	0.73	0.00321882	0.0852297	ENSMUSG00000026484	ENSMUST00000076110	-	153316535	153347953	Promoter1k	502.5
chr1	153347681	153347880	200	Up	0.75	9.6515e-05	0.00282985	ENSMUSG00000026484	ENSMUST00000076110	-	153316535	153347953	ProximalPromoter	172.5
chr1	153936981	153937280	300	Up	0.98	4.20607e-05	0.00169346	ENSMUSG00000032666	ENSMUST00000044581	-	153731653	153937450	Promoter1k	319.5
chr1	154749261	154749680	420	Up	0.81	5.37453e-07	0.000106212	ENSMUSG00000042772	ENSMUST00000073441	-	154684125	154749776	Promoter1k	305.5
chr1	155179601	155179820	220	Up	0.63	2.69852e-05	0.00126941	ENSMUSG00000026478	ENSMUST00000027752	-	155066051	155179916	ProximalPromoter	205.5
chr1	155179981	155180220	240	Up	0.83	0.000182421	0.00505687	ENSMUSG00000026478	ENSMUST00000027752	-	155066051	155179916	ProximalPromoter	-184.5
chr1	155500921	155501120	200	Down	-1.88	7.75418e-05	0.00247594	ENSMUSG00000042671	ENSMUST00000041776	+	155500154	155544797	Promoter1k	866.5
chr1	155514941	155515240	300	Down	-1.66	9.8249e-05	0.00285269	ENSMUSG00000042671	ENSMUST00000147794	+	155514618	155517969	Promoter1k	472.5
chr1	156572641	156572840	200	Down	-1.69	2.26357e-05	0.00113044	ENSMUSG00000004110	ENSMUST00000004214	-	156239648	156573049	Promoter1k	308.5
chr1	157005701	157006040	340	Up	0.79	2.58055e-06	0.000245976	ENSMUSG00000026470	ENSMUST00000111779	+	157005832	157045343	ProximalPromoter	38.5
chr1	157091601	157091820	220	Up	1.43	2.66897e-05	0.0012626						OtherIntergenic	NA
chr1	157264101	157264300	200	Up	0.83	4.05805e-05	0.00165971	ENSMUSG00000026469	ENSMUST00000129271	-	157169901	157264525	Promoter1k	324.5
chr1	157820801	157821000	200	Down	-1.81	5.14784e-05	0.00192288	ENSMUSG00000033671	ENSMUST00000124495	-	157800571	157820020	Promoter1k	-880.5
chr1	158233681	158233940	260	Up	1.06	0.000106838	0.00306951	ENSMUSG00000060985	ENSMUST00000121146	-	158185425	158233795	ProximalPromoter	-15.5
chr1	158648881	158649260	380	Up	1.13	1.50944e-06	0.000167442	ENSMUSG00000033557	ENSMUST00000122424	-	158608675	158649132	ProximalPromoter	61.5
chr1	158869241	158869940	700	Up	0.8	3.48683e-09	1.10379e-05	ENSMUSG00000026594	ENSMUST00000172057	-	158734296	158869757	ProximalPromoter	166.5
chr1	159342061	159342440	380	Up	0.86	5.59373e-05	0.00203913	ENSMUSG00000070565	ENSMUST00000143080	-	159215114	159342726	Promoter1k	475.5
chr1	159342921	159343120	200	Down	-2.65	8.40523e-05	0.00261504	ENSMUSG00000049881	ENSMUST00000061537	+	159342482	159350366	Promoter1k	538.5
chr1	160293301	160293620	320	Down	-2.03	6.50289e-06	0.000484516	ENSMUSG00000026587	ENSMUST00000170718	+	160292470	160541149	Promoter1k	990.5
chr1	162142221	162142440	220	Down	-1.91	1.03728e-05	0.000658392	ENSMUSG00000014226	ENSMUST00000014370	-	162133055	162142908	Promoter1k	577.5
chr1	162281681	162281880	200	Down	-1.78	7.29015e-05	0.00239753	ENSMUSG00000026721	ENSMUST00000028049	-	162186702	162723069	Genebody	441288
chr1	162282161	162282420	260	Down	-1.53	3.48987e-05	0.00150798	ENSMUSG00000026721	ENSMUST00000028049	-	162186702	162723069	Genebody	440778
chr1	162722941	162723140	200	Up	1.08	4.36626e-05	0.00174227	ENSMUSG00000026721	ENSMUST00000028048	-	162602581	162723069	ProximalPromoter	28.5
chr1	162837541	162837820	280	Down	-2.85	3.77161e-07	0.000106212	ENSMUSG00000040423	ENSMUST00000161609	+	162836548	162905109	Promoter3k	1132.5
chr1	162964581	162964780	200	Up	0.88	5.27228e-06	0.000413259	ENSMUSG00000053332	ENSMUST00000160152	+	162964552	162967662	ProximalPromoter	128.5
chr1	163100861	163101080	220	Up	0.99	3.74215e-05	0.00157574						OtherIntergenic	NA
chr1	164500861	164501200	340	Up	0.71	1.02486e-06	0.000131028	ENSMUSG00000026696	ENSMUST00000128704	+	164500862	164512311	ProximalPromoter	168.5
chr1	165710201	165710460	260	Down	-1.58	3.95035e-05	0.00163475	ENSMUSG00000026585	ENSMUST00000027877	+	165709713	165847240	Promoter1k	617.5
chr1	165860181	165860560	380	Up	0.81	1.0636e-06	0.000133312	ENSMUSG00000026584	ENSMUST00000168836	+	165860210	165865221	ProximalPromoter	160.5
chr1	166179301	166179500	200	Up	0.75	1.48136e-05	0.000845409	ENSMUSG00000040918	ENSMUST00000169394	+	166179383	166193649	ProximalPromoter	17.5
chr1	166385501	166385700	200	Down	-2.53	9.64321e-05	0.00282985	ENSMUSG00000026576	ENSMUST00000027863	-	166367397	166388486	Promoter3k	2885.5
chr1	166387281	166387620	340	Down	-1.67	9.66276e-09	1.9635e-05	ENSMUSG00000026576	ENSMUST00000027863	-	166367397	166388486	Promoter3k	1035.5
chr1	167390021	167390320	300	Up	0.73	5.29388e-06	0.000414468	ENSMUSG00000026571	ENSMUST00000027856	-	167259641	167390596	Promoter1k	425.5
chr1	167564201	167564560	360	Up	0.68	6.63166e-07	0.000110519	ENSMUSG00000026566	ENSMUST00000068705	-	167522311	167564672	Promoter1k	291.5
chr1	167572221	167572420	200	Down	-3.43	4.73829e-05	0.00182922						OtherIntergenic	NA
chr1	167931001	167931220	220	Down	-3.45	3.17813e-05	0.00142092	ENSMUSG00000026565	ENSMUST00000111429	-	167805617	167932765	Promoter3k	1654.5
chr1	167931861	167932480	620	Up	0.92	7.59322e-07	0.000114431	ENSMUSG00000026565	ENSMUST00000111429	-	167805617	167932765	Promoter1k	594.5
chr1	168184341	168184540	200	Up	0.84	9.82411e-05	0.00285269	ENSMUSG00000040612	ENSMUST00000038620	+	168184323	168241401	ProximalPromoter	117.5
chr1	168930981	168931220	240	Up	0.96	6.20982e-07	0.000109046	ENSMUSG00000086622	ENSMUST00000149894	-	168928523	168930972	ProximalPromoter	-128.5
chr1	168931501	168931700	200	Up	0.99	2.25942e-05	0.00112926	ENSMUSG00000060568	ENSMUST00000126198	+	168931596	169009412	ProximalPromoter	4.5
chr1	169215061	169215260	200	Up	0.82	3.68862e-05	0.0015581	ENSMUSG00000026558	ENSMUST00000027839	-	169156220	169215258	ProximalPromoter	97.5
chr1	169324041	169324300	260	Down	-1.84	4.60698e-06	0.000373832	ENSMUSG00000026688	ENSMUST00000028005	-	169302096	169323972	ProximalPromoter	-198.5
chr1	170356541	170356800	260	Down	-3.91	7.91305e-06	0.00055411	ENSMUSG00000052534	ENSMUST00000072863	-	170113703	170362300	Genebody	5629.5
chr1	171676561	171676840	280	Down	-1.83	5.52825e-08	5.35293e-05	ENSMUSG00000038530	ENSMUST00000132567	-	171673959	171677754	Promoter3k	1053.5
chr1	171677801	171678000	200	Down	-2.7	9.3341e-05	0.0027785	ENSMUSG00000038530	ENSMUST00000111357	-	171671806	171677773	ProximalPromoter	-127.5
chr1	172104881	172105180	300	Up	0.91	3.12733e-06	0.000282323	ENSMUSG00000026670	ENSMUST00000027981	-	172072133	172105077	ProximalPromoter	46.5
chr1	172145201	172145400	200	Up	0.76	1.35928e-05	0.000797457	ENSMUSG00000044306	ENSMUST00000055830	+	172144990	172145687	Promoter1k	310.5
chr1	173040821	173041100	280	Down	-2.23	3.11084e-06	0.000281438						OtherIntergenic	NA
chr1	173259461	173259760	300	Up	1.22	2.62834e-07	0.000106212	ENSMUSG00000013973	ENSMUST00000064950	+	173259538	173271813	ProximalPromoter	72.5
chr1	173275301	173275520	220	Down	-1.68	4.49594e-05	0.00177276	ENSMUSG00000013997	ENSMUST00000148339	-	173274278	173275776	Promoter1k	365.5
chr1	173342081	173342340	260	Down	-1.41	0.000378838	0.0102393	ENSMUSG00000026641	ENSMUST00000159466	+	173341504	173345744	Promoter1k	706.5
chr1	174306661	174306940	280	Up	0.59	8.76138e-05	0.00267781	ENSMUSG00000050229	ENSMUST00000052455	+	174306661	174314230	ProximalPromoter	139.5
chr1	175297121	175297420	300	Down	-0.96	2.57581e-06	0.000245859	ENSMUSG00000005338	ENSMUST00000126963	-	175275031	175297764	Promoter1k	493.5
chr1	177422621	177422880	260	Up	0.81	4.85894e-06	0.000388582	ENSMUSG00000026527	ENSMUST00000085853	-	176996771	177421261	Promoter3k	-1489.5
chr1	178743801	178744140	340	Up	0.66	2.56239e-06	0.000244766	ENSMUSG00000057335	ENSMUST00000070119	-	178708524	178744198	ProximalPromoter	227.5
chr1	179187821	179188020	200	Up	0.94	3.69858e-05	0.00155985	ENSMUSG00000019699	ENSMUST00000111159	-	178952246	179188334	Promoter1k	413.5
chr1	179188041	179188620	580	Up	1.18	4.9065e-07	0.000106212	ENSMUSG00000019699	ENSMUST00000111159	-	178952246	179188334	ProximalPromoter	3.5
chr1	179188981	179189180	200	Up	0.82	2.77857e-05	0.00129616	ENSMUSG00000019699	ENSMUST00000111159	-	178952246	179188334	Promoter1k	-746.5
chr1	179371761	179371980	220	Up	0.79	7.18405e-06	0.000517722	ENSMUSG00000078909	ENSMUST00000171440	-	179359177	179373401	Promoter3k	1530.5
chr1	179372481	179372680	200	Up	1.18	5.37688e-05	0.00197945	ENSMUSG00000078909	ENSMUST00000171440	-	179359177	179373401	Promoter1k	820.5
chr1	179372861	179373160	300	Up	1.13	2.43508e-06	0.000235967	ENSMUSG00000078909	ENSMUST00000171440	-	179359177	179373401	Promoter1k	390.5
chr1	180248141	180248520	380	Down	-1.47	2.54763e-08	3.63482e-05	ENSMUSG00000086350	ENSMUST00000141846	-	180243458	180248680	Promoter1k	349.5
chr1	180266681	180267060	380	Up	0.89	3.86669e-07	0.000106212	ENSMUSG00000039630	ENSMUST00000037748	-	180258235	180267928	Promoter3k	1057.5
chr1	180267721	180267940	220	Up	0.74	7.4795e-05	0.00242692	ENSMUSG00000039630	ENSMUST00000037748	-	180258235	180267928	ProximalPromoter	97.5
chr1	181475701	181475900	200	Down	-1.59	8.20074e-05	0.00257633	ENSMUSG00000026492	ENSMUST00000129009	-	181463785	181476023	ProximalPromoter	222.5
chr1	181598601	181598920	320	Up	0.97	2.3344e-05	0.00115399	ENSMUSG00000038936	ENSMUST00000131039	+	181598390	181607646	Promoter1k	370.5
chr1	182186601	182186800	200	Down	-1.44	6.46948e-05	0.0022245	ENSMUSG00000010609	ENSMUST00000133340	-	182175768	182193569	Genebody	6868.5
chr1	182317801	182318020	220	Down	-1.75	3.38074e-05	0.00147786	ENSMUSG00000038855	ENSMUST00000070181	+	182260615	182354933	Genebody	57295.5
chr1	182571121	182571500	380	Up	0.85	3.61653e-07	0.000106212	ENSMUSG00000058729	ENSMUST00000085804	+	182571497	182611620	ProximalPromoter	-186.5
chr1	182655681	182655880	200	Down	-1.48	8.03898e-05	0.00254158	ENSMUSG00000026499	ENSMUST00000027780	+	182656173	182684334	Promoter1k	-392.5
chr1	182707581	182707800	220	Down	-2.35	1.26502e-05	0.000755713						OtherIntergenic	NA
chr1	182743961	182744240	280	Up	0.78	0.000100568	0.00290055	ENSMUSG00000073485	ENSMUST00000097448	+	182743914	182746819	ProximalPromoter	186.5
chr1	182781461	182781740	280	Down	-1.38	4.25025e-06	0.000351646	ENSMUSG00000038806	ENSMUST00000038091	+	182781281	182798228	Promoter1k	319.5
chr1	183074561	183074800	240	Down	-1.6	9.62192e-06	0.000627033	ENSMUSG00000026516	ENSMUST00000027797	-	183023553	183074288	Promoter1k	-392.5
chr1	183141461	183142440	980	Up	0.84	1.81671e-08	2.83309e-05	ENSMUSG00000038733	ENSMUST00000111053	-	183103358	183142109	ProximalPromoter	158.5
chr1	183949561	183950580	1020	Up	1	8.29875e-07	0.000118654	ENSMUSG00000022995	ENSMUST00000111025	-	183834575	183950111	ProximalPromoter	40.5
chr1	184271441	184271640	200	Up	0.64	8.37297e-05	0.00261504	ENSMUSG00000047539	ENSMUST00000051431	-	184243232	184271737	ProximalPromoter	196.5
chr1	184271741	184271960	220	Down	-1.88	3.81974e-05	0.00159682	ENSMUSG00000047539	ENSMUST00000051431	-	184243232	184271737	ProximalPromoter	-113.5
chr1	184339141	184339360	220	Up	1.33	0.00013245	0.00373493	ENSMUSG00000026510	ENSMUST00000117245	+	184339302	184392563	ProximalPromoter	-51.5
chr1	184339481	184339680	200	Up	0.75	4.46739e-05	0.00176582	ENSMUSG00000026510	ENSMUST00000117245	+	184339302	184392563	Promoter1k	278.5
chr1	184694121	184694340	220	Up	1.05	1.05404e-05	0.000665291	ENSMUSG00000038576	ENSMUST00000155229	+	184693990	184784171	ProximalPromoter	240.5
chr1	186821661	186822080	420	Down	-2.89	1.78016e-08	2.83309e-05	ENSMUSG00000026620	ENSMUST00000027929	-	186720321	186823428	Promoter3k	1557.5
chr1	186823301	186823660	360	Up	0.94	3.73977e-07	0.000106212	ENSMUSG00000026620	ENSMUST00000027929	-	186720321	186823428	ProximalPromoter	-52.5
chr1	187027741	187028000	260	Down	-1.35	0.000207489	0.00571869	ENSMUSG00000039318	ENSMUST00000069652	+	187028046	187110622	ProximalPromoter	-175.5
chr1	187152981	187153220	240	Up	0.64	6.91145e-05	0.00231446	ENSMUSG00000026618	ENSMUST00000153211	-	187145061	187153275	ProximalPromoter	174.5
chr1	189475741	189476080	340	Up	0.79	1.78898e-05	0.000965501	ENSMUSG00000026610	ENSMUST00000152927	+	189433574	189617621	Genebody	42336.5
chr1	192735621	192735820	200	Down	-1.28	8.80234e-05	0.00268506	ENSMUSG00000089872	ENSMUST00000097440	-	192622838	192735649	ProximalPromoter	-71.5
chr1	192751901	192752240	340	Down	-1.54	3.23034e-06	0.000288631	ENSMUSG00000026634	ENSMUST00000027947	+	192748990	192770841	Genebody	3080.5
chr1	192849901	192850160	260	Up	1.01	2.79963e-05	0.001301	ENSMUSG00000066595	ENSMUST00000085635	-	192829710	192850069	ProximalPromoter	38.5
chr1	192922201	192922400	200	Up	1.18	6.99588e-05	0.0023322	ENSMUSG00000026630	ENSMUST00000027943	+	192922292	192932822	ProximalPromoter	8.5
chr1	193141821	193142020	200	Up	0.7	9.77589e-05	0.0028441	ENSMUSG00000037499	ENSMUST00000046770	-	193130667	193142073	ProximalPromoter	152.5
chr1	193220241	193220540	300	Up	0.93	2.74734e-06	0.000256764	ENSMUSG00000026626	ENSMUST00000110885	-	193175859	193220919	Promoter1k	528.5
chr1	193220621	193220820	200	Up	0.76	8.91554e-05	0.00270826	ENSMUSG00000026626	ENSMUST00000110885	-	193175859	193220919	ProximalPromoter	198.5
chr1	193541961	193542620	660	Up	1.08	7.87427e-07	0.000115289	ENSMUSG00000026623	ENSMUST00000133076	+	193541712	193543277	Promoter1k	578.5
chr1	193730161	193730360	200	Up	0.81	7.25562e-06	0.000520921	ENSMUSG00000055833	ENSMUST00000069573	-	193723848	193731406	Promoter3k	1145.5
chr1	193732261	193732460	200	Down	-2.73	7.58662e-05	0.00244252	ENSMUSG00000037434	ENSMUST00000161756	+	193731134	193733052	Promoter3k	1226.5
chr1	194681421	194681780	360	Up	0.94	2.19926e-07	0.000106212	ENSMUSG00000016262	ENSMUST00000125391	-	194680395	194681680	ProximalPromoter	79.5
chr1	194999261	194999500	240	Down	-1.05	3.15076e-05	0.00141323	ENSMUSG00000079144	ENSMUST00000160822	+	194994242	195001374	Genebody	5138.5
chr1	196448141	196448340	200	Down	-2.34	2.81116e-05	0.00130545	ENSMUSG00000026640	ENSMUST00000027952	+	196446022	196643063	Promoter3k	2218.5
chr1	196450521	196450780	260	Down	-4.88	5.70453e-08	5.38773e-05	ENSMUSG00000026640	ENSMUST00000027952	+	196446022	196643063	Genebody	4628.5
chr1	196843621	196843820	200	Down	-1.29	3.05402e-05	0.00138094	ENSMUSG00000073474	ENSMUST00000165871	+	196843592	196864102	ProximalPromoter	128.5
chr1	196957021	196957220	200	Down	-2.15	9.76633e-05	0.00284347	ENSMUSG00000016481	ENSMUST00000027918	-	196929982	196957499	Promoter1k	378.5
chr1	197067701	197068080	380	Up	0.57	1.03203e-06	0.000131264						OtherIntergenic	NA
chr2	3035881	3036160	280	Up	0.69	5.40665e-07	0.000106212	ENSMUSG00000050530	ENSMUST00000091505	+	3035684	3144524	Promoter1k	336.5
chr2	3249941	3250140	200	Down	-2.9	2.29298e-05	0.00113891	ENSMUSG00000049950	ENSMUST00000062672	-	3246220	3249915	ProximalPromoter	-125.5
chr2	3630961	3631220	260	Up	0.75	3.27879e-05	0.00144982	ENSMUSG00000026655	ENSMUST00000115053	+	3630749	3699414	Promoter1k	341.5
chr2	4638721	4638940	220	Up	1.24	8.3533e-06	0.000575987	ENSMUSG00000048186	ENSMUST00000133082	+	4638876	4721609	ProximalPromoter	-45.5
chr2	4639001	4639200	200	Up	0.93	4.1992e-05	0.00169171	ENSMUSG00000048186	ENSMUST00000115022	+	4638879	4709979	ProximalPromoter	221.5
chr2	4639321	4639600	280	Up	0.88	0.000124529	0.00352938	ENSMUSG00000048186	ENSMUST00000115022	+	4638879	4709979	Promoter1k	581.5
chr2	4802821	4803100	280	Up	0.99	2.14106e-06	0.000215353	ENSMUSG00000026662	ENSMUST00000027973	+	4802609	4831603	Promoter1k	351.5
chr2	4803181	4803420	240	Up	0.76	3.43153e-05	0.00149421	ENSMUSG00000026662	ENSMUST00000115019	+	4803290	4829183	ProximalPromoter	10.5
chr2	4803481	4803720	240	Up	0.75	2.99793e-05	0.00136664	ENSMUSG00000026662	ENSMUST00000115019	+	4803290	4829183	Promoter1k	310.5
chr2	4840541	4840760	220	Down	-4.17	8.26232e-06	0.000571182	ENSMUSG00000026664	ENSMUST00000146933	+	4840125	4850060	Promoter1k	525.5
chr2	5765641	5765860	220	Down	-1.26	8.43247e-05	0.0026221	ENSMUSG00000039128	ENSMUST00000150876	-	5743861	5765897	ProximalPromoter	146.5
chr2	5766141	5766360	220	Down	-1.71	5.22403e-06	0.000410677	ENSMUSG00000025817	ENSMUST00000026927	+	5766064	5792941	ProximalPromoter	186.5
chr2	5872161	5872380	220	Down	-3.04	4.8452e-05	0.00185897	ENSMUSG00000043241	ENSMUST00000060092	+	5872514	5977749	ProximalPromoter	-243.5
chr2	6243721	6244420	700	Up	0.98	6.07951e-07	0.000108693	ENSMUSG00000039046	ENSMUST00000132391	+	6243817	6342058	Promoter1k	253.5
chr2	6793101	6793420	320	Up	0.83	0.00012534	0.00355012	ENSMUSG00000002107	ENSMUST00000150624	-	6467904	6793643	Promoter1k	382.5
chr2	6793481	6793680	200	Up	1.14	9.61733e-05	0.00282985	ENSMUSG00000002107	ENSMUST00000150624	-	6467904	6793643	ProximalPromoter	62.5
chr2	7317121	7317400	280	Down	-1.74	0.00012347	0.00350308	ENSMUSG00000087656	ENSMUST00000144510	-	7317484	7317627	Promoter1k	366.5
chr2	10000901	10001100	200	Down	-100000000	5.49026e-06	0.000425127	ENSMUSG00000025781	ENSMUST00000130067	-	9985785	10001682	Promoter1k	681.5
chr2	11422601	11422820	220	Down	-2	0.000120452	0.00342616	ENSMUSG00000026773	ENSMUST00000144921	-	11415529	11422923	ProximalPromoter	212.5
chr2	12932161	12932380	220	Up	1	0.000110575	0.00316671	ENSMUSG00000049630	ENSMUST00000061545	-	12925083	12933374	Promoter3k	1103.5
chr2	13193461	13193660	200	Down	-2.43	9.64351e-05	0.00282985	ENSMUSG00000086358	ENSMUST00000149137	+	13193228	13246418	Promoter1k	332.5
chr2	17978321	17978540	220	Up	1.1	9.66337e-05	0.00283215	ENSMUSG00000026743	ENSMUST00000028076	+	17976897	18134017	Promoter3k	1533.5
chr2	17985801	17986100	300	Up	0.67	1.68104e-05	0.000924361	ENSMUSG00000026743	ENSMUST00000028076	+	17976897	18134017	Genebody	9053.5
chr2	18509021	18509320	300	Down	-1.5	1.90002e-06	0.000197381						OtherIntergenic	NA
chr2	18594581	18594820	240	Down	-1.52	4.1277e-05	0.00167296	ENSMUSG00000051154	ENSMUST00000137317	+	18594149	18596027	Promoter1k	551.5
chr2	18597941	18598320	380	Up	1.02	2.90186e-07	0.000106212	ENSMUSG00000051154	ENSMUST00000061158	+	18594049	18597858	Genebody	4081.5
chr2	18598681	18599040	360	Up	0.7	3.83853e-05	0.00160172	ENSMUSG00000026739	ENSMUST00000028071	+	18598644	18608256	ProximalPromoter	216.5
chr2	18599101	18599380	280	Up	1.17	5.66863e-07	0.00010775	ENSMUSG00000026739	ENSMUST00000132014	+	18598906	18603992	Promoter1k	334.5
chr2	18919201	18919400	200	Up	0.84	7.71206e-05	0.00246848	ENSMUSG00000026737	ENSMUST00000006912	-	18763881	18919753	Promoter1k	452.5
chr2	19120661	19120860	200	Down	-2.12	4.09745e-05	0.00166341	ENSMUSG00000037683	ENSMUST00000171559	+	19120744	19218610	ProximalPromoter	16.5
chr2	19578821	19579100	280	Down	-2.29	7.57338e-06	0.000536527	ENSMUSG00000043415	ENSMUST00000052168	+	19579688	19582217	Promoter1k	-727.5
chr2	19579661	19580000	340	Up	0.88	2.18027e-06	0.000217887	ENSMUSG00000043415	ENSMUST00000052168	+	19579688	19582217	ProximalPromoter	142.5
chr2	20889421	20889620	200	Down	-1.84	9.64998e-05	0.00282985	ENSMUSG00000036591	ENSMUST00000131394	-	20889224	20890111	Promoter1k	590.5
chr2	22480701	22480920	220	Down	-3.45	9.55724e-06	0.000623873	ENSMUSG00000026787	ENSMUST00000156728	+	22478823	22485521	Promoter3k	1987.5
chr2	22750641	22750860	220	Down	-1.91	1.11783e-05	0.000693094	ENSMUSG00000069136	ENSMUST00000091396	-	22750840	22751256	Promoter1k	505.5
chr2	22751561	22751780	220	Down	-1.44	3.23797e-05	0.00143841	ENSMUSG00000026784	ENSMUST00000135621	+	22751138	22757350	Promoter1k	532.5
chr2	23011541	23011960	420	Down	-1.23	7.98927e-09	1.72818e-05	ENSMUSG00000026775	ENSMUST00000028117	+	23011888	23054780	ProximalPromoter	-137.5
chr2	23012241	23012440	200	Down	-1.21	4.82876e-05	0.00185773	ENSMUSG00000026775	ENSMUST00000149240	+	23012047	23016135	Promoter1k	293.5
chr2	23427341	23427580	240	Up	0.79	4.62126e-05	0.00180063	ENSMUSG00000026771	ENSMUST00000123843	-	23398762	23427626	ProximalPromoter	165.5
chr2	24775281	24775480	200	Down	-1.8	3.47782e-05	0.00150584	ENSMUSG00000036893	ENSMUST00000102938	-	24646288	24775129	Promoter1k	-251.5
chr2	24805281	24805520	240	Up	0.89	3.51925e-05	0.00151762	ENSMUSG00000026974	ENSMUST00000028350	+	24805311	24817595	ProximalPromoter	89.5
chr2	24818301	24818500	200	Down	-2	2.19799e-05	0.00110806	ENSMUSG00000026975	ENSMUST00000153375	+	24817971	24822049	Promoter1k	429.5
chr2	25097661	25097860	200	Up	0.99	2.96721e-05	0.00135771	ENSMUSG00000036731	ENSMUST00000114356	-	25094346	25097972	ProximalPromoter	211.5
chr2	25119821	25120020	200	Down	-100000000	1.38392e-05	0.00080767	ENSMUSG00000048707	ENSMUST00000137361	+	25119760	25125076	ProximalPromoter	160.5
chr2	25172621	25172860	240	Down	-1.33	5.25998e-06	0.000412536	ENSMUSG00000026959	ENSMUST00000144402	-	25169920	25174683	Promoter3k	1942.5
chr2	25173201	25173500	300	Down	-1.58	2.75741e-05	0.00128943	ENSMUSG00000026959	ENSMUST00000144402	-	25169920	25174683	Promoter3k	1332.5
chr2	25187941	25188200	260	Down	-1.11	1.77939e-05	0.000962265	ENSMUSG00000091706	ENSMUST00000114304	-	25182969	25188091	ProximalPromoter	20.5
chr2	25316701	25316940	240	Down	-2.01	9.44368e-06	0.000619575	ENSMUSG00000047617	ENSMUST00000114261	-	25315001	25316614	ProximalPromoter	-206.5
chr2	25356581	25356840	260	Down	-1.41	0.000473982	0.0127314	ENSMUSG00000015095	ENSMUST00000142004	+	25356378	25358706	Promoter1k	332.5
chr2	25733301	25733560	260	Up	0.87	1.58358e-06	0.000172948	ENSMUSG00000058740	ENSMUST00000114170	+	25733376	25750695	ProximalPromoter	54.5
chr2	25877161	25877400	240	Up	1.37	1.30848e-06	0.000152067	ENSMUSG00000036352	ENSMUST00000036509	-	25854062	25877267	ProximalPromoter	-13.5
chr2	26155381	26155580	200	Down	-1.68	6.49108e-05	0.0022245						OtherIntergenic	NA
chr2	26299921	26300120	200	Down	-2.44	7.44891e-05	0.00242161	ENSMUSG00000026924	ENSMUST00000155252	-	26297483	26300720	Promoter1k	699.5
chr2	26758741	26759080	340	Down	-1.59	4.03645e-07	0.000106212	ENSMUSG00000036160	ENSMUST00000047632	-	26745954	26758399	Promoter1k	-511.5
chr2	27330861	27331140	280	Up	0.78	0.000128163	0.00362242	ENSMUSG00000026918	ENSMUST00000147736	-	27319050	27331127	ProximalPromoter	126.5
chr2	27370761	27371020	260	Up	0.77	3.80825e-08	4.3653e-05	ENSMUSG00000026917	ENSMUST00000144315	+	27370676	27376173	ProximalPromoter	214.5
chr2	27532261	27532460	200	Up	1.3	2.33687e-05	0.00115478	ENSMUSG00000015846	ENSMUST00000129514	+	27531959	27597418	Promoter1k	401.5
chr2	28061161	28061400	240	Up	1.01	1.16182e-05	0.000708254	ENSMUSG00000026833	ENSMUST00000102879	+	28061178	28069945	ProximalPromoter	102.5
chr2	28368621	28368820	200	Up	1.03	1.91594e-05	0.00101363	ENSMUSG00000026821	ENSMUST00000135803	+	28368644	28398470	ProximalPromoter	76.5
chr2	29475241	29475600	360	Up	0.85	8.9784e-07	0.00012287	ENSMUSG00000039844	ENSMUST00000048301	+	29475286	29593850	ProximalPromoter	134.5
chr2	29644141	29644380	240	Down	-3.36	1.25261e-08	2.3661e-05	ENSMUSG00000026798	ENSMUST00000148791	+	29643790	29651522	Promoter1k	470.5
chr2	29682541	29682740	200	Down	-1.92	7.67682e-05	0.00246249	ENSMUSG00000069020	ENSMUST00000149379	+	29675594	29698665	Genebody	7046.5
chr2	29683561	29683840	280	Down	-3.57	7.01131e-07	0.000110815	ENSMUSG00000069020	ENSMUST00000130542	+	29682914	29689156	Promoter1k	786.5
chr2	29790641	29790880	240	Down	-1.51	0.000133079	0.0037511	ENSMUSG00000019715	ENSMUST00000019859	+	29790945	29815891	ProximalPromoter	-184.5
chr2	29821301	29821620	320	Up	0.67	1.19767e-06	0.000143311	ENSMUSG00000057738	ENSMUST00000113741	+	29821201	29838689	Promoter1k	259.5
chr2	29921981	29922700	720	Up	0.91	9.4284e-07	0.000125944	ENSMUSG00000054766	ENSMUST00000067996	+	29921975	29928097	Promoter1k	365.5
chr2	29922721	29922960	240	Up	0.75	0.000247555	0.00676598	ENSMUSG00000054766	ENSMUST00000137291	+	29922712	29925150	ProximalPromoter	128.5
chr2	30141061	30141380	320	Down	-1.55	3.29078e-09	1.10379e-05	ENSMUSG00000075419	ENSMUST00000100219	-	30139748	30141874	Promoter1k	653.5
chr2	30142401	30142600	200	Down	-2.13	3.30353e-05	0.00145293	ENSMUSG00000052533	ENSMUST00000113634	+	30141946	30159329	Promoter1k	554.5
chr2	30213841	30214080	240	Down	-1.6	0.000125573	0.00355521	ENSMUSG00000026860	ENSMUST00000139963	-	30205259	30214780	Promoter1k	819.5
chr2	30248181	30248380	200	Up	0.72	7.15379e-05	0.00236253	ENSMUSG00000026856	ENSMUST00000156704	+	30247949	30251431	Promoter1k	331.5
chr2	30270941	30271160	220	Up	0.86	2.33196e-06	0.000229723	ENSMUSG00000026853	ENSMUST00000128593	-	30269579	30271120	ProximalPromoter	69.5
chr2	30271861	30272100	240	Up	0.8	2.33943e-05	0.00115562	ENSMUSG00000039515	ENSMUST00000159932	+	30271821	30283922	ProximalPromoter	159.5
chr2	30532261	30532480	220	Down	-2.01	8.57112e-06	0.000583986	ENSMUSG00000087268	ENSMUST00000144704	-	30514132	30533531	Promoter3k	1160.5
chr2	30663821	30664080	260	Down	-1.34	3.02477e-05	0.00137109	ENSMUSG00000026857	ENSMUST00000128509	+	30663476	30671698	Promoter1k	474.5
chr2	30808141	30808420	280	Down	-1.87	6.65247e-05	0.00225473	ENSMUSG00000026848	ENSMUST00000028199	+	30808478	30814535	ProximalPromoter	-197.5
chr2	30996981	30997320	340	Up	0.71	1.49997e-07	9.22783e-05	ENSMUSG00000075415	ENSMUST00000136181	-	30911086	30997475	Promoter1k	324.5
chr2	31007901	31008180	280	Up	0.64	3.69384e-06	0.000316952	ENSMUSG00000000194	ENSMUST00000153032	+	31007852	31024676	ProximalPromoter	188.5
chr2	31101421	31101780	360	Up	0.84	7.03029e-07	0.000110815	ENSMUSG00000062661	ENSMUST00000000199	+	31101342	31151509	Promoter1k	258.5
chr2	31220941	31221140	200	Down	-1.5	4.67396e-05	0.001816	ENSMUSG00000055632	ENSMUST00000113532	+	31169934	31316258	Genebody	51106.5
chr2	31325641	31325840	200	Up	1.39	9.4772e-05	0.00281104	ENSMUSG00000076441	ENSMUST00000102840	+	31325726	31376192	ProximalPromoter	14.5
chr2	31509881	31510100	220	Up	1.11	3.87075e-05	0.00161268	ENSMUSG00000079466	ENSMUST00000113470	+	31495556	31511315	Genebody	14434.5
chr2	31938841	31939040	200	Up	1.12	5.1398e-05	0.00192225	ENSMUSG00000050592	ENSMUST00000143795	-	31938791	31940377	Promoter3k	1436.5
chr2	32006521	32007140	620	Up	1.06	7.74673e-07	0.000114677	ENSMUSG00000039262	ENSMUST00000036691	+	32006601	32090057	ProximalPromoter	229.5
chr2	32144381	32144640	260	Down	-1.48	0.00018451	0.00511058	ENSMUSG00000002546	ENSMUST00000127276	+	32143845	32152773	Promoter1k	665.5
chr2	32208361	32208580	220	Up	0.7	0.000210189	0.00579073	ENSMUSG00000026825	ENSMUST00000139238	-	32195459	32208771	Promoter1k	300.5
chr2	32237301	32237500	200	Up	1.12	8.79199e-06	0.000592731	ENSMUSG00000039195	ENSMUST00000048792	-	32234620	32237458	ProximalPromoter	57.5
chr2	32286841	32287200	360	Down	-2.18	7.72956e-08	6.32099e-05	ENSMUSG00000026819	ENSMUST00000028160	-	32270006	32306942	Genebody	19921.5
chr2	32307121	32307360	240	Down	-1.47	1.24245e-05	0.000745213	ENSMUSG00000039164	ENSMUST00000048431	+	32305976	32312473	Promoter3k	1264.5
chr2	32481141	32481360	220	Down	-1.11	9.47101e-06	0.000620212	ENSMUSG00000026817	ENSMUST00000113277	+	32480956	32490574	Promoter1k	294.5
chr2	32568161	32568440	280	Up	1.48	2.43789e-06	0.000236069	ENSMUSG00000009555	ENSMUST00000123170	-	32563368	32568596	Promoter1k	295.5
chr2	32568541	32568820	280	Up	0.75	0.000227119	0.00623922	ENSMUSG00000009555	ENSMUST00000123170	-	32563368	32568596	ProximalPromoter	-84.5
chr2	32630701	32630900	200	Down	-2.01	6.49561e-05	0.0022245	ENSMUSG00000039021	ENSMUST00000161958	-	32630026	32631151	Promoter1k	350.5
chr2	32836641	32836840	200	Down	-1.51	8.74673e-05	0.0026752	ENSMUSG00000026791	ENSMUST00000153484	-	32835596	32837588	Promoter1k	847.5
chr2	32985941	32986260	320	Up	0.77	4.60733e-06	0.000373832	ENSMUSG00000038860	ENSMUST00000124000	-	32909735	32986128	ProximalPromoter	27.5
chr2	33226601	33226800	200	Up	1.21	4.36836e-05	0.00174259	ENSMUSG00000038831	ENSMUST00000113164	-	33114883	33226990	Promoter1k	289.5
chr2	33286521	33286980	460	Up	0.88	1.08873e-07	8.02273e-05	ENSMUSG00000068966	ENSMUST00000134589	-	33267438	33286837	ProximalPromoter	86.5
chr2	33742741	33743180	440	Up	1.08	3.1317e-07	0.000106212	ENSMUSG00000038740	ENSMUST00000146892	-	33729133	33743002	ProximalPromoter	41.5
chr2	34227421	34227640	220	Up	1.21	4.78242e-07	0.000106212	ENSMUSG00000038718	ENSMUST00000138021	-	34068961	34228660	Promoter3k	1129.5
chr2	34227661	34228160	500	Up	0.96	4.91363e-07	0.000106212	ENSMUSG00000038718	ENSMUST00000138021	-	34068961	34228660	Promoter1k	749.5
chr2	34609521	34609800	280	Up	0.89	7.06146e-07	0.000110815	ENSMUSG00000026867	ENSMUST00000142436	-	34584440	34609931	Promoter1k	270.5
chr2	34681221	34681420	200	Down	-1.77	7.48086e-05	0.00242692	ENSMUSG00000035949	ENSMUST00000126051	-	34680782	34681735	Promoter1k	414.5
chr2	34726961	34727200	240	Down	-1.69	9.17643e-05	0.00275429	ENSMUSG00000026869	ENSMUST00000028225	-	34707607	34726459	Promoter1k	-621.5
chr2	34769401	34769720	320	Up	1.11	3.55549e-06	0.000307879	ENSMUSG00000086001	ENSMUST00000143469	+	34768390	34771534	Promoter3k	1170.5
chr2	35056061	35056280	220	Up	0.77	3.53289e-06	0.000307035	ENSMUSG00000026878	ENSMUST00000126224	-	35055393	35056498	Promoter1k	327.5
chr2	35477521	35477720	200	Up	1.2	3.59275e-05	0.00153354	ENSMUSG00000026883	ENSMUST00000091010	+	35477556	35586507	ProximalPromoter	64.5
chr2	35516781	35517020	240	Up	1.03	0.00023768	0.00651599	ENSMUSG00000026883	ENSMUST00000156465	+	35516869	35564367	ProximalPromoter	31.5
chr2	35518021	35518220	200	Down	-1.78	8.69647e-05	0.00266997	ENSMUSG00000026883	ENSMUST00000156465	+	35516869	35564367	Promoter3k	1251.5
chr2	35834921	35835340	420	Up	0.88	3.65644e-07	0.000106212	ENSMUSG00000026885	ENSMUST00000127742	-	35757870	35835433	Promoter1k	302.5
chr2	35991361	35991560	200	Down	-2.47	8.40556e-05	0.00261504	ENSMUSG00000026889	ENSMUST00000142809	-	35981739	35992131	Promoter1k	670.5
chr2	37278101	37278480	380	Up	0.76	9.98922e-07	0.000129314	ENSMUSG00000075376	ENSMUST00000112936	-	37228657	37278389	ProximalPromoter	98.5
chr2	37278661	37278880	220	Down	-1.84	0.000113874	0.00325147	ENSMUSG00000075376	ENSMUST00000112934	-	37225588	37278423	Promoter1k	-347.5
chr2	37285741	37286120	380	Down	-2.07	6.34953e-07	0.000109522	ENSMUSG00000066798	ENSMUST00000053098	-	37281019	37286439	Promoter1k	508.5
chr2	37298101	37298320	220	Down	-1.5	3.02614e-05	0.00137109	ENSMUSG00000050714	ENSMUST00000102789	-	37290537	37298640	Promoter1k	429.5
chr2	37307841	37308120	280	Up	0.79	2.82729e-06	0.000260604	ENSMUSG00000035437	ENSMUST00000148470	+	37307764	37330883	ProximalPromoter	216.5
chr2	37308141	37308500	360	Down	-1.52	3.59656e-05	0.00153419	ENSMUSG00000035437	ENSMUST00000148470	+	37307764	37330883	Promoter1k	556.5
chr2	37559461	37559660	200	Down	-4.02	7.55954e-05	0.0024405	ENSMUSG00000026915	ENSMUST00000155237	-	37496374	37559379	ProximalPromoter	-181.5
chr2	38142701	38142900	200	Up	0.85	3.60435e-05	0.00153604	ENSMUSG00000087294	ENSMUST00000132692	+	38141774	38142811	Promoter3k	1026.5
chr2	38367221	38367460	240	Up	0.74	1.93409e-05	0.00101961	ENSMUSG00000026749	ENSMUST00000112895	+	38367333	38441286	ProximalPromoter	7.5
chr2	39081421	39081640	220	Up	0.92	5.44637e-05	0.00200174	ENSMUSG00000026753	ENSMUST00000028087	-	39049873	39081971	Promoter1k	440.5
chr2	42506761	42507020	260	Down	-2.36	9.25722e-07	0.000124961	ENSMUSG00000049252	ENSMUST00000142688	-	42505397	42508535	Promoter3k	1644.5
chr2	44782441	44782640	200	Up	1.25	2.45725e-05	0.00119273	ENSMUSG00000036890	ENSMUST00000133442	-	44646712	44782669	ProximalPromoter	128.5
chr2	44965001	44965380	380	Up	1.28	2.26719e-07	0.000106212	ENSMUSG00000026872	ENSMUST00000152232	-	44959557	44966007	Promoter1k	816.5
chr2	48671961	48672160	200	Down	-3.18	2.45038e-05	0.00119122	ENSMUSG00000052155	ENSMUST00000063886	+	48669628	48758789	Promoter3k	2432.5
chr2	49306601	49306860	260	Up	0.63	1.27721e-05	0.000761448	ENSMUSG00000069495	ENSMUST00000092123	+	49307005	49407468	Promoter1k	-274.5
chr2	49921861	49922060	200	Up	1.11	8.73902e-05	0.0026752	ENSMUSG00000050447	ENSMUST00000128451	+	49921981	50046190	ProximalPromoter	-20.5
chr2	52280101	52280440	340	Up	0.73	4.05025e-06	0.000340135	ENSMUSG00000036093	ENSMUST00000036541	-	52253470	52280421	ProximalPromoter	150.5
chr2	52412641	52412840	200	Down	-2.37	7.66622e-05	0.00246027	ENSMUSG00000017412	ENSMUST00000102760	-	52283844	52414080	Promoter3k	1339.5
chr2	52413501	52413720	220	Down	-1.56	0.000170352	0.0047429	ENSMUSG00000017412	ENSMUST00000102760	-	52283844	52414080	Promoter1k	469.5
chr2	52716721	52717140	420	Up	0.73	7.68676e-07	0.000114677	ENSMUSG00000036053	ENSMUST00000090952	+	52716893	52992838	ProximalPromoter	37.5
chr2	53051681	53051880	200	Down	-100000000	1.45475e-05	0.000833481	ENSMUSG00000026960	ENSMUST00000155517	+	53050759	53076568	Promoter3k	1021.5
chr2	54289721	54289920	200	Down	-2.15	2.32748e-05	0.00115099	ENSMUSG00000060988	ENSMUST00000136642	+	54288901	54585544	Promoter1k	919.5
chr2	55290101	55290360	260	Down	-1.88	6.60273e-05	0.00224409	ENSMUSG00000091939	ENSMUST00000096563	-	55285924	55290271	ProximalPromoter	40.5
chr2	56976101	56976440	340	Up	0.82	5.64377e-06	0.000433758	ENSMUSG00000026826	ENSMUST00000122906	-	56959240	56976414	ProximalPromoter	143.5
chr2	58419501	58420040	540	Up	1.24	6.68736e-07	0.000110519	ENSMUSG00000026839	ENSMUST00000137007	+	58419728	58436193	ProximalPromoter	42.5
chr2	58420041	58420240	200	Down	-1.46	1.75012e-05	0.000953839	ENSMUSG00000026839	ENSMUST00000137007	+	58419728	58436193	Promoter1k	412.5
chr2	59450181	59450400	220	Up	0.84	0.000107078	0.00307508	ENSMUSG00000035168	ENSMUST00000142573	+	59450131	59487512	ProximalPromoter	159.5
chr2	59450561	59450760	200	Up	0.93	2.36268e-05	0.00116282	ENSMUSG00000035168	ENSMUST00000142573	+	59450131	59487512	Promoter1k	529.5
chr2	59962741	59963420	680	Up	1.18	8.50652e-07	0.000119554	ENSMUSG00000026987	ENSMUST00000153711	-	59842605	59963649	Promoter1k	568.5
chr2	60047481	60047800	320	Up	0.79	3.26589e-06	0.000291397	ENSMUSG00000026987	ENSMUST00000134908	-	60044650	60047805	ProximalPromoter	164.5
chr2	61494721	61494940	220	Up	0.89	4.50084e-05	0.00177276						OtherIntergenic	NA
chr2	61653341	61653680	340	Up	1.23	1.73265e-06	0.000183998						OtherIntergenic	NA
chr2	63021861	63022120	260	Down	-1.56	1.44057e-05	0.000832715	ENSMUSG00000059742	ENSMUST00000131799	-	63019525	63022319	Promoter1k	328.5
chr2	63935761	63935960	200	Down	-1.97	7.65382e-05	0.00245747	ENSMUSG00000075324	ENSMUST00000153538	-	63818672	63936067	ProximalPromoter	206.5
chr2	63936141	63936340	200	Up	1.07	1.69337e-05	0.000929996	ENSMUSG00000075324	ENSMUST00000166144	-	63815417	63936095	ProximalPromoter	-145.5
chr2	65076201	65076660	460	Up	0.99	3.62111e-07	0.000106212	ENSMUSG00000034903	ENSMUST00000132979	-	64989086	65076531	ProximalPromoter	100.5
chr2	65656501	65656820	320	Down	-2.25	7.12354e-07	0.000111046						OtherIntergenic	NA
chr2	65698621	65698880	260	Down	-2.62	1.7015e-05	0.000932658	ENSMUSG00000044647	ENSMUST00000139896	+	65683901	65716875	Genebody	14849.5
chr2	66094461	66094760	300	Up	0.61	0.000229336	0.00629884	ENSMUSG00000034848	ENSMUST00000125446	-	66022699	66094649	ProximalPromoter	38.5
chr2	67404101	67404460	360	Down	-1.01	9.74486e-08	7.42505e-05						OtherIntergenic	NA
chr2	68308841	68309040	200	Up	1.1	8.52356e-05	0.00264307	ENSMUSG00000027030	ENSMUST00000123781	-	68100847	68309997	Promoter3k	1056.5
chr2	68309681	68309940	260	Up	0.69	0.000354193	0.00959061	ENSMUSG00000027030	ENSMUST00000123781	-	68100847	68309997	ProximalPromoter	186.5
chr2	68310021	68310360	340	Up	1	1.50721e-06	0.00016743	ENSMUSG00000027030	ENSMUST00000102715	-	68048501	68310325	ProximalPromoter	134.5
chr2	69627161	69627360	200	Down	-2.03	5.02565e-05	0.00190183	ENSMUSG00000070883	ENSMUST00000094942	-	69596089	69627632	Promoter1k	371.5
chr2	69660721	69661000	280	Up	0.85	8.62158e-06	0.000586049	ENSMUSG00000042155	ENSMUST00000135759	+	69660000	69662380	Promoter1k	860.5
chr2	69661161	69661380	220	Up	1.03	0.000149817	0.00419908	ENSMUSG00000042155	ENSMUST00000135759	+	69660000	69662380	Promoter3k	1270.5
chr2	69700241	69700460	220	Down	-1.47	5.87988e-05	0.00210322	ENSMUSG00000068882	ENSMUST00000112260	+	69699742	69705609	Promoter1k	608.5
chr2	70499681	70500020	340	Up	0.64	2.00067e-06	0.000205584	ENSMUSG00000014959	ENSMUST00000112205	+	70499646	70527417	ProximalPromoter	204.5
chr2	70662521	70662800	280	Down	-2.74	4.68059e-07	0.000106212	ENSMUSG00000041997	ENSMUST00000124629	-	70589050	70663285	Promoter1k	624.5
chr2	70663361	70664080	720	Up	1.06	5.15719e-07	0.000106212	ENSMUSG00000041997	ENSMUST00000038584	-	70550463	70663785	ProximalPromoter	64.5
chr2	71291561	71291760	200	Down	-1.4	7.46712e-05	0.00242417	ENSMUSG00000041921	ENSMUST00000123858	+	71291389	71354012	Promoter1k	271.5
chr2	71624841	71625220	380	Up	0.95	5.87265e-07	0.000108075	ENSMUSG00000027111	ENSMUST00000152009	+	71624985	71659000	ProximalPromoter	45.5
chr2	71712061	71712260	200	Down	-3.69	4.59929e-05	0.00179662	ENSMUSG00000006494	ENSMUST00000152696	+	71711376	71721989	Promoter1k	784.5
chr2	72123541	72124180	640	Up	0.96	6.36235e-07	0.000109522	ENSMUSG00000004085	ENSMUST00000135204	+	72123850	72202900	ProximalPromoter	10.5
chr2	72816741	72817100	360	Up	0.77	3.32794e-06	0.00029365	ENSMUSG00000079286	ENSMUST00000112062	-	72809604	72824773	Genebody	7852.5
chr2	72817201	72817400	200	Up	0.81	3.84594e-05	0.00160334	ENSMUSG00000079286	ENSMUST00000112062	-	72809604	72824773	Genebody	7472.5
chr2	72817701	72818280	580	Up	0.87	4.788e-07	0.000106212	ENSMUSG00000063714	ENSMUST00000135297	+	72817480	72826499	Promoter1k	510.5
chr2	73052281	73052640	360	Up	0.96	2.57722e-07	0.000106212	ENSMUSG00000027108	ENSMUST00000133228	-	73050927	73056981	Genebody	4520.5
chr2	73367221	73367540	320	Up	0.95	1.03441e-06	0.000131264	ENSMUSG00000075284	ENSMUST00000129594	-	73285988	73367439	ProximalPromoter	58.5
chr2	73493601	73493900	300	Down	-3.35	8.69526e-08	6.81963e-05	ENSMUSG00000056486	ENSMUST00000154258	-	73462174	73498433	Genebody	4682.5
chr2	73749041	73749300	260	Up	0.73	1.75072e-06	0.000184879	ENSMUSG00000018770	ENSMUST00000155474	-	73747374	73749348	ProximalPromoter	177.5
chr2	74976001	74976220	220	Up	1.54	4.00069e-05	0.0016494	ENSMUSG00000087333	ENSMUST00000143898	-	74962927	74975855	Promoter1k	-255.5
chr2	75497441	75497640	200	Up	0.73	8.276e-05	0.00259135	ENSMUSG00000059005	ENSMUST00000132392	+	75497336	75500090	ProximalPromoter	204.5
chr2	75670321	75670520	200	Up	0.84	7.5983e-05	0.00244417	ENSMUSG00000042410	ENSMUST00000111952	+	75670245	75733235	ProximalPromoter	175.5
chr2	75776441	75776660	220	Down	-2.39	2.33756e-06	0.000229723	ENSMUSG00000075273	ENSMUST00000099996	-	75773919	75776519	ProximalPromoter	-31.5
chr2	76245501	76245720	220	Down	-2.37	3.32027e-06	0.000293343	ENSMUSG00000042359	ENSMUST00000133275	+	76244564	76245988	Promoter3k	1046.5
chr2	77009661	77009880	220	Down	-2.51	3.6078e-05	0.00153641	ENSMUSG00000044033	ENSMUST00000028406	-	76883027	77008693	Promoter3k	-1077.5
chr2	77118281	77118960	680	Up	0.98	8.93049e-06	0.000597427	ENSMUSG00000042272	ENSMUST00000139021	-	77034943	77118646	ProximalPromoter	25.5
chr2	77118961	77119160	200	Down	-1.79	4.50016e-05	0.00177276	ENSMUSG00000042272	ENSMUST00000044107	-	77024131	77129163	Genebody	10102.5
chr2	77654581	77654800	220	Up	0.95	8.49749e-06	0.000581445	ENSMUSG00000027016	ENSMUST00000111829	-	77365345	77655316	Promoter1k	625.5
chr2	77654921	77655180	260	Up	0.67	0.000345748	0.00937139	ENSMUSG00000027016	ENSMUST00000111829	-	77365345	77655316	Promoter1k	265.5
chr2	77783581	77783840	260	Down	-1.59	6.13097e-05	0.0021508	ENSMUSG00000027014	ENSMUST00000127289	-	77767343	77783995	Promoter1k	284.5
chr2	77784161	77784500	340	Down	-1.82	1.53058e-06	0.000169367	ENSMUSG00000027014	ENSMUST00000111821	-	77733824	77784356	ProximalPromoter	25.5
chr2	78708781	78709140	360	Up	1.08	2.32335e-06	0.000229387	ENSMUSG00000027011	ENSMUST00000124120	+	78708280	78710764	Promoter1k	680.5
chr2	78709181	78709900	720	Up	1.11	7.67095e-07	0.000114677	ENSMUSG00000027011	ENSMUST00000124120	+	78708280	78710764	Promoter3k	1260.5
chr2	79475461	79475740	280	Up	0.65	0.000138749	0.00390191	ENSMUSG00000027007	ENSMUST00000028393	+	79475581	79513119	ProximalPromoter	19.5
chr2	80421441	80421640	200	Up	0.82	6.94787e-05	0.00232327	ENSMUSG00000027002	ENSMUST00000111760	-	80340674	80421537	ProximalPromoter	-3.5
chr2	81893541	81893860	320	Up	0.8	0.000147268	0.00413108	ENSMUSG00000070866	ENSMUST00000047527	+	81893378	82100036	Promoter1k	322.5
chr2	83484801	83485180	380	Up	0.78	7.04824e-07	0.000110815	ENSMUSG00000027091	ENSMUST00000142756	+	83484693	83493709	Promoter1k	297.5
chr2	84491021	84491260	240	Down	-1.96	2.63139e-05	0.00124891	ENSMUSG00000034101	ENSMUST00000111691	-	84440939	84490922	ProximalPromoter	-218.5
chr2	84517721	84517960	240	Down	-1.38	1.56187e-05	0.000882314	ENSMUSG00000050043	ENSMUST00000152149	-	84516262	84519297	Promoter3k	1456.5
chr2	84518541	84518740	200	Up	0.95	1.02511e-05	0.000653117	ENSMUSG00000050043	ENSMUST00000152149	-	84516262	84519297	Promoter1k	656.5
chr2	84566881	84567260	380	Down	-1.9	1.1384e-07	8.12307e-05	ENSMUSG00000027079	ENSMUST00000138231	-	84563280	84567433	Promoter1k	362.5
chr2	84726761	84727120	360	Up	1.28	5.33566e-06	0.000417008	ENSMUSG00000050896	ENSMUST00000151799	-	84712080	84726867	ProximalPromoter	-73.5
chr2	90420381	90420660	280	Up	0.9	1.33519e-07	8.67354e-05	ENSMUSG00000025314	ENSMUST00000168621	-	90273045	90420804	Promoter1k	283.5
chr2	90420681	90420880	200	Up	0.92	7.07892e-05	0.00234788	ENSMUSG00000025314	ENSMUST00000168621	-	90273045	90420804	ProximalPromoter	23.5
chr2	90519681	90520040	360	Down	-1.07	3.66886e-08	4.3653e-05	ENSMUSG00000051329	ENSMUST00000057481	+	90517371	90576485	Promoter3k	2489.5
chr2	90726101	90726360	260	Up	1.14	6.91145e-06	0.000504585	ENSMUSG00000040794	ENSMUST00000111466	+	90726016	90730682	ProximalPromoter	214.5
chr2	91022581	91022900	320	Up	0.78	7.53883e-06	0.000535237	ENSMUSG00000040687	ENSMUST00000150517	-	91018605	91023196	Promoter1k	455.5
chr2	91022961	91023160	200	Up	0.86	8.61904e-05	0.00266099	ENSMUSG00000040687	ENSMUST00000150517	-	91018605	91023196	ProximalPromoter	135.5
chr2	91104861	91105120	260	Down	-1.16	1.83602e-05	0.000983236	ENSMUSG00000027255	ENSMUST00000080008	+	91105130	91117088	ProximalPromoter	-139.5
chr2	91367021	91367260	240	Up	0.8	1.4497e-05	0.000833481	ENSMUSG00000040549	ENSMUST00000123253	+	91367134	91395521	ProximalPromoter	6.5
chr2	91551081	91551400	320	Down	-1.23	1.29177e-06	0.000150825	ENSMUSG00000027243	ENSMUST00000128140	+	91551008	91552484	ProximalPromoter	232.5
chr2	91763641	91763840	200	Down	-1.96	3.82133e-05	0.00159682	ENSMUSG00000040495	ENSMUST00000170432	+	91762345	91769986	Promoter3k	1395.5
chr2	91803421	91803800	380	Up	0.79	2.94988e-06	0.00026913	ENSMUSG00000040479	ENSMUST00000028667	-	91772982	91803814	ProximalPromoter	203.5
chr2	92023541	92023900	360	Up	1.26	3.20292e-06	0.000287037	ENSMUSG00000058318	ENSMUST00000044036	+	91933273	92204823	Genebody	90447.5
chr2	92024941	92025240	300	Up	1.18	8.57817e-06	0.000583986	ENSMUSG00000058318	ENSMUST00000142528	+	92024424	92054246	Promoter1k	666.5
chr2	92025321	92025660	340	Up	0.85	0.000129399	0.00365353	ENSMUSG00000058318	ENSMUST00000142528	+	92024424	92054246	Promoter3k	1066.5
chr2	92241201	92241580	380	Up	1.08	2.24936e-07	0.000106212	ENSMUSG00000027223	ENSMUST00000050312	-	92223836	92241420	ProximalPromoter	29.5
chr2	92272701	92273180	480	Down	-1.51	3.41032e-09	1.10379e-05	ENSMUSG00000068742	ENSMUST00000125488	-	92265310	92274193	Promoter3k	1252.5
chr2	92370081	92370280	200	Down	-4.22	3.67428e-06	0.00031588	ENSMUSG00000085293	ENSMUST00000142249	+	92369849	92381136	Promoter1k	331.5
chr2	92440201	92440540	340	Up	0.66	1.8135e-05	0.000975984	ENSMUSG00000027221	ENSMUST00000065797	+	92439863	92455407	Promoter1k	507.5
chr2	92854761	92855340	580	Up	1.45	6.05461e-07	0.000108693	ENSMUSG00000075028	ENSMUST00000147339	-	92852783	92886324	Genebody	31273.5
chr2	93796901	93797100	200	Up	0.91	2.69068e-05	0.00126706	ENSMUSG00000075021	ENSMUST00000099689	-	93796535	93797284	Promoter1k	283.5
chr2	94085681	94085900	220	Down	-2.11	9.13319e-05	0.00274729						OtherIntergenic	NA
chr2	94246441	94246640	200	Up	0.79	4.50883e-05	0.00177487	ENSMUSG00000045464	ENSMUST00000152313	+	94246307	94251839	ProximalPromoter	233.5
chr2	94247221	94247460	240	Down	-1.91	0.000235697	0.00646559	ENSMUSG00000045464	ENSMUST00000152313	+	94246307	94251839	Promoter3k	1033.5
chr2	94277841	94278080	240	Up	0.8	6.73287e-06	0.000496411	ENSMUSG00000027193	ENSMUST00000152454	-	94262492	94278293	Promoter1k	332.5
chr2	97308701	97308960	260	Down	-1.57	1.9628e-05	0.00102948	ENSMUSG00000050587	ENSMUST00000170144	+	97308245	97469220	Promoter1k	585.5
chr2	97308981	97309320	340	Down	-1.45	1.8667e-05	0.000995034	ENSMUSG00000050587	ENSMUST00000170144	+	97308245	97469220	Promoter1k	905.5
chr2	98506221	98506580	360	Up	0.53	3.75679e-05	0.00158042	ENSMUSG00000075014	ENSMUST00000099683	-	98506703	98507458	Promoter3k	1057.5
chr2	98507261	98507640	380	Up	0.78	1.2304e-06	0.000145661	ENSMUSG00000075014	ENSMUST00000099683	-	98506703	98507458	ProximalPromoter	7.5
chr2	101636501	101636700	200	Down	-2.34	6.52103e-05	0.00222623	ENSMUSG00000032841	ENSMUST00000140387	-	101612451	101637890	Promoter3k	1289.5
chr2	102026161	102026400	240	Up	0.83	1.36895e-05	0.000801379	ENSMUSG00000048058	ENSMUST00000111222	-	101790359	102026515	ProximalPromoter	234.5
chr2	102241461	102241820	360	Down	-1.45	9.1303e-07	0.000124029	ENSMUSG00000027189	ENSMUST00000144110	-	102197599	102247985	Genebody	6344.5
chr2	103600621	103600840	220	Down	-1.66	3.4636e-05	0.00150353	ENSMUSG00000027185	ENSMUST00000165970	-	103597255	103601352	Promoter1k	621.5
chr2	103810241	103810600	360	Up	1.01	3.47044e-07	0.000106212	ENSMUSG00000032698	ENSMUST00000138815	+	103810297	103816299	ProximalPromoter	123.5
chr2	104334521	104334760	240	Up	0.85	3.82687e-05	0.00159837	ENSMUSG00000027177	ENSMUST00000028600	-	104266637	104334603	ProximalPromoter	-37.5
chr2	104552101	104552400	300	Up	0.73	2.57749e-06	0.000245859	ENSMUSG00000027175	ENSMUST00000132600	-	104545106	104552323	ProximalPromoter	72.5
chr2	104656801	104657060	260	Up	1.1	6.57348e-06	0.000488419	ENSMUSG00000074994	ENSMUST00000117237	-	104594951	104656853	ProximalPromoter	-77.5
chr2	106533661	106534020	360	Up	0.76	2.14206e-06	0.000215353	ENSMUSG00000016386	ENSMUST00000111063	+	106533425	106708513	Promoter1k	415.5
chr2	109758041	109758260	220	Up	0.76	0.000336349	0.00912217	ENSMUSG00000050199	ENSMUST00000111037	+	109757803	109854414	Promoter1k	347.5
chr2	112079841	112080180	340	Up	0.78	4.94761e-06	0.000392862	ENSMUSG00000027134	ENSMUST00000028554	+	112079624	112087268	Promoter1k	386.5
chr2	112208261	112208480	220	Down	-1.38	1.52239e-05	0.00086551	ENSMUSG00000027130	ENSMUST00000141047	+	112106470	112246476	Genebody	101900
chr2	112219521	112219800	280	Up	0.68	0.000394405	0.010645	ENSMUSG00000027132	ENSMUST00000151257	+	112219382	112247675	Promoter1k	278.5
chr2	113668841	113669040	200	Down	-1.77	6.20937e-05	0.0021664	ENSMUSG00000023236	ENSMUST00000024005	-	113616518	113669278	Promoter1k	337.5
chr2	113839341	113839660	320	Up	0.84	0.000545122	0.0146013	ENSMUSG00000087694	ENSMUST00000143993	+	113839479	113843249	ProximalPromoter	21.5
chr2	115875641	115875880	240	Down	-2.96	0.000107272	0.00308	ENSMUSG00000027210	ENSMUST00000138526	-	115874842	115884578	Genebody	8817.5
chr2	115894021	115894340	320	Down	-2.74	1.96233e-05	0.00102948	ENSMUSG00000086308	ENSMUST00000156095	+	115893703	115911646	Promoter1k	477.5
chr2	116946941	116947200	260	Up	0.9	2.34178e-06	0.000229748	ENSMUSG00000027351	ENSMUST00000028829	+	116947109	117008015	ProximalPromoter	-38.5
chr2	117167521	117167740	220	Down	-1.61	3.46337e-05	0.00150353	ENSMUSG00000027347	ENSMUST00000110898	-	117123828	117168661	Promoter3k	1030.5
chr2	118305201	118305440	240	Up	0.73	0.000136752	0.00384978	ENSMUSG00000009549	ENSMUST00000110862	-	118304300	118305371	ProximalPromoter	50.5
chr2	118571521	118571940	420	Up	0.98	3.23155e-07	0.000106212	ENSMUSG00000074918	ENSMUST00000149978	+	118571493	118574546	ProximalPromoter	237.5
chr2	118572021	118572320	300	Up	0.84	5.532e-07	0.000106997	ENSMUSG00000074918	ENSMUST00000149978	+	118571493	118574546	Promoter1k	677.5
chr2	118713501	118713720	220	Down	-4.14	3.56692e-05	0.00153116						OtherIntergenic	NA
chr2	118727081	118727400	320	Up	1.16	5.69574e-05	0.00206119	ENSMUSG00000040007	ENSMUST00000151162	+	118726112	118742215	Promoter3k	1128.5
chr2	118727581	118728220	640	Up	0.95	2.1515e-06	0.000215978	ENSMUSG00000040007	ENSMUST00000151162	+	118726112	118742215	Promoter3k	1788.5
chr2	118802481	118802720	240	Down	-2.4	1.08237e-05	0.00067724						OtherIntergenic	NA
chr2	118872501	118872820	320	Down	-1.46	3.69448e-05	0.00155922	ENSMUSG00000027326	ENSMUST00000152380	+	118872854	118895007	ProximalPromoter	-193.5
chr2	119153021	119153220	200	Down	-1.84	8.24414e-05	0.00258572	ENSMUSG00000027314	ENSMUST00000102517	+	119151519	119161698	Promoter3k	1601.5
chr2	119163781	119163980	200	Up	1.29	2.62877e-05	0.00124891						OtherIntergenic	NA
chr2	119303201	119303400	200	Up	0.77	9.8458e-05	0.0028555	ENSMUSG00000034154	ENSMUST00000110808	-	119228444	119303349	ProximalPromoter	48.5
chr2	119304081	119304300	220	Down	-1.59	5.45463e-05	0.00200368	ENSMUSG00000034154	ENSMUST00000049920	-	119198777	119303423	Promoter1k	-767.5
chr2	119583961	119584200	240	Up	0.9	1.1785e-05	0.000716149	ENSMUSG00000027297	ENSMUST00000134295	-	119577065	119584255	ProximalPromoter	174.5
chr2	119625441	119625880	440	Up	0.93	5.65852e-07	0.00010775	ENSMUSG00000027298	ENSMUST00000148343	+	119625062	119629071	Promoter1k	598.5
chr2	120388821	120389020	200	Down	-2.29	9.76984e-05	0.00284347	ENSMUSG00000027288	ENSMUST00000147353	-	120361155	120389570	Promoter1k	649.5
chr2	120803021	120803240	220	Up	0.72	2.49922e-05	0.00120439	ENSMUSG00000054484	ENSMUST00000139428	+	120802752	120833588	Promoter1k	378.5
chr2	121180841	121181140	300	Up	0.77	2.40625e-05	0.00117936	ENSMUSG00000033526	ENSMUST00000134796	-	121176212	121181020	ProximalPromoter	29.5
chr2	121184821	121185040	220	Down	-2	3.61999e-05	0.00153842	ENSMUSG00000000308	ENSMUST00000128612	+	121184579	121185755	Promoter1k	351.5
chr2	121274401	121274640	240	Down	-1.54	9.94426e-05	0.00287552	ENSMUSG00000046110	ENSMUST00000140752	-	121264794	121281573	Genebody	7052.5
chr2	121275381	121275660	280	Up	0.78	1.12289e-05	0.000695587	ENSMUSG00000074884	ENSMUST00000099475	+	121275170	121276719	Promoter1k	350.5
chr2	121632221	121632500	280	Up	0.81	5.05052e-05	0.00190855	ENSMUSG00000027238	ENSMUST00000145075	-	121394630	121632608	ProximalPromoter	247.5
chr2	121691841	121692140	300	Down	-1.69	7.5539e-05	0.00243964	ENSMUSG00000086913	ENSMUST00000131514	-	121691516	121692453	Promoter1k	462.5
chr2	121692621	121692980	360	Up	0.91	3.03053e-07	0.000106212	ENSMUSG00000060227	ENSMUST00000078752	+	121692705	121761956	ProximalPromoter	95.5
chr2	121854541	121854860	320	Up	0.72	6.58896e-05	0.00223998	ENSMUSG00000027236	ENSMUST00000142747	+	121854387	121855064	Promoter1k	313.5
chr2	122194261	122195000	740	Up	1.06	1.03042e-06	0.000131264	ENSMUSG00000033256	ENSMUST00000151130	-	122174863	122194873	ProximalPromoter	242.5
chr2	122200661	122200980	320	Down	-2.22	7.48813e-06	0.000533048						OtherIntergenic	NA
chr2	122293101	122293300	200	Down	-1.7	5.33567e-05	0.00197518	ENSMUSG00000081219	ENSMUST00000121525	-	122292670	122293262	ProximalPromoter	61.5
chr2	122528181	122528480	300	Up	0.75	1.05331e-05	0.000665291	ENSMUSG00000087017	ENSMUST00000142323	+	122527782	122543854	Promoter1k	548.5
chr2	124948921	124949280	360	Up	1.13	8.10757e-07	0.000117277	ENSMUSG00000027201	ENSMUST00000149911	-	124925370	124949311	ProximalPromoter	210.5
chr2	125073701	125074020	320	Down	-2.4	1.33873e-07	8.67354e-05	ENSMUSG00000027203	ENSMUST00000133211	+	125073635	125074764	ProximalPromoter	225.5
chr2	125978221	125978420	200	Down	-1.71	2.79769e-05	0.00130063	ENSMUSG00000023330	ENSMUST00000170908	+	125977876	125991012	Promoter1k	444.5
chr2	126500801	126501000	200	Up	1.03	3.79211e-05	0.0015893	ENSMUSG00000027361	ENSMUST00000124972	-	126479350	126501088	ProximalPromoter	187.5
chr2	127413461	127413660	200	Down	-1.33	5.94052e-05	0.00210772	ENSMUSG00000027374	ENSMUST00000134101	+	127413154	127421793	Promoter1k	406.5
chr2	128769061	128769280	220	Down	-3.46	9.55441e-06	0.000623873	ENSMUSG00000027387	ENSMUST00000165767	-	128752011	128769702	Promoter1k	531.5
chr2	128793721	128793920	200	Up	0.85	6.2054e-05	0.00216614	ENSMUSG00000042851	ENSMUST00000110319	+	128793144	128819866	Promoter1k	676.5
chr2	129024121	129024440	320	Up	0.69	0.000112211	0.00320877	ENSMUSG00000027397	ENSMUST00000028880	+	129024499	129037352	ProximalPromoter	-218.5
chr2	129123141	129123440	300	Down	-1.3	2.34111e-06	0.000229748	ENSMUSG00000085498	ENSMUST00000144178	+	129123105	129133562	ProximalPromoter	185.5
chr2	129419101	129419360	260	Up	0.79	4.26082e-05	0.00171242	ENSMUSG00000037902	ENSMUST00000136153	+	129418574	129434731	Promoter1k	656.5
chr2	129419701	129419960	260	Down	-1.2	6.01681e-06	0.000455383	ENSMUSG00000037902	ENSMUST00000136153	+	129418574	129434731	Promoter3k	1256.5
chr2	129420541	129420740	200	Down	-1.6	3.95053e-05	0.00163475	ENSMUSG00000037902	ENSMUST00000136153	+	129418574	129434731	Promoter3k	2066.5
chr2	129627361	129627560	200	Up	0.75	6.81691e-05	0.00229076	ENSMUSG00000037885	ENSMUST00000165413	+	129626252	129654710	Promoter3k	1208.5
chr2	129734601	129734800	200	Down	-2.52	5.99399e-06	0.000454464						OtherIntergenic	NA
chr2	130120801	130121480	680	Up	1.18	2.06934e-07	0.000106212	ENSMUSG00000053552	ENSMUST00000110288	+	130120904	130196217	ProximalPromoter	236.5
chr2	130455221	130455420	200	Down	-1	6.10675e-05	0.00214342	ENSMUSG00000079043	ENSMUST00000110262	-	130439575	130455763	Promoter1k	442.5
chr2	130867161	130867360	200	Up	1.39	8.98019e-06	0.000599189	ENSMUSG00000027316	ENSMUST00000110234	-	130866967	130868418	Promoter3k	1157.5
chr2	130984701	130985020	320	Down	-2.97	7.57701e-06	0.000536527	ENSMUSG00000027327	ENSMUST00000089512	-	130975227	130985756	Promoter1k	895.5
chr2	131005501	131005880	380	Up	1.27	3.26685e-07	0.000106212	ENSMUSG00000068267	ENSMUST00000103187	-	131000917	131005803	ProximalPromoter	112.5
chr2	131087581	131087780	200	Down	-3.03	7.69704e-05	0.00246678	ENSMUSG00000037514	ENSMUST00000131779	+	131088230	131109173	Promoter1k	-549.5
chr2	131088301	131088580	280	Up	0.77	1.35382e-06	0.000155718	ENSMUSG00000037514	ENSMUST00000131779	+	131088230	131109173	ProximalPromoter	210.5
chr2	131317501	131317820	320	Up	0.86	3.07242e-05	0.00138713	ENSMUSG00000027333	ENSMUST00000123122	+	131317658	131346018	ProximalPromoter	2.5
chr2	132078021	132078320	300	Down	-2.39	2.86764e-06	0.000263599	ENSMUSG00000027342	ENSMUST00000149627	-	132077164	132078338	ProximalPromoter	167.5
chr2	132672621	132672880	260	Up	0.86	1.14461e-06	0.000139048	ENSMUSG00000086575	ENSMUST00000135990	-	132671734	132672992	ProximalPromoter	241.5
chr2	134469141	134469340	200	Down	-1.72	9.36987e-05	0.00278632	ENSMUSG00000034723	ENSMUST00000110119	-	134465226	134469826	Promoter1k	585.5
chr2	135484781	135485420	640	Up	0.89	4.42643e-07	0.000106212	ENSMUSG00000039943	ENSMUST00000144931	+	135484746	135568487	Promoter1k	354.5
chr2	135485501	135485700	200	Up	0.86	6.24213e-05	0.00217218	ENSMUSG00000039943	ENSMUST00000139480	+	135485289	135568574	Promoter1k	311.5
chr2	138105221	138105420	200	Down	-2.68	1.05982e-05	0.000667935	ENSMUSG00000062098	ENSMUST00000075410	+	138104228	138113158	Promoter3k	1092.5
chr2	138105761	138105960	200	Down	-3.92	7.90998e-06	0.00055411	ENSMUSG00000062098	ENSMUST00000075410	+	138104228	138113158	Promoter3k	1632.5
chr2	139503861	139504460	600	Up	0.9	6.52755e-07	0.000110053	ENSMUSG00000074766	ENSMUST00000099307	+	139503913	139584317	ProximalPromoter	247.5
chr2	140221541	140221760	220	Up	0.76	0.0003907	0.0105514	ENSMUSG00000068205	ENSMUST00000110061	+	140221330	140246231	Promoter1k	320.5
chr2	140221941	140222140	200	Down	-2.78	4.66829e-06	0.000377589	ENSMUSG00000068205	ENSMUST00000110061	+	140221330	140246231	Promoter1k	710.5
chr2	142726921	142727220	300	Up	0.7	2.35197e-05	0.0011584	ENSMUSG00000038844	ENSMUST00000077077	-	142444080	142727200	ProximalPromoter	129.5
chr2	142728441	142728700	260	Down	-1.95	9.06849e-06	0.000603878	ENSMUSG00000086504	ENSMUST00000124774	+	142728700	142729308	ProximalPromoter	-129.5
chr2	142728881	142729100	220	Down	-1.73	9.19619e-07	0.000124464	ENSMUSG00000086504	ENSMUST00000124774	+	142728700	142729308	Promoter1k	290.5
chr2	143371601	143371840	240	Up	1.33	3.24223e-05	0.00143939	ENSMUSG00000086171	ENSMUST00000126735	-	143361211	143373573	Promoter3k	1852.5
chr2	143373101	143373360	260	Down	-1.39	4.88842e-05	0.00186711	ENSMUSG00000086171	ENSMUST00000126735	-	143361211	143373573	Promoter1k	342.5
chr2	143741941	143742280	340	Down	-2.46	8.78813e-06	0.000592731	ENSMUSG00000015932	ENSMUST00000103172	+	143741055	143769060	Promoter3k	1055.5
chr2	143836101	143836760	660	Up	0.98	6.1975e-07	0.000109046	ENSMUSG00000027422	ENSMUST00000037875	-	143811588	143836999	Promoter1k	568.5
chr2	145687121	145687320	200	Down	-2.38	4.88706e-05	0.00186711	ENSMUSG00000001768	ENSMUST00000094480	+	145611851	145713352	Genebody	75369.5
chr2	148506201	148506420	220	Down	-2.04	0.000109734	0.00314479	ENSMUSG00000027439	ENSMUST00000028928	+	148506758	148518685	Promoter1k	-447.5
chr2	148557141	148557340	200	Down	-100000000	3.58192e-05	0.0015314	ENSMUSG00000027438	ENSMUST00000140647	-	148532153	148558127	Promoter1k	886.5
chr2	148698601	148698800	200	Down	-2.75	4.04253e-05	0.00165545	ENSMUSG00000027447	ENSMUST00000144845	-	148698583	148701428	Promoter3k	2727.5
chr2	148699981	148700240	260	Down	-1.57	1.5407e-05	0.000874435	ENSMUSG00000027447	ENSMUST00000144845	-	148698583	148701428	Promoter3k	1317.5
chr2	148700341	148700580	240	Down	-2.13	2.8086e-06	0.000260269	ENSMUSG00000027447	ENSMUST00000144845	-	148698583	148701428	Promoter1k	967.5
chr2	150137261	150137460	200	Down	-1.59	6.90166e-05	0.00231287	ENSMUSG00000063364	ENSMUST00000124945	-	150136672	150188469	Genebody	51108.5
chr2	151368321	151368660	340	Up	0.82	1.29129e-06	0.000150825	ENSMUSG00000032966	ENSMUST00000126670	+	151368329	151370413	ProximalPromoter	161.5
chr2	151528061	151528380	320	Up	0.94	4.29794e-07	0.000106212	ENSMUSG00000044364	ENSMUST00000060196	+	151527743	151533046	Promoter1k	477.5
chr2	151528461	151528660	200	Up	0.99	2.01221e-05	0.00104195	ENSMUSG00000044364	ENSMUST00000060196	+	151527743	151533046	Promoter1k	817.5
chr2	151566381	151566620	240	Down	-1.06	6.17002e-05	0.00215772	ENSMUSG00000032869	ENSMUST00000123449	-	151553181	151567029	Promoter1k	528.5
chr2	151874161	151874540	380	Up	1.13	5.39605e-07	0.000106212						OtherIntergenic	NA
chr2	151931421	151931620	200	Up	0.7	8.63391e-05	0.00266369	ENSMUSG00000032802	ENSMUST00000137751	+	151931251	151934947	Promoter1k	269.5
chr2	152201741	152201960	220	Down	-1.81	4.64642e-06	0.000376071	ENSMUSG00000059361	ENSMUST00000079278	-	152194490	152202374	Promoter1k	523.5
chr2	152222681	152223040	360	Up	0.72	1.02033e-06	0.000130686	ENSMUSG00000051817	ENSMUST00000063332	-	152219346	152223782	Promoter1k	921.5
chr2	152223281	152223640	360	Up	1.06	1.06505e-08	2.07012e-05	ENSMUSG00000051817	ENSMUST00000063332	-	152219346	152223782	Promoter1k	321.5
chr2	152231641	152231880	240	Down	-2.96	9.33765e-05	0.0027785						OtherIntergenic	NA
chr2	152513281	152513500	220	Down	-1.93	4.15144e-05	0.00167751	ENSMUSG00000042814	ENSMUST00000062148	+	152512883	152513676	Promoter1k	507.5
chr2	152777181	152777380	200	Up	0.97	9.05875e-05	0.00273936	ENSMUSG00000042662	ENSMUST00000109811	-	152769886	152777431	ProximalPromoter	150.5
chr2	152777641	152777860	220	Down	-1.78	0.000115525	0.00329299	ENSMUSG00000042662	ENSMUST00000123121	-	152766730	152777434	Promoter1k	-316.5
chr2	152857741	152857940	200	Up	1.07	1.34824e-05	0.000792714	ENSMUSG00000042631	ENSMUST00000037235	+	152857587	152881511	Promoter1k	253.5
chr2	153066761	153067200	440	Up	0.81	2.29856e-07	0.000106212	ENSMUSG00000051413	ENSMUST00000068166	-	153054167	153067095	ProximalPromoter	114.5
chr2	153171741	153172400	660	Up	1.02	8.69464e-07	0.000120601	ENSMUSG00000042548	ENSMUST00000036193	+	153171874	153229743	ProximalPromoter	196.5
chr2	153270021	153270420	400	Up	0.91	3.69772e-07	0.000106212	ENSMUSG00000061411	ENSMUST00000132770	-	153243561	153271317	Promoter3k	1096.5
chr2	153318181	153318380	200	Up	1.13	3.03593e-05	0.00137415	ENSMUSG00000061411	ENSMUST00000035346	-	153233197	153355707	Genebody	37426.5
chr2	153353621	153354000	380	Up	1.04	1.07681e-06	0.000134464	ENSMUSG00000061411	ENSMUST00000035346	-	153233197	153355707	Promoter3k	1896.5
chr2	153354201	153354540	340	Up	1.01	5.00706e-07	0.000106212	ENSMUSG00000061411	ENSMUST00000035346	-	153233197	153355707	Promoter3k	1336.5
chr2	153355381	153356200	820	Up	1.09	5.28512e-07	0.000106212	ENSMUSG00000061411	ENSMUST00000035346	-	153233197	153355707	ProximalPromoter	-83.5
chr2	153474961	153475260	300	Up	0.79	0.000891583	0.0237391	ENSMUSG00000079000	ENSMUST00000124988	-	153474425	153476022	Promoter1k	911.5
chr2	153566501	153566700	200	Down	-1.92	9.13211e-05	0.00274729	ENSMUSG00000027479	ENSMUST00000028981	+	153567009	153599046	Promoter1k	-408.5
chr2	153567141	153567460	320	Up	0.84	9.38865e-06	0.00061723	ENSMUSG00000027479	ENSMUST00000028981	+	153567009	153599046	Promoter1k	291.5
chr2	154233581	154233920	340	Up	0.75	6.28074e-06	0.000471633	ENSMUSG00000027488	ENSMUST00000028991	-	154202048	154233817	ProximalPromoter	66.5
chr2	154394921	154395120	200	Down	-1.74	4.15761e-05	0.00167751	ENSMUSG00000027490	ENSMUST00000109704	-	154385797	154395153	ProximalPromoter	132.5
chr2	154395461	154395660	200	Up	1.22	1.56545e-05	0.000882314	ENSMUSG00000027490	ENSMUST00000103145	-	154385142	154395628	ProximalPromoter	67.5
chr2	154439141	154439340	200	Up	0.98	9.19628e-05	0.00275732	ENSMUSG00000059842	ENSMUST00000109702	+	154439105	154472514	ProximalPromoter	135.5
chr2	154482701	154482900	200	Up	1.02	1.94098e-05	0.00102244	ENSMUSG00000038467	ENSMUST00000044277	+	154482753	154520521	ProximalPromoter	47.5
chr2	154617461	154617660	200	Up	1.09	3.99314e-06	0.00033643	ENSMUSG00000027593	ENSMUST00000152038	+	154617089	154674227	Promoter1k	471.5
chr2	154899341	154899540	200	Down	-100000000	1.45449e-05	0.000833481	ENSMUSG00000027597	ENSMUST00000146367	-	154894301	154900183	Promoter1k	742.5
chr2	154900261	154900460	200	Down	-1.52	4.59406e-05	0.00179662	ENSMUSG00000027597	ENSMUST00000054607	-	154885045	154900233	ProximalPromoter	-127.5
chr2	154959561	154959820	260	Up	0.69	0.000171151	0.00476219	ENSMUSG00000027598	ENSMUST00000126648	+	154959244	154965025	Promoter1k	446.5
chr2	155102141	155102520	380	Up	0.68	5.92014e-06	0.000451121	ENSMUSG00000027602	ENSMUST00000145086	+	155102278	155103806	ProximalPromoter	52.5
chr2	155299001	155299680	680	Up	0.96	1.03131e-06	0.000131264	ENSMUSG00000038369	ENSMUST00000134508	-	155263745	155299560	ProximalPromoter	219.5
chr2	155343741	155344060	320	Up	0.75	2.42481e-05	0.00118513	ENSMUSG00000027605	ENSMUST00000149788	+	155343768	155351027	ProximalPromoter	132.5
chr2	155600981	155601600	620	Up	1.19	2.29368e-10	3.41794e-06	ENSMUSG00000027612	ENSMUST00000029141	+	155601077	155644102	ProximalPromoter	213.5
chr2	155601881	155602160	280	Down	-1.84	8.07306e-06	0.000561572	ENSMUSG00000027612	ENSMUST00000029141	+	155601077	155644102	Promoter1k	943.5
chr2	155781941	155782140	200	Down	-1.66	8.57871e-05	0.00265343	ENSMUSG00000038241	ENSMUST00000149905	+	155782193	155812349	ProximalPromoter	-152.5
chr2	156021841	156022080	240	Down	-2.14	0.000165312	0.00461025	ENSMUSG00000038116	ENSMUST00000145731	+	156022201	156080046	ProximalPromoter	-240.5
chr2	156138701	156138960	260	Down	-4.72	2.7971e-07	0.000106212	ENSMUSG00000038085	ENSMUST00000133056	+	156138352	156146665	Promoter1k	478.5
chr2	156439101	156439460	360	Up	0.87	1.75799e-06	0.000185075	ENSMUSG00000086118	ENSMUST00000124676	-	156434941	156439158	ProximalPromoter	-122.5
chr2	156439601	156439820	220	Up	0.76	1.13966e-05	0.00070006	ENSMUSG00000061689	ENSMUST00000139136	+	156439440	156526513	Promoter1k	270.5
chr2	156546801	156547060	260	Up	0.81	1.58136e-07	9.46798e-05	ENSMUSG00000061689	ENSMUST00000137356	+	156546307	156574759	Promoter1k	623.5
chr2	156551021	156551220	200	Down	-4.22	5.11243e-05	0.00191557	ENSMUSG00000061689	ENSMUST00000137356	+	156546307	156574759	Genebody	4813.5
chr2	156665541	156665780	240	Up	1.42	0.000114588	0.00326837	ENSMUSG00000087179	ENSMUST00000149275	-	156663564	156665628	ProximalPromoter	-32.5
chr2	156665841	156666120	280	Up	1.12	1.45863e-05	0.000834567	ENSMUSG00000062175	ENSMUST00000073352	+	156665835	156681306	ProximalPromoter	145.5
chr2	156666181	156666420	240	Up	1.09	0.000452207	0.0121611	ENSMUSG00000062175	ENSMUST00000073352	+	156665835	156681306	Promoter1k	465.5
chr2	156688201	156688460	260	Down	-1.73	7.75786e-07	0.000114677	ENSMUSG00000085741	ENSMUST00000153616	-	156678153	156688681	Promoter1k	350.5
chr2	156817521	156817740	220	Up	0.58	3.27454e-06	0.000291397	ENSMUSG00000027634	ENSMUST00000132748	-	156795796	156817732	ProximalPromoter	101.5
chr2	156904221	156904520	300	Up	0.84	0.000125539	0.00355501	ENSMUSG00000055485	ENSMUST00000069098	-	156841534	156904990	Promoter1k	619.5
chr2	156904781	156905160	380	Up	1	3.53348e-07	0.000106212	ENSMUSG00000055485	ENSMUST00000069098	-	156841534	156904990	ProximalPromoter	19.5
chr2	157249721	157250380	660	Up	0.97	6.896e-07	0.000110519	ENSMUSG00000027646	ENSMUST00000145715	+	157249851	157281443	ProximalPromoter	199.5
chr2	158201121	158201340	220	Down	-2.75	4.04211e-05	0.00165545	ENSMUSG00000044349	ENSMUST00000109488	+	158201373	158211881	ProximalPromoter	-142.5
chr2	158436061	158436260	200	Down	-1.43	2.74176e-05	0.0012846	ENSMUSG00000086496	ENSMUST00000155319	-	158428923	158436326	ProximalPromoter	165.5
chr2	158450921	158451160	240	Up	0.64	6.72166e-05	0.00226804	ENSMUSG00000037761	ENSMUST00000125390	+	158450623	158454893	Promoter1k	417.5
chr2	160473761	160473960	200	Down	-100000000	1.72601e-05	0.000942901	ENSMUSG00000070544	ENSMUST00000133262	+	160471715	160475843	Promoter3k	2145.5
chr2	160557281	160557520	240	Up	0.92	2.79153e-05	0.00129949	ENSMUSG00000016933	ENSMUST00000151590	+	160557035	160588238	Promoter1k	365.5
chr2	160698501	160698700	200	Up	1.01	7.48539e-05	0.0024278	ENSMUSG00000085303	ENSMUST00000142212	-	160666571	160713758	Genebody	15157.5
chr2	160934121	160934680	560	Up	0.77	1.79288e-06	0.000187705	ENSMUSG00000057133	ENSMUST00000125179	-	160860766	160934740	Promoter1k	339.5
chr2	162486781	162487060	280	Up	0.87	0.000123089	0.00349301	ENSMUSG00000054457	ENSMUST00000145985	+	162486898	162492845	ProximalPromoter	22.5
chr2	162757821	162758100	280	Up	0.69	4.19801e-05	0.00169171	ENSMUSG00000016921	ENSMUST00000126163	+	162757396	162759245	Promoter1k	564.5
chr2	162769141	162769380	240	Up	0.8	3.39923e-05	0.00148256	ENSMUSG00000035576	ENSMUST00000149447	+	162769235	162772981	ProximalPromoter	25.5
chr2	163028721	163028960	240	Up	1.45	0.000114306	0.0032617	ENSMUSG00000074607	ENSMUST00000109428	+	163028860	163149906	ProximalPromoter	-19.5
chr2	163297381	163297580	200	Down	-3.45	4.73742e-05	0.00182922	ENSMUSG00000048486	ENSMUST00000109418	-	163292114	163298365	Promoter1k	884.5
chr2	163470541	163470800	260	Up	0.67	0.000735401	0.0196157	ENSMUSG00000058812	ENSMUST00000076667	+	163470585	163471536	ProximalPromoter	85.5
chr2	163488061	163488260	200	Down	-4.17	6.06109e-05	0.00213152	ENSMUSG00000035268	ENSMUST00000152418	+	163484193	163546934	Genebody	3967.5
chr2	163823741	163823940	200	Down	-100000000	4.06751e-05	0.00165971	ENSMUSG00000018326	ENSMUST00000131288	+	163821238	163841019	Promoter3k	2602.5
chr2	164312041	164312240	200	Up	0.91	1.36817e-05	0.000801271	ENSMUSG00000017734	ENSMUST00000143690	+	164311980	164315716	ProximalPromoter	160.5
chr2	164571401	164571780	380	Up	1.02	2.73902e-07	0.000106212	ENSMUSG00000017299	ENSMUST00000109326	+	164571513	164576894	ProximalPromoter	77.5
chr2	164629661	164629860	200	Down	-100000000	9.63711e-05	0.00282985	ENSMUSG00000017307	ENSMUST00000136767	-	164625057	164630322	Promoter1k	561.5
chr2	164630041	164630240	200	Down	-1	5.32484e-05	0.0019733	ENSMUSG00000017307	ENSMUST00000136767	-	164625057	164630322	ProximalPromoter	181.5
chr2	164793401	164793640	240	Up	1.33	2.36944e-05	0.00116492	ENSMUSG00000017740	ENSMUST00000124372	+	164786315	164800040	Genebody	7205.5
chr2	164795281	164795500	220	Down	-1.48	2.97333e-05	0.00135945	ENSMUSG00000017740	ENSMUST00000124372	+	164786315	164800040	Genebody	9075.5
chr2	164859941	164860280	340	Up	0.72	1.55054e-06	0.00017045	ENSMUSG00000039804	ENSMUST00000141663	-	164848441	164860287	ProximalPromoter	176.5
chr2	165059481	165059860	380	Up	0.88	3.95652e-07	0.000106212	ENSMUSG00000053166	ENSMUST00000065438	-	164937006	165060353	Promoter1k	682.5
chr2	165818281	165818480	200	Up	0.66	9.67086e-06	0.00062961	ENSMUSG00000027678	ENSMUST00000109252	+	165818135	165896970	ProximalPromoter	245.5
chr2	165980381	165980580	200	Up	0.94	5.75507e-05	0.00207204	ENSMUSG00000006800	ENSMUST00000088086	-	165899419	165980785	Promoter1k	304.5
chr2	166539101	166539300	200	Up	0.68	5.75106e-05	0.00207116	ENSMUSG00000039621	ENSMUST00000127553	-	166469881	166539291	ProximalPromoter	90.5
chr2	166611701	166611940	240	Down	-1.27	3.87076e-05	0.00161268						OtherIntergenic	NA
chr2	166630621	166630820	200	Down	-1.75	5.8516e-05	0.00209554	ENSMUSG00000074582	ENSMUST00000099078	+	166631087	166723552	Promoter1k	-366.5
chr2	166631061	166631320	260	Up	0.59	7.15053e-05	0.00236203	ENSMUSG00000074582	ENSMUST00000099078	+	166631087	166723552	ProximalPromoter	103.5
chr2	166821301	166821640	340	Up	0.74	5.54478e-07	0.000106997	ENSMUSG00000039536	ENSMUST00000049412	-	166773646	166821603	ProximalPromoter	132.5
chr2	166888181	166888420	240	Up	1.1	2.12787e-06	0.000214569	ENSMUSG00000039501	ENSMUST00000048988	-	166861292	166888515	ProximalPromoter	214.5
chr2	167015081	167015600	520	Up	1.53	2.27718e-08	3.35606e-05	ENSMUSG00000050556	ENSMUST00000131267	-	167013921	167015655	Promoter1k	314.5
chr2	167174061	167174400	340	Up	0.84	4.2707e-07	0.000106212	ENSMUSG00000017929	ENSMUST00000109221	-	167123943	167174683	Promoter1k	452.5
chr2	167247141	167247460	320	Up	0.76	4.88206e-06	0.000389966	ENSMUSG00000039463	ENSMUST00000150326	+	167247222	167251634	ProximalPromoter	78.5
chr2	167318041	167318400	360	Up	0.68	4.84837e-07	0.000106212	ENSMUSG00000047030	ENSMUST00000154770	-	167311012	167318378	ProximalPromoter	157.5
chr2	167457101	167457360	260	Up	0.79	0.000663012	0.0177165	ENSMUSG00000078923	ENSMUST00000144830	-	167443087	167457482	Promoter1k	251.5
chr2	167457781	167457980	200	Down	-1.51	5.57563e-05	0.0020365	ENSMUSG00000089739	ENSMUST00000125544	-	167433349	167486996	Genebody	29115.5
chr2	167514241	167514480	240	Up	0.93	0.000750563	0.0200161	ENSMUSG00000090213	ENSMUST00000148262	-	167468727	167515322	Promoter1k	961.5
chr2	167515361	167515620	260	Up	0.75	0.000282392	0.00768833	ENSMUSG00000056501	ENSMUST00000070642	+	167514414	167515918	Promoter3k	1076.5
chr2	167906321	167906580	260	Up	0.77	9.57775e-05	0.00282985	ENSMUSG00000044641	ENSMUST00000052125	+	167906503	167926703	ProximalPromoter	-52.5
chr2	168032061	168032520	460	Up	0.95	3.16666e-07	0.000106212	ENSMUSG00000051149	ENSMUST00000057793	-	168006488	168032422	ProximalPromoter	131.5
chr2	168566381	168566580	200	Down	-2.6	7.76118e-05	0.00247616	ENSMUSG00000027546	ENSMUST00000151610	-	168516484	168567875	Promoter3k	1394.5
chr2	168567081	168567640	560	Up	1.03	3.11885e-07	0.000106212	ENSMUSG00000027546	ENSMUST00000151610	-	168516484	168567875	Promoter1k	514.5
chr2	169956281	169956880	600	Up	1.15	6.65341e-07	0.000110519	ENSMUSG00000052056	ENSMUST00000149088	-	169945832	169956720	ProximalPromoter	139.5
chr2	170336861	170337160	300	Up	0.63	2.14064e-05	0.00109242	ENSMUSG00000052033	ENSMUST00000136839	+	170336944	170344362	ProximalPromoter	66.5
chr2	172765961	172766200	240	Up	1.16	3.02712e-05	0.00137109	ENSMUSG00000008999	ENSMUST00000009143	-	172693512	172765822	Promoter1k	-258.5
chr2	172825621	172825880	260	Up	0.77	6.37935e-06	0.0004777	ENSMUSG00000027509	ENSMUST00000132212	+	172825624	172834946	ProximalPromoter	126.5
chr2	173101261	173102080	820	Up	0.98	9.91378e-06	0.000639281	ENSMUSG00000038400	ENSMUST00000139306	-	173053546	173101690	ProximalPromoter	19.5
chr2	173485541	173485900	360	Up	0.77	4.98871e-06	0.000395423	ENSMUSG00000027519	ENSMUST00000109110	+	173485356	173526655	Promoter1k	364.5
chr2	173935721	173935960	240	Up	1.58	3.2888e-06	0.000291715	ENSMUSG00000039263	ENSMUST00000044415	+	173935849	173948571	ProximalPromoter	-8.5
chr2	174155481	174155800	320	Up	1.31	7.85635e-07	0.000115153	ENSMUSG00000027523	ENSMUST00000133356	+	174153257	174163585	Promoter3k	2383.5
chr2	174155941	174156280	340	Up	0.81	7.43529e-07	0.000113408	ENSMUSG00000027523	ENSMUST00000109083	+	174155787	174163585	Promoter1k	323.5
chr2	178149121	178149420	300	Up	0.71	0.000135742	0.00382455	ENSMUSG00000070476	ENSMUST00000094251	+	178149228	178159133	ProximalPromoter	42.5
chr2	179710101	179710740	640	Up	1.38	1.82075e-07	0.00010347	ENSMUSG00000039117	ENSMUST00000171963	-	179647920	179711351	Promoter1k	930.5
chr2	179710841	179711040	200	Up	1.38	1.74259e-06	0.000184456	ENSMUSG00000085704	ENSMUST00000153188	+	179710697	179712692	ProximalPromoter	243.5
chr2	179711961	179712160	200	Down	-4.18	6.45948e-05	0.00222358	ENSMUSG00000085704	ENSMUST00000153188	+	179710697	179712692	Promoter3k	1363.5
chr2	179759741	179759940	200	Up	0.71	5.32308e-05	0.00197319	ENSMUSG00000039108	ENSMUST00000164284	+	179759691	179770164	ProximalPromoter	149.5
chr2	179777701	179777940	240	Up	0.72	0.000113787	0.00325036	ENSMUSG00000039086	ENSMUST00000041126	+	179777213	179804906	Promoter1k	607.5
chr2	179839741	179839940	200	Down	-2.88	1.8365e-05	0.000983236	ENSMUSG00000039059	ENSMUST00000056480	-	179834169	179839193	Promoter1k	-647.5
chr2	179854021	179854360	340	Up	0.83	1.56821e-06	0.000171881	ENSMUSG00000039050	ENSMUST00000140210	+	179854039	179871790	ProximalPromoter	151.5
chr2	179906301	179906640	340	Up	0.64	2.4812e-06	0.000238711	ENSMUSG00000039041	ENSMUST00000155357	+	179906299	179907144	ProximalPromoter	171.5
chr2	179991181	179991500	320	Down	-1.67	9.58202e-06	0.000625041	ENSMUSG00000039001	ENSMUST00000059080	+	179992081	179993150	Promoter1k	-740.5
chr2	180007981	180008220	240	Up	0.81	0.000115741	0.00329845	ENSMUSG00000038990	ENSMUST00000135301	-	179997559	180008151	ProximalPromoter	50.5
chr2	180435981	180436180	200	Down	-1.67	6.13272e-05	0.00215085	ENSMUSG00000038914	ENSMUST00000103054	-	180419728	180436697	Promoter1k	616.5
chr2	180869621	180870000	380	Up	0.84	5.06544e-07	0.000106212	ENSMUSG00000016346	ENSMUST00000129361	-	180843148	180869882	ProximalPromoter	71.5
chr2	180870181	180870380	200	Down	-2.81	2.292e-05	0.00113891	ENSMUSG00000016346	ENSMUST00000016491	-	180810292	180869996	Promoter1k	-284.5
chr2	180921601	180921800	200	Down	-1.54	1.04718e-05	0.000662145	ENSMUSG00000016344	ENSMUST00000016488	+	180921951	180923476	Promoter1k	-250.5
chr2	181255841	181256040	200	Down	-3.4	3.80606e-06	0.000323887	ENSMUSG00000000826	ENSMUST00000152578	+	181255516	181283477	Promoter1k	424.5
chr2	181428541	181428740	200	Up	0.83	4.68313e-05	0.00181734	ENSMUSG00000002458	ENSMUST00000124776	-	181424124	181428654	ProximalPromoter	13.5
chr2	181573461	181573720	260	Down	-3.04	4.37486e-06	0.000360178	ENSMUSG00000027589	ENSMUST00000108754	+	181572617	181592151	Promoter1k	973.5
chr3	5860561	5860900	340	Up	0.82	1.1112e-06	0.000136918						Genedesert	NA
chr3	8667061	8667520	460	Up	1.56	1.16913e-07	8.12307e-05	ENSMUSG00000040289	ENSMUST00000042412	-	8663361	8667039	Promoter1k	-251.5
chr3	8924001	8924200	200	Down	-1.76	2.48497e-05	0.00120146	ENSMUSG00000040269	ENSMUST00000042148	-	8802145	8923918	ProximalPromoter	-182.5
chr3	9250141	9250520	380	Up	1.16	9.36555e-07	0.000125502	ENSMUSG00000069114	ENSMUST00000155203	+	9250601	9285333	Promoter1k	-270.5
chr3	9250821	9251100	280	Up	1.1	4.12591e-06	0.000345192	ENSMUSG00000069114	ENSMUST00000155203	+	9250601	9285333	Promoter1k	359.5
chr3	9251241	9251520	280	Up	0.84	8.96288e-06	0.000598331	ENSMUSG00000069114	ENSMUST00000155203	+	9250601	9285333	Promoter1k	779.5
chr3	9609081	9609380	300	Up	0.73	0.000206652	0.0056968	ENSMUSG00000040209	ENSMUST00000041124	-	9427010	9610085	Promoter1k	854.5
chr3	9609401	9610080	680	Up	1.08	3.1093e-07	0.000106212	ENSMUSG00000040209	ENSMUST00000041124	-	9427010	9610085	Promoter1k	344.5
chr3	9974241	9974520	280	Down	-1.48	2.3159e-05	0.00114683						OtherIntergenic	NA
chr3	10013461	10013680	220	Down	-1.57	3.49061e-05	0.00150798	ENSMUSG00000027533	ENSMUST00000168466	+	10012604	10016333	Promoter1k	966.5
chr3	10439701	10440060	360	Up	0.71	1.04498e-07	7.74291e-05	ENSMUSG00000027534	ENSMUST00000067626	-	10418936	10440100	ProximalPromoter	219.5
chr3	14578921	14579260	340	Up	0.83	4.215e-07	0.000106212	ENSMUSG00000027552	ENSMUST00000165922	+	14578804	14606039	Promoter1k	286.5
chr3	14887201	14887400	200	Down	-2.26	2.45147e-05	0.00119122	ENSMUSG00000027562	ENSMUST00000029078	+	14886425	14900769	Promoter1k	875.5
chr3	17690181	17690400	220	Down	-1.78	7.75319e-05	0.00247594						OtherIntergenic	NA
chr3	19062781	19063020	240	Up	0.55	0.000174985	0.00485778	ENSMUSG00000027599	ENSMUST00000029125	-	19032145	19063065	ProximalPromoter	164.5
chr3	19088221	19088500	280	Up	0.7	7.56094e-05	0.0024405	ENSMUSG00000027601	ENSMUST00000132035	+	19088313	19111551	ProximalPromoter	47.5
chr3	19211041	19211360	320	Up	0.88	6.00312e-05	0.0021246	ENSMUSG00000069094	ENSMUST00000129060	-	19156693	19211304	ProximalPromoter	103.5
chr3	19211921	19212160	240	Down	-2.56	1.78452e-05	0.00096387	ENSMUSG00000069094	ENSMUST00000099195	-	19123107	19211322	Promoter1k	-718.5
chr3	19934701	19934980	280	Down	-1.33	0.000171883	0.00478058	ENSMUSG00000027615	ENSMUST00000133094	-	19934827	19935302	Promoter1k	461.5
chr3	21975801	21976280	480	Up	0.71	1.99934e-08	3.08207e-05	ENSMUSG00000027630	ENSMUST00000063988	+	21975573	22115516	Promoter1k	467.5
chr3	26232441	26232640	200	Up	1.07	9.43424e-05	0.00280163						OtherIntergenic	NA
chr3	27609041	27609240	200	Up	0.97	8.73043e-05	0.00267445	ENSMUSG00000039286	ENSMUST00000165396	-	27393353	27610229	Promoter3k	1088.5
chr3	27609921	27610120	200	Up	0.83	1.14315e-05	0.000700378	ENSMUSG00000039286	ENSMUST00000165396	-	27393353	27610229	ProximalPromoter	208.5
chr3	28680161	28680400	240	Up	0.92	1.44804e-05	0.000833481	ENSMUSG00000050192	ENSMUST00000060500	+	28680232	28697768	ProximalPromoter	48.5
chr3	28704741	28705100	360	Down	-1.49	4.69561e-08	4.97362e-05	ENSMUSG00000039221	ENSMUST00000043867	+	28704357	28706274	Promoter1k	563.5
chr3	30692201	30692580	380	Up	0.79	5.54269e-07	0.000106997	ENSMUSG00000027706	ENSMUST00000029256	+	30691797	30720185	Promoter1k	593.5
chr3	30692821	30693160	340	Down	-1.23	2.51361e-06	0.000241137	ENSMUSG00000027706	ENSMUST00000029256	+	30691797	30720185	Promoter3k	1193.5
chr3	30867781	30868040	260	Up	0.87	1.00819e-06	0.000129958	ENSMUSG00000037652	ENSMUST00000099163	-	30828217	30868337	Promoter1k	426.5
chr3	30894781	30895000	220	Up	0.74	5.47146e-05	0.00200766	ENSMUSG00000037643	ENSMUST00000108249	+	30894668	30951663	ProximalPromoter	222.5
chr3	30992981	30993500	520	Up	0.98	4.49309e-07	0.000106212	ENSMUSG00000027660	ENSMUST00000118470	+	30993979	31021499	Promoter1k	-738.5
chr3	30993981	30994420	440	Up	0.8	1.04181e-06	0.00013144	ENSMUSG00000027660	ENSMUST00000123532	+	30993986	30996814	ProximalPromoter	214.5
chr3	32263721	32263940	220	Down	-1.7	5.91594e-05	0.00210431	ENSMUSG00000027663	ENSMUST00000139660	-	32259993	32264382	Promoter1k	551.5
chr3	32296321	32296560	240	Up	1.19	5.64948e-06	0.000433949	ENSMUSG00000027665	ENSMUST00000108243	+	32296592	32365029	ProximalPromoter	-151.5
chr3	32409541	32409740	200	Up	0.62	5.67736e-05	0.00206039						OtherIntergenic	NA
chr3	32410561	32410780	220	Down	-100000000	1.72598e-05	0.000942901						OtherIntergenic	NA
chr3	32428421	32428700	280	Up	0.59	4.14039e-05	0.00167608	ENSMUSG00000027668	ENSMUST00000147350	+	32428460	32445581	ProximalPromoter	100.5
chr3	32515121	32515500	380	Up	0.82	7.08676e-09	1.55809e-05	ENSMUSG00000027669	ENSMUST00000143588	-	32498765	32515451	ProximalPromoter	140.5
chr3	32636601	32636840	240	Down	-2.26	9.54605e-06	0.000623873	ENSMUSG00000027673	ENSMUST00000156174	+	32636028	32647393	Promoter1k	692.5
chr3	33699241	33699500	260	Up	0.52	0.000206398	0.00569097	ENSMUSG00000027677	ENSMUST00000139880	+	33699112	33701856	Promoter1k	258.5
chr3	33918741	33919000	260	Up	1.02	1.38996e-05	0.000810492	ENSMUSG00000027680	ENSMUST00000167354	+	33919000	33968264	ProximalPromoter	-129.5
chr3	33919441	33919740	300	Up	0.82	5.73603e-05	0.00206685	ENSMUSG00000027680	ENSMUST00000167801	+	33919029	33965431	Promoter1k	561.5
chr3	34549161	34549440	280	Up	1.27	2.76911e-06	0.000258259	ENSMUSG00000074637	ENSMUST00000171472	+	34549057	34551380	ProximalPromoter	243.5
chr3	34550081	34550380	300	Up	1.09	2.67588e-05	0.00126453	ENSMUSG00000074637	ENSMUST00000171472	+	34549057	34551380	Promoter3k	1173.5
chr3	35652901	35653200	300	Up	0.8	4.64437e-06	0.000376071	ENSMUSG00000037400	ENSMUST00000108186	+	35653055	35728610	ProximalPromoter	-4.5
chr3	35653241	35653460	220	Up	0.81	8.62034e-07	0.000120053	ENSMUSG00000037400	ENSMUST00000108186	+	35653055	35728610	Promoter1k	295.5
chr3	35831721	35832100	380	Up	0.93	5.18912e-08	5.23258e-05	ENSMUSG00000027708	ENSMUST00000132052	-	35817922	35836361	Genebody	4450.5
chr3	35964581	35964780	200	Down	-2.75	6.32465e-05	0.00219384	ENSMUSG00000027710	ENSMUST00000011492	+	35964900	35993866	ProximalPromoter	-219.5
chr3	36470501	36470720	220	Up	1.25	4.84512e-05	0.00185897	ENSMUSG00000027715	ENSMUST00000145309	-	36469372	36470886	Promoter1k	275.5
chr3	36588641	36588960	320	Up	0.98	1.60687e-06	0.000174356	ENSMUSG00000027716	ENSMUST00000146475	-	36568124	36589089	Promoter1k	288.5
chr3	36762261	36762500	240	Up	0.81	2.34722e-05	0.00115648	ENSMUSG00000037270	ENSMUST00000136287	+	36762042	36787967	Promoter1k	338.5
chr3	37317881	37318080	200	Down	-1.41	8.09396e-05	0.00255295	ENSMUSG00000050174	ENSMUST00000138949	-	37311292	37318488	Promoter1k	507.5
chr3	37319701	37319920	220	Down	-1.24	5.31247e-05	0.00197089	ENSMUSG00000027722	ENSMUST00000147687	+	37319294	37324312	Promoter1k	516.5
chr3	40548961	40549160	200	Up	0.93	4.56984e-05	0.00179205	ENSMUSG00000025757	ENSMUST00000162279	+	40548416	40560991	Promoter1k	644.5
chr3	40604441	40604640	200	Up	0.99	2.29823e-05	0.0011403	ENSMUSG00000025758	ENSMUST00000170825	+	40603971	40609987	Promoter1k	569.5
chr3	40753901	40754300	400	Up	0.8	9.61337e-07	0.000126996	ENSMUSG00000037814	ENSMUST00000048490	+	40754552	40781715	Promoter1k	-451.5
chr3	41367221	41367480	260	Up	0.95	1.04428e-05	0.000661251	ENSMUSG00000025764	ENSMUST00000163764	+	41367304	41420784	ProximalPromoter	46.5
chr3	41368961	41369220	260	Up	0.79	0.000665413	0.0177771	ENSMUSG00000025764	ENSMUST00000168086	+	41368801	41420784	Promoter1k	289.5
chr3	41369741	41369960	220	Up	0.88	1.58709e-05	0.000888733	ENSMUSG00000025764	ENSMUST00000168086	+	41368801	41420784	Promoter3k	1049.5
chr3	41545741	41545980	240	Down	-1.8	0.000265785	0.00724797	ENSMUSG00000059834	ENSMUST00000146125	-	41430863	41545950	ProximalPromoter	89.5
chr3	45182441	45182640	200	Down	-2.22	9.95416e-05	0.00287767	ENSMUSG00000049100	ENSMUST00000051181	+	45182327	45197147	ProximalPromoter	213.5
chr3	51080541	51080800	260	Up	0.66	7.24554e-05	0.00238578	ENSMUSG00000037174	ENSMUST00000156983	-	51070431	51081287	Promoter1k	616.5
chr3	51144421	51144920	500	Up	0.79	6.94995e-07	0.000110556	ENSMUSG00000037174	ENSMUST00000135496	-	51068790	51144580	ProximalPromoter	-90.5
chr3	51220201	51220560	360	Up	0.71	7.40396e-08	6.20609e-05	ENSMUSG00000063273	ENSMUST00000029303	+	51219937	51279907	Promoter1k	443.5
chr3	52073321	52073540	220	Up	0.87	0.000108636	0.00311516	ENSMUSG00000044167	ENSMUST00000053764	+	52072258	52154031	Promoter3k	1172.5
chr3	54496081	54496400	320	Down	-3.11	7.7191e-06	0.000544004	ENSMUSG00000027751	ENSMUST00000170552	+	54497026	54520759	Promoter1k	-785.5
chr3	54497221	54497440	220	Down	-3.09	2.2936e-05	0.00113891	ENSMUSG00000027751	ENSMUST00000170552	+	54497026	54520759	Promoter1k	304.5
chr3	54538681	54538920	240	Up	0.75	7.33179e-06	0.000524984	ENSMUSG00000027752	ENSMUST00000135935	-	54537522	54538957	ProximalPromoter	156.5
chr3	55265981	55266220	240	Down	-2.14	0.000156314	0.00436749	ENSMUSG00000027797	ENSMUST00000070418	+	55265679	55342986	Promoter1k	421.5
chr3	55985061	55985280	220	Down	-2.35	2.86222e-05	0.00132367	ENSMUSG00000027799	ENSMUST00000107943	-	55429126	55987623	Promoter3k	2452.5
chr3	55987021	55987400	380	Up	0.85	3.87441e-07	0.000106212	ENSMUSG00000027799	ENSMUST00000107943	-	55429126	55987623	Promoter1k	412.5
chr3	57649681	57650260	580	Down	-2.43	1.98801e-11	1.3331e-06	ENSMUSG00000027805	ENSMUST00000120289	-	57648591	57651411	Promoter3k	1440.5
chr3	57650421	57650640	220	Down	-2.46	3.32812e-06	0.00029365	ENSMUSG00000027805	ENSMUST00000120289	-	57648591	57651411	Promoter1k	880.5
chr3	57650861	57651240	380	Up	0.72	8.32134e-07	0.000118803	ENSMUSG00000027805	ENSMUST00000120289	-	57648591	57651411	Promoter1k	360.5
chr3	58218841	58219160	320	Up	0.75	2.04384e-05	0.00105467	ENSMUSG00000027806	ENSMUST00000029383	+	58219436	58264301	Promoter1k	-435.5
chr3	58219241	58219440	200	Up	0.79	5.088e-05	0.00191557	ENSMUSG00000027806	ENSMUST00000029383	+	58219436	58264301	ProximalPromoter	-95.5
chr3	58495581	58495960	380	Up	0.7	1.18402e-06	0.000142416	ENSMUSG00000036432	ENSMUST00000099089	-	58478859	58496285	Promoter1k	514.5
chr3	58810001	58810240	240	Up	0.76	0.00140602	0.0372958	ENSMUSG00000059776	ENSMUST00000079761	+	58791091	58913689	Genebody	19029.5
chr3	58810541	58810780	240	Up	0.92	9.70774e-05	0.00284151	ENSMUSG00000059776	ENSMUST00000079761	+	58791091	58913689	Genebody	19569.5
chr3	60305701	60305960	260	Down	-2.07	7.63957e-06	0.000539533	ENSMUSG00000027763	ENSMUST00000166251	+	60305186	60433303	Promoter1k	644.5
chr3	60306381	60306580	200	Down	-2.54	7.41237e-05	0.00242161	ENSMUSG00000027763	ENSMUST00000166251	+	60305186	60433303	Promoter3k	1294.5
chr3	60334821	60335020	200	Down	-4.17	6.06109e-05	0.00213152	ENSMUSG00000027763	ENSMUST00000076983	+	60333070	60433302	Promoter3k	1850.5
chr3	60806501	60806700	200	Up	1.03	2.40813e-05	0.00117936	ENSMUSG00000027765	ENSMUST00000029331	+	60806716	60812901	ProximalPromoter	-115.5
chr3	62310641	62310960	320	Up	0.71	0.00023888	0.00654622	ENSMUSG00000027770	ENSMUST00000029336	-	62273960	62310926	ProximalPromoter	125.5
chr3	63768661	63768880	220	Down	-3.04	0.000250987	0.00685419	ENSMUSG00000091540	ENSMUST00000172066	+	63767554	63772581	Promoter3k	1216.5
chr3	64912641	64912920	280	Down	-2.19	5.15893e-07	0.000106212	ENSMUSG00000027827	ENSMUST00000159525	+	64913305	65169710	Promoter1k	-524.5
chr3	65463601	65463800	200	Down	-2.06	5.11775e-05	0.00191557						OtherIntergenic	NA
chr3	65760701	65760900	200	Down	-3.65	5.11221e-05	0.00191557	ENSMUSG00000027829	ENSMUST00000029415	-	65759167	65762085	Promoter3k	1284.5
chr3	65761521	65761840	320	Up	0.73	1.5987e-06	0.000174033	ENSMUSG00000027829	ENSMUST00000029415	-	65759167	65762085	Promoter1k	404.5
chr3	65778041	65778240	200	Down	-3.5	3.07514e-05	0.00138768						OtherIntergenic	NA
chr3	68848381	68848860	480	Up	0.96	2.47025e-07	0.000106212	ENSMUSG00000034317	ENSMUST00000153259	-	68847710	68848645	ProximalPromoter	24.5
chr3	69908201	69908400	200	Down	-2.13	5.58031e-05	0.0020365						Genedesert	NA
chr3	72857481	72857720	240	Down	-1.2	0.00125262	0.0332464	ENSMUSG00000048304	ENSMUST00000059407	-	72852047	72860865	Genebody	3264.5
chr3	75361761	75362000	240	Down	-2.55	7.79531e-07	0.000114677	ENSMUSG00000027834	ENSMUST00000161695	+	75361499	75420123	Promoter1k	381.5
chr3	79090761	79091160	400	Up	0.86	1.15596e-05	0.00070661						OtherIntergenic	NA
chr3	79371221	79371780	560	Up	0.81	5.30353e-07	0.000106212	ENSMUSG00000061175	ENSMUST00000139171	-	79309864	79371601	ProximalPromoter	100.5
chr3	81728121	81728440	320	Down	-3.32	1.36101e-05	0.000797775	ENSMUSG00000056023	ENSMUST00000069880	-	81725189	81728385	ProximalPromoter	104.5
chr3	82161561	82161900	340	Down	-1.68	9.0488e-07	0.000123456	ENSMUSG00000033900	ENSMUST00000107727	+	82161993	82199190	Promoter1k	-262.5
chr3	82933941	82934140	200	Down	-2.72	4.84508e-05	0.00185897	ENSMUSG00000074517	ENSMUST00000047876	-	82929197	82933168	Promoter1k	-872.5
chr3	83843581	83843780	200	Up	0.79	7.18894e-05	0.00237169	ENSMUSG00000033767	ENSMUST00000047595	-	83702208	83844083	Promoter1k	402.5
chr3	84024941	84025140	200	Down	-1.99	1.25541e-05	0.000752478	ENSMUSG00000027993	ENSMUST00000147901	-	83997280	84063291	Genebody	38250.5
chr3	84108981	84109320	340	Down	-1.16	1.29137e-05	0.000768012	ENSMUSG00000027993	ENSMUST00000122849	-	83996121	84109319	ProximalPromoter	168.5
chr3	84386981	84387180	200	Down	-1.23	5.57175e-05	0.0020365	ENSMUSG00000074513	ENSMUST00000154148	-	84300347	85691438	Genebody	1.30436e+06
chr3	84618661	84619340	680	Up	0.9	7.59676e-07	0.000114431	ENSMUSG00000074513	ENSMUST00000154148	-	84300347	85691438	Genebody	1.07244e+06
chr3	85775701	85775980	280	Down	-2.59	3.77694e-06	0.000321613						OtherIntergenic	NA
chr3	86028601	86028940	340	Up	0.78	3.11207e-06	0.000281438	ENSMUSG00000028080	ENSMUST00000107635	+	86028611	86586615	ProximalPromoter	159.5
chr3	86724421	86724680	260	Up	0.71	8.73121e-06	0.000590211	ENSMUSG00000028078	ENSMUST00000094144	-	86595778	86724803	Promoter1k	252.5
chr3	87330261	87330540	280	Down	-2.65	5.37685e-07	0.000106212	ENSMUSG00000003382	ENSMUST00000152010	+	87329539	87334956	Promoter1k	861.5
chr3	87421261	87421620	360	Up	1.01	8.65853e-05	0.00266791	ENSMUSG00000093230	ENSMUST00000175489	+	87421320	87421423	ProximalPromoter	120.5
chr3	87946361	87946880	520	Up	0.72	5.17421e-07	0.000106212	ENSMUSG00000001419	ENSMUST00000140927	+	87946495	87959925	ProximalPromoter	125.5
chr3	87948461	87948700	240	Down	-1.89	1.77725e-05	0.000961812	ENSMUSG00000001419	ENSMUST00000140927	+	87946495	87959925	Promoter3k	2085.5
chr3	88101481	88101780	300	Down	-1.49	1.62201e-06	0.000175714	ENSMUSG00000001416	ENSMUST00000164783	+	88101047	88118329	Promoter1k	583.5
chr3	88296681	88297000	320	Up	1.48	1.15267e-05	0.000704924	ENSMUSG00000028063	ENSMUST00000036252	-	88287127	88297234	Promoter1k	393.5
chr3	88336461	88336660	200	Up	1.42	3.68674e-05	0.00155779	ENSMUSG00000074480	ENSMUST00000172699	+	88336316	88345318	ProximalPromoter	244.5
chr3	88357881	88358120	240	Up	0.76	2.38696e-06	0.000232556	ENSMUSG00000008604	ENSMUST00000008748	+	88357637	88373647	Promoter1k	363.5
chr3	88358401	88358600	200	Down	-2.42	8.4045e-05	0.00261504	ENSMUSG00000008604	ENSMUST00000008748	+	88357637	88373647	Promoter1k	863.5
chr3	88425241	88425440	200	Up	0.79	1.54398e-05	0.000875926	ENSMUSG00000028059	ENSMUST00000029694	+	88425027	88451974	Promoter1k	313.5
chr3	88717441	88717640	200	Down	-1.09	6.37484e-05	0.00220691	ENSMUSG00000068922	ENSMUST00000128988	-	88715280	88717804	Promoter1k	263.5
chr3	88755261	88755460	200	Down	-2.14	5.58024e-05	0.0020365	ENSMUSG00000054199	ENSMUST00000169497	+	88702155	88772903	Genebody	53205.5
chr3	88968661	88968860	200	Up	1.09	3.28621e-05	0.00145167	ENSMUSG00000068917	ENSMUST00000152205	+	88968738	88971126	ProximalPromoter	22.5
chr3	88988381	88988620	240	Down	-4.15	2.69663e-06	0.000254072	ENSMUSG00000032657	ENSMUST00000140473	+	88987064	88988601	Promoter3k	1436.5
chr3	88988781	88988980	200	Down	-100000000	8.69753e-05	0.00266997	ENSMUSG00000032657	ENSMUST00000126115	+	88988150	88989691	Promoter1k	730.5
chr3	89074081	89074300	220	Down	-1.63	2.02967e-05	0.00104856	ENSMUSG00000027953	ENSMUST00000130230	-	89072992	89074492	Promoter1k	301.5
chr3	89123561	89123860	300	Up	1.09	7.96571e-06	0.000556413	ENSMUSG00000028039	ENSMUST00000139439	-	89119780	89125553	Promoter3k	1842.5
chr3	89123961	89124160	200	Down	-2.49	7.88848e-05	0.00251057	ENSMUSG00000028039	ENSMUST00000139439	-	89119780	89125553	Promoter3k	1492.5
chr3	89124741	89124940	200	Up	1.01	9.29901e-05	0.0027785	ENSMUSG00000028039	ENSMUST00000139439	-	89119780	89125553	Promoter1k	712.5
chr3	89323401	89323680	280	Down	-2.92	1.98729e-05	0.0010342	ENSMUSG00000000794	ENSMUST00000000811	+	89324085	89471683	Promoter1k	-544.5
chr3	89577421	89577820	400	Up	1.01	1.90256e-06	0.000197492	ENSMUSG00000042572	ENSMUST00000038356	+	89577530	89587919	ProximalPromoter	90.5
chr3	89578721	89578960	240	Down	-2.9	9.21119e-06	0.000610351	ENSMUSG00000042572	ENSMUST00000038356	+	89577530	89587919	Promoter3k	1310.5
chr3	89763841	89764080	240	Down	-1.51	3.48826e-05	0.00150798	ENSMUSG00000060671	ENSMUST00000171422	-	89762475	89765737	Promoter3k	1776.5
chr3	89766961	89767340	380	Up	0.85	7.69191e-07	0.000114677	ENSMUSG00000060671	ENSMUST00000168276	-	89744770	89767430	Promoter1k	279.5
chr3	90017781	90017980	200	Down	-2.85	7.39772e-05	0.00241985	ENSMUSG00000027935	ENSMUST00000107373	+	90017616	90030307	Promoter1k	264.5
chr3	90069661	90069860	200	Up	0.86	6.17646e-05	0.00215941	ENSMUSG00000042404	ENSMUST00000129564	+	90069106	90084591	Promoter1k	654.5
chr3	90294821	90295040	220	Up	0.81	9.77625e-05	0.0028441	ENSMUSG00000001018	ENSMUST00000001044	-	90292294	90294946	ProximalPromoter	15.5
chr3	90313001	90313200	200	Up	0.72	9.95815e-05	0.00287767	ENSMUSG00000001017	ENSMUST00000146740	-	90306079	90313398	Promoter1k	297.5
chr3	91885321	91885520	200	Up	1.14	8.65914e-05	0.00266791	ENSMUSG00000043165	ENSMUST00000058150	-	91884196	91887064	Promoter3k	1643.5
chr3	94114781	94115020	240	Down	-100000000	1.38341e-05	0.00080767	ENSMUSG00000028145	ENSMUST00000151753	+	94114051	94122092	Promoter1k	849.5
chr3	94386261	94386600	340	Up	0.74	2.17346e-06	0.000217654	ENSMUSG00000028136	ENSMUST00000143860	-	94305048	94386601	ProximalPromoter	170.5
chr3	94641721	94642100	380	Up	1.22	6.26673e-05	0.00217828	ENSMUSG00000038902	ENSMUST00000107265	+	94641618	94665515	Promoter1k	292.5
chr3	94642281	94642480	200	Down	-3.28	4.67729e-05	0.00181665	ENSMUSG00000038902	ENSMUST00000107265	+	94641618	94665515	Promoter1k	762.5
chr3	94690241	94690500	260	Down	-1.17	1.05457e-05	0.000665291	ENSMUSG00000005779	ENSMUST00000136143	-	94688838	94690667	Promoter1k	296.5
chr3	94909881	94910140	260	Down	-1.67	1.63752e-06	0.000177108	ENSMUSG00000028126	ENSMUST00000107229	-	94900964	94910745	Promoter1k	734.5
chr3	94977981	94978200	220	Down	-100000000	1.38367e-05	0.00080767	ENSMUSG00000038777	ENSMUST00000107217	+	94968227	94977946	Genebody	9863.5
chr3	95031281	95031480	200	Down	-2.17	3.30286e-05	0.00145293	ENSMUSG00000053192	ENSMUST00000065482	-	95023056	95032599	Promoter3k	1218.5
chr3	95392381	95392680	300	Down	-2.16	5.19289e-06	0.000408709	ENSMUSG00000046519	ENSMUST00000098861	+	95392880	95421824	Promoter1k	-349.5
chr3	95462201	95462420	220	Down	-1.5	7.04953e-05	0.00234252	ENSMUSG00000038612	ENSMUST00000037947	+	95462642	95467099	Promoter1k	-331.5
chr3	95462781	95463040	260	Up	0.75	3.20425e-06	0.000287037	ENSMUSG00000038612	ENSMUST00000037947	+	95462642	95467099	Promoter1k	268.5
chr3	95697381	95697660	280	Down	-2.73	7.23742e-06	0.000520578	ENSMUSG00000015750	ENSMUST00000015894	+	95697891	95702211	Promoter1k	-370.5
chr3	95733621	95734020	400	Up	0.9	4.18471e-07	0.000106212	ENSMUSG00000015749	ENSMUST00000170125	+	95733504	95749241	Promoter1k	316.5
chr3	95799601	95799960	360	Up	1.21	7.84662e-07	0.000115136	ENSMUSG00000015745	ENSMUST00000143485	-	95795390	95799789	ProximalPromoter	8.5
chr3	96023141	96023340	200	Down	-1.82	5.33534e-05	0.00197518	ENSMUSG00000086556	ENSMUST00000148335	-	96013549	96024091	Promoter1k	850.5
chr3	96082101	96082440	340	Down	-1.52	8.4361e-07	0.000119343	ENSMUSG00000050936	ENSMUST00000051089	+	96073643	96082924	Genebody	8627.5
chr3	96303881	96304080	200	Down	-1.49	8.80386e-06	0.000592731						OtherIntergenic	NA
chr3	96405161	96405360	200	Up	0.97	1.06247e-05	0.000668351	ENSMUSG00000049288	ENSMUST00000062058	+	96405055	96429275	ProximalPromoter	205.5
chr3	96530961	96531160	200	Down	-2.14	2.79333e-05	0.00129979	ENSMUSG00000028099	ENSMUST00000141377	-	96527342	96531377	Promoter1k	316.5
chr3	97030901	97031300	400	Up	1.1	5.22843e-07	0.000106212	ENSMUSG00000038256	ENSMUST00000135247	-	97020475	97031458	Promoter1k	357.5
chr3	97031461	97031660	200	Up	1.49	2.71109e-07	0.000106212	ENSMUSG00000038256	ENSMUST00000134695	-	97020450	97032769	Promoter3k	1208.5
chr3	97462301	97462560	260	Up	0.79	2.59548e-06	0.000247047	ENSMUSG00000038205	ENSMUST00000143927	+	97462115	97474722	Promoter1k	315.5
chr3	97570381	97570740	360	Down	-2.92	1.45409e-07	9.1556e-05	ENSMUSG00000038170	ENSMUST00000045243	-	97542766	97571937	Promoter3k	1376.5
chr3	98186821	98187160	340	Down	-1.28	1.6963e-07	9.86488e-05	ENSMUSG00000050064	ENSMUST00000056096	+	98186403	98235871	Promoter1k	587.5
chr3	98945461	98945760	300	Down	-1.17	6.9282e-06	0.000505532	ENSMUSG00000004233	ENSMUST00000126875	+	98945087	99009450	Promoter1k	523.5
chr3	99965801	99966040	240	Down	-1.91	3.39926e-05	0.00148256	ENSMUSG00000033285	ENSMUST00000125059	-	99961246	99966255	Promoter1k	334.5
chr3	100293081	100293360	280	Up	1.04	7.72881e-05	0.0024709	ENSMUSG00000044468	ENSMUST00000061455	-	100271979	100293247	ProximalPromoter	26.5
chr3	100489521	100489900	380	Up	0.93	5.69733e-06	0.00043731	ENSMUSG00000008763	ENSMUST00000008907	-	100366130	100489426	Promoter1k	-284.5
chr3	100913741	100914280	540	Up	1	5.08892e-07	0.000106212	ENSMUSG00000027864	ENSMUST00000169248	-	100845161	100914101	ProximalPromoter	90.5
chr3	101728021	101728400	380	Up	0.78	5.48643e-09	1.36261e-05	ENSMUSG00000033147	ENSMUST00000106928	-	101659700	101728376	ProximalPromoter	165.5
chr3	102008221	102008520	300	Up	0.73	0.000316463	0.00859499	ENSMUSG00000089916	ENSMUST00000160105	+	102007878	102010189	Promoter1k	492.5
chr3	103083661	103084200	540	Up	0.87	3.5175e-07	0.000106212	ENSMUSG00000033014	ENSMUST00000106860	+	103083215	103162691	Promoter1k	715.5
chr3	103084681	103084880	200	Down	-1.7	5.36906e-05	0.0019782	ENSMUSG00000033014	ENSMUST00000106860	+	103083215	103162691	Promoter3k	1565.5
chr3	103594941	103595140	200	Up	0.95	5.9057e-05	0.00210368	ENSMUSG00000008730	ENSMUST00000135634	-	103558079	103595198	ProximalPromoter	157.5
chr3	103772441	103772680	240	Up	0.86	2.8296e-07	0.000106212	ENSMUSG00000058388	ENSMUST00000156262	+	103772510	103791484	ProximalPromoter	50.5
chr3	104023841	104024100	260	Up	0.82	2.59274e-05	0.00123877	ENSMUSG00000052539	ENSMUST00000122303	-	103820391	104024161	ProximalPromoter	190.5
chr3	104591681	104591940	260	Up	1.11	0.000239539	0.00656159	ENSMUSG00000002233	ENSMUST00000002303	+	104591928	104597377	ProximalPromoter	-117.5
chr3	105255101	105255420	320	Up	0.92	1.15921e-05	0.000706983	ENSMUSG00000074346	ENSMUST00000130683	-	105251106	105255873	Promoter1k	612.5
chr3	105603821	105604040	220	Up	0.74	6.24785e-05	0.0021736	ENSMUSG00000068798	ENSMUST00000090678	-	105530184	105604248	Promoter1k	317.5
chr3	106904401	106904640	240	Up	0.97	0.000549622	0.0147159	ENSMUSG00000040724	ENSMUST00000038695	+	106904484	106909797	ProximalPromoter	36.5
chr3	107136321	107136540	220	Down	-1.72	2.16281e-05	0.00109999	ENSMUSG00000048109	ENSMUST00000061772	-	107128862	107136591	ProximalPromoter	160.5
chr3	107137061	107137340	280	Down	-1.77	2.99883e-07	0.000106212	ENSMUSG00000048109	ENSMUST00000061772	-	107128862	107136591	Promoter1k	-609.5
chr3	107320521	107320860	340	Up	0.8	4.14782e-06	0.000345711	ENSMUSG00000027894	ENSMUST00000169413	-	107298632	107320863	ProximalPromoter	172.5
chr3	107433521	107433720	200	Down	-100000000	4.06777e-05	0.00165971	ENSMUSG00000014601	ENSMUST00000106707	-	107415449	107434628	Promoter3k	1007.5
chr3	107434161	107434600	440	Up	0.83	8.65949e-07	0.000120348	ENSMUSG00000078604	ENSMUST00000106703	+	107434239	107436008	ProximalPromoter	141.5
chr3	107989201	107989500	300	Up	0.78	2.81977e-06	0.000260269	ENSMUSG00000050947	ENSMUST00000106661	+	107989290	107991923	ProximalPromoter	60.5
chr3	108218321	108218580	260	Up	0.71	0.000231554	0.00635713	ENSMUSG00000068740	ENSMUST00000090558	-	108193768	108218470	ProximalPromoter	19.5
chr3	108218701	108219020	320	Up	0.67	7.89099e-06	0.00055408	ENSMUSG00000068740	ENSMUST00000090558	-	108193768	108218470	Promoter1k	-390.5
chr3	108247001	108247340	340	Down	-1.97	6.41801e-07	0.000109522	ENSMUSG00000068739	ENSMUST00000153499	-	108232267	108248127	Promoter1k	956.5
chr3	108374521	108374720	200	Down	-1.89	3.048e-06	0.000276382	ENSMUSG00000048100	ENSMUST00000131814	+	108374615	108384288	ProximalPromoter	5.5
chr3	108395221	108395420	200	Down	-2.8	3.71928e-05	0.00156808	ENSMUSG00000040389	ENSMUST00000139626	+	108394308	108417413	Promoter3k	1012.5
chr3	108830261	108830520	260	Up	0.84	7.47046e-06	0.000532073	ENSMUSG00000040339	ENSMUST00000171143	-	108773914	108830525	ProximalPromoter	134.5
chr3	113333261	113333500	240	Down	-1.36	5.58202e-06	0.000430245	ENSMUSG00000027981	ENSMUST00000106535	-	113309253	113333067	Promoter1k	-313.5
chr3	114607801	114608120	320	Down	-1.8	4.26851e-05	0.00171365	ENSMUSG00000027965	ENSMUST00000149158	+	114607552	114823892	Promoter1k	408.5
chr3	115416281	115416620	340	Down	-4.16	7.74945e-07	0.000114677	ENSMUSG00000045092	ENSMUST00000055676	-	115413350	115417973	Promoter3k	1522.5
chr3	116216301	116216580	280	Down	-1.58	8.24925e-06	0.000570867	ENSMUSG00000000340	ENSMUST00000000349	+	116215987	116252894	Promoter1k	453.5
chr3	116510921	116511180	260	Up	0.73	1.78396e-06	0.000187356	ENSMUSG00000033400	ENSMUST00000040603	-	116442916	116511084	ProximalPromoter	33.5
chr3	116671581	116671840	260	Down	-1.41	1.77105e-05	0.000960134	ENSMUSG00000080907	ENSMUST00000117592	+	116671184	116687324	Promoter1k	526.5
chr3	117062241	117062440	200	Down	-1.77	5.1481e-05	0.00192288	ENSMUSG00000044667	ENSMUST00000125664	-	117024026	117063794	Promoter3k	1453.5
chr3	117278421	117278640	220	Up	0.72	0.000264147	0.00720475	ENSMUSG00000033342	ENSMUST00000039564	+	117278277	117392425	Promoter1k	253.5
chr3	119485681	119486100	420	Up	0.97	2.59065e-07	0.000106212	ENSMUSG00000028134	ENSMUST00000029780	-	119421659	119486306	Promoter1k	415.5
chr3	120995141	120995340	200	Down	-1.82	2.6861e-05	0.00126579	ENSMUSG00000039887	ENSMUST00000039442	+	120994734	121064929	Promoter1k	506.5
chr3	121426321	121426560	240	Up	0.91	5.29565e-05	0.00196643	ENSMUSG00000028128	ENSMUST00000029771	+	121426454	121437970	ProximalPromoter	-13.5
chr3	121517461	121517660	200	Down	-1.31	6.665e-05	0.00225668	ENSMUSG00000028127	ENSMUST00000161742	-	121498954	121518125	Promoter1k	564.5
chr3	121949681	121949880	200	Down	-2.9	9.33493e-05	0.0027785	ENSMUSG00000028124	ENSMUST00000137540	+	121948629	121959889	Promoter3k	1151.5
chr3	121996121	121996440	320	Up	0.71	0.000355953	0.0096363	ENSMUSG00000057359	ENSMUST00000072769	-	121958875	121996467	ProximalPromoter	186.5
chr3	121996521	121996900	380	Up	0.9	7.19714e-07	0.000111515	ENSMUSG00000076456	ENSMUST00000103257	-	121996502	121996621	ProximalPromoter	-89.5
chr3	122122441	122122640	200	Down	-2.28	7.44672e-05	0.00242161	ENSMUSG00000028121	ENSMUST00000029766	+	122122697	122233098	ProximalPromoter	-156.5
chr3	122322161	122322460	300	Up	0.83	6.99804e-06	0.000509243	ENSMUSG00000039735	ENSMUST00000162947	-	122245022	122322471	ProximalPromoter	160.5
chr3	123088181	123088380	200	Down	-1.87	8.57168e-05	0.00265252	ENSMUSG00000028114	ENSMUST00000172687	-	123076084	123088849	Promoter1k	568.5
chr3	123149921	123150160	240	Up	0.95	8.78255e-06	0.000592731	ENSMUSG00000027978	ENSMUST00000029603	+	123149830	123209520	ProximalPromoter	210.5
chr3	123210801	123211000	200	Down	-1.3	3.79627e-05	0.00158998	ENSMUSG00000092730	ENSMUST00000174989	-	123210854	123210984	ProximalPromoter	83.5
chr3	125641441	125641740	300	Up	1.31	0.00126113	0.0334656	ENSMUSG00000032854	ENSMUST00000057944	-	125568276	125641468	ProximalPromoter	-122.5
chr3	126864621	126864900	280	Down	-1.91	0.000195963	0.00541661	ENSMUSG00000087227	ENSMUST00000153827	+	126864256	126870235	Promoter1k	504.5
chr3	127539681	127539900	220	Down	-1.75	2.48599e-05	0.00120146	ENSMUSG00000074238	ENSMUST00000051737	-	127510181	127540410	Promoter1k	619.5
chr3	127540221	127540440	220	Up	0.9	1.8735e-05	0.000997071	ENSMUSG00000074238	ENSMUST00000051737	-	127510181	127540410	ProximalPromoter	79.5
chr3	127598881	127599080	200	Up	1.07	6.81978e-06	0.000500024	ENSMUSG00000050549	ENSMUST00000057198	-	127572605	127599241	Promoter1k	260.5
chr3	129236621	129236900	280	Up	0.92	1.30064e-05	0.000771151	ENSMUSG00000041220	ENSMUST00000071402	+	129235303	129341413	Promoter3k	1457.5
chr3	129236921	129237220	300	Up	0.76	1.31842e-06	0.000153048	ENSMUSG00000041220	ENSMUST00000071402	+	129235303	129341413	Promoter3k	1767.5
chr3	129763121	129763540	420	Up	0.9	2.53108e-09	1.0186e-05	ENSMUSG00000001052	ENSMUST00000168675	-	129744173	129764471	Promoter3k	1140.5
chr3	129763561	129763960	400	Up	0.78	3.57332e-07	0.000106212	ENSMUSG00000001052	ENSMUST00000168675	-	129744173	129764471	Promoter1k	710.5
chr3	131153001	131153340	340	Up	0.89	1.00874e-06	0.000129958						OtherIntergenic	NA
chr3	132754041	132754260	220	Down	-2.3	8.22798e-06	0.000569689	ENSMUSG00000028018	ENSMUST00000162926	-	132744192	132754742	Promoter1k	591.5
chr3	132754421	132754620	200	Up	0.69	6.98987e-05	0.00233078	ENSMUSG00000028018	ENSMUST00000162926	-	132744192	132754742	ProximalPromoter	221.5
chr3	133207381	133207600	220	Up	1.13	5.26655e-05	0.0019571	ENSMUSG00000040943	ENSMUST00000098603	-	133126642	133207354	ProximalPromoter	-136.5
chr3	134874901	134875100	200	Down	-2.69	4.04078e-05	0.00165545	ENSMUSG00000045328	ENSMUST00000062893	+	134875526	134936504	Promoter1k	-525.5
chr3	135354421	135354740	320	Up	0.71	0.000294252	0.00799986	ENSMUSG00000028163	ENSMUST00000138602	-	135274974	135354511	ProximalPromoter	-69.5
chr3	136334381	136334580	200	Up	0.93	4.275e-05	0.00171365	ENSMUSG00000028161	ENSMUST00000124206	+	136333087	136460802	Promoter3k	1393.5
chr3	137527581	137528080	500	Up	0.87	2.16666e-09	9.37354e-06	ENSMUSG00000037894	ENSMUST00000173666	+	137527554	137529047	Promoter1k	276.5
chr3	137531301	137531540	240	Down	-2.63	6.03813e-07	0.000108693	ENSMUSG00000074212	ENSMUST00000125226	+	137530850	137558993	Promoter1k	570.5
chr3	138151841	138152160	320	Up	0.73	1.00816e-05	0.000646309	ENSMUSG00000005813	ENSMUST00000029804	-	138121923	138152346	Promoter1k	345.5
chr3	138190521	138190940	420	Up	0.76	7.035e-09	1.55809e-05	ENSMUSG00000028156	ENSMUST00000029803	+	138189154	138220563	Promoter3k	1576.5
chr3	138406181	138406440	260	Down	-1.4	5.43517e-06	0.000422727	ENSMUSG00000028152	ENSMUST00000153336	+	138405732	138557448	Promoter1k	578.5
chr3	138737181	138737440	260	Down	-2.13	9.90726e-06	0.000639281	ENSMUSG00000028149	ENSMUST00000029796	-	138588869	138738163	Promoter1k	852.5
chr3	142544161	142544940	780	Up	0.9	2.06749e-06	0.00021045	ENSMUSG00000004591	ENSMUST00000172916	-	142493201	142544947	Promoter1k	396.5
chr3	143865301	143865560	260	Up	1.1	2.50613e-05	0.00120728	ENSMUSG00000028266	ENSMUST00000134961	-	143863746	143868144	Promoter3k	2713.5
chr3	144232801	144233060	260	Up	0.81	1.79189e-06	0.000187705	ENSMUSG00000040151	ENSMUST00000043325	-	144094066	144233145	ProximalPromoter	214.5
chr3	144382621	144382960	340	Up	0.68	3.96417e-06	0.000334582	ENSMUSG00000037062	ENSMUST00000163279	-	144351807	144383287	Promoter1k	496.5
chr3	145239681	145239920	240	Down	-1.79	6.44971e-05	0.00222193	ENSMUSG00000074182	ENSMUST00000098534	+	145239171	145268209	Promoter1k	629.5
chr3	145586781	145587080	300	Down	-1.34	4.47178e-05	0.00176626	ENSMUSG00000028191	ENSMUST00000170398	+	145587321	145597246	Promoter1k	-390.5
chr3	145601241	145601580	340	Up	0.8	3.01466e-05	0.00136955	ENSMUSG00000036873	ENSMUST00000152783	+	145601153	145606774	Promoter1k	257.5
chr3	145650581	145650880	300	Up	1.04	7.69117e-07	0.000114677	ENSMUSG00000036863	ENSMUST00000039517	+	145650833	145684684	ProximalPromoter	-102.5
chr3	146114001	146114200	200	Down	-3.31	4.73706e-05	0.00182922	ENSMUSG00000028189	ENSMUST00000029840	+	146113456	146128735	Promoter1k	644.5
chr3	146162581	146162920	340	Up	1.09	1.85589e-05	0.000990059	ENSMUSG00000028185	ENSMUST00000164352	-	146067776	146259576	Genebody	96825.5
chr3	146432781	146433120	340	Down	-2.01	3.36755e-06	0.000295767	ENSMUSG00000005034	ENSMUST00000106137	-	146392828	146433225	Promoter1k	274.5
chr3	146433401	146433600	200	Down	-1.88	2.75382e-06	0.000257191	ENSMUSG00000005034	ENSMUST00000106138	-	146392828	146433745	ProximalPromoter	244.5
chr3	148853481	148853780	300	Down	-3.13	1.83981e-05	0.000984016						Genedesert	NA
chr3	151769381	151769600	220	Down	-1.99	2.58015e-05	0.001235	ENSMUSG00000039131	ENSMUST00000133672	-	151764837	151771300	Promoter3k	1809.5
chr3	151854681	151855040	360	Down	-2.15	4.30312e-08	4.72548e-05	ENSMUSG00000028035	ENSMUST00000050073	-	151846918	151856767	Promoter3k	1906.5
chr3	151856761	151856960	200	Down	-2.75	9.33594e-05	0.0027785	ENSMUSG00000028035	ENSMUST00000153355	-	151856340	151873021	Genebody	16160.5
chr3	151872521	151872860	340	Down	-1.31	6.80828e-07	0.000110519	ENSMUSG00000028035	ENSMUST00000153355	-	151856340	151873021	Promoter1k	330.5
chr3	151874741	151874980	240	Down	-2.17	4.14972e-06	0.000345711	ENSMUSG00000028034	ENSMUST00000079497	+	151873482	151895260	Promoter3k	1378.5
chr3	152003121	152003340	220	Up	0.68	2.7391e-05	0.0012844	ENSMUSG00000054942	ENSMUST00000068243	-	151936422	152003371	ProximalPromoter	140.5
chr3	152009541	152009760	220	Up	0.89	0.000380275	0.010274	ENSMUSG00000025437	ENSMUST00000142969	+	152009478	152021312	ProximalPromoter	172.5
chr3	152059161	152059380	220	Up	1.01	0.000186573	0.00516451	ENSMUSG00000039068	ENSMUST00000138115	+	152058488	152090584	Promoter1k	782.5
chr3	152059741	152059980	240	Up	0.76	0.000434701	0.0116997	ENSMUSG00000039068	ENSMUST00000138115	+	152058488	152090584	Promoter3k	1372.5
chr3	152642841	152643080	240	Down	-1.9	6.18478e-05	0.00216119	ENSMUSG00000039037	ENSMUST00000161757	-	152638337	152645016	Promoter3k	2055.5
chr3	153576041	153576380	340	Down	-1.51	3.27256e-05	0.0014485	ENSMUSG00000038975	ENSMUST00000089950	-	153570252	153575930	Promoter1k	-280.5
chr3	153636321	153636580	260	Up	1.07	2.8967e-07	0.000106212	ENSMUSG00000028360	ENSMUST00000089948	+	153636399	153934686	ProximalPromoter	51.5
chr3	156223901	156224160	260	Down	-1.17	2.76907e-06	0.000258259	ENSMUSG00000085084	ENSMUST00000140941	-	156222790	156224710	Promoter1k	679.5
chr3	157610301	157610520	220	Up	0.68	4.25874e-05	0.0017121	ENSMUSG00000039988	ENSMUST00000164582	+	157610377	157668874	ProximalPromoter	33.5
chr3	157699101	157699300	200	Down	-1.26	4.98845e-05	0.00189203	ENSMUSG00000055436	ENSMUST00000133090	-	157687700	157699575	Promoter1k	374.5
chr3	158224881	158225080	200	Down	-1.28	5.53785e-05	0.00202726	ENSMUSG00000028176	ENSMUST00000106044	-	157747402	158225185	ProximalPromoter	204.5
chr4	4719021	4719400	380	Down	-2.13	5.67546e-08	5.38773e-05	ENSMUSG00000066324	ENSMUST00000084949	-	4689630	4720502	Promoter3k	1291.5
chr4	5571501	5571700	200	Up	0.76	4.91604e-05	0.00187144	ENSMUSG00000049119	ENSMUST00000144605	+	5571271	5660670	Promoter1k	329.5
chr4	5573461	5573680	220	Down	-100000000	3.58197e-05	0.0015314	ENSMUSG00000049119	ENSMUST00000144605	+	5571271	5660670	Promoter3k	2299.5
chr4	6117861	6118140	280	Down	-1.53	8.34777e-06	0.000575902	ENSMUSG00000028243	ENSMUST00000029907	+	6118244	6148835	ProximalPromoter	-243.5
chr4	6292801	6293040	240	Up	0.69	9.63594e-06	0.000627642	ENSMUSG00000028249	ENSMUST00000155247	+	6292854	6301275	ProximalPromoter	66.5
chr4	6381121	6381440	320	Up	0.75	4.22507e-06	0.000350427	ENSMUSG00000028245	ENSMUST00000164854	-	6333546	6381402	ProximalPromoter	121.5
chr4	8463001	8463220	220	Up	0.82	4.69142e-05	0.00181894	ENSMUSG00000047187	ENSMUST00000060232	+	8462790	8534925	Promoter1k	320.5
chr4	8463521	8463880	360	Down	-1.66	2.60286e-06	0.000247399	ENSMUSG00000047187	ENSMUST00000060232	+	8462790	8534925	Promoter1k	910.5
chr4	8617581	8617800	220	Up	1.13	5.78589e-06	0.000442388	ENSMUSG00000041235	ENSMUST00000170457	+	8617552	8683053	ProximalPromoter	138.5
chr4	8617981	8618280	300	Up	1.05	7.05423e-07	0.000110815	ENSMUSG00000041235	ENSMUST00000170457	+	8617552	8683053	Promoter1k	578.5
chr4	8618381	8618640	260	Up	1.13	1.20544e-06	0.00014396	ENSMUSG00000041235	ENSMUST00000170457	+	8617552	8683053	Promoter1k	958.5
chr4	8618761	8619100	340	Up	0.83	2.17469e-06	0.000217654	ENSMUSG00000041235	ENSMUST00000170457	+	8617552	8683053	Promoter3k	1378.5
chr4	8838641	8838840	200	Up	1.09	8.47106e-05	0.00262922						OtherIntergenic	NA
chr4	9595521	9595720	200	Down	-1.73	8.69781e-05	0.00266997	ENSMUSG00000028207	ENSMUST00000130617	-	9595459	9596233	Promoter1k	612.5
chr4	10934181	10934700	520	Up	0.84	1.37562e-08	2.48249e-05	ENSMUSG00000049969	ENSMUST00000137891	-	10917895	10935074	Promoter1k	633.5
chr4	11084021	11084220	200	Down	-2.89	9.33523e-05	0.0027785	ENSMUSG00000028211	ENSMUST00000132693	+	11083590	11093547	Promoter1k	530.5
chr4	11118601	11118940	340	Up	0.7	2.53726e-06	0.000242844	ENSMUSG00000028212	ENSMUST00000145430	+	11118497	11121108	Promoter1k	273.5
chr4	11249761	11249980	220	Down	-3.46	3.46925e-05	0.00150447	ENSMUSG00000086492	ENSMUST00000144126	+	11249090	11270100	Promoter1k	780.5
chr4	11413161	11413440	280	Up	0.84	7.78265e-07	0.000114677	ENSMUSG00000040720	ENSMUST00000055372	+	11413104	11454768	ProximalPromoter	196.5
chr4	11485761	11485960	200	Down	-1.85	8.5383e-05	0.00264581	ENSMUSG00000078773	ENSMUST00000108306	+	11486095	11506104	ProximalPromoter	-234.5
chr4	11893161	11893520	360	Up	0.68	1.56871e-06	0.000171881	ENSMUSG00000049225	ENSMUST00000056050	-	11886957	11893567	ProximalPromoter	226.5
chr4	13493121	13493320	200	Down	-100000000	9.79244e-05	0.00284668						OtherIntergenic	NA
chr4	13670601	13670900	300	Up	0.81	6.81372e-07	0.000110519	ENSMUSG00000006586	ENSMUST00000006761	+	13670582	13820796	ProximalPromoter	168.5
chr4	15885101	15885300	200	Up	0.76	5.36158e-05	0.00197708	ENSMUSG00000028224	ENSMUST00000149069	+	15885113	15908701	ProximalPromoter	87.5
chr4	17781121	17781320	200	Down	-1.72	7.29616e-05	0.00239891	ENSMUSG00000028226	ENSMUST00000142434	+	17780237	17923440	Promoter1k	983.5
chr4	19502761	19502980	220	Down	-2.2	3.37522e-05	0.00147688	ENSMUSG00000028229	ENSMUST00000108253	+	19502308	19525801	Promoter1k	562.5
chr4	20706141	20706340	200	Down	-1.66	4.49687e-05	0.00177276	ENSMUSG00000055761	ENSMUST00000102998	-	20170988	20706013	ProximalPromoter	-227.5
chr4	21655601	21655800	200	Down	-2.63	4.84441e-05	0.00185897	ENSMUSG00000028252	ENSMUST00000145288	+	21654904	21659730	Promoter1k	796.5
chr4	21774821	21775120	300	Down	-1.41	6.30485e-07	0.000109522	ENSMUSG00000028248	ENSMUST00000029911	+	21774729	21803622	ProximalPromoter	241.5
chr4	21775721	21775920	200	Down	-2.2	4.45848e-05	0.00176532	ENSMUSG00000028248	ENSMUST00000151621	+	21775219	21782071	Promoter1k	601.5
chr4	21806561	21806760	200	Down	-1.92	7.58789e-05	0.00244252	ENSMUSG00000028247	ENSMUST00000029909	+	21806819	21839309	ProximalPromoter	-158.5
chr4	24824721	24824960	240	Down	-2.12	0.000143254	0.00402269	ENSMUSG00000028261	ENSMUST00000029925	+	24825229	24832148	Promoter1k	-388.5
chr4	24825681	24825980	300	Down	-1.91	2.88284e-05	0.00132954	ENSMUSG00000028261	ENSMUST00000151249	+	24825322	24830632	Promoter1k	508.5
chr4	25208061	25208280	220	Down	-2.83	5.39834e-05	0.00198681	ENSMUSG00000040359	ENSMUST00000132558	-	25196295	25208895	Promoter1k	724.5
chr4	26272901	26273100	200	Down	-2.7	9.33482e-05	0.0027785	ENSMUSG00000040520	ENSMUST00000153813	-	26267897	26274038	Promoter3k	1037.5
chr4	28740401	28740600	200	Down	-1.37	3.66461e-05	0.00155048	ENSMUSG00000028289	ENSMUST00000149030	+	28740475	28800951	ProximalPromoter	25.5
chr4	28740681	28740880	200	Up	0.93	7.72855e-05	0.0024709	ENSMUSG00000028289	ENSMUST00000149030	+	28740475	28800951	Promoter1k	305.5
chr4	28741381	28741580	200	Down	-2.65	7.58686e-05	0.00244252	ENSMUSG00000086774	ENSMUST00000153669	-	28741446	28742226	Promoter1k	745.5
chr4	32051021	32051280	260	Up	0.75	7.82444e-05	0.00249315	ENSMUSG00000028284	ENSMUST00000080933	+	32051094	32110442	ProximalPromoter	56.5
chr4	32051461	32051740	280	Down	-1.62	2.98924e-07	0.000106212	ENSMUSG00000028284	ENSMUST00000108184	+	32051237	32110442	Promoter1k	363.5
chr4	32325701	32325900	200	Up	1.19	3.46476e-05	0.00150353	ENSMUSG00000040270	ENSMUST00000108180	+	32325778	32673079	ProximalPromoter	22.5
chr4	32325981	32326300	320	Up	0.64	0.000259328	0.00707621	ENSMUSG00000040270	ENSMUST00000149201	+	32326051	32588611	ProximalPromoter	89.5
chr4	32701901	32702100	200	Down	-1.66	9.6358e-05	0.00282985	ENSMUSG00000028282	ENSMUST00000124278	+	32702425	32718785	Promoter1k	-424.5
chr4	33037181	33037380	200	Down	-1.99	9.79719e-05	0.00284668	ENSMUSG00000040183	ENSMUST00000084750	-	32891009	33037801	Promoter1k	520.5
chr4	33118521	33118800	280	Up	0.8	6.15659e-06	0.000463868	ENSMUSG00000028277	ENSMUST00000029944	+	33118502	33132174	ProximalPromoter	158.5
chr4	33335101	33335340	240	Up	0.73	0.000239198	0.00655358	ENSMUSG00000040128	ENSMUST00000049357	-	33332397	33335485	Promoter1k	264.5
chr4	34498381	34498580	200	Up	0.86	7.41016e-05	0.00242161	ENSMUSG00000028291	ENSMUST00000132230	+	34498199	34510018	Promoter1k	281.5
chr4	34634721	34635020	300	Down	-2.01	2.27438e-07	0.000106212	ENSMUSG00000028293	ENSMUST00000029970	-	34610505	34634687	ProximalPromoter	-183.5
chr4	35172641	35173000	360	Up	0.79	1.57146e-06	0.000171904	ENSMUSG00000028300	ENSMUST00000149138	-	35165841	35173372	Promoter1k	551.5
chr4	35173461	35173840	380	Down	-1.45	3.19037e-05	0.00142577	ENSMUSG00000084828	ENSMUST00000127015	+	35173145	35183051	Promoter1k	505.5
chr4	40649681	40649880	200	Down	-1.54	4.67426e-05	0.001816	ENSMUSG00000028411	ENSMUST00000129021	-	40633274	40650220	Promoter1k	439.5
chr4	40650161	40650360	200	Down	-2.05	8.57783e-06	0.000583986	ENSMUSG00000028411	ENSMUST00000030119	-	40629414	40650227	ProximalPromoter	-33.5
chr4	40918881	40919100	220	Down	-2.47	1.58587e-05	0.000888733	ENSMUSG00000028423	ENSMUST00000091614	+	40917938	40959641	Promoter3k	1052.5
chr4	41071601	41071960	360	Down	-1.91	8.18534e-06	0.000567615	ENSMUSG00000028430	ENSMUST00000030138	-	41061459	41071488	Promoter1k	-292.5
chr4	41082581	41083160	580	Up	0.97	8.01165e-07	0.000116537	ENSMUSG00000036241	ENSMUST00000040008	+	41082775	41140413	ProximalPromoter	95.5
chr4	41261981	41262300	320	Down	-1.66	8.52211e-07	0.000119554	ENSMUSG00000028436	ENSMUST00000030145	-	41238332	41261922	ProximalPromoter	-218.5
chr4	41515141	41515340	200	Down	-1.56	8.74969e-05	0.0026752	ENSMUSG00000028439	ENSMUST00000146276	-	41471148	41516571	Promoter3k	1330.5
chr4	42929801	42930280	480	Up	1.02	2.27253e-07	0.000106212	ENSMUSG00000036062	ENSMUST00000132173	+	42929552	42946703	Promoter1k	488.5
chr4	42962761	42962960	200	Up	0.75	8.76411e-05	0.00267804	ENSMUSG00000036052	ENSMUST00000123501	+	42962785	42963616	ProximalPromoter	75.5
chr4	43222061	43222260	200	Down	-1.87	5.93926e-05	0.00210772	ENSMUSG00000028456	ENSMUST00000164434	+	43190826	43245414	Genebody	31334.5
chr4	43455881	43456120	240	Up	0.95	5.0728e-05	0.00191489	ENSMUSG00000028458	ENSMUST00000060864	+	43454810	43460936	Promoter3k	1190.5
chr4	43456141	43456560	420	Up	1	5.68854e-07	0.00010775	ENSMUSG00000028458	ENSMUST00000138981	+	43456192	43460666	ProximalPromoter	158.5
chr4	43644201	43644460	260	Up	0.86	7.71446e-05	0.00246866	ENSMUSG00000092675	ENSMUST00000174934	+	43644296	43644429	ProximalPromoter	34.5
chr4	43682101	43682460	360	Up	0.93	4.69783e-07	0.000106212	ENSMUSG00000078716	ENSMUST00000167153	+	43681971	43705264	Promoter1k	309.5
chr4	43888481	43888740	260	Up	0.69	2.45466e-05	0.00119191	ENSMUSG00000028476	ENSMUST00000128463	+	43888401	43957617	ProximalPromoter	209.5
chr4	44246301	44246680	380	Up	1.12	2.13348e-07	0.000106212	ENSMUSG00000035696	ENSMUST00000153116	-	44165305	44246661	ProximalPromoter	170.5
chr4	44768741	44768960	220	Down	-1.86	4.312e-05	0.00172557	ENSMUSG00000035649	ENSMUST00000154121	+	44768748	44774843	ProximalPromoter	102.5
chr4	45097141	45097360	220	Up	0.86	4.14657e-06	0.000345711	ENSMUSG00000048232	ENSMUST00000052236	-	45047118	45097476	ProximalPromoter	225.5
chr4	45197541	45197740	200	Up	0.98	4.41775e-05	0.00175811	ENSMUSG00000035615	ENSMUST00000134280	+	45197746	45274772	ProximalPromoter	-105.5
chr4	45354881	45355140	260	Up	0.78	5.94433e-05	0.00210845	ENSMUSG00000028322	ENSMUST00000152056	-	45329825	45355604	Promoter1k	593.5
chr4	45985181	45985420	240	Up	0.72	2.28031e-05	0.00113633	ENSMUSG00000035517	ENSMUST00000102929	+	45985104	46047633	ProximalPromoter	196.5
chr4	46052041	46052340	300	Up	0.78	4.02797e-05	0.00165545	ENSMUSG00000028328	ENSMUST00000156200	+	46052080	46103769	ProximalPromoter	110.5
chr4	46208801	46209040	240	Up	0.65	7.58904e-05	0.00244252	ENSMUSG00000028329	ENSMUST00000142380	-	46195840	46209176	Promoter1k	255.5
chr4	46317741	46318060	320	Up	0.82	1.12502e-06	0.000137683	ENSMUSG00000087383	ENSMUST00000123933	-	46312878	46356303	Genebody	38402.5
chr4	46402481	46402720	240	Down	-1.5	1.94267e-05	0.00102253	ENSMUSG00000028331	ENSMUST00000030015	-	46392735	46402309	Promoter1k	-291.5
chr4	46463581	46463860	280	Up	0.93	2.01413e-06	0.000206453	ENSMUSG00000028333	ENSMUST00000102926	+	46463773	46485529	ProximalPromoter	-52.5
chr4	46464421	46464760	340	Up	0.86	4.95941e-07	0.000106212	ENSMUSG00000028333	ENSMUST00000072244	+	46463998	46485395	Promoter1k	592.5
chr4	46464821	46465100	280	Up	0.69	0.000225202	0.00619291	ENSMUSG00000028333	ENSMUST00000072244	+	46463998	46485395	Promoter1k	962.5
chr4	46502621	46502820	200	Down	-1.93	5.11684e-05	0.00191557	ENSMUSG00000028334	ENSMUST00000132345	+	46502190	46508008	Promoter1k	530.5
chr4	47004041	47004580	540	Up	1.15	1.38827e-08	2.48249e-05	ENSMUSG00000039809	ENSMUST00000107749	-	46675189	47004745	Promoter1k	434.5
chr4	47069821	47070080	260	Up	0.75	1.12954e-06	0.000137966	ENSMUSG00000066191	ENSMUST00000084616	-	47028560	47070178	ProximalPromoter	227.5
chr4	47366221	47366760	540	Up	0.98	6.08852e-07	0.000108693	ENSMUSG00000007613	ENSMUST00000123962	+	47366469	47374185	ProximalPromoter	21.5
chr4	48057661	48057880	220	Up	0.77	0.000111349	0.00318751	ENSMUSG00000028341	ENSMUST00000030025	+	48058024	48099317	Promoter1k	-253.5
chr4	48137701	48137920	220	Up	0.79	6.69879e-05	0.00226298	ENSMUSG00000061455	ENSMUST00000153502	+	48137794	48171905	ProximalPromoter	16.5
chr4	48291561	48291840	280	Down	-2.37	5.13061e-06	0.000404519	ENSMUSG00000028343	ENSMUST00000148947	-	48253763	48292324	Promoter1k	623.5
chr4	48293101	48293340	240	Down	-2.86	3.06831e-07	0.000106212	ENSMUSG00000028344	ENSMUST00000151762	+	48292671	48293927	Promoter1k	549.5
chr4	48485901	48486140	240	Up	0.62	0.000481002	0.0129173	ENSMUSG00000028345	ENSMUST00000132911	-	48482080	48486215	ProximalPromoter	194.5
chr4	48553201	48553720	520	Up	1.43	5.79248e-07	0.000108075	ENSMUSG00000039693	ENSMUST00000146240	+	48553417	48565425	ProximalPromoter	43.5
chr4	48598021	48598360	340	Up	0.93	9.09099e-06	0.000604776	ENSMUSG00000028347	ENSMUST00000107703	+	48598064	48676003	ProximalPromoter	126.5
chr4	48598481	48598740	260	Up	0.71	4.42357e-05	0.00175846	ENSMUSG00000028347	ENSMUST00000123476	+	48598236	48674957	Promoter1k	374.5
chr4	49533761	49533960	200	Down	-1.41	4.88913e-05	0.00186711	ENSMUSG00000044018	ENSMUST00000057829	-	49525467	49533965	ProximalPromoter	104.5
chr4	49645601	49645800	200	Down	-2.25	7.44736e-05	0.00242161	ENSMUSG00000028309	ENSMUST00000140341	+	49644877	49651574	Promoter1k	823.5
chr4	53452501	53452840	340	Down	-2.46	3.12902e-07	0.000106212	ENSMUSG00000028412	ENSMUST00000107646	+	53453284	53563072	Promoter1k	-613.5
chr4	53453121	53453640	520	Up	1.03	1.86686e-06	0.00019469	ENSMUSG00000028412	ENSMUST00000107646	+	53453284	53563072	ProximalPromoter	96.5
chr4	53644421	53644780	360	Up	0.77	9.96821e-07	0.000129167	ENSMUSG00000054752	ENSMUST00000162270	+	53644362	53660771	ProximalPromoter	238.5
chr4	55664161	55664500	340	Up	1.01	2.35694e-06	0.000230542						Genedesert	NA
chr4	56959241	56959440	200	Down	-2.37	7.44947e-05	0.00242161	ENSMUSG00000055296	ENSMUST00000155625	-	56898487	56960296	Promoter1k	955.5
chr4	56960101	56960400	300	Up	0.78	1.07943e-06	0.000134617	ENSMUSG00000055296	ENSMUST00000168585	-	56959637	56960283	ProximalPromoter	32.5
chr4	57156341	57156700	360	Up	1.18	5.75452e-08	5.39693e-05	ENSMUSG00000028434	ENSMUST00000030142	-	57074597	57156309	ProximalPromoter	-211.5
chr4	57313141	57313340	200	Up	1.13	7.97151e-05	0.00252648	ENSMUSG00000085654	ENSMUST00000129102	+	57312967	57320177	Promoter1k	273.5
chr4	58924501	58924820	320	Up	0.82	1.38176e-05	0.000807468	ENSMUSG00000050812	ENSMUST00000134848	-	58882410	58924774	ProximalPromoter	113.5
chr4	58925081	58925280	200	Up	1.03	2.19727e-05	0.00110806	ENSMUSG00000050812	ENSMUST00000055822	-	58873667	58925621	Promoter1k	440.5
chr4	58956781	58957040	260	Down	-1.54	2.74421e-05	0.0012846	ENSMUSG00000038630	ENSMUST00000107554	+	58956499	58971227	Promoter1k	411.5
chr4	59015601	59015800	200	Down	-1.55	2.79411e-05	0.00129979	ENSMUSG00000070972	ENSMUST00000148366	+	59007933	59033044	Genebody	7767.5
chr4	59201561	59201760	200	Down	-2.81	9.71013e-05	0.00284151	ENSMUSG00000028381	ENSMUST00000030074	+	59202128	59235705	Promoter1k	-467.5
chr4	59201861	59202120	260	Up	0.84	0.000126442	0.0035768	ENSMUSG00000028381	ENSMUST00000030074	+	59202128	59235705	ProximalPromoter	-137.5
chr4	59638981	59639480	500	Up	0.88	2.46049e-05	0.00119387	ENSMUSG00000045071	ENSMUST00000052420	+	59639114	59734273	ProximalPromoter	116.5
chr4	62070081	62070280	200	Down	-1.8	1.66771e-05	0.000920423	ENSMUSG00000066148	ENSMUST00000084524	+	62069830	62088024	Promoter1k	350.5
chr4	62141021	62141260	240	Up	1.07	3.77152e-05	0.00158463	ENSMUSG00000028392	ENSMUST00000132237	+	62141122	62147453	ProximalPromoter	18.5
chr4	62186181	62186400	220	Down	-1.13	3.54802e-05	0.0015261	ENSMUSG00000058046	ENSMUST00000062145	+	62186402	62209027	ProximalPromoter	-111.5
chr4	62626301	62627040	740	Up	1.16	4.59425e-09	1.19235e-05	ENSMUSG00000028358	ENSMUST00000030043	+	62626606	62776782	ProximalPromoter	64.5
chr4	62876701	62876900	200	Up	1.06	8.30175e-05	0.00259772	ENSMUSG00000045672	ENSMUST00000148751	+	62876445	62936127	Promoter1k	355.5
chr4	63219621	63219840	220	Up	0.8	2.99353e-05	0.0013651	ENSMUSG00000045917	ENSMUST00000077709	+	63219814	63247391	ProximalPromoter	-83.5
chr4	64785541	64785900	360	Up	1.45	2.0775e-07	0.000106212	ENSMUSG00000028370	ENSMUST00000102859	+	64785207	65018543	Promoter1k	513.5
chr4	65266741	65266940	200	Down	-1.99	9.7089e-05	0.00284151	ENSMUSG00000051675	ENSMUST00000155978	+	65266282	65274650	Promoter1k	558.5
chr4	66065161	66065420	260	Up	0.86	8.33984e-06	0.000575651	ENSMUSG00000028373	ENSMUST00000030064	-	65042312	66065500	ProximalPromoter	209.5
chr4	70195561	70195820	260	Up	0.67	0.000409951	0.0110468	ENSMUSG00000039270	ENSMUST00000037881	-	70122859	70196029	Promoter1k	338.5
chr4	71862481	71862860	380	Down	-1.59	1.28837e-07	8.47002e-05	ENSMUSG00000084910	ENSMUST00000122923	+	71862381	71876386	Promoter1k	289.5
chr4	73897101	73897300	200	Down	-3.61	1.72514e-06	0.00018375	ENSMUSG00000085482	ENSMUST00000126646	-	73896227	73897618	Promoter1k	417.5
chr4	76095501	76095740	240	Up	0.74	3.76691e-05	0.00158368	ENSMUSG00000028399	ENSMUST00000107289	-	75587141	76095884	Promoter1k	263.5
chr4	82152221	82152420	200	Up	0.98	3.81873e-05	0.00159682	ENSMUSG00000008575	ENSMUST00000155821	-	82144224	82351654	Genebody	199334
chr4	82152461	82152760	300	Up	1.07	2.39538e-05	0.00117546	ENSMUSG00000008575	ENSMUST00000155821	-	82144224	82351654	Genebody	199044
chr4	82505421	82505620	200	Up	0.97	7.42578e-05	0.00242161	ENSMUSG00000028403	ENSMUST00000107239	-	82452112	82505862	Promoter1k	341.5
chr4	82930881	82931160	280	Down	-2.06	3.10309e-05	0.00139439	ENSMUSG00000038172	ENSMUST00000150522	-	82898889	82931073	ProximalPromoter	52.5
chr4	83131041	83131360	320	Down	-2.15	1.65162e-05	0.000914293	ENSMUSG00000028484	ENSMUST00000130626	-	83122201	83132082	Promoter1k	881.5
chr4	83131861	83132380	520	Up	0.9	7.76345e-10	6.94125e-06	ENSMUSG00000028484	ENSMUST00000107214	-	83107774	83132357	ProximalPromoter	236.5
chr4	83171241	83171460	220	Up	2.52	2.88986e-06	0.000264879	ENSMUSG00000052407	ENSMUST00000165373	+	83171448	83227422	ProximalPromoter	-97.5
chr4	84320861	84321100	240	Up	1.06	0.000102426	0.00295035	ENSMUSG00000028487	ENSMUST00000107198	-	83920747	84320990	ProximalPromoter	9.5
chr4	87677121	87677460	340	Up	1.37	8.97293e-07	0.00012287	ENSMUSG00000028496	ENSMUST00000142454	-	87486987	87678717	Promoter3k	1426.5
chr4	87679301	87679520	220	Up	1.63	1.06109e-05	0.000668286	ENSMUSG00000084809	ENSMUST00000130576	+	87679404	87680902	ProximalPromoter	6.5
chr4	88584121	88584460	340	Up	1.15	8.42798e-08	6.68823e-05						OtherIntergenic	NA
chr4	93001841	93002300	460	Up	0.84	3.67424e-07	0.000106212	ENSMUSG00000054000	ENSMUST00000066774	-	93000838	93002202	ProximalPromoter	131.5
chr4	94223121	94223320	200	Up	0.65	9.79784e-05	0.00284668	ENSMUSG00000028578	ENSMUST00000153294	-	94216386	94223457	ProximalPromoter	236.5
chr4	94270121	94270460	340	Down	-2.41	1.68297e-06	0.000180136	ENSMUSG00000028577	ENSMUST00000107107	-	94235857	94269935	Promoter1k	-355.5
chr4	97445001	97445200	200	Up	0.95	5.24794e-05	0.00195235	ENSMUSG00000028565	ENSMUST00000152023	+	97439424	97667157	Genebody	5676.5
chr4	98589261	98589460	200	Down	-1.76	3.56676e-05	0.00153116	ENSMUSG00000028560	ENSMUST00000030289	+	98590500	98602234	Promoter3k	-1139.5
chr4	98590581	98591060	480	Up	0.77	5.8491e-07	0.000108075	ENSMUSG00000028560	ENSMUST00000169053	+	98590654	98594961	ProximalPromoter	166.5
chr4	98787401	98787620	220	Up	0.78	5.07928e-05	0.00191557	ENSMUSG00000028556	ENSMUST00000030286	-	98603365	98787551	ProximalPromoter	40.5
chr4	99496281	99496680	400	Down	-1.26	6.41947e-08	5.62706e-05	ENSMUSG00000073791	ENSMUST00000106994	+	99496190	99498271	Promoter1k	290.5
chr4	100937501	100937800	300	Up	0.7	6.75133e-07	0.000110519	ENSMUSG00000028530	ENSMUST00000125968	-	100870442	100937831	ProximalPromoter	180.5
chr4	101028981	101029280	300	Up	0.86	6.56839e-07	0.000110252	ENSMUSG00000087361	ENSMUST00000123107	+	101026387	101071786	Promoter3k	2743.5
chr4	101029961	101030160	200	Down	-2.31	9.30574e-05	0.0027785	ENSMUSG00000087361	ENSMUST00000123107	+	101026387	101071786	Genebody	3673.5
chr4	101092621	101092840	220	Up	0.91	1.986e-05	0.0010342	ENSMUSG00000028527	ENSMUST00000131397	+	101092310	101133186	Promoter1k	420.5
chr4	102651441	102651660	220	Down	-4.31	2.23369e-05	0.00111952	ENSMUSG00000085181	ENSMUST00000149348	-	102639870	102662360	Genebody	10809.5
chr4	102786561	102786760	200	Down	-1	2.01331e-05	0.00104206	ENSMUSG00000035126	ENSMUST00000116316	-	102710673	102786829	ProximalPromoter	168.5
chr4	102791741	102792260	520	Up	0.83	2.79018e-06	0.000259683	ENSMUSG00000028522	ENSMUST00000134533	+	102787876	102799902	Genebody	4124.5
chr4	102887081	102887360	280	Up	0.57	0.000394583	0.0106456	ENSMUSG00000028521	ENSMUST00000154845	-	102883157	102887277	ProximalPromoter	56.5
chr4	102887501	102887760	260	Up	0.76	0.00102862	0.0273443	ENSMUSG00000028521	ENSMUST00000150285	-	102843253	102887769	ProximalPromoter	138.5
chr4	102985981	102986260	280	Down	-1.67	8.44431e-05	0.00262396	ENSMUSG00000035069	ENSMUST00000035780	+	102986416	103039048	Promoter1k	-295.5
chr4	104783141	104783340	200	Down	-2.07	3.10228e-05	0.00139439	ENSMUSG00000028518	ENSMUST00000030243	-	104702478	104782495	Promoter1k	-745.5
chr4	106583561	106583940	380	Up	0.82	6.71574e-07	0.000110519	ENSMUSG00000061887	ENSMUST00000150915	+	106583305	106703674	Promoter1k	445.5
chr4	106738861	106739060	200	Down	-1.55	6.4156e-05	0.00221302	ENSMUSG00000028622	ENSMUST00000125397	-	106728579	106739425	Promoter1k	464.5
chr4	107107121	107107380	260	Up	0.95	0.000167339	0.0046629	ENSMUSG00000092723	ENSMUST00000174982	+	107107176	107107261	ProximalPromoter	74.5
chr4	107474821	107475320	500	Up	0.83	6.11425e-07	0.000108899	ENSMUSG00000028613	ENSMUST00000106732	+	107475017	107544951	ProximalPromoter	53.5
chr4	107562161	107562360	200	Down	-1.32	1.60821e-05	0.000897935	ENSMUSG00000028608	ENSMUST00000135454	+	107562417	107571989	ProximalPromoter	-156.5
chr4	108521461	108521760	300	Down	-2.49	2.4705e-07	0.000106212	ENSMUSG00000073775	ENSMUST00000102738	+	108520461	108522017	Promoter3k	1149.5
chr4	108672861	108673100	240	Down	-1.57	0.000521912	0.0139852	ENSMUSG00000053510	ENSMUST00000102736	+	108673259	108734382	Promoter1k	-278.5
chr4	108790941	108791140	200	Down	-1.93	7.94857e-05	0.00252121	ENSMUSG00000028559	ENSMUST00000139248	-	108760051	108829730	Genebody	38689.5
chr4	109079561	109079920	360	Up	0.98	1.54137e-07	9.33958e-05	ENSMUSG00000028555	ENSMUST00000126797	+	109079733	109095547	ProximalPromoter	7.5
chr4	109148301	109148520	220	Down	-2.02	1.60545e-06	0.000174356	ENSMUSG00000028557	ENSMUST00000064167	-	109125503	109149588	Promoter3k	1177.5
chr4	109148821	109149360	540	Up	0.96	6.41374e-07	0.000109522	ENSMUSG00000028557	ENSMUST00000064167	-	109125503	109149588	Promoter1k	497.5
chr4	109338481	109338680	200	Up	0.99	3.59466e-05	0.00153386	ENSMUSG00000028551	ENSMUST00000097921	-	109333480	109339794	Promoter3k	1213.5
chr4	114078761	114079140	380	Up	1.39	4.16011e-07	0.000106212	ENSMUSG00000070867	ENSMUST00000094894	+	114079328	114287703	Promoter1k	-377.5
chr4	114735841	114736060	220	Up	1.21	4.5767e-05	0.00179369	ENSMUSG00000028717	ENSMUST00000136946	+	114730042	114736175	Genebody	5908.5
chr4	115652201	115652400	200	Up	1.38	4.8204e-05	0.00185505	ENSMUSG00000034171	ENSMUST00000125761	-	115639749	115690280	Genebody	37979.5
chr4	115748121	115748360	240	Up	0.77	9.20546e-05	0.00275822	ENSMUSG00000028703	ENSMUST00000154274	+	115748067	115755661	ProximalPromoter	173.5
chr4	116229441	116229640	200	Down	-1.47	6.15282e-05	0.00215508	ENSMUSG00000034042	ENSMUST00000030460	+	116230262	116266487	Promoter1k	-721.5
chr4	116299021	116299240	220	Down	-2.27	1.65097e-05	0.000914293	ENSMUSG00000028693	ENSMUST00000148436	-	116291190	116300053	Promoter1k	922.5
chr4	116479741	116480020	280	Down	-1.27	8.43883e-07	0.000119343	ENSMUSG00000028688	ENSMUST00000146246	-	116478421	116480153	Promoter1k	272.5
chr4	116497061	116497260	200	Down	-1.49	8.7472e-05	0.0026752	ENSMUSG00000086417	ENSMUST00000151670	+	116497507	116503208	Promoter1k	-346.5
chr4	116550101	116550320	220	Up	0.86	0.000129032	0.00364468	ENSMUSG00000033948	ENSMUST00000044823	+	116549980	116661869	ProximalPromoter	230.5
chr4	116550441	116550640	200	Up	1.01	1.37459e-05	0.000804327	ENSMUSG00000033948	ENSMUST00000044823	+	116549980	116661869	Promoter1k	560.5
chr4	116667981	116668240	260	Up	0.68	2.31154e-05	0.00114606	ENSMUSG00000046861	ENSMUST00000050067	+	116667921	116677882	ProximalPromoter	189.5
chr4	116792701	116793080	380	Down	-1.52	0.00011004	0.00315205	ENSMUSG00000073771	ENSMUST00000153924	-	116791823	116794935	Promoter3k	2044.5
chr4	116976741	116976960	220	Up	2.16	5.30576e-05	0.00196894	ENSMUSG00000028677	ENSMUST00000094853	-	116944531	117048062	Genebody	71211.5
chr4	117555621	117556220	600	Up	0.9	6.92705e-07	0.000110519	ENSMUSG00000028541	ENSMUST00000030266	-	117545735	117556092	ProximalPromoter	171.5
chr4	117807161	117807440	280	Up	0.6	2.8532e-05	0.00132041	ENSMUSG00000028538	ENSMUST00000097912	-	117604764	117807487	ProximalPromoter	186.5
chr4	117963241	117963880	640	Up	0.86	6.45656e-07	0.000109522	ENSMUSG00000033295	ENSMUST00000049074	-	117880817	117964010	Promoter1k	449.5
chr4	118781641	118781920	280	Up	0.89	7.70838e-06	0.000543534	ENSMUSG00000028645	ENSMUST00000144329	+	118781463	118805177	Promoter1k	317.5
chr4	119095081	119095280	200	Down	-1.7	7.76194e-06	0.000546162	ENSMUSG00000028636	ENSMUST00000030385	-	119091134	119095025	ProximalPromoter	-155.5
chr4	120339661	120339880	220	Up	0.92	5.43992e-05	0.00200046	ENSMUSG00000070803	ENSMUST00000170682	+	120339407	120339956	Promoter1k	363.5
chr4	120419501	120420100	600	Up	1.21	3.13808e-10	3.58312e-06	ENSMUSG00000028631	ENSMUST00000129478	-	120387855	120421217	Promoter3k	1416.5
chr4	120497801	120498000	200	Up	0.96	4.43093e-05	0.00175866	ENSMUSG00000032897	ENSMUST00000145658	-	120451783	120498312	Promoter1k	411.5
chr4	120527421	120527700	280	Up	0.78	4.68971e-06	0.000378661	ENSMUSG00000032890	ENSMUST00000132895	+	120527420	120557049	ProximalPromoter	140.5
chr4	120689501	120689740	240	Up	0.57	0.000237155	0.00650292	ENSMUSG00000032870	ENSMUST00000043200	-	120640921	120689852	ProximalPromoter	231.5
chr4	120770141	120770340	200	Down	-1.7	5.34374e-05	0.00197518	ENSMUSG00000043207	ENSMUST00000058754	-	120731841	120770846	Promoter1k	605.5
chr4	122562361	122562580	220	Down	-1.72	4.15893e-05	0.00167751	ENSMUSG00000028656	ENSMUST00000151041	-	122549366	122563107	Promoter1k	636.5
chr4	122564201	122564440	240	Down	-3.17	0.000186372	0.00516002	ENSMUSG00000028656	ENSMUST00000106257	-	122536289	122563299	Promoter3k	-1021.5
chr4	122673321	122673620	300	Up	0.84	1.09414e-06	0.000135809	ENSMUSG00000028654	ENSMUST00000144998	+	122672894	122673982	Promoter1k	576.5
chr4	122816561	122816880	320	Down	-1.71	3.56778e-05	0.00153116	ENSMUSG00000028651	ENSMUST00000137778	-	122813644	122817173	Promoter1k	452.5
chr4	123089121	123089360	240	Up	0.99	3.19979e-05	0.00142769	ENSMUSG00000028649	ENSMUST00000106213	-	123026958	123153610	Genebody	64369.5
chr4	123341481	123341880	400	Up	0.91	4.1769e-09	1.14937e-05	ENSMUSG00000028649	ENSMUST00000147030	-	123133591	123341995	Promoter1k	314.5
chr4	123342081	123342500	420	Up	0.91	5.04817e-05	0.0019082	ENSMUSG00000028649	ENSMUST00000106224	-	123026962	123361603	Genebody	19312.5
chr4	123582261	123582460	200	Up	0.74	9.90882e-05	0.0028696	ENSMUSG00000028647	ENSMUST00000147340	+	123582283	123586966	ProximalPromoter	77.5
chr4	123594841	123595060	220	Up	0.8	2.21153e-05	0.0011121	ENSMUSG00000028646	ENSMUST00000155757	+	123594716	123614236	ProximalPromoter	234.5
chr4	123595461	123595700	240	Down	-2.18	4.45986e-05	0.00176532	ENSMUSG00000028646	ENSMUST00000155757	+	123594716	123614236	Promoter1k	864.5
chr4	124252901	124253100	200	Up	1.21	4.06363e-05	0.00165971						OtherIntergenic	NA
chr4	124334821	124335240	420	Up	0.92	3.3176e-07	0.000106212	ENSMUSG00000078236	ENSMUST00000105033	+	124334895	124337899	ProximalPromoter	135.5
chr4	124377921	124378180	260	Up	1.01	0.000281934	0.00767743	ENSMUSG00000032643	ENSMUST00000145942	+	124377962	124385321	ProximalPromoter	88.5
chr4	124527581	124527960	380	Up	0.71	6.22008e-07	0.000109046	ENSMUSG00000078570	ENSMUST00000106190	-	124526728	124527903	ProximalPromoter	132.5
chr4	124743381	124743580	200	Down	-1.98	9.1289e-05	0.00274729	ENSMUSG00000050213	ENSMUST00000052183	+	124743915	124751286	Promoter1k	-434.5
chr4	124744401	124744620	220	Down	-2.88	7.26471e-06	0.00052107	ENSMUSG00000050213	ENSMUST00000145733	+	124743945	124748545	Promoter1k	565.5
chr4	124763001	124763280	280	Down	-1.99	7.92374e-06	0.000554347	ENSMUSG00000028863	ENSMUST00000124154	+	124762408	124767404	Promoter1k	732.5
chr4	125167581	125167880	300	Up	1.11	4.13862e-06	0.000345608	ENSMUSG00000001985	ENSMUST00000030676	+	125167943	125391417	ProximalPromoter	-212.5
chr4	125781261	125781500	240	Up	0.7	9.10456e-06	0.000605379	ENSMUSG00000042608	ENSMUST00000127092	+	125781278	125794942	ProximalPromoter	102.5
chr4	125963921	125964260	340	Up	1.83	4.55442e-05	0.00178966	ENSMUSG00000056174	ENSMUST00000106130	+	125964037	125989542	ProximalPromoter	53.5
chr4	125998081	125998340	260	Down	-1.84	2.68567e-05	0.00126579	ENSMUSG00000042558	ENSMUST00000133068	-	125995394	125998605	Promoter1k	394.5
chr4	125998541	125998740	200	Up	0.74	2.46886e-06	0.000238036	ENSMUSG00000042558	ENSMUST00000128188	-	125993295	125998711	ProximalPromoter	70.5
chr4	126105821	126106020	200	Down	-2.68	4.66451e-05	0.00181326	ENSMUSG00000028842	ENSMUST00000123233	-	126084939	126106785	Promoter1k	864.5
chr4	126145641	126145840	200	Up	0.65	8.61187e-05	0.00266039	ENSMUSG00000041530	ENSMUST00000097888	-	126112255	126145878	ProximalPromoter	137.5
chr4	126210281	126211000	720	Up	0.98	9.11679e-07	0.000124005	ENSMUSG00000042500	ENSMUST00000084286	-	126166788	126210702	ProximalPromoter	61.5
chr4	126644741	126645500	760	Up	1.19	1.22813e-06	0.000145631	ENSMUSG00000042446	ENSMUST00000123597	-	126602836	126645167	ProximalPromoter	46.5
chr4	126698741	126699480	740	Up	0.89	1.04872e-06	0.000132064	ENSMUSG00000028820	ENSMUST00000030623	+	126698567	126708480	Promoter1k	543.5
chr4	126846181	126846880	700	Up	0.82	1.49795e-06	0.000167135	ENSMUSG00000042388	ENSMUST00000046659	+	126846447	126914266	ProximalPromoter	83.5
chr4	128483041	128483660	620	Up	1.1	2.87775e-07	0.000106212	ENSMUSG00000028799	ENSMUST00000170934	-	128454327	128483289	ProximalPromoter	-61.5
chr4	128483761	128484000	240	Up	0.93	1.29397e-06	0.000150825	ENSMUSG00000028799	ENSMUST00000170934	-	128454327	128483289	Promoter1k	-591.5
chr4	128735541	128735920	380	Up	0.81	8.81155e-07	0.00012135	ENSMUSG00000028793	ENSMUST00000152565	+	128735652	128757793	ProximalPromoter	78.5
chr4	128797481	128797680	200	Down	-1.45	3.09587e-05	0.00139439	ENSMUSG00000028785	ENSMUST00000135763	-	128795848	128798952	Promoter3k	1371.5
chr4	128814001	128814300	300	Up	1.33	2.43672e-07	0.000106212	ENSMUSG00000087416	ENSMUST00000124746	+	128812334	128814154	Promoter3k	1816.5
chr4	128866241	128866620	380	Up	0.85	3.57415e-07	0.000106212	ENSMUSG00000040928	ENSMUST00000142490	-	128859043	128866742	Promoter1k	311.5
chr4	128925461	128925740	280	Up	1.15	9.28583e-05	0.00277734	ENSMUSG00000050390	ENSMUST00000052602	-	128896821	128925687	ProximalPromoter	86.5
chr4	129011721	129011920	200	Down	-2.18	1.77043e-05	0.000960134	ENSMUSG00000057236	ENSMUST00000135585	-	129005892	129012327	Promoter1k	506.5
chr4	129054541	129055100	560	Up	1.1	4.64905e-07	0.000106212	ENSMUSG00000028807	ENSMUST00000030610	-	129030871	129055360	Promoter1k	539.5
chr4	129191161	129191640	480	Up	1.11	3.57609e-07	0.000106212	ENSMUSG00000047945	ENSMUST00000062356	+	129190824	129193229	Promoter1k	576.5
chr4	129220181	129220380	200	Down	-2.19	1.97713e-05	0.00103311	ENSMUSG00000028800	ENSMUST00000102597	-	129193347	129219957	Promoter1k	-323.5
chr4	129278601	129278800	200	Down	-2.5	9.64379e-05	0.00282985	ENSMUSG00000028797	ENSMUST00000173728	+	129278331	129278994	Promoter1k	369.5
chr4	129373821	129374020	200	Up	0.71	9.09749e-05	0.00274674	ENSMUSG00000053730	ENSMUST00000147668	-	129369287	129373988	ProximalPromoter	67.5
chr4	129419121	129419340	220	Up	0.7	1.99887e-05	0.00103711	ENSMUSG00000028790	ENSMUST00000139281	-	129406178	129419547	Promoter1k	316.5
chr4	129497341	129498020	680	Up	0.83	5.31888e-07	0.000106212	ENSMUSG00000028788	ENSMUST00000132386	+	129488462	129516476	Genebody	9218.5
chr4	129662121	129662640	520	Up	0.86	5.53893e-07	0.000106997	ENSMUSG00000028782	ENSMUST00000120204	+	129662113	129699877	Promoter1k	267.5
chr4	129785261	129785500	240	Down	-1.73	1.6808e-05	0.000924361	ENSMUSG00000028779	ENSMUST00000030563	+	129784799	129805378	Promoter1k	581.5
chr4	130125461	130125920	460	Up	1.18	7.3075e-07	0.000112397	ENSMUSG00000078532	ENSMUST00000105993	+	130125704	130169623	ProximalPromoter	-13.5
chr4	131477261	131477540	280	Up	1.29	6.97709e-07	0.000110556	ENSMUSG00000070720	ENSMUST00000094666	+	131477685	131478540	Promoter1k	-284.5
chr4	131604481	131605040	560	Up	0.89	9.69133e-10	7.33204e-06	ENSMUSG00000084869	ENSMUST00000132247	+	131604092	131604876	Promoter1k	668.5
chr4	131630601	131630800	200	Up	0.78	4.61671e-05	0.0017999	ENSMUSG00000070717	ENSMUST00000094662	+	131630611	131632907	ProximalPromoter	89.5
chr4	131767441	131767640	200	Up	0.89	4.69109e-05	0.00181894	ENSMUSG00000040025	ENSMUST00000102570	-	131742664	131768020	Promoter1k	479.5
chr4	131816901	131817120	220	Up	0.86	8.62369e-05	0.00266181	ENSMUSG00000028901	ENSMUST00000105964	-	131781585	131817517	Promoter1k	506.5
chr4	131865181	131865460	280	Down	-1.57	6.61941e-05	0.00224748	ENSMUSG00000086290	ENSMUST00000137343	+	131864592	131865886	Promoter1k	728.5
chr4	131977981	131978200	220	Up	0.88	3.49709e-05	0.00150952	ENSMUSG00000066043	ENSMUST00000152271	-	131926865	131978356	Promoter1k	265.5
chr4	132091861	132092060	200	Down	-1.36	3.49127e-05	0.00150798	ENSMUSG00000054405	ENSMUST00000105938	+	132091942	132100531	ProximalPromoter	18.5
chr4	132477521	132477720	200	Down	-2.01	6.49915e-05	0.00222467	ENSMUSG00000028878	ENSMUST00000097856	-	132456165	132478408	Promoter1k	787.5
chr4	132567821	132568060	240	Up	0.64	6.22866e-05	0.00217031	ENSMUSG00000037692	ENSMUST00000145682	+	132567479	132610998	Promoter1k	461.5
chr4	132568101	132568500	400	Up	0.87	5.55476e-07	0.000107036	ENSMUSG00000037692	ENSMUST00000145682	+	132567479	132610998	Promoter1k	821.5
chr4	132594721	132594940	220	Up	1.17	4.81384e-05	0.00185305	ENSMUSG00000037692	ENSMUST00000145682	+	132567479	132610998	Genebody	27351.5
chr4	132687201	132687400	200	Down	-4.16	6.0613e-05	0.00213152	ENSMUSG00000028868	ENSMUST00000136132	+	132686543	132732475	Promoter1k	757.5
chr4	132894841	132895080	240	Up	0.73	4.54037e-06	0.000369943	ENSMUSG00000037622	ENSMUST00000140976	-	132869713	132909396	Genebody	14435.5
chr4	132928921	132929120	200	Down	-2.25	9.64135e-05	0.00282985	ENSMUSG00000028854	ENSMUST00000140681	+	132926558	132968051	Promoter3k	2462.5
chr4	133053681	133053900	220	Up	0.89	4.79501e-06	0.000385076	ENSMUSG00000056596	ENSMUST00000125541	-	133047014	133054465	Promoter1k	674.5
chr4	133054081	133054500	420	Up	0.85	1.47106e-06	0.000165234	ENSMUSG00000056596	ENSMUST00000125541	-	133047014	133054465	ProximalPromoter	174.5
chr4	133189101	133189460	360	Up	0.91	6.97938e-05	0.00233012	ENSMUSG00000037553	ENSMUST00000146464	-	133183191	133206069	Genebody	16788.5
chr4	133227821	133228100	280	Down	-1.59	4.77811e-06	0.00038486	ENSMUSG00000043257	ENSMUST00000151837	-	133224671	133228562	Promoter1k	601.5
chr4	133308321	133308560	240	Up	1.03	2.77358e-05	0.00129473	ENSMUSG00000007880	ENSMUST00000138473	-	133245401	133309897	Promoter3k	1456.5
chr4	133309101	133309400	300	Up	0.99	0.000136748	0.00384978	ENSMUSG00000007880	ENSMUST00000138473	-	133245401	133309897	Promoter1k	646.5
chr4	133309461	133309760	300	Up	1.24	5.09914e-06	0.000402748	ENSMUSG00000007880	ENSMUST00000138473	-	133245401	133309897	Promoter1k	286.5
chr4	133369781	133370260	480	Up	1.07	4.24764e-07	0.000106212	ENSMUSG00000084789	ENSMUST00000129875	+	133372334	133373529	Promoter3k	-2313.5
chr4	133443341	133443860	520	Up	0.85	8.36897e-07	0.000119024	ENSMUSG00000003644	ENSMUST00000003741	-	133403208	133443699	ProximalPromoter	98.5
chr4	133523561	133523820	260	Up	0.72	3.17813e-05	0.00142092	ENSMUSG00000003038	ENSMUST00000136859	-	133521513	133523776	ProximalPromoter	85.5
chr4	133556241	133556780	540	Down	-1.35	7.80682e-07	0.000114677	ENSMUSG00000012117	ENSMUST00000105889	-	133527157	133556833	Promoter1k	322.5
chr4	133843321	133843640	320	Up	0.7	7.54698e-08	6.2147e-05	ENSMUSG00000050890	ENSMUST00000061234	-	133830916	133843810	Promoter1k	329.5
chr4	134024741	134025060	320	Up	0.82	3.16199e-05	0.00141592	ENSMUSG00000028832	ENSMUST00000130253	+	134024313	134026598	Promoter1k	587.5
chr4	134090641	134090980	340	Up	0.67	1.12517e-06	0.000137683	ENSMUSG00000046671	ENSMUST00000129836	-	134085163	134090959	ProximalPromoter	148.5
chr4	134091441	134091640	200	Down	-1.6	2.93557e-05	0.00134783	ENSMUSG00000046671	ENSMUST00000146808	-	134085091	134091302	ProximalPromoter	-238.5
chr4	134107881	134108180	300	Up	0.98	2.6977e-06	0.000254072	ENSMUSG00000050989	ENSMUST00000060435	-	134093806	134108081	ProximalPromoter	50.5
chr4	134108301	134108500	200	Down	-2.56	4.0395e-05	0.00165545	ENSMUSG00000050989	ENSMUST00000060435	-	134093806	134108081	Promoter1k	-319.5
chr4	134259481	134259760	280	Up	0.89	1.56319e-05	0.000882314	ENSMUSG00000037306	ENSMUST00000038628	-	134117604	134260205	Promoter1k	584.5
chr4	134323581	134323860	280	Up	0.93	5.82517e-06	0.000444643	ENSMUSG00000037295	ENSMUST00000037828	-	134300649	134323939	ProximalPromoter	218.5
chr4	134408401	134408860	460	Up	0.95	5.91551e-07	0.000108075	ENSMUSG00000028826	ENSMUST00000136113	-	134393174	134409232	Promoter1k	601.5
chr4	134408941	134409320	380	Up	0.88	2.29344e-06	0.000227502	ENSMUSG00000028826	ENSMUST00000136113	-	134393174	134409232	ProximalPromoter	101.5
chr4	135527661	135527920	260	Down	-1.86	0.000145953	0.00409504	ENSMUSG00000028670	ENSMUST00000150978	-	135526564	135528518	Promoter1k	727.5
chr4	135577181	135577480	300	Up	0.85	1.02333e-05	0.000652294	ENSMUSG00000028668	ENSMUST00000030427	-	135559282	135577678	Promoter1k	347.5
chr4	135803681	135803880	200	Up	1.63	9.22163e-05	0.00276107	ENSMUSG00000001604	ENSMUST00000136812	+	135803643	135827219	ProximalPromoter	137.5
chr4	135840581	135840920	340	Down	-1.87	6.75643e-06	0.000496793	ENSMUSG00000051351	ENSMUST00000130223	+	135840689	135845999	ProximalPromoter	61.5
chr4	135841501	135841780	280	Down	-1.45	1.00174e-05	0.000644349	ENSMUSG00000051351	ENSMUST00000132649	+	135840983	135842390	Promoter1k	657.5
chr4	135866921	135867320	400	Up	0.85	1.4741e-07	9.20145e-05	ENSMUSG00000066037	ENSMUST00000145282	+	135866942	135885388	ProximalPromoter	178.5
chr4	136018381	136018640	260	Up	1.09	2.74598e-06	0.000256764	ENSMUSG00000066178	ENSMUST00000084593	+	136018164	136019892	Promoter1k	346.5
chr4	136025641	136025980	340	Up	0.8	0.000352112	0.00953618	ENSMUSG00000001089	ENSMUST00000142248	+	136025717	136077625	ProximalPromoter	93.5
chr4	136026081	136026280	200	Up	1	6.55989e-06	0.000487949	ENSMUSG00000001089	ENSMUST00000142248	+	136025717	136077625	Promoter1k	463.5
chr4	136158061	136158640	580	Up	0.89	7.79699e-07	0.000114677	ENSMUSG00000036940	ENSMUST00000105847	-	136106458	136158602	Promoter1k	251.5
chr4	136391401	136391620	220	Up	0.94	9.16261e-06	0.000608038	ENSMUSG00000028664	ENSMUST00000144573	-	136325306	136391889	Promoter1k	378.5
chr4	136391641	136391940	300	Up	0.85	5.84169e-05	0.00209311	ENSMUSG00000028664	ENSMUST00000144573	-	136325306	136391889	ProximalPromoter	98.5
chr4	136512501	136512720	220	Up	1.04	1.47699e-05	0.000843995	ENSMUSG00000028661	ENSMUST00000030420	-	136485333	136512731	ProximalPromoter	120.5
chr4	136833121	136833660	540	Up	1.23	2.0485e-07	0.000106212	ENSMUSG00000036856	ENSMUST00000045747	+	136833403	136855641	ProximalPromoter	-12.5
chr4	136912441	136912640	200	Down	-2.84	3.05327e-05	0.00138094	ENSMUSG00000006699	ENSMUST00000030417	-	136877676	136913614	Promoter3k	1073.5
chr4	136913221	136913640	420	Up	0.79	5.23524e-07	0.000106212	ENSMUSG00000006699	ENSMUST00000030417	-	136877676	136913614	ProximalPromoter	183.5
chr4	136943421	136943760	340	Down	-1.48	3.47357e-06	0.000302939						OtherIntergenic	NA
chr4	137149641	137150020	380	Down	-1.25	9.71101e-07	0.000127626	ENSMUSG00000043411	ENSMUST00000153100	+	137149669	137161823	ProximalPromoter	161.5
chr4	137263361	137263560	200	Up	1.22	4.01581e-05	0.00165172	ENSMUSG00000041351	ENSMUST00000097837	+	137263436	137285776	ProximalPromoter	24.5
chr4	137549381	137549960	580	Up	1.15	4.94161e-07	0.000106212	ENSMUSG00000028760	ENSMUST00000127707	+	137549390	137550065	Promoter1k	280.5
chr4	137772641	137773040	400	Up	0.67	6.72651e-06	0.000496215	ENSMUSG00000028759	ENSMUST00000142420	+	137772514	137777572	Promoter1k	326.5
chr4	137807681	137807880	200	Down	-1.89	5.93769e-05	0.00210772	ENSMUSG00000045349	ENSMUST00000139033	+	137806337	137811605	Promoter3k	1443.5
chr4	137818161	137818360	200	Up	0.84	5.71713e-05	0.00206403	ENSMUSG00000028758	ENSMUST00000105819	+	137806349	137833775	Genebody	11911.5
chr4	138010801	138011180	380	Up	0.73	1.25784e-07	8.39612e-05	ENSMUSG00000046447	ENSMUST00000050918	+	138010228	138016038	Promoter1k	762.5
chr4	138528561	138528800	240	Down	-2.14	9.36433e-06	0.000616538	ENSMUSG00000041143	ENSMUST00000123636	+	138528802	138546635	ProximalPromoter	-121.5
chr4	138631341	138631540	200	Up	0.87	8.62576e-05	0.00266184	ENSMUSG00000028747	ENSMUST00000105802	-	138617022	138631485	ProximalPromoter	44.5
chr4	138748761	138749100	340	Up	0.89	4.2011e-06	0.000348655	ENSMUSG00000028745	ENSMUST00000131793	+	138748853	138795086	ProximalPromoter	77.5
chr4	138907701	138908040	340	Down	-1.36	4.48615e-07	0.000106212	ENSMUSG00000028741	ENSMUST00000123968	-	138905789	138908225	Promoter1k	354.5
chr4	138908801	138909100	300	Down	-1.72	5.43885e-07	0.000106212	ENSMUSG00000078517	ENSMUST00000144335	+	138908523	138910379	Promoter1k	427.5
chr4	138935941	138936300	360	Down	-1.29	3.42906e-05	0.00149362	ENSMUSG00000091188	ENSMUST00000164865	-	138932463	138936294	ProximalPromoter	173.5
chr4	139130681	139130900	220	Up	0.69	7.12019e-05	0.00235644	ENSMUSG00000041025	ENSMUST00000174078	+	139130634	139176297	ProximalPromoter	156.5
chr4	140257721	140258340	620	Up	0.97	2.43129e-07	0.000106212	ENSMUSG00000040945	ENSMUST00000138808	+	140257387	140266385	Promoter1k	643.5
chr4	140518181	140518500	320	Down	-2.8	7.2392e-06	0.000520578	ENSMUSG00000009863	ENSMUST00000125780	+	140517317	140530212	Promoter3k	1023.5
chr4	140542841	140543100	260	Up	0.67	8.70906e-07	0.000120662	ENSMUSG00000036622	ENSMUST00000125797	+	140542904	140554082	ProximalPromoter	66.5
chr4	140616981	140617180	200	Down	-1.45	6.65483e-05	0.00225473	ENSMUSG00000040860	ENSMUST00000097816	-	140572551	140616465	Promoter1k	-615.5
chr4	140704621	140704820	200	Down	-1.68	8.37968e-05	0.00261504	ENSMUSG00000028920	ENSMUST00000146768	+	140703836	140751127	Promoter1k	884.5
chr4	141000821	141001020	200	Up	0.99	6.16208e-05	0.00215663	ENSMUSG00000006215	ENSMUST00000144899	+	141000620	141015244	Promoter1k	300.5
chr4	141094141	141094400	260	Up	0.81	3.89526e-05	0.00161987	ENSMUSG00000040761	ENSMUST00000078886	-	141023804	141094364	ProximalPromoter	93.5
chr4	141102501	141102700	200	Up	1.08	9.74761e-05	0.00284347	ENSMUSG00000048406	ENSMUST00000049927	+	141102103	141103807	Promoter1k	497.5
chr4	141155801	141156000	200	Up	1.63	9.07619e-05	0.00274278	ENSMUSG00000006219	ENSMUST00000147785	-	141145901	141155947	ProximalPromoter	46.5
chr4	141219781	141220080	300	Up	1.09	2.33431e-06	0.000229723	ENSMUSG00000028917	ENSMUST00000084203	-	141181648	141220033	ProximalPromoter	102.5
chr4	141346221	141346480	260	Up	0.67	0.000424423	0.0114253	ENSMUSG00000040697	ENSMUST00000153880	-	141338980	141346846	Promoter1k	495.5
chr4	141349481	141349760	280	Up	0.9	2.08889e-05	0.00107296	ENSMUSG00000028914	ENSMUST00000128660	+	141349526	141354001	ProximalPromoter	94.5
chr4	142751821	142752080	260	Up	0.77	8.04866e-05	0.00254284	ENSMUSG00000057637	ENSMUST00000075322	-	142721338	142784638	Genebody	32687.5
chr4	142802281	142802660	380	Up	1.27	3.11032e-07	0.000106212	ENSMUSG00000057637	ENSMUST00000156909	-	142769247	142802898	Promoter1k	427.5
chr4	147222001	147222220	220	Down	-1.74	2.08483e-05	0.00107169	ENSMUSG00000059423	ENSMUST00000135798	-	147200855	147222475	Promoter1k	364.5
chr4	147243221	147243420	200	Down	-2.69	1.55897e-05	0.000881819	ENSMUSG00000070583	ENSMUST00000094481	+	147243087	147244467	ProximalPromoter	233.5
chr4	147504821	147505020	200	Up	0.92	6.64473e-05	0.00225473	ENSMUSG00000029003	ENSMUST00000126261	+	147504492	147514900	Promoter1k	428.5
chr4	147525741	147525940	200	Up	0.74	3.51767e-05	0.00151743	ENSMUSG00000055401	ENSMUST00000134261	-	147520226	147526034	ProximalPromoter	193.5
chr4	147661961	147662180	220	Up	1.03	0.00010275	0.00295839	ENSMUSG00000041544	ENSMUST00000047720	-	147614372	147662074	ProximalPromoter	3.5
chr4	147822741	147823000	260	Up	0.77	6.62774e-07	0.000110519	ENSMUSG00000028991	ENSMUST00000057580	+	147822733	147829082	ProximalPromoter	137.5
chr4	147965541	147965820	280	Up	0.79	5.71101e-05	0.00206393	ENSMUSG00000006442	ENSMUST00000006611	+	147965611	147968728	ProximalPromoter	69.5
chr4	148274981	148275240	260	Up	1.09	1.12707e-05	0.000697448	ENSMUSG00000028977	ENSMUST00000094464	+	148178537	148319238	Genebody	96573.5
chr4	148960461	148960780	320	Up	0.95	4.3701e-05	0.00174276	ENSMUSG00000039953	ENSMUST00000105691	+	148960576	149023008	ProximalPromoter	44.5
chr4	149111821	149112020	200	Up	0.7	6.16511e-05	0.00215689	ENSMUSG00000044700	ENSMUST00000140889	-	149102898	149112107	ProximalPromoter	186.5
chr4	149610921	149611220	300	Up	0.63	0.000245272	0.00670903	ENSMUSG00000063524	ENSMUST00000150175	+	149610829	149618398	ProximalPromoter	241.5
chr4	149611581	149611860	280	Down	-1.13	3.20652e-06	0.000287037	ENSMUSG00000063524	ENSMUST00000148605	+	149611351	149614045	Promoter1k	369.5
chr4	150229401	150229600	200	Up	0.69	6.28707e-05	0.00218385	ENSMUSG00000028967	ENSMUST00000128640	+	150229181	150229923	Promoter1k	319.5
chr4	151235041	151235400	360	Up	0.81	1.93209e-06	0.000199822	ENSMUSG00000014592	ENSMUST00000135780	-	151166338	151235847	Promoter1k	626.5
chr4	151235421	151235740	320	Up	0.83	2.46362e-05	0.00119496	ENSMUSG00000014592	ENSMUST00000135780	-	151166338	151235847	Promoter1k	266.5
chr4	151369321	151370200	880	Up	0.95	9.07716e-08	7.03684e-05	ENSMUSG00000047777	ENSMUST00000055688	-	151363741	151370367	Promoter1k	606.5
chr4	151370421	151370840	420	Up	1.13	2.27241e-07	0.000106212	ENSMUSG00000047777	ENSMUST00000055688	-	151363741	151370367	Promoter1k	-263.5
chr4	151413501	151413820	320	Up	0.66	1.45311e-06	0.00016418	ENSMUSG00000028948	ENSMUST00000147797	+	151413429	151426338	ProximalPromoter	231.5
chr4	151460741	151461000	260	Up	0.9	5.65422e-05	0.0020556	ENSMUSG00000039713	ENSMUST00000105662	+	151446606	151489499	Genebody	14264.5
chr4	151551721	151552060	340	Up	0.75	8.63029e-06	0.000586344	ENSMUSG00000028937	ENSMUST00000075363	+	151552242	151645961	Promoter1k	-351.5
chr4	151648161	151648540	380	Up	1	2.45766e-07	0.000106212	ENSMUSG00000042804	ENSMUST00000105650	+	151648340	151659446	ProximalPromoter	10.5
chr4	151671741	151671940	200	Up	0.61	9.30734e-05	0.0027785	ENSMUSG00000039662	ENSMUST00000125617	+	151671764	151674863	ProximalPromoter	76.5
chr4	151712861	151713560	700	Up	1.06	1.12736e-09	7.95761e-06	ENSMUSG00000005045	ENSMUST00000005175	+	151712995	151764290	ProximalPromoter	215.5
chr4	151852701	151852900	200	Down	-2.18	2.60923e-05	0.00124443	ENSMUSG00000039577	ENSMUST00000153759	+	151852286	151864554	Promoter1k	514.5
chr4	152854221	152854420	200	Down	-2.46	7.44759e-05	0.00242161	ENSMUSG00000039546	ENSMUST00000149177	-	152748339	152856288	Promoter3k	1967.5
chr4	152855761	152856060	300	Up	0.74	0.000163261	0.00455778	ENSMUSG00000039546	ENSMUST00000149177	-	152748339	152856288	Promoter1k	377.5
chr4	152856381	152856580	200	Up	1.2	1.76362e-05	0.000958763	ENSMUSG00000039546	ENSMUST00000105646	-	152747329	152856939	Promoter1k	458.5
chr4	153331321	153331640	320	Up	0.84	2.23547e-05	0.00111952	ENSMUSG00000047613	ENSMUST00000139967	+	153331363	153334175	ProximalPromoter	117.5
chr4	154338601	154338820	220	Up	0.71	6.9572e-05	0.00232451	ENSMUSG00000029056	ENSMUST00000030931	+	154338231	154354980	Promoter1k	479.5
chr4	154441341	154441720	380	Down	-1.39	1.11919e-06	0.000137327	ENSMUSG00000029047	ENSMUST00000133116	+	154441167	154442132	Promoter1k	363.5
chr4	154460061	154460360	300	Up	0.88	9.62075e-07	0.000126996	ENSMUSG00000029048	ENSMUST00000125357	-	154456796	154460491	Promoter1k	280.5
chr4	154460901	154461200	300	Down	-1.12	1.37625e-06	0.00015804	ENSMUSG00000029049	ENSMUST00000155775	+	154460697	154467204	Promoter1k	353.5
chr4	154524761	154525060	300	Up	1.03	4.95852e-06	0.000393495						OtherIntergenic	NA
chr4	154593601	154593800	200	Down	-1.8	6.68389e-05	0.00225888	ENSMUSG00000029050	ENSMUST00000172169	-	154531449	154596629	Promoter3k	2928.5
chr4	154596561	154596880	320	Up	1.29	6.55294e-05	0.00223225	ENSMUSG00000029050	ENSMUST00000030917	-	154528183	154596701	ProximalPromoter	-19.5
chr4	154717721	154717960	240	Down	-1.31	0.000114778	0.00327308	ENSMUSG00000029053	ENSMUST00000145373	-	154668461	154718849	Promoter3k	1008.5
chr4	154865701	154866040	340	Up	0.69	6.56173e-07	0.000110252	ENSMUSG00000029064	ENSMUST00000030940	+	154865478	154933378	Promoter1k	392.5
chr4	154998421	154998620	200	Down	-1.28	5.73143e-05	0.00206653	ENSMUSG00000086682	ENSMUST00000154931	-	154990129	154998589	ProximalPromoter	68.5
chr4	155068421	155068620	200	Up	1.03	8.24883e-05	0.0025864	ENSMUSG00000074738	ENSMUST00000099265	+	155068450	155070590	ProximalPromoter	70.5
chr4	155078761	155078980	220	Down	-1.32	2.47077e-05	0.00119669	ENSMUSG00000029038	ENSMUST00000030905	+	155078908	155107988	ProximalPromoter	-37.5
chr4	155108941	155109260	320	Up	0.75	6.86795e-07	0.000110519	ENSMUSG00000084845	ENSMUST00000147721	+	155108908	155114251	ProximalPromoter	192.5
chr4	155135201	155135480	280	Down	-2.39	0.000109146	0.00312912	ENSMUSG00000054514	ENSMUST00000067628	+	155135300	155136369	ProximalPromoter	40.5
chr4	155176901	155177100	200	Down	-3.31	7.46295e-05	0.00242404	ENSMUSG00000029066	ENSMUST00000030942	+	155177644	155182940	Promoter1k	-643.5
chr4	155221481	155221860	380	Up	0.99	1.1685e-07	8.12307e-05	ENSMUSG00000029071	ENSMUST00000168552	+	155221569	155232987	ProximalPromoter	101.5
chr4	155559381	155559700	320	Down	-1.66	1.03826e-06	0.000131264	ENSMUSG00000041936	ENSMUST00000105575	-	155539398	155560010	Promoter1k	469.5
chr4	155570921	155571120	200	Up	1.4	1.90318e-05	0.00100966	ENSMUSG00000041936	ENSMUST00000094380	-	155540604	155571536	Promoter1k	515.5
chr4	155571461	155571660	200	Up	0.85	4.69266e-05	0.00181894	ENSMUSG00000041936	ENSMUST00000094380	-	155540604	155571536	ProximalPromoter	-24.5
chr4	155608641	155609000	360	Up	0.93	2.23053e-06	0.000222247	ENSMUSG00000078484	ENSMUST00000105569	-	155603152	155608966	ProximalPromoter	145.5
chr5	3802661	3802900	240	Up	0.81	2.27384e-05	0.00113408	ENSMUSG00000040351	ENSMUST00000043551	-	3689999	3803109	Promoter1k	328.5
chr5	3928061	3928320	260	Up	0.82	3.89991e-05	0.0016203	ENSMUSG00000040407	ENSMUST00000132058	+	3928053	3954765	ProximalPromoter	137.5
chr5	4757601	4757800	200	Up	1.09	1.15056e-05	0.000703953	ENSMUSG00000044674	ENSMUST00000054294	-	4753841	4758216	Promoter1k	515.5
chr5	5380221	5380720	500	Up	0.85	4.13495e-07	0.000106212	ENSMUSG00000028926	ENSMUST00000167567	-	5227214	5420312	Genebody	39841.5
chr5	5694041	5694240	200	Up	0.83	1.20225e-05	0.00072656	ENSMUSG00000015653	ENSMUST00000150238	-	5676094	5694533	Promoter1k	392.5
chr5	7344021	7344220	200	Down	-2.5	9.64349e-05	0.00282985						OtherIntergenic	NA
chr5	8422441	8422680	240	Up	0.82	1.75444e-05	0.000955318	ENSMUSG00000002297	ENSMUST00000170927	-	8418426	8422694	ProximalPromoter	133.5
chr5	8622061	8622260	200	Down	-1.51	3.21411e-05	0.00143018	ENSMUSG00000040570	ENSMUST00000115378	-	8492266	8622952	Promoter1k	791.5
chr5	9100981	9101180	200	Up	1.16	7.20027e-05	0.00237379	ENSMUSG00000079659	ENSMUST00000115365	+	9100736	9118983	Promoter1k	344.5
chr5	9161181	9161580	400	Up	0.72	2.73426e-06	0.000256256	ENSMUSG00000042508	ENSMUST00000040604	-	9130546	9161776	Promoter1k	395.5
chr5	9267561	9267760	200	Down	-3.97	4.97031e-05	0.00188728	ENSMUSG00000056004	ENSMUST00000131626	+	9266129	9411493	Promoter3k	1531.5
chr5	14025401	14025700	300	Down	-1.24	1.93245e-06	0.000199822	ENSMUSG00000063531	ENSMUST00000130116	+	14025275	14254314	Promoter1k	275.5
chr5	15440361	15440560	200	Up	1.27	4.35429e-05	0.00173853	ENSMUSG00000040118	ENSMUST00000167946	+	15440508	15880329	ProximalPromoter	-47.5
chr5	15440841	15441160	320	Up	0.77	8.3985e-06	0.000578509	ENSMUSG00000040118	ENSMUST00000170874	+	15440728	15594840	Promoter1k	272.5
chr5	15441161	15441360	200	Down	-1.95	7.51652e-06	0.000534502	ENSMUSG00000040118	ENSMUST00000170874	+	15440728	15594840	Promoter1k	532.5
chr5	18732341	18732580	240	Up	0.94	7.58612e-06	0.000536889	ENSMUSG00000084779	ENSMUST00000145207	-	18708185	18732373	ProximalPromoter	-87.5
chr5	19413881	19414240	360	Down	-1.51	3.74401e-08	4.3653e-05	ENSMUSG00000040003	ENSMUST00000115267	+	19413678	20208756	Promoter1k	382.5
chr5	20387441	20387640	200	Up	0.92	6.38692e-05	0.00220809	ENSMUSG00000039987	ENSMUST00000156044	-	20311501	20387863	Promoter1k	322.5
chr5	20561581	20561780	200	Up	0.9	9.04537e-05	0.0027384	ENSMUSG00000028771	ENSMUST00000030556	-	20492462	20561729	ProximalPromoter	48.5
chr5	21243021	21243340	320	Up	0.55	0.00014786	0.00414682	ENSMUSG00000029017	ENSMUST00000125693	+	21242958	21262970	ProximalPromoter	222.5
chr5	21243361	21243620	260	Down	-2.55	2.93669e-07	0.000106212	ENSMUSG00000029017	ENSMUST00000125693	+	21242958	21262970	Promoter1k	532.5
chr5	21850441	21850680	240	Up	1.72	9.38143e-07	0.000125502	ENSMUSG00000042453	ENSMUST00000115152	-	21390271	21850523	ProximalPromoter	-37.5
chr5	22253101	22253300	200	Down	-2.41	4.03871e-05	0.00165545	ENSMUSG00000087558	ENSMUST00000151000	+	22056261	22313668	Genebody	196940
chr5	23121821	23122160	340	Down	-2.21	1.3256e-07	8.6723e-05	ENSMUSG00000062604	ENSMUST00000088392	-	23009173	23122389	Promoter1k	398.5
chr5	23606641	23606940	300	Up	0.77	0.000246056	0.00672912	ENSMUSG00000028986	ENSMUST00000168745	+	23606407	23667041	Promoter1k	383.5
chr5	23857021	23857460	440	Up	0.97	4.32817e-07	0.000106212	ENSMUSG00000038319	ENSMUST00000036092	-	23825406	23857422	ProximalPromoter	181.5
chr5	23957641	23958260	620	Up	0.96	2.10446e-07	0.000106212	ENSMUSG00000023353	ENSMUST00000024123	+	23957994	24007865	ProximalPromoter	-43.5
chr5	24032381	24032620	240	Up	1.95	1.43716e-05	0.00083181	ENSMUSG00000067724	ENSMUST00000088311	-	24008574	24033094	Promoter1k	593.5
chr5	24107761	24108040	280	Up	1.02	0.000866673	0.0230896	ENSMUSG00000028949	ENSMUST00000030791	-	24098439	24107830	ProximalPromoter	-70.5
chr5	24110621	24110860	240	Up	0.72	0.000120993	0.00343934	ENSMUSG00000028949	ENSMUST00000030791	-	24098439	24107830	Promoter3k	-2910.5
chr5	24348061	24348260	200	Up	0.76	3.34946e-05	0.00146899	ENSMUSG00000028945	ENSMUST00000154523	-	24315953	24348246	ProximalPromoter	85.5
chr5	24412981	24413240	260	Down	-1.83	8.71202e-05	0.00267028	ENSMUSG00000028944	ENSMUST00000148531	-	24412048	24414268	Promoter3k	1157.5
chr5	24564821	24565120	300	Down	-1.41	9.31111e-05	0.0027785	ENSMUSG00000028944	ENSMUST00000030784	-	24368561	24606460	Genebody	41489.5
chr5	24728621	24728940	320	Up	0.72	3.47406e-06	0.000302939	ENSMUSG00000054116	ENSMUST00000066954	-	24728665	24728971	ProximalPromoter	190.5
chr5	24729061	24729260	200	Down	-2.15	5.9001e-05	0.00210333	ENSMUSG00000038072	ENSMUST00000045737	+	24728699	24771736	Promoter1k	461.5
chr5	25003961	25004340	380	Up	0.83	7.07387e-07	0.000110824	ENSMUSG00000038056	ENSMUST00000172626	-	24888449	25004601	Promoter1k	450.5
chr5	25004641	25004920	280	Up	1.43	2.0364e-06	0.000207531	ENSMUSG00000091303	ENSMUST00000168102	+	25004884	25007359	ProximalPromoter	-103.5
chr5	25005381	25005600	220	Up	1.21	6.62221e-06	0.00049068	ENSMUSG00000091303	ENSMUST00000168102	+	25004884	25007359	Promoter1k	606.5
chr5	25005821	25006060	240	Down	-2.82	1.13459e-05	0.000699457	ENSMUSG00000091303	ENSMUST00000168102	+	25004884	25007359	Promoter3k	1056.5
chr5	25267281	25267480	200	Down	-1.9	9.12962e-05	0.00274729	ENSMUSG00000056367	ENSMUST00000088244	+	25265843	25356155	Promoter3k	1537.5
chr5	28117581	28117840	260	Up	0.83	3.13028e-06	0.000282323	ENSMUSG00000002221	ENSMUST00000002291	-	28067206	28117879	ProximalPromoter	168.5
chr5	28643741	28644040	300	Up	0.72	8.25675e-06	0.000571091	ENSMUSG00000048271	ENSMUST00000090355	+	28643660	28679408	ProximalPromoter	230.5
chr5	29895741	29896100	360	Up	0.8	1.59159e-06	0.00017354	ENSMUSG00000039000	ENSMUST00000049453	+	29895781	30002617	ProximalPromoter	139.5
chr5	31014481	31014700	220	Down	-1.7	9.22388e-05	0.00276107	ENSMUSG00000029168	ENSMUST00000101442	+	31014273	31050387	Promoter1k	317.5
chr5	31172041	31172240	200	Up	0.72	3.92867e-05	0.00162922	ENSMUSG00000038828	ENSMUST00000114716	+	31172003	31179417	ProximalPromoter	137.5
chr5	31172901	31173100	200	Down	-4.04	2.23356e-05	0.00111952	ENSMUSG00000038828	ENSMUST00000147406	+	31172736	31173858	Promoter1k	264.5
chr5	31191301	31191520	220	Up	0.8	0.000122361	0.00347308	ENSMUSG00000029165	ENSMUST00000128744	+	31191066	31193580	Promoter1k	344.5
chr5	31395001	31395200	200	Up	2.05	3.90945e-05	0.00162326	ENSMUSG00000029151	ENSMUST00000031037	-	31388478	31395988	Promoter1k	887.5
chr5	31481441	31481660	220	Down	-2.15	9.35742e-06	0.000616388	ENSMUSG00000029144	ENSMUST00000140793	-	31475763	31482284	Promoter1k	733.5
chr5	31481761	31482040	280	Down	-1.32	4.24297e-06	0.00035126	ENSMUSG00000029144	ENSMUST00000140793	-	31475763	31482284	Promoter1k	383.5
chr5	31504881	31505220	340	Down	-1.21	9.32012e-07	0.000125372	ENSMUSG00000029147	ENSMUST00000031032	-	31505040	31522918	Genebody	17867.5
chr5	31543441	31543760	320	Up	0.89	1.19401e-05	0.000722298	ENSMUSG00000055424	ENSMUST00000068997	-	31543047	31543605	ProximalPromoter	4.5
chr5	32762101	32762300	200	Down	-2.51	1.36199e-05	0.000797999	ENSMUSG00000014956	ENSMUST00000015100	+	32761346	32797896	Promoter1k	854.5
chr5	33015981	33016180	200	Down	-0.84	5.56037e-06	0.000429381						OtherIntergenic	NA
chr5	33361761	33362060	300	Up	0.81	1.46349e-06	0.000164522	ENSMUSG00000018965	ENSMUST00000163405	+	33361526	33363700	Promoter1k	384.5
chr5	33616821	33617020	200	Down	-1.08	8.0234e-05	0.00253881	ENSMUSG00000037373	ENSMUST00000079746	-	33590371	33617618	Promoter1k	697.5
chr5	33617381	33617840	460	Up	0.99	2.58784e-07	0.000106212	ENSMUSG00000037373	ENSMUST00000079746	-	33590371	33617618	ProximalPromoter	7.5
chr5	34162941	34163160	220	Up	1.29	0.00100249	0.0266656	ENSMUSG00000057406	ENSMUST00000075812	+	34163373	34240615	Promoter1k	-322.5
chr5	34163841	34164140	300	Up	0.86	4.09442e-07	0.000106212	ENSMUSG00000057406	ENSMUST00000155880	+	34163477	34188831	Promoter1k	513.5
chr5	34339801	34340100	300	Up	0.82	5.97076e-07	0.000108296	ENSMUSG00000048142	ENSMUST00000056355	+	34338632	34348565	Promoter3k	1318.5
chr5	34712641	34713320	680	Up	0.96	4.79791e-07	0.000106212	ENSMUSG00000037210	ENSMUST00000042234	+	34713061	34801738	ProximalPromoter	-80.5
chr5	34917561	34917800	240	Down	-2.57	2.40765e-05	0.00117936	ENSMUSG00000029106	ENSMUST00000145986	+	34916452	34944274	Promoter3k	1228.5
chr5	35291981	35292260	280	Up	1.04	1.67065e-05	0.00092167	ENSMUSG00000029101	ENSMUST00000128161	+	35292096	35362743	ProximalPromoter	24.5
chr5	35446641	35446840	200	Down	-2.03	9.13104e-05	0.00274729	ENSMUSG00000029103	ENSMUST00000132754	-	35445157	35447189	Promoter1k	448.5
chr5	35621641	35621980	340	Up	1	1.03732e-06	0.000131264	ENSMUSG00000045318	ENSMUST00000049545	+	35621214	35624410	Promoter1k	596.5
chr5	35926041	35926380	340	Down	-1.68	8.12369e-07	0.000117277	ENSMUSG00000029098	ENSMUST00000127641	+	35925740	35930068	Promoter1k	470.5
chr5	36826141	36826500	360	Down	-0.77	3.29434e-08	4.16808e-05	ENSMUSG00000029196	ENSMUST00000119916	-	36818390	36826761	Promoter1k	440.5
chr5	36826741	36826960	220	Up	1.37	2.28124e-05	0.00113633	ENSMUSG00000029196	ENSMUST00000031097	-	36816318	36826934	ProximalPromoter	83.5
chr5	38651861	38652080	220	Down	-1.55	5.45322e-05	0.00200368	ENSMUSG00000067365	ENSMUST00000128025	+	38651625	38656629	Promoter1k	345.5
chr5	38952521	38952840	320	Up	0.88	1.0219e-05	0.000651917	ENSMUSG00000005103	ENSMUST00000005234	-	38918052	38952905	ProximalPromoter	224.5
chr5	39075701	39075980	280	Up	0.66	7.6329e-06	0.000539533	ENSMUSG00000046572	ENSMUST00000057258	-	39059718	39075989	ProximalPromoter	148.5
chr5	42234121	42234320	200	Down	-2.61	9.64319e-05	0.00282985	ENSMUSG00000061755	ENSMUST00000050556	-	42178780	42235407	Promoter3k	1186.5
chr5	42234861	42235060	200	Down	-1.48	1.98478e-05	0.0010342	ENSMUSG00000061755	ENSMUST00000050556	-	42178780	42235407	Promoter1k	446.5
chr5	43625601	43626020	420	Up	1.06	0.000120962	0.00343921	ENSMUSG00000039782	ENSMUST00000051378	+	43625217	43677331	Promoter1k	593.5
chr5	44172881	44173200	320	Up	0.83	2.68696e-07	0.000106212	ENSMUSG00000039753	ENSMUST00000124421	-	44153550	44173357	Promoter1k	316.5
chr5	44617461	44617900	440	Up	0.92	9.10108e-07	0.000123917	ENSMUSG00000046985	ENSMUST00000055128	-	44566402	44617845	ProximalPromoter	164.5
chr5	45190681	45190880	200	Down	-1.62	5.97533e-05	0.00211724	ENSMUSG00000039706	ENSMUST00000114010	-	44863371	45190946	ProximalPromoter	165.5
chr5	46248141	46248360	220	Up	0.84	0.000167555	0.00466795	ENSMUSG00000015882	ENSMUST00000156295	-	46166497	46248854	Promoter1k	603.5
chr5	48763261	48763460	200	Down	-1.46	1.8234e-05	0.000980857	ENSMUSG00000029089	ENSMUST00000030968	+	48763630	48779995	Promoter1k	-269.5
chr5	49676721	49676920	200	Down	-1.76	9.73394e-05	0.0028429	ENSMUSG00000029088	ENSMUST00000101215	-	48782147	49915940	Genebody	239120
chr5	50449961	50450300	340	Up	0.91	2.63228e-07	0.000106212	ENSMUSG00000029090	ENSMUST00000087390	-	50389474	50450207	ProximalPromoter	76.5
chr5	51944061	51944320	260	Down	-1.68	2.48516e-05	0.00120146	ENSMUSG00000029167	ENSMUST00000127135	-	51889379	51958963	Genebody	14772.5
chr5	52862661	52862880	220	Up	0.95	2.16736e-05	0.0011002						OtherIntergenic	NA
chr5	52957201	52957560	360	Up	0.99	1.73617e-07	9.98303e-05	ENSMUSG00000039252	ENSMUST00000039750	-	52929102	52957542	ProximalPromoter	161.5
chr5	53604521	53605060	540	Up	0.96	3.33241e-07	0.000106212	ENSMUSG00000029189	ENSMUST00000031090	-	53498322	53604691	ProximalPromoter	-99.5
chr5	53981721	53981960	240	Up	0.94	0.000113871	0.00325147	ENSMUSG00000039191	ENSMUST00000113865	+	53981812	54048684	ProximalPromoter	28.5
chr5	53982081	53982300	220	Up	0.98	1.0923e-05	0.000681678	ENSMUSG00000039191	ENSMUST00000113865	+	53981812	54048684	Promoter1k	378.5
chr5	63157461	63157660	200	Up	0.83	6.17877e-05	0.00215965	ENSMUSG00000037999	ENSMUST00000076623	-	62993683	63157437	ProximalPromoter	-123.5
chr5	64550381	64550620	240	Down	-2.37	5.90217e-05	0.00210333	ENSMUSG00000029174	ENSMUST00000043893	+	64550689	64742719	ProximalPromoter	-188.5
chr5	64621501	64621820	320	Up	0.95	7.15807e-06	0.000516128	ENSMUSG00000029174	ENSMUST00000119756	+	64621537	64742721	ProximalPromoter	123.5
chr5	65194261	65194740	480	Up	0.95	4.43155e-07	0.000106212	ENSMUSG00000029178	ENSMUST00000031074	+	65194627	65221367	ProximalPromoter	-126.5
chr5	65195181	65195500	320	Up	0.96	3.2942e-07	0.000106212	ENSMUSG00000029178	ENSMUST00000165536	+	65194761	65221368	Promoter1k	579.5
chr5	65498861	65499160	300	Up	0.68	6.76544e-05	0.00227803	ENSMUSG00000054920	ENSMUST00000101192	+	65498806	65559427	ProximalPromoter	204.5
chr5	65591381	65591700	320	Down	-1.76	1.25433e-06	0.000147672	ENSMUSG00000037890	ENSMUST00000041892	+	65590934	65651654	Promoter1k	606.5
chr5	65883321	65883640	320	Down	-1.53	1.22432e-07	8.33496e-05	ENSMUSG00000037822	ENSMUST00000144562	-	65859536	65884120	Promoter1k	639.5
chr5	65883821	65884020	200	Up	0.81	4.60202e-05	0.00179678	ENSMUSG00000037822	ENSMUST00000144562	-	65859536	65884120	ProximalPromoter	199.5
chr5	66088921	66089400	480	Up	1.05	1.1214e-05	0.000694989	ENSMUSG00000029202	ENSMUST00000031104	-	66006498	66089095	ProximalPromoter	-65.5
chr5	66154561	66154760	200	Up	0.91	1.74171e-05	0.000950315	ENSMUSG00000072918	ENSMUST00000131859	-	66152229	66155105	Promoter1k	444.5
chr5	66155061	66155360	300	Up	0.92	6.33743e-06	0.000475357	ENSMUSG00000037795	ENSMUST00000113738	+	66154759	66221347	Promoter1k	451.5
chr5	66156281	66156480	200	Down	-2.65	7.58681e-05	0.00244252	ENSMUSG00000037795	ENSMUST00000138607	+	66155217	66167133	Promoter3k	1163.5
chr5	66346701	66346940	240	Down	-4.4	8.46127e-06	0.0005802	ENSMUSG00000029205	ENSMUST00000123357	+	66326159	66360399	Genebody	20661.5
chr5	67818321	67818700	380	Up	1.11	3.54325e-07	0.000106212	ENSMUSG00000092060	ENSMUST00000169190	-	67783385	67819038	Promoter1k	527.5
chr5	67818821	67819280	460	Up	0.83	1.5365e-06	0.000169462	ENSMUSG00000085339	ENSMUST00000144362	+	67818918	67829229	ProximalPromoter	132.5
chr5	69730581	69730840	260	Down	-3.73	2.01813e-06	0.000206453	ENSMUSG00000037653	ENSMUST00000087231	-	69687447	69732801	Promoter3k	2090.5
chr5	69948201	69948500	300	Up	0.58	0.000324706	0.00881351	ENSMUSG00000029208	ENSMUST00000125543	+	69948193	69957948	ProximalPromoter	157.5
chr5	69948621	69948820	200	Down	-2.53	1.08292e-05	0.00067724	ENSMUSG00000029208	ENSMUST00000125543	+	69948193	69957948	Promoter1k	527.5
chr5	72047641	72047860	220	Down	-2.7	8.10012e-06	0.000562288	ENSMUSG00000029211	ENSMUST00000167392	-	72018630	72049547	Promoter3k	1796.5
chr5	72951201	72951400	200	Down	-2.01	9.12963e-05	0.00274729	ENSMUSG00000072889	ENSMUST00000087216	-	72904539	72950923	Promoter1k	-377.5
chr5	73647281	73647620	340	Up	0.76	1.33442e-05	0.000786481	ENSMUSG00000090491	ENSMUST00000171179	-	73585066	73647827	Promoter1k	376.5
chr5	73685181	73685520	340	Down	-2.34	4.78657e-06	0.00038486	ENSMUSG00000029152	ENSMUST00000166823	+	73684032	73700595	Promoter3k	1318.5
chr5	74038741	74038940	200	Up	0.78	8.05141e-06	0.000560436	ENSMUSG00000029156	ENSMUST00000087175	-	74026578	74038983	ProximalPromoter	142.5
chr5	74463981	74464260	280	Up	0.74	2.57941e-05	0.001235	ENSMUSG00000054814	ENSMUST00000068058	-	74394669	74464455	Promoter1k	334.5
chr5	75440261	75440500	240	Up	0.79	6.08199e-06	0.000459021	ENSMUSG00000029229	ENSMUST00000075452	-	75397050	75440799	Promoter1k	418.5
chr5	76613061	76613580	520	Up	0.81	4.7745e-07	0.000106212	ENSMUSG00000029234	ENSMUST00000136424	+	76612974	76626012	Promoter1k	346.5
chr5	76733081	76733520	440	Up	0.85	9.55947e-06	0.000623873	ENSMUSG00000029238	ENSMUST00000113499	-	76683338	76733781	Promoter1k	480.5
chr5	76733881	76734120	240	Up	0.9	1.50014e-05	0.000853583	ENSMUSG00000029238	ENSMUST00000113497	-	76639991	76733817	ProximalPromoter	-183.5
chr5	76958741	76959100	360	Down	-1.87	6.36453e-06	0.000476856	ENSMUSG00000036435	ENSMUST00000150829	+	76958352	76968760	Promoter1k	568.5
chr5	77334981	77335180	200	Down	-1.62	8.2031e-05	0.00257646	ENSMUSG00000055923	ENSMUST00000120963	-	77304959	77334539	Promoter1k	-541.5
chr5	77379561	77379780	220	Down	-1.88	7.87454e-06	0.00055332	ENSMUSG00000029246	ENSMUST00000031158	-	77344068	77380190	Promoter1k	519.5
chr5	77694341	77694740	400	Up	1.06	1.27884e-05	0.000761929	ENSMUSG00000029249	ENSMUST00000113448	+	77694518	77708955	ProximalPromoter	22.5
chr5	77739201	77739400	200	Down	-1.36	8.38573e-05	0.00261504	ENSMUSG00000029250	ENSMUST00000031167	+	77739171	77778349	ProximalPromoter	129.5
chr5	81448781	81448980	200	Up	0.8	4.89647e-05	0.00186877	ENSMUSG00000037605	ENSMUST00000147226	+	81449162	81817809	Promoter1k	-281.5
chr5	81453001	81453240	240	Down	-2.44	6.70897e-06	0.000495305	ENSMUSG00000037605	ENSMUST00000148923	+	81450020	81496979	Genebody	3100.5
chr5	86183421	86183620	200	Down	-4.21	5.11255e-05	0.00191557						Genedesert	NA
chr5	87233501	87233760	260	Up	0.77	6.31134e-05	0.00219001	ENSMUSG00000035851	ENSMUST00000038384	+	87233588	87265682	ProximalPromoter	42.5
chr5	88982961	88983180	220	Down	-1.4	3.20455e-05	0.00142769	ENSMUSG00000070697	ENSMUST00000090413	+	88983507	88985108	Promoter1k	-436.5
chr5	88994281	88994520	240	Up	0.72	6.21316e-05	0.00216716	ENSMUSG00000029291	ENSMUST00000113238	+	88994173	89071696	ProximalPromoter	227.5
chr5	88994541	88994780	240	Up	0.78	1.90913e-05	0.00101097	ENSMUSG00000029291	ENSMUST00000113238	+	88994173	89071696	Promoter1k	487.5
chr5	89012721	89012920	200	Down	-2.38	7.58342e-05	0.00244252	ENSMUSG00000029291	ENSMUST00000031229	+	89012598	89071696	ProximalPromoter	222.5
chr5	89104341	89104560	220	Up	0.76	4.07387e-05	0.00166118	ENSMUSG00000044221	ENSMUST00000153565	-	89094908	89104695	ProximalPromoter	244.5
chr5	89104661	89104860	200	Up	1.02	8.13614e-05	0.00256324	ENSMUSG00000044221	ENSMUST00000078945	-	89088472	89105196	Promoter1k	435.5
chr5	89151221	89151460	240	Down	-2.18	9.92426e-06	0.000639281	ENSMUSG00000006262	ENSMUST00000155298	+	89149879	89176375	Promoter3k	1461.5
chr5	89315681	89315880	200	Up	1.08	2.77202e-05	0.00129445	ENSMUSG00000060961	ENSMUST00000148750	+	89315842	89668678	ProximalPromoter	-61.5
chr5	89315901	89316100	200	Up	0.81	7.73793e-05	0.00247263	ENSMUSG00000060961	ENSMUST00000148750	+	89315842	89668678	ProximalPromoter	158.5
chr5	89364341	89364560	220	Down	-2.09	9.90966e-06	0.000639281	ENSMUSG00000060961	ENSMUST00000144713	+	89363556	89383972	Promoter1k	894.5
chr5	89365541	89365820	280	Down	-2.34	5.34422e-06	0.000417434	ENSMUSG00000060961	ENSMUST00000144713	+	89363556	89383972	Promoter3k	2124.5
chr5	90312441	90312740	300	Up	0.91	1.24471e-06	0.000146948	ENSMUSG00000043635	ENSMUST00000051989	-	90263256	90312359	ProximalPromoter	-231.5
chr5	91360281	91360560	280	Up	0.76	5.135e-06	0.000404627	ENSMUSG00000029376	ENSMUST00000071652	+	91360221	91450386	ProximalPromoter	199.5
chr5	92933921	92934120	200	Down	-1.59	5.96088e-05	0.00211268	ENSMUSG00000029426	ENSMUST00000031377	-	92872898	92934634	Promoter1k	613.5
chr5	93327221	93327420	200	Up	1.23	8.88737e-05	0.00270338	ENSMUSG00000029381	ENSMUST00000113051	+	93327018	93394334	Promoter1k	302.5
chr5	93635141	93635380	240	Up	0.9	4.42306e-05	0.00175846	ENSMUSG00000063015	ENSMUST00000144514	-	93618589	93635454	ProximalPromoter	193.5
chr5	96589501	96589740	240	Down	-2.26	1.68278e-06	0.000180136	ENSMUSG00000034724	ENSMUST00000154500	-	96560226	96590782	Promoter3k	1161.5
chr5	96590161	96590360	200	Up	0.86	5.78762e-05	0.0020793	ENSMUSG00000034724	ENSMUST00000154500	-	96560226	96590782	Promoter1k	521.5
chr5	96590841	96591060	220	Up	0.9	4.37899e-05	0.00174579	ENSMUSG00000034724	ENSMUST00000137207	-	96560115	96593190	Promoter3k	2239.5
chr5	96592081	96592360	280	Down	-2.26	1.65446e-06	0.00017808	ENSMUSG00000034724	ENSMUST00000137207	-	96560115	96593190	Promoter1k	969.5
chr5	96639681	96639960	280	Down	-2.17	1.37815e-05	0.000806057	ENSMUSG00000029486	ENSMUST00000121477	+	96639162	96668703	Promoter1k	658.5
chr5	97426641	97427240	600	Up	1.02	5.05518e-07	0.000106212	ENSMUSG00000034663	ENSMUST00000112974	+	97426707	97498668	ProximalPromoter	233.5
chr5	98364541	98364740	200	Up	1.38	5.073e-05	0.00191489	ENSMUSG00000029338	ENSMUST00000031281	-	98313706	98459981	Genebody	95340.5
chr5	98460081	98460280	200	Up	1.02	8.63573e-05	0.00266369	ENSMUSG00000029338	ENSMUST00000031281	-	98313706	98459981	ProximalPromoter	-199.5
chr5	99679721	99680060	340	Down	-2.8	1.34865e-06	0.000155388	ENSMUSG00000029333	ENSMUST00000168092	-	99646444	99681946	Promoter3k	2055.5
chr5	99680601	99680900	300	Down	-1.29	2.83464e-06	0.000261102	ENSMUSG00000029333	ENSMUST00000168092	-	99646444	99681946	Promoter3k	1195.5
chr5	100157241	100157480	240	Down	-2.03	2.79653e-06	0.000259733	ENSMUSG00000089809	ENSMUST00000161148	-	100152473	100158075	Promoter1k	714.5
chr5	100407181	100407380	200	Up	0.88	4.46742e-05	0.00176582	ENSMUSG00000091623	ENSMUST00000166606	+	100406704	100407877	Promoter1k	576.5
chr5	100407401	100407840	440	Up	0.83	1.60432e-07	9.56276e-05	ENSMUSG00000091623	ENSMUST00000166606	+	100406704	100407877	Promoter1k	916.5
chr5	100467181	100467380	200	Down	-1.68	7.61522e-05	0.00244683	ENSMUSG00000029328	ENSMUST00000149384	-	100464444	100467914	Promoter1k	633.5
chr5	100587861	100588300	440	Up	0.81	2.76676e-09	1.03073e-05	ENSMUSG00000050640	ENSMUST00000139520	-	100515145	100588300	ProximalPromoter	219.5
chr5	100929181	100929560	380	Up	1.25	2.14923e-07	0.000106212	ENSMUSG00000035310	ENSMUST00000144030	-	100871218	100929658	Promoter1k	287.5
chr5	101102981	101103340	360	Up	0.82	1.90863e-06	0.000197969	ENSMUSG00000085269	ENSMUST00000123463	+	101099877	101107124	Genebody	3283.5
chr5	102194281	102194540	260	Up	0.65	4.01101e-05	0.0016513	ENSMUSG00000029330	ENSMUST00000031273	+	102194148	102252877	Promoter1k	262.5
chr5	102498261	102498520	260	Up	0.99	4.24366e-07	0.000106212	ENSMUSG00000043940	ENSMUST00000174698	-	102358324	102498940	Promoter1k	549.5
chr5	102498561	102498980	420	Up	1	6.40938e-07	0.000109522	ENSMUSG00000043940	ENSMUST00000174698	-	102358324	102498940	ProximalPromoter	169.5
chr5	103638341	103638560	220	Down	-1.89	3.47845e-05	0.00150584	ENSMUSG00000046709	ENSMUST00000136595	-	103637969	103639890	Promoter3k	1439.5
chr5	104182881	104183180	300	Up	0.86	4.31825e-07	0.000106212	ENSMUSG00000029313	ENSMUST00000126335	+	104121392	104245447	Genebody	61638.5
chr5	104476341	104476540	200	Down	-1.81	6.56996e-05	0.00223635	ENSMUSG00000029310	ENSMUST00000134313	+	104476172	104487201	Promoter1k	268.5
chr5	104538141	104538360	220	Down	-2.8	1.56576e-05	0.000882314	ENSMUSG00000087488	ENSMUST00000131904	+	104538235	104545042	ProximalPromoter	15.5
chr5	104543081	104543300	220	Down	-3.64	5.11232e-05	0.00191557	ENSMUSG00000087488	ENSMUST00000156599	+	104542906	104548706	Promoter1k	284.5
chr5	104888481	104888740	260	Up	1.06	1.1389e-05	0.00070006	ENSMUSG00000034462	ENSMUST00000130931	+	104888588	104919339	ProximalPromoter	22.5
chr5	104888981	104889220	240	Up	0.68	1.03205e-05	0.000656297	ENSMUSG00000034462	ENSMUST00000130931	+	104888588	104919339	Promoter1k	512.5
chr5	105356941	105357160	220	Down	-1.7	1.35155e-05	0.000794311						OtherIntergenic	NA
chr5	105844781	105845140	360	Up	0.87	2.36421e-05	0.00116315	ENSMUSG00000070639	ENSMUST00000112707	+	105844793	105915208	ProximalPromoter	167.5
chr5	106128981	106129720	740	Up	0.87	1.3436e-06	0.000154941	ENSMUSG00000046079	ENSMUST00000060531	+	106128987	106244234	Promoter1k	363.5
chr5	106305841	106306080	240	Up	0.67	1.79599e-05	0.00096821	ENSMUSG00000029290	ENSMUST00000133155	+	106305959	106315213	ProximalPromoter	1.5
chr5	107125101	107125360	260	Up	0.74	0.000698956	0.0186584	ENSMUSG00000049606	ENSMUST00000127932	-	107124073	107126306	Promoter3k	1075.5
chr5	107231201	107231420	220	Down	-2.73	3.9437e-06	0.000333192						OtherIntergenic	NA
chr5	107927901	107928180	280	Down	-1.74	3.22261e-06	0.000288131	ENSMUSG00000044060	ENSMUST00000152474	+	107926794	107936109	Promoter3k	1246.5
chr5	108698861	108699120	260	Down	-2.69	1.00465e-05	0.000645296	ENSMUSG00000029265	ENSMUST00000031190	+	108697915	108709545	Promoter3k	1075.5
chr5	108741381	108741660	280	Down	-1.11	2.51298e-06	0.000241137	ENSMUSG00000029263	ENSMUST00000031189	+	108741627	108777252	ProximalPromoter	-106.5
chr5	108796881	108797140	260	Up	0.85	0.000239826	0.00656811	ENSMUSG00000072769	ENSMUST00000100944	+	108798876	108807258	Promoter3k	-1865.5
chr5	108890261	108890640	380	Up	0.86	4.70123e-05	0.00182082	ENSMUSG00000033623	ENSMUST00000138264	+	108890331	108915190	ProximalPromoter	119.5
chr5	109123241	109123620	380	Up	1.01	5.21308e-07	0.000106212	ENSMUSG00000008090	ENSMUST00000112560	+	109123247	109135969	ProximalPromoter	183.5
chr5	109988001	109988240	240	Up	1.99	1.73375e-05	0.000946742	ENSMUSG00000033467	ENSMUST00000044579	-	109983729	109988012	ProximalPromoter	-108.5
chr5	110539441	110539700	260	Down	-1.18	5.63216e-05	0.0020498	ENSMUSG00000023284	ENSMUST00000147631	+	110539369	110556437	ProximalPromoter	201.5
chr5	110877241	110877500	260	Up	0.67	4.7306e-05	0.00182922	ENSMUSG00000043323	ENSMUST00000086651	-	110792032	110877522	ProximalPromoter	151.5
chr5	111238781	111239040	260	Up	0.7	2.26715e-05	0.00113116	ENSMUSG00000029512	ENSMUST00000031490	-	111213506	111239116	ProximalPromoter	205.5
chr5	111408381	111408860	480	Up	1.03	3.69385e-07	0.000106212	ENSMUSG00000033209	ENSMUST00000040111	+	111308821	111718799	Genebody	99799.5
chr5	111759301	111759540	240	Down	-1.18	4.57862e-06	0.000372382	ENSMUSG00000050017	ENSMUST00000086635	+	111759782	111817379	Promoter1k	-361.5
chr5	111846281	111846500	220	Up	1.09	1.54911e-06	0.000170432	ENSMUSG00000070576	ENSMUST00000138784	+	111846381	111847093	ProximalPromoter	9.5
chr5	112705681	112705880	200	Up	0.73	6.7285e-05	0.00226844	ENSMUSG00000029344	ENSMUST00000134071	+	112705723	112738052	ProximalPromoter	57.5
chr5	112771941	112772140	200	Up	0.82	9.43566e-05	0.00280163	ENSMUSG00000029346	ENSMUST00000146510	-	112766411	112772040	ProximalPromoter	-0.5
chr5	112823741	112824000	260	Up	1.41	2.79533e-06	0.000259733	ENSMUSG00000029348	ENSMUST00000031291	-	112814467	112821233	Promoter3k	-2637.5
chr5	113650101	113650380	280	Up	1.04	2.73392e-05	0.00128247						OtherIntergenic	NA
chr5	113921081	113921500	420	Down	-2.34	1.86957e-09	9.36532e-06	ENSMUSG00000063430	ENSMUST00000094452	+	113919466	114039679	Promoter3k	1824.5
chr5	114220941	114221140	200	Down	-1.94	3.10096e-05	0.00139439	ENSMUSG00000018974	ENSMUST00000019118	-	114192454	114221658	Promoter1k	617.5
chr5	114358141	114358440	300	Up	0.74	3.55949e-08	4.33979e-05	ENSMUSG00000004530	ENSMUST00000171630	-	114327071	114358654	Promoter1k	363.5
chr5	114358461	114358720	260	Up	0.73	1.20304e-05	0.00072656	ENSMUSG00000004530	ENSMUST00000171630	-	114327071	114358654	ProximalPromoter	63.5
chr5	114443761	114444080	320	Up	0.9	8.11384e-06	0.000562949	ENSMUSG00000042121	ENSMUST00000159592	-	114387102	114443903	ProximalPromoter	-17.5
chr5	114550341	114550600	260	Up	0.93	0.000900842	0.0239761	ENSMUSG00000029592	ENSMUST00000031588	+	114550341	114573515	ProximalPromoter	129.5
chr5	115222981	115223440	460	Up	0.89	7.96473e-07	0.000115981	ENSMUSG00000041890	ENSMUST00000133096	-	115215683	115223476	Promoter1k	265.5
chr5	115263361	115263620	260	Down	-2.4	4.98621e-05	0.00189171	ENSMUSG00000092279	ENSMUST00000061251	-	115262801	115263954	Promoter1k	463.5
chr5	115461141	115461440	300	Up	1.09	7.02859e-06	0.000509807	ENSMUSG00000029550	ENSMUST00000150708	+	115461154	115511610	ProximalPromoter	136.5
chr5	115461501	115461860	360	Up	0.71	2.89145e-06	0.000264879	ENSMUSG00000029550	ENSMUST00000150708	+	115461154	115511610	Promoter1k	526.5
chr5	115609041	115609320	280	Down	-3.04	8.97448e-09	1.88791e-05	ENSMUSG00000048578	ENSMUST00000112121	-	115592989	115608188	Promoter1k	-992.5
chr5	115643721	115644060	340	Up	0.92	3.20741e-05	0.00142769	ENSMUSG00000029544	ENSMUST00000112113	-	115618697	115644390	Promoter1k	499.5
chr5	115722561	115722920	360	Up	0.77	9.77097e-07	0.000127971	ENSMUSG00000041740	ENSMUST00000100842	-	115691785	115722903	ProximalPromoter	162.5
chr5	115798701	115798900	200	Up	0.67	6.38633e-05	0.00220809	ENSMUSG00000041697	ENSMUST00000137766	-	115795665	115798923	ProximalPromoter	122.5
chr5	115879401	115879620	220	Up	1	0.00010848	0.00311203	ENSMUSG00000054256	ENSMUST00000150779	+	115879607	115905707	ProximalPromoter	-96.5
chr5	115879781	115880280	500	Up	1.04	4.87582e-07	0.000106212	ENSMUSG00000054256	ENSMUST00000151444	+	115879707	115898996	Promoter1k	323.5
chr5	115956801	115957060	260	Up	0.54	0.000350136	0.00948649	ENSMUSG00000029528	ENSMUST00000086523	+	115956816	116004987	ProximalPromoter	114.5
chr5	116015301	116015540	240	Up	0.77	2.29975e-05	0.00114064	ENSMUSG00000041638	ENSMUST00000136041	+	116015282	116031289	ProximalPromoter	138.5
chr5	116082221	116082500	280	Up	0.88	0.000248973	0.00680332	ENSMUSG00000029518	ENSMUST00000138885	+	116082149	116096128	ProximalPromoter	211.5
chr5	116082721	116082920	200	Down	-1.76	4.15744e-05	0.00167751	ENSMUSG00000029518	ENSMUST00000138885	+	116082149	116096128	Promoter1k	671.5
chr5	116182221	116182420	200	Up	1.26	3.29757e-05	0.00145293	ENSMUSG00000041609	ENSMUST00000055408	-	116098183	116181630	Promoter1k	-690.5
chr5	117565801	117566020	220	Up	0.79	5.99049e-05	0.00212149	ENSMUSG00000086047	ENSMUST00000149413	+	117565226	117568732	Promoter1k	684.5
chr5	117691361	117691680	320	Down	-4.75	2.54311e-07	0.000106212	ENSMUSG00000061288	ENSMUST00000111975	+	117690675	117723878	Promoter1k	845.5
chr5	117863641	117863900	260	Up	0.99	5.40012e-07	0.000106212	ENSMUSG00000061578	ENSMUST00000073347	+	117864008	118005951	ProximalPromoter	-237.5
chr5	118426361	118426560	200	Down	-1.98	5.11992e-05	0.00191557	ENSMUSG00000088085	ENSMUST00000157460	-	118426462	118426569	ProximalPromoter	108.5
chr5	118427021	118427260	240	Up	0.86	4.45602e-07	0.000106212	ENSMUSG00000032898	ENSMUST00000035579	+	118426778	118460200	Promoter1k	362.5
chr5	118479141	118479380	240	Down	-1.79	5.9715e-06	0.000454261	ENSMUSG00000029359	ENSMUST00000135540	+	118477878	118511879	Promoter3k	1382.5
chr5	119009841	119010200	360	Up	0.78	6.09418e-07	0.000108693	ENSMUSG00000018076	ENSMUST00000100816	+	119010727	119215444	Promoter1k	-706.5
chr5	119010601	119010840	240	Up	1.03	3.84405e-05	0.00160305	ENSMUSG00000018076	ENSMUST00000100816	+	119010727	119215444	ProximalPromoter	-6.5
chr5	119010881	119011080	200	Up	1.09	6.84773e-05	0.00229824	ENSMUSG00000018076	ENSMUST00000100816	+	119010727	119215444	Promoter1k	253.5
chr5	121100221	121100420	200	Down	-1.63	7.55024e-05	0.00243964	ENSMUSG00000029602	ENSMUST00000125804	+	121098820	121104911	Promoter3k	1500.5
chr5	121160801	121161040	240	Up	0.87	1.61727e-05	0.000901863	ENSMUSG00000029603	ENSMUST00000031607	-	121130210	121161936	Promoter3k	1015.5
chr5	121640881	121641500	620	Up	0.88	5.99837e-07	0.000108565	ENSMUSG00000043733	ENSMUST00000148407	-	121580543	121641376	ProximalPromoter	185.5
chr5	121670201	121670580	380	Up	1.14	2.32442e-06	0.000229387	ENSMUSG00000042744	ENSMUST00000119892	+	121670227	121818586	ProximalPromoter	163.5
chr5	121834581	121834840	260	Down	-1.88	2.80664e-05	0.00130381	ENSMUSG00000042726	ENSMUST00000126550	-	121834169	121835369	Promoter1k	658.5
chr5	121995561	121995780	220	Up	1.04	0.000380101	0.0102714	ENSMUSG00000029454	ENSMUST00000111787	-	121975059	121995901	ProximalPromoter	230.5
chr5	122109881	122110160	280	Down	-2.62	3.46992e-09	1.10379e-05	ENSMUSG00000029456	ENSMUST00000133775	-	122074159	122110507	Promoter1k	486.5
chr5	122110521	122110720	200	Up	0.85	7.49419e-05	0.00242933	ENSMUSG00000029458	ENSMUST00000132491	+	122110609	122113982	ProximalPromoter	11.5
chr5	122110761	122111020	260	Up	0.67	9.90448e-05	0.00286958	ENSMUSG00000029458	ENSMUST00000132491	+	122110609	122113982	Promoter1k	281.5
chr5	122161461	122162140	680	Up	0.9	5.30491e-07	0.000106212	ENSMUSG00000042605	ENSMUST00000162611	+	122161345	122199192	Promoter1k	455.5
chr5	122162281	122162520	240	Up	0.85	4.03761e-06	0.000339499	ENSMUSG00000042605	ENSMUST00000162611	+	122161345	122199192	Promoter3k	1055.5
chr5	122299041	122299300	260	Up	0.81	2.90133e-08	4.05322e-05	ENSMUSG00000044134	ENSMUST00000056654	+	122299036	122304608	ProximalPromoter	134.5
chr5	122500081	122500360	280	Up	1.15	1.20322e-05	0.00072656	ENSMUSG00000087386	ENSMUST00000135544	+	122498390	122505663	Promoter3k	1830.5
chr5	122734561	122734860	300	Up	0.89	6.05813e-07	0.000108693	ENSMUSG00000038582	ENSMUST00000053426	+	122734373	122774290	Promoter1k	337.5
chr5	122872161	122872440	280	Down	-1.33	0.000114494	0.00326638	ENSMUSG00000029466	ENSMUST00000122010	+	122871701	122894921	Promoter1k	599.5
chr5	122951661	122951960	300	Up	0.92	3.6497e-07	0.000106212	ENSMUSG00000029467	ENSMUST00000031423	-	122903530	122952183	Promoter1k	372.5
chr5	123064141	123064500	360	Up	0.73	1.23587e-07	8.37109e-05	ENSMUSG00000029469	ENSMUST00000136024	-	123057041	123064525	ProximalPromoter	204.5
chr5	123094181	123094400	220	Down	-2.11	2.19686e-05	0.00110806	ENSMUSG00000029468	ENSMUST00000086247	+	123094017	123105271	Promoter1k	273.5
chr5	123228981	123229380	400	Up	0.94	1.19063e-06	0.000142698	ENSMUSG00000029471	ENSMUST00000168860	-	123186714	123229391	ProximalPromoter	210.5
chr5	123591941	123592140	200	Up	1.19	4.01146e-05	0.0016513	ENSMUSG00000066418	ENSMUST00000166451	-	123497381	123680880	Genebody	88839.5
chr5	123592301	123592500	200	Up	1	5.85897e-06	0.000446968	ENSMUSG00000038384	ENSMUST00000100731	+	123592201	123599990	ProximalPromoter	199.5
chr5	123592541	123592740	200	Up	0.93	2.51595e-05	0.00121114	ENSMUSG00000038384	ENSMUST00000100731	+	123592201	123599990	Promoter1k	439.5
chr5	123678701	123678900	200	Down	-1.48	8.8914e-05	0.00270338	ENSMUSG00000029440	ENSMUST00000133386	+	123678198	123695277	Promoter1k	602.5
chr5	123794761	123795040	280	Up	0.97	1.75133e-05	0.000954012	ENSMUSG00000029438	ENSMUST00000117971	+	123794508	123810287	Promoter1k	392.5
chr5	123974241	123974520	280	Up	0.77	8.00836e-06	0.00055881	ENSMUSG00000029433	ENSMUST00000111587	-	123961713	123974185	ProximalPromoter	-195.5
chr5	124022541	124022760	220	Down	-1.45	9.25091e-06	0.000612076	ENSMUSG00000029434	ENSMUST00000031388	-	123978772	124023024	Promoter1k	373.5
chr5	124133621	124133920	300	Up	0.83	9.39872e-06	0.000617287	ENSMUSG00000049550	ENSMUST00000063905	-	124028841	124134334	Promoter1k	563.5
chr5	124134241	124134460	220	Up	1.01	4.83858e-05	0.00185897	ENSMUSG00000049550	ENSMUST00000111566	-	124027803	124134627	Promoter1k	276.5
chr5	124198401	124198600	200	Down	-2.17	2.34385e-05	0.00115562	ENSMUSG00000029422	ENSMUST00000111515	-	124183377	124199421	Promoter1k	920.5
chr5	124199221	124199420	200	Down	-1.33	3.57163e-05	0.0015314	ENSMUSG00000029422	ENSMUST00000111515	-	124183377	124199421	ProximalPromoter	100.5
chr5	124199861	124200060	200	Down	-2.69	5.55383e-05	0.00203121	ENSMUSG00000029414	ENSMUST00000031366	+	124199734	124271602	ProximalPromoter	226.5
chr5	124423841	124424100	260	Up	0.8	9.27248e-06	0.0006132	ENSMUSG00000000915	ENSMUST00000000939	+	124423636	124453220	Promoter1k	334.5
chr5	124633981	124634200	220	Down	-2.9	6.11718e-06	0.000461158	ENSMUSG00000029406	ENSMUST00000161644	-	124593614	124635127	Promoter3k	1036.5
chr5	124634341	124634660	320	Down	-1.65	6.14084e-05	0.00215201	ENSMUSG00000029406	ENSMUST00000161644	-	124593614	124635127	Promoter1k	626.5
chr5	124635881	124636180	300	Down	-1.72	1.01752e-06	0.000130588	ENSMUSG00000029406	ENSMUST00000159677	-	124582813	124639756	Genebody	3725.5
chr5	124699321	124699860	540	Up	1.11	2.10153e-05	0.0010778	ENSMUSG00000029406	ENSMUST00000162812	-	124568698	124699769	ProximalPromoter	178.5
chr5	124777261	124777460	200	Down	-1.34	3.9462e-05	0.00163447	ENSMUSG00000038126	ENSMUST00000149933	-	124765197	124777861	Promoter1k	500.5
chr5	124803601	124803800	200	Up	1.05	2.79111e-05	0.00129949	ENSMUSG00000029394	ENSMUST00000031341	-	124795425	124804680	Promoter1k	979.5
chr5	124804621	124804980	360	Up	1.5	3.55756e-07	0.000106212	ENSMUSG00000029394	ENSMUST00000031341	-	124795425	124804680	ProximalPromoter	-120.5
chr5	124895501	124895840	340	Up	1.13	4.791e-11	1.44215e-06	ENSMUSG00000049327	ENSMUST00000100709	+	124895501	124910892	ProximalPromoter	169.5
chr5	124895901	124896180	280	Up	1.18	1.48834e-06	0.000166406	ENSMUSG00000049327	ENSMUST00000134826	+	124895792	124900888	ProximalPromoter	248.5
chr5	124990961	124991280	320	Up	0.81	1.22405e-06	0.000145405	ENSMUSG00000029390	ENSMUST00000076160	+	124990799	125000505	Promoter1k	321.5
chr5	125028701	125028940	240	Down	-1.95	1.48447e-05	0.000846821	ENSMUSG00000029388	ENSMUST00000135163	-	125028527	125029041	ProximalPromoter	220.5
chr5	125342121	125342400	280	Up	0.72	4.85205e-06	0.000388262	ENSMUSG00000037979	ENSMUST00000036206	-	125314787	125342794	Promoter1k	533.5
chr5	125538761	125538960	200	Up	2.38	4.47086e-05	0.00176626	ENSMUSG00000029478	ENSMUST00000055256	-	125498204	125605270	Genebody	66409.5
chr5	125726241	125726440	200	Down	-2.36	9.64309e-05	0.00282985						OtherIntergenic	NA
chr5	125873821	125874080	260	Down	-2.08	0.000137522	0.00387063						OtherIntergenic	NA
chr5	125921841	125922200	360	Up	0.92	1.84742e-05	0.000986716	ENSMUSG00000037905	ENSMUST00000049040	+	125921937	125941242	ProximalPromoter	83.5
chr5	126012901	126013100	200	Up	0.8	6.94874e-05	0.00232327						Genedesert	NA
chr5	128938461	128938780	320	Up	0.88	8.65131e-06	0.000587177	ENSMUSG00000034310	ENSMUST00000044441	-	128263860	128938937	Promoter1k	316.5
chr5	130090001	130090360	360	Up	0.74	0.000420809	0.0113303	ENSMUSG00000029436	ENSMUST00000031390	+	130090088	130114086	ProximalPromoter	92.5
chr5	130231121	130231320	200	Up	0.78	9.22138e-05	0.00276107	ENSMUSG00000029432	ENSMUST00000124342	+	130230973	130264126	ProximalPromoter	247.5
chr5	130322881	130323080	200	Down	-0.86	8.82536e-05	0.00268879	ENSMUSG00000025538	ENSMUST00000171300	+	130322865	130339827	ProximalPromoter	115.5
chr5	130418201	130418480	280	Up	0.96	7.02337e-05	0.00233672	ENSMUSG00000066735	ENSMUST00000073945	+	130417982	130458761	Promoter1k	358.5
chr5	130555241	130555600	360	Up	0.73	1.7248e-06	0.00018375	ENSMUSG00000034118	ENSMUST00000040721	+	130555239	130611599	ProximalPromoter	181.5
chr5	130698281	130698580	300	Up	0.74	3.35348e-06	0.000294918	ENSMUSG00000053094	ENSMUST00000111298	+	130698266	130717168	ProximalPromoter	164.5
chr5	133018981	133019240	260	Up	0.88	4.40794e-05	0.00175525	ENSMUSG00000029673	ENSMUST00000161226	-	131913204	133019214	ProximalPromoter	103.5
chr5	133019301	133019500	200	Up	0.94	6.47248e-05	0.0022245	ENSMUSG00000029673	ENSMUST00000161226	-	131913204	133019214	ProximalPromoter	-186.5
chr5	134575801	134576000	200	Up	0.82	8.05057e-05	0.00254285	ENSMUSG00000015944	ENSMUST00000016088	+	134575580	134620213	Promoter1k	320.5
chr5	134790421	134790640	220	Up	1.16	1.74019e-05	0.000949876	ENSMUSG00000060261	ENSMUST00000173263	-	134762889	134790597	ProximalPromoter	66.5
chr5	135164201	135164400	200	Up	0.82	5.53361e-05	0.00202726	ENSMUSG00000029674	ENSMUST00000132027	-	135144042	135164444	ProximalPromoter	143.5
chr5	135485121	135485380	260	Down	-0.94	7.89164e-07	0.000115418	ENSMUSG00000040532	ENSMUST00000111216	+	135485021	135487891	ProximalPromoter	229.5
chr5	135553561	135553960	400	Up	0.83	5.92788e-07	0.000108075	ENSMUSG00000043614	ENSMUST00000076203	-	135548772	135554136	Promoter1k	375.5
chr5	135554061	135554340	280	Up	1.26	5.59954e-07	0.000107436	ENSMUSG00000043614	ENSMUST00000076203	-	135548772	135554136	ProximalPromoter	-64.5
chr5	136220281	136220540	260	Down	-2.03	2.91319e-05	0.00134062	ENSMUSG00000039886	ENSMUST00000043378	-	136211354	136220141	Promoter1k	-269.5
chr5	136283501	136283860	360	Down	-2.26	6.82215e-08	5.86504e-05	ENSMUSG00000039860	ENSMUST00000146038	+	136282759	136317823	Promoter1k	921.5
chr5	136592781	136593040	260	Down	-1.1	5.09521e-05	0.00191557	ENSMUSG00000039771	ENSMUST00000111127	+	136592500	136598593	Promoter1k	410.5
chr5	136720501	136720720	220	Up	0.73	8.26983e-05	0.00259015	ENSMUSG00000005057	ENSMUST00000005188	-	136694018	136720773	ProximalPromoter	162.5
chr5	137042161	137042360	200	Up	0.95	6.54631e-05	0.0022322	ENSMUSG00000029705	ENSMUST00000111111	-	136750660	137043275	Promoter3k	1014.5
chr5	137042801	137043080	280	Up	0.8	7.35934e-06	0.000526395	ENSMUSG00000029705	ENSMUST00000111111	-	136750660	137043275	Promoter1k	334.5
chr5	137043161	137043600	440	Up	1.3	3.47353e-11	1.44215e-06	ENSMUSG00000029705	ENSMUST00000004097	-	136750125	137043301	ProximalPromoter	-79.5
chr5	137394781	137394980	200	Down	-1.4	9.94108e-05	0.00287522	ENSMUSG00000085062	ENSMUST00000137003	+	137395015	137412976	ProximalPromoter	-134.5
chr5	137779841	137780080	240	Down	-1.5	1.89351e-05	0.00100518						OtherIntergenic	NA
chr5	137791581	137791800	220	Up	1.09	7.43945e-05	0.00242161	ENSMUSG00000029710	ENSMUST00000166239	+	137791657	137815538	ProximalPromoter	33.5
chr5	137951361	137952180	820	Up	0.94	8.60053e-07	0.000119901	ENSMUSG00000029711	ENSMUST00000111038	-	137924247	137974470	Genebody	22699.5
chr5	138220241	138220600	360	Up	0.9	3.00464e-07	0.000106212	ENSMUSG00000029725	ENSMUST00000126126	+	138220076	138220990	Promoter1k	344.5
chr5	138226301	138226520	220	Down	-1.93	5.77498e-06	0.000441817	ENSMUSG00000029726	ENSMUST00000132726	-	138223656	138227943	Promoter3k	1532.5
chr5	138226961	138227260	300	Up	0.86	9.78053e-07	0.000127971	ENSMUSG00000029726	ENSMUST00000132726	-	138223656	138227943	Promoter1k	832.5
chr5	138228701	138228920	220	Down	-1.94	0.000256798	0.00701001	ENSMUSG00000037108	ENSMUST00000035852	+	138229025	138263849	ProximalPromoter	-214.5
chr5	138628881	138629140	260	Down	-1.33	1.48505e-06	0.000166387	ENSMUSG00000036968	ENSMUST00000110934	+	138628712	138635146	Promoter1k	298.5
chr5	139230741	139230980	240	Up	0.79	0.000120414	0.00342581	ENSMUSG00000025854	ENSMUST00000026972	+	139230467	139286031	Promoter1k	393.5
chr5	139471261	139471640	380	Up	1.06	3.64219e-08	4.3653e-05	ENSMUSG00000075585	ENSMUST00000100518	+	139471009	139476530	Promoter1k	441.5
chr5	139801161	139801540	380	Up	0.97	1.45075e-06	0.000164052	ENSMUSG00000056413	ENSMUST00000171793	-	139747829	139801418	ProximalPromoter	67.5
chr5	139857001	139857200	200	Down	-1.29	8.80312e-05	0.00268506	ENSMUSG00000044197	ENSMUST00000138631	+	139854116	139868717	Promoter3k	2984.5
chr5	139935941	139936140	200	Down	-2.24	1.87288e-05	0.000997071	ENSMUSG00000053553	ENSMUST00000066052	-	139835692	139936456	Promoter1k	415.5
chr5	140384401	140384640	240	Up	0.99	3.97527e-05	0.0016414	ENSMUSG00000048988	ENSMUST00000050519	+	140383896	140450665	Promoter1k	624.5
chr5	140388401	140388600	200	Up	1.75	9.76747e-05	0.00284347	ENSMUSG00000048988	ENSMUST00000050519	+	140383896	140450665	Genebody	4604.5
chr5	140797761	140797960	200	Down	-1.53	8.81909e-05	0.00268818	ENSMUSG00000029554	ENSMUST00000031534	-	140484642	140797506	Promoter1k	-354.5
chr5	140807201	140807400	200	Down	-1.86	5.47136e-05	0.00200766	ENSMUSG00000029557	ENSMUST00000031536	-	140803627	140807852	Promoter1k	551.5
chr5	140981801	140982100	300	Down	-1.17	6.05591e-07	0.000108693	ENSMUSG00000036599	ENSMUST00000124142	+	140981528	141000107	Promoter1k	422.5
chr5	141122581	141122780	200	Down	-1.85	6.49416e-05	0.0022245	ENSMUSG00000036565	ENSMUST00000042661	-	141096539	141124985	Promoter3k	2304.5
chr5	141124661	141125080	420	Up	0.77	4.35065e-07	0.000106212	ENSMUSG00000036565	ENSMUST00000042661	-	141096539	141124985	ProximalPromoter	114.5
chr5	141177881	141178080	200	Up	0.7	7.97236e-05	0.00252648	ENSMUSG00000036555	ENSMUST00000139382	-	141169232	141178248	Promoter1k	267.5
chr5	141180381	141180580	200	Down	-1.23	4.08602e-05	0.00166341	ENSMUSG00000000148	ENSMUST00000041588	+	141180964	141195333	Promoter1k	-483.5
chr5	141181761	141181960	200	Down	-100000000	8.69729e-05	0.00266997	ENSMUSG00000000148	ENSMUST00000124892	+	141181005	141191613	Promoter1k	855.5
chr5	141306141	141306480	340	Up	0.82	0.000152865	0.00427723	ENSMUSG00000000149	ENSMUST00000000153	-	141234361	141306385	ProximalPromoter	74.5
chr5	141717401	141717620	220	Up	1.19	5.51623e-06	0.000426646	ENSMUSG00000039683	ENSMUST00000085774	+	141717443	142691540	ProximalPromoter	67.5
chr5	141717661	141718060	400	Up	0.93	7.57913e-07	0.000114431	ENSMUSG00000039683	ENSMUST00000085774	+	141717443	142691540	Promoter1k	417.5
chr5	142842841	142843100	260	Down	-1.67	1.83596e-05	0.000983236						OtherIntergenic	NA
chr5	142878541	142878760	220	Down	-2.53	1.15185e-06	0.000139552	ENSMUSG00000056493	ENSMUST00000100501	+	142877470	142937962	Promoter3k	1180.5
chr5	143105681	143106020	340	Up	0.66	1.01759e-05	0.000650493	ENSMUSG00000029578	ENSMUST00000153936	+	143105544	143138663	Promoter1k	306.5
chr5	143579021	143579220	200	Up	0.99	8.21909e-05	0.00258028	ENSMUSG00000039477	ENSMUST00000151477	-	143516528	143579341	ProximalPromoter	220.5
chr5	143874201	143874540	340	Up	0.86	3.56186e-07	0.000106212	ENSMUSG00000045078	ENSMUST00000053498	-	143752571	143874673	Promoter1k	302.5
chr5	144031381	144031680	300	Up	0.81	4.7843e-06	0.00038486	ENSMUSG00000046658	ENSMUST00000161448	-	144011375	144031701	ProximalPromoter	170.5
chr5	144054901	144055140	240	Up	1.34	1.49241e-05	0.000850513						OtherIntergenic	NA
chr5	144287681	144287880	200	Down	-1.82	4.49931e-05	0.00177276	ENSMUSG00000001847	ENSMUST00000100489	-	144266349	144288861	Promoter3k	1080.5
chr5	144288361	144288740	380	Up	0.93	1.54218e-09	8.9925e-06	ENSMUSG00000001847	ENSMUST00000100489	-	144266349	144288861	Promoter1k	310.5
chr5	144383541	144383740	200	Up	0.74	3.53243e-05	0.00152086	ENSMUSG00000018001	ENSMUST00000116456	+	144383328	144471119	Promoter1k	312.5
chr5	144492481	144492980	500	Up	0.85	5.86829e-07	0.000108075	ENSMUSG00000051306	ENSMUST00000053287	-	144471193	144493149	Promoter1k	418.5
chr5	144519301	144519500	200	Down	-2.14	8.0003e-05	0.00253291	ENSMUSG00000087189	ENSMUST00000146005	+	144519193	144527843	ProximalPromoter	207.5
chr5	144775641	144775840	200	Up	0.98	9.64561e-05	0.00282985	ENSMUSG00000029617	ENSMUST00000031621	-	144748784	144775722	ProximalPromoter	-18.5
chr5	145016241	145016660	420	Up	0.9	4.34588e-07	0.000106212	ENSMUSG00000047843	ENSMUST00000056578	+	145016102	145025443	Promoter1k	348.5
chr5	145901241	145901520	280	Down	-1.33	3.89414e-07	0.000106212	ENSMUSG00000038722	ENSMUST00000160004	+	145901264	145902531	ProximalPromoter	116.5
chr5	145927941	145928160	220	Up	1.52	5.72072e-05	0.00206466	ENSMUSG00000029625	ENSMUST00000160629	+	145928081	145942910	ProximalPromoter	-30.5
chr5	147072461	147072660	200	Up	0.86	4.01618e-05	0.00165172	ENSMUSG00000029635	ENSMUST00000159467	+	147042960	147083240	Genebody	29600.5
chr5	147196741	147197040	300	Up	0.77	1.92894e-05	0.00101729	ENSMUSG00000029636	ENSMUST00000110600	+	147196560	147247047	Promoter1k	330.5
chr5	147605941	147606380	440	Up	0.71	8.84815e-07	0.000121584	ENSMUSG00000029640	ENSMUST00000163247	-	147549086	147606582	Promoter1k	421.5
chr5	147760761	147760960	200	Down	-4.24	4.60004e-05	0.00179662	ENSMUSG00000016503	ENSMUST00000132102	+	147760280	147767182	Promoter1k	580.5
chr5	148241561	148242100	540	Up	0.85	5.69223e-07	0.00010775	ENSMUSG00000029647	ENSMUST00000085571	+	148242155	148360077	Promoter1k	-324.5
chr5	148242361	148242720	360	Up	0.82	8.8627e-07	0.000121659	ENSMUSG00000029647	ENSMUST00000085571	+	148242155	148360077	Promoter1k	385.5
chr5	149210481	149210720	240	Down	-1.22	0.000112557	0.00321728	ENSMUSG00000041313	ENSMUST00000048116	-	149138985	149211480	Promoter1k	879.5
chr5	149364061	149364260	200	Up	0.95	6.83166e-05	0.00229409	ENSMUSG00000001687	ENSMUST00000164904	-	149316717	149364365	ProximalPromoter	204.5
chr5	149863501	149863720	220	Up	1.21	7.52455e-05	0.00243615	ENSMUSG00000066551	ENSMUST00000138553	-	149861399	149863953	Promoter1k	342.5
chr5	150480961	150481300	340	Up	0.8	7.4333e-06	0.000530271	ENSMUSG00000051950	ENSMUST00000100404	+	150480804	150565174	Promoter1k	326.5
chr5	151396481	151396920	440	Up	0.87	6.88873e-07	0.000110519	ENSMUSG00000041132	ENSMUST00000016279	-	151374217	151397100	Promoter1k	399.5
chr5	151476541	151476900	360	Up	0.9	4.11713e-08	4.65959e-05	ENSMUSG00000034021	ENSMUST00000038900	+	151476401	151613242	Promoter1k	319.5
chr5	151992461	151992660	200	Down	-1.09	6.8119e-05	0.00228965	ENSMUSG00000016128	ENSMUST00000146814	-	151873838	151992725	ProximalPromoter	164.5
chr5	152170861	152171060	200	Down	-1.8	1.00517e-05	0.00064532	ENSMUSG00000087548	ENSMUST00000138644	+	152171283	152198731	Promoter1k	-322.5
chr6	3570401	3570620	220	Down	-4.42	8.45792e-06	0.0005802						OtherIntergenic	NA
chr6	4551241	4551520	280	Up	0.92	3.64991e-07	0.000106212	ENSMUSG00000015189	ENSMUST00000153963	+	4551145	4558748	ProximalPromoter	235.5
chr6	5676321	5676520	200	Down	-2.06	5.54067e-05	0.00202751	ENSMUSG00000029757	ENSMUST00000153942	+	5675817	5717050	Promoter1k	603.5
chr6	5965601	5965980	380	Down	-3.19	3.19186e-08	4.1643e-05	ENSMUSG00000029757	ENSMUST00000115554	+	5675811	5978039	Genebody	289980
chr6	6809881	6810080	200	Down	-2.48	6.52129e-05	0.00222623	ENSMUSG00000090063	ENSMUST00000159827	-	6770188	6811648	Promoter3k	1667.5
chr6	6810341	6810660	320	Down	-1.91	6.72093e-05	0.00226804	ENSMUSG00000090063	ENSMUST00000159827	-	6770188	6811648	Promoter3k	1147.5
chr6	7794721	7795280	560	Up	1.13	8.46631e-06	0.0005802	ENSMUSG00000042460	ENSMUST00000040159	+	7794841	7822047	ProximalPromoter	159.5
chr6	8159161	8159420	260	Up	0.85	1.83255e-05	0.000983236	ENSMUSG00000042447	ENSMUST00000040017	+	8159221	8186274	ProximalPromoter	69.5
chr6	8459401	8459820	420	Up	0.85	5.18579e-07	0.000106212	ENSMUSG00000087305	ENSMUST00000148063	-	8438794	8460430	Promoter1k	819.5
chr6	8460721	8461020	300	Down	-2.44	9.26161e-07	0.000124961	ENSMUSG00000029638	ENSMUST00000064285	+	8459599	8547548	Promoter3k	1271.5
chr6	11856901	11857120	220	Down	-1.48	7.25203e-05	0.00238733	ENSMUSG00000029632	ENSMUST00000031637	-	11850372	11857446	Promoter1k	435.5
chr6	13020601	13020900	300	Down	-1.63	1.50383e-06	0.000167428	ENSMUSG00000029571	ENSMUST00000142211	+	13019815	13021953	Promoter1k	935.5
chr6	13786301	13786600	300	Down	-1.6	6.70279e-06	0.000495283	ENSMUSG00000048216	ENSMUST00000115491	-	13785076	13787241	Promoter1k	790.5
chr6	17533921	17534200	280	Down	-1.99	1.13339e-05	0.000699457						OtherIntergenic	NA
chr6	17587141	17587480	340	Up	0.96	8.6935e-06	0.000588995	ENSMUSG00000015733	ENSMUST00000136771	+	17587041	17606397	Promoter1k	269.5
chr6	17587761	17587960	200	Down	-1.65	4.59646e-05	0.00179662	ENSMUSG00000015733	ENSMUST00000136771	+	17587041	17606397	Promoter1k	819.5
chr6	17644321	17644780	460	Up	1.01	1.81026e-06	0.00018923	ENSMUSG00000029534	ENSMUST00000129105	+	17642932	17770447	Promoter3k	1618.5
chr6	21164161	21164420	260	Down	-1.94	1.95245e-05	0.00102646	ENSMUSG00000060882	ENSMUST00000081542	+	21165502	21679805	Promoter3k	-1211.5
chr6	21164941	21165160	220	Up	0.99	1.99931e-06	0.000205584	ENSMUSG00000060882	ENSMUST00000081542	+	21165502	21679805	Promoter1k	-451.5
chr6	21900341	21900540	200	Down	-2.26	4.90894e-05	0.00187066	ENSMUSG00000029670	ENSMUST00000149728	+	21900016	21917671	Promoter1k	424.5
chr6	22021221	22021460	240	Down	-3.14	4.38244e-06	0.000360282	ENSMUSG00000062980	ENSMUST00000156621	+	21975942	22035138	Genebody	45398.5
chr6	23789201	23789560	360	Up	0.99	6.64021e-07	0.000110519	ENSMUSG00000017978	ENSMUST00000164608	-	23546254	23789421	ProximalPromoter	40.5
chr6	24477821	24478120	300	Down	-1.6	4.82209e-06	0.000386788	ENSMUSG00000023089	ENSMUST00000023851	-	24468665	24478013	ProximalPromoter	42.5
chr6	24478221	24478420	200	Down	-100000000	1.45487e-05	0.000833481	ENSMUSG00000029685	ENSMUST00000031696	+	24478143	24520984	ProximalPromoter	177.5
chr6	25758741	25758960	220	Down	-2.23	7.44186e-06	0.000530568	ENSMUSG00000029676	ENSMUST00000136089	-	25748535	25759216	Promoter1k	365.5
chr6	28165621	28165960	340	Up	0.83	2.66874e-05	0.0012626	ENSMUSG00000043340	ENSMUST00000143551	+	28165575	28168902	ProximalPromoter	215.5
chr6	28211061	28211420	360	Up	0.92	4.49643e-07	0.000106212	ENSMUSG00000039841	ENSMUST00000155494	-	28194484	28211932	Promoter1k	691.5
chr6	28211541	28211860	320	Up	0.68	2.67767e-05	0.00126493	ENSMUSG00000039841	ENSMUST00000155494	-	28194484	28211932	ProximalPromoter	231.5
chr6	28212481	28212680	200	Down	-1.9	8.57193e-05	0.00265252	ENSMUSG00000039841	ENSMUST00000035930	-	28190239	28348005	Genebody	135424
chr6	28373661	28373940	280	Up	0.71	5.99381e-06	0.000454464	ENSMUSG00000020440	ENSMUST00000169841	+	28373589	28376346	ProximalPromoter	211.5
chr6	29346481	29346740	260	Up	1.06	2.00542e-05	0.00103964	ENSMUSG00000029769	ENSMUST00000132232	+	29346308	29349449	Promoter1k	302.5
chr6	29997781	29997980	200	Up	0.83	6.03716e-05	0.00213152	ENSMUSG00000058440	ENSMUST00000115212	+	29997987	30103458	ProximalPromoter	-106.5
chr6	29998101	29998480	380	Up	0.99	6.05561e-07	0.000108693	ENSMUSG00000058440	ENSMUST00000148990	+	29998150	30040038	ProximalPromoter	140.5
chr6	30351821	30352220	400	Up	0.71	5.11533e-07	0.000106212	ENSMUSG00000029775	ENSMUST00000132581	+	30351997	30400562	ProximalPromoter	23.5
chr6	30459501	30459780	280	Down	-1.29	6.47055e-06	0.000482911	ENSMUSG00000029782	ENSMUST00000148638	-	30455751	30459724	ProximalPromoter	83.5
chr6	30643061	30643280	220	Down	-2.81	1.56532e-05	0.000882314	ENSMUSG00000029790	ENSMUST00000115130	-	30629087	30643700	Promoter1k	529.5
chr6	30687421	30687640	220	Down	-2.44	3.31684e-06	0.000293233	ENSMUSG00000051855	ENSMUST00000147400	+	30683453	30692836	Genebody	4077.5
chr6	31165801	31166000	200	Down	-2.17	4.90839e-05	0.00187066	ENSMUSG00000044471	ENSMUST00000050386	-	31115524	31168433	Promoter3k	2532.5
chr6	31166301	31166580	280	Up	0.77	2.01694e-06	0.000206453	ENSMUSG00000044471	ENSMUST00000050386	-	31115524	31168433	Promoter3k	1992.5
chr6	31349001	31349320	320	Up	0.79	2.70198e-06	0.000254297	ENSMUSG00000025609	ENSMUST00000133182	+	31348835	31369436	Promoter1k	325.5
chr6	32537881	32538160	280	Up	0.8	0.000310565	0.00843994	ENSMUSG00000029765	ENSMUST00000115096	-	32095925	32538192	ProximalPromoter	171.5
chr6	34425861	34426060	200	Down	-1.88	5.93664e-05	0.00210772	ENSMUSG00000038871	ENSMUST00000045372	+	34426206	34455613	ProximalPromoter	-245.5
chr6	34860621	34860820	200	Up	0.76	7.95144e-05	0.00252121	ENSMUSG00000058486	ENSMUST00000134830	-	34859460	34860842	ProximalPromoter	121.5
chr6	35202941	35203160	220	Down	-1.5	4.56625e-05	0.00179159	ENSMUSG00000073155	ENSMUST00000130875	+	35202715	35211637	Promoter1k	335.5
chr6	36759861	36760060	200	Down	-1.23	5.01544e-05	0.00190012	ENSMUSG00000029838	ENSMUST00000031864	-	36691339	36761361	Promoter3k	1400.5
chr6	37821061	37821280	220	Up	0.81	2.07486e-05	0.00106787	ENSMUSG00000029833	ENSMUST00000153004	+	37820810	37871505	Promoter1k	360.5
chr6	38203701	38204460	760	Up	1.02	7.4044e-07	0.00011327	ENSMUSG00000063455	ENSMUST00000169256	-	38073175	38204009	ProximalPromoter	-71.5
chr6	38330921	38331140	220	Down	-2.2	3.38557e-05	0.00147852	ENSMUSG00000056832	ENSMUST00000162554	+	38331468	38377647	Promoter1k	-437.5
chr6	38384201	38384480	280	Up	0.92	0.000181959	0.00504587	ENSMUSG00000038538	ENSMUST00000090271	+	38383924	38442093	Promoter1k	416.5
chr6	38482961	38483200	240	Down	-2.12	6.90633e-06	0.000504486	ENSMUSG00000019689	ENSMUST00000147651	+	38483501	38489448	Promoter1k	-420.5
chr6	38483361	38483600	240	Down	-1.42	0.000149286	0.00418507	ENSMUSG00000019689	ENSMUST00000147651	+	38483501	38489448	ProximalPromoter	-20.5
chr6	38500541	38500740	200	Down	-2.47	1.95991e-05	0.00102948	ENSMUSG00000029823	ENSMUST00000163047	+	38501333	38555040	Promoter1k	-692.5
chr6	38586921	38587140	220	Up	1.07	6.74152e-05	0.00227169	ENSMUSG00000071537	ENSMUST00000096030	-	38576659	38587239	ProximalPromoter	208.5
chr6	38612901	38613360	460	Up	1.05	1.78423e-07	0.000101826	ENSMUSG00000079598	ENSMUST00000114874	+	38613068	38630863	ProximalPromoter	62.5
chr6	38825541	38825860	320	Up	0.87	1.19787e-06	0.000143311	ENSMUSG00000029925	ENSMUST00000162521	+	38825402	38902972	Promoter1k	298.5
chr6	38825901	38826400	500	Up	1.08	1.4969e-08	2.56856e-05	ENSMUSG00000029925	ENSMUST00000162521	+	38825402	38902972	Promoter1k	748.5
chr6	39068221	39068460	240	Up	1	3.45185e-05	0.00150062	ENSMUSG00000038507	ENSMUST00000038398	-	39036408	39068348	ProximalPromoter	7.5
chr6	39155841	39156120	280	Up	0.61	0.000395928	0.0106797	ENSMUSG00000042599	ENSMUST00000002305	-	39086621	39156788	Promoter1k	807.5
chr6	39327381	39327680	300	Up	0.62	3.50643e-06	0.000304968	ENSMUSG00000029924	ENSMUST00000031987	-	39285984	39327671	ProximalPromoter	140.5
chr6	39507421	39507720	300	Up	0.81	1.08415e-06	0.000135004	ENSMUSG00000038456	ENSMUST00000154149	-	39447135	39507866	Promoter1k	295.5
chr6	39542161	39542400	240	Down	-1.49	0.000213017	0.00586383	ENSMUSG00000086582	ENSMUST00000128218	-	39534090	39542783	Promoter1k	502.5
chr6	39543001	39543260	260	Down	-1.39	6.56676e-08	5.71443e-05	ENSMUSG00000002416	ENSMUST00000146793	+	39542586	39546746	Promoter1k	544.5
chr6	39675181	39675580	400	Up	1.1	1.97788e-07	0.000106212	ENSMUSG00000002413	ENSMUST00000002487	-	39553235	39675462	ProximalPromoter	81.5
chr6	39760221	39760420	200	Down	-2.01	5.68819e-05	0.00206039	ENSMUSG00000029918	ENSMUST00000139992	-	39755240	39760892	Promoter1k	571.5
chr6	40385621	40386200	580	Up	0.69	8.32684e-07	0.000118803	ENSMUSG00000037172	ENSMUST00000039008	-	40357498	40386132	ProximalPromoter	221.5
chr6	40421041	40421300	260	Down	-1.96	1.20484e-05	0.000726879	ENSMUSG00000029911	ENSMUST00000114779	+	40421350	40431822	ProximalPromoter	-179.5
chr6	42274281	42274540	260	Up	0.73	0.000129215	0.00364909	ENSMUSG00000029861	ENSMUST00000095974	-	42265311	42274591	ProximalPromoter	180.5
chr6	42300061	42300320	260	Up	0.73	1.13639e-05	0.000699457	ENSMUSG00000029860	ENSMUST00000168642	+	42300053	42308393	ProximalPromoter	137.5
chr6	43616001	43616280	280	Up	1.12	4.56465e-05	0.00179159	ENSMUSG00000029735	ENSMUST00000150599	-	43541589	43616218	ProximalPromoter	77.5
chr6	47194561	47194880	320	Down	-1.54	2.21065e-05	0.0011121	ENSMUSG00000039419	ENSMUST00000060839	+	47194400	47249569	Promoter1k	320.5
chr6	47544781	47545140	360	Up	0.94	0.000226302	0.00621805	ENSMUSG00000029687	ENSMUST00000133043	-	47502384	47545340	Promoter1k	379.5
chr6	47780261	47780580	320	Up	0.71	9.46395e-06	0.000620053	ENSMUSG00000051499	ENSMUST00000143979	-	47771656	47780567	ProximalPromoter	146.5
chr6	47827781	47828120	340	Up	0.82	6.2308e-07	0.000109091	ENSMUSG00000025821	ENSMUST00000125957	+	47827654	47842812	Promoter1k	296.5
chr6	47997801	47998420	620	Up	1.24	7.55324e-08	6.2147e-05	ENSMUSG00000071477	ENSMUST00000147281	-	47994161	47998113	ProximalPromoter	2.5
chr6	47998601	47998820	220	Up	0.95	0.00124054	0.0329389	ENSMUSG00000092928	ENSMUST00000175187	+	47998701	47998794	ProximalPromoter	9.5
chr6	48036001	48036200	200	Up	0.82	3.49258e-05	0.00150806	ENSMUSG00000057691	ENSMUST00000073124	-	48012393	48036592	Promoter1k	491.5
chr6	48346121	48346400	280	Down	-2.33	3.02647e-08	4.10976e-05	ENSMUSG00000042810	ENSMUST00000127980	+	48345696	48353466	Promoter1k	564.5
chr6	48543681	48543960	280	Up	0.83	5.79113e-05	0.00207958	ENSMUSG00000052751	ENSMUST00000154010	+	48543881	48547386	ProximalPromoter	-60.5
chr6	49213021	49213220	200	Down	-4.26	1.64919e-05	0.000914293	ENSMUSG00000029817	ENSMUST00000101417	-	49193926	49214032	Promoter1k	911.5
chr6	50060421	50060760	340	Up	1.01	7.14877e-06	0.000516012	ENSMUSG00000038388	ENSMUST00000171601	+	50060405	50113634	ProximalPromoter	185.5
chr6	50517181	50517380	200	Down	-2.49	9.64411e-05	0.00282985	ENSMUSG00000085776	ENSMUST00000126537	+	50516736	50544821	Promoter1k	544.5
chr6	51420461	51420680	220	Up	1.06	9.1618e-05	0.00275314	ENSMUSG00000029836	ENSMUST00000094623	+	51420358	51433032	ProximalPromoter	212.5
chr6	51421021	51421240	220	Up	0.84	1.80565e-05	0.000972541	ENSMUSG00000029836	ENSMUST00000153699	+	51420675	51422059	Promoter1k	455.5
chr6	53018161	53018500	340	Up	0.81	2.14748e-05	0.00109509	ENSMUSG00000063568	ENSMUST00000074541	-	52718790	53018625	Promoter1k	294.5
chr6	54381781	54382020	240	Down	-2.2	1.65183e-05	0.000914293	ENSMUSG00000086040	ENSMUST00000126637	+	54379596	54453759	Promoter3k	2304.5
chr6	54545161	54545540	380	Up	0.71	8.35772e-06	0.000575996	ENSMUSG00000038074	ENSMUST00000154907	-	54545257	54547287	Promoter3k	1936.5
chr6	54767001	54767260	260	Up	0.95	9.04269e-06	0.00060246	ENSMUSG00000058446	ENSMUST00000171184	+	54766917	54838605	ProximalPromoter	213.5
chr6	56654041	56654280	240	Down	-1.65	5.87606e-05	0.00210286	ENSMUSG00000091625	ENSMUST00000170382	-	56651058	56654693	Promoter1k	532.5
chr6	56746401	56746620	220	Down	-4.19	5.11328e-05	0.00191557	ENSMUSG00000059486	ENSMUST00000124994	-	56739516	56746741	ProximalPromoter	230.5
chr6	56747301	56747780	480	Up	0.82	4.69246e-07	0.000106212	ENSMUSG00000059486	ENSMUST00000114323	-	56727517	56747730	ProximalPromoter	189.5
chr6	56782021	56782220	200	Up	0.95	5.45881e-05	0.00200466	ENSMUSG00000029781	ENSMUST00000031795	+	56782052	56829352	ProximalPromoter	68.5
chr6	57484741	57484940	200	Down	-1.29	5.58195e-05	0.0020365	ENSMUSG00000037826	ENSMUST00000042766	-	57456495	57485420	Promoter1k	579.5
chr6	57486121	57486340	220	Down	-2.08	7.11674e-05	0.00235644	ENSMUSG00000037826	ENSMUST00000042766	-	57456495	57485420	Promoter1k	-810.5
chr6	58780961	58781180	220	Down	-2.33	3.15177e-05	0.00141323	ENSMUSG00000029804	ENSMUST00000141600	+	58781458	58793722	Promoter1k	-387.5
chr6	58974281	58974500	220	Down	-1.06	1.61809e-05	0.000901945	ENSMUSG00000037709	ENSMUST00000174307	-	58953107	58974498	ProximalPromoter	107.5
chr6	59376681	59376880	200	Down	-4.16	6.06119e-05	0.00213152	ENSMUSG00000045441	ENSMUST00000051065	-	59302454	59376284	Promoter1k	-496.5
chr6	61130641	61130900	260	Up	0.76	3.98939e-05	0.00164575	ENSMUSG00000085849	ENSMUST00000136940	-	61126014	61130804	ProximalPromoter	33.5
chr6	63206281	63206560	280	Up	0.73	3.83308e-05	0.00159997	ENSMUSG00000071424	ENSMUST00000159319	+	63205869	63264065	Promoter1k	551.5
chr6	63209921	63210120	200	Down	-4.14	6.06172e-05	0.00213152	ENSMUSG00000071424	ENSMUST00000159319	+	63205869	63264065	Genebody	4151.5
chr6	70741921	70742220	300	Up	0.75	0.000111907	0.00320075	ENSMUSG00000053604	ENSMUST00000066134	-	70715713	70742226	ProximalPromoter	155.5
chr6	71221041	71221380	340	Down	-1.61	7.07396e-05	0.00234773	ENSMUSG00000055027	ENSMUST00000114188	-	71165335	71272227	Genebody	51016.5
chr6	71390141	71390420	280	Up	0.93	2.853e-05	0.00132041	ENSMUSG00000002222	ENSMUST00000002292	-	71338627	71390631	Promoter1k	350.5
chr6	71444101	71444400	300	Up	0.63	0.000731302	0.0195102	ENSMUSG00000052656	ENSMUST00000114179	+	71443996	71460757	Promoter1k	254.5
chr6	71581601	71581820	220	Down	-2.09	0.000244865	0.00670063	ENSMUSG00000053470	ENSMUST00000167220	-	71538967	71582680	Promoter1k	969.5
chr6	71582621	71582900	280	Up	0.8	1.44238e-06	0.000163582	ENSMUSG00000053470	ENSMUST00000065509	-	71538967	71582899	ProximalPromoter	138.5
chr6	71859041	71859240	200	Down	-1.01	6.34334e-05	0.00219827	ENSMUSG00000049553	ENSMUST00000055296	+	71859046	71929350	ProximalPromoter	94.5
chr6	72547661	72547900	240	Down	-3.09	2.13212e-05	0.00108932	ENSMUSG00000056698	ENSMUST00000152705	-	72537616	72548407	Promoter1k	626.5
chr6	72738841	72739120	280	Up	0.88	1.08924e-05	0.000680234	ENSMUSG00000055799	ENSMUST00000134052	-	72576371	72739248	Promoter1k	267.5
chr6	72848961	72849880	920	Up	1.1	1.02011e-06	0.000130686	ENSMUSG00000055239	ENSMUST00000068697	-	72791107	72849973	Promoter1k	552.5
chr6	72849941	72850320	380	Up	0.89	3.96122e-07	0.000106212	ENSMUSG00000055239	ENSMUST00000068697	-	72791107	72849973	ProximalPromoter	-157.5
chr6	81915401	81915600	200	Down	-1.39	9.8139e-05	0.00285073	ENSMUSG00000030045	ENSMUST00000148025	-	81912415	81915635	ProximalPromoter	134.5
chr6	82724781	82724980	200	Down	-2.38	7.44769e-05	0.00242161	ENSMUSG00000000628	ENSMUST00000000642	-	82675018	82724448	Promoter1k	-432.5
chr6	83059341	83059620	280	Down	-0.74	0.000115219	0.00328495	ENSMUSG00000030037	ENSMUST00000129656	+	83059113	83059933	Promoter1k	367.5
chr6	83065161	83065360	200	Down	-1.26	5.79537e-05	0.00208033	ENSMUSG00000030036	ENSMUST00000032114	+	83065489	83068892	ProximalPromoter	-228.5
chr6	83065481	83065860	380	Up	0.79	3.61362e-07	0.000106212	ENSMUSG00000030036	ENSMUST00000032114	+	83065489	83068892	ProximalPromoter	181.5
chr6	83074401	83074640	240	Down	-2.1	3.10322e-05	0.00139439	ENSMUSG00000030034	ENSMUST00000032109	-	83071821	83075023	Promoter1k	502.5
chr6	83092641	83092860	220	Down	-2.19	3.30641e-05	0.00145293	ENSMUSG00000034930	ENSMUST00000129316	+	83092557	83097669	ProximalPromoter	193.5
chr6	83115841	83116220	380	Up	0.78	4.34364e-07	0.000106212	ENSMUSG00000031865	ENSMUST00000130212	+	83115997	83139576	ProximalPromoter	33.5
chr6	83121521	83121900	380	Down	-2.28	5.47639e-08	5.35293e-05	ENSMUSG00000085782	ENSMUST00000145420	-	83119797	83122548	Promoter1k	837.5
chr6	83136801	83137020	220	Down	-1.88	4.61842e-05	0.00180004	ENSMUSG00000031865	ENSMUST00000141680	+	83129606	83139147	Genebody	7304.5
chr6	83276061	83276420	360	Up	0.89	1.00865e-05	0.000646315	ENSMUSG00000043131	ENSMUST00000133045	+	83276029	83282457	ProximalPromoter	211.5
chr6	83299341	83299640	300	Up	0.74	0.000111834	0.00319933	ENSMUSG00000045160	ENSMUST00000133122	+	83299484	83300394	ProximalPromoter	6.5
chr6	83405941	83406140	200	Up	1.04	2.30673e-06	0.000228482						OtherIntergenic	NA
chr6	83406641	83406840	200	Up	0.95	9.53315e-05	0.00282423						OtherIntergenic	NA
chr6	83781441	83781660	220	Up	0.68	1.17938e-05	0.000716359	ENSMUSG00000045896	ENSMUST00000142806	-	83762850	83781707	ProximalPromoter	156.5
chr6	83818261	83818460	200	Down	-4.15	6.06159e-05	0.00213152						OtherIntergenic	NA
chr6	85283501	85283860	360	Down	-1.34	6.88227e-07	0.000110519	ENSMUSG00000033720	ENSMUST00000113788	-	85249076	85283416	Promoter1k	-264.5
chr6	85401021	85401260	240	Up	0.85	4.56373e-06	0.000371396	ENSMUSG00000030008	ENSMUST00000122907	-	85397673	85401207	ProximalPromoter	66.5
chr6	85452081	85452280	200	Down	-1.3	3.63701e-06	0.000313883	ENSMUSG00000047013	ENSMUST00000161546	-	85419573	85452852	Promoter1k	671.5
chr6	85452681	85452920	240	Up	0.76	3.42081e-06	0.000299269	ENSMUSG00000047013	ENSMUST00000161546	-	85419573	85452852	ProximalPromoter	51.5
chr6	85463341	85463640	300	Up	0.93	2.02132e-06	0.000206514	ENSMUSG00000071341	ENSMUST00000095759	-	85461124	85463583	ProximalPromoter	92.5
chr6	85538101	85538300	200	Down	-1.36	1.34464e-05	0.000790945	ENSMUSG00000063810	ENSMUST00000072018	+	85537524	85652747	Promoter1k	676.5
chr6	85980181	85980380	200	Down	-2.47	8.56898e-06	0.000583986						OtherIntergenic	NA
chr6	85982261	85982500	240	Down	-4.33	1.97886e-05	0.00103311						OtherIntergenic	NA
chr6	86321861	86322160	300	Down	-2.05	7.10344e-06	0.000513569	ENSMUSG00000057278	ENSMUST00000165507	+	86321564	86328896	Promoter1k	446.5
chr6	86388721	86388920	200	Down	-1.42	4.96602e-05	0.00188619	ENSMUSG00000046679	ENSMUST00000143430	+	86388701	86389482	ProximalPromoter	119.5
chr6	86421941	86422260	320	Down	-1.54	0.000141397	0.0039722	ENSMUSG00000085589	ENSMUST00000129343	-	86420798	86430764	Genebody	8663.5
chr6	86475901	86476240	340	Up	1.01	9.85474e-08	7.42505e-05	ENSMUSG00000051695	ENSMUST00000053015	-	86474492	86476165	ProximalPromoter	94.5
chr6	86618741	86618940	200	Up	0.8	7.31014e-05	0.00240183	ENSMUSG00000001156	ENSMUST00000001184	-	86597037	86619153	Promoter1k	312.5
chr6	86802101	86802300	200	Down	-2.33	7.44714e-05	0.00242161	ENSMUSG00000057230	ENSMUST00000156885	+	86801178	86885501	Promoter3k	1022.5
chr6	87788181	87788380	200	Down	-1.93	4.56482e-05	0.00179159	ENSMUSG00000030056	ENSMUST00000089497	-	87768440	87788753	Promoter1k	472.5
chr6	87838181	87838400	220	Down	-1.06	1.29996e-05	0.000771085	ENSMUSG00000030058	ENSMUST00000049966	+	87837921	87840753	Promoter1k	369.5
chr6	87931381	87931600	220	Up	1.31	3.60059e-05	0.00153542	ENSMUSG00000084950	ENSMUST00000134600	+	87930876	87934174	Promoter1k	614.5
chr6	88675141	88675380	240	Down	-2.03	1.2592e-05	0.000752904	ENSMUSG00000033174	ENSMUST00000151699	+	88674463	88675995	Promoter1k	797.5
chr6	88824701	88825000	300	Up	0.83	0.000364712	0.00986944	ENSMUSG00000033152	ENSMUST00000153852	-	88814269	88824983	ProximalPromoter	132.5
chr6	89311761	89312480	720	Up	0.89	8.27334e-07	0.000118544	ENSMUSG00000030084	ENSMUST00000163139	-	89266309	89312607	Promoter1k	486.5
chr6	89594001	89594200	200	Up	0.94	4.66005e-05	0.00181258	ENSMUSG00000000811	ENSMUST00000101171	+	89593981	89625523	ProximalPromoter	119.5
chr6	90319581	90319980	400	Up	0.84	3.71795e-07	0.000106212	ENSMUSG00000034430	ENSMUST00000137483	+	90319611	90324545	ProximalPromoter	169.5
chr6	90758541	90758740	200	Down	-2.2	9.76689e-05	0.00284347	ENSMUSG00000034312	ENSMUST00000101151	-	90609591	90760117	Promoter3k	1476.5
chr6	90938361	90938560	200	Up	1.05	3.16416e-05	0.00141642						OtherIntergenic	NA
chr6	91107201	91107480	280	Down	-1.37	6.04887e-05	0.00213152	ENSMUSG00000034245	ENSMUST00000154389	+	91106811	91109713	Promoter1k	529.5
chr6	91422601	91422820	220	Down	-2.1	9.35201e-06	0.000616388	ENSMUSG00000034203	ENSMUST00000040835	-	91414269	91423417	Promoter1k	706.5
chr6	91634021	91634500	480	Up	0.74	4.98827e-07	0.000106212	ENSMUSG00000030096	ENSMUST00000032185	+	91634060	91709057	ProximalPromoter	200.5
chr6	91635821	91636140	320	Down	-1.32	1.38993e-05	0.000810492	ENSMUSG00000030096	ENSMUST00000032185	+	91634060	91709057	Promoter3k	1920.5
chr6	91636361	91636560	200	Down	-1.68	9.72365e-05	0.0028429	ENSMUSG00000030096	ENSMUST00000032185	+	91634060	91709057	Promoter3k	2400.5
chr6	91793601	91793840	240	Up	0.9	3.52157e-05	0.00151775						OtherIntergenic	NA
chr6	92041501	92042180	680	Up	0.84	9.89444e-07	0.000128959	ENSMUSG00000005893	ENSMUST00000113460	+	92041383	92123051	Promoter1k	457.5
chr6	92430101	92430520	420	Down	-1.95	4.62311e-09	1.19235e-05	ENSMUSG00000030020	ENSMUST00000113445	-	92325377	92431386	Promoter3k	1075.5
chr6	92655901	92656100	200	Up	0.87	9.50389e-05	0.00281743	ENSMUSG00000030020	ENSMUST00000032093	-	92320885	92656139	ProximalPromoter	138.5
chr6	94648581	94648860	280	Down	-3.29	2.07795e-06	0.000210787	ENSMUSG00000030029	ENSMUST00000168957	-	94555230	94649931	Promoter3k	1210.5
chr6	94649721	94649940	220	Up	0.71	6.23305e-05	0.00217117	ENSMUSG00000030029	ENSMUST00000168957	-	94555230	94649931	ProximalPromoter	100.5
chr6	97098201	97098480	280	Down	-1.36	1.91322e-05	0.00101259	ENSMUSG00000035245	ENSMUST00000142116	-	97095317	97098918	Promoter1k	577.5
chr6	99470121	99470360	240	Down	-4.38	9.91973e-06	0.000639281	ENSMUSG00000030068	ENSMUST00000155466	-	99207477	99616791	Genebody	146550
chr6	99470521	99470840	320	Up	1.04	1.43256e-05	0.00083028	ENSMUSG00000030068	ENSMUST00000155466	-	99207477	99616791	Genebody	146110
chr6	99473141	99473340	200	Down	-1.33	6.83365e-05	0.00229409	ENSMUSG00000030068	ENSMUST00000155466	-	99207477	99616791	Genebody	143550
chr6	100236761	100237040	280	Up	1.22	1.20425e-05	0.000726854	ENSMUSG00000072872	ENSMUST00000101118	-	100178559	100237435	Promoter1k	534.5
chr6	100237141	100237360	220	Up	0.99	1.66675e-05	0.000920276	ENSMUSG00000072872	ENSMUST00000101118	-	100178559	100237435	ProximalPromoter	184.5
chr6	100654881	100655160	280	Up	0.94	2.18241e-06	0.000217939	ENSMUSG00000030074	ENSMUST00000141333	+	100654748	100657668	Promoter1k	272.5
chr6	106719621	106719820	200	Down	-1.79	3.47328e-05	0.00150555	ENSMUSG00000013736	ENSMUST00000147084	+	106719163	106720158	Promoter1k	557.5
chr6	107480641	107480900	260	Down	-1.73	3.00674e-05	0.00136829	ENSMUSG00000034648	ENSMUST00000049285	+	107479778	107520204	Promoter1k	992.5
chr6	108612461	108612660	200	Down	-100000000	7.1455e-05	0.00236107	ENSMUSG00000030103	ENSMUST00000163617	+	108610867	108612693	Promoter3k	1693.5
chr6	110596101	110596300	200	Down	-1.33	3.46968e-05	0.00150447	ENSMUSG00000056755	ENSMUST00000174018	+	110595574	111447084	Promoter1k	626.5
chr6	112646741	112646940	200	Down	-3.19	1.92107e-05	0.00101554	ENSMUSG00000086198	ENSMUST00000146834	+	112646770	112654662	ProximalPromoter	70.5
chr6	112996601	112996840	240	Down	-0.95	0.000232044	0.00636929	ENSMUSG00000030264	ENSMUST00000138278	+	112996451	112997672	Promoter1k	269.5
chr6	113144961	113145220	260	Up	0.79	3.64015e-05	0.00154248	ENSMUSG00000042873	ENSMUST00000060787	-	113119617	113145378	Promoter1k	287.5
chr6	113187381	113187700	320	Down	-1.83	7.44219e-05	0.00242161	ENSMUSG00000030269	ENSMUST00000113146	+	113187836	113231196	Promoter1k	-295.5
chr6	113187901	113188140	240	Up	0.62	0.000408592	0.0110146	ENSMUSG00000030269	ENSMUST00000163642	+	113187844	113220788	ProximalPromoter	176.5
chr6	113257361	113257580	220	Up	0.91	2.92234e-06	0.000267125	ENSMUSG00000001632	ENSMUST00000001677	+	113257306	113274617	ProximalPromoter	164.5
chr6	114232781	114232980	200	Up	0.65	3.89266e-05	0.00161929	ENSMUSG00000030310	ENSMUST00000112994	+	114232628	114255401	Promoter1k	252.5
chr6	114918581	114918840	260	Up	0.69	0.00011723	0.00333804	ENSMUSG00000030315	ENSMUST00000147639	-	114812338	114919198	Promoter1k	487.5
chr6	115310881	115311140	260	Up	1.19	4.00155e-06	0.000336889	ENSMUSG00000000440	ENSMUST00000171644	+	115311238	115440419	ProximalPromoter	-227.5
chr6	115757801	115758000	200	Down	-2.48	8.40513e-05	0.00261504	ENSMUSG00000057841	ENSMUST00000081840	-	115755522	115758765	Promoter1k	864.5
chr6	115943101	115943320	220	Down	-1.64	0.000277719	0.00756726	ENSMUSG00000030123	ENSMUST00000088816	-	115904828	115945023	Promoter3k	1812.5
chr6	115944741	115944960	220	Up	1.18	2.49425e-05	0.00120285	ENSMUSG00000030123	ENSMUST00000088816	-	115904828	115945023	ProximalPromoter	172.5
chr6	116006741	116007040	300	Down	-1.12	9.77621e-07	0.000127971	ENSMUSG00000030126	ENSMUST00000173140	-	115993189	116006973	ProximalPromoter	82.5
chr6	116143301	116143520	220	Up	1.12	2.49106e-05	0.00120208	ENSMUSG00000030126	ENSMUST00000088896	-	115968635	116143504	ProximalPromoter	93.5
chr6	116214181	116214500	320	Up	0.63	0.000825275	0.0219954	ENSMUSG00000042213	ENSMUST00000153244	+	116214262	116255888	ProximalPromoter	78.5
chr6	116288041	116288400	360	Up	0.65	1.25599e-06	0.000147672	ENSMUSG00000025702	ENSMUST00000126376	+	116288081	116326820	ProximalPromoter	139.5
chr6	117829601	117829940	340	Down	-1.15	1.82534e-05	0.000981175						OtherIntergenic	NA
chr6	117961301	117961820	520	Up	0.8	6.27887e-07	0.000109504	ENSMUSG00000030134	ENSMUST00000032230	+	117961391	118041564	ProximalPromoter	169.5
chr6	118368981	118369180	200	Down	-2.15	9.91262e-06	0.000639281	ENSMUSG00000030138	ENSMUST00000032237	-	118333400	118369435	Promoter1k	354.5
chr6	118428861	118429160	300	Down	-1.29	4.60747e-06	0.000373832	ENSMUSG00000072623	ENSMUST00000161170	-	118411967	118429338	Promoter1k	327.5
chr6	119056301	119056520	220	Down	-2.12	3.62254e-05	0.00153842	ENSMUSG00000051331	ENSMUST00000112793	-	118543909	119146249	Genebody	89838.5
chr6	119057441	119057680	240	Up	0.86	3.62884e-05	0.00153917	ENSMUSG00000051331	ENSMUST00000112793	-	118543909	119146249	Genebody	88688.5
chr6	119057721	119057920	200	Up	1	1.1673e-05	0.000709984	ENSMUSG00000051331	ENSMUST00000112793	-	118543909	119146249	Genebody	88428.5
chr6	119124961	119125160	200	Down	-2.52	9.64296e-05	0.00282985	ENSMUSG00000051331	ENSMUST00000112793	-	118543909	119146249	Genebody	21188.5
chr6	119429481	119429860	380	Up	1.17	1.36063e-05	0.000797775	ENSMUSG00000030170	ENSMUST00000119369	-	119382551	119494336	Genebody	64665.5
chr6	119430641	119430900	260	Down	-1.12	0.00101321	0.0269453	ENSMUSG00000030019	ENSMUST00000032094	+	119429685	119433904	Promoter3k	1085.5
chr6	119853341	119853540	200	Down	-3.3	5.21424e-05	0.00194143	ENSMUSG00000030166	ENSMUST00000159356	+	119852722	119863115	Promoter1k	718.5
chr6	119986841	119987060	220	Down	-1.82	1.47946e-05	0.000844882	ENSMUSG00000045962	ENSMUST00000159397	-	119903667	119988625	Promoter3k	1674.5
chr6	120307601	120307820	220	Down	-100000000	9.33398e-07	0.000125433	ENSMUSG00000030177	ENSMUST00000146667	-	120300225	120314374	Genebody	6663.5
chr6	120313761	120314000	240	Down	-1.16	8.04362e-05	0.00254185	ENSMUSG00000030177	ENSMUST00000146667	-	120300225	120314374	Promoter1k	493.5
chr6	120440521	120440720	200	Down	-3.6	6.06088e-05	0.00213152						OtherIntergenic	NA
chr6	120441321	120441520	200	Down	-2.17	6.95177e-05	0.00232327	ENSMUSG00000072800	ENSMUST00000100995	-	120442105	120443977	Promoter3k	2556.5
chr6	120443281	120443480	200	Up	1.16	7.72489e-06	0.000544126	ENSMUSG00000072800	ENSMUST00000100995	-	120442105	120443977	Promoter1k	596.5
chr6	120443501	120443800	300	Up	0.75	2.00787e-05	0.00104051	ENSMUSG00000072800	ENSMUST00000100995	-	120442105	120443977	Promoter1k	326.5
chr6	120481061	120481280	220	Up	0.55	0.000492901	0.0132316	ENSMUSG00000058979	ENSMUST00000125666	-	120470809	120481308	ProximalPromoter	137.5
chr6	120616081	120616620	540	Up	1.18	2.25211e-07	0.000106212	ENSMUSG00000071226	ENSMUST00000148346	+	120616386	120674938	ProximalPromoter	-35.5
chr6	122289461	122290020	560	Up	0.92	3.28638e-07	0.000106212	ENSMUSG00000040669	ENSMUST00000159384	-	122283412	122290242	Promoter1k	501.5
chr6	122435941	122436440	500	Up	1.01	1.73908e-09	9.32937e-06	ENSMUSG00000040649	ENSMUST00000068242	-	122403118	122436331	ProximalPromoter	140.5
chr6	122619661	122619920	260	Down	-2.28	5.90061e-05	0.00210333						OtherIntergenic	NA
chr6	122769981	122770280	300	Up	0.65	2.6462e-06	0.000250453	ENSMUSG00000079540	ENSMUST00000112575	-	122763643	122770632	Promoter1k	501.5
chr6	124364841	124365040	200	Up	0.83	8.68807e-05	0.00266997	ENSMUSG00000005069	ENSMUST00000035861	-	124346849	124365055	ProximalPromoter	114.5
chr6	124612921	124613120	200	Up	1.2	9.66726e-05	0.00283267	ENSMUSG00000004270	ENSMUST00000135516	+	124613044	124654388	ProximalPromoter	-23.5
chr6	124662281	124662580	300	Up	0.67	4.32673e-05	0.0017301	ENSMUSG00000004264	ENSMUST00000150847	+	124662353	124663086	ProximalPromoter	77.5
chr6	124706321	124706820	500	Up	1.1	1.06839e-06	0.000133699	ENSMUSG00000004263	ENSMUST00000088357	-	124692561	124706542	ProximalPromoter	-28.5
chr6	124807301	124807500	200	Up	0.99	2.77637e-05	0.00129558	ENSMUSG00000023191	ENSMUST00000135127	-	124791223	124807747	Promoter1k	346.5
chr6	124867421	124867980	560	Up	0.94	4.18136e-07	0.000106212	ENSMUSG00000030122	ENSMUST00000032216	-	124863698	124867964	Promoter1k	263.5
chr6	124881401	124881660	260	Up	0.77	9.24584e-06	0.000612042	ENSMUSG00000030120	ENSMUST00000032214	+	124881405	124886156	ProximalPromoter	125.5
chr6	124959161	124959640	480	Up	0.88	7.50059e-06	0.000533652	ENSMUSG00000038346	ENSMUST00000144308	+	124959293	124981922	ProximalPromoter	107.5
chr6	125046421	125046620	200	Up	0.91	6.54674e-05	0.0022322	ENSMUSG00000063870	ENSMUST00000155932	+	125046194	125047389	Promoter1k	326.5
chr6	125047721	125048020	300	Down	-1.43	0.000107033	0.00307446	ENSMUSG00000063870	ENSMUST00000155261	+	125046586	125050538	Promoter3k	1284.5
chr6	125661501	125661720	220	Down	-1.73	2.17122e-05	0.00110125	ENSMUSG00000038115	ENSMUST00000161293	+	125661493	125743625	ProximalPromoter	117.5
chr6	127719161	127719420	260	Up	0.9	0.000691035	0.0184506	ENSMUSG00000030350	ENSMUST00000032500	-	127639028	127719490	ProximalPromoter	199.5
chr6	128093221	128093460	240	Up	1.07	2.58323e-05	0.00123599	ENSMUSG00000030352	ENSMUST00000127075	-	128031854	128093612	Promoter1k	271.5
chr6	128312701	128313240	540	Up	0.83	2.64936e-07	0.000106212	ENSMUSG00000001517	ENSMUST00000123988	+	128312984	128318980	ProximalPromoter	-13.5
chr6	128373921	128374120	200	Down	-1.79	3.95782e-05	0.00163581	ENSMUSG00000001518	ENSMUST00000133994	-	128365647	128374948	Promoter1k	927.5
chr6	128749421	128749640	220	Down	-1.95	4.15043e-05	0.00167751						OtherIntergenic	NA
chr6	129484801	129485140	340	Down	-1.49	6.99296e-06	0.00050915	ENSMUSG00000030161	ENSMUST00000032264	+	129483217	129492349	Promoter3k	1753.5
chr6	131338021	131338260	240	Up	0.98	0.000104522	0.00300748	ENSMUSG00000030189	ENSMUST00000081659	-	131314875	131338231	ProximalPromoter	90.5
chr6	133054961	133055200	240	Down	-1.7	2.79787e-05	0.00130063	ENSMUSG00000072704	ENSMUST00000100864	+	133055256	133057765	ProximalPromoter	-175.5
chr6	133985741	133986020	280	Up	0.86	2.27824e-05	0.00113585	ENSMUSG00000030199	ENSMUST00000111963	+	133985717	134220176	ProximalPromoter	163.5
chr6	134516041	134516240	200	Down	-1.64	1.1401e-05	0.00070006	ENSMUSG00000030201	ENSMUST00000126836	-	134463240	134516983	Promoter1k	842.5
chr6	134516381	134516680	300	Up	0.81	5.07122e-05	0.00191489	ENSMUSG00000030201	ENSMUST00000126836	-	134463240	134516983	Promoter1k	452.5
chr6	134741981	134742320	340	Up	1.03	5.13748e-08	5.21976e-05	ENSMUSG00000030203	ENSMUST00000065273	-	134665487	134742493	Promoter1k	342.5
chr6	134780541	134780740	200	Down	-1.11	8.90229e-05	0.00270546	ENSMUSG00000032652	ENSMUST00000145643	+	134780245	134799612	Promoter1k	395.5
chr6	136776921	136777120	200	Down	-1.59	6.41458e-05	0.00221302	ENSMUSG00000030216	ENSMUST00000116514	-	136762174	136776754	Promoter1k	-266.5
chr6	137597241	137597440	200	Up	0.85	9.8166e-06	0.000636626	ENSMUSG00000015766	ENSMUST00000156916	-	137520710	137597721	Promoter1k	380.5
chr6	137683081	137683320	240	Down	-1.36	0.000234788	0.00644197	ENSMUSG00000030224	ENSMUST00000064910	+	137683598	137700453	Promoter1k	-397.5
chr6	140372321	140372660	340	Up	1.16	3.15254e-06	0.000283758	ENSMUSG00000030231	ENSMUST00000032358	+	140372619	140543427	ProximalPromoter	-128.5
chr6	140372681	140373220	540	Up	0.73	5.95994e-07	0.000108296	ENSMUSG00000030231	ENSMUST00000032358	+	140372619	140543427	Promoter1k	331.5
chr6	140572621	140572820	200	Up	0.71	2.94786e-05	0.00135255	ENSMUSG00000030232	ENSMUST00000162203	+	140572209	140599882	Promoter1k	511.5
chr6	142294501	142294700	200	Down	-1.59	4.79882e-05	0.00184876	ENSMUSG00000041671	ENSMUST00000137098	+	142294197	142310571	Promoter1k	403.5
chr6	142705401	142705680	280	Up	0.57	0.000202029	0.00557508	ENSMUSG00000030282	ENSMUST00000133248	+	142705273	142719110	Promoter1k	267.5
chr6	143114961	143115460	500	Down	-1.97	2.30743e-07	0.000106212	ENSMUSG00000030275	ENSMUST00000032413	+	143115749	143157062	Promoter1k	-538.5
chr6	143115781	143116020	240	Up	0.7	4.84554e-06	0.000387973	ENSMUSG00000030275	ENSMUST00000032413	+	143115749	143157062	ProximalPromoter	151.5
chr6	145160101	145160300	200	Down	-1.68	6.89547e-05	0.00231173	ENSMUSG00000040370	ENSMUST00000126007	+	145159689	145163488	Promoter1k	511.5
chr6	145198081	145198300	220	Up	0.76	7.87605e-06	0.00055332	ENSMUSG00000030265	ENSMUST00000155145	-	145195223	145198722	Promoter1k	531.5
chr6	145198401	145198640	240	Up	1	1.04985e-05	0.00066352	ENSMUSG00000030265	ENSMUST00000155145	-	145195223	145198722	ProximalPromoter	201.5
chr6	145198821	145199060	240	Up	0.91	1.8484e-05	0.000986849	ENSMUSG00000086013	ENSMUST00000139612	+	145199048	145200369	ProximalPromoter	-107.5
chr6	145812641	145812840	200	Down	-1.96	6.4471e-05	0.00222193	ENSMUSG00000030256	ENSMUST00000111703	-	145812024	145813822	Promoter3k	1081.5
chr6	146527021	146527240	220	Down	-2.04	2.67601e-06	0.000253017	ENSMUSG00000040242	ENSMUST00000147862	+	146526463	146535830	Promoter1k	667.5
chr6	146673541	146673820	280	Up	0.72	0.000291993	0.00794327	ENSMUSG00000001630	ENSMUST00000111644	+	146673557	146725078	ProximalPromoter	123.5
chr6	147039581	147039880	300	Down	-1.22	3.77137e-05	0.00158463	ENSMUSG00000040102	ENSMUST00000171932	+	147039662	147061300	ProximalPromoter	68.5
chr6	148391021	148391320	300	Down	-1.96	2.45249e-05	0.00119128	ENSMUSG00000030306	ENSMUST00000100772	-	148180951	148392911	Promoter3k	1740.5
chr6	148392581	148392980	400	Up	1.03	1.10724e-06	0.000136918	ENSMUSG00000030306	ENSMUST00000100772	-	148180951	148392911	ProximalPromoter	130.5
chr6	148893101	148893380	280	Up	1.04	5.77033e-05	0.00207587	ENSMUSG00000039985	ENSMUST00000127063	-	148892911	148894965	Promoter3k	1724.5
chr6	149137461	149137700	240	Down	-1.46	8.25343e-05	0.0025864	ENSMUSG00000068250	ENSMUST00000111535	-	149105668	149137234	Promoter1k	-346.5
chr6	149258341	149258660	320	Down	-1.92	1.03969e-06	0.000131297	ENSMUSG00000032712	ENSMUST00000137983	+	149258094	149258977	Promoter1k	406.5
chr7	3644821	3645140	320	Down	-1.66	3.75614e-05	0.00158042	ENSMUSG00000035585	ENSMUST00000108630	+	3644976	3652625	ProximalPromoter	4.5
chr7	4071081	4071380	300	Up	0.76	3.83088e-06	0.000325174	ENSMUSG00000030428	ENSMUST00000148760	+	4071157	4077221	ProximalPromoter	73.5
chr7	4072061	4072260	200	Up	1.44	3.41838e-06	0.000299264	ENSMUSG00000030428	ENSMUST00000151959	+	4071821	4077162	Promoter1k	339.5
chr7	4396601	4396840	240	Down	-1.46	8.74678e-05	0.0026752	ENSMUSG00000008435	ENSMUST00000154033	-	4395803	4397228	Promoter1k	507.5
chr7	4642321	4642840	520	Up	1.03	7.31637e-07	0.000112397	ENSMUSG00000035390	ENSMUST00000048248	+	4642529	4667599	ProximalPromoter	51.5
chr7	4691741	4691940	200	Up	1.02	8.25734e-05	0.00258684	ENSMUSG00000059851	ENSMUST00000135541	+	4691754	4693690	ProximalPromoter	86.5
chr7	4788101	4788360	260	Up	1.18	3.72388e-06	0.00031846	ENSMUSG00000084815	ENSMUST00000132587	-	4788068	4796298	Genebody	8067.5
chr7	4866901	4867120	220	Up	0.96	1.21238e-05	0.000730227	ENSMUSG00000074406	ENSMUST00000116354	+	4866818	4873605	ProximalPromoter	192.5
chr7	4948321	4948600	280	Down	-1.98	2.19724e-05	0.00110806	ENSMUSG00000051550	ENSMUST00000160225	-	4944453	4947760	Promoter1k	-700.5
chr7	4967041	4967240	200	Up	1.01	9.06342e-05	0.00274015	ENSMUSG00000051184	ENSMUST00000086349	+	4967102	4970088	ProximalPromoter	38.5
chr7	4972081	4972440	360	Up	0.73	1.14905e-06	0.00013946	ENSMUSG00000074405	ENSMUST00000085427	+	4972171	4984740	ProximalPromoter	89.5
chr7	4989901	4990120	220	Up	0.81	7.32085e-06	0.000524481	ENSMUSG00000043290	ENSMUST00000062428	-	4986040	4990048	ProximalPromoter	37.5
chr7	5003121	5003400	280	Up	0.74	1.30514e-05	0.000773132	ENSMUSG00000055633	ENSMUST00000069324	+	5003133	5005324	ProximalPromoter	127.5
chr7	5012861	5013060	200	Down	-1.52	7.54653e-05	0.00243964	ENSMUSG00000035228	ENSMUST00000045543	+	5008798	5012387	Genebody	4162.5
chr7	5014401	5014720	320	Down	-1.45	1.14262e-05	0.00070037	ENSMUSG00000030435	ENSMUST00000005041	+	5013744	5031534	Promoter1k	816.5
chr7	6107421	6107660	240	Up	0.92	6.90566e-06	0.000504486	ENSMUSG00000046792	ENSMUST00000094870	-	6083090	6107573	ProximalPromoter	32.5
chr7	6238921	6239120	200	Down	-2.64	8.4054e-05	0.00261504	ENSMUSG00000054893	ENSMUST00000153840	+	6238194	6252561	Promoter1k	826.5
chr7	6282001	6282240	240	Down	-2.9	6.45499e-06	0.000482287	ENSMUSG00000030443	ENSMUST00000127658	-	6275251	6282880	Promoter1k	759.5
chr7	6681721	6681980	260	Down	-1.76	2.68443e-05	0.00126579	ENSMUSG00000002265	ENSMUST00000155910	-	6674643	6683130	Promoter3k	1279.5
chr7	7251161	7251360	200	Up	0.93	2.66233e-05	0.00126079	ENSMUSG00000000605	ENSMUST00000163933	-	7236812	7251471	ProximalPromoter	210.5
chr7	13507881	13508080	200	Down	-1.39	7.70129e-05	0.00246678	ENSMUSG00000012848	ENSMUST00000131795	+	13507684	13508713	Promoter1k	296.5
chr7	13535401	13535600	200	Down	-1.89	3.38297e-05	0.00147786	ENSMUSG00000091727	ENSMUST00000168035	-	13533940	13547117	Genebody	11616.5
chr7	13623041	13623240	200	Up	0.98	4.91323e-05	0.00187091	ENSMUSG00000005575	ENSMUST00000156389	-	13621790	13623622	Promoter1k	481.5
chr7	13623881	13624100	220	Down	-1.66	3.39499e-06	0.000297786	ENSMUSG00000005575	ENSMUST00000156389	-	13621790	13623622	Promoter1k	-368.5
chr7	16857601	16857840	240	Down	-2.52	1.24845e-06	0.00014726	ENSMUSG00000091811	ENSMUST00000169612	-	16857362	16859041	Promoter3k	1320.5
chr7	16871121	16871400	280	Down	-1.82	1.98021e-06	0.000203974	ENSMUSG00000041375	ENSMUST00000145519	-	16868172	16871374	ProximalPromoter	113.5
chr7	16871881	16872080	200	Up	1.02	8.93574e-06	0.000597427	ENSMUSG00000041375	ENSMUST00000146609	-	16868103	16872144	ProximalPromoter	163.5
chr7	16897041	16897240	200	Down	-2.84	4.27443e-05	0.00171365	ENSMUSG00000002083	ENSMUST00000136781	+	16895803	16899087	Promoter3k	1337.5
chr7	16897541	16897860	320	Up	1.1	3.86852e-06	0.000327929	ENSMUSG00000002083	ENSMUST00000136781	+	16895803	16899087	Promoter3k	1897.5
chr7	16986521	16986860	340	Up	0.8	5.25046e-06	0.000412155	ENSMUSG00000059273	ENSMUST00000079583	+	16986544	17020377	ProximalPromoter	146.5
chr7	17038181	17038540	360	Up	0.7	2.17719e-05	0.0011031	ENSMUSG00000019158	ENSMUST00000019302	+	17038127	17040838	ProximalPromoter	233.5
chr7	17199541	17199820	280	Up	0.64	0.000315673	0.00857529	ENSMUSG00000058230	ENSMUST00000171937	-	17081600	17200286	Promoter1k	605.5
chr7	17401581	17402220	640	Up	0.92	3.206e-05	0.00142769	ENSMUSG00000030374	ENSMUST00000108495	+	17401665	17426273	ProximalPromoter	235.5
chr7	17402501	17402760	260	Down	-1.37	9.20493e-06	0.000610237	ENSMUSG00000030374	ENSMUST00000108495	+	17401665	17426273	Promoter1k	965.5
chr7	17459901	17460180	280	Down	-2.39	3.75153e-06	0.000320339	ENSMUSG00000091869	ENSMUST00000165658	-	17456702	17460235	ProximalPromoter	194.5
chr7	17460581	17460840	260	Up	0.93	0.00315937	0.0836722	ENSMUSG00000078794	ENSMUST00000108493	+	17460665	17472650	ProximalPromoter	45.5
chr7	17510001	17510220	220	Down	-2.41	8.40473e-05	0.00261504	ENSMUSG00000019370	ENSMUST00000019514	-	17500727	17509463	Promoter1k	-647.5
chr7	19511281	19511480	200	Up	1.32	2.57507e-05	0.001235	ENSMUSG00000030411	ENSMUST00000172835	+	19511236	19547406	ProximalPromoter	144.5
chr7	19576981	19577220	240	Down	-1.03	8.69736e-05	0.00266997	ENSMUSG00000048481	ENSMUST00000130268	+	19576593	19577845	Promoter1k	507.5
chr7	19661441	19661660	220	Up	0.96	0.000167112	0.00465755	ENSMUSG00000030410	ENSMUST00000032570	+	19661597	19668125	ProximalPromoter	-46.5
chr7	19661761	19662080	320	Up	0.91	3.80221e-08	4.3653e-05	ENSMUSG00000030410	ENSMUST00000108478	+	19661663	19668124	Promoter1k	257.5
chr7	19761881	19762140	260	Up	0.67	5.89622e-05	0.00210333	ENSMUSG00000040811	ENSMUST00000117338	+	19761769	19791606	ProximalPromoter	241.5
chr7	19856681	19857040	360	Up	0.83	4.26897e-07	0.000106212	ENSMUSG00000030403	ENSMUST00000032561	-	19842277	19857166	Promoter1k	305.5
chr7	20250201	20250460	260	Up	0.79	3.68034e-05	0.00155656	ENSMUSG00000002981	ENSMUST00000055242	-	20216929	20250379	ProximalPromoter	48.5
[truncated: 3,066 more rows]

## Sheet: diff.k9m2.res
Chrom	Start	End	Length	Event	logFC	pval	padj	GName	TName	Strand	TSS	TES	Feature	D2TSS
chr1	3072321	3072540	220	Up	3.62	5.09755e-05	0.000849592						Pericentromere	NA
chr1	3341161	3341360	200	Up	4.6	2.60926e-05	0.000615204	ENSMUSG00000051951	ENSMUST00000070533	-	3204562	3661579	Genebody	320318
chr1	3341401	3341600	200	Down	-2.82	8.12172e-05	0.00112109	ENSMUSG00000051951	ENSMUST00000070533	-	3204562	3661579	Genebody	320078
chr1	3364881	3365100	220	Down	-4.67	4.41335e-07	0.000103485	ENSMUSG00000051951	ENSMUST00000070533	-	3204562	3661579	Genebody	296588
chr1	3475801	3476040	240	Up	4.52	1.82462e-05	0.000501067	ENSMUSG00000089699	ENSMUST00000161581	+	3456667	3503634	Genebody	19253.5
chr1	3503561	3503760	200	Up	4.5	1.82461e-05	0.000501067	ENSMUSG00000051951	ENSMUST00000070533	-	3204562	3661579	Genebody	157918
chr1	3899201	3899400	200	Up	3.47	9.2232e-05	0.00121658						OtherIntergenic	NA
chr1	3902641	3902840	200	Up	100000000	7.31151e-06	0.000331282						OtherIntergenic	NA
chr1	4187441	4187640	200	Down	-3.15	8.05756e-05	0.00111433						OtherIntergenic	NA
chr1	4191661	4191860	200	Up	3.15	4.24123e-05	0.000765689						OtherIntergenic	NA
chr1	4528481	4528680	200	Up	2.78	6.60669e-05	0.000969985						OtherIntergenic	NA
chr1	4611241	4611440	200	Up	3.02	1.90775e-05	0.000507574						OtherIntergenic	NA
chr1	4628861	4629180	320	Up	4.18	1.01051e-06	0.000139794						OtherIntergenic	NA
chr1	4927521	4927720	200	Up	100000000	1.38726e-05	0.00043753	ENSMUSG00000002459	ENSMUST00000156289	-	4912608	5009460	Genebody	81839.5
chr1	5213621	5213820	200	Up	4.44	3.42085e-05	0.000708714						OtherIntergenic	NA
chr1	5217461	5217660	200	Down	-2.57	2.0835e-05	0.000546781						OtherIntergenic	NA
chr1	5384901	5385100	200	Up	3.54	4.24122e-05	0.000765689						OtherIntergenic	NA
chr1	5514361	5514600	240	Up	3.15	2.15818e-05	0.000554578						OtherIntergenic	NA
chr1	5926561	5926800	240	Up	4.76	1.59883e-06	0.00017649						OtherIntergenic	NA
chr1	5934721	5934920	200	Down	-2.5	4.35627e-05	0.000777262						OtherIntergenic	NA
chr1	6598301	6598600	300	Up	2.48	1.17392e-05	0.00041927	ENSMUSG00000033740	ENSMUST00000131494	+	6477411	6851021	Genebody	121040
chr1	7261021	7261220	200	Down	-2.34	7.62639e-05	0.00106306						Genedesert	NA
chr1	7648841	7649060	220	Up	4.45	3.42086e-05	0.000708714						Genedesert	NA
chr1	7792281	7792520	240	Up	3.73	5.85451e-05	0.000943264						Genedesert	NA
chr1	7961961	7962160	200	Down	-3.38	1.77931e-05	0.000501067						Genedesert	NA
chr1	8315601	8315840	240	Down	-2.91	7.79857e-06	0.000331282						Genedesert	NA
chr1	8317041	8317280	240	Down	-2.03	4.25847e-05	0.000767628						Genedesert	NA
chr1	8469941	8470140	200	Down	-3.57	1.30862e-05	0.000436738	ENSMUSG00000025909	ENSMUST00000027042	-	8353555	8773024	Genebody	302984
chr1	8673801	8674000	200	Up	3.16	4.11241e-05	0.000765689	ENSMUSG00000025909	ENSMUST00000027042	-	8353555	8773024	Genebody	99123.5
chr1	8773101	8773300	200	Up	4.37	6.18208e-05	0.000947925	ENSMUSG00000025909	ENSMUST00000115488	-	8353555	8794024	Genebody	20823.5
chr1	8794101	8794300	200	Down	-4.38	3.98322e-06	0.000244309	ENSMUSG00000025909	ENSMUST00000134075	-	8771611	9289590	Genebody	495390
chr1	9490201	9490400	200	Up	3.55	5.25053e-05	0.000866451						OtherIntergenic	NA
chr1	10491441	10491680	240	Up	4.8	8.63792e-07	0.000133269	ENSMUSG00000042501	ENSMUST00000035577	-	10314807	10710026	Genebody	218466
chr1	10608821	10609020	200	Down	-3.01	3.6822e-05	0.000746556	ENSMUSG00000042501	ENSMUST00000140938	-	10585446	10709986	Genebody	101066
chr1	11000521	11000720	200	Down	-2.19	8.20767e-05	0.0011306	ENSMUSG00000048960	ENSMUST00000027056	+	10983545	11293763	Genebody	17075.5
chr1	11076881	11077100	220	Down	-3.23	1.64689e-05	0.000495584	ENSMUSG00000048960	ENSMUST00000027056	+	10983545	11293763	Genebody	93445.5
chr1	11349861	11350060	200	Down	-2.46	5.91334e-05	0.000943264						OtherIntergenic	NA
chr1	12059001	12059220	220	Up	4.53	1.82462e-05	0.000501067						OtherIntergenic	NA
chr1	12060101	12060300	200	Down	-2.35	7.6263e-05	0.00106306						OtherIntergenic	NA
chr1	12107061	12107260	200	Down	-2.39	7.4394e-05	0.00105118						OtherIntergenic	NA
chr1	12917261	12917460	200	Down	-2.89	8.93512e-05	0.00118586	ENSMUSG00000025938	ENSMUST00000147606	-	12869763	12980995	Genebody	63634.5
chr1	13064101	13064300	200	Up	100000000	2.05633e-06	0.0001888						OtherIntergenic	NA
chr1	13663141	13663340	200	Down	-3.37	5.48428e-05	0.000897096	ENSMUSG00000067813	ENSMUST00000088542	+	13658851	13691804	Genebody	4389.5
chr1	13682241	13682520	280	Down	-2.21	5.25559e-05	0.000866451	ENSMUSG00000067813	ENSMUST00000088542	+	13658851	13691804	Genebody	23529.5
chr1	13763421	13763640	220	Up	2.93	7.27979e-05	0.00103156	ENSMUSG00000077368	ENSMUST00000104180	-	13764414	13764545	Promoter3k	1014.5
chr1	13792621	13792820	200	Down	-3.45	5.03189e-05	0.000849592						OtherIntergenic	NA
chr1	14228541	14228740	200	Up	2.81	6.6067e-05	0.000969985	ENSMUSG00000025932	ENSMUST00000080664	-	14159034	14274060	Genebody	45419.5
chr1	15140461	15140660	200	Down	-3.87	6.79511e-06	0.000331282						OtherIntergenic	NA
chr1	15266001	15266200	200	Down	-2.08	4.25833e-05	0.000767628						OtherIntergenic	NA
chr1	15284421	15284620	200	Up	2.24	5.25536e-05	0.000866451						OtherIntergenic	NA
chr1	15341441	15341640	200	Up	100000000	2.05635e-06	0.0001888	ENSMUSG00000092083	ENSMUST00000171715	+	15302532	15701710	Genebody	39008.5
chr1	15562821	15563020	200	Down	-2.88	3.38481e-05	0.000708714	ENSMUSG00000092083	ENSMUST00000171715	+	15302532	15701710	Genebody	260388
chr1	15650181	15650380	200	Up	100000000	7.82343e-06	0.000331282	ENSMUSG00000092083	ENSMUST00000171715	+	15302532	15701710	Genebody	347748
chr1	15688541	15688840	300	Up	3.34	1.28754e-05	0.000436738	ENSMUSG00000092083	ENSMUST00000171715	+	15302532	15701710	Genebody	386158
chr1	16141781	16142100	320	Up	4.89	1.24417e-05	0.000436738						OtherIntergenic	NA
chr1	16265701	16265960	260	Up	3.69	1.01365e-05	0.0003745	ENSMUSG00000025920	ENSMUST00000162627	-	16218884	16509309	Genebody	243478
chr1	16465041	16465260	220	Down	-3.24	1.40692e-05	0.00043753	ENSMUSG00000025920	ENSMUST00000115359	-	16449795	16509341	Genebody	44190.5
chr1	16554661	16554880	220	Up	3.54	4.24122e-05	0.000765689						OtherIntergenic	NA
chr1	16815841	16816100	260	Down	-2.48	1.47615e-06	0.000170986						OtherIntergenic	NA
chr1	16917921	16918120	200	Down	-2.41	2.67297e-05	0.000622126						OtherIntergenic	NA
chr1	17342221	17342420	200	Up	3.05	8.31428e-05	0.00113573						OtherIntergenic	NA
chr1	17382281	17382500	220	Down	-3.12	5.49047e-05	0.000897546						OtherIntergenic	NA
chr1	17513601	17513900	300	Up	3.21	1.4675e-06	0.000170474						OtherIntergenic	NA
chr1	17937821	17938020	200	Up	100000000	3.93351e-06	0.000244309						OtherIntergenic	NA
chr1	18031081	18031300	220	Down	-2.84	1.29711e-05	0.000436738						OtherIntergenic	NA
chr1	18032061	18032280	220	Down	-2.94	5.95363e-06	0.000318818						OtherIntergenic	NA
chr1	18321381	18321580	200	Down	-2.83	5.13556e-06	0.000292194						OtherIntergenic	NA
chr1	18849921	18850140	220	Up	100000000	3.37854e-06	0.000244309						OtherIntergenic	NA
chr1	18887821	18888020	200	Down	-3.09	5.61097e-05	0.000912681						OtherIntergenic	NA
chr1	19099161	19099480	320	Down	-2.73	1.36428e-05	0.00043753	ENSMUSG00000042596	ENSMUST00000149505	+	19097261	19138448	Promoter3k	2059.5
chr1	19378921	19379120	200	Down	-2.47	5.91343e-05	0.000943264						OtherIntergenic	NA
chr1	19717921	19718120	200	Up	2.16	4.15938e-05	0.000765689						OtherIntergenic	NA
chr1	19769321	19769540	220	Up	4.77	6.31958e-05	0.000963936						OtherIntergenic	NA
chr1	19784341	19784580	240	Down	-2.61	3.59982e-05	0.000740015						OtherIntergenic	NA
chr1	19912581	19912780	200	Down	-3.44	4.41732e-06	0.000264745	ENSMUSG00000080585	ENSMUST00000116935	-	19911390	19911480	Promoter3k	-1200.5
chr1	20278941	20279140	200	Up	2.24	4.59565e-05	0.000813746	ENSMUSG00000043760	ENSMUST00000060305	-	20047859	20608138	Genebody	329098
chr1	20723541	20723760	220	Up	4.45	3.42086e-05	0.000708714	ENSMUSG00000025929	ENSMUST00000027061	+	20720985	20724577	Promoter3k	2665.5
chr1	20895741	20895960	220	Up	3.76	1.39723e-05	0.00043753	ENSMUSG00000025931	ENSMUST00000163700	+	20880690	20928835	Genebody	15160.5
chr1	21101861	21102080	220	Up	3.73	0.000162811	0.00205667						OtherIntergenic	NA
chr1	21227121	21227340	220	Up	2.59	5.54576e-05	0.000904289						OtherIntergenic	NA
chr1	21422381	21422580	200	Down	-3.22	2.97493e-05	0.000677372	ENSMUSG00000028033	ENSMUST00000166949	-	21392243	21951662	Genebody	529182
chr1	21611661	21611900	240	Down	-4.75	1.18553e-06	0.000150575	ENSMUSG00000028033	ENSMUST00000134505	-	21567724	21845983	Genebody	234202
chr1	21828781	21828980	200	Down	-2.41	7.62634e-05	0.00106306	ENSMUSG00000028033	ENSMUST00000134505	-	21567724	21845983	Genebody	17102.5
chr1	21927861	21928140	280	Down	-2.37	3.14248e-05	0.000696691	ENSMUSG00000028033	ENSMUST00000115299	-	21456325	21951746	Genebody	23745.5
chr1	22014341	22014540	200	Up	100000000	3.93348e-06	0.000244309						OtherIntergenic	NA
chr1	22234641	22234840	200	Up	3.01	1.90775e-05	0.000507574						OtherIntergenic	NA
chr1	22422241	22422460	220	Down	-2.24	4.25586e-05	0.000767628	ENSMUSG00000041670	ENSMUST00000081544	-	22276331	22603422	Genebody	181072
chr1	22651161	22651380	220	Up	2.67	1.90775e-05	0.000507574	ENSMUSG00000041670	ENSMUST00000088389	-	22603254	22911673	Genebody	260402
chr1	22669821	22670020	200	Up	2.91	3.78527e-05	0.000746556	ENSMUSG00000041670	ENSMUST00000088389	-	22603254	22911673	Genebody	241752
chr1	22680421	22680620	200	Down	-4.71	9.17316e-07	0.000138172	ENSMUSG00000041670	ENSMUST00000088389	-	22603254	22911673	Genebody	231152
chr1	23046381	23046580	200	Up	2.13	9.18156e-05	0.00121202						OtherIntergenic	NA
chr1	23560401	23560600	200	Up	2.22	6.78477e-05	0.000989424						OtherIntergenic	NA
chr1	23613541	23613740	200	Up	3.5	4.24122e-05	0.000765689						OtherIntergenic	NA
chr1	23649921	23650120	200	Up	4.4	6.18209e-05	0.000947925						OtherIntergenic	NA
chr1	24121701	24121900	200	Up	100000000	7.3115e-06	0.000331282						OtherIntergenic	NA
chr1	24516361	24516600	240	Up	3.37	1.22871e-05	0.000435712	ENSMUSG00000026141	ENSMUST00000051344	-	24286608	24594250	Genebody	77769.5
chr1	25004541	25004740	200	Down	-3.04	4.24158e-05	0.000765689						OtherIntergenic	NA
chr1	25088381	25088580	200	Up	4.46	3.42086e-05	0.000708714						OtherIntergenic	NA
chr1	25088881	25089080	200	Up	2.97	5.09759e-05	0.000849592						OtherIntergenic	NA
chr1	25224021	25224280	260	Down	-3.78	6.51759e-06	0.000329187	ENSMUSG00000033569	ENSMUST00000154102	-	25188096	25261568	Genebody	37417.5
chr1	25338381	25338580	200	Up	3.04	6.60669e-05	0.000969985	ENSMUSG00000033569	ENSMUST00000146592	-	25124394	25882984	Genebody	544504
chr1	25346661	25346980	320	Down	-3.17	6.3984e-06	0.000329187	ENSMUSG00000033569	ENSMUST00000146592	-	25124394	25882984	Genebody	536164
chr1	25922661	25922880	220	Up	3.02	1.90775e-05	0.000507574						OtherIntergenic	NA
chr1	26164501	26164740	240	Down	-2.74	0.000187071	0.00235789						OtherIntergenic	NA
chr1	26216021	26216260	240	Up	5.02	7.70118e-08	5.08614e-05						OtherIntergenic	NA
chr1	26314201	26314400	200	Down	-2.62	4.35643e-05	0.000777262						OtherIntergenic	NA
chr1	26358321	26358540	220	Up	2.38	1.40102e-06	0.000167981						OtherIntergenic	NA
chr1	26434221	26434440	220	Down	-2.46	1.19866e-05	0.000426447						OtherIntergenic	NA
chr1	26739281	26739520	240	Down	-3.15	2.56638e-06	0.000217659	ENSMUSG00000073722	ENSMUST00000097801	-	26738645	26744305	Genebody	4904.5
chr1	26857161	26857420	260	Up	3.79	1.07202e-05	0.000391171						Genedesert	NA
chr1	26919421	26919620	200	Up	3.53	6.6517e-05	0.000973837						Genedesert	NA
chr1	27156581	27156780	200	Up	2.95	2.78496e-05	0.000641447	ENSMUSG00000079640	ENSMUST00000115216	+	27099345	27286771	Genebody	57335.5
chr1	27223081	27223300	220	Up	4.59	1.01005e-05	0.0003745	ENSMUSG00000079640	ENSMUST00000115216	+	27099345	27286771	Genebody	123846
chr1	27446781	27446980	200	Down	-2.49	5.9134e-05	0.000943264						Genedesert	NA
chr1	28584421	28584660	240	Up	3.56	1.01365e-05	0.0003745						Genedesert	NA
chr1	28793821	28794040	220	Up	100000000	2.05634e-06	0.0001888						Genedesert	NA
chr1	28950341	28950600	260	Up	4.07	5.3065e-07	0.000111446						Genedesert	NA
chr1	29114541	29114740	200	Down	-3.73	1.27159e-05	0.000436738						Genedesert	NA
chr1	29379261	29379460	200	Up	4.5	1.82461e-05	0.000501067						Genedesert	NA
chr1	29672581	29672780	200	Up	3.45	3.78524e-05	0.000746556						Genedesert	NA
chr1	29985841	29986040	200	Up	3.53	4.24122e-05	0.000765689						Genedesert	NA
chr1	30170081	30170360	280	Up	3.16	2.15818e-05	0.000554578						Genedesert	NA
chr1	31422301	31422640	340	Up	2.56	2.62558e-08	3.56658e-05						OtherIntergenic	NA
chr1	31480401	31480620	220	Down	-2.8	2.66309e-05	0.000620598						OtherIntergenic	NA
chr1	31711581	31711860	280	Up	3.45	2.90671e-07	8.86504e-05						OtherIntergenic	NA
chr1	31927741	31927940	200	Up	3.52	4.24122e-05	0.000765689						OtherIntergenic	NA
chr1	32274481	32274680	200	Up	3.07	6.60669e-05	0.000969985	ENSMUSG00000026058	ENSMUST00000027226	+	32229650	32714583	Genebody	44930.5
chr1	32447921	32448120	200	Down	-2.14	3.82764e-05	0.000752701	ENSMUSG00000026058	ENSMUST00000027226	+	32229650	32714583	Genebody	218370
chr1	32560961	32561160	200	Down	-3.05	7.75383e-05	0.0010789	ENSMUSG00000026058	ENSMUST00000027226	+	32229650	32714583	Genebody	331410
chr1	33263321	33263520	200	Down	-100000000	2.42326e-07	8.18502e-05						OtherIntergenic	NA
chr1	33293381	33293600	220	Up	100000000	7.82341e-06	0.000331282						OtherIntergenic	NA
chr1	33556821	33557020	200	Up	3.66	5.09756e-05	0.000849592	ENSMUSG00000026134	ENSMUST00000097795	-	33537176	33678986	Genebody	122066
chr1	33602121	33602340	220	Down	-2.54	5.91346e-05	0.000943264	ENSMUSG00000026134	ENSMUST00000097795	-	33537176	33678986	Genebody	76755.5
chr1	33632021	33632300	280	Down	-2.28	1.98582e-05	0.000525783	ENSMUSG00000026134	ENSMUST00000097795	-	33537176	33678986	Genebody	46825.5
chr1	33744021	33744220	200	Up	3.07	6.60669e-05	0.000969985						OtherIntergenic	NA
chr1	33878061	33878320	260	Down	-4.52	1.89345e-06	0.000188643						OtherIntergenic	NA
chr1	34621621	34621820	200	Up	2.85	7.27979e-05	0.00103156						OtherIntergenic	NA
chr1	35166721	35166940	220	Down	-2.12	3.82756e-05	0.000752701						Genedesert	NA
chr1	35248561	35248760	200	Up	100000000	7.82345e-06	0.000331282						Genedesert	NA
chr1	35601641	35601860	220	Up	4.57	1.01004e-05	0.0003745						Genedesert	NA
chr1	35613941	35614140	200	Up	3.16	3.34184e-06	0.000244309						Genedesert	NA
chr1	35722001	35722200	200	Down	-2.88	8.93508e-05	0.00118586						Genedesert	NA
chr1	36148241	36148440	200	Up	4.54	4.69612e-05	0.000828224	ENSMUSG00000045216	ENSMUST00000088174	+	36125244	36163291	Genebody	23096.5
chr1	36463141	36463340	200	Down	-3.89	1.66326e-06	0.00017649						OtherIntergenic	NA
chr1	37004041	37004260	220	Up	100000000	7.82343e-06	0.000331282						OtherIntergenic	NA
chr1	37092801	37093000	200	Up	4.15	6.18209e-05	0.000947925	ENSMUSG00000050122	ENSMUST00000124404	+	37086148	37120494	Genebody	6752.5
chr1	37193801	37194020	220	Down	-100000000	2.0454e-07	7.61696e-05						OtherIntergenic	NA
chr1	37313121	37313320	200	Up	3.53	6.6517e-05	0.000973837	ENSMUSG00000026114	ENSMUST00000027288	+	37276106	37320229	Genebody	37114.5
chr1	38407341	38407580	240	Down	-2.6	1.01995e-05	0.000376191	ENSMUSG00000037138	ENSMUST00000027250	-	38392275	38721800	Genebody	314340
chr1	38431401	38431680	280	Up	2.92	5.82288e-05	0.000939481	ENSMUSG00000037138	ENSMUST00000027250	-	38392275	38721800	Genebody	290260
chr1	38474861	38475100	240	Up	4.66	1.8233e-05	0.000501067	ENSMUSG00000037138	ENSMUST00000027250	-	38392275	38721800	Genebody	246820
chr1	38578241	38578440	200	Down	-2.92	4.51868e-05	0.000802351	ENSMUSG00000037138	ENSMUST00000027250	-	38392275	38721800	Genebody	143460
chr1	38730561	38730840	280	Down	-2.72	3.38499e-05	0.000708714						OtherIntergenic	NA
chr1	38793481	38793680	200	Up	100000000	5.20324e-06	0.000293746						OtherIntergenic	NA
chr1	39214801	39215060	260	Up	2.35	0.000160091	0.00202321						OtherIntergenic	NA
chr1	39882361	39882620	260	Up	4.88	5.4044e-07	0.000111446						OtherIntergenic	NA
chr1	40206261	40206460	200	Up	3.18	1.90774e-05	0.000507574						OtherIntergenic	NA
chr1	40232801	40233000	200	Down	-3.67	7.64896e-06	0.000331282						OtherIntergenic	NA
chr1	40810441	40810680	240	Down	-3.74	8.30347e-07	0.000133269	ENSMUSG00000026062	ENSMUST00000027231	+	40738556	40825730	Genebody	72004.5
chr1	40983441	40983640	200	Down	-3.74	2.20252e-07	7.69082e-05						Genedesert	NA
chr1	40983861	40984060	200	Up	4.43	3.42085e-05	0.000708714						Genedesert	NA
chr1	41309621	41309920	300	Up	2.58	8.03968e-05	0.00111285						Genedesert	NA
chr1	41410641	41410880	240	Up	2.68	1.90776e-05	0.000507574						Genedesert	NA
chr1	41478081	41478280	200	Up	3.1	7.27978e-05	0.00103156						Genedesert	NA
chr1	41897341	41897540	200	Up	3.06	4.1726e-05	0.000765689						Genedesert	NA
chr1	41935341	41935540	200	Up	3.82	2.26819e-05	0.000576031						Genedesert	NA
chr1	42053321	42053760	440	Down	-3.12	3.22334e-08	3.7171e-05						Genedesert	NA
chr1	42113641	42113900	260	Down	-2.31	6.52777e-05	0.000969985						Genedesert	NA
chr1	42183421	42183620	200	Up	2.77	7.6262e-05	0.00106306						Genedesert	NA
chr1	42462861	42463140	280	Up	2.22	0.0002017	0.0025372						Genedesert	NA
chr1	42526181	42526380	200	Up	3.48	4.49851e-05	0.000799148						Genedesert	NA
chr1	42651401	42651660	260	Up	3.18	3.74299e-06	0.000244309						Genedesert	NA
chr1	42846621	42846960	340	Up	3.92	6.95316e-07	0.000125959						OtherIntergenic	NA
chr1	42856781	42857020	240	Up	3.59	3.78524e-05	0.000746556						OtherIntergenic	NA
chr1	42858881	42859080	200	Down	-2.94	4.24147e-05	0.000765689						OtherIntergenic	NA
chr1	43057701	43057900	200	Down	-2.99	8.93511e-05	0.00118586						OtherIntergenic	NA
chr1	43061701	43061980	280	Down	-3.81	1.32467e-06	0.000163187						OtherIntergenic	NA
chr1	43084401	43084640	240	Down	-3.97	4.92539e-07	0.000109438						OtherIntergenic	NA
chr1	43535701	43535960	260	Up	4.48	2.3554e-05	0.000589663	ENSMUSG00000066877	ENSMUST00000114744	+	43502595	43627360	Genebody	33235.5
chr1	43742441	43742640	200	Up	100000000	1.38726e-05	0.00043753						OtherIntergenic	NA
chr1	44520781	44520980	200	Up	2.52	6.60673e-05	0.000969985						OtherIntergenic	NA
chr1	44825441	44825640	200	Down	-2.19	8.29648e-05	0.00113409	ENSMUSG00000056870	ENSMUST00000162600	+	44745988	44853670	Genebody	79552.5
chr1	45034301	45034500	200	Up	4.58	1.01004e-05	0.0003745						OtherIntergenic	NA
chr1	45272061	45272260	200	Up	100000000	1.38726e-05	0.00043753						OtherIntergenic	NA
chr1	45473501	45473780	280	Up	4.79	2.94239e-05	0.000672201	ENSMUSG00000026042	ENSMUST00000134681	-	45471043	45560127	Genebody	86486.5
chr1	45766381	45766600	220	Down	-2.83	1.92125e-05	0.000510593						OtherIntergenic	NA
chr1	45930641	45930840	200	Up	4.67	5.22146e-05	0.000866179						OtherIntergenic	NA
chr1	46157861	46158100	240	Up	3.45	3.78524e-05	0.000746556	ENSMUSG00000041144	ENSMUST00000094964	+	46123582	46418126	Genebody	34398.5
chr1	46247341	46247540	200	Up	4.45	3.42086e-05	0.000708714	ENSMUSG00000041144	ENSMUST00000094964	+	46123582	46418126	Genebody	123858
chr1	46670221	46670420	200	Up	3.16	1.90774e-05	0.000507574	ENSMUSG00000078595	ENSMUST00000106514	+	46665805	46682956	Genebody	4515.5
chr1	47112601	47112800	200	Up	100000000	1.38726e-05	0.00043753						Genedesert	NA
chr1	47620181	47620460	280	Up	3.5	5.80093e-05	0.000937027						Genedesert	NA
chr1	47753361	47753560	200	Up	2.67	1.90775e-05	0.000507574						Genedesert	NA
[truncated: 9,511 more rows]

## Sheet: diff.k9m3.res
Chrom	Start	End	Length	Event	logFC	pval	padj	GName	TName	Strand	TSS	TES	Feature	D2TSS
[truncated: 3,140 more rows]

[truncated: 3 more sheets: diff.k27m3.res, diff.k36m3.res, diff.pol2.res]
