# Supplementary material for: Chronic cocaine-regulated epigenomic changes in mouse nucleus accumbens
Source: Genome Biol. 2014 Apr 22;15(4):R65. doi: 10.1186/gb-2014-15-4-r65 (PMC4073058; doi:10.1186/gb-2014-15-4-r65)
Supplement: Additional file 13: Table S6 — Enrichment analysis of ChIP-seq differential sites. After the differential sites are mapped to promoter or gene body, the genes that contain the differential sites are uploaded to IPA for enrichment analysis. The enriched canonical pathways or customized gene lists are extracted. Each value represents -log10(P-value) of enrichment. Co-occurrence score (Additional file 7) is used to rank the pathways in descending order. [file gb-2014-15-4-r65-S13.xlsx]

## Sheet: CanonicalPathway
Pathway Name	H3K27me3	H3K36me3	H3K4me1	H3K4me3	H3K9me2	H3K9me3	Pol II	Co-occurrence
Molecular Mechanisms of Cancer	2.99	3.23	3.27	24.8	1.9	0	6.85	43.04
CREB Signaling in Neurons	0	3.28	2.3	8.97	6.11	4.23	12.6	37.49
Neuropathic Pain Signaling In Dorsal Horn Neurons	0	1.92	1.75	4.37	12.5	4.88	11.8	37.22
Dopamine-DARPP32 Feedback in cAMP Signaling	0	1.42	2	8.55	4.81	2.42	16.8	36
Protein Kinase A Signaling	0	5.85	0	8.53	3.91	0	12.7	30.99
Role of NFAT in Cardiac Hypertrophy	0	4.55	1.31	10.8	3.13	1.65	7.79	29.23
Axonal Guidance Signaling	6.57	0	0	12	4.2	0	5.43	28.2
Synaptic Long Term Potentiation	0	0	0	7.09	5.37	4.2	11.1	27.76
Wnt/β-catenin Signaling	10.9	0	1.9	10.6	0	0	3.13	26.53
Thrombin Signaling	0	6.69	0	7.36	2.56	0	8.07	24.68
GNRH Signaling	0	3.81	1.39	11.1	0	2.39	5.9	24.59
Melatonin Signaling	0	2.73	2.61	4.43	5.9	2.25	5.27	23.19
Signaling by Rho Family GTPases	0	1.48	1.41	8.02	2.95	0	8.87	22.73
Breast Cancer Regulation by Stathmin1	0	2.61	0	10	0	0	10.1	22.71
PPARα/RXRα Activation	0	6.13	0	10.5	3.31	0	2.25	22.19
Gap Junction Signaling	0	3.6	0	5.76	3.66	2	6.95	21.97
Huntington's Disease Signaling	0	3.01	1.96	9.5	1.79	0	5.65	21.91
Cardiac Hypertrophy Signaling	0	2.87	0	13.4	0	0	5.34	21.61
Cardiac β-adrenergic Signaling	0	2.21	0	7.81	1.83	0	9.66	21.51
Renin-Angiotensin Signaling	0	2.58	0	8.45	2.02	1.35	6.41	20.81
Synaptic Long Term Depression	0	1.99	1.34	2.29	5.73	2.32	7.05	20.72
Glutamate Receptor Signaling	2.84	0	0	1.85	5.58	2.83	7.46	20.56
P2Y Purigenic Receptor Signaling Pathway	0	2.57	1.44	5.5	2.58	1.54	6.67	20.3
CXCR4 Signaling	0	3.99	1.76	7.15	0	0	6.49	19.39
Corticotropin Releasing Hormone Signaling	2.86	2.5	1.61	3.04	1.34	2.75	4.8	18.9
p70S6K Signaling	0	2.5	1.85	6.14	3.66	0	4.67	18.82
RAR Activation	0	0	1.48	12	0	1.86	3.08	18.42
G Beta Gamma Signaling	0	2.94	2.1	7.16	1.45	1.77	2.44	17.86
Aldosterone Signaling in Epithelial Cells	0	0	0	6.33	2.84	0	8.45	17.62
Glioblastoma Multiforme Signaling	4.1	2.42	1.4	7.94	1.32	0	0	17.18
RhoGDI Signaling	0	1.47	0	5.71	2.46	0	6.73	16.37
PI3K/AKT Signaling	0	0	1.47	10.2	0	0	4.57	16.24
Factors Promoting Cardiogenesis in Vertebrates	4.71	0	0	6.93	1.87	1.34	1.32	16.17
α-Adrenergic Signaling	0	2.05	0	4.37	1.83	1.79	6.12	16.16
Relaxin Signaling	0	3.85	0	5.02	1.49	0	5.48	15.84
Cellular Effects of Sildenafil (Viagra)	0	1.45	0	0	4.72	1.7	7.72	15.59
Endothelin-1 Signaling	0	3.49	0	3.23	2.5	1.56	4.69	15.47
PTEN Signaling	1.49	1.45	2.17	6.56	0	0	3.78	15.45
Inositol Phosphate Metabolism	0	2.77	0	5.73	3.09	0	3.86	15.45
Human Embryonic Stem Cell Pluripotency	11.1	0	0	4.09	0	0	0	15.19
CDK5 Signaling	0	0	0	8.05	0	0	6.79	14.84
Leptin Signaling in Obesity	0	1.53	1.8	4.06	3.59	0	3.57	14.55
Prolactin Signaling	0	1.33	1.4	5.28	1.74	0	4.62	14.37
Basal Cell Carcinoma Signaling	11.7	0	0	2.54	0	0	0	14.24
Role of NANOG in Mammalian Embryonic Stem Cell Pluripotency	8.51	0	0	5.52	0	0	0	14.03
14-3-3-mediated Signaling	0	1.82	0	4.41	1.94	0	5.81	13.98
Erythropoietin Signaling	0	1.96	1.54	6.78	0	0	3.27	13.55
ERK/MAPK Signaling	0	0	0	5.74	0	0	7.79	13.53
Sphingosine-1-phosphate Signaling	0	2.87	1.57	3.56	1.87	0	3.43	13.3
Androgen Signaling	0	1.69	1.59	5.62	0	0	4.29	13.19
Production of Nitric Oxide and Reactive Oxygen Species in Macrophages	0	0	1.77	6.65	0	0	4.64	13.06
Role of Osteoblasts, Osteoclasts and Chondrocytes in Rheumatoid Arthritis	9.59	0	0	2.02	0	0	1.34	12.95
PI3K Signaling in B Lymphocytes	0	0	0	2.36	4.28	0	6.28	12.92
IL-1 Signaling	0	2.8	0	6.72	0	0	3.37	12.89
Ephrin Receptor Signaling	0	0	0	7.14	0	0	5.73	12.87
HGF Signaling	0	0	1.86	7.28	0	0	3.65	12.79
NGF Signaling	0	1.55	0	9.24	0	0	1.95	12.74
TGF-β Signaling	5.01	0	0	7.56	0	0	0	12.57
Rac Signaling	0	0	0	7.09	0	0	5.44	12.53
Colorectal Cancer Metastasis Signaling	2.43	0	1.34	8.61	0	0	0	12.38
Glioma Signaling	0	3.16	1.95	5.35	0	0	1.79	12.25
Thrombopoietin Signaling	0	1.51	0	4.75	1.41	0	4.55	12.22
Phospholipase C Signaling	0	0	0	4.75	0	0	7.31	12.06
Cholecystokinin/Gastrin-mediated Signaling	0	2.02	0	5.11	0	1.5	3.12	11.75
fMLP Signaling in Neutrophils	0	1.45	0	2.05	1.43	0	6.52	11.45
Role of Macrophages, Fibroblasts and Endothelial Cells in Rheumatoid Arthritis	4.96	0	2.24	2.14	0	0	2.1	11.44
Chemokine Signaling	0	3.45	0	2.27	1.54	0	4.03	11.29
HER-2 Signaling in Breast Cancer	0	0	1.32	5.75	2.33	0	1.79	11.19
Ceramide Signaling	0	0	1.82	4.63	0	0	4.61	11.06
Dopamine Receptor Signaling	0	0	1.34	5.38	0	0	4.31	11.03
IGF-1 Signaling	0	0	0	8.92	0	0	1.89	10.81
Melanocyte Development and Pigmentation Signaling	0	1.74	0	6.16	0	1.38	1.4	10.68
Purine Metabolism	0	5.19	1.32	1.77	0	0	2.33	10.61
cAMP-mediated signaling	3.19	1.85	0	2.7	0	0	2.83	10.57
Integrin Signaling	0	1.31	0	6.62	0	0	2.64	10.57
Insulin Receptor Signaling	0	0	0	7.59	0	0	2.75	10.34
Gα12/13 Signaling	0	1.5	0	3.42	2.31	0	3.05	10.28
Amyotrophic Lateral Sclerosis Signaling	0	0	0	5.33	1.42	0	3.26	10.01
Non-Small Cell Lung Cancer Signaling	0	2.55	0	3.88	1.35	0	2.17	9.95
IL-8 Signaling	0	1.82	1.46	4.91	0	0	1.71	9.9
IL-3 Signaling	0	0	0	5.57	0	0	4.33	9.9
Role of Oct4 in Mammalian Embryonic Stem Cell Pluripotency	5.21	0	0	4.09	0	0	0	9.3
Fcγ Receptor-mediated Phagocytosis in Macrophages and Monocytes	0	0	0	2.76	3.63	0	2.91	9.3
Macropinocytosis Signaling	0	0	0	3.11	3.36	0	2.75	9.22
PDGF Signaling	0	2.78	1.45	2.83	0	0	2.15	9.21
Germ Cell-Sertoli Cell Junction Signaling	0	0	0	6.63	0	0	2.55	9.18
EGF Signaling	0	1.91	0	3.41	1.44	0	2.39	9.15
VDR/RXR Activation	3.13	0	0	2.25	0	1.54	2.07	8.99
Ovarian Cancer Signaling	4.07	0	0	4.82	0	0	0	8.89
Neuregulin Signaling	0	1.64	0	4.37	0	0	2.88	8.89
Role of NFAT in Regulation of the Immune Response	0	1.82	0	1.89	0	0	4.96	8.67
Prostate Cancer Signaling	0	0	0	7.32	0	0	1.31	8.63
BMP signaling pathway	2.97	0	0	5.43	0	0	0	8.4
FAK Signaling	0	1.67	0	4.48	0	0	2.22	8.37
VEGF Signaling	0	2.09	0	4.05	0	0	2.22	8.36
ILK Signaling	1.31	0	0	5.66	0	0	1.34	8.31
SAPK/JNK Signaling	0	0	0	5.02	0	0	3.22	8.24
CCR3 Signaling in Eosinophils	0	1.63	0	2.24	0	0	4.14	8.01
Nitric Oxide Signaling in the Cardiovascular System	0	0	0	1.87	1.49	1.51	3.14	8.01
Actin Nucleation by ARP-WASP Complex	0	0	0	6.34	0	0	1.65	7.99
AMPK Signaling	0	0	0	6.23	0	0	1.72	7.95
Reelin Signaling in Neurons	0	0	0	1.87	1.49	0	4.5	7.86
Sonic Hedgehog Signaling	1.91	0	0	3.91	0	1.99	0	7.81
B Cell Receptor Signaling	0	0	0	4.86	0	0	2.94	7.8
Tight Junction Signaling	0	0	1.71	3.9	0	0	2.1	7.71
Notch Signaling	2.44	0	0	3.52	0	0	1.73	7.69
NRF2-mediated Oxidative Stress Response	0	0	0	4.38	0	0	3.22	7.6
LPS-stimulated MAPK Signaling	0	0	0	4.78	0	0	2.78	7.56
Virus Entry via Endocytic Pathways	0	0	1.55	2.03	0	0	3.95	7.53
T Cell Receptor Signaling	0	0	0	2.17	1.81	0	3.4	7.38
Phospholipid Degradation	0	0	0	0	3.67	0	3.5	7.17
Growth Hormone Signaling	0	0	0	3.54	1.59	0	1.98	7.11
Protein Ubiquitination Pathway	0	0	0	3.13	0	0	3.94	7.07
Calcium Signaling	0	0	0	0	2.53	0	4.53	7.06
Renal Cell Carcinoma Signaling	0	0	0	5.19	0	0	1.86	7.05
mTOR Signaling	0	0	0	5.56	0	0	1.43	6.99
Thyroid Cancer Signaling	3.21	1.49	0	2.25	0	0	0	6.95
Chronic Myeloid Leukemia Signaling	0	0	0	6.95	0	0	0	6.95
FGF Signaling	2.35	1.38	0	3.16	0	0	0	6.89
O-Glycan Biosynthesis	0	0	2.11	1.49	3.12	0	0	6.72
Role of Tissue Factor in Cancer	0	0	0	4.68	0	0	2	6.68
ERK5 Signaling	0	0	0	4.26	0	0	2.39	6.65
Aryl Hydrocarbon Receptor Signaling	2.25	0	1.6	2.79	0	0	0	6.64
RANK Signaling in Osteoclasts	0	0	0	3.65	0	0	2.95	6.6
Glycerophospholipid Metabolism	0	0	1.36	0	3.1	0	2.06	6.52
TR/RXR Activation	0	1.74	0	3.07	0	0	1.69	6.5
Type II Diabetes Mellitus Signaling	0	0	2.01	4.49	0	0	0	6.5
Telomerase Signaling	0	0	0	4.78	0	0	1.57	6.35
GABA Receptor Signaling	0	0	0	1.87	2.23	0	2.22	6.32
Actin Cytoskeleton Signaling	0	0	0	3.43	0	0	2.83	6.26
Cell Cycle Regulation by BTG Family Proteins	0	0	0	4.67	0	0	1.54	6.21
Regulation of IL-2 Expression in Activated and Anergic T Lymphocytes	0	0	0	3.64	0	0	2.36	6
G Protein Signaling Mediated by Tubby	0	0	0	0	2.21	0	3.79	6
Sertoli Cell-Sertoli Cell Junction Signaling	0	0	0	2.7	0	0	3.22	5.92
Role of Wnt/GSK-3β Signaling in the Pathogenesis of Influenza	4.21	0	0	1.64	0	0	0	5.85
Semaphorin Signaling in Neurons	0	0	0	5.84	0	0	0	5.84
GM-CSF Signaling	0	0	0	3.33	0	0	2.39	5.72
Mechanisms of Viral Exit from Host Cells	0	0	0	2.71	0	0	3	5.71
CCR5 Signaling in Macrophages	0	0	0	1.63	0	0	4.03	5.66
JAK/Stat Signaling	0	0	1.7	3.91	0	0	0	5.61
G-Protein Coupled Receptor Signaling	3.72	0	1.86	0	0	0	0	5.58
RhoA Signaling	0	0	0	2.73	0	0	2.84	5.57
Paxillin Signaling	0	0	0	3.15	0	0	2.41	5.56
Leukocyte Extravasation Signaling	0	1.45	0	1.4	0	0	2.71	5.56
Angiopoietin Signaling	0	1.59	0	3.88	0	0	0	5.47
Apoptosis Signaling	0	0	1.57	3.85	0	0	0	5.42
Pancreatic Adenocarcinoma Signaling	0	0	0	5.42	0	0	0	5.42
Glucocorticoid Receptor Signaling	0	0	0	5.42	0	0	0	5.42
NF-κB Activation by Viruses	0	0	0	3.03	0	0	2.39	5.42
Agrin Interactions at Neuromuscular Junction	0	0	0	3.98	0	0	1.33	5.31
Regulation of eIF4 and p70S6K Signaling	0	0	0	3.9	0	0	1.4	5.3
N-Glycan Biosynthesis	0	2.18	0	3.08	0	0	0	5.26
Acute Myeloid Leukemia Signaling	0	0	1.32	3.85	0	0	0	5.17
Cyclins and Cell Cycle Regulation	0	0	0	4.98	0	0	0	4.98
PAK Signaling	0	0	0	3.09	0	0	1.79	4.88
Circadian Rhythm Signaling	0	0	1.35	1.49	0	0	1.88	4.72
Myc Mediated Apoptosis Signaling	0	0	0	4.68	0	0	0	4.68
FLT3 Signaling in Hematopoietic Progenitor Cells	0	0	0	4.43	0	0	0	4.43
Regulation of Actin-based Motility by Rho	0	0	0	4.38	0	0	0	4.38
Neurotrophin/TRK Signaling	0	0	0	4.33	0	0	0	4.33
Hepatic Cholestasis	1.83	0	0	0	0	2.49	0	4.32
Calcium-induced T Lymphocyte Apoptosis	0	0	0	0	0	0	4.26	4.26
PKCθ Signaling in T Lymphocytes	0	0	0	2.46	0	0	1.73	4.19
Estrogen Receptor Signaling	0	0	0	4.16	0	0	0	4.16
Hepatic Fibrosis / Hepatic Stellate Cell Activation	4.13	0	0	0	0	0	0	4.13
Endometrial Cancer Signaling	0	0	0	4.12	0	0	0	4.12
Polyamine Regulation in Colon Cancer	0	0	0	4.07	0	0	0	4.07
IL-15 Signaling	0	0	0	2.22	0	0	1.7	3.92
Mitotic Roles of Polo-Like Kinase	0	0	0	1.49	0	0	2.39	3.88
Antiproliferative Role of TOB in T Cell Signaling	0	0	0	3.86	0	0	0	3.86
HMGB1 Signaling	0	0	0	3.76	0	0	0	3.76
Amyloid Processing	0	0	0	3.74	0	0	0	3.74
Xenobiotic Metabolism Signaling	0	0	0	2.22	1.45	0	0	3.67
CTLA4 Signaling in Cytotoxic T Lymphocytes	0	0	0	1.39	0	0	2.26	3.65
CNTF Signaling	0	0	0	3.61	0	0	0	3.61
Cell Cycle: G1/S Checkpoint Regulation	0	0	0	3.58	0	0	0	3.58
Melanoma Signaling	0	0	0	3.46	0	0	0	3.46
iCOS-iCOSL Signaling in T Helper Cells	0	0	0	0	1.8	0	1.58	3.38
Aminosugars Metabolism	0	0	0	0	1.83	0	1.48	3.31
Keratan Sulfate Biosynthesis	0	0	0	0	3.29	0	0	3.29
Pantothenate and CoA Biosynthesis	0	0	0	1.71	1.56	0	0	3.27
NF-κB Signaling	0	0	0	1.9	1.36	0	0	3.26
Small Cell Lung Cancer Signaling	0	0	0	3.22	0	0	0	3.22
Hypoxia Signaling in the Cardiovascular System	0	0	0	3.22	0	0	0	3.22
Cardiomyocyte Differentiation via BMP Receptors	3.04	0	0	0	0	0	0	3.04
IL-2 Signaling	0	0	0	3.01	0	0	0	3.01
Chondroitin Sulfate Biosynthesis	0	0	0	0	2.9	0	0	2.9
CD28 Signaling in T Helper Cells	0	0	0	0	0	0	2.88	2.88
Hereditary Breast Cancer Signaling	0	0	1.5	1.36	0	0	0	2.86
PPAR Signaling	0	0	0	2.86	0	0	0	2.86
IL-15 Production	0	0	1.46	1.38	0	0	0	2.84
IL-17 Signaling	0	0	0	2.74	0	0	0	2.74
Glycine, Serine and Threonine Metabolism	0	0	0	0	1.35	0	1.34	2.69
Fc Epsilon RI Signaling	0	0	0	2.67	0	0	0	2.67
Inhibition of Angiogenesis by TSP1	0	0	0	2.51	0	0	0	2.51
Assembly of RNA Polymerase III Complex	0	0	0	0	0	0	2.48	2.48
DNA Methylation and Transcriptional Repression Signaling	0	0	0	2.42	0	0	0	2.42
IL-17A Signaling in Airway Cells	0	0	0	2.42	0	0	0	2.42
Cysteine Metabolism	0	0	0	0	2.39	0	0	2.39
Docosahexaenoic Acid (DHA) Signaling	0	0	0	2.37	0	0	0	2.37
Arachidonic Acid Metabolism	0	0	0	0	0	2.37	0	2.37
HIF1α Signaling	0	0	0	2.36	0	0	0	2.36
IL-22 Signaling	0	0	0	2.35	0	0	0	2.35
FXR/RXR Activation	2.22	0	0	0	0	0	0	2.22
FcγRIIB Signaling in B Lymphocytes	0	0	0	2.14	0	0	0	2.14
p53 Signaling	0	0	0	2.13	0	0	0	2.13
Linoleic Acid Metabolism	0	0	0	0	0	2.12	0	2.12
Metabolism of Xenobiotics by Cytochrome P450	0	0	0	0	0	2.12	0	2.12
IL-6 Signaling	0	0	0	2.07	0	0	0	2.07
Glutamate Metabolism	0	0	0	2.03	0	0	0	2.03
Clathrin-mediated Endocytosis Signaling	0	0	0	0	0	0	2	2
CD27 Signaling in Lymphocytes	0	0	0	1.98	0	0	0	1.98
Fatty Acid Metabolism	0	0	0	0	0	1.94	0	1.94
Nicotinate and Nicotinamide Metabolism	0	0	0	1.92	0	0	0	1.92
Glioma Invasiveness Signaling	0	0	0	1.85	0	0	0	1.85
Toll-like Receptor Signaling	0	0	0	1.79	0	0	0	1.79
Maturity Onset Diabetes of Young (MODY) Signaling	1.75	0	0	0	0	0	0	1.75
D-glutamine and D-glutamate Metabolism	0	0	0	1.74	0	0	0	1.74
Lymphotoxin β Receptor Signaling	0	0	0	1.74	0	0	0	1.74
Role of JAK family kinases in IL-6-type Cytokine Signaling	0	0	0	1.7	0	0	0	1.7
Bile Acid Biosynthesis	0	0	0	0	0	1.65	0	1.65
Tumoricidal Function of Hepatic Natural Killer Cells	0	0	1.64	0	0	0	0	1.64
Caveolar-mediated Endocytosis Signaling	0	0	0	0	0	0	1.64	1.64
April Mediated Signaling	0	0	0	1.63	0	0	0	1.63
Estrogen-Dependent Breast Cancer Signaling	0	0	0	1.63	0	0	0	1.63
One Carbon Pool by Folate	0	1.59	0	0	0	0	0	1.59
Antiproliferative Role of Somatostatin Receptor 2	0	0	0	0	0	0	1.59	1.59
Lysine Degradation	0	0	0	1.56	0	0	0	1.56
Natural Killer Cell Signaling	0	0	0	0	1.56	0	0	1.56
Acute Phase Response Signaling	0	0	0	1.54	0	0	0	1.54
Role of JAK2 in Hormone-like Cytokine Signaling	0	0	0	1.52	0	0	0	1.52
Neuroprotective Role of THOP1 in Alzheimer's Disease	0	0	0	0	0	1.51	0	1.51
Type I Diabetes Mellitus Signaling	0	0	0	1.5	0	0	0	1.5
Aminoacyl-tRNA Biosynthesis	0	1.48	0	0	0	0	0	1.48
Mitochondrial Dysfunction	0	0	0	0	0	0	1.48	1.48
B Cell Activating Factor Signaling	0	0	0	1.46	0	0	0	1.46
CD40 Signaling	0	0	0	1.43	0	0	0	1.43
Role of JAK1 and JAK3 in γc Cytokine Signaling	0	0	0	1.43	0	0	0	1.43
Role of IL-17A in Arthritis	0	0	0	1.42	0	0	0	1.42
DNA Double-Strand Break Repair by Non-Homologous End Joining	0	1.41	0	0	0	0	0	1.41
Fructose and Mannose Metabolism	0	0	1.41	0	0	0	0	1.41
IL-4 Signaling	0	0	0	1.41	0	0	0	1.41
Eicosanoid Signaling	1.37	0	0	0	0	0	0	1.37
Tryptophan Metabolism	0	0	0	0	0	1.37	0	1.37
Aminophosphonate Metabolism	0	0	0	1.36	0	0	0	1.36
RAN Signaling	0	0	0	1.35	0	0	0	1.35
Glycosphingolipid Biosynthesis - Globoseries	0	0	0	0	1.33	0	0	1.33
Role of CHK Proteins in Cell Cycle Checkpoint Control	0	0	0	1.32	0	0	0	1.32

## Sheet: CustomizedList
List Name	k27m3	k36m3	k4m1	k4m3	k9m2	k9m3	pol2	Co-occurrence
Actin Cytoskeleton	3.08	3.47	1.48	7.45	1.37	0	8.1	24.95
Synaptic Plasticity	3.13	0	0	2.95	3.17	0	8.04	17.29
Growth Factors	0	2.23	0	0	0	0	0	2.23

## Sheet: actin_cytoskeleton
Molecule Name	Entrez Gene ID for Human	Entrez Gene ID for Mouse	Entrez Gene ID for Rat
ABL1	25	11350	311860
ABL2	27	11352	304883
ADCYAP1	116	11516	24166
ADRA1B	147	11548	24173
ADRA2A	150	11551	25083
ADRBK1	156	110355	25238
AKAP2	445815|11217	11641	298024
AMOT	154796	27494	300289
ANTXR1	84168	69538	362393
ARAP3	64411	106952	361314
ARF6	382	11845	79121
ARFIP2	23647	76932	293344
ARHGAP8	23779|553158	73167	300115
ARHGDIA	396	192662	360678
ARHGDIB	397	11857	362456
ARHGEF1	9138	16801	60323
ARHGEF2	9181	16800	310635
ARHGEF17	9828	207212	308862
ARPC5	10092	67771	360854
ARPC1A	10552	56443	81824
arsenic trioxide
ATP2C1	27032	235574	170699
AXL	558	26362	308444
BAIAP2	10458	108100	117542
BASP1	10409	70350	64160
BCAR1	9564	12927	25414
BCL6	604	12053	303836
Ca2+
calcium
CALR	811	12317	64202
CAMK2B	816
CAP1	10487	12331	64185
CAP2	10486	67252	116653
CAPN10	11132	23830	63834
CAV1	857	12389	25404
CCDC88A	55704	108686	305605
CCK	885	12424	25298
CCL27
CD2	914	12481	497761
CD9	928	12527	24936
CD44	960	12505	25406
CD82	3732	12521	83628
CD3E	916	12501	315609
CD8A	925	12525	24930
CDC42
CDC42BPA	8476	226751	114116
CDC42BPB	9578	217866	113960
CDH1	999	12550	83502
CDK5	1020	12568	140908
CDKN1B	1027	12576	83571
CDKN2A	1029	12578	25163
cetrorelix
CFL1	1072	12631	29271
CLU	1191	12759	24854
CNN1	1264	12797	65204
COL5A3	50509	53867	60379
CORO1A	11151	12721	155151
CORO1C	23603	23790	501841
CRK	1398	12928	54245
CSPG4	1464	121021	81651
CSRP1	1465	13007	29276
CTNNB1	1499	12387	84353
CXCL1	2919	330122	171551
CXCL9	4283	17329	246759
CXCL12		20315	24772
cyclic AMP
cyclosporin A
CYTH2	9266	19158	116692
CYTH3	9265	19159	116693
cytochalasin B
cytochalasin D
DAB1	1600	13131	266729
DCC	1630	13176	25311
dexamethasone
DLC1		50768	58834
DLG1	1739	13383	25252
DOCK2	1794	94176	360509
DVL1	1855	13542	83721
DYNLL1	8655	56455	58945
ECT2	1894	13605	361921
EDN1	1906	13614	24323
EFNA1	1942	13636	94268
EFNA5	1946	13640	116683
EFNB1	1947	13641	25186
EHD2	30846	259300	361512
ELMO1	9844	140580	361251
ENAH
ENG	2022	13805	497010
EPB42	2038	13828	362202
EPHA4	2043	13838	316539
EPS8	2059	13860	312812
ERBB2	2064	13866	24337
EVL	51466	14026	79115
EZR	7430	22350	54319
F2	2147	14061	29251
F2RL1	2150	14063	116677
FGD1	2245	14163	363460
FHL3	2275	14201	313582
FLII	2314	14248	287375
FLNA	2316	192176	293860
FLNB	2317	286940	306204
FLNC	2318	68794	362332
FN1	2335	14268	25661
forskolin
FOXJ1	2302	15223	116557
FPR1	2357	14293	292409
FSCN1	6624	14086
FXYD5	53827	18301	60338
FYB	2533	23880	499537
GAS2	2620	14453	499156
GAS6	2621	14456	58935
GDNF	2668	14573	25453
GH1		14599	24391
GNRH1	2796	14714	25194
GRID2IP	392862	170935	288484
GRP	2922	225642	171101
GSN	2934	227753	296654
HGF	3082	15234	24446
HLA-E	3133	667803|15040	294228
hydrogen peroxide
ICAM1	3383	15894	25464
IFNG	3458	15978	25712
IGF1	3479	16000	24482
IL2	3558	16183	116562
ILK	3611	16202	170922
INS	3630	16334	24506
IRS1	3667	16367	25467
ITGA4	3676	16401	311144
ITGAV	3685	16410	296456
ITGB1	3688	16412	24511
ITGB3	3690	16416	29302
JAK3	3718	16453	25326
jasplakinolide
KALRN	8997	545156	84009
KLRC1	3821	16641	29683
KRAS	3845	16653	24525
latrunculin A
LIMK1	3984	16885	65172
LLGL1	3996	16897	54265
LOC643751	998	12540	64465
LPIN1	23175	14245	313977
LY294002
MAPK8IP1	9479	19099	116457
MARCKS (includes EG:4082)	4082	17118	25603
MARCO	8685	17167	367391
MARK2	2011	13728	60328
mastoparan
methyl-beta-cyclodextrin
MLST8	64223	56716	64226
MRAS	22808	17532	25482
MSN	4478	17698	81521
MST1R	4486	19882	300999
MTOR	2475	56717	56718
MYH9	4627	17886	25745
MYH10	4628	77579	79433
MYO1F	4542	17916	314654
MYO9B	4650	17925	25486
N-acetylsphingosine
NCK1	4690	17973	300955
NCK2	8440	17974	316369
NF1	4763	18015	24592
NF2	4771	18016	25744
NGF	4803	18049	310738
NISCH
NRAP	4892	18175	307982
NUAK2	81788	74137	289419
OPHN1	4983	94190	312108
PACSIN1	29993	23969	29704
PACSIN2	11252	23970	124461
PAFAH1B1	5048	18472	83572
PAK1	5058	18479	29431
PAK7	57144	241656	311450
PALLD	23022	72333	364558|100360205
palmitic acid
PAM	5066	18484	25508
PARD3	56288	93742	81918
PARVA	55742	57342	57341
PD98059
PDGFA	5154	18590	25266
PDGFB	5155	18591	24628
PDGFRB	5159	18596	24629
PDLIM4	8572	30794	24915
PDLIM7	9260	67399	286908
PDPK1	5170	18607	81745
phorbol myristate acetate
phosphatidylinositol-3,4,5-triphosphate
PKHD1	5314	241035	301287
PLAU	5328	18792	25619
PLCG1	5335	18803	25738
PLEK2	26499	27260	314260
PLEK	5341	56193	364206
PPARD	5467	19015	25682
PPP1R9B	84687	217124	84686
PRKCA	5578	18750	24680
PRKCZ	5590	18762	25522
PRKG1
progesterone
PTK2	5747	14083	25614
PTK2B	2185	19229	50646
PTPN1	5770	19246	24697
PTPN11	5781	19247	25622
RAC1	5879	19353	363875
RAC2	5880	19354	366957
RAC3	5881	170758
RALA	5898	56044	81757
RASA1	5921	218397	25676
RDX	5962	19684	315655
reactive oxygen species
RET	5979	19713	24716
RHO	6010	212541	24717
RHOA	387	11848	117273
RHOD	29984	11854	293660
RHOJ	57381	80837	299145
RHOQ	23433	104215	85428
RHOU	58480	69581
RICTOR	253260	78757	310131
RND3	390	74194	295588
RNF5 (includes EG:6048)	6048	54197	407784
ROCK1	6093	19877	81762
ROCK2	9475	19878	25537
S100A9	6280	20202	94195
S100P	6286
S1PR1	1901	13609	29733
SB203580
SDK1	221935	330222
SH2B2	10603	23921	114203
SHC1	6464	20416	85385
SHROOM3	57619	27428	305230
SIPA1L1	26037	217692	246212
SLC3A2	6520	17254	50567
SMARCB1	6598	20587	361825
SORBS1	10580	20411	686098
SORBS2
SPARC	6678	20692	24791
SPTAN1	6709	20740	64159
SSH1	54434	231637	304580
SSH2	85464	237860	303342
swinholide A
TAOK2 (includes EG:9344)
THBS1	7057	21825	445442
TLN1	7094	21894	313494
TMSB10
TMSB4X
TNF	7124	21926	24835
TNFSF15	9966	326623	252878
TP53	7157	22059	24842
TRIO	7204	223435	310192
TSC1	7248	64930	60445
TSC2	7249	22084	24855
VASP	7408	22323	361517
VAV1	7409	22324	25156
VCAM1	7412	22329	25361
VEGFA	7422	22339	83785
VWF	7450	22371	116669
WASF2	10163	242687	313024
WIPF1	7456	215280	117538
WNT3A	89780	22416	303181
wortmannin
xanthine
XDH	7498	22436	497811
Y 27632
YWHAZ	7534	22631	25578

## Sheet: growth_factors
Molecule Name	Entrez Gene ID for Human	Entrez Gene ID for Mouse	Entrez Gene ID for Rat
AKT1	207	11651	24185
anisomycin
EGF	1950	13645	25313
EIF2AK3	9451	13666	29702
FGF2	2247	14173	54250
FGF7	2252	14178	29348
FN1	2335	14268	25661
GHR	2690	14600	25235
GIGYF1	64599	57330	304378
GRB10	2887	14783	498416
H89
IGF1	3479	16000	24482
IGF1R	3480	16001	25718
IRS1	3667	16367	25467
PIK3R1	5295	18708	25513
TSC2	7249	22084	24855

## Sheet: synaptic_plasticity
Molecule Name	Entrez Gene ID for Human	Entrez Gene ID for Mouse	Entrez Gene ID for Rat
ADORA1	134	11539	29290
ADORA2A	135	11540	25369
ADRB1	153	11554	24925
AFF2	2334	14266	293922
AGT	183	11606	24179
APOE	348	11816	25728
APP		11820	54226
ATP2B2	491	11941	24215
BACE1	23621	23821	29392
BDNF	627	12064	24225
CACNB4	785	12298	58942
CALB1	793	12307	83839
CAMK2A	815	12322	25400
CAMK2D	817	108058	24246
CAMK2G	818	12325	171140
CAMK2N2	94032	73047	59314
CDH11	1009	12552	84407
CDK5	1020	12568	140908
CNTN4	152330	269784	116658
CPEB1	64506	12877	293056
CPG1			299247
CRHR1	1394	12921	58959
CTNND2	1501	18163	114028
DLG4	1742	13385	29495
DRD1	1812	13488	24316
DRD2	1813	13489	24318
DRD5	1816	13492	25195
EGR1	1958	13653	24330
EPHB2	2048	13844	313633
ESR2	2100	13983	25149
FMR1	2332	14265	24948
GIPC1	10755	67903	83823
GRIK1	2897	14805	29559
GRIK2	2898	14806	54257
GRIN1	2902	14810	24408
GRIN2A	2903	14811	24409
GRIN2B	2904	14812	24410
GRIN2C	2905	14813	24411
GRM1	2911	14816	24414
GRM5	2915	108071	24418
GSK3B	2932	56637	84027
HRAS	3265	15461	293621
HTT	3064	15194	29424
KCNH3	23416	16512	27150
KDR	3791	16542	25589
KIT	3815	16590	64030
KLF9	687	16601	117560
KRAS	3845	16653	24525
L-glutamic acid
LNPEP	4012	240028	171105
LZTS1	11178	211134	266711
MECP2	4204	17257	29386
MME	4311	17380	24590
MYLK2	85366	228785	117558
MYO6	4646	17920	315840
NCDN	23154	26562	89791
NF1	4763	18015	24592
NFATC4	4776	73181	305897
NGFR	4804	18053	24596
nitric oxide
NTRK2	4915	18212	25054
P2RX3	5024	228139	81739
PCDH8	5100	18530	64865
PMCH	5367	110312	24659
PPFIA3 (includes EG:8541)	8541	76787	140591
PPP1R1B	84152	19049	360616
PPT1	5538	19063	29411
PSEN1	5663	19164	29192
PSEN2	5664	19165	81751
RAB11A	8766	53869	81830
RAB5A	5868	271457	64633|100361891
RAB8A
RASGRF1	5923	19417	192213
RIMS1
S100B	6285	20203	25742
SIPA1L1	26037	217692	246212
SNCA	6622	20617	29219
STAR	6770	20845	25557
SYNGAP1	8831	240057	192117
TNF	7124	21926	24835
UBB
VGF	7425	381677	29461
YWHAG	7532	22628	56010
