# Supplementary material for: Chronic cocaine-regulated epigenomic changes in mouse nucleus accumbens
Source: Genome Biol. 2014 Apr 22;15(4):R65. doi: 10.1186/gb-2014-15-4-r65 (PMC4073058; doi:10.1186/gb-2014-15-4-r65)
Supplement: Additional file 17: Table S7 — Genome-wide association between chromatin modification and transcriptional change. Based on the chromatin modification at each genomic region, transcripts are separated into up-regulated, down- regulated, and non-significant (Additional file 7). The chromatin-up and -down transcripts are correlated with transcripts that show expression change using Fisher’s exact test. This generates four combinations ('s' = chromatin modification, 'e' = expression change): s.up.e.up; s.up.e.down; s.down.e.up; s.down.e.down. The P-values were adjusted using the BH [78] method and a FDR cutoff of <10% was used to select mark-region combinations. The analysis was first done with the enhancer regions included and then repeated with the enhancers removed. [file gb-2014-15-4-r65-S17.xlsx]

## Sheet: enrich_functions
Function Name	1	2	3	4	5	6	7	8	9	10	11	12	13	14	15	16	17	18	19	20	21	22	23	24	25	26	27	28	29
Cellular Assembly and Organization	4.284	2.60033	2.6216	3.86012	3.09044	2.41229	2.98716	2.72584	4.79048	2.45842	2.57187	2.64207	3.84164	2.82102	4.16304	2.60033	3.64207	3.08197	3.66354	3.53165	2.75203	2.66354	2.95468	2.45842	2.72816	2.98716	3.36653	2.54516	3.66354
Genetic Disorder	2.64207	2.60033	2.6216	3.13194	3.09044	3.02091	3.56703	2.12494	2.41229	2.55596	3.27819	2.9431	2.78252	2.7122	2.46597	2.60033	3.64207	2.75203	3.62525	4.49621	4.68194	2.66354	2.78252	2.45842	2.57187	5.27491	2.85699	2.84771	4.25414
Tissue Development	4.284	2.60033	2.6216	3.86012	2.26201	2.99568	2.51286	3.34582	4.79048	2.45842	2.9393	2.64207	2.78252	3.01368	2.46597	2.60033	3.64207	2.81248	2.78252	2.76955	4.48149	3.45469	2.78252	2.45842	2.57187	2.94692	3.36653	2.84771	3.58503
Cellular Function and Maintenance	2.64207	4.21396	2.6216	3.86012	2.26201	2.41229	2.49214	2.96658	3.44129	2.45842	2.97881	1.33442	2.79048	2.82102	3.49757	2.2644	3.64207	2.81248	2.9914	3.53165	2.75203	3.07212	2.00524	2.47756	2.72816	3.64589	3.36653	2.54516	3.44009
Cell Morphology	2.64207	2.60033	2.6216	3.86012	3.09044	2.41229	2.98716	2.72584	3.83268	2.45842	2.57187	3.24413	2.78252	3.01368	2.46597	2.60033	3.34104	2.75203	2.98297	2.46597	2.75203	2.77728	2.78252	2.45842	2.92445	2.7122	3.14997	2.84771	2.6216
Cell Cycle	2.34199	3.0381	2.6216	3.82974	3.75449	2.41229	2.68825	2.85387	2.41229	2.45842	3.28735	1.78516	2.767	3.01368	4.46344	2.30016	3.64207	2.75203	3.2652	3.53165	2.75203	2.18842	2.48149	2.45842	2.57187	2.7122	1.94692	2.84771	2.6216
Nervous System Development and Function	3.0278	2.60033	2.6216	3.86012	2.26201	3.2815	1.71444	2.72584	4.79048	2.97881	2.57187	2.29073	2.78252	3.01368	2.46597	2.60033	3.64207	3.08197	2.78252	1.86646	2.75203	2.66354	2.95468	2.45842	2.57187	3.04672	2.67572	2.84771	2.6216
Small Molecule Biochemistry	2.64207	2.60033	2.6216	3.5391	2.30364	2.41229	2.98716	2.72584	3.09963	2.45842	2.57187	3.24413	2.78252	2.7122	2.46597	2.60033	3.16494	2.42136	2.78252	2.46597	2.75203	3.07417	2.78252	2.45842	2.57187	2.7122	2.54516	2.54516	4.065
Neurological Disease	2.64207	2.60033	2.32057	3.35164	3.09044	2.49621	2.51286	0	2.88273	2.55596	2.97881	2.64207	2.78252	1.81248	2.4023	3.65956	3.64207	3.63264	2.78252	2.46597	3.47108	1.71444	1.67162	3.61618	2.57187	5.27491	2.45223	2.84771	2.6216
Cellular Development	2.64207	2.59176	2.32057	2.5544	2.26201	4.05404	1.9914	3	2.95078	2.45842	3.03105	2.9431	3.22403	2.7122	2.46597	2.60206	3.64207	2.75203	3.84164	2.46597	2.75203	2.18842	2.30539	2.11295	2.57187	2.7122	2.24489	2.84771	2.6216
Cell-To-Cell Signaling and Interaction	4.284	2.60033	2.32057	2.79048	2.26201	2.41229	2.51286	2.72584	3.09963	2.45842	2.57187	2.20412	4.4045	3.01368	2.16558	2.60033	0	2.15181	2.66154	2.76955	2.75203	3.45469	2.48149	2.45842	2.57187	3.55284	3.36653	2.54516	3.44009
Tissue Morphology	2.64207	2.30016	2.32057	2.91364	2.26201	3.2815	2.98716	2.72584	2.41229	2.45842	2.57187	3.24413	2.2644	2.5376	3.29414	2.60033	3.64207	3.65561	2.78252	1.86646	2.75203	2.66354	2.78252	1.61798	2.27165	2.7122	1.84771	2.84771	3.6038
Cell Death	2.16622	4.24489	2.6216	2.42481	2.26201	3.15304	0	3.44977	2.41229	2.45842	2.7986	2.46725	2.48149	3.01368	2.46597	2.60033	2.9431	2.05552	2.95468	2.16558	2.75203	2.71897	2.78252	2.45842	2.53611	2.7122	2.54516	1.64589	5.34199
Developmental Disorder	2.64207	1.37882	2.6216	2.42481	2.26201	2.94692	2.21183	2.24949	2.41229	2.45842	3.27819	2.9431	2.78252	2.06098	2.46597	2.60033	3.64207	2.75203	3.62525	2.46597	2.75203	1.59007	2.78252	2.45842	2.09637	2.7122	3.2161	2.54516	4.25414
Cancer	2.16813	3.26122	2.6216	2.5544	2.26201	2.88273	3.56703	3.02919	3.14569	2.45842	3.20343	2.09963	1.88273	2.7122	3.1296	2.30016	1.97062	1.80134	3.62525	3.67572	2.75203	2.23807	2.8962	2.45842	2.57187	2.41229	2.54516	1.76955	2.6216
Organismal Development	2.64207	2.60033	2.6216	2.51286	2.26201	2.61618	2.98716	3.34582	2.97062	2.15864	2.9393	2.29073	2.48149	2.06098	2.46597	2.60033	3.64207	2.75203	2.78252	2.16558	4.07572	1.96658	2.78252	2.15864	1.87615	2.48413	2.06956	2.84771	3.02
Skeletal and Muscular System Development and Function	2.34199	2.60033	2.6216	3.12494	2.26201	3.83268	0	2.72584	3.18575	2.45842	2.57187	3.24413	3.84164	2.5376	2.46597	2.60033	3.34104	4.74232	2.78252	0	2.45223	3.45469	2.78252	0	3.34199	2.7122	2.24489	0	5.34199
Molecular Transport	2.16622	2.73755	2.05651	2.42481	1.82974	2.11182	2.51286	2.72584	3.09963	2.45842	2.57187	3.24413	2.48149	3.81531	3.15243	2.30016	0	2.28567	3.6925	2.30016	2.75203	2.36351	2.78252	2.45842	2.57187	3.64589	2.24489	2.54516	4.065
Cellular Growth and Proliferation	2.14146	2.60033	2.32057	2.47496	2.26201	3.2815	2.31247	2.72584	3.09963	2.45842	3.19586	0	2.78252	1.78781	2.46597	2.12494	3.34104	2.45223	3.84164	2.27246	4.48149	2.06399	2.30539	2.15864	3.34199	3.04672	2.24489	2.84771	2.88273
Embryonic Development	2.49349	2.60033	2.6216	2.51286	2.26201	2.61618	0	3.34582	3.18575	2.45842	2.9393	2.9431	2.18111	2.06098	2.46597	2.60033	3.64207	2.75203	2.78252	2.16558	2.75203	2.36351	2.78252	2.45842	2.53611	2.7122	2.54516	2.84771	2.32057
Cellular Movement	2.04144	2.12494	2.32057	2.42481	2.26201	2.41229	2.21183	2.42481	3.18575	2.97881	2.57187	0	3.2652	2.41229	2.46597	2.60033	1.52288	1.63827	2.78252	2.46597	2.45223	3.48945	1.78516	2.45842	2.57187	4.34294	3.28735	2.36957	2.6216
Hematological System Development and Function	2.64207	4.21396	2.32057	2.68825	2.26201	4.05404	2.51286	2.72584	2.47886	2.45842	2.57187	0	3.3536	1.46471	2.16558	2.60206	0	0	2.48149	2.46597	3.29499	3.48945	2.48149	2.45842	2.27165	3.55284	2.24489	2.24489	3.58503
Lipid Metabolism	2.64207	2.60033	0	2.10624	1.31695	2.41229	2.51286	2.72584	2.41229	1.98297	2.57187	3.24413	2.48149	2.7122	2.46597	2.60033	3.16494	2.42136	2.78252	2.46597	2.75203	3.07417	2.78252	2.45842	2.57187	2.7122	2.54516	0	4.065
Cellular Compromise	2.64207	2.60033	2.6216	3.86012	2.26201	2.11182	2.53462	2.96658	2.41229	1.68403	2.72816	0	2.78252	2.06098	2.46597	3.65956	0	2.15181	2.78252	2.16558	2.95468	2.36351	2.18111	2.45842	2.57187	2.7122	3.14997	2.06956	2.32057
Connective Tissue Development and Function	2.34199	2.30016	2.32057	2.79048	2.26201	2.41229	1.9914	2.12494	3.18575	2.45842	2.57187	2.64207	2.30539	2.17005	2.46597	2.30016	0	1.64397	3.59688	2.46597	2.75203	2.83268	2.78252	0	2.92445	2.23657	1.94692	1.70333	5.34199
Carbohydrate Metabolism	2.16622	2.60033	0	1.9431	1.78781	2.41229	2.51286	2.42481	2.41229	2.45842	2.57187	3.24413	2.48149	2.7122	2.16558	2.12494	1.75203	2.15181	2.48149	2.30016	2.07883	2.7986	2.78252	2.45842	2.57187	1.67572	2.54516	1.4389	4.065
Organismal Injury and Abnormalities	2.34199	3.0381	2.6216	2.42481	2.26201	2.41229	1.71444	4.14509	2.41229	1.61798	3.61439	0	1.88273	2.06098	2.46597	3.65956	0	2.75203	2.78252	2.46597	2.75203	2.66354	1.70553	1.51004	0	2.7122	2.54516	1.57512	4.85078
Skeletal and Muscular Disorders	2.64207	1.90309	1.62525	2.42481	2.26201	2.41229	2.29073	0	2.45593	2.15864	2.57187	1.83268	2.78252	0	4.16304	2.60033	0	2.75203	2.78252	2.16558	3.47108	2.66354	2.78252	1.68403	1.87615	3.77989	2.54516	2.54516	3.03058
Organ Development	2.64207	2.30016	2.6216	2.17587	2.26201	2.61618	0	3.34582	2.97062	2.45842	2.57187	2.767	2.78252	0	1.9914	1.90309	3.64207	2.75203	2.78252	1.9914	2.75203	0	2.78252	2.15864	1.87615	2.48413	2.06956	2.84771	2.59346
Cardiovascular Disease	2.34199	0	2.6216	2.36957	1.96257	3.31515	1.91364	2.12494	2.41229	2.36957	2.97881	1.83268	2.78252	2.7122	2.43063	2.12494	0	2.75203	3.92812	1.39469	2.45223	2.66354	2.78252	1.51004	1.82102	2.7122	2.38616	0	4.85078
Reproductive System Development and Function	1.94692	2.10735	2.6216	2.42481	1.66354	1.46471	2.38722	1.92082	2.11182	2.45842	2.57187	2.767	2.30539	3.01368	2.46597	1.82391	2.05257	0	2.78252	1.9914	2.45223	2.71897	2.78252	2.45842	2.57187	1.37882	2.24489	2.24489	2.6216
Gastrointestinal Disease	0	2.30016	2.6216	3.13194	2.26201	4.15552	2.97881	2.24949	2.41229	1.68403	2.6517	1.67985	2.18111	1.52871	2.46597	1.52724	1.97062	0	2.78252	2.46597	2.45223	2.66354	1.78516	1.76195	1.67366	2.41229	2.85699	2.06956	2.9431
Inflammatory Response	0	2.60033	0	1.82391	1.48945	3.02136	2.14509	1.73049	2.41229	2.45842	2.57187	0	4.4045	1.51428	1.9914	2.00043	3.64207	2.75203	2.30539	1.86646	2.95468	3.48945	0	2.45842	2.09637	3.55284	2.24489	2.24489	3.89279
Hematological Disease	2.34199	3.26122	2.6216	2.24718	1.78781	2.88273	0	2.72584	2.11182	2.36957	3.20343	1.38934	2.78252	0	3.1296	2.60033	0	1.33161	3.62525	4.49621	2.75203	1.88941	0	2.45842	2.27165	2.41229	2.38616	0	3.93181
Metabolic Disease	2.64207	1.70115	2.6216	2.24033	1.96257	4.15552	1.9914	0	2.11182	2.45842	2.62709	2.9431	2.78252	2.7122	2.46597	1.52724	0	0	3.62525	2.46597	2.45223	2.36351	2.48149	2.45842	2.09637	2.23657	2.85699	0	2.6216
Cardiovascular System Development and Function	2.64207	2.60033	2.6216	2.12436	2.26201	2.41229	2.08725	2.24949	2.41229	2.15864	2.57187	2.24565	2.78252	2.06098	1.86646	2.12494	0	2.06803	2.48149	1.47237	2.75203	2.66354	0	1.86012	1.57675	2.7122	1.70333	2.84771	2.66154
Nucleic Acid Metabolism	2.34199	2.60033	0	2.42481	2.30364	2.41229	1.73283	2.02826	1.81248	2.45842	2.57187	3.24413	2.48149	1.90309	2.46597	2.60033	0	2.28567	2.78252	0	2.75203	0	2.78252	2.45842	2.24033	2.35853	2.54516	2.54516	3.61261
Immunological Disease	2.16813	3.26122	2.14509	1.95078	1.66354	3.70115	1.71444	1.95078	2.41229	1.76195	3.20343	0	2.78252	1.55752	2.46597	2.60033	0	2.05552	2.78252	2.48413	2.29158	2.36351	2.08407	1.98297	1.46471	2.23657	1.82974	1.55129	2.6216
Drug Metabolism	1.6925	0	0	3.5391	1.31695	1.46471	2.51286	0	3.09963	2.45842	1.87615	2.40012	2.48149	2.7122	2.46597	2.12494	2.7986	1.91009	2.78252	1.39469	2.45223	2.66354	2.78252	2.45842	2.57187	2.11182	0	2.54516	3.83268
Organ Morphology	2.64207	2.30016	2.03105	2.47496	2.26201	2.41229	1.71444	2.12494	2.41229	1.98297	2.57187	0	0	0	2.46597	1.49349	3.64207	2.75203	2.78252	1.9914	2.75203	1.88941	2.48149	1.98297	0	2.41229	2.24489	2.54516	2.66154
Cell Signaling	2.04144	1.34679	1.95078	2.12843	2.30364	2.48812	2.49214	2.42481	3.5986	0	2.57187	2.54516	1.82974	1.90309	1.6925	0	1.83863	2.27654	3.6925	1.43533	2.50724	0	0	1.35556	2.09637	3.06298	1.64589	1.6038	3.6517
DNA Replication, Recombination, and Repair	1.94692	2.00043	0	2.42481	2.30364	2.41229	0	1.50169	1.41908	2.45842	2.57187	1.78516	2.48149	1.90309	4.16304	1.56543	0	1.91009	2.78252	3.53165	0	1.96658	0	2.15864	2.57187	2.01547	2.24489	2.84771	2.6925
Hematopoiesis	2.64207	2.59176	0	2.47496	2.26201	4.05404	1.9914	2.24949	2.47886	2.45842	2.57187	0	3.22403	0	2.16558	2.60206	0	0	2.48149	2.16558	1.5817	0	0	2.15864	2.27165	2.87615	2.24489	2.84771	2.67572
Infectious Disease	2.34199	2.60033	1.92445	1.95078	2.26201	1.37882	1.59007	2.02826	2.11577	1.76195	2.57187	2.64207	2.48149	0	3.31069	2.65561	0	0	2.48149	1.93181	1.48149	2.66354	0	1.98297	2.57187	1.93554	2.24489	1.53018	2.6216
Endocrine System Disorders	2.34199	1.82391	2.6216	2.5544	2.26201	4.15552	2.51286	1.35458	2.11182	1.76195	2.62709	0	2.18111	0	1.86646	2.60033	0	1.80134	3.62525	0	2.45223	1.55596	0	2.45842	1.67366	1.51713	2.85699	2.06956	2.14509
Digestive System Development and Function	2.64207	2.30016	2.6216	2.42481	2.26201	1.93554	2.08725	3.34582	2.41229	1.98297	2.57187	0	2.78252	0	2.46597	0	2.60206	1.71444	2.78252	0	1.71444	0	2.48149	0	2.57187	2.01547	1.84771	2.54516	2.6216
Ophthalmic Disease	2.64207	1.4318	0	2.42481	1.36754	2.11182	0	2.72584	2.41229	2.45842	2.64589	0	2.18111	0	2.46597	2.12494	3.64207	2.75203	2.78252	2.46597	4.68194	0	0	1.42481	2.57187	2.11182	2.54516	0	2.6216
Inflammatory Disease	1.86646	1.82391	0	3.13194	1.78781	2.41229	1.4168	0	1.46471	0	2.57187	0	2.08407	1.69465	2.46597	2.12494	3.64207	2.75203	2.78252	2.72584	2.75203	2.36351	2.78252	0	0	2.41229	2.54516	1.55129	2.79048
Lymphoid Tissue Structure and Development	2.14146	2.24565	0	2.68825	2.26201	2.22185	0	1.95078	2.97062	2.15864	2.57187	0	1.82974	0	1.62525	2.2644	0	0	1.9393	2.16558	2.27654	2.36351	2.48149	2.45842	2.27165	2.23657	2.24489	2.84771	3.2233
Tumor Morphology	2.04144	2.30016	0	1.3279	1.66354	2.41229	1.58004	1.77469	2.44977	2.45842	2.57187	0	2.30539	1.78781	4.46344	2.00043	0	0	2.78252	0	2.75203	2.18842	0	2.15864	2.57187	2.11182	2.24489	2.84771	2.6216
Renal and Urological Disease	2.34199	0	1.84466	2.42481	1.31695	1.93554	1.59688	1.60206	2.41229	2.45842	2.57187	1.94692	2.08407	0	0	1.82391	0	2.05552	0	2.46597	1.64397	2.36351	2.48149	2.45842	2.57187	2.41229	3.2161	2.14874	2.79048
Hair and Skin Development and Function	2.34199	2.12494	0	3.5391	2.26201	0	0	1.68825	2.48812	2.45842	2.57187	0	0	2.06098	1.62525	2.12494	2.30016	1.41794	3.84164	1.9914	2.75203	2.18842	0	2.45842	1.79588	2.01547	2.54516	2.36957	1.92445
Respiratory Disease	1.80134	1.90309	0	2.12436	1.96257	2.37779	1.91364	1.73049	1.7167	1.51004	2.57187	0	2.18111	2.7122	2.46597	2.00043	0	0	2.78252	2.16558	1.68613	1.88941	1.70553	1.3536	1.73049	2.41229	1.59517	1.51004	3.93181
Post-Translational Modification	0	1.70115	1.95078	2.11634	1.8041	2.41229	1.6925	2.72584	3.5986	1.86012	2.34199	1.4389	1.48678	1.76195	2.16558	1.70115	0	1.45842	2.48149	1.36051	0	1.96658	2.18111	2.15864	2.57187	2.7122	0	1.59688	1.91364
Renal and Urological System Development and Function	1.64589	2.12494	2.32057	2.12436	2.26201	2.47886	0	3.44977	2.41229	1.76195	2.57187	0	0	1.6038	1.86646	1.49349	0	0	2.18111	2.16558	2.75203	2.18842	2.48149	0	1.35067	2.7122	2.54516	2.36957	1.92445
Gene Expression	1.82681	1.39362	2.28233	3.16178	2.26201	0	0	2.12494	2.56384	1.98297	2.97881	3.24413	2.48149	1.32514	2.46597	1.82391	0	1.61083	2.78252	1.9914	0	0	1.92445	2.86012	2.27165	2.01547	0	0	3.23958
Dermatological Diseases and Conditions	2.64207	2.30016	0	2.12843	2.26201	2.41229	1.73755	4.14509	1.7167	1.42481	2.97881	0	0	1.55752	2.46597	2.20901	1.70997	0	2.48149	2.72584	2.15181	0	0	0	2.27165	1.36653	1.94692	0	4.25414
Reproductive System Disease	0	2.00043	2.6216	2.5544	0	1.51428	2.59007	2.50585	1.93554	0	2.9914	1.88606	2.18111	0	2.46597	1.6517	0	1.80134	2.78252	2.22113	2.15181	2.66354	2.78252	0	0	1.37882	1.94692	2.54516	0
Endocrine System Development and Function	2.34199	1.82391	0	2.12436	2.26201	2.41229	0	1.77469	2.41229	0	2.27165	2.29073	0	1.6038	1.86646	2.00043	3.16494	2.27654	0	1.39469	2.27654	2.66354	2.30539	1.86012	1.49894	0	0	0	3.83268
Immune Cell Trafficking	0	2.00043	0	1.64975	0	1.93554	0	0	2.41229	1.76195	2.57187	0	3.3536	1.46471	1.75945	2.00043	0	0	0	2.46597	2.27654	3.48945	0	2.45842	2.09637	3.55284	2.24489	1.89279	3.58503
Amino Acid Metabolism	2.34199	0	0	2.12436	1.8041	2.41229	1.87615	2.02826	2.41229	1.61798	2.34199	0	0	1.67572	2.16558	2.00043	0	1.52871	2.48149	2.46597	0	2.66354	2.78252	0	2.57187	2.7122	0	0	2.14509
Antigen Presentation	0	1.75945	0	1.64975	1.48945	3.02136	0	1.73049	1.63827	1.76195	1.97062	0	3.3536	0	1.9914	1.75945	0	0	2.30539	1.86646	2.27654	3.48945	0	1.42481	2.09637	2.87615	1.94692	0	3.44009
Vitamin and Mineral Metabolism	0	0	0	2.12843	0	1.81248	0	1.37263	1.81248	0	2.57187	1.55129	1.60206	1.32514	1.6925	2.60033	0	2.15181	3.6925	1.39469	2.45223	0	1.46597	2.45842	2.09637	3.06298	0	1.6038	3.63639
Connective Tissue Disorders	1.86646	2.60033	0	2.42481	0	2.03058	0	0	2.41229	0	2.57187	0	2.78252	0	2.46597	2.60033	0	0	2.78252	1.9914	2.75203	2.66354	2.78252	0	0	0	2.54516	1.53018	2.32057
Humoral Immune Response	1.94692	3.0381	0	2.68825	1.48945	1.81248	0	2.72584	2.11182	1.98297	0	0	2.48149	1.46471	2.16558	1.90309	0	0	2.48149	1.9914	2.45223	0	0	2.45842	0	1.46471	2.24489	0	2.19586
Hepatic System Disease	0	1.6517	1.45223	1.95078	0	2.37779	2.50585	2.24949	1.81248	1.68403	2.6517	0	0	0	1.75945	0	0	0	1.9393	2.46597	1.43771	2.66354	0	1.51004	1.6216	1.54212	1.95468	0	2.9431
Visual System Development and Function	0	2.60033	1.51286	0	1.78781	2.11182	0	1.58503	2.11182	1.3536	2.57187	0	2.18111	0	2.46597	1.90309	3.64207	2.75203	2.78252	0	2.75203	0	0	0	0	1.6038	2.24489	0	0
Behavior	0	0	0	2.4389	1.66354	0	1.59688	1.45469	2.41229	0	1.79588	1.78516	0	1.43063	1.9914	0	0	2.75203	2.72584	0	2.75203	1.76447	0	1.38828	2.27165	1.86967	0	0	2.32057
Cell-mediated Immune Response	0	2.30016	0	1.95078	1.56703	1.86328	0	1.95078	2.47886	0	0	0	2.78252	0	0	2.2644	0	0	0	2.16558	1.52871	1.71444	0	2.45842	2.27165	2.41229	1.84771	0	2.32057
Protein Trafficking	2.098	2.73755	2.05651	0	1.67366	2.11182	1.45842	0	0	0	0	0	3.10958	1.50585	0	2.78516	0	0	1.92812	1.62525	1.38091	2.06399	0	2.15864	2.27165	0	0	0	1.92445
Nutritional Disease	1.60555	1.90309	0	0	0	0	1.36452	0	1.37882	0	1.87615	0	0	0	1.62525	1.6517	3.34104	2.45223	3.62525	2.16558	2.45223	0	0	0	0	0	2.24489	0	2.42946
Protein Synthesis	1.56225	2.73755	0	1.78516	1.79317	1.37572	0	2.12494	0	1.46597	0	0	1.48678	0	0	1.70115	0	0	2.36856	1.9914	0	1.4168	0	1.98297	2.09637	0	0	1.54821	1.92445
Hepatic System Development and Function	2.16622	2.30016	1.42481	0	0	1.63827	2.21183	3.34582	0	0	1.87615	0	0	0	3.29414	0	0	0	2.48149	2.46597	0	1.71444	0	0	0	2.01547	0	0	1.92445
Organismal Functions	0	0	0	2.02503	0	1.37882	0	0	1.93554	0	2.09637	0	0	3.01368	0	0	0	1.36351	2.72584	1.6925	1.85387	2.18842	1.39254	0	1.57675	0	0	2.24489	2.63264
Energy Production	1.56864	0	0	0	0	0	0	0	1.63078	1.98297	0	1.48017	1.70553	0	1.91364	2.60033	0	2.28567	0	0	2.31426	0	0	0	2.57187	2.7122	0	2.4034	2.63264
Free Radical Scavenging	0	2.21896	0	0	0	1.93554	0	0	2.16241	0	2.57187	1.47237	2.73755	0	3.15243	0	0	0	2.48149	0	0	0	0	0	1.79588	0	0	0	3.18509
Psychological Disorders	1.60555	0	0	1.43297	0	2.65365	1.36452	0	1.49757	2.55596	0	0	0	1.67572	2.24336	1.52433	0	1.50169	0	0	0	0	0	0	1.38616	0	2.17783	0	0
RNA Post-Transcriptional Modification	0	1.56543	0	1.32057	1.50585	0	0	2.24949	0	0	0	0	0	0	2.46597	0	0	2.27654	2.78252	1.36051	0	2.06399	0	2.15864	0	0	0	0	0
Respiratory System Development and Function	2.16622	2.30016	0	0	0	2.61618	0	1.4318	0	0	3.08513	0	0	0	0	0	0	0	0	0	1.43771	1.96658	0	0	0	0	1.84771	0	2.14509
Organismal Survival	0	0	0	1.72584	0	1.48678	0	2.42481	0	0	2.4318	0	0	3.01368	0	0	0	0	2.19111	0	0	1.48812	0	0	0	0	1.45842	0	2.14509
Auditory Disease	0	0	0	2.42481	0	2.41229	0	0	1.63827	0	2.57187	0	0	0	0	0	0	0	0	2.46597	2.75203	0	1.35952	0	0	0	0	0	2.6216
Hypersensitivity Response	0	0	0	1.82391	0	1.93554	0	0	0	2.45842	1.57675	0	2.78252	0	0	0	0	0	0	1.86646	0	0	0	0	0	2.7122	0	0	2.32057
Cellular Response to Therapeutics	0	0	0	0	1.96257	1.63827	0	0	2.41229	0	0	0	2.18111	0	1.9914	1.56543	0	0	2.30539	0	0	0	0	0	0	2.7122	0	0	0
Antimicrobial Response	0	0	0	2.42481	0	1.81248	0	0	2.11182	0	0	3.24413	4.4045	0	0	0	0	0	0	0	0	0	0	0	0	0	0	0	2.32057
Protein Degradation	0	0	0	0	1.78781	0	0	2.02826	0	1.46597	0	0	0	0	0	1.70115	0	0	0	0	0	0	0	1.98297	2.09637	0	0	1.54821	0
Protein Folding	0	0	0	0	0	0	0	2.72584	0	0	2.09637	1.4389	0	0	2.16558	0	0	0	2.48149	0	0	0	0	0	0	1.57187	0	0	0
Auditory and Vestibular System Development and Function	0	0	1.48149	0	0	2.41229	0	0	0	1.32239	2.41229	0	0	0	0	0	0	0	0	0	0	0	0	0	0	0	0	0	0
RNA Trafficking	0	2.30016	0	0	0	0	0	2.12494	0	0	0	0	0	0	0	0	0	0	0	1.6925	0	0	0	0	0	0	0	0	0
RNA Damage and Repair	0	0	0	2.12436	0	1.37882	0	0	0	0	0	0	0	0	0	0	0	0	0	0	0	0	0	2.15864	0	0	0	0	0
Dental Disease	0	0	0	0	0	0	0	0	2.41229	0	0	0	0	0	0	0	0	0	0	0	0	0	0	0	0	0	0	0	0

## Sheet: pathway_enrich
Pathway	1	2	3	4	5	6	7	8	9	10	11	12	13	14	15	16	17	18	19	20	21	22	23	24	25	26	27	28	29
Wnt/β-catenin Signaling	0	0	2.11	0.324	0.623	0.851	0.794	0	1.55	0.928	0.435	0	0	0.817	0.354	0	0	0.584	2.57	0.354	0.584	0	3.78	0	0	0.55	0.414	0	0
Axonal Guidance Signaling	0.649	0.589	2.63	0	0	0.712	0	0	0.346	0.808	0	0	0.865	0.496	0.823	1.78	0	0	1.58	1.35	0.298	0.239	0	0.401	0	0.755	0.512	0.365	0.212
Integrin Signaling	0.436	1.05	0	0	0	1.38	0	0	0.267	0.299	0	0	0.55	0	0.304	1.05	0	0.526	0.55	1.51	1.32	0.454	0.55	0	0	1.25	0.361	0	2.89
Inositol Phosphate Metabolism	0.534	0	0.516	0.956	0	0.352	0.841	0	2.55	0.387	0	0	1.59	0	1.03	0	0	0	1.59	0.392	0.629	0	0	0.387	0	0	0.454	0	2.25
B Cell Receptor Signaling	0	1.3	0	2.68	0.262	0.367	0	0.623	1.74	0	0.493	0	0	0	0	0	0	0	0.672	0.408	0.647	0	0	0.403	0	0	1.2	0	2.31
Actin Cytoskeleton Signaling	1.07	1	0	0	0	1.3	0.705	0	0.248	0	0	0	2.29	0	0	1	0	0.501	0.525	0.783	0	0.43	0	1.42	0	1.19	0	0	0.396
Huntington's Disease Signaling	0	0.373	0	1.31	0.931	0.684	0	0	0.242	0.756	0.352	0.93	0	0	0.277	0.373	0	0.493	0.517	2.18	0.493	0	0	0	0	2.07	0.332	0	0.388
AMPK Signaling	0.578	0	0	0	1.43	0	0	0	1.02	0	2.26	1.13	0.7	0	0.433	0	0	0	0	0.433	0.674	0	1.69	0	0.519	0.639	0.497	0	0.56
ILK Signaling	0	1.11	0	0.814	1.73	0.289	0	0	0.289	0	0.406	0	1.43	0	0.327	0	0	0	0	0.327	0.553	1.22	1.43	0	0.406	0.519	0.385	0	1.14
RhoA Signaling	0.649	0	0.63	0	0.34	1.16	0.967	0	0.455	0	0	0	0.774	0	1.26	1.5	0	0.748	0.774	0	0	0.669	0	0.493	0	1.71	0	0	0
Hypoxia Signaling in the Cardiovascular System	0	0	0.828	1.58	0	0	0	0.926	1.56	0	1.86	1.43	0	0	0.687	0	0	0	2.26	0	0	0	0	0	0	0.913	0	0	0
p53 Signaling	0	0	0	0.528	0	2.25	0	0	0.518	0	1.59	0	0	0	0.563	0	0	0	1.99	0.563	1.93	0	0	0	0	0.781	0.632	0	0.698
Cellular Effects of Sildenafil (Viagra)	0	0	0	0	0.28	1.02	0	0	0	1.1	0	0	1.68	0	0.43	0.54	0	0	4.16	0	0	0.594	0	0	0	1.55	0	0	0.557
PPARα/RXRα Activation	0.489	1.16	0	2.41	0	0.313	0	0.559	0.313	1.66	1.11	2.39	0	0	0	0	0	0.582	0	0	0	0	0	0	0.433	0	0	0	0.472
Nitric Oxide Signaling in the Cardiovascular System	0	0	0	0	0	0.577	0	0.859	0.577	0	0.718	1.36	0	0	0.624	0	0	0	2.12	0.624	0.884	0	0	0	0	0.847	0.694	0	1.81
Role of Tissue Factor in Cancer	0.656	1.52	0	0	0.346	0	0	0	0.461	0	0.595	0	0	0.998	2.21	0	0	0	0.781	0.505	0.755	0	0	0.499	0	0	0.572	0	1.55
Galactose Metabolism	0	0.99	0	0.825	0	0	0	0	0	0	0.962	1.62	0	3.11	0	0.99	0	1.13	0	0	0	0	0	0.856	0	0	0.937	0	0
Role of Macrophages, Fibroblasts and Endothelial Cells in Rheumatoid Arthritis	0	0.75	0.283	2.24	0	0.94	0	0	2.18	0	0.706	0	0.399	0.589	0	0	0	0	0.399	0	0.377	0	0.399	0	0	0	0.666	0	1.44
HIF1α Signaling	0	0	1.6	0	0	0.481	0	0	2.13	0	1.51	0	0	1.02	0.526	0	0	0	0.804	0.526	0.777	0	0	0	0	0.741	0.593	0	0.659
iCOS-iCOSL Signaling in T Helper Cells	0	0.63	0	2.13	0.355	0	0	0	1.2	0	0	0	0.793	0	0	0.63	0	0	0	0.515	0.766	0	0	0.509	0	0.73	1.44	0	1.58
Small Cell Lung Cancer Signaling	0	1.86	0	1.53	0	1.51	0	0	0.617	0	0	0	0	0	0.665	0	0	0	0.955	0.665	0.927	0	0.955	0	0	0	0.736	0	0.805
Rac Signaling	0.674	1.55	0	0.488	0.361	0.478	0.994	0	0.478	0	0.613	0	0	0	0	0.638	0	0.774	0.8	0.522	0	0	0	0.516	0.613	0	0	0	1.59
NGF Signaling	0	2.65	0.655	1.23	0.955	0.478	0	0.749	0.478	0	0	0	0	0	0.522	0	0	0	0.8	0.522	0.774	0	0	0	0	0	0.589	0	0.655
Virus Entry via Endocytic Pathways	0	1.67	0.711	0	0.409	0	1.05	0	0	0	0	0	0	0	1.42	0	0	0	0	1.42	0	0	0	0	0.668	0.794	0	0	2.89
Starch and Sucrose Metabolism	0.842	0	0	0.645	0	0.634	0	0	0	0	0	0	0	2.71	0	0.804	1.81	0.945	0	0	0	0	0	0.675	0	0	1.79	0	0
Paxillin Signaling	0	1.58	0	0	0.37	0.488	0	0	0	0	0	0	0	0	0.533	0	0	0	0	2.3	0.785	0	0	0	0	0.749	0	0	4.01
PPAR Signaling	0	0.668	0	2.25	0	0	0	0.781	0	0	0	2.89	0	0	0	0	0	0.806	0	0.552	0	0	0	0	0	0	0	0	2.81
Amyotrophic Lateral Sclerosis Signaling	0	0	0	0.506	0	1.25	0	0	0.495	0.534	0.631	0	0	0	0.54	0.656	0	0	3.24	0.54	0	0.713	0	0	0	0	0	0	1.63
Role of Osteoblasts, Osteoclasts and Chondrocytes in Rheumatoid Arthritis	0	0.372	0.387	0.701	0.472	0.681	0	0	2.8	0	0.35	0	0	0.716	0	0.372	0	0	0	0.276	1.24	0.42	0	0	0	0	0.89	0	1.02
Clathrin-mediated Endocytosis Signaling	0	1.11	0.446	0	0	0	0.762	0	0.29	0.323	1.06	0	0	0.785	0.884	0.43	0	0.555	0	0.329	0	0	0	0.872	0	1.31	0.387	0	1.14
Lymphotoxin β Receptor Signaling	0	2.09	0	0.734	0.591	1.73	0	0	0.723	0	0	0	0	0	0	0	0	0	0	0.772	1.04	0	1.07	0	0	0	0.845	0	0.915
PI3K/AKT Signaling	0	0.587	0	0.441	0.859	0.431	0	1.68	0.431	0	0.562	1.18	0	0	0.474	0	0	0	0.747	0.474	0.721	0	0.747	0	0	0	0.54	0	0.604
Glucocorticoid Receptor Signaling	0.344	0.315	0	1.77	0	0	0	0.407	0	0	0.808	2.03	0	0	0	0	0	0.428	0.451	0.647	0.428	0	0	0	0	0.397	0.766	0	1.61
PI3K Signaling in B Lymphocytes	0	0.54	0	2.78	0.28	0	0	0	1.02	0.425	0	0	0.697	0	0	0	0	0	0	0.43	0.672	0	0	1.1	0	0.636	1.25	0	0.557
Prostate Cancer Signaling	0	0	0	1.43	0.444	0.568	0	0.849	0.568	0	0.709	1.34	0	0	0.615	0	0	0	0.901	0.615	0.874	0	0	0	0	0	0.685	0	0.753
Tight Junction Signaling	0	0.488	0	1.68	0.678	0.341	0	0	0.341	0	0	0	1.56	0	0	0	0	0.616	0	0	1.51	0.541	0.642	0	0	0.582	1.14	0	0
HER-2 Signaling in Breast Cancer	0	0.754	0	0	0	0.587	0	0	0.587	0	0.728	0	0	0	1.54	0	0	0.894	0.922	0.634	0.894	0	0	0	0	0	0.704	0	1.84
PTEN Signaling	0	1.52	0	0.475	0.928	1.18	0	0.734	0.464	0	1.47	0	0	0	0	0	0	0	0	0.509	0.759	0	0.785	0	0	0	0.575	0	0.641
Telomerase Signaling	0	0	0	0	1.76	0	0	0.764	0.491	0	0	1.26	0	0	0.537	0	0	0	0.816	2.31	0.789	0	0	0	0	0	0.604	0	0.67
Neuregulin Signaling	0	0	0	0.549	0.416	0.538	1.06	1.93	0.538	0	0	1.31	0.867	0	0	0.702	0	0	0	0	0.84	0	0	0.578	0	0	0.653	0	0
Thrombin Signaling	0	0.417	0.433	0.792	0.552	0.279	0	0	0.772	0.846	0	0	0.565	0	0.858	0.417	0	0	1.4	0.317	0.541	0.468	0	0	0	0.507	0.375	0	0.433
Glycerophospholipid Metabolism	0.601	0	0.583	0.421	0	0	0	0.674	0.411	2.02	0.541	0	0.724	0	0	0	0	0	0	0	0	2.6	0.724	0	0	0.663	0	0	0
Endometrial Cancer Signaling	0	0	0	0	0.605	0.737	0	0	1.76	0	0	0	0	0	0.787	0	0	0	1.08	0.787	1.06	0	1.08	0	0	0	0.86	0	0.931
TNFR1 Signaling	0	2.19	0.963	0.781	0	0.769	0	0	0.769	0	0	0	0	0	0	0.944	0	0	0	0	0	1	0	0	0	0	0	1.18	0.963
Signaling by Rho Family GTPases	0.383	0.352	0.367	0.232	0.868	0.224	0.67	0	0.224	0.712	0.331	0	0.493	0	0.723	0.937	0	0.469	0.493	0.258	0	0.4	0	0.253	0.331	0.437	0	0	0.367
Role of NANOG in Mammalian Embryonic Stem Cell Pluripotency	0	0	0.637	0	0.346	1.18	0	0	2.06	0	0	0	0	0	0.505	0	0	0	0.781	0.505	0.755	0.676	0	0	0	0	1.41	0	0.637
NF-κB Signaling	0	0.462	0	0.881	0.219	0.318	0	0	0.318	0	1.99	0	0.613	0	0	0	0	0	0	0.357	0.588	0.514	0	0	0	0	0.418	0.67	2.12
TR/RXR Activation	0.753	0	0	1.39	0	0	0	0	0.55	0	0.69	1.32	0	0	0	0	0	0.854	0	0.597	0.854	0	0	0	0	0	0.666	0	1.75
Role of NFAT in Regulation of the Immune Response	0	1.16	0	1.56	0.211	0.309	0	0	0.309	0.343	0	0	0.602	0	0	0.451	0	0	1.48	0.348	0.577	0	0	0	0	0.543	1.06	0	0.468
Protein Kinase A Signaling	0	0	0	2.2	0	0.922	0	0	0.469	1.03	0	0	1.03	0	0	0.264	0	0.983	0.393	0	0	0.307	0	0	0.245	0.916	0.654	0	0
Hereditary Breast Cancer Signaling	0	0	0	1.14	0.324	0	0	0	0.437	0	0	0	0	0.968	1.22	0	0	0	0.753	2.13	0.727	0	0	0.474	0	0	0.546	0	0.611
Chronic Myeloid Leukemia Signaling	0	0.676	0	1.31	0	0	0	0	0.514	0	0.651	0	0	0	0.559	0	0	0	0.841	2.39	0.814	0	0	0	0	0	0.627	0	0.694
Docosahexaenoic Acid (DHA) Signaling	0	0	0	0	0.715	2	0	0	0.852	0	0	0	0	0	0	0	0	0	0	0.903	1.18	0	0	0	0	0	0.977	0	2.41
Hepatic Fibrosis / Hepatic Stellate Cell Activation	0	0	0	1.01	0.27	0	0	0	0	0	3.28	0	2.81	0	0	0	0	0	0	0	0	0.581	0	0	0.503	0	0	0	0.544
Molecular Mechanisms of Cancer	0	0.679	0.251	0.866	0.253	0.42	0	0.322	1.99	0	0.221	0	0.363	0.548	0.489	0.238	0	0	0.967	0	0.918	0	0	0	0	0	0.204	0	0.251
Regulation of Actin-based Motility by Rho	0	0.72	0	0	0.432	1.38	1.08	0	0.555	0	0	0	0	0	0	1.73	0	0	0.886	0	0	0.778	0	0.595	0	0.822	0	0	0
Calcium Signaling	0	0	0	1.56	0.21	0.307	0	0	0.307	0.341	0	0	1.48	0	0.923	0	0	0	0.6	0.923	0	0.501	0	0	0	0.541	1.06	0	0
Nicotinate and Nicotinamide Metabolism	0.685	0	0.667	1.26	0	0	0	0	1.23	0	0	0	0.812	0	1.33	0	0	0	0.812	0	0.785	0	0	0.527	0	0	0.6	0	0
Ovarian Cancer Signaling	0	0	0.565	0.406	0	1.03	0	0.656	1.03	0	0.524	0	0	0	1.13	0	0	0	0.706	0.438	0.68	0	0	0.432	0	0	0.502	0	0.565
Melanoma Signaling	0	0	0	0.834	0	0	0	0	0.822	0	0.972	0	0	0	0.873	0	0	0	1.17	0.873	1.14	0	0	0	0	0	0.947	0	1.02
RhoGDI Signaling	0.479	0.445	0.462	0.313	0.207	0.304	0.78	0	0.304	0.337	0	0	0.596	0	0.343	1.14	0	0	0.596	0	0.571	0.497	0	0.337	0	0.537	0.402	0	0
Acute Myeloid Leukemia Signaling	0.792	0	0	0.598	0	0.587	0	0.869	1.44	0.628	0.728	0	0	0	0	0	0	0	0	0.634	0.894	0	0	0	0	0	0.704	0	0.773
RAR Activation	0	0	0	1.58	0.214	0	0	0	0.313	0	0.433	1.03	0	0	0.352	0.455	0	0.582	0	0.936	1.44	0	0	0.347	0	0	0.412	0	0.472
Xenobiotic Metabolism Signaling	0	0	0.833	1.04	0.695	0	0	0.381	0.523	0	0.272	0.824	0	0	0.205	0.291	1.2	0.402	0	0.205	0.402	0	0	0.201	0	0	0.254	0	0.833
Relaxin Signaling	0	0	0	1.04	0	0.391	0	0	0.391	0.427	0.519	0	0.7	0	0	0	0	0.674	0.7	1.11	0.674	0	0	0	0	0	0.497	0	1.39
CD40 Signaling	0	0.834	0	0.674	0	0	0	0	0.663	0	0.808	0	1	0	0	0	0	0	0	0.711	0	0.893	1	0	0	0	0	1.07	0.853
Aryl Hydrocarbon Receptor Signaling	0	0	0.552	1.83	0.276	0.383	0	0.642	0	0	0.511	1.12	0	0	0.425	0	0	0.666	0.692	0	0	0	0	0	0	0	0	0	1.37
Aldosterone Signaling in Epithelial Cells	0	0	0	0.349	0.673	0.907	0.826	0.59	0.339	0.374	0	1.07	0	0	0	0	0	0	0	0.38	0.614	0	0	0.374	0	1.43	0	0	0.502
CD28 Signaling in T Helper Cells	0	0.596	0	1.15	0.326	0	0	0	0.439	0	0	0	0	0	0	1.47	0	0	0	0.483	0.731	0	0	0.477	0	0.695	1.36	0	0.614
mTOR Signaling	0	0.434	0	0.825	1.75	0	0	1.34	0.294	0.327	0.411	0	0	0	0	0	0	0	0	0.332	0.559	0	0	0	0	0.525	1.02	0	0.45
LXR/RXR Activation	0.632	0	0	2.02	0	0	0	0	0	0	0	1.19	0	0	0	0	0	1.75	0	0	0	0.652	0	0.477	0	0	0	0	1.5
Dendritic Cell Maturation	0	1.22	0	0.915	0	0.333	0	0	0.333	0	0	0	0.632	0	0	0.479	0	0	0	0.373	0.607	0	0	0	0	0	1.12	0	2.18
Glutamate Receptor Signaling	0	0	0	0.713	0.57	1.69	0	0	0.702	0	0	0	0	0	0	0.874	0	1.02	0	0.751	1.02	0	0	0	0	0	0.823	0	0
FXR/RXR Activation	0.744	0	0	0.553	0	0	0	0	0.542	0	0	0	0	1.09	0	0.706	0	0	0	0	0.845	0	0	0	0	0	0.657	0	2.93
Caveolar-mediated Endocytosis Signaling	0	0.77	0	0	0	0	0	0	0	0	0	0	0	0	0.649	0	0	0	0	1.58	0.911	0	0	0.643	0.744	0.873	0	0	1.87
Role of PKR in Interferon Induction and Antiviral Response	0	1.02	0	2	0	0.842	0	0	1.98	0	0	0	0	0	0.892	0	0	0	1.19	0	0	0	0	0	0	0	0	0	0
RANK Signaling in Osteoclasts	0	0.706	0	1.37	1.09	0	0	0	0.542	0	0.681	0	0	0	0	0.706	0	0	0	0.588	0.845	0	0	0	0	0	0.657	0	0.725
CXCR4 Signaling	0	0.495	0.511	0	0.244	0	0	0	0.347	0.383	0	0	0.649	0	1.02	0.495	0	0	0.649	0.388	0.624	0.548	0	0	0	0.589	0.45	0	0.511
Human Embryonic Stem Cell Pluripotency	0	0	0.565	0	0.788	1.03	0	0	1.84	0	0.524	0	0	0	0	0	0	0	0	0.438	1.65	0	0	0	0	0	0.502	0	0.565
Gα12/13 Signaling	0	0.587	0.604	0.441	0.318	0	0	0	0.431	0	0.562	0	0	0	0	1.45	0	0	0	0.474	0.721	0.642	0	0.468	0	0	0.54	0	0.604
Lysine Degradation	0	0	0	0	0.545	1.63	0	0.964	0	0	0	0	0	0	0	0.847	0	0	0	0	0	0	0	2.9	0	0.952	0	0	0
NF-κB Activation by Viruses	0	1.84	0	0.618	0	0	0	0	0.607	0	0	0	0	0	0	0	0	0	0	1.59	0.916	0	0	0.648	0	0	0.725	0	0.794
Pancreatic Adenocarcinoma Signaling	0	0	0	1.22	0	0	0	0.741	0.471	0	1.48	0	0	0	0.515	0	0	0	0.793	0.515	0.766	0	0	0	0	0	0.582	0	0.648
Non-Small Cell Lung Cancer Signaling	0	0	0	0.662	0.522	0	0	0	0.651	0	0	0	0	0	0.699	0	0	0	0.991	0.699	0.964	0	0	0	0	0.926	0.771	0	0.84
Apoptosis Signaling	0	1.68	0	0.544	0	0.533	0	0	0	0.573	0.672	0	0	0	1.43	0.698	0	0	0.863	0	0	0	0	0	0	0	0	0	0.716
Purine Metabolism	0.334	0.831	0	0.566	0	0	0	0	0	0.212	0	0.841	0.44	0	0	0	0	0.417	0	0.625	0	0	0	0	1.45	0.386	0	1.25	0.319
Agrin Interactions at Neuromuscular Junction	0.842	0.804	0	0.645	1.27	0	0	0	1.54	0	0	0	0.972	0	0	0	0	0	0	0.682	0	0	0	0	0	0.907	0	0	0
ATM Signaling	0	0	0	0.749	0	0	0	0	0.737	0	2.07	0	0	0	1.86	0	0	0	1.08	0	0	0	0	0	0	0	0	1.15	0
Angiopoietin Signaling	0	1.94	0	0.662	0	0	0	0	0.651	0	0	0	0	0	0	0	0	0	0	0.699	0.964	0	0	0	0	0	0.771	1.05	0.84
Germ Cell-Sertoli Cell Junction Signaling	1.3	0.483	0	0	1.96	0	0	0	0.903	0	0.46	0	0	0	0	0	0	0	0	0.377	0	0	0.637	0.372	0	0.577	0	0	0.5
CTLA4 Signaling in Cytotoxic T Lymphocytes	0	0	0.703	0	1.04	0	1.04	0	0.521	0	0	0	0.849	0	0	0.685	0	0	0	0.567	0.823	0	0	0	0	0	0.636	0	0.703
Regulation of eIF4 and p70S6K Signaling	0	0	0.536	0.379	1.36	0	0	0.626	0.369	0.405	0	0	0.675	0	0.411	0	0	0	0	0.411	0.649	0	0	0	0	0	1.2	0	0.536
IL-4 Signaling	0	0	0	0.645	0	0	0	0.92	0.634	0	0	0	0	0	0	0	0	0	0	0.682	0.945	0	0	0	0	0	1.79	0	1.94
Glioblastoma Multiforme Signaling	0	0	0.519	0.363	0.25	0.94	0	0	0.94	0.389	0.478	0	0	0	0.395	0	0	0	0.657	0.395	0.631	0	0	0	0	0.596	0.457	0	0.519
Activation of IRF by Cytosolic Pattern Recognition Receptors	0	0.834	0	1.63	0	0	0	0	0	0	0	0	1	0	0	0	0	0	0	0.711	0	0.893	0	0	0	0	0	2.44	0
IL-8 Signaling	0.485	0.451	0	0.86	0.612	0	0	0	0.309	0.343	0.429	0	0	0	0.348	0.451	0	0	0	0.348	0.577	0	0	0.916	0.429	0	0.408	0	0.468
FAK Signaling	0	0.706	0	0	0.42	0.542	0	0	0.542	0.582	0	0	0	0	0	0	0	0	0	0.588	0.845	0	0	0	0	0.808	0.657	0	1.74
Role of PI3K/AKT Signaling in the Pathogenesis of Influenza	0	0	0	1.6	0.522	0.651	0	0	0.651	0	0	0	0	0	0.699	0	0	0	0	0.699	0.964	0	0	0	0	0	0.771	0	0.84
Cardiac Hypertrophy Signaling	0	0	0	0.244	0.462	0.235	0	0	0.235	0.741	0.345	0	0.509	0	0.271	0.366	0	0	2.24	0.271	0	0.414	0	0	0	0	0	0	1
FLT3 Signaling in Hematopoietic Progenitor Cells	0	0.781	0	0.623	0.486	0.612	0	0	0.612	0	0	0	0	0	0	0	0	0	0	0.66	0.922	0	0	0	0	0	0.73	0	1.89
Propanoate Metabolism	0	0	0	0	1.41	0.702	0	0	0.702	0.744	0	0	0	0	0.751	0	0	0	0	0	0	0	0	2.99	0	0	0	0	0
Glioma Signaling	0	0	0	1.3	0	0	0	0	1.28	0	0.647	0	0	0	0.555	0	0	0	0.836	0.555	0.81	0	0	0	0	0	0.623	0	0.69
Basal Cell Carcinoma Signaling	0	0	1.91	0	0	1.52	0	0	1.52	0	0	0	0	0	0.671	0	0	0	0.961	0	0	0	0	0.664	0	0	0	0	0
P2Y Purigenic Receptor Signaling Pathway	0	0	0	1.12	0	0	0	0	0.425	1.18	0	0	0	0	0.468	0	0	0	0	1.19	1.72	0	0	0	0	0	0.533	0	0.598
TNFR2 Signaling	0	1.15	0	0.985	0	0	0	0	0	0	0	0	0	0	0	1.15	0	0	0	0	0	1.21	1.33	0	0	0	0	1.39	0
Ceramide Signaling	0	0	0	0.593	0.458	0	0	0	1.43	0	0	0	0	0	0	0	0	0	0	0.629	0.889	0.807	0.916	0	0	0	0.699	0	0.767
Circadian Rhythm Signaling	1.17	0	0	0.957	0	0	0	0	0	0	0	0	0	1.53	0	0	0	0	1.3	0	0	0	0	0.99	0	1.23	0	0	0
Role of NFAT in Cardiac Hypertrophy	0	0	0	0.299	0	0.29	0	0	1.46	0.872	0.408	0	0	0	0.329	0	0	0	0	1.6	0.555	0	0	0	0	0.521	0.387	0	0.446
LPS/IL-1 Mediated Inhibition of RXR Function	0	0.397	0	0.27	0	0	0	0	0	0.293	0.989	0.959	0	0	0.298	0.397	0	0	0	0.298	0.519	0	0.543	0.293	0	0	0	0	1.9
TREM1 Signaling	0	0	0	1.76	0	0.723	0	0	0.723	0	0	0	1.07	0	0	0	0	0	0	0	1.04	0	0	0	0	0	0.845	0	0.915
G-Protein Coupled Receptor Signaling	0	0	0	0.896	0	0.225	1.02	0	1.31	0	0	0.59	0	0	0	0	0	0.221	0.239	0.592	0.64	0	0	0	0	0.197	0.365	0.281	0.458
GNRH Signaling	0	1.41	0.589	1.94	0.306	0	0	0	1.08	0	0.547	0	0	0	0.46	0	0	0	0	0	0	0	0	0	0	0.669	0	0	0
Ephrin Receptor Signaling	0.485	0.451	0	0.318	0	0.309	0	0	0.839	0.343	0.429	0	0.602	0.81	0	0.451	0	0	0.602	0	0.577	0	0	0.343	0	0	0.408	0	0
Fc Epsilon RI Signaling	0	0	0	0	0.364	0	0	0	1.22	0	0.616	0	0	0	0	0	0	0	0	0.526	0.777	0.698	0	0.52	0	0	0.593	0	1.6
Role of Oct4 in Mammalian Embryonic Stem Cell Pluripotency	1.01	0	0	0	0	0	0	0	0	0	0	0	0	0	0.845	0.971	0	0	1.14	0	0	1.03	0	0	0	0	0.919	0	0.99
Fcγ Receptor-mediated Phagocytosis in Macrophages and Monocytes	0	0	0	0	0.398	0	0	0.793	0.518	0	0	0	0	0	0	0.68	0	0	0	0	0.818	0	0	0.557	0	0.781	0.632	0	1.68
CREB Signaling in Neurons	0	0	0	0.864	0	0.311	0	0	0.843	0.92	0	0	0.604	0	0.35	0	0	0	0.604	0.35	0.58	0	0	0	0	0.545	0.41	0	0.47
Role of MAPK Signaling in the Pathogenesis of Influenza	0	0	0	0.674	0	0	0	0	1.61	0	1.91	0	0	0	0	0	0	0	0	0	0.976	0.893	0	0	0	0	0.783	0	0
Systemic Lupus Erythematosus Signaling	0	0	0	0.764	0	0	0	0	0.267	0	0	0	1.37	0	0	0.403	0	0	0	0.304	0.526	0	0	0.299	0	0	0.958	0	1.92
EIF2 Signaling	0	0	0	0.821	0.577	0.292	0	1.34	0.292	0	0	0	0	0	0	0	0	0	0	0.33	0.557	0	0	0.325	0	0	1.82	0	0.448
IL-12 Signaling and Production in Macrophages	0	0.546	0	0.403	0	0	0	0	1.03	0.43	0	0	0.703	0	0	0	0	0.677	0	0.435	0.677	0	0	0	0	0	0.499	0	1.39
Phospholipid Degradation	0.753	0	0	0.561	0	0	0	0.829	0	0.591	0.69	0	0.881	0	0	0	0	0	0	0	0	0.773	0.881	0	0	0.817	0	0	0
Renal Cell Carcinoma Signaling	0	0.792	0.811	0	0	0.623	0	0	0.623	0	0.766	0	0	0	0	0	0	0	0	0.671	0.933	0	0	0	0	0	0.741	0	0.811
Factors Promoting Cardiogenesis in Vertebrates	0	0	0.725	1.37	0.42	0.542	0	0	1.35	0.582	0	0	0	1.09	0	0	0	0	0	0	0	0	0	0	0.681	0	0	0	0
Glycerolipid Metabolism	0.682	0.645	0.663	0.495	0	0	0	0.757	0	0.523	0.62	0	0.808	0	0	0	0	0	0	0	0	0	0.808	0	0	0.745	0	0	0
Reelin Signaling in Neurons	0	0	0.762	0.588	0	0.577	0	0	0.577	0	0.718	0	0	0	0.624	0	0	0	0	1.52	0	0	0	0.618	0	0	0	0	0.762
IL-17 Signaling	0	0	0	1.52	0	0.612	0	0	1.5	0	0	0	0	0	0	0	0	0	0	0.66	0.922	0	0	0	0	0	0.73	0	0.799
Breast Cancer Regulation by Stathmin1	0.445	0	0.428	0.284	0	0	0	0	0.275	0.307	0	0	0	0	2.36	0	0	0	0.559	0.312	0.535	0	0	0.307	0	0.502	0	0	0.428
Type I Diabetes Mellitus Signaling	0	0.62	0	1.2	0	0.461	0	0	1.18	0.499	0.595	0	0	0	0	0.62	0	0	0	0	0	0	0	0	0	0	0	0	1.55
PKCθ Signaling in T Lymphocytes	0	0.6	0	2.03	0.329	0	0	0	0.442	0	0.575	0	0	0	0	0.6	0	0	0	0.486	0	0	0	0.48	0	0	0.552	0	0.617
Notch Signaling	0	0	0	0	0	2.02	0	2.64	0	0	0	0	0	0	0	0	0	0	0	0	0	0	0	0	0	0	0.988	0	1.06
Induction of Apoptosis by HIV1	0	0.854	0	0.693	0	0.682	0	0	0	0	0.827	0	0	0	0.73	0.854	0	0	1.02	0	0	0	1.02	0	0	0	0	0	0
Semaphorin Signaling in Neurons	0.951	0.912	0	0	0.605	0.737	0	0	0	0	0	0	0	0	0.787	0	0	0	0	1.86	0	0	0	0.78	0	0	0	0	0
Myc Mediated Apoptosis Signaling	0	0	0	0	0	0.688	0	0	0.688	0	0	0	0	0	0.737	0	0	0	1.03	0.737	1	0	0	0	0	0	0.809	0	0.879
Fructose and Mannose Metabolism	0	0.928	0	0.765	0.62	0	0	1.05	0	0	2.1	0	0	0	0	0	0	0	0	0	0	0	1.1	0	0	0	0	0	0
Melatonin Signaling	0	0	0	0.623	0.486	0	0	0	1.5	0.653	0.755	0	0	0	0.66	0	0	0	0.949	0	0.922	0	0	0	0	0	0	0	0
VEGF Signaling	0	0	0.725	0	0.42	0.542	0	0	0.542	0	0.681	0	0	0	0	0	0	0	0	0.588	0.845	0	0	0	0	0.808	0.657	0	0.725
VDR/RXR Activation	0	0	0	1.46	0	0	0	0	0.582	0	0	1.36	0	0	0	0	0	0.889	0	0.629	0	0.807	0	0	0.723	0	0	0	0
Inhibition of Angiogenesis by TSP1	0	0	0	0	0	0	0	0	0.907	0	1.06	0	0	0	0.959	0	0	0	1.26	0	1.23	0	0	0	0	0	1.03	0	0
Type II Diabetes Mellitus Signaling	0	0.6	0	0.453	0.329	0	0	0	1.13	0.48	0.575	0	0	0	0.486	0	0	0	0	0.486	0.734	0	0	0	0	0	0.552	0	0.617
Gap Junction Signaling	0	0	0.489	0	0.227	0	0	0	0.327	0.362	0	0	0	0	0.367	0	0	0	0.625	0.367	0.6	0	0	0	0	1.4	0.428	0	1.24
Estrogen Receptor Signaling	0	0.563	0.58	1.08	0	0.409	0	0	0	0	0	1.15	0	0.935	0	0.563	0	0.695	0	0.451	0	0	0	0	0	0	0	0	0
CCR3 Signaling in Eosinophils	0.639	0.603	0	0	0	0.445	0	0	0	0.483	0	0	0	0	0.489	0	0	0	0.764	0.489	0	0.658	0	0.483	0	0.701	0	0	0.62
Cardiac β-adrenergic Signaling	0	0	0	0.406	0.287	1.03	0	0	0.396	0.432	0	0	0	0	0.438	0	0	0.68	1.7	0.438	0	0	0	0	0	0	0	0	0.565
Aminosugars Metabolism	0	0	0	1.53	0	0.617	0	0	0	0	0	0	0	1.18	0.665	0.786	0	0.927	0	0.665	0	0	0	0	0	0	0	0	0
Sertoli Cell-Sertoli Cell Junction Signaling	1.2	0	0	0.306	0.588	0.297	0	0	1.49	0	0.415	0	0	0	0	0	0	0	0	0	0.563	0	0.587	0	0	0.529	0.394	0	0
Cdc42 Signaling	0.506	0	0	0.337	0	0.881	0	0	0	0.362	0	0	0	0	0	1.2	0	0.6	0.625	0.367	0	0.525	0	0.958	0	0	0	0	0
FGF Signaling	0	0	0	0.566	0	0	0	0	1.38	0	0.694	0	0	0	0	0	0	0	0	0.601	0.859	0	0	0	0	0.822	0.67	0	0.738
Estrogen-Dependent Breast Cancer Signaling	0	0	0	1.67	0.552	0	0	0	0.682	0	0	0	0	0	0	0	0	0	0	0.73	0.997	0	0	0	0	0	0.803	0	0.873
April Mediated Signaling	0	1.04	0	2.05	0	0	0	0	0	0	1.01	0	0	0	0	0	0	0	0	0	0	0	1.21	0	0	0	0.988	0	0
Endothelin-1 Signaling	0	0	0.482	0	0	0	0	0	0.322	0.356	1.14	0	0.618	0	0.361	0	0	0	0.618	0.361	0	0.518	0	0	0.443	0.559	0	0	0.482
Colorectal Cancer Metastasis Signaling	0	0	0.358	0.225	0	0.626	0	0	1.18	0.246	0.323	0	0	0.682	0.706	0	0	0	0.484	0.251	0.46	0	0	0	0	0	0.304	0	0.358
PAK Signaling	1.76	0.698	0	0	0.412	0	0	0	0	0	0	0	0	0	0	0.698	0	0	0	0.58	0	0.755	0	0.573	0	0	0	0	0.716
Role of Pattern Recognition Receptors in Recognition of Bacteria and Viruses	0	0	0	0.593	0	0	0	0	0	0	0	0	0.916	0	0	0	0	0	0	0.629	0	0	0	0	0	0	0	0.977	3.07
B Cell Activating Factor Signaling	0	1.02	0	2	0	0	0	0	0	0	0.992	0	0	0	0	0	0	0	0	0	0	0	1.19	0	0	0	0.967	0	0
IL-1 Signaling	0	0.685	0	1.33	0	0	0	0	0.521	0.561	0.659	0	0.849	0	0	0	0	0	0.849	0	0	0	0	0	0	0	0	0	0.703
IL-17A Signaling in Airway Cells	0	0.834	0	0.674	0	0.663	0	0	0.663	0	0	0	0	0	0	0	0	0	0	0.711	0.976	0	0	0	0	0	0.783	0	0.853
p38 MAPK Signaling	0	0.63	0.648	1.22	0	0	0	0	0.471	0.509	0	0	0.793	0	0.515	0	0	0	0	0	0	0.686	0	0	0	0	0	0	0.648
Acute Phase Response Signaling	0	0.464	0	0.885	0.221	0	0	0	0.864	0	0.441	0	0.616	0	0	0	0	0	0	0.359	0.591	0	0	0	0	0	0.42	0	1.22
HMGB1 Signaling	0	0	0	0.524	0.394	0.514	0	0	1.29	0	0.651	0	0	0	0	0	0	0	0	0.559	0.814	0	0	0	0	0	0.627	0	0.694
4-1BB Signaling in T Lymphocytes	0	1.15	0	2.28	0	0	0	0	0	0	0	0	0	0	0	0	0	0	0	0	1.3	0	1.33	0	0	0	0	0	0
Role of Wnt/GSK-3β Signaling in the Pathogenesis of Influenza	0	0	1.82	0	0.458	1.43	0	0	1.43	0	0	0	0	0	0	0	0	0	0.916	0	0	0	0	0	0	0	0	0	0
Crosstalk between Dendritic Cells and Natural Killer Cells	0	0	0	1.35	0	0.529	0	0	0.529	0	0	0	0.858	0	0	0.693	0	0	0	0.575	0	0	0	0	0	0.794	0	0	0.711
Dopamine-DARPP32 Feedback in cAMP Signaling	0	0	0	0.335	0.646	0	0	0	0	0.36	0	0	0	0	0.966	0	0	0	2.61	0	0	0	0	0	0	0.563	0	0	0.487
Death Receptor Signaling	0	0.861	0	0.7	0	0.688	0	0	0	0	0.834	0	0	0	0	0.861	0	0	0	0	0	0.92	0	0	0	0	0	1.09	0
Erythropoietin Signaling	0	0	0	0.651	0.511	0	0	0	0.639	0	0	0	0	0	0	0	0	0	0	0.687	0.951	0	0	0	0	0.913	0.759	0	0.828
Eicosanoid Signaling	0	0	0.886	0	0	0	0	0	0	0	0.841	0	0	0	0	0	0	0	0	0	1.01	2.16	1.04	0	0	0	0	0	0
fMLP Signaling in Neutrophils	0	0	0	1.2	0	0	0	0	0	0.503	0	0	0	0	0.509	0.623	0	0	0	0.509	0	0	0	0	0.598	0.722	0.575	0	0.641
Insulin Receptor Signaling	0	0	0	0.411	0.291	0.401	0	0.662	0.401	0	0	0	0	0	0	0	0	0	0	0.443	0.686	0	0	0	0	0.651	0.507	0	1.41
Protein Ubiquitination Pathway	0.924	0	0	1.12	0.378	0	0	0.409	0	0	0.296	0.856	0	0	0	0.316	0	0	0	0	0.43	0	0	0.222	0	0.399	0	0.505	0
TGF-β Signaling	0	0	0	0.57	0.436	0	0	0	2.39	0.599	0	0	0	0	0	0	0	0	0.891	0	0.864	0	0	0	0	0	0	0	0
Phospholipase C Signaling	0	0	0.368	1.25	0	0.225	0	0	0	0.254	0	0	0	0	0.259	0.353	0	0	0.494	0.726	0	1.05	0	0	0	0.439	0.313	0	0
NRF2-mediated Oxidative Stress Response	0	0.438	0.454	0	0.201	0.812	0	0	0.812	0.33	0.415	0	0	0	0	0	0	0	0	0.336	0.563	0	0	0.33	0	0.529	0	0	0.454
Fatty Acid Metabolism	0	0	0	0	0	0.419	0	0	0	0.457	0.55	1.17	0	0	0.463	0	0	0	0	0	0.708	0	0.734	1.17	0	0	0	0	0
GM-CSF Signaling	0	0	0	0.681	0	0	0	0	1.62	0	0	0	0	0	0	0	0	0	0	0.718	0.983	0	0	0	0	0	0.789	0	0.859
Synaptic Long Term Depression	0	0	0	0	0.298	1.06	0	0	0	0.446	0.538	0	0.721	0	0	0	0	0	0.721	0	0	0.617	0	0	0	0.66	0	0	0.58
ERK/MAPK Signaling	0	1.11	0.446	0.299	0.574	0	0	0	0	0.323	0	0	0.579	0	0.329	0	0	0	0	0.329	0	0.481	0	0	0	0	0	0	1.14
Role of RIG1-like Receptors in Antiviral Innate Immunity	0	0.98	0	0.815	0	0	0	0	0	0	0	0	0	0	0	0	0	0	0	0	0	1.04	0	0	0	0	0	2.75	0
cAMP-mediated signaling	0	0	0	1.34	0	0.248	0.705	0	0.699	0	0	0.939	0	0	0	0	0	0.501	0.525	0.284	0	0	0	0	0	0	0.34	0	0
Cyclins and Cell Cycle Regulation	0	0	0	0.588	0.453	0.577	0	0	0	0	0	0	0	0	1.52	0	0	0	0.911	1.52	0	0	0	0	0	0	0	0	0
Chemokine Signaling	0.836	0	0	0.64	0.501	0.628	0	0	0.628	0	0	0	0	0	0.676	0	0	0	0.966	0	0	0	0	0.67	0	0	0	0	0
Production of Nitric Oxide and Reactive Oxygen Species in Macrophages	0	0.442	0	0.309	1.13	0	0	0	0.82	0	0.419	0	0	0	0	0	0	0.567	0	0.339	0.567	0	0	0	0	0	0.398	0	0.458
Cell Cycle: G2/M DNA Damage Checkpoint Regulation	0	0	0	0	0	0	0	0	0	0	2.21	0	0	0	2	0	0	0	1.15	0	0	0	0	0	0	0	0	0	0
Sphingosine-1-phosphate Signaling	0	0	0	0	0.896	0	0	0	0.449	0.487	0.581	0	0	0	0.492	0	0	0	0	0.492	0.741	0	0	0	0	0	0.559	0	0.624
Amyloid Processing	0	0	0	0	0	0.745	0	0	0.745	0.788	0	0	0	0	0	0	0	0	1.09	0	1.06	0	0	0	0	0	0.868	0	0
TWEAK Signaling	0	1.09	0	0.92	0	0.907	0	0	0	0	0	0	0	0	0	1.09	0	0	0	0	0	0	1.26	0	0	0	0	0	0
Role of BRCA1 in DNA Damage Response	0	0	0	0.72	0.577	0	0	0	0	0	0.855	0	0	1.28	0.758	0	0	0	1.05	0	0	0	0	0	0	0	0	0	0
Natural Killer Cell Signaling	0	0.638	0	0	0	0	0	0	0.478	0	0	0	0	0	0	0	0	0	0	0.522	0.774	0	0	0.516	0	0	0.589	0	1.59
Cell Cycle: G1/S Checkpoint Regulation	0	0	0	0.72	0	0.708	0	0	0	0	0	0	0	0	0.758	0	0	0	1.05	1.8	0	0	0	0	0	0	0	0	0
Pentose and Glucuronate Interconversions	0	1.02	0	0	0	0	0	0	0	0	0.992	0	0	0	0	0	2.04	0	0	0	0	0	0	0	0	0	0.967	0	0
T Cell Receptor Signaling	0	0.664	0	1.29	0	0	0	0	0	0	0	0	0	0	0	0.664	0	0	0	0.548	0	0	0	0.542	0	0	0.616	0	0.682
Regulation of IL-2 Expression in Activated and Anergic T Lymphocytes	0	0.744	0	1.45	0	0	0	0	0	0	0.718	0	0	0	0	0.744	0	0	0	0	0	0	0	0.618	0	0	0.694	0	0
IL-2 Signaling	0	0	0	0	0.598	0	0	0	0.73	0	0	0	0	0	0	0	0	0	0	0.779	1.05	0	0	0	0	0	0.852	0	0.923
Mitochondrial Dysfunction	0	0	0.56	0	0	0	0	0	0	0.427	0.519	1.13	0	0	0.433	0	0	0	0	0	0	0	0.7	0	0.519	0.639	0	0	0
Arachidonic Acid Metabolism	0	0	0.586	0	0.303	0	0	0	0	0	0.544	0	0	0	0	0	0	0	0	0	0.701	1.52	0.727	0	0.544	0	0	0	0
SAPK/JNK Signaling	0	0	0.694	0.524	0.394	0	0	0	0	0	0.651	0	0	0	0.559	0	0	0	0.841	0.559	0	0	0	0	0	0	0	0	0.694
GABA Receptor Signaling	0	0.944	0.963	0	0	0	1.32	0	0.769	0	0.917	0	0	0	0	0	0	0	0	0	0	0	0	0	0	0	0	0	0
Mechanisms of Viral Exit from Host Cells	0	1.02	0	0	0	0	0	0	0	0.886	0	0	0	0	0	0	0	0	0	0.892	0	0	0	0	0	1.13	0.967	0	0
MIF Regulation of Innate Immunity	0	0	0	0.844	0	0	0	0	0	0	0	0	0	0	0.882	0	0	0	1.18	0	0	1.07	0	0.876	0	0	0	0	0
IL-3 Signaling	0	0	0	0	0	0	0	0	0.617	0	0	0	0	0	0	0	0	0	0	0.665	0.927	0	0	0	0	0	0.736	0	1.9
Hepatic Cholestasis	0	0.527	0.544	1.01	0	0	0	0	0.376	0	0	0	0	0	0	0	0	0	0	0	0	0	0	0	0	0	0	0	2.34
PXR/RXR Activation	0	0	0	0	0	0	0	0	0.628	0	0	0	0	0	0	0	1.81	0	0	0	0.939	0	0	0.67	0	0	0.747	0	0
IL-15 Signaling	0	0	0	0.687	0	0	0	0	0.675	0	0	0	0	0	0	0	0	0	0	0.724	0.99	0	0	0	0	0	0.796	0	0.866
G Beta Gamma Signaling	0	0	0	0	0.412	0	0	0	0.533	0.573	0	0	0.863	0	0	0	0	0	0.863	0	0.836	0	0	0	0	0	0.648	0	0
Selenoamino Acid Metabolism	0	0	1.09	0	0	0	0	1.2	0	0	0	0	0	0	0	0	0	0	0	0	0	1.14	1.25	0	0	0	0	0	0
CD27 Signaling in Lymphocytes	0	0.92	0	0.757	0.612	0.745	0	0	0.745	0	0.893	0	0	0	0	0	0	0	0	0	0	0	0	0	0	0	0	0	0
Glycine, Serine and Threonine Metabolism	0	0	0	0	0	0	0	0	0	1.56	0	0	0	0	0	0	0	0	0	0	0	0.828	0	0.643	0.744	0.873	0	0	0
HGF Signaling	0	0	0	0.506	0.377	0	0	0	0.495	0	0.631	0	0	0	0	0	0	0	0	0.54	0.793	0	0	0	0	0	0.608	0	0.674
Antiproliferative Role of Somatostatin Receptor 2	0	0	0	0	0	0	1.2	0	0	0.705	0	0	0	0	0	0	0	0	0	0.711	0	0	0	0	0	0	0	0	2
Sonic Hedgehog Signaling	0	0	0	0	0	0.972	0	0	0	0	0	0	0	1.56	1.02	0	0	0	0	0	0	0	0	1.02	0	0	0	0	0
Growth Hormone Signaling	0	0.804	0	0	0.506	0	0	0.92	0	0	0.777	0	0	0	0	0	0	0	0	0.682	0	0	0	0	0	0	0	0	0.822
Toll-like Receptor Signaling	0	0.936	0	1.84	0	0	0	0	0.761	0	0	0	0	0	0	0	0	0	0	0	0	0	0	0	0	0	0	0	0.955
p70S6K Signaling	0	0	0	0	0.837	0	0	0	0.419	0.457	0	0	0	0	0.463	0	0	0	0	0.463	0.708	0	0	0	0	0	0.527	0	0.592
Maturity Onset Diabetes of Young (MODY) Signaling	0	0	0	0	0	0	0	0	0	0	0	0	0	0	0	0	0	0	3.19	0	0	0	0	0	0	0	0	0	1.27
14-3-3-mediated Signaling	0	0	0	0	0	0.428	0	0	0.428	0.465	0	0	0	0	0	0	0	0	0	0.471	0.717	0	0	0	0	0	1.34	0	0.601
Role of CHK Proteins in Cell Cycle Checkpoint Control	0	0	0	0	0	0	0	0	0.92	0	0	0	0	0	2.25	0	0	0	1.27	0	0	0	0	0	0	0	0	0	0
Cleavage and Polyadenylation of Pre-mRNA	0	1.53	0	0	1.2	0	0	0	0	0	0	0	0	0	0	0	0	0	1.71	0	0	0	0	0	0	0	0	0	0
Androgen Signaling	0	0	0	0.462	0	0	0	0	0	0.49	0	0	0.771	0	0	0	0	0	0.771	0.496	0	0.665	0.771	0	0	0	0	0	0
LPS-stimulated MAPK Signaling	0	0.775	0	1.51	0	0	0	0	0.607	0	0	0	0	0	0	0	0	0	0	0.654	0	0	0	0	0	0	0	0	0.794
BMP signaling pathway	0	0	0	1.52	0.486	0	0	0	0.612	0	0	0	0	0	0	0.781	0	0	0	0	0.922	0	0	0	0	0	0	0	0
Atherosclerosis Signaling	0	0	0	0.444	0	0	0	0	0	0	0.565	0	0.75	0	0	0	0	0.724	0	0	0	0.645	0	0	0	0	0.543	0	0.607
IGF-1 Signaling	0	0	0	0	0.377	0	0	0.768	0.495	0	0	0	0	0	0	0	0	0	0	0.54	0.793	0	0	0	0	0	0.608	0	0.674
Butanoate Metabolism	0	0	0	0	0	0.682	0	0.971	0	0	0.827	0	0	0	0	0	0	0	0	0	0	0	0	1.73	0	0	0	0	0
Role of IL-17A in Arthritis	0	0	0	1.76	0	0	0	0	0.723	0	0	0	0	0	0	0	0	0	0	0.772	0	0	0	0	0	0	0	0	0.915
Leptin Signaling in Obesity	0	0	0	0	0	0	0	0	0.577	0.618	0	0	0	0	0	0	0	0	0	0.624	0.884	0	0	0	0	0	0.694	0	0.762
Corticotropin Releasing Hormone Signaling	0	0	0	0.465	0	0	0	0	0.455	0	0.588	0	0	0	0.499	0	0	0	0.774	0	0	0	0	0	0	0.712	0	0	0.63
Macropinocytosis Signaling	0	0.804	0	0	0	0	0	0	0	0	0	0	0	0	0.682	0	0	0	0	0.682	0	0	0	0	0	0	0	0	1.94
JAK/Stat Signaling	0	0	0	0	0	0	0	0	0.675	0	0	0	0	0	0	0	0	0	0	0.724	0.99	0	0	0	0	0	0.796	0	0.866
Cholecystokinin/Gastrin-mediated Signaling	0	0	0.667	0.499	0.976	0	0	0	0.488	0	0	0	0	0	0	0	0	0	0	0	0	0	0	0	0	0.749	0	0	0.667
Neurotrophin/TRK Signaling	0	0	0	0.64	0.501	0	0	0	0.628	0	0.772	0	0	0	0	0	0	0	0	0.676	0	0	0	0	0	0	0	0	0.816
Renin-Angiotensin Signaling	0	0.62	0	1.2	0.346	0	0	0	0	0	0	0	0	0	0	0	0	0	0	0.505	0	0	0	0	0	0.719	0	0	0.637
Melanocyte Development and Pigmentation Signaling	0	0.715	0	0.561	0	0	0	0.829	0	0.591	0	0	0	0	0	0	0	0	0	0.597	0	0	0	0	0	0	0	0	0.734
Glioma Invasiveness Signaling	0	0.874	0	0	0.57	0	0	0	0	0	0	0	0	0	0	0	0	0	0	0.751	0	0.934	0	0	0	0	0	0	0.893
Valine, Leucine and Isoleucine Degradation	0	0	0	0	0.517	0.645	0	0	0	0	0	0	0	0	0	0	0	0	0	0	0	0	0	2.81	0	0	0	0	0
Role of IL-17F in Allergic Inflammatory Airway Diseases	0	0.99	0	1.94	0	0	0	0	0	0	0	0	0	0	0	0	0	0	0	0	0	0	0	0	0	0	0	0	1.01
FcγRIIB Signaling in B Lymphocytes	0	0	0	0	0.696	0	0	0	0	0	0	0	0	0	0	0	0	0	0	0.882	0	0	0	0	0	0	0	0	2.36
Cyanoamino Acid Metabolism	0	0	0	0	0	1.11	0	0	0	0	0	0	0	0	0	0	0	0	0	0	0	1.35	1.47	0	0	0	0	0	0
Neuropathic Pain Signaling In Dorsal Horn Neurons	0	0	0	0.488	0	0	0	0	0.478	0.516	0	0	0	0	0.522	0	0	0	0	0.522	0	0	0	0	0	0.737	0	0	0.655
Interferon Signaling	0	0	0	0.92	0	0	0	0	0.907	0	1.06	0	0	0	0	0	0	0	0	0	0	0	0	0	0	0	1.03	0	0
Retinol Metabolism	0	0	0	0	0	0	0	0	0	0	0	0	0	0	0	0.98	2	0	0	0	0	0	0	0	0	0	0.928	0	0
Sphingolipid Metabolism	0.762	0.725	0	0	0	0	0	0.839	0	0	0.699	0	0	0	0	0	0	0.864	0	0	0	0	0	0	0	0	0	0	0
Fatty Acid Elongation in Mitochondria	0	0	0	0	0	1.15	0	0	0	0	0	0	0	0	0	0	0	0	0	0	0	0	0	2.71	0	0	0	0	0
EGF Signaling	0	0	0	0	0	0	0	0	0	0	0.935	0	0	0	0	0	0	0	0	0.836	0	0	0	0	0	1.07	0	0	0.981
β-alanine Metabolism	0	0	0	0	0	1.84	0	0	0	0	0	0	0	0	0	0	0	0	0	0	0	0	0	1.93	0	0	0	0	0
Neuroprotective Role of THOP1 in Alzheimer's Disease	0	0	0	0	0	0	0	0	0.842	0	0.992	0	0	0	0	0	0	0	0	0	0	0	0	0.886	0.992	0	0	0	0
Cardiomyocyte Differentiation via BMP Receptors	0	0	0	1.18	1.03	0	0	0	0	0	0	0	0	0	0	0	0	0	0	0	1.5	0	0	0	0	0	0	0	0
D-glutamine and D-glutamate Metabolism	0	0	0	0	0	1.81	0	0	0	0	0	0	0	0	0	0	0	0	0	1.87	0	0	0	0	0	0	0	0	0
Mitotic Roles of Polo-Like Kinase	0	0	0	0	0.54	0	0	0.957	0	0	0	1.46	0	0	0.718	0	0	0	0	0	0	0	0	0	0	0	0	0	0
CNTF Signaling	0	0.912	0	0	0	0	0	1.03	0	0	0	0	0	0	0	0	0	0	0	0.787	0	0	0	0	0	0	0	0	0.931
Stilbene, Coumarine and Lignin Biosynthesis	0	0	0	0	0	1.15	0	0	0	0	1.3	0	0	0	1.2	0	0	0	0	0	0	0	0	0	0	0	0	0	0
Role of JAK1, JAK2 and TYK2 in Interferon Signaling	0	0	0	2.44	0	0	0	0	0	0	1.21	0	0	0	0	0	0	0	0	0	0	0	0	0	0	0	0	0	0
Altered T Cell and B Cell Signaling in Rheumatoid Arthritis	0	0	0	0.557	0	0	0	0	0	0	0	0	0.877	0	0	0.711	0	0	0	0	0	0.768	0	0	0	0	0	0	0.729
Pyruvate Metabolism	0	0.815	0	0	0	0	0	0	0.645	0.687	0.789	0	0	0	0.693	0	0	0	0	0	0	0	0	0	0	0	0	0	0
IL-22 Signaling	0	0	0	0	0	0	0	0	1.05	0	0	0	0	0	0	0	0	0	0	0	1.38	0	0	0	0	0	1.18	0	0
Bladder Cancer Signaling	0	0	0	0.544	0	0	0	0	0	0	1.62	0	0	0	0.58	0	0	0	0.863	0	0	0	0	0	0	0	0	0	0
Glutathione Metabolism	0	0	0	0	0	0	0	0	0	0	0.821	0	0	0	0	0	0	0	0	0	0	0.906	1.02	0	0.821	0	0	0	0
Phototransduction Pathway	0	0	0	0	0	0	0	0	0	0	0	0	1.08	0	0.779	0	0	0	0	0.779	0	0	0	0	0	0	0	0	0.923
Tumoricidal Function of Hepatic Natural Killer Cells	0	0	0	0	0	1.05	0	0	0	0	0	0	0	0	0	0	0	0	0	1.1	1.38	0	0	0	0	0	0	0	0
Cysteine Metabolism	0	0	0	0	0	0	0	0	0.73	0	0	0	0	0	0	0.904	0	0	0	0	0	0	0	0	0.877	1.01	0	0	0
Pyrimidine Metabolism	0	0	0	0.384	0	0.374	0	0	0	0.41	0	1.11	0	0	0	0	0	0	0	0	0	0	0	0	0.5	0	0	0.738	0
Complement System	0	0	0	0	0	0	0	0	0	0	0	0	1.27	0	0	0	0	0	0	0	0	0	0	2.23	0	0	0	0	0
Glycolysis/Gluconeogenesis	0	0	0	0.549	0	0	0	0	0.538	0	0	0	0	1.09	0.584	0.702	0	0	0	0	0	0	0	0	0	0	0	0	0
Chondroitin Sulfate Biosynthesis	0.943	0	0	0.742	0	0	0	0	0	0	0	0	0	0	0	0.904	0	0	0	0	0	0	0	0	0	0	0.852	0	0
ERK5 Signaling	0	0.841	0.859	0.681	0	0	0	0.957	0	0	0	0	0	0	0	0	0	0	0	0	0	0	0	0	0	0	0	0	0
Synaptic Long Term Potentiation	0	0	0	1.23	0	0	0	0	0.478	0	0	0	0	0	0	0	0	0	0.8	0	0	0	0	0	0	0.737	0	0	0
Glutamate Metabolism	0	0	0	0	0	0.862	0	0	0	0	0	0	0	1.44	0	0	0	0	0	0.913	0	0	0	0	0	0	0	0	0
Biosynthesis of Steroids	0	0	0	0	0	0	0	0	0	0	0	0	0	1.7	0	0	0	0	1.47	0	0	0	0	0	0	0	0	0	0
Tryptophan Metabolism	0	0.551	0	0	0	0.398	0	0	0	0	0	0	0	0	0	0	0	0	0	0.441	0	0	0	1.12	0	0.648	0	0	0
Leukocyte Extravasation Signaling	0	0	0	0	0	0.279	0	0	0	0	0	0	0	0	0.317	0.417	0	0	0	0.858	0	0	0	0.312	0	0.507	0	0	0.433
Fatty Acid Biosynthesis	1.65	0	0	0	0	0	0	0	0	1.47	0	0	0	0	0	0	0	0	0	0	0	0	0	0	0	0	0	0	0
Role of JAK1 and JAK3 in γc Cytokine Signaling	0	0	0	0	0.534	0	0	0	0	0	0	0	0	0	0	0	0	0	0	1.71	0	0	0	0	0	0	0	0	0.853
IL-6 Signaling	0	0.676	0	0.524	0	0	0	0	0.514	0	0.651	0	0	0	0	0	0	0	0	0	0	0	0	0	0	0	0	0	0.694
MIF-mediated Glucocorticoid Regulation	0	0	0	0.932	0	0	0	0	0	0	0	0	0	0	0	0	0	0	0	0	0	1.16	0	0.964	0	0	0	0	0
Calcium-induced T Lymphocyte Apoptosis	0	0	0	0.681	0	0	0	0	0	0.711	0	0	0	0	0.718	0	0	0	0	0	0	0	0	0	0	0.945	0	0	0
Taurine and Hypotaurine Metabolism	0	0	0	0	0	0	0	0	0	0	0	0	0	0	0	0	0	0	0	0	0	1.47	1.58	0	0	0	0	0	0
IL-9 Signaling	0	0	0	0.92	0	0	0	0	0	0	0	0	0	0	0	0	0	0	0	0.959	0	0	0	0	0	0	0	0	1.11
Retinoic acid Mediated Apoptosis Signaling	0	0	0	0	0	0.663	0	0	0.663	0	0	0	0	0	0	0	0	0	0	0	0	0	0	0	0.808	0	0	0	0.853
IL-10 Signaling	0	0.804	0	0.645	0	0	0	0	0.634	0	0	0	0	0	0	0	0	0	0	0	0	0	0	0	0	0	0	0	0.822
MSP-RON Signaling Pathway	0	0	0	0	0	0	0	0	0	0	0	0	0	0	0	0	0	0	0	0.836	0	0	0	0	0	1.07	0	0	0.981
Androgen and Estrogen Metabolism	0	0	0	0	0.449	0	0	0	0	0	0	0	0	0	0	0	1.74	0	0	0	0	0	0	0	0	0	0.689	0	0
IL-17A Signaling in Fibroblasts	0	1.07	0	0.908	0	0.896	0	0	0	0	0	0	0	0	0	0	0	0	0	0	0	0	0	0	0	0	0	0	0
RAN Signaling	0	1.4	0	0	0	0	0	0	0	0	0	0	0	0	0	0	0	0	0	0	0	1.47	0	0	0	0	0	0	0
Methionine Metabolism	0	0	0	0	0	0	0	2.87	0	0	0	0	0	0	0	0	0	0	0	0	0	0	0	0	0	0	0	0	0
Phenylalanine Metabolism	0	0	0	0	0	0	0	0	0	0	1.01	0	0	0	0.913	0	0	0	0	0.913	0	0	0	0	0	0	0	0	0
IL-15 Production	0	0	0	0.999	0.846	0	0	0	0.987	0	0	0	0	0	0	0	0	0	0	0	0	0	0	0	0	0	0	0	0
Primary Immunodeficiency Signaling	0	0	0.923	0	0	0	0	0	0	0	0	0	1.08	0	0	0	0	0	0	0.779	0	0	0	0	0	0	0	0	0
Communication between Innate and Adaptive Immune Cells	0	0	0	0	0	0.525	0	0	0	0	0	0	0.854	0	0	0.689	0	0	0	0	0	0	0	0	0	0	0	0	0.707
DNA Double-Strand Break Repair by Non-Homologous End Joining	0	0	0	0	0	0	0	0	0	0	0	0	0	0	0	0	0	0	0	1.33	0	0	0	0	1.43	0	0	0	0
Endoplasmic Reticulum Stress Pathway	0	0	0	0	0	0	0	1.48	0	0	0	0	0	0	0	0	0	0	0	0	0	0	0	1.22	0	0	0	0	0
CDK5 Signaling	0	0	0	0	0.42	0	0	0	0.542	0	0	0	0	0	0	0	0	0	0.872	0	0	0	0	0	0	0.808	0	0	0
Lysine Biosynthesis	0	0	0	0	1.23	1.38	0	0	0	0	0	0	0	0	0	0	0	0	0	0	0	0	0	0	0	0	0	0	0
Methane Metabolism	0	0	0	0	0	0	0	0	0	0	1.35	0	0	0	1.25	0	0	0	0	0	0	0	0	0	0	0	0	0	0
PDGF Signaling	0	0	0	0	0	0	0	0	0	0	0	0	0	0	0	0	0	0	0	0.665	0	0	0	0	0	0	0	0	1.9
T Helper Cell Differentiation	0	0.798	0	0	0	0	0	0	0	0	0	0	0.966	0	0	0.798	0	0	0	0	0	0	0	0	0	0	0	0	0
Prolactin Signaling	0	0	0	0	0.481	0	0	0	0.607	0	0	0	0	0	0	0	0	0	0	0.654	0	0	0	0	0	0	0	0	0.794
Nur77 Signaling in T Lymphocytes	0	0	0.908	0	0	0.716	0	0	0	0	0	0	0	0	0	0.889	0	0	0	0	0	0	0	0	0	0	0	0	0
Pantothenate and CoA Biosynthesis	0	0	0	0	0	1.11	0	0	0	0	0	0	0	0	0	1.29	0	0	0	0	0	0	0	0	0	0	0	0	0
Nucleotide Sugars Metabolism	0	0	0	0	0	0	0	0	0	0	0	2.34	0	0	0	0	0	0	0	0	0	0	0	0	0	0	0	0	0
Aminoacyl-tRNA Biosynthesis	0	1.1	0	0	0	0	0	1.22	0	0	0	0	0	0	0	0	0	0	0	0	0	0	0	0	0	0	0	0	0
B Cell Development	0	0	0	0	0	0	0	0	0	0	0	0	1.24	0	0	1.06	0	0	0	0	0	0	0	0	0	0	0	0	0
Glycosaminoglycan Degradation	0	0	0	0	0	0	0	0	0	0	0	0	0	0	1.05	1.18	0	0	0	0	0	0	0	0	0	0	0	0	0
Role of JAK2 in Hormone-like Cytokine Signaling	0	0	0	0	0	0	0	0	0	0	1.05	0	0	0	0	0	0	0	0	0	0	0	0	0	0	1.18	0	0	0
Metabolism of Xenobiotics by Cytochrome P450	0	0	0	0	0	0	0	0	0	0	0	0	0	0	0	0	1.59	0	0	0	0	0	0	0	0	0	0.552	0	0
Autoimmune Thyroid Disease Signaling	0	0	0	0	0	0	0	0	0	0	0	0	1.13	0	0	0.953	0	0	0	0	0	0	0	0	0	0	0	0	0
Thyroid Cancer Signaling	0	0	0	0	0	0	0	0	0	0	0	0	0	0	0.854	0	0	0	1.15	0	0	0	0	0	0	0	0	0	0
α-Adrenergic Signaling	0	0	0	0	0	0	0	0	0	0.578	0	0	0	0	0.584	0	0	0	0	0	0	0	0	0	0	0.803	0	0	0
Graft-versus-Host Disease Signaling	0	0	0	0	0	0	0	0	0	0	0	0	0	0	0	0.962	0	0	0	0	0	0	0	0	0	0	0	0	0.981
CCR5 Signaling in Macrophages	0	0	0	0	0.501	0	0	0	0	0.67	0	0	0	0	0.676	0	0	0	0	0	0	0	0	0	0	0	0	0	0
Nitrogen Metabolism	0	0	0	0	0	0.884	0	0	0	0	0	0	0	0	0	0	0	0	0	0.935	0	0	0	0	0	0	0	0	0
Thrombopoietin Signaling	0	0	0	0	0	0	0	0	0	0	0	0	0	0	0	0	0	0	0	0.765	0	0	0	0	0	0	0	0	0.908
Cell Cycle Regulation by BTG Family Proteins	0	0	0	0.908	0.757	0	0	0	0	0	0	0	0	0	0	0	0	0	0	0	0	0	0	0	0	0	0	0	0
Assembly of RNA Polymerase III Complex	0	0	0	0	0	0	0	1.62	0	0	0	0	0	0	0	0	0	0	0	0	0	0	0	0	0	0	0	0	0
Allograft Rejection Signaling	0	0	0	0	0	0	0	0	0	0	0	0	0.891	0	0	0.725	0	0	0	0	0	0	0	0	0	0	0	0	0
Linoleic Acid Metabolism	0	0	0	0	0	0	0	0	0	0	0.733	0	0	0	0	0	0	0	0	0	0	0.818	0	0	0	0	0	0	0
Sulfur Metabolism	0	0	0	0	0	0	0	0	0	0	0	0	0	0	0	0	0	0	0	0	1.46	0	0	0	0	0	0	0	0
Actin Nucleation by ARP-WASP Complex	0	0	0	0	0.577	0	0	0	0	0	0	0	0	0	0	0.882	0	0	0	0	0	0	0	0	0	0	0	0	0
One Carbon Pool by Folate	0	0	0	0	0	0	0	1.41	0	0	0	0	0	0	0	0	0	0	0	0	0	0	0	0	0	0	0	0	0
Antiproliferative Role of TOB in T Cell Signaling	0	0	0	0	0	0	0	0	0	0	0	0	0	0	0	0	0	0	1.38	0	0	0	0	0	0	0	0	0	0
Differential Regulation of Cytokine Production in Macrophages and T Helper Cells by IL-17A and IL-17F	0	0	0	0	0	0	0	0	0	0	0	0	0	0	0	0	0	0	0	0	0	0	0	0	0	0	0	0	1.37
Role of IL-17A in Psoriasis	0	0	0	0	0	0	0	0	0	0	0	0	0	0	1.36	0	0	0	0	0	0	0	0	0	0	0	0	0	0
DNA Methylation and Transcriptional Repression Signaling	1.35	0	0	0	0	0	0	0	0	0	0	0	0	0	0	0	0	0	0	0	0	0	0	0	0	0	0	0	0
Lipid Antigen Presentation by CD1	0	0	1.33	0	0	0	0	0	0	0	0	0	0	0	0	0	0	0	0	0	0	0	0	0	0	0	0	0	0
Differential Regulation of Cytokine Production in Intestinal Epithelial Cells by IL-17A and IL-17F	0	0	0	0	0	0	0	0	0	0	0	0	0	0	0	0	0	0	0	0	0	0	0	0	0	0	0	0	1.27
Mismatch Repair in Eukaryotes	0	0	0	0	0	0	0	0	0	0	0	0	0	0	0	0	0	0	0	0	0	0	0	1.27	0	0	0	0	0
Citrate Cycle	0	0	0	0	0	0	0	0	0	0	0	0	0	0	0	0	0	0	0	0	0	0	0	0	0	1.26	0	0	0
Phenylalanine, Tyrosine and Tryptophan Biosynthesis	0	0	0	0	0	0	0	0	0	0	0	0	0	0	1.25	0	0	0	0	0	0	0	0	0	0	0	0	0	0
Granzyme B Signaling	0	0	0	0	0	1.22	0	0	0	0	0	0	0	0	0	0	0	0	0	0	0	0	0	0	0	0	0	0	0
Glyoxylate and Dicarboxylate Metabolism	0	0	0	0	0	0	0	0	0	1.15	0	0	0	0	0	0	0	0	0	0	0	0	0	0	0	0	0	0	0
DNA Double-Strand Break Repair by Homologous Recombination	0	0	0	0	1.13	0	0	0	0	0	0	0	0	0	0	0	0	0	0	0	0	0	0	0	0	0	0	0	0
Intrinsic Prothrombin Activation Pathway	0	0	0	0	0	0	0	0	0	0	0	0	0	0	0	0	0	0	0	0	0	0	0	0	0	0	1.09	0	0
IL-17A Signaling in Gastric Cells	0	0	0	1.05	0	0	0	0	0	0	0	0	0	0	0	0	0	0	0	0	0	0	0	0	0	0	0	0	0
Glycosphingolipid Biosynthesis - Neolactoseries	0	0	0	0	0	1.05	0	0	0	0	0	0	0	0	0	0	0	0	0	0	0	0	0	0	0	0	0	0	0
Oxidative Phosphorylation	0	0	0.533	0	0	0	0	0	0	0	0.493	0	0	0	0	0	0	0	0	0	0	0	0	0	0	0	0	0	0
Cell Cycle Control of Chromosomal Replication	0	0	0	1.01	0	0	0	0	0	0	0	0	0	0	0	0	0	0	0	0	0	0	0	0	0	0	0	0	0
Role of Hypercytokinemia/hyperchemokinemia in the Pathogenesis of Influenza	0	0	0	0	0	0	0	0	0	0	0	0	0	0	0	0	0	0	0	0	0	0	0	0	0	0	0	0	0.999
G Protein Signaling Mediated by Tubby	0	0	0	0	0	0	0	0	0	0.952	0	0	0	0	0	0	0	0	0	0	0	0	0	0	0	0	0	0	0
Nucleotide Excision Repair Pathway	0	0	0	0	0	0	0	0	0	0	0	0	0	0	0	0	0	0	0	0.947	0	0	0	0	0	0	0	0	0
Pentose Phosphate Pathway	0	0	0	0	0	0.945	0	0	0	0	0	0	0	0	0	0	0	0	0	0	0	0	0	0	0	0	0	0	0
Role of Cytokines in Mediating Communication between Immune Cells	0	0	0	0	0	0	0	0	0	0	0	0	0	0	0	0	0	0	0	0	0	0	0	0	0	0	0	0	0.908
Keratan Sulfate Biosynthesis	0	0	0	0	0	0	0	0	0	0	0	0	0	0	0	0.889	0	0	0	0	0	0	0	0	0	0	0	0	0
Antigen Presentation Pathway	0	0	0	0	0	0	0	0	0	0	0	0	0	0	0	0	0	0	0	0	0	0	0	0.886	0	0	0	0	0
Ubiquinone Biosynthesis	0	0	0.811	0	0	0	0	0	0	0	0	0	0	0	0	0	0	0	0	0	0	0	0	0	0	0	0	0	0
Assembly of RNA Polymerase II Complex	0	0	0	0	0	0	0	0	0	0	0	0	0	0	0	0	0	0	0	0.803	0	0	0	0	0	0	0	0	0
Tyrosine Metabolism	0	0	0	0	0	0	0	0	0	0	0	0	0	0	0	0	0	0	0	0.649	0	0	0	0	0	0	0	0	0
Arginine and Proline Metabolism	0	0	0	0	0	0	0	0	0.607	0	0	0	0	0	0	0	0	0	0	0	0	0	0	0	0	0	0	0	0
Cytotoxic T Lymphocyte-mediated Apoptosis of Target Cells	0	0	0	0	0	0.568	0	0	0	0	0	0	0	0	0	0	0	0	0	0	0	0	0	0	0	0	0	0	0
OX40 Signaling Pathway	0	0	0	0.557	0	0	0	0	0	0	0	0	0	0	0	0	0	0	0	0	0	0	0	0	0	0	0	0	0
Dopamine Receptor Signaling	0	0	0	0	0.467	0	0	0	0	0	0	0	0	0	0	0	0	0	0	0	0	0	0	0	0	0	0	0	0
