# Supplementary material for: Chronic cocaine-regulated epigenomic changes in mouse nucleus accumbens
Source: Genome Biol. 2014 Apr 22;15(4):R65. doi: 10.1186/gb-2014-15-4-r65 (PMC4073058; doi:10.1186/gb-2014-15-4-r65)
Supplement: Additional file 20 — Motif intermediate results. This zip file contains the textual outputs from motif analysis. The motifs found by MEME [42] were first combined using the Bayesian motif clustering [79] method and then matched with known motifs. Further explanations are provided in the enclosed README file. [file gb-2014-15-4-r65-S20.zip]

Archive with 174 entries (174 files):
- motif/intergenic_jaspar_out/Cluster_34.intergenic_upstream.M19.pfm
- motif/intergenic_jaspar_out/Cluster_269.intergenic_upstream.M2.pfm
- motif/intergenic_jaspar_out/BMC11_192_192_41.pfm
- motif/intergenic_jaspar_out/Cluster_41.intergenic_upstream.M6.pfm
- motif/intergenic_jaspar_out/Cluster_139.intergenic_upstream.M2.pfm
- motif/intergenic_jaspar_out/Cluster_41.intergenic_upstream.M8.pfm
- motif/intergenic_jaspar_out/BMC5_123_139.pfm
- motif/intergenic_jaspar_out/Cluster_139.intergenic_upstream.M1.pfm
- motif/intergenic_jaspar_out/BMC1_41_123_123.pfm
- motif/intergenic_jaspar_out/Cluster_123.intergenic_upstream.M10.pfm
- motif/intergenic_jaspar_out/Cluster_41.intergenic_upstream.M1.pfm
- motif/intergenic_jaspar_out/Cluster_269.intergenic_upstream.M3.pfm
- motif/intergenic_jaspar_out/Cluster_41.intergenic_upstream.M2.pfm
- motif/intergenic_jaspar_out/Cluster_192.intergenic_upstream.M9.pfm
- motif/intergenic_jaspar_out/Cluster_34.intergenic_upstream.M2.pfm
- motif/intergenic_jaspar_out/Cluster_34.intergenic_upstream.M4.pfm
- motif/intergenic_jaspar_out/Cluster_269.intergenic_upstream.M4.pfm
- motif/intergenic_jaspar_out/Cluster_41.intergenic_upstream.M14.pfm
- motif/intergenic_jaspar_out/Cluster_112.intergenic_upstream.M1.pfm
- motif/intergenic_jaspar_out/Cluster_269.intergenic_upstream.M18.pfm
- motif/intergenic_jaspar_out/Cluster_269.intergenic_upstream.M11.pfm
- motif/intergenic_jaspar_out/Cluster_41.intergenic_upstream.M16.pfm
- motif/intergenic_jaspar_out/Cluster_34.intergenic_upstream.M10.pfm
- motif/intergenic_jaspar_out/Cluster_269.intergenic_upstream.M19.pfm
- motif/intergenic_jaspar_out/Cluster_269.intergenic_upstream.M17.pfm
- motif/intergenic_jaspar_out/Cluster_39.intergenic_upstream.M4.pfm
- motif/intergenic_jaspar_out/Cluster_34.intergenic_upstream.M18.pfm
- motif/intergenic_jaspar_out/Cluster_112.intergenic_upstream.M2.pfm
- motif/intergenic_jaspar_out/Cluster_41.intergenic_upstream.M5.pfm
- motif/intergenic_jaspar_out/Cluster_123.intergenic_upstream.M3.pfm
- motif/intergenic_jaspar_out/Cluster_123.intergenic_upstream.M6.pfm
- motif/intergenic_jaspar_out/Cluster_192.intergenic_upstream.M6.pfm
- motif/intergenic_jaspar_out/Cluster_34.intergenic_upstream.M9.pfm
- motif/intergenic_jaspar_out/BMC3_34_34.pfm
- motif/intergenic_jaspar_out/Cluster_34.intergenic_upstream.M7.pfm
- motif/intergenic_jaspar_out/Cluster_139.intergenic_upstream.M7.pfm
- motif/intergenic_jaspar_out/Cluster_192.intergenic_upstream.M4.pfm
- motif/intergenic_jaspar_out/BMC2_41_123.pfm
- motif/intergenic_jaspar_out/Cluster_139.intergenic_upstream.M6.pfm
- motif/intergenic_jaspar_out/Cluster_269.intergenic_upstream.M1.pfm
- motif/intergenic_jaspar_out/Cluster_192.intergenic_upstream.M13.pfm
- motif/intergenic_jaspar_out/Cluster_112.intergenic_upstream.M4.pfm
- motif/intergenic_jaspar_out/Cluster_34.intergenic_upstream.M20.pfm
- motif/intergenic_jaspar_out/Cluster_139.intergenic_upstream.M15.pfm
- motif/intergenic_jaspar_out/Cluster_269.intergenic_upstream.M7.pfm
- motif/intergenic_jaspar_out/Cluster_269.intergenic_upstream.M5.pfm
- motif/intergenic_jaspar_out/Cluster_123.intergenic_upstream.M1.pfm
- motif/intergenic_jaspar_out/Cluster_192.intergenic_upstream.M12.pfm
- motif/intergenic_jaspar_out/Cluster_41.intergenic_upstream.M15.pfm
- motif/intergenic_jaspar_out/Cluster_39.intergenic_upstream.M3.pfm
- motif/intergenic_jaspar_out/Cluster_269.intergenic_upstream.M14.pfm
- motif/intergenic_jaspar_out/Cluster_269.intergenic_upstream.M13.pfm
- motif/intergenic_jaspar_out/Cluster_41.intergenic_upstream.M9.pfm
- motif/intergenic_jaspar_out/Cluster_34.intergenic_upstream.M13.pfm
- motif/intergenic_jaspar_out/Cluster_192.intergenic_upstream.M5.pfm
- motif/intergenic_jaspar_out/Cluster_39.intergenic_upstream.M2.pfm
- motif/intergenic_jaspar_out/Cluster_192.intergenic_upstream.M1.pfm
- motif/intergenic_jaspar_out/Cluster_34.intergenic_upstream.M1.pfm
- motif/intergenic_jaspar_out/Cluster_34.intergenic_upstream.M8.pfm
- motif/intergenic_jaspar_out/Cluster_192.intergenic_upstream.M15.pfm
- motif/intergenic_jaspar_out/Cluster_269.intergenic_upstream.M9.pfm
- motif/intergenic_jaspar_out/Cluster_123.intergenic_upstream.M4.pfm
- motif/intergenic_jaspar_out/Cluster_139.intergenic_upstream.M16.pfm
- motif/intergenic_jaspar_out/Cluster_34.intergenic_upstream.M6.pfm
- motif/intergenic_jaspar_out/BMC9_269_269.pfm
- motif/intergenic_jaspar_out/Cluster_123.intergenic_upstream.M8.pfm
- motif/intergenic_jaspar_out/Cluster_123.intergenic_upstream.M18.pfm
- motif/intergenic_jaspar_out/Cluster_123.intergenic_upstream.M7.pfm
- motif/intergenic_jaspar_out/Cluster_34.intergenic_upstream.M5.pfm
- motif/intergenic_jaspar_out/Cluster_139.intergenic_upstream.M10.pfm
- motif/intergenic_jaspar_out/Cluster_269.intergenic_upstream.M20.pfm
- motif/intergenic_jaspar_out/Cluster_34.intergenic_upstream.M16.pfm
- motif/intergenic_jaspar_out/Cluster_123.intergenic_upstream.M2.pfm
- motif/intergenic_jaspar_out/Cluster_139.intergenic_upstream.M9.pfm
- motif/intergenic_jaspar_out/Cluster_192.intergenic_upstream.M2.pfm
- motif/intergenic_jaspar_out/Cluster_139.intergenic_upstream.M14.pfm
- motif/intergenic_jaspar_out/Cluster_41.intergenic_upstream.M17.pfm
- motif/intergenic_jaspar_out/Cluster_41.intergenic_upstream.M11.pfm
- motif/intergenic_jaspar_out/Cluster_112.intergenic_upstream.M3.pfm
- motif/intergenic_jaspar_out/BMC7_112_39.pfm
- motif/intergenic_jaspar_out/Cluster_192.intergenic_upstream.M10.pfm
- motif/intergenic_jaspar_out/Cluster_269.intergenic_upstream.M15.pfm
- motif/intergenic_jaspar_out/Cluster_34.intergenic_upstream.M11.pfm
- motif/intergenic_jaspar_out/Cluster_139.intergenic_upstream.M12.pfm
- motif/intergenic_jaspar_out/Cluster_192.intergenic_upstream.M8.pfm
- motif/intergenic_jaspar_out/Cluster_34.intergenic_upstream.M15.pfm
- motif/intergenic_jaspar_out/Cluster_139.intergenic_upstream.M4.pfm
- motif/intergenic_jaspar_out/Cluster_123.intergenic_upstream.M5.pfm
- motif/intergenic_jaspar_out/BMC10_269_34.pfm
- motif/intergenic_jaspar_out/Cluster_41.intergenic_upstream.M3.pfm
- motif/intergenic_jaspar_out/Cluster_123.intergenic_upstream.M13.pfm
- motif/intergenic_jaspar_out/Cluster_39.intergenic_upstream.M1.pfm
- motif/intergenic_jaspar_out/BMC8_41_123.pfm
- motif/intergenic_jaspar_out/Cluster_34.intergenic_upstream.M14.pfm
- motif/intergenic_jaspar_out/Cluster_41.intergenic_upstream.M13.pfm
- motif/intergenic_jaspar_out/Cluster_139.intergenic_upstream.M5.pfm
- motif/intergenic_jaspar_out/Cluster_192.intergenic_upstream.M17.pfm
- motif/intergenic_jaspar_out/BMC4_192_41.pfm
- motif/intergenic_jaspar_out/Cluster_41.intergenic_upstream.M4.pfm
- motif/intergenic_jaspar_out/Cluster_139.intergenic_upstream.M8.pfm
- motif/intergenic_jaspar_out/Cluster_139.intergenic_upstream.M17.pfm
- motif/intergenic_jaspar_out/BMC6_123_139.pfm
- motif/intergenic_jaspar_out/Cluster_269.intergenic_upstream.M10.pfm
- motif/intergenic_jaspar_out/Cluster_269.intergenic_upstream.M6.pfm
- motif/intergenic_jaspar_out/Cluster_41.intergenic_upstream.M10.pfm
- motif/intergenic_jaspar_out/Cluster_123.intergenic_upstream.M12.pfm
- motif/intergenic_jaspar_out/Cluster_123.intergenic_upstream.M19.pfm
- motif/intergenic_jaspar_out/Cluster_192.intergenic_upstream.M7.pfm
- motif/intergenic_jaspar_out/Cluster_123.intergenic_upstream.M9.pfm
- motif/intergenic_jaspar_out/Cluster_192.intergenic_upstream.M11.pfm
- motif/intergenic_jaspar_out/Cluster_139.intergenic_upstream.M3.pfm
- motif/intergenic_jaspar_out/Cluster_112.intergenic_upstream.M6.pfm
- motif/intragenic_jaspar_out/BMC20_39_144.pfm
- motif/intragenic_jaspar_out/BMC11_192_140.pfm
- motif/intragenic_jaspar_out/BMC2_29_29_140_2_53_139_104_204_204.pfm
- motif/intragenic_jaspar_out/Cluster_41.intron_varDonor.M5.pfm
- motif/intragenic_jaspar_out/Cluster_144.exon_polyA.M4.pfm
- motif/intragenic_jaspar_out/BMC24_269_112_112_204.pfm
- motif/intragenic_jaspar_out/BMC12_192_269_53_112.pfm
- motif/intragenic_jaspar_out/Cluster_160.exon_polyA.M3.pfm
- motif/intragenic_jaspar_out/Cluster_34.exon_promoter.M1.pfm
- motif/intragenic_jaspar_out/BMC14_29_192.pfm
- motif/intragenic_jaspar_out/Cluster_269.exon_variant.M1.pfm
- motif/intragenic_jaspar_out/BMC6_192_160_144.pfm
- motif/intragenic_jaspar_out/BMC3_41_187_112_221.pfm
- motif/intragenic_jaspar_out/BMC9_41_123.pfm
- motif/intragenic_jaspar_out/BMC23_204_144_144.pfm
- motif/intragenic_jaspar_out/BMC21_123_160_160_39.pfm
- motif/intragenic_jaspar_out/BMC1_269_269_34_187_187.pfm
- motif/intragenic_jaspar_out/BMC8_221_204.pfm
- motif/intragenic_jaspar_out/Cluster_112.exon_polyA.M7.pfm
- motif/intragenic_jaspar_out/BMC18_41_187_123_112.pfm
- motif/intragenic_jaspar_out/Cluster_29.exon_promoter.M2.pfm
- motif/intragenic_jaspar_out/Cluster_53.exon_promoter.M3.pfm
- motif/intragenic_jaspar_out/BMC15_192_192_41.pfm
- motif/intragenic_jaspar_out/BMC25_192_2_3_112_221.pfm
- motif/intragenic_jaspar_out/BMC5_29_123_160_53.pfm
- motif/intragenic_jaspar_out/Cluster_192.exon_promoter.M3.pfm
- motif/intragenic_jaspar_out/BMC17_29_2_185_3_123_123_160.pfm
- motif/intragenic_jaspar_out/BMC4_192_123_53_53_144.pfm
- motif/intragenic_jaspar_out/BMC10_269_140.pfm
- motif/intragenic_jaspar_out/BMC13_192_160_112.pfm
- motif/intragenic_jaspar_out/Cluster_123.exon_promoter.M6.pfm
- motif/intragenic_jaspar_out/BMC7_279_112.pfm
- motif/intragenic_jaspar_out/BMC19_3_139.pfm
- motif/intragenic_jaspar_out/BMC16_2_41_160_139_139.pfm
- motif/intragenic_jaspar_out/Cluster_104.exon_altAcceptor.M1.pfm
- motif/intragenic_jaspar_out/Cluster_112.exon_polyA.M6.pfm
- motif/intragenic_jaspar_out/Cluster_41.intron_varDonor.M3.pfm
- motif/intragenic_jaspar_out/BMC22_123_298_204_280.pfm
- motif/BMC/intragenic.dp.chain1.iters1000.pairwise
- motif/BMC/intragenic.dp.chain1.iters1000.input
- motif/BMC/intergenic.dp.chain1.iters1000.input
- motif/BMC/intergenic.dp.chain1.iters1000.width
- motif/BMC/intragenic.dp.chain1.iters1000.bestclusters
- motif/BMC/intragenic.dp.chain1.iters1000.clusstats
- motif/BMC/intergenic.dp.chain1.iters1000.clusstats
- motif/BMC/intragenic.dp.chain1.iters1000.inputnames
- motif/BMC/intergenic.dp.chain1.iters1000.bestclusters
- motif/BMC/intergenic.dp.chain1.iters1000.pairwise
- motif/BMC/intragenic.dp.chain1.iters1000.width
- motif/BMC/intergenic.dp.chain1.iters1000.align
- motif/BMC/intergenic.dp.chain1.iters1000.clusind
- motif/BMC/intergenic.dp.chain1.iters1000.inputnames
- motif/BMC/intragenic.dp.chain1.iters1000.align
- motif/BMC/intragenic.dp.chain1.iters1000.clusind
- motif/intragenic_tomtom.txt
- motif/intergenic.mat
- motif/original_reorder.map
- motif/intragenic.mat
- motif/RBPDB_v1.2.2_proteins_2011-07-19.curated.meme
- motif/intergenic_tomtom.txt
- motif/uniprobe_mouse.meme
- motif/README
