# Supplementary material for: Chronic cocaine-regulated epigenomic changes in mouse nucleus accumbens
Source: Genome Biol. 2014 Apr 22;15(4):R65. doi: 10.1186/gb-2014-15-4-r65 (PMC4073058; doi:10.1186/gb-2014-15-4-r65)
Supplement: Additional file 20 — Motif intermediate results. This zip file contains the textual outputs from motif analysis. The motifs found by MEME [42] were first combined using the Bayesian motif clustering [79] method and then matched with known motifs. Further explanations are provided in the enclosed README file. [file gb-2014-15-4-r65-S20.zip › motif/intergenic_jaspar_out/Cluster_269.intergenic_upstream.M2.pfm]

0  1  0  0  0  0  0  3  10  0  1  0  0  1  11  4  0  0  0  0
46  6  50  30  40  25  52  25  22  28  38  34  40  51  21  23  46  48  42  50
0  29  2  16  7  5  0  6  14  24  0  6  11  0  17  24  3  0  7  0
6  16  0  6  5  22  0  18  6  0  13  12  1  0  3  1  3  4  3  2
