# Supplementary material for: Chronic cocaine-regulated epigenomic changes in mouse nucleus accumbens
Source: Genome Biol. 2014 Apr 22;15(4):R65. doi: 10.1186/gb-2014-15-4-r65 (PMC4073058; doi:10.1186/gb-2014-15-4-r65)
Supplement: Additional file 20 — Motif intermediate results. This zip file contains the textual outputs from motif analysis. The motifs found by MEME [42] were first combined using the Bayesian motif clustering [79] method and then matched with known motifs. Further explanations are provided in the enclosed README file. [file gb-2014-15-4-r65-S20.zip › motif/intergenic_jaspar_out/BMC11_192_192_41.pfm]

3  10  5  19  18  15  20  23  19  3  7  8  4  11  10  6  1  0
26  0  16  12  7  0  10  9  12  11  13  13  21  16  15  3  15  7
3  13  13  0  7  4  6  6  3  0  6  15  7  6  4  8  6  4
8  17  6  9  8  21  4  2  6  26  14  4  8  7  11  23  18  29
