# Supplementary material for: Chronic cocaine-regulated epigenomic changes in mouse nucleus accumbens
Source: Genome Biol. 2014 Apr 22;15(4):R65. doi: 10.1186/gb-2014-15-4-r65 (PMC4073058; doi:10.1186/gb-2014-15-4-r65)
Supplement: Additional file 20 — Motif intermediate results. This zip file contains the textual outputs from motif analysis. The motifs found by MEME [42] were first combined using the Bayesian motif clustering [79] method and then matched with known motifs. Further explanations are provided in the enclosed README file. [file gb-2014-15-4-r65-S20.zip › motif/intergenic_jaspar_out/Cluster_139.intergenic_upstream.M2.pfm]

0  13  0  0  2  0  16  11  0  5  0  18  0  4  5  3  1  0  15  4
2  0  0  12  10  9  2  0  0  11  12  0  15  14  8  1  0  10  3  0
16  4  18  1  1  9  0  7  18  0  6  0  3  0  3  14  15  8  0  9
0  1  0  5  5  0  0  0  0  2  0  0  0  0  2  0  2  0  0  5
