# Supplementary material for: Chronic cocaine-regulated epigenomic changes in mouse nucleus accumbens
Source: Genome Biol. 2014 Apr 22;15(4):R65. doi: 10.1186/gb-2014-15-4-r65 (PMC4073058; doi:10.1186/gb-2014-15-4-r65)
Supplement: Additional file 20 — Motif intermediate results. This zip file contains the textual outputs from motif analysis. The motifs found by MEME [42] were first combined using the Bayesian motif clustering [79] method and then matched with known motifs. Further explanations are provided in the enclosed README file. [file gb-2014-15-4-r65-S20.zip › motif/intergenic_jaspar_out/BMC5_123_139.pfm]

0  8  1  3  0  2  2  15  0  11  2  0  0  5  2  0  5  0
0  0  0  5  11  17  13  0  2  8  0  19  11  0  11  15  13  0
19  11  16  0  8  0  1  4  17  0  6  0  1  4  6  3  0  0
0  0  2  11  0  0  3  0  0  0  11  0  7  10  0  1  1  19
