# Supplementary material for: Chronic cocaine-regulated epigenomic changes in mouse nucleus accumbens
Source: Genome Biol. 2014 Apr 22;15(4):R65. doi: 10.1186/gb-2014-15-4-r65 (PMC4073058; doi:10.1186/gb-2014-15-4-r65)
Supplement: Additional file 20 — Motif intermediate results. This zip file contains the textual outputs from motif analysis. The motifs found by MEME [42] were first combined using the Bayesian motif clustering [79] method and then matched with known motifs. Further explanations are provided in the enclosed README file. [file gb-2014-15-4-r65-S20.zip › motif/intergenic_jaspar_out/Cluster_139.intergenic_upstream.M1.pfm]

10  1  24  5  10  6  30  5  9  3  34  10  19  13  9  18  13  9  13  11
0  5  6  2  7  21  2  0  0  0  3  2  0  0  2  11  8  0  4  0
20  32  0  24  15  8  3  29  29  34  0  26  15  25  26  9  14  26  15  27
8  0  8  7  6  3  3  4  0  1  1  0  4  0  1  0  3  3  6  0
