# Supplementary material for: Chronic cocaine-regulated epigenomic changes in mouse nucleus accumbens
Source: Genome Biol. 2014 Apr 22;15(4):R65. doi: 10.1186/gb-2014-15-4-r65 (PMC4073058; doi:10.1186/gb-2014-15-4-r65)
Supplement: Additional file 20 — Motif intermediate results. This zip file contains the textual outputs from motif analysis. The motifs found by MEME [42] were first combined using the Bayesian motif clustering [79] method and then matched with known motifs. Further explanations are provided in the enclosed README file. [file gb-2014-15-4-r65-S20.zip › motif/intergenic_jaspar_out/BMC1_41_123_123.pfm]

0  0  15  5  0  0  0  0  0  2  0  0  0  6
17  2  0  10  11  12  23  7  10  0  23  0  23  10
0  19  2  8  0  11  0  16  0  21  0  23  0  7
6  2  6  0  12  0  0  0  13  0  0  0  0  0
