# Supplementary material for: Chronic cocaine-regulated epigenomic changes in mouse nucleus accumbens
Source: Genome Biol. 2014 Apr 22;15(4):R65. doi: 10.1186/gb-2014-15-4-r65 (PMC4073058; doi:10.1186/gb-2014-15-4-r65)
Supplement: Additional file 20 — Motif intermediate results. This zip file contains the textual outputs from motif analysis. The motifs found by MEME [42] were first combined using the Bayesian motif clustering [79] method and then matched with known motifs. Further explanations are provided in the enclosed README file. [file gb-2014-15-4-r65-S20.zip › motif/intergenic_jaspar_out/Cluster_41.intergenic_upstream.M1.pfm]

4  0  13  3  0  0  11  1  2  0  1  5  19  1  0  1  1  3  4  0
5  31  13  20  17  18  12  24  9  15  21  24  0  21  13  25  12  9  2  12
0  0  0  6  0  0  0  0  1  1  5  0  0  3  1  0  0  4  0  0
27  5  10  7  19  18  13  11  24  20  9  7  17  11  22  10  23  20  30  24
