# Supplementary material for: Chronic cocaine-regulated epigenomic changes in mouse nucleus accumbens
Source: Genome Biol. 2014 Apr 22;15(4):R65. doi: 10.1186/gb-2014-15-4-r65 (PMC4073058; doi:10.1186/gb-2014-15-4-r65)
Supplement: Additional file 20 — Motif intermediate results. This zip file contains the textual outputs from motif analysis. The motifs found by MEME [42] were first combined using the Bayesian motif clustering [79] method and then matched with known motifs. Further explanations are provided in the enclosed README file. [file gb-2014-15-4-r65-S20.zip › motif/intergenic_jaspar_out/Cluster_269.intergenic_upstream.M3.pfm]

14  11  0  5  0  5  11  6  1  3  0  2  0  3  29
32  10  9  9  21  28  17  23  0  17  30  13  23  47  0
0  0  18  3  4  5  2  1  2  7  0  0  3  0  0
4  29  23  33  25  12  20  20  47  23  20  35  24  0  21
