# Supplementary material for: Chronic cocaine-regulated epigenomic changes in mouse nucleus accumbens
Source: Genome Biol. 2014 Apr 22;15(4):R65. doi: 10.1186/gb-2014-15-4-r65 (PMC4073058; doi:10.1186/gb-2014-15-4-r65)
Supplement: Additional file 20 — Motif intermediate results. This zip file contains the textual outputs from motif analysis. The motifs found by MEME [42] were first combined using the Bayesian motif clustering [79] method and then matched with known motifs. Further explanations are provided in the enclosed README file. [file gb-2014-15-4-r65-S20.zip › motif/intergenic_jaspar_out/Cluster_41.intergenic_upstream.M2.pfm]

9  6  24  4  25  9  0  27  1  32  14  10  8  47  4  6  20  10  7  13
6  30  0  2  18  0  7  2  5  9  4  0  0  3  8  7  35  2  9  0
41  20  31  51  11  29  41  28  46  7  35  42  49  0  43  42  0  44  40  44
1  1  2  0  3  19  9  0  5  9  4  5  0  7  2  2  2  1  1  0
