# Supplementary material for: Chronic cocaine-regulated epigenomic changes in mouse nucleus accumbens
Source: Genome Biol. 2014 Apr 22;15(4):R65. doi: 10.1186/gb-2014-15-4-r65 (PMC4073058; doi:10.1186/gb-2014-15-4-r65)
Supplement: Additional file 20 — Motif intermediate results. This zip file contains the textual outputs from motif analysis. The motifs found by MEME [42] were first combined using the Bayesian motif clustering [79] method and then matched with known motifs. Further explanations are provided in the enclosed README file. [file gb-2014-15-4-r65-S20.zip › motif/intergenic_jaspar_out/Cluster_34.intergenic_upstream.M2.pfm]

7  4  22  6  7  11  25  30  28  21  28  22  9  12  10  12  1  8  12  8
0  6  3  25  22  0  1  0  0  12  1  0  20  0  0  3  26  18  6  3
0  8  0  2  3  14  10  1  7  3  3  13  0  22  24  5  3  4  0  0
29  18  11  3  4  11  0  5  1  0  4  1  7  2  2  16  6  6  18  25
