# Supplementary material for: Chronic cocaine-regulated epigenomic changes in mouse nucleus accumbens
Source: Genome Biol. 2014 Apr 22;15(4):R65. doi: 10.1186/gb-2014-15-4-r65 (PMC4073058; doi:10.1186/gb-2014-15-4-r65)
Supplement: Additional file 20 — Motif intermediate results. This zip file contains the textual outputs from motif analysis. The motifs found by MEME [42] were first combined using the Bayesian motif clustering [79] method and then matched with known motifs. Further explanations are provided in the enclosed README file. [file gb-2014-15-4-r65-S20.zip › motif/intergenic_jaspar_out/Cluster_112.intergenic_upstream.M1.pfm]

14  8  19  5  13  13  15  6  18  14  16  10  13  9  19  5  20  14  16  13
0  5  2  3  3  1  0  1  1  0  0  0  0  0  0  2  1  5  4  0
2  7  0  5  5  4  1  3  0  4  2  7  0  10  1  8  0  2  0  1
5  1  0  8  0  3  5  11  2  3  3  4  8  2  1  6  0  0  1  7
