# Supplementary material for: Chronic cocaine-regulated epigenomic changes in mouse nucleus accumbens
Source: Genome Biol. 2014 Apr 22;15(4):R65. doi: 10.1186/gb-2014-15-4-r65 (PMC4073058; doi:10.1186/gb-2014-15-4-r65)
Supplement: Additional file 20 — Motif intermediate results. This zip file contains the textual outputs from motif analysis. The motifs found by MEME [42] were first combined using the Bayesian motif clustering [79] method and then matched with known motifs. Further explanations are provided in the enclosed README file. [file gb-2014-15-4-r65-S20.zip › motif/intergenic_jaspar_out/Cluster_39.intergenic_upstream.M4.pfm]

0  5  0  0  1  3  2  0  1  0  0  0  0  2  0  1  0  0  1  0
17  6  13  3  2  12  0  11  12  13  0  6  4  0  0  11  0  12  10  16
0  4  3  3  14  0  14  6  0  3  0  11  12  10  11  1  0  1  4  0
0  2  1  11  0  2  1  0  4  1  17  0  1  5  6  4  17  4  2  1
