# Supplementary material for: Chronic cocaine-regulated epigenomic changes in mouse nucleus accumbens
Source: Genome Biol. 2014 Apr 22;15(4):R65. doi: 10.1186/gb-2014-15-4-r65 (PMC4073058; doi:10.1186/gb-2014-15-4-r65)
Supplement: Additional file 20 — Motif intermediate results. This zip file contains the textual outputs from motif analysis. The motifs found by MEME [42] were first combined using the Bayesian motif clustering [79] method and then matched with known motifs. Further explanations are provided in the enclosed README file. [file gb-2014-15-4-r65-S20.zip › motif/intergenic_jaspar_out/Cluster_34.intergenic_upstream.M18.pfm]

6  0  0  0  0  0  0  0  5  2  16  12  0  0  0  0  0  0  4  6
10  13  7  36  1  25  36  19  11  13  18  0  0  28  0  28  27  23  20  0
20  21  28  0  8  5  0  4  0  14  2  20  34  8  0  1  2  7  9  25
0  2  1  0  27  6  0  13  20  7  0  4  2  0  36  7  7  6  3  5
