# Supplementary material for: Chronic cocaine-regulated epigenomic changes in mouse nucleus accumbens
Source: Genome Biol. 2014 Apr 22;15(4):R65. doi: 10.1186/gb-2014-15-4-r65 (PMC4073058; doi:10.1186/gb-2014-15-4-r65)
Supplement: Additional file 20 — Motif intermediate results. This zip file contains the textual outputs from motif analysis. The motifs found by MEME [42] were first combined using the Bayesian motif clustering [79] method and then matched with known motifs. Further explanations are provided in the enclosed README file. [file gb-2014-15-4-r65-S20.zip › motif/intergenic_jaspar_out/Cluster_112.intergenic_upstream.M2.pfm]

9  3  28  11  19  15  11  13  20  13  25  20  18  9  32  5  0  13  18  7
0  6  1  7  0  3  10  0  1  0  2  0  0  0  10  1  3  8  3  2
26  34  7  25  22  21  22  30  22  25  16  23  25  34  0  30  33  16  17  34
8  0  7  0  2  4  0  0  0  5  0  0  0  0  1  7  7  6  5  0
