# Supplementary material for: Chronic cocaine-regulated epigenomic changes in mouse nucleus accumbens
Source: Genome Biol. 2014 Apr 22;15(4):R65. doi: 10.1186/gb-2014-15-4-r65 (PMC4073058; doi:10.1186/gb-2014-15-4-r65)
Supplement: Additional file 20 — Motif intermediate results. This zip file contains the textual outputs from motif analysis. The motifs found by MEME [42] were first combined using the Bayesian motif clustering [79] method and then matched with known motifs. Further explanations are provided in the enclosed README file. [file gb-2014-15-4-r65-S20.zip › motif/intergenic_jaspar_out/Cluster_123.intergenic_upstream.M3.pfm]

1  6  0  11  0  0  5  0  5  1  0  0  0  0  12  1  0  4  1  8
19  17  0  7  0  3  0  0  18  4  1  5  0  0  17  11  7  11  0  18
10  10  31  12  30  30  28  32  4  18  29  26  33  33  3  17  26  16  32  7
3  0  2  3  3  0  0  1  6  10  3  2  0  0  1  4  0  2  0  0
