# Supplementary material for: Chronic cocaine-regulated epigenomic changes in mouse nucleus accumbens
Source: Genome Biol. 2014 Apr 22;15(4):R65. doi: 10.1186/gb-2014-15-4-r65 (PMC4073058; doi:10.1186/gb-2014-15-4-r65)
Supplement: Additional file 20 — Motif intermediate results. This zip file contains the textual outputs from motif analysis. The motifs found by MEME [42] were first combined using the Bayesian motif clustering [79] method and then matched with known motifs. Further explanations are provided in the enclosed README file. [file gb-2014-15-4-r65-S20.zip › motif/intergenic_jaspar_out/Cluster_34.intergenic_upstream.M7.pfm]

3  3  0  0  1  1  0  3  0  6  4  11  8  0  0  0  0  6  0  0
2  34  14  20  13  35  42  3  12  26  6  18  17  42  0  38  41  1  39  30
37  5  21  12  10  3  0  0  25  9  21  9  17  0  5  4  1  0  3  0
0  0  7  10  18  3  0  36  5  1  11  4  0  0  37  0  0  35  0  12
