# Supplementary material for: Chronic cocaine-regulated epigenomic changes in mouse nucleus accumbens
Source: Genome Biol. 2014 Apr 22;15(4):R65. doi: 10.1186/gb-2014-15-4-r65 (PMC4073058; doi:10.1186/gb-2014-15-4-r65)
Supplement: Additional file 20 — Motif intermediate results. This zip file contains the textual outputs from motif analysis. The motifs found by MEME [42] were first combined using the Bayesian motif clustering [79] method and then matched with known motifs. Further explanations are provided in the enclosed README file. [file gb-2014-15-4-r65-S20.zip › motif/intergenic_jaspar_out/Cluster_192.intergenic_upstream.M4.pfm]

1  0  8  18  21  0  0  3  0  5  4  20  0  2  18  12  9  0  8  9
18  5  7  0  5  0  0  34  1  11  0  0  13  15  19  11  6  15  3  23
34  47  26  35  27  51  53  6  39  34  49  33  40  36  2  30  38  36  42  21
0  1  12  0  0  2  0  10  13  3  0  0  0  0  14  0  0  2  0  0
