# Supplementary material for: Chronic cocaine-regulated epigenomic changes in mouse nucleus accumbens
Source: Genome Biol. 2014 Apr 22;15(4):R65. doi: 10.1186/gb-2014-15-4-r65 (PMC4073058; doi:10.1186/gb-2014-15-4-r65)
Supplement: Additional file 20 — Motif intermediate results. This zip file contains the textual outputs from motif analysis. The motifs found by MEME [42] were first combined using the Bayesian motif clustering [79] method and then matched with known motifs. Further explanations are provided in the enclosed README file. [file gb-2014-15-4-r65-S20.zip › motif/intergenic_jaspar_out/Cluster_112.intergenic_upstream.M4.pfm]

9  3  6  4  7  4  16  3  17  13  3  9  3  8  0  8  11  12  10  7
0  10  0  1  0  3  0  8  0  2  1  3  9  7  3  8  0  0  0  2
0  1  2  2  7  9  0  4  0  2  10  4  0  0  4  1  0  1  1  0
8  3  9  10  3  1  1  2  0  0  3  1  5  2  10  0  6  4  6  8
