# Supplementary material for: Chronic cocaine-regulated epigenomic changes in mouse nucleus accumbens
Source: Genome Biol. 2014 Apr 22;15(4):R65. doi: 10.1186/gb-2014-15-4-r65 (PMC4073058; doi:10.1186/gb-2014-15-4-r65)
Supplement: Additional file 20 — Motif intermediate results. This zip file contains the textual outputs from motif analysis. The motifs found by MEME [42] were first combined using the Bayesian motif clustering [79] method and then matched with known motifs. Further explanations are provided in the enclosed README file. [file gb-2014-15-4-r65-S20.zip › motif/intergenic_jaspar_out/Cluster_269.intergenic_upstream.M7.pfm]

9  0  0  0  1  2  2  6  0  11  3  10  5  2  0  0  1  0  0  1
0  1  0  4  1  4  0  0  1  0  1  1  1  0  0  1  6  0  0  3
1  8  1  0  4  4  4  1  0  0  7  0  3  2  2  7  0  0  0  0
1  2  10  7  5  1  5  4  10  0  0  0  2  7  9  3  4  11  11  7
