# Supplementary material for: Chronic cocaine-regulated epigenomic changes in mouse nucleus accumbens
Source: Genome Biol. 2014 Apr 22;15(4):R65. doi: 10.1186/gb-2014-15-4-r65 (PMC4073058; doi:10.1186/gb-2014-15-4-r65)
Supplement: Additional file 20 — Motif intermediate results. This zip file contains the textual outputs from motif analysis. The motifs found by MEME [42] were first combined using the Bayesian motif clustering [79] method and then matched with known motifs. Further explanations are provided in the enclosed README file. [file gb-2014-15-4-r65-S20.zip › motif/intergenic_jaspar_out/Cluster_269.intergenic_upstream.M5.pfm]

0  5  0  0  2  0  0  0  7  4  0  9  1  14  0  5  1  0  2  8
13  0  0  9  0  18  8  1  0  0  0  5  0  0  19  0  0  0  1  6
0  7  7  1  4  0  0  9  9  14  17  0  5  2  0  0  14  7  16  2
6  7  12  9  13  1  11  9  3  1  2  5  13  3  0  14  4  12  0  3
