# Supplementary material for: Chronic cocaine-regulated epigenomic changes in mouse nucleus accumbens
Source: Genome Biol. 2014 Apr 22;15(4):R65. doi: 10.1186/gb-2014-15-4-r65 (PMC4073058; doi:10.1186/gb-2014-15-4-r65)
Supplement: Additional file 20 — Motif intermediate results. This zip file contains the textual outputs from motif analysis. The motifs found by MEME [42] were first combined using the Bayesian motif clustering [79] method and then matched with known motifs. Further explanations are provided in the enclosed README file. [file gb-2014-15-4-r65-S20.zip › motif/intergenic_jaspar_out/Cluster_123.intergenic_upstream.M1.pfm]

18  13  7  0  2  1  1  5  13  8  16  11  2  22  11  7  20  14  20  20
0  0  0  0  20  12  0  10  3  0  0  0  0  0  0  0  2  3  0  0
1  9  15  22  0  4  12  7  6  11  6  11  19  0  7  15  0  5  0  0
3  0  0  0  0  5  9  0  0  3  0  0  1  0  4  0  0  0  2  2
