# Supplementary material for: Chronic cocaine-regulated epigenomic changes in mouse nucleus accumbens
Source: Genome Biol. 2014 Apr 22;15(4):R65. doi: 10.1186/gb-2014-15-4-r65 (PMC4073058; doi:10.1186/gb-2014-15-4-r65)
Supplement: Additional file 20 — Motif intermediate results. This zip file contains the textual outputs from motif analysis. The motifs found by MEME [42] were first combined using the Bayesian motif clustering [79] method and then matched with known motifs. Further explanations are provided in the enclosed README file. [file gb-2014-15-4-r65-S20.zip › motif/intergenic_jaspar_out/Cluster_192.intergenic_upstream.M12.pfm]

5  26  17  5  7  10  9  11  24  4  0  18  16  14  18  20  7  44  7  22
21  4  0  8  0  15  4  7  0  3  7  25  8  4  19  2  0  0  4  6
17  12  26  29  23  14  31  19  20  37  31  1  20  26  7  17  37  0  32  16
1  2  1  2  14  5  0  7  0  0  6  0  0  0  0  5  0  0  1  0
