# Supplementary material for: Chronic cocaine-regulated epigenomic changes in mouse nucleus accumbens
Source: Genome Biol. 2014 Apr 22;15(4):R65. doi: 10.1186/gb-2014-15-4-r65 (PMC4073058; doi:10.1186/gb-2014-15-4-r65)
Supplement: Additional file 20 — Motif intermediate results. This zip file contains the textual outputs from motif analysis. The motifs found by MEME [42] were first combined using the Bayesian motif clustering [79] method and then matched with known motifs. Further explanations are provided in the enclosed README file. [file gb-2014-15-4-r65-S20.zip › motif/intergenic_jaspar_out/Cluster_41.intergenic_upstream.M15.pfm]

2  3  1  0  0  3  6  0  4  3  0  0  0  7  1  0  4  4  0  0
3  0  0  0  7  0  0  0  4  0  2  3  8  0  1  1  4  0  0  4
0  0  7  7  5  0  0  7  6  0  4  0  6  1  6  1  0  4  12  1
9  11  6  7  2  11  8  7  0  11  8  11  0  6  6  12  6  6  2  9
