# Supplementary material for: Chronic cocaine-regulated epigenomic changes in mouse nucleus accumbens
Source: Genome Biol. 2014 Apr 22;15(4):R65. doi: 10.1186/gb-2014-15-4-r65 (PMC4073058; doi:10.1186/gb-2014-15-4-r65)
Supplement: Additional file 20 — Motif intermediate results. This zip file contains the textual outputs from motif analysis. The motifs found by MEME [42] were first combined using the Bayesian motif clustering [79] method and then matched with known motifs. Further explanations are provided in the enclosed README file. [file gb-2014-15-4-r65-S20.zip › motif/intergenic_jaspar_out/Cluster_269.intergenic_upstream.M13.pfm]

12  0  2  2  1  6  0  8  5  12  0  12  0  9  0
0  3  8  0  11  0  8  0  2  0  2  0  0  1  11
0  9  0  10  0  0  0  1  5  0  10  0  12  0  0
0  0  2  0  0  6  4  3  0  0  0  0  0  2  1
