# Supplementary material for: Chronic cocaine-regulated epigenomic changes in mouse nucleus accumbens
Source: Genome Biol. 2014 Apr 22;15(4):R65. doi: 10.1186/gb-2014-15-4-r65 (PMC4073058; doi:10.1186/gb-2014-15-4-r65)
Supplement: Additional file 20 — Motif intermediate results. This zip file contains the textual outputs from motif analysis. The motifs found by MEME [42] were first combined using the Bayesian motif clustering [79] method and then matched with known motifs. Further explanations are provided in the enclosed README file. [file gb-2014-15-4-r65-S20.zip › motif/intergenic_jaspar_out/Cluster_39.intergenic_upstream.M2.pfm]

0  6  5  10  6  4  0  17  15  3  7  10  23  4  2  26  16  6  7  0
0  5  7  3  2  1  3  5  2  10  3  2  3  0  1  0  0  2  6  3
24  15  10  11  18  21  23  4  9  10  5  14  0  16  23  0  9  15  11  16
2  0  4  2  0  0  0  0  0  3  11  0  0  6  0  0  1  3  2  7
