# Supplementary material for: Chronic cocaine-regulated epigenomic changes in mouse nucleus accumbens
Source: Genome Biol. 2014 Apr 22;15(4):R65. doi: 10.1186/gb-2014-15-4-r65 (PMC4073058; doi:10.1186/gb-2014-15-4-r65)
Supplement: Additional file 20 — Motif intermediate results. This zip file contains the textual outputs from motif analysis. The motifs found by MEME [42] were first combined using the Bayesian motif clustering [79] method and then matched with known motifs. Further explanations are provided in the enclosed README file. [file gb-2014-15-4-r65-S20.zip › motif/intergenic_jaspar_out/Cluster_192.intergenic_upstream.M1.pfm]

19  10  16  21  5  18  3  17  21  20  15  10  2  6  15  2  11  6  6  30
9  0  0  0  9  8  0  0  0  2  0  0  3  0  1  7  10  17  19  0
0  6  14  7  12  0  24  10  9  2  15  18  5  14  0  3  0  7  5  0
2  14  0  2  4  4  3  3  0  6  0  2  20  10  14  18  9  0  0  0
