# Supplementary material for: Chronic cocaine-regulated epigenomic changes in mouse nucleus accumbens
Source: Genome Biol. 2014 Apr 22;15(4):R65. doi: 10.1186/gb-2014-15-4-r65 (PMC4073058; doi:10.1186/gb-2014-15-4-r65)
Supplement: Additional file 20 — Motif intermediate results. This zip file contains the textual outputs from motif analysis. The motifs found by MEME [42] were first combined using the Bayesian motif clustering [79] method and then matched with known motifs. Further explanations are provided in the enclosed README file. [file gb-2014-15-4-r65-S20.zip › motif/intergenic_jaspar_out/Cluster_34.intergenic_upstream.M1.pfm]

7  15  21  49  14  19  16  23  23  23  8  14  30  20  8  52  18  34  40  9
0  2  0  0  17  11  4  4  0  0  33  6  9  0  4  16  3  6  5  0
54  51  42  19  37  23  48  40  41  41  27  48  29  44  56  0  47  28  22  59
7  0  5  0  0  15  0  1  4  4  0  0  0  4  0  0  0  0  1  0
