# Supplementary material for: Chronic cocaine-regulated epigenomic changes in mouse nucleus accumbens
Source: Genome Biol. 2014 Apr 22;15(4):R65. doi: 10.1186/gb-2014-15-4-r65 (PMC4073058; doi:10.1186/gb-2014-15-4-r65)
Supplement: Additional file 20 — Motif intermediate results. This zip file contains the textual outputs from motif analysis. The motifs found by MEME [42] were first combined using the Bayesian motif clustering [79] method and then matched with known motifs. Further explanations are provided in the enclosed README file. [file gb-2014-15-4-r65-S20.zip › motif/intergenic_jaspar_out/Cluster_123.intergenic_upstream.M4.pfm]

32  12  8  2  0  0  0  4  15  5  5  0  0  0  3  1  1  13  2  0
1  8  1  10  31  35  7  27  15  17  3  5  19  27  7  22  26  4  21  9
0  13  17  14  0  0  7  1  0  11  3  4  0  0  0  7  7  0  2  4
2  2  9  9  4  0  21  3  5  2  24  26  16  8  25  5  1  18  10  22
