# Supplementary material for: Chronic cocaine-regulated epigenomic changes in mouse nucleus accumbens
Source: Genome Biol. 2014 Apr 22;15(4):R65. doi: 10.1186/gb-2014-15-4-r65 (PMC4073058; doi:10.1186/gb-2014-15-4-r65)
Supplement: Additional file 20 — Motif intermediate results. This zip file contains the textual outputs from motif analysis. The motifs found by MEME [42] were first combined using the Bayesian motif clustering [79] method and then matched with known motifs. Further explanations are provided in the enclosed README file. [file gb-2014-15-4-r65-S20.zip › motif/intergenic_jaspar_out/Cluster_34.intergenic_upstream.M6.pfm]

0  0  2  0  2  0  8  0  0  0  0  0  0  0  0  0  0  0  0  2
8  0  0  10  8  2  0  0  0  0  0  0  10  0  0  0  0  0  2  0
0  10  0  0  0  8  2  8  0  10  0  0  0  0  0  0  10  10  0  0
2  0  8  0  0  0  0  2  10  0  10  10  0  10  10  10  0  0  8  8
