# Supplementary material for: Chronic cocaine-regulated epigenomic changes in mouse nucleus accumbens
Source: Genome Biol. 2014 Apr 22;15(4):R65. doi: 10.1186/gb-2014-15-4-r65 (PMC4073058; doi:10.1186/gb-2014-15-4-r65)
Supplement: Additional file 20 — Motif intermediate results. This zip file contains the textual outputs from motif analysis. The motifs found by MEME [42] were first combined using the Bayesian motif clustering [79] method and then matched with known motifs. Further explanations are provided in the enclosed README file. [file gb-2014-15-4-r65-S20.zip › motif/intergenic_jaspar_out/BMC9_269_269.pfm]

8  6  3  0  3  11  0  1  2  6  4  9  0  0  1  0  4  0  2
0  41  0  8  17  3  5  34  0  6  12  0  9  27  10  3  24  11  27
39  0  44  39  27  33  39  8  45  34  29  36  24  20  26  44  17  35  9
0  0  0  0  0  0  3  4  0  1  2  2  14  0  10  0  2  1  9
