# Supplementary material for: Chronic cocaine-regulated epigenomic changes in mouse nucleus accumbens
Source: Genome Biol. 2014 Apr 22;15(4):R65. doi: 10.1186/gb-2014-15-4-r65 (PMC4073058; doi:10.1186/gb-2014-15-4-r65)
Supplement: Additional file 20 — Motif intermediate results. This zip file contains the textual outputs from motif analysis. The motifs found by MEME [42] were first combined using the Bayesian motif clustering [79] method and then matched with known motifs. Further explanations are provided in the enclosed README file. [file gb-2014-15-4-r65-S20.zip › motif/intergenic_jaspar_out/Cluster_139.intergenic_upstream.M10.pfm]

14  5  27  3  19  11  12  0  14  24  15  0  12  17  37
2  0  0  10  1  10  0  2  0  0  0  9  0  7  1
20  32  3  18  9  17  26  29  20  14  23  23  26  14  0
2  1  8  7  9  0  0  7  4  0  0  6  0  0  0
