# Supplementary material for: Chronic cocaine-regulated epigenomic changes in mouse nucleus accumbens
Source: Genome Biol. 2014 Apr 22;15(4):R65. doi: 10.1186/gb-2014-15-4-r65 (PMC4073058; doi:10.1186/gb-2014-15-4-r65)
Supplement: Additional file 20 — Motif intermediate results. This zip file contains the textual outputs from motif analysis. The motifs found by MEME [42] were first combined using the Bayesian motif clustering [79] method and then matched with known motifs. Further explanations are provided in the enclosed README file. [file gb-2014-15-4-r65-S20.zip › motif/intergenic_jaspar_out/Cluster_192.intergenic_upstream.M2.pfm]

6  0  8  0  0  6  0  0  7  2  0  6  0  0  10  0  0  0  5  0
13  0  25  13  4  24  0  0  27  10  1  24  1  12  17  0  0  28  3  5
25  44  10  29  40  14  44  42  5  24  43  14  43  27  11  44  44  16  36  39
0  0  1  2  0  0  0  2  5  8  0  0  0  5  6  0  0  0  0  0
