# Supplementary material for: Chronic cocaine-regulated epigenomic changes in mouse nucleus accumbens
Source: Genome Biol. 2014 Apr 22;15(4):R65. doi: 10.1186/gb-2014-15-4-r65 (PMC4073058; doi:10.1186/gb-2014-15-4-r65)
Supplement: Additional file 20 — Motif intermediate results. This zip file contains the textual outputs from motif analysis. The motifs found by MEME [42] were first combined using the Bayesian motif clustering [79] method and then matched with known motifs. Further explanations are provided in the enclosed README file. [file gb-2014-15-4-r65-S20.zip › motif/intergenic_jaspar_out/Cluster_41.intergenic_upstream.M17.pfm]

0  0  0  0  5  7  0  0  2  0  7  0  0  0  5  0  1  1  0  0
11  2  12  10  7  0  1  0  2  12  0  1  12  9  1  12  11  0  3  11
0  2  0  2  0  5  7  0  5  0  5  11  0  0  0  0  0  10  1  1
1  8  0  0  0  0  4  12  3  0  0  0  0  3  6  0  0  1  8  0
