# Supplementary material for: Chronic cocaine-regulated epigenomic changes in mouse nucleus accumbens
Source: Genome Biol. 2014 Apr 22;15(4):R65. doi: 10.1186/gb-2014-15-4-r65 (PMC4073058; doi:10.1186/gb-2014-15-4-r65)
Supplement: Additional file 20 — Motif intermediate results. This zip file contains the textual outputs from motif analysis. The motifs found by MEME [42] were first combined using the Bayesian motif clustering [79] method and then matched with known motifs. Further explanations are provided in the enclosed README file. [file gb-2014-15-4-r65-S20.zip › motif/intergenic_jaspar_out/Cluster_112.intergenic_upstream.M3.pfm]

0  3  0  0  1  0  0  0  0  0  3  0  0  8  5  1  2  1  1  0
29  23  45  28  28  19  43  20  46  41  7  39  28  37  40  18  22  25  32  41
17  5  0  8  17  27  0  7  0  3  17  7  13  0  0  24  20  9  9  2
0  15  1  10  0  0  3  19  0  2  19  0  5  1  1  3  2  11  4  3
