# Supplementary material for: Chronic cocaine-regulated epigenomic changes in mouse nucleus accumbens
Source: Genome Biol. 2014 Apr 22;15(4):R65. doi: 10.1186/gb-2014-15-4-r65 (PMC4073058; doi:10.1186/gb-2014-15-4-r65)
Supplement: Additional file 20 — Motif intermediate results. This zip file contains the textual outputs from motif analysis. The motifs found by MEME [42] were first combined using the Bayesian motif clustering [79] method and then matched with known motifs. Further explanations are provided in the enclosed README file. [file gb-2014-15-4-r65-S20.zip › motif/intergenic_jaspar_out/Cluster_139.intergenic_upstream.M4.pfm]

0  0  2  0  0  0  0  0  5  0  1  3  0  0  0  7  4  0  0  5
5  0  12  0  3  0  8  5  6  17  0  0  0  7  0  3  10  18  5  13
13  18  2  0  15  14  10  8  6  0  0  4  18  5  18  8  0  0  11  0
0  0  2  18  0  4  0  5  1  1  17  11  0  6  0  0  4  0  2  0
