# Supplementary material for: Chronic cocaine-regulated epigenomic changes in mouse nucleus accumbens
Source: Genome Biol. 2014 Apr 22;15(4):R65. doi: 10.1186/gb-2014-15-4-r65 (PMC4073058; doi:10.1186/gb-2014-15-4-r65)
Supplement: Additional file 20 — Motif intermediate results. This zip file contains the textual outputs from motif analysis. The motifs found by MEME [42] were first combined using the Bayesian motif clustering [79] method and then matched with known motifs. Further explanations are provided in the enclosed README file. [file gb-2014-15-4-r65-S20.zip › motif/intergenic_jaspar_out/Cluster_39.intergenic_upstream.M1.pfm]

13  0  1  0  5  4  0  0  2  1  0  0  5  1  0  1  7  4  3  2
6  0  5  3  6  0  1  5  9  0  5  1  2  12  0  0  6  1  0  3
2  8  7  0  5  9  8  4  2  0  8  6  16  0  4  2  10  3  11  8
2  15  10  20  7  10  14  14  10  22  10  16  0  10  19  20  0  15  9  10
