# Supplementary material for: Chronic cocaine-regulated epigenomic changes in mouse nucleus accumbens
Source: Genome Biol. 2014 Apr 22;15(4):R65. doi: 10.1186/gb-2014-15-4-r65 (PMC4073058; doi:10.1186/gb-2014-15-4-r65)
Supplement: Additional file 20 — Motif intermediate results. This zip file contains the textual outputs from motif analysis. The motifs found by MEME [42] were first combined using the Bayesian motif clustering [79] method and then matched with known motifs. Further explanations are provided in the enclosed README file. [file gb-2014-15-4-r65-S20.zip › motif/intergenic_jaspar_out/BMC8_41_123.pfm]

7  0  17  12  0  5  0  0  0  5  0  0  0  0  7  0  0  0
10  17  0  0  17  7  17  17  10  12  10  0  7  17  0  10  17  10
0  0  0  5  0  5  0  0  0  0  0  15  8  0  5  0  0  0
0  0  0  0  0  0  0  0  7  0  7  2  2  0  5  7  0  7
