# Supplementary material for: Chronic cocaine-regulated epigenomic changes in mouse nucleus accumbens
Source: Genome Biol. 2014 Apr 22;15(4):R65. doi: 10.1186/gb-2014-15-4-r65 (PMC4073058; doi:10.1186/gb-2014-15-4-r65)
Supplement: Additional file 20 — Motif intermediate results. This zip file contains the textual outputs from motif analysis. The motifs found by MEME [42] were first combined using the Bayesian motif clustering [79] method and then matched with known motifs. Further explanations are provided in the enclosed README file. [file gb-2014-15-4-r65-S20.zip › motif/intergenic_jaspar_out/Cluster_34.intergenic_upstream.M14.pfm]

7  4  8  5  7  7  0  3  2  13  5  6  0  0  2  1  8  0  0  12
62  49  16  39  62  2  64  41  53  34  17  46  61  44  46  49  16  66  59  56
0  16  31  25  0  13  5  0  8  12  42  2  4  2  6  14  32  3  4  1
0  0  14  0  0  47  0  25  6  10  5  15  4  23  15  5  13  0  6  0
