# Supplementary material for: Chronic cocaine-regulated epigenomic changes in mouse nucleus accumbens
Source: Genome Biol. 2014 Apr 22;15(4):R65. doi: 10.1186/gb-2014-15-4-r65 (PMC4073058; doi:10.1186/gb-2014-15-4-r65)
Supplement: Additional file 20 — Motif intermediate results. This zip file contains the textual outputs from motif analysis. The motifs found by MEME [42] were first combined using the Bayesian motif clustering [79] method and then matched with known motifs. Further explanations are provided in the enclosed README file. [file gb-2014-15-4-r65-S20.zip › motif/intergenic_jaspar_out/BMC4_192_41.pfm]

15  16  16  12  1  6  10  8  0  2  10  3  0  7  2  3  1  0  6
0  0  0  2  0  7  6  1  1  10  3  5  9  4  5  1  1  0  8
0  0  0  2  12  3  0  0  0  2  0  7  0  2  0  10  1  2  0
1  0  0  0  3  0  0  7  15  2  3  1  7  3  9  2  13  14  2
