# Supplementary material for: Chronic cocaine-regulated epigenomic changes in mouse nucleus accumbens
Source: Genome Biol. 2014 Apr 22;15(4):R65. doi: 10.1186/gb-2014-15-4-r65 (PMC4073058; doi:10.1186/gb-2014-15-4-r65)
Supplement: Additional file 20 — Motif intermediate results. This zip file contains the textual outputs from motif analysis. The motifs found by MEME [42] were first combined using the Bayesian motif clustering [79] method and then matched with known motifs. Further explanations are provided in the enclosed README file. [file gb-2014-15-4-r65-S20.zip › motif/intergenic_jaspar_out/Cluster_41.intergenic_upstream.M4.pfm]

1  8  7  3  0  2  10  0  0  0  0  1  0  0  0  0  0  1  7  1
13  5  5  9  0  12  2  13  13  0  14  0  1  14  0  13  11  13  0  0
0  1  0  2  4  0  0  1  0  0  0  0  13  0  0  0  0  0  7  13
0  0  2  0  10  0  2  0  1  14  0  13  0  0  14  1  3  0  0  0
