# Supplementary material for: Chronic cocaine-regulated epigenomic changes in mouse nucleus accumbens
Source: Genome Biol. 2014 Apr 22;15(4):R65. doi: 10.1186/gb-2014-15-4-r65 (PMC4073058; doi:10.1186/gb-2014-15-4-r65)
Supplement: Additional file 20 — Motif intermediate results. This zip file contains the textual outputs from motif analysis. The motifs found by MEME [42] were first combined using the Bayesian motif clustering [79] method and then matched with known motifs. Further explanations are provided in the enclosed README file. [file gb-2014-15-4-r65-S20.zip › motif/intergenic_jaspar_out/Cluster_192.intergenic_upstream.M7.pfm]

5  5  3  0  5  3  0  0  3  1  3  0  1  1  0  10  0  3  13  0
1  13  1  15  6  0  3  10  0  14  6  8  0  0  0  10  6  4  4  0
12  0  2  0  0  17  17  10  5  0  0  2  0  4  4  0  0  3  2  18
2  2  14  5  9  0  0  0  12  5  11  10  19  15  16  0  14  10  1  2
