# Supplementary material for: Chronic cocaine-regulated epigenomic changes in mouse nucleus accumbens
Source: Genome Biol. 2014 Apr 22;15(4):R65. doi: 10.1186/gb-2014-15-4-r65 (PMC4073058; doi:10.1186/gb-2014-15-4-r65)
Supplement: Additional file 20 — Motif intermediate results. This zip file contains the textual outputs from motif analysis. The motifs found by MEME [42] were first combined using the Bayesian motif clustering [79] method and then matched with known motifs. Further explanations are provided in the enclosed README file. [file gb-2014-15-4-r65-S20.zip › motif/intergenic_jaspar_out/Cluster_192.intergenic_upstream.M11.pfm]

0  0  9  0  3  3  5  0  0  0  13  0  0  1  3  15  0  2  6  1
8  13  7  0  8  7  1  12  0  0  0  2  16  0  2  0  5  3  1  3
0  1  0  16  1  5  9  0  16  16  3  14  0  0  9  0  11  0  8  12
8  2  0  0  4  1  1  4  0  0  0  0  0  15  2  1  0  11  1  0
