# Supplementary material for: Chronic cocaine-regulated epigenomic changes in mouse nucleus accumbens
Source: Genome Biol. 2014 Apr 22;15(4):R65. doi: 10.1186/gb-2014-15-4-r65 (PMC4073058; doi:10.1186/gb-2014-15-4-r65)
Supplement: Additional file 20 — Motif intermediate results. This zip file contains the textual outputs from motif analysis. The motifs found by MEME [42] were first combined using the Bayesian motif clustering [79] method and then matched with known motifs. Further explanations are provided in the enclosed README file. [file gb-2014-15-4-r65-S20.zip › motif/intergenic_jaspar_out/Cluster_139.intergenic_upstream.M3.pfm]

5  5  17  5  10  13  0  5  4  11  0  4  1  10  12  18  5  12  0  2
0  2  0  0  8  3  2  0  4  0  3  1  4  1  6  0  0  0  8  14
12  9  0  9  0  2  5  12  9  6  5  0  0  7  0  0  13  4  1  0
1  2  1  4  0  0  11  1  1  1  10  13  13  0  0  0  0  2  9  2
