# Supplementary material for: Chronic cocaine-regulated epigenomic changes in mouse nucleus accumbens
Source: Genome Biol. 2014 Apr 22;15(4):R65. doi: 10.1186/gb-2014-15-4-r65 (PMC4073058; doi:10.1186/gb-2014-15-4-r65)
Supplement: Additional file 20 — Motif intermediate results. This zip file contains the textual outputs from motif analysis. The motifs found by MEME [42] were first combined using the Bayesian motif clustering [79] method and then matched with known motifs. Further explanations are provided in the enclosed README file. [file gb-2014-15-4-r65-S20.zip › motif/intergenic_jaspar_out/Cluster_112.intergenic_upstream.M6.pfm]

3  1  0  2  8  2  3  5  2  0  8  10  1  7  12  10  12  1
9  0  7  5  0  2  7  3  5  0  0  2  3  2  0  0  0  9
0  0  3  0  4  2  0  0  1  2  3  0  8  3  0  2  0  0
0  11  2  5  0  6  2  4  4  10  1  0  0  0  0  0  0  2
