# Supplementary material for: Chronic cocaine-regulated epigenomic changes in mouse nucleus accumbens
Source: Genome Biol. 2014 Apr 22;15(4):R65. doi: 10.1186/gb-2014-15-4-r65 (PMC4073058; doi:10.1186/gb-2014-15-4-r65)
Supplement: Additional file 20 — Motif intermediate results. This zip file contains the textual outputs from motif analysis. The motifs found by MEME [42] were first combined using the Bayesian motif clustering [79] method and then matched with known motifs. Further explanations are provided in the enclosed README file. [file gb-2014-15-4-r65-S20.zip › motif/BMC/intragenic.dp.chain1.iters1000.pairwise]

Pairwise posterior clustering probabilities
Used 900 iterations (Totaliters = 1000 Burnin = 100)
id1	id2	name1	name2	prob
0	1	Cluster_29.intron_promoter.M1	Cluster_29.exon_promoter.M1	0.073
0	2	Cluster_29.intron_promoter.M1	Cluster_29.exon_promoter.M2	0.192
0	3	Cluster_29.intron_promoter.M1	Cluster_29.exon_promoter.M3	0.019
0	4	Cluster_29.intron_promoter.M1	Cluster_29.exon_promoter.M4	0.138
0	5	Cluster_29.intron_promoter.M1	Cluster_29.exon_promoter.M5	0.098
0	6	Cluster_29.intron_promoter.M1	Cluster_192.exon_promoter.M1	0.013
0	7	Cluster_29.intron_promoter.M1	Cluster_192.exon_promoter.M2	0.008
0	8	Cluster_29.intron_promoter.M1	Cluster_192.exon_promoter.M3	0.117
0	9	Cluster_29.intron_promoter.M1	Cluster_192.exon_promoter.M4	0.119
0	10	Cluster_29.intron_promoter.M1	Cluster_192.exon_promoter.M5	0.061
0	11	Cluster_29.intron_promoter.M1	Cluster_192.exon_promoter.M6	0.068
0	12	Cluster_29.intron_promoter.M1	Cluster_192.exon_promoter.M7	0.107
0	13	Cluster_29.intron_promoter.M1	Cluster_192.exon_promoter.M8	0.080
0	14	Cluster_29.intron_promoter.M1	Cluster_192.exon_promoter.M9	0.057
0	15	Cluster_29.intron_promoter.M1	Cluster_192.intron_altDonor.M1	0.036
0	16	Cluster_29.intron_promoter.M1	Cluster_269.intron_varDonor.M1	0.008
0	17	Cluster_29.intron_promoter.M1	Cluster_269.intron_promoter.M1	0.016
0	18	Cluster_29.intron_promoter.M1	Cluster_269.exon_variant.M1	0.056
0	19	Cluster_29.intron_promoter.M1	Cluster_269.exon_promoter.M1	0.013
0	20	Cluster_29.intron_promoter.M1	Cluster_269.exon_promoter.M2	0.061
0	21	Cluster_29.intron_promoter.M1	Cluster_269.exon_promoter.M3	0.042
0	22	Cluster_29.intron_promoter.M1	Cluster_279.intron_varAcceptor.M1	0.034
0	23	Cluster_29.intron_promoter.M1	Cluster_140.exon_promoter.M1	0.048
0	24	Cluster_29.intron_promoter.M1	Cluster_140.exon_promoter.M2	0.010
0	25	Cluster_29.intron_promoter.M1	Cluster_140.exon_promoter.M3	0.039
0	26	Cluster_29.intron_promoter.M1	Cluster_2.exon_altAcceptor.M1	0.024
0	27	Cluster_29.intron_promoter.M1	Cluster_2.exon_altAcceptor.M2	0.032
0	28	Cluster_29.intron_promoter.M1	Cluster_2.exon_altAcceptor.M3	0.059
0	29	Cluster_29.intron_promoter.M1	Cluster_2.intron_altAcceptor.M1	0.083
0	30	Cluster_29.intron_promoter.M1	Cluster_34.intron_promoter.M1	0.018
0	31	Cluster_29.intron_promoter.M1	Cluster_34.exon_promoter.M1	0.080
0	32	Cluster_29.intron_promoter.M1	Cluster_185.intron_varDonor.M1	0.010
0	33	Cluster_29.intron_promoter.M1	Cluster_41.intron_varDonor.M1	0.010
0	34	Cluster_29.intron_promoter.M1	Cluster_41.intron_varDonor.M2	0.112
0	35	Cluster_29.intron_promoter.M1	Cluster_41.intron_varDonor.M3	0.043
0	36	Cluster_29.intron_promoter.M1	Cluster_41.intron_varDonor.M4	0.092
0	37	Cluster_29.intron_promoter.M1	Cluster_41.intron_varDonor.M5	0.043
0	38	Cluster_29.intron_promoter.M1	Cluster_41.exon_variant.M1	0.122
0	39	Cluster_29.intron_promoter.M1	Cluster_41.intron_varAcceptor.M1	0.197
0	40	Cluster_29.intron_promoter.M1	Cluster_3.intron_altAcceptor.M1	0.033
0	42	Cluster_29.intron_promoter.M1	Cluster_3.intron_altAcceptor.M3	0.054
0	43	Cluster_29.intron_promoter.M1	Cluster_187.intron_varDonor.M1	0.016
0	44	Cluster_29.intron_promoter.M1	Cluster_187.intron_promoter.M1	0.016
0	45	Cluster_29.intron_promoter.M1	Cluster_187.intron_promoter.M2	0.210
0	46	Cluster_29.intron_promoter.M1	Cluster_187.exon_promoter.M1	0.112
0	47	Cluster_29.intron_promoter.M1	Cluster_123.exon_altDonor.M1	0.082
0	48	Cluster_29.intron_promoter.M1	Cluster_123.exon_altDonor.M2	0.033
0	49	Cluster_29.intron_promoter.M1	Cluster_123.intron_promoter.M1	0.034
0	50	Cluster_29.intron_promoter.M1	Cluster_123.exon_promoter.M1	0.114
0	51	Cluster_29.intron_promoter.M1	Cluster_123.exon_promoter.M2	0.102
0	52	Cluster_29.intron_promoter.M1	Cluster_123.exon_promoter.M3	0.066
0	53	Cluster_29.intron_promoter.M1	Cluster_123.exon_promoter.M4	0.017
0	54	Cluster_29.intron_promoter.M1	Cluster_123.exon_promoter.M5	0.008
0	55	Cluster_29.intron_promoter.M1	Cluster_123.exon_promoter.M6	0.001
0	56	Cluster_29.intron_promoter.M1	Cluster_160.exon_altAcceptor.M1	0.014
0	57	Cluster_29.intron_promoter.M1	Cluster_160.exon_polyA.M1	0.016
0	58	Cluster_29.intron_promoter.M1	Cluster_160.exon_polyA.M2	0.174
0	59	Cluster_29.intron_promoter.M1	Cluster_160.exon_polyA.M3	0.022
0	60	Cluster_29.intron_promoter.M1	Cluster_160.exon_polyA.M4	0.007
0	61	Cluster_29.intron_promoter.M1	Cluster_160.exon_polyA.M5	0.066
0	62	Cluster_29.intron_promoter.M1	Cluster_160.exon_polyA.M6	0.024
0	63	Cluster_29.intron_promoter.M1	Cluster_160.exon_polyA.M7	0.093
0	64	Cluster_29.intron_promoter.M1	Cluster_53.exon_promoter.M1	0.009
0	65	Cluster_29.intron_promoter.M1	Cluster_53.exon_promoter.M2	0.013
0	66	Cluster_29.intron_promoter.M1	Cluster_53.exon_promoter.M3	0.020
0	67	Cluster_29.intron_promoter.M1	Cluster_53.exon_promoter.M4	0.019
0	68	Cluster_29.intron_promoter.M1	Cluster_53.exon_promoter.M5	0.036
0	69	Cluster_29.intron_promoter.M1	Cluster_53.exon_promoter.M6	0.120
0	70	Cluster_29.intron_promoter.M1	Cluster_139.intron_promoter.M1	0.016
0	71	Cluster_29.intron_promoter.M1	Cluster_139.exon_promoter.M1	0.022
0	72	Cluster_29.intron_promoter.M1	Cluster_139.exon_promoter.M2	0.010
0	73	Cluster_29.intron_promoter.M1	Cluster_139.exon_altAcceptor.M1	0.057
0	74	Cluster_29.intron_promoter.M1	Cluster_298.intron_varAcceptor.M1	0.009
0	75	Cluster_29.intron_promoter.M1	Cluster_112.exon_promoter.M1	0.086
0	76	Cluster_29.intron_promoter.M1	Cluster_112.exon_promoter.M2	0.006
0	77	Cluster_29.intron_promoter.M1	Cluster_112.exon_promoter.M3	0.013
0	78	Cluster_29.intron_promoter.M1	Cluster_112.exon_polyA.M1	0.002
0	79	Cluster_29.intron_promoter.M1	Cluster_112.exon_polyA.M2	0.071
0	80	Cluster_29.intron_promoter.M1	Cluster_112.exon_polyA.M3	0.028
0	81	Cluster_29.intron_promoter.M1	Cluster_112.exon_polyA.M4	0.032
0	82	Cluster_29.intron_promoter.M1	Cluster_112.exon_polyA.M5	0.002
0	83	Cluster_29.intron_promoter.M1	Cluster_112.exon_polyA.M6	0.010
0	84	Cluster_29.intron_promoter.M1	Cluster_112.exon_polyA.M7	0.047
0	85	Cluster_29.intron_promoter.M1	Cluster_39.exon_variant.M1	0.024
0	86	Cluster_29.intron_promoter.M1	Cluster_39.intron_varAcceptor.M1	0.002
0	87	Cluster_29.intron_promoter.M1	Cluster_104.exon_altAcceptor.M1	0.020
0	88	Cluster_29.intron_promoter.M1	Cluster_104.exon_altAcceptor.M2	0.021
0	89	Cluster_29.intron_promoter.M1	Cluster_221.exon_altAcceptor.M1	0.052
0	90	Cluster_29.intron_promoter.M1	Cluster_221.exon_altAcceptor.M2	0.152
0	91	Cluster_29.intron_promoter.M1	Cluster_221.exon_altAcceptor.M3	0.016
0	92	Cluster_29.intron_promoter.M1	Cluster_204.intron_altAcceptor.M1	0.049
0	93	Cluster_29.intron_promoter.M1	Cluster_204.exon_polyA.M1	0.028
0	94	Cluster_29.intron_promoter.M1	Cluster_204.exon_polyA.M2	0.022
0	95	Cluster_29.intron_promoter.M1	Cluster_204.exon_polyA.M3	0.021
0	96	Cluster_29.intron_promoter.M1	Cluster_204.exon_polyA.M4	0.019
0	97	Cluster_29.intron_promoter.M1	Cluster_204.exon_polyA.M5	0.009
0	98	Cluster_29.intron_promoter.M1	Cluster_280.intron_altDonor.M1	0.047
0	99	Cluster_29.intron_promoter.M1	Cluster_144.exon_polyA.M1	0.001
0	100	Cluster_29.intron_promoter.M1	Cluster_144.exon_polyA.M2	0.030
0	101	Cluster_29.intron_promoter.M1	Cluster_144.exon_polyA.M3	0.007
0	102	Cluster_29.intron_promoter.M1	Cluster_144.exon_polyA.M4	0.026
0	103	Cluster_29.intron_promoter.M1	Cluster_144.exon_polyA.M5	0.043
0	104	Cluster_29.intron_promoter.M1	Cluster_144.exon_polyA.M6	0.013
1	2	Cluster_29.exon_promoter.M1	Cluster_29.exon_promoter.M2	0.137
1	3	Cluster_29.exon_promoter.M1	Cluster_29.exon_promoter.M3	0.029
1	4	Cluster_29.exon_promoter.M1	Cluster_29.exon_promoter.M4	0.094
1	5	Cluster_29.exon_promoter.M1	Cluster_29.exon_promoter.M5	0.200
1	6	Cluster_29.exon_promoter.M1	Cluster_192.exon_promoter.M1	0.028
1	7	Cluster_29.exon_promoter.M1	Cluster_192.exon_promoter.M2	0.209
1	8	Cluster_29.exon_promoter.M1	Cluster_192.exon_promoter.M3	0.016
1	9	Cluster_29.exon_promoter.M1	Cluster_192.exon_promoter.M4	0.012
1	10	Cluster_29.exon_promoter.M1	Cluster_192.exon_promoter.M5	0.011
1	11	Cluster_29.exon_promoter.M1	Cluster_192.exon_promoter.M6	0.054
1	12	Cluster_29.exon_promoter.M1	Cluster_192.exon_promoter.M7	0.023
1	13	Cluster_29.exon_promoter.M1	Cluster_192.exon_promoter.M8	0.040
1	14	Cluster_29.exon_promoter.M1	Cluster_192.exon_promoter.M9	0.009
1	15	Cluster_29.exon_promoter.M1	Cluster_192.intron_altDonor.M1	0.036
1	18	Cluster_29.exon_promoter.M1	Cluster_269.exon_variant.M1	0.018
1	19	Cluster_29.exon_promoter.M1	Cluster_269.exon_promoter.M1	0.002
1	20	Cluster_29.exon_promoter.M1	Cluster_269.exon_promoter.M2	0.230
1	21	Cluster_29.exon_promoter.M1	Cluster_269.exon_promoter.M3	0.023
1	22	Cluster_29.exon_promoter.M1	Cluster_279.intron_varAcceptor.M1	0.004
1	23	Cluster_29.exon_promoter.M1	Cluster_140.exon_promoter.M1	0.003
1	24	Cluster_29.exon_promoter.M1	Cluster_140.exon_promoter.M2	0.321
1	25	Cluster_29.exon_promoter.M1	Cluster_140.exon_promoter.M3	0.024
1	26	Cluster_29.exon_promoter.M1	Cluster_2.exon_altAcceptor.M1	0.017
1	27	Cluster_29.exon_promoter.M1	Cluster_2.exon_altAcceptor.M2	0.070
1	28	Cluster_29.exon_promoter.M1	Cluster_2.exon_altAcceptor.M3	0.008
1	29	Cluster_29.exon_promoter.M1	Cluster_2.intron_altAcceptor.M1	0.012
1	31	Cluster_29.exon_promoter.M1	Cluster_34.exon_promoter.M1	0.003
1	32	Cluster_29.exon_promoter.M1	Cluster_185.intron_varDonor.M1	0.017
1	33	Cluster_29.exon_promoter.M1	Cluster_41.intron_varDonor.M1	0.028
1	34	Cluster_29.exon_promoter.M1	Cluster_41.intron_varDonor.M2	0.063
1	35	Cluster_29.exon_promoter.M1	Cluster_41.intron_varDonor.M3	0.008
1	36	Cluster_29.exon_promoter.M1	Cluster_41.intron_varDonor.M4	0.001
1	37	Cluster_29.exon_promoter.M1	Cluster_41.intron_varDonor.M5	0.154
1	38	Cluster_29.exon_promoter.M1	Cluster_41.exon_variant.M1	0.010
1	39	Cluster_29.exon_promoter.M1	Cluster_41.intron_varAcceptor.M1	0.002
1	40	Cluster_29.exon_promoter.M1	Cluster_3.intron_altAcceptor.M1	0.017
1	41	Cluster_29.exon_promoter.M1	Cluster_3.intron_altAcceptor.M2	0.043
1	42	Cluster_29.exon_promoter.M1	Cluster_3.intron_altAcceptor.M3	0.042
1	45	Cluster_29.exon_promoter.M1	Cluster_187.intron_promoter.M2	0.003
1	46	Cluster_29.exon_promoter.M1	Cluster_187.exon_promoter.M1	0.002
1	47	Cluster_29.exon_promoter.M1	Cluster_123.exon_altDonor.M1	0.008
1	48	Cluster_29.exon_promoter.M1	Cluster_123.exon_altDonor.M2	0.089
1	49	Cluster_29.exon_promoter.M1	Cluster_123.intron_promoter.M1	0.067
1	50	Cluster_29.exon_promoter.M1	Cluster_123.exon_promoter.M1	0.007
1	51	Cluster_29.exon_promoter.M1	Cluster_123.exon_promoter.M2	0.008
1	52	Cluster_29.exon_promoter.M1	Cluster_123.exon_promoter.M3	0.016
1	54	Cluster_29.exon_promoter.M1	Cluster_123.exon_promoter.M5	0.030
1	55	Cluster_29.exon_promoter.M1	Cluster_123.exon_promoter.M6	0.006
1	56	Cluster_29.exon_promoter.M1	Cluster_160.exon_altAcceptor.M1	0.012
1	57	Cluster_29.exon_promoter.M1	Cluster_160.exon_polyA.M1	0.002
1	58	Cluster_29.exon_promoter.M1	Cluster_160.exon_polyA.M2	0.012
1	59	Cluster_29.exon_promoter.M1	Cluster_160.exon_polyA.M3	0.004
1	60	Cluster_29.exon_promoter.M1	Cluster_160.exon_polyA.M4	0.029
1	61	Cluster_29.exon_promoter.M1	Cluster_160.exon_polyA.M5	0.007
1	62	Cluster_29.exon_promoter.M1	Cluster_160.exon_polyA.M6	0.002
1	63	Cluster_29.exon_promoter.M1	Cluster_160.exon_polyA.M7	0.007
1	64	Cluster_29.exon_promoter.M1	Cluster_53.exon_promoter.M1	0.402
1	65	Cluster_29.exon_promoter.M1	Cluster_53.exon_promoter.M2	0.047
1	66	Cluster_29.exon_promoter.M1	Cluster_53.exon_promoter.M3	0.050
1	67	Cluster_29.exon_promoter.M1	Cluster_53.exon_promoter.M4	0.067
1	68	Cluster_29.exon_promoter.M1	Cluster_53.exon_promoter.M5	0.427
1	69	Cluster_29.exon_promoter.M1	Cluster_53.exon_promoter.M6	0.007
1	70	Cluster_29.exon_promoter.M1	Cluster_139.intron_promoter.M1	0.037
1	71	Cluster_29.exon_promoter.M1	Cluster_139.exon_promoter.M1	0.007
1	73	Cluster_29.exon_promoter.M1	Cluster_139.exon_altAcceptor.M1	0.218
1	74	Cluster_29.exon_promoter.M1	Cluster_298.intron_varAcceptor.M1	0.010
1	75	Cluster_29.exon_promoter.M1	Cluster_112.exon_promoter.M1	0.002
1	76	Cluster_29.exon_promoter.M1	Cluster_112.exon_promoter.M2	0.083
1	77	Cluster_29.exon_promoter.M1	Cluster_112.exon_promoter.M3	0.014
1	79	Cluster_29.exon_promoter.M1	Cluster_112.exon_polyA.M2	0.001
1	80	Cluster_29.exon_promoter.M1	Cluster_112.exon_polyA.M3	0.022
1	81	Cluster_29.exon_promoter.M1	Cluster_112.exon_polyA.M4	0.002
1	82	Cluster_29.exon_promoter.M1	Cluster_112.exon_polyA.M5	0.001
1	83	Cluster_29.exon_promoter.M1	Cluster_112.exon_polyA.M6	0.024
1	85	Cluster_29.exon_promoter.M1	Cluster_39.exon_variant.M1	0.033
1	86	Cluster_29.exon_promoter.M1	Cluster_39.intron_varAcceptor.M1	0.009
1	87	Cluster_29.exon_promoter.M1	Cluster_104.exon_altAcceptor.M1	0.011
1	88	Cluster_29.exon_promoter.M1	Cluster_104.exon_altAcceptor.M2	0.360
1	89	Cluster_29.exon_promoter.M1	Cluster_221.exon_altAcceptor.M1	0.048
1	90	Cluster_29.exon_promoter.M1	Cluster_221.exon_altAcceptor.M2	0.016
1	91	Cluster_29.exon_promoter.M1	Cluster_221.exon_altAcceptor.M3	0.044
1	92	Cluster_29.exon_promoter.M1	Cluster_204.intron_altAcceptor.M1	0.110
1	93	Cluster_29.exon_promoter.M1	Cluster_204.exon_polyA.M1	0.359
1	94	Cluster_29.exon_promoter.M1	Cluster_204.exon_polyA.M2	0.008
1	95	Cluster_29.exon_promoter.M1	Cluster_204.exon_polyA.M3	0.001
1	96	Cluster_29.exon_promoter.M1	Cluster_204.exon_polyA.M4	0.330
1	97	Cluster_29.exon_promoter.M1	Cluster_204.exon_polyA.M5	0.031
1	98	Cluster_29.exon_promoter.M1	Cluster_280.intron_altDonor.M1	0.007
1	99	Cluster_29.exon_promoter.M1	Cluster_144.exon_polyA.M1	0.006
1	100	Cluster_29.exon_promoter.M1	Cluster_144.exon_polyA.M2	0.004
1	101	Cluster_29.exon_promoter.M1	Cluster_144.exon_polyA.M3	0.004
1	102	Cluster_29.exon_promoter.M1	Cluster_144.exon_polyA.M4	0.011
1	104	Cluster_29.exon_promoter.M1	Cluster_144.exon_polyA.M6	0.017
2	3	Cluster_29.exon_promoter.M2	Cluster_29.exon_promoter.M3	0.096
2	4	Cluster_29.exon_promoter.M2	Cluster_29.exon_promoter.M4	0.067
2	5	Cluster_29.exon_promoter.M2	Cluster_29.exon_promoter.M5	0.092
2	6	Cluster_29.exon_promoter.M2	Cluster_192.exon_promoter.M1	0.040
2	7	Cluster_29.exon_promoter.M2	Cluster_192.exon_promoter.M2	0.024
2	8	Cluster_29.exon_promoter.M2	Cluster_192.exon_promoter.M3	0.019
2	9	Cluster_29.exon_promoter.M2	Cluster_192.exon_promoter.M4	0.089
2	10	Cluster_29.exon_promoter.M2	Cluster_192.exon_promoter.M5	0.044
2	11	Cluster_29.exon_promoter.M2	Cluster_192.exon_promoter.M6	0.031
2	12	Cluster_29.exon_promoter.M2	Cluster_192.exon_promoter.M7	0.036
2	13	Cluster_29.exon_promoter.M2	Cluster_192.exon_promoter.M8	0.040
2	14	Cluster_29.exon_promoter.M2	Cluster_192.exon_promoter.M9	0.022
2	15	Cluster_29.exon_promoter.M2	Cluster_192.intron_altDonor.M1	0.046
2	18	Cluster_29.exon_promoter.M2	Cluster_269.exon_variant.M1	0.037
2	19	Cluster_29.exon_promoter.M2	Cluster_269.exon_promoter.M1	0.009
2	20	Cluster_29.exon_promoter.M2	Cluster_269.exon_promoter.M2	0.107
2	21	Cluster_29.exon_promoter.M2	Cluster_269.exon_promoter.M3	0.022
2	22	Cluster_29.exon_promoter.M2	Cluster_279.intron_varAcceptor.M1	0.021
2	23	Cluster_29.exon_promoter.M2	Cluster_140.exon_promoter.M1	0.016
2	24	Cluster_29.exon_promoter.M2	Cluster_140.exon_promoter.M2	0.016
2	25	Cluster_29.exon_promoter.M2	Cluster_140.exon_promoter.M3	0.049
2	26	Cluster_29.exon_promoter.M2	Cluster_2.exon_altAcceptor.M1	0.033
2	27	Cluster_29.exon_promoter.M2	Cluster_2.exon_altAcceptor.M2	0.049
2	28	Cluster_29.exon_promoter.M2	Cluster_2.exon_altAcceptor.M3	0.013
2	29	Cluster_29.exon_promoter.M2	Cluster_2.intron_altAcceptor.M1	0.030
2	31	Cluster_29.exon_promoter.M2	Cluster_34.exon_promoter.M1	0.011
2	32	Cluster_29.exon_promoter.M2	Cluster_185.intron_varDonor.M1	0.057
2	33	Cluster_29.exon_promoter.M2	Cluster_41.intron_varDonor.M1	0.083
2	34	Cluster_29.exon_promoter.M2	Cluster_41.intron_varDonor.M2	0.093
2	35	Cluster_29.exon_promoter.M2	Cluster_41.intron_varDonor.M3	0.026
2	36	Cluster_29.exon_promoter.M2	Cluster_41.intron_varDonor.M4	0.006
2	37	Cluster_29.exon_promoter.M2	Cluster_41.intron_varDonor.M5	0.072
2	38	Cluster_29.exon_promoter.M2	Cluster_41.exon_variant.M1	0.082
2	39	Cluster_29.exon_promoter.M2	Cluster_41.intron_varAcceptor.M1	0.021
2	40	Cluster_29.exon_promoter.M2	Cluster_3.intron_altAcceptor.M1	0.029
2	41	Cluster_29.exon_promoter.M2	Cluster_3.intron_altAcceptor.M2	0.084
2	42	Cluster_29.exon_promoter.M2	Cluster_3.intron_altAcceptor.M3	0.014
2	45	Cluster_29.exon_promoter.M2	Cluster_187.intron_promoter.M2	0.019
2	46	Cluster_29.exon_promoter.M2	Cluster_187.exon_promoter.M1	0.008
2	47	Cluster_29.exon_promoter.M2	Cluster_123.exon_altDonor.M1	0.036
2	48	Cluster_29.exon_promoter.M2	Cluster_123.exon_altDonor.M2	0.018
2	49	Cluster_29.exon_promoter.M2	Cluster_123.intron_promoter.M1	0.069
2	50	Cluster_29.exon_promoter.M2	Cluster_123.exon_promoter.M1	0.029
2	51	Cluster_29.exon_promoter.M2	Cluster_123.exon_promoter.M2	0.022
2	52	Cluster_29.exon_promoter.M2	Cluster_123.exon_promoter.M3	0.156
2	53	Cluster_29.exon_promoter.M2	Cluster_123.exon_promoter.M4	0.013
2	54	Cluster_29.exon_promoter.M2	Cluster_123.exon_promoter.M5	0.019
2	55	Cluster_29.exon_promoter.M2	Cluster_123.exon_promoter.M6	0.011
2	56	Cluster_29.exon_promoter.M2	Cluster_160.exon_altAcceptor.M1	0.019
2	57	Cluster_29.exon_promoter.M2	Cluster_160.exon_polyA.M1	0.024
2	58	Cluster_29.exon_promoter.M2	Cluster_160.exon_polyA.M2	0.031
2	59	Cluster_29.exon_promoter.M2	Cluster_160.exon_polyA.M3	0.027
2	60	Cluster_29.exon_promoter.M2	Cluster_160.exon_polyA.M4	0.070
2	61	Cluster_29.exon_promoter.M2	Cluster_160.exon_polyA.M5	0.060
2	62	Cluster_29.exon_promoter.M2	Cluster_160.exon_polyA.M6	0.010
2	63	Cluster_29.exon_promoter.M2	Cluster_160.exon_polyA.M7	0.014
2	64	Cluster_29.exon_promoter.M2	Cluster_53.exon_promoter.M1	0.023
2	65	Cluster_29.exon_promoter.M2	Cluster_53.exon_promoter.M2	0.033
2	66	Cluster_29.exon_promoter.M2	Cluster_53.exon_promoter.M3	0.038
2	67	Cluster_29.exon_promoter.M2	Cluster_53.exon_promoter.M4	0.047
2	68	Cluster_29.exon_promoter.M2	Cluster_53.exon_promoter.M5	0.033
2	69	Cluster_29.exon_promoter.M2	Cluster_53.exon_promoter.M6	0.009
2	70	Cluster_29.exon_promoter.M2	Cluster_139.intron_promoter.M1	0.043
2	71	Cluster_29.exon_promoter.M2	Cluster_139.exon_promoter.M1	0.021
2	72	Cluster_29.exon_promoter.M2	Cluster_139.exon_promoter.M2	0.008
2	73	Cluster_29.exon_promoter.M2	Cluster_139.exon_altAcceptor.M1	0.084
2	74	Cluster_29.exon_promoter.M2	Cluster_298.intron_varAcceptor.M1	0.029
2	75	Cluster_29.exon_promoter.M2	Cluster_112.exon_promoter.M1	0.012
2	76	Cluster_29.exon_promoter.M2	Cluster_112.exon_promoter.M2	0.013
2	77	Cluster_29.exon_promoter.M2	Cluster_112.exon_promoter.M3	0.027
2	78	Cluster_29.exon_promoter.M2	Cluster_112.exon_polyA.M1	0.006
2	79	Cluster_29.exon_promoter.M2	Cluster_112.exon_polyA.M2	0.004
2	80	Cluster_29.exon_promoter.M2	Cluster_112.exon_polyA.M3	0.019
2	81	Cluster_29.exon_promoter.M2	Cluster_112.exon_polyA.M4	0.001
2	82	Cluster_29.exon_promoter.M2	Cluster_112.exon_polyA.M5	0.008
2	83	Cluster_29.exon_promoter.M2	Cluster_112.exon_polyA.M6	0.056
2	84	Cluster_29.exon_promoter.M2	Cluster_112.exon_polyA.M7	0.006
2	85	Cluster_29.exon_promoter.M2	Cluster_39.exon_variant.M1	0.020
2	86	Cluster_29.exon_promoter.M2	Cluster_39.intron_varAcceptor.M1	0.014
2	87	Cluster_29.exon_promoter.M2	Cluster_104.exon_altAcceptor.M1	0.010
2	88	Cluster_29.exon_promoter.M2	Cluster_104.exon_altAcceptor.M2	0.070
2	89	Cluster_29.exon_promoter.M2	Cluster_221.exon_altAcceptor.M1	0.030
2	90	Cluster_29.exon_promoter.M2	Cluster_221.exon_altAcceptor.M2	0.054
2	91	Cluster_29.exon_promoter.M2	Cluster_221.exon_altAcceptor.M3	0.043
2	92	Cluster_29.exon_promoter.M2	Cluster_204.intron_altAcceptor.M1	0.142
2	93	Cluster_29.exon_promoter.M2	Cluster_204.exon_polyA.M1	0.033
2	94	Cluster_29.exon_promoter.M2	Cluster_204.exon_polyA.M2	0.022
2	95	Cluster_29.exon_promoter.M2	Cluster_204.exon_polyA.M3	0.012
2	96	Cluster_29.exon_promoter.M2	Cluster_204.exon_polyA.M4	0.023
2	97	Cluster_29.exon_promoter.M2	Cluster_204.exon_polyA.M5	0.031
2	98	Cluster_29.exon_promoter.M2	Cluster_280.intron_altDonor.M1	0.020
2	99	Cluster_29.exon_promoter.M2	Cluster_144.exon_polyA.M1	0.013
2	100	Cluster_29.exon_promoter.M2	Cluster_144.exon_polyA.M2	0.001
2	101	Cluster_29.exon_promoter.M2	Cluster_144.exon_polyA.M3	0.048
2	102	Cluster_29.exon_promoter.M2	Cluster_144.exon_polyA.M4	0.018
2	103	Cluster_29.exon_promoter.M2	Cluster_144.exon_polyA.M5	0.002
2	104	Cluster_29.exon_promoter.M2	Cluster_144.exon_polyA.M6	0.020
3	4	Cluster_29.exon_promoter.M3	Cluster_29.exon_promoter.M4	0.023
3	5	Cluster_29.exon_promoter.M3	Cluster_29.exon_promoter.M5	0.076
3	6	Cluster_29.exon_promoter.M3	Cluster_192.exon_promoter.M1	0.073
3	7	Cluster_29.exon_promoter.M3	Cluster_192.exon_promoter.M2	0.064
3	8	Cluster_29.exon_promoter.M3	Cluster_192.exon_promoter.M3	0.017
3	9	Cluster_29.exon_promoter.M3	Cluster_192.exon_promoter.M4	0.083
3	10	Cluster_29.exon_promoter.M3	Cluster_192.exon_promoter.M5	0.030
3	11	Cluster_29.exon_promoter.M3	Cluster_192.exon_promoter.M6	0.066
3	12	Cluster_29.exon_promoter.M3	Cluster_192.exon_promoter.M7	0.041
3	13	Cluster_29.exon_promoter.M3	Cluster_192.exon_promoter.M8	0.023
3	14	Cluster_29.exon_promoter.M3	Cluster_192.exon_promoter.M9	0.029
3	15	Cluster_29.exon_promoter.M3	Cluster_192.intron_altDonor.M1	0.114
3	16	Cluster_29.exon_promoter.M3	Cluster_269.intron_varDonor.M1	0.001
3	17	Cluster_29.exon_promoter.M3	Cluster_269.intron_promoter.M1	0.002
3	18	Cluster_29.exon_promoter.M3	Cluster_269.exon_variant.M1	0.043
3	19	Cluster_29.exon_promoter.M3	Cluster_269.exon_promoter.M1	0.033
3	20	Cluster_29.exon_promoter.M3	Cluster_269.exon_promoter.M2	0.014
3	21	Cluster_29.exon_promoter.M3	Cluster_269.exon_promoter.M3	0.002
3	22	Cluster_29.exon_promoter.M3	Cluster_279.intron_varAcceptor.M1	0.054
3	23	Cluster_29.exon_promoter.M3	Cluster_140.exon_promoter.M1	0.031
3	24	Cluster_29.exon_promoter.M3	Cluster_140.exon_promoter.M2	0.044
3	25	Cluster_29.exon_promoter.M3	Cluster_140.exon_promoter.M3	0.044
3	26	Cluster_29.exon_promoter.M3	Cluster_2.exon_altAcceptor.M1	0.018
3	27	Cluster_29.exon_promoter.M3	Cluster_2.exon_altAcceptor.M2	0.077
3	28	Cluster_29.exon_promoter.M3	Cluster_2.exon_altAcceptor.M3	0.016
3	29	Cluster_29.exon_promoter.M3	Cluster_2.intron_altAcceptor.M1	0.060
3	30	Cluster_29.exon_promoter.M3	Cluster_34.intron_promoter.M1	0.009
3	31	Cluster_29.exon_promoter.M3	Cluster_34.exon_promoter.M1	0.028
3	32	Cluster_29.exon_promoter.M3	Cluster_185.intron_varDonor.M1	0.130
3	33	Cluster_29.exon_promoter.M3	Cluster_41.intron_varDonor.M1	0.097
3	34	Cluster_29.exon_promoter.M3	Cluster_41.intron_varDonor.M2	0.008
3	35	Cluster_29.exon_promoter.M3	Cluster_41.intron_varDonor.M3	0.020
3	36	Cluster_29.exon_promoter.M3	Cluster_41.intron_varDonor.M4	0.002
3	37	Cluster_29.exon_promoter.M3	Cluster_41.intron_varDonor.M5	0.038
3	38	Cluster_29.exon_promoter.M3	Cluster_41.exon_variant.M1	0.018
3	40	Cluster_29.exon_promoter.M3	Cluster_3.intron_altAcceptor.M1	0.003
3	41	Cluster_29.exon_promoter.M3	Cluster_3.intron_altAcceptor.M2	0.200
3	42	Cluster_29.exon_promoter.M3	Cluster_3.intron_altAcceptor.M3	0.046
3	43	Cluster_29.exon_promoter.M3	Cluster_187.intron_varDonor.M1	0.002
3	44	Cluster_29.exon_promoter.M3	Cluster_187.intron_promoter.M1	0.006
3	45	Cluster_29.exon_promoter.M3	Cluster_187.intron_promoter.M2	0.001
3	46	Cluster_29.exon_promoter.M3	Cluster_187.exon_promoter.M1	0.006
3	47	Cluster_29.exon_promoter.M3	Cluster_123.exon_altDonor.M1	0.024
3	48	Cluster_29.exon_promoter.M3	Cluster_123.exon_altDonor.M2	0.026
3	49	Cluster_29.exon_promoter.M3	Cluster_123.intron_promoter.M1	0.014
3	50	Cluster_29.exon_promoter.M3	Cluster_123.exon_promoter.M1	0.006
3	51	Cluster_29.exon_promoter.M3	Cluster_123.exon_promoter.M2	0.004
3	52	Cluster_29.exon_promoter.M3	Cluster_123.exon_promoter.M3	0.022
3	53	Cluster_29.exon_promoter.M3	Cluster_123.exon_promoter.M4	0.029
3	54	Cluster_29.exon_promoter.M3	Cluster_123.exon_promoter.M5	0.023
3	55	Cluster_29.exon_promoter.M3	Cluster_123.exon_promoter.M6	0.010
3	56	Cluster_29.exon_promoter.M3	Cluster_160.exon_altAcceptor.M1	0.008
3	57	Cluster_29.exon_promoter.M3	Cluster_160.exon_polyA.M1	0.042
3	58	Cluster_29.exon_promoter.M3	Cluster_160.exon_polyA.M2	0.011
3	59	Cluster_29.exon_promoter.M3	Cluster_160.exon_polyA.M3	0.020
3	60	Cluster_29.exon_promoter.M3	Cluster_160.exon_polyA.M4	0.196
3	61	Cluster_29.exon_promoter.M3	Cluster_160.exon_polyA.M5	0.020
3	62	Cluster_29.exon_promoter.M3	Cluster_160.exon_polyA.M6	0.007
3	63	Cluster_29.exon_promoter.M3	Cluster_160.exon_polyA.M7	0.003
3	64	Cluster_29.exon_promoter.M3	Cluster_53.exon_promoter.M1	0.022
3	65	Cluster_29.exon_promoter.M3	Cluster_53.exon_promoter.M2	0.038
3	66	Cluster_29.exon_promoter.M3	Cluster_53.exon_promoter.M3	0.033
3	67	Cluster_29.exon_promoter.M3	Cluster_53.exon_promoter.M4	0.017
3	68	Cluster_29.exon_promoter.M3	Cluster_53.exon_promoter.M5	0.037
3	69	Cluster_29.exon_promoter.M3	Cluster_53.exon_promoter.M6	0.047
3	70	Cluster_29.exon_promoter.M3	Cluster_139.intron_promoter.M1	0.011
3	71	Cluster_29.exon_promoter.M3	Cluster_139.exon_promoter.M1	0.028
3	72	Cluster_29.exon_promoter.M3	Cluster_139.exon_promoter.M2	0.002
3	73	Cluster_29.exon_promoter.M3	Cluster_139.exon_altAcceptor.M1	0.068
3	74	Cluster_29.exon_promoter.M3	Cluster_298.intron_varAcceptor.M1	0.086
3	75	Cluster_29.exon_promoter.M3	Cluster_112.exon_promoter.M1	0.009
3	76	Cluster_29.exon_promoter.M3	Cluster_112.exon_promoter.M2	0.020
3	77	Cluster_29.exon_promoter.M3	Cluster_112.exon_promoter.M3	0.004
3	78	Cluster_29.exon_promoter.M3	Cluster_112.exon_polyA.M1	0.002
3	79	Cluster_29.exon_promoter.M3	Cluster_112.exon_polyA.M2	0.001
3	80	Cluster_29.exon_promoter.M3	Cluster_112.exon_polyA.M3	0.017
3	81	Cluster_29.exon_promoter.M3	Cluster_112.exon_polyA.M4	0.008
3	82	Cluster_29.exon_promoter.M3	Cluster_112.exon_polyA.M5	0.027
3	83	Cluster_29.exon_promoter.M3	Cluster_112.exon_polyA.M6	0.108
3	85	Cluster_29.exon_promoter.M3	Cluster_39.exon_variant.M1	0.010
3	86	Cluster_29.exon_promoter.M3	Cluster_39.intron_varAcceptor.M1	0.087
3	87	Cluster_29.exon_promoter.M3	Cluster_104.exon_altAcceptor.M1	0.002
3	88	Cluster_29.exon_promoter.M3	Cluster_104.exon_altAcceptor.M2	0.073
3	89	Cluster_29.exon_promoter.M3	Cluster_221.exon_altAcceptor.M1	0.029
3	90	Cluster_29.exon_promoter.M3	Cluster_221.exon_altAcceptor.M2	0.008
3	91	Cluster_29.exon_promoter.M3	Cluster_221.exon_altAcceptor.M3	0.016
3	92	Cluster_29.exon_promoter.M3	Cluster_204.intron_altAcceptor.M1	0.004
3	93	Cluster_29.exon_promoter.M3	Cluster_204.exon_polyA.M1	0.020
3	94	Cluster_29.exon_promoter.M3	Cluster_204.exon_polyA.M2	0.036
3	95	Cluster_29.exon_promoter.M3	Cluster_204.exon_polyA.M3	0.001
3	96	Cluster_29.exon_promoter.M3	Cluster_204.exon_polyA.M4	0.021
3	97	Cluster_29.exon_promoter.M3	Cluster_204.exon_polyA.M5	0.089
3	98	Cluster_29.exon_promoter.M3	Cluster_280.intron_altDonor.M1	0.010
3	99	Cluster_29.exon_promoter.M3	Cluster_144.exon_polyA.M1	0.046
3	100	Cluster_29.exon_promoter.M3	Cluster_144.exon_polyA.M2	0.009
3	101	Cluster_29.exon_promoter.M3	Cluster_144.exon_polyA.M3	0.056
3	102	Cluster_29.exon_promoter.M3	Cluster_144.exon_polyA.M4	0.022
3	103	Cluster_29.exon_promoter.M3	Cluster_144.exon_polyA.M5	0.017
3	104	Cluster_29.exon_promoter.M3	Cluster_144.exon_polyA.M6	0.022
4	5	Cluster_29.exon_promoter.M4	Cluster_29.exon_promoter.M5	0.093
4	6	Cluster_29.exon_promoter.M4	Cluster_192.exon_promoter.M1	0.013
4	7	Cluster_29.exon_promoter.M4	Cluster_192.exon_promoter.M2	0.071
4	8	Cluster_29.exon_promoter.M4	Cluster_192.exon_promoter.M3	0.112
4	9	Cluster_29.exon_promoter.M4	Cluster_192.exon_promoter.M4	0.019
4	10	Cluster_29.exon_promoter.M4	Cluster_192.exon_promoter.M5	0.051
4	11	Cluster_29.exon_promoter.M4	Cluster_192.exon_promoter.M6	0.090
4	12	Cluster_29.exon_promoter.M4	Cluster_192.exon_promoter.M7	0.279
4	13	Cluster_29.exon_promoter.M4	Cluster_192.exon_promoter.M8	0.028
4	14	Cluster_29.exon_promoter.M4	Cluster_192.exon_promoter.M9	0.056
4	15	Cluster_29.exon_promoter.M4	Cluster_192.intron_altDonor.M1	0.018
4	18	Cluster_29.exon_promoter.M4	Cluster_269.exon_variant.M1	0.053
4	19	Cluster_29.exon_promoter.M4	Cluster_269.exon_promoter.M1	0.016
4	20	Cluster_29.exon_promoter.M4	Cluster_269.exon_promoter.M2	0.022
4	21	Cluster_29.exon_promoter.M4	Cluster_269.exon_promoter.M3	0.111
4	22	Cluster_29.exon_promoter.M4	Cluster_279.intron_varAcceptor.M1	0.022
4	23	Cluster_29.exon_promoter.M4	Cluster_140.exon_promoter.M1	0.026
4	24	Cluster_29.exon_promoter.M4	Cluster_140.exon_promoter.M2	0.076
4	25	Cluster_29.exon_promoter.M4	Cluster_140.exon_promoter.M3	0.028
4	26	Cluster_29.exon_promoter.M4	Cluster_2.exon_altAcceptor.M1	0.023
4	27	Cluster_29.exon_promoter.M4	Cluster_2.exon_altAcceptor.M2	0.057
4	28	Cluster_29.exon_promoter.M4	Cluster_2.exon_altAcceptor.M3	0.048
4	29	Cluster_29.exon_promoter.M4	Cluster_2.intron_altAcceptor.M1	0.042
4	31	Cluster_29.exon_promoter.M4	Cluster_34.exon_promoter.M1	0.132
4	32	Cluster_29.exon_promoter.M4	Cluster_185.intron_varDonor.M1	0.012
4	33	Cluster_29.exon_promoter.M4	Cluster_41.intron_varDonor.M1	0.021
4	34	Cluster_29.exon_promoter.M4	Cluster_41.intron_varDonor.M2	0.072
4	35	Cluster_29.exon_promoter.M4	Cluster_41.intron_varDonor.M3	0.018
4	36	Cluster_29.exon_promoter.M4	Cluster_41.intron_varDonor.M4	0.062
4	37	Cluster_29.exon_promoter.M4	Cluster_41.intron_varDonor.M5	0.032
4	38	Cluster_29.exon_promoter.M4	Cluster_41.exon_variant.M1	0.018
4	39	Cluster_29.exon_promoter.M4	Cluster_41.intron_varAcceptor.M1	0.031
4	40	Cluster_29.exon_promoter.M4	Cluster_3.intron_altAcceptor.M1	0.106
4	41	Cluster_29.exon_promoter.M4	Cluster_3.intron_altAcceptor.M2	0.003
4	42	Cluster_29.exon_promoter.M4	Cluster_3.intron_altAcceptor.M3	0.076
4	45	Cluster_29.exon_promoter.M4	Cluster_187.intron_promoter.M2	0.031
4	46	Cluster_29.exon_promoter.M4	Cluster_187.exon_promoter.M1	0.040
4	47	Cluster_29.exon_promoter.M4	Cluster_123.exon_altDonor.M1	0.008
4	48	Cluster_29.exon_promoter.M4	Cluster_123.exon_altDonor.M2	0.018
4	49	Cluster_29.exon_promoter.M4	Cluster_123.intron_promoter.M1	0.012
4	50	Cluster_29.exon_promoter.M4	Cluster_123.exon_promoter.M1	0.028
4	51	Cluster_29.exon_promoter.M4	Cluster_123.exon_promoter.M2	0.061
4	52	Cluster_29.exon_promoter.M4	Cluster_123.exon_promoter.M3	0.066
4	53	Cluster_29.exon_promoter.M4	Cluster_123.exon_promoter.M4	0.002
4	54	Cluster_29.exon_promoter.M4	Cluster_123.exon_promoter.M5	0.006
4	55	Cluster_29.exon_promoter.M4	Cluster_123.exon_promoter.M6	0.007
4	56	Cluster_29.exon_promoter.M4	Cluster_160.exon_altAcceptor.M1	0.008
4	57	Cluster_29.exon_promoter.M4	Cluster_160.exon_polyA.M1	0.004
4	58	Cluster_29.exon_promoter.M4	Cluster_160.exon_polyA.M2	0.041
4	59	Cluster_29.exon_promoter.M4	Cluster_160.exon_polyA.M3	0.020
4	60	Cluster_29.exon_promoter.M4	Cluster_160.exon_polyA.M4	0.014
4	61	Cluster_29.exon_promoter.M4	Cluster_160.exon_polyA.M5	0.006
4	62	Cluster_29.exon_promoter.M4	Cluster_160.exon_polyA.M6	0.007
4	63	Cluster_29.exon_promoter.M4	Cluster_160.exon_polyA.M7	0.078
4	64	Cluster_29.exon_promoter.M4	Cluster_53.exon_promoter.M1	0.050
4	65	Cluster_29.exon_promoter.M4	Cluster_53.exon_promoter.M2	0.022
4	66	Cluster_29.exon_promoter.M4	Cluster_53.exon_promoter.M3	0.031
4	67	Cluster_29.exon_promoter.M4	Cluster_53.exon_promoter.M4	0.008
4	68	Cluster_29.exon_promoter.M4	Cluster_53.exon_promoter.M5	0.069
4	69	Cluster_29.exon_promoter.M4	Cluster_53.exon_promoter.M6	0.062
4	70	Cluster_29.exon_promoter.M4	Cluster_139.intron_promoter.M1	0.002
4	71	Cluster_29.exon_promoter.M4	Cluster_139.exon_promoter.M1	0.073
4	72	Cluster_29.exon_promoter.M4	Cluster_139.exon_promoter.M2	0.001
4	73	Cluster_29.exon_promoter.M4	Cluster_139.exon_altAcceptor.M1	0.069
4	74	Cluster_29.exon_promoter.M4	Cluster_298.intron_varAcceptor.M1	0.051
4	75	Cluster_29.exon_promoter.M4	Cluster_112.exon_promoter.M1	0.012
4	76	Cluster_29.exon_promoter.M4	Cluster_112.exon_promoter.M2	0.022
4	77	Cluster_29.exon_promoter.M4	Cluster_112.exon_promoter.M3	0.001
4	79	Cluster_29.exon_promoter.M4	Cluster_112.exon_polyA.M2	0.006
4	80	Cluster_29.exon_promoter.M4	Cluster_112.exon_polyA.M3	0.072
4	81	Cluster_29.exon_promoter.M4	Cluster_112.exon_polyA.M4	0.011
4	83	Cluster_29.exon_promoter.M4	Cluster_112.exon_polyA.M6	0.033
4	84	Cluster_29.exon_promoter.M4	Cluster_112.exon_polyA.M7	0.061
4	85	Cluster_29.exon_promoter.M4	Cluster_39.exon_variant.M1	0.024
4	86	Cluster_29.exon_promoter.M4	Cluster_39.intron_varAcceptor.M1	0.008
4	87	Cluster_29.exon_promoter.M4	Cluster_104.exon_altAcceptor.M1	0.050
4	88	Cluster_29.exon_promoter.M4	Cluster_104.exon_altAcceptor.M2	0.057
4	89	Cluster_29.exon_promoter.M4	Cluster_221.exon_altAcceptor.M1	0.046
4	90	Cluster_29.exon_promoter.M4	Cluster_221.exon_altAcceptor.M2	0.026
4	91	Cluster_29.exon_promoter.M4	Cluster_221.exon_altAcceptor.M3	0.022
4	92	Cluster_29.exon_promoter.M4	Cluster_204.intron_altAcceptor.M1	0.018
4	93	Cluster_29.exon_promoter.M4	Cluster_204.exon_polyA.M1	0.059
4	94	Cluster_29.exon_promoter.M4	Cluster_204.exon_polyA.M2	0.031
4	96	Cluster_29.exon_promoter.M4	Cluster_204.exon_polyA.M4	0.039
4	97	Cluster_29.exon_promoter.M4	Cluster_204.exon_polyA.M5	0.016
4	98	Cluster_29.exon_promoter.M4	Cluster_280.intron_altDonor.M1	0.097
4	99	Cluster_29.exon_promoter.M4	Cluster_144.exon_polyA.M1	0.003
4	100	Cluster_29.exon_promoter.M4	Cluster_144.exon_polyA.M2	0.014
4	101	Cluster_29.exon_promoter.M4	Cluster_144.exon_polyA.M3	0.017
4	102	Cluster_29.exon_promoter.M4	Cluster_144.exon_polyA.M4	0.047
4	103	Cluster_29.exon_promoter.M4	Cluster_144.exon_polyA.M5	0.009
4	104	Cluster_29.exon_promoter.M4	Cluster_144.exon_polyA.M6	0.012
5	6	Cluster_29.exon_promoter.M5	Cluster_192.exon_promoter.M1	0.149
5	7	Cluster_29.exon_promoter.M5	Cluster_192.exon_promoter.M2	0.080
5	8	Cluster_29.exon_promoter.M5	Cluster_192.exon_promoter.M3	0.031
5	9	Cluster_29.exon_promoter.M5	Cluster_192.exon_promoter.M4	0.102
5	10	Cluster_29.exon_promoter.M5	Cluster_192.exon_promoter.M5	0.047
5	11	Cluster_29.exon_promoter.M5	Cluster_192.exon_promoter.M6	0.028
5	12	Cluster_29.exon_promoter.M5	Cluster_192.exon_promoter.M7	0.076
5	13	Cluster_29.exon_promoter.M5	Cluster_192.exon_promoter.M8	0.061
5	14	Cluster_29.exon_promoter.M5	Cluster_192.exon_promoter.M9	0.026
5	15	Cluster_29.exon_promoter.M5	Cluster_192.intron_altDonor.M1	0.020
5	17	Cluster_29.exon_promoter.M5	Cluster_269.intron_promoter.M1	0.011
5	18	Cluster_29.exon_promoter.M5	Cluster_269.exon_variant.M1	0.027
5	19	Cluster_29.exon_promoter.M5	Cluster_269.exon_promoter.M1	0.012
5	20	Cluster_29.exon_promoter.M5	Cluster_269.exon_promoter.M2	0.136
5	21	Cluster_29.exon_promoter.M5	Cluster_269.exon_promoter.M3	0.024
5	22	Cluster_29.exon_promoter.M5	Cluster_279.intron_varAcceptor.M1	0.021
5	23	Cluster_29.exon_promoter.M5	Cluster_140.exon_promoter.M1	0.029
5	24	Cluster_29.exon_promoter.M5	Cluster_140.exon_promoter.M2	0.071
5	25	Cluster_29.exon_promoter.M5	Cluster_140.exon_promoter.M3	0.038
5	26	Cluster_29.exon_promoter.M5	Cluster_2.exon_altAcceptor.M1	0.017
5	27	Cluster_29.exon_promoter.M5	Cluster_2.exon_altAcceptor.M2	0.113
5	28	Cluster_29.exon_promoter.M5	Cluster_2.exon_altAcceptor.M3	0.054
5	29	Cluster_29.exon_promoter.M5	Cluster_2.intron_altAcceptor.M1	0.026
5	30	Cluster_29.exon_promoter.M5	Cluster_34.intron_promoter.M1	0.011
5	31	Cluster_29.exon_promoter.M5	Cluster_34.exon_promoter.M1	0.012
5	32	Cluster_29.exon_promoter.M5	Cluster_185.intron_varDonor.M1	0.010
5	33	Cluster_29.exon_promoter.M5	Cluster_41.intron_varDonor.M1	0.047
5	34	Cluster_29.exon_promoter.M5	Cluster_41.intron_varDonor.M2	0.111
5	35	Cluster_29.exon_promoter.M5	Cluster_41.intron_varDonor.M3	0.038
5	36	Cluster_29.exon_promoter.M5	Cluster_41.intron_varDonor.M4	0.030
5	37	Cluster_29.exon_promoter.M5	Cluster_41.intron_varDonor.M5	0.157
5	38	Cluster_29.exon_promoter.M5	Cluster_41.exon_variant.M1	0.050
5	39	Cluster_29.exon_promoter.M5	Cluster_41.intron_varAcceptor.M1	0.037
5	40	Cluster_29.exon_promoter.M5	Cluster_3.intron_altAcceptor.M1	0.017
5	41	Cluster_29.exon_promoter.M5	Cluster_3.intron_altAcceptor.M2	0.043
5	42	Cluster_29.exon_promoter.M5	Cluster_3.intron_altAcceptor.M3	0.012
5	43	Cluster_29.exon_promoter.M5	Cluster_187.intron_varDonor.M1	0.008
5	44	Cluster_29.exon_promoter.M5	Cluster_187.intron_promoter.M1	0.012
5	45	Cluster_29.exon_promoter.M5	Cluster_187.intron_promoter.M2	0.036
5	46	Cluster_29.exon_promoter.M5	Cluster_187.exon_promoter.M1	0.050
5	47	Cluster_29.exon_promoter.M5	Cluster_123.exon_altDonor.M1	0.011
5	48	Cluster_29.exon_promoter.M5	Cluster_123.exon_altDonor.M2	0.091
5	49	Cluster_29.exon_promoter.M5	Cluster_123.intron_promoter.M1	0.067
5	50	Cluster_29.exon_promoter.M5	Cluster_123.exon_promoter.M1	0.039
5	51	Cluster_29.exon_promoter.M5	Cluster_123.exon_promoter.M2	0.052
5	52	Cluster_29.exon_promoter.M5	Cluster_123.exon_promoter.M3	0.030
5	53	Cluster_29.exon_promoter.M5	Cluster_123.exon_promoter.M4	0.003
5	54	Cluster_29.exon_promoter.M5	Cluster_123.exon_promoter.M5	0.037
5	55	Cluster_29.exon_promoter.M5	Cluster_123.exon_promoter.M6	0.018
5	56	Cluster_29.exon_promoter.M5	Cluster_160.exon_altAcceptor.M1	0.014
5	57	Cluster_29.exon_promoter.M5	Cluster_160.exon_polyA.M1	0.019
5	58	Cluster_29.exon_promoter.M5	Cluster_160.exon_polyA.M2	0.032
5	59	Cluster_29.exon_promoter.M5	Cluster_160.exon_polyA.M3	0.021
5	60	Cluster_29.exon_promoter.M5	Cluster_160.exon_polyA.M4	0.046
5	61	Cluster_29.exon_promoter.M5	Cluster_160.exon_polyA.M5	0.027
5	62	Cluster_29.exon_promoter.M5	Cluster_160.exon_polyA.M6	0.022
5	63	Cluster_29.exon_promoter.M5	Cluster_160.exon_polyA.M7	0.068
5	64	Cluster_29.exon_promoter.M5	Cluster_53.exon_promoter.M1	0.087
5	65	Cluster_29.exon_promoter.M5	Cluster_53.exon_promoter.M2	0.079
5	66	Cluster_29.exon_promoter.M5	Cluster_53.exon_promoter.M3	0.093
5	67	Cluster_29.exon_promoter.M5	Cluster_53.exon_promoter.M4	0.041
5	68	Cluster_29.exon_promoter.M5	Cluster_53.exon_promoter.M5	0.164
5	69	Cluster_29.exon_promoter.M5	Cluster_53.exon_promoter.M6	0.012
5	70	Cluster_29.exon_promoter.M5	Cluster_139.intron_promoter.M1	0.030
5	71	Cluster_29.exon_promoter.M5	Cluster_139.exon_promoter.M1	0.018
5	72	Cluster_29.exon_promoter.M5	Cluster_139.exon_promoter.M2	0.016
5	73	Cluster_29.exon_promoter.M5	Cluster_139.exon_altAcceptor.M1	0.088
5	74	Cluster_29.exon_promoter.M5	Cluster_298.intron_varAcceptor.M1	0.098
5	75	Cluster_29.exon_promoter.M5	Cluster_112.exon_promoter.M1	0.012
5	76	Cluster_29.exon_promoter.M5	Cluster_112.exon_promoter.M2	0.032
5	77	Cluster_29.exon_promoter.M5	Cluster_112.exon_promoter.M3	0.031
5	78	Cluster_29.exon_promoter.M5	Cluster_112.exon_polyA.M1	0.010
5	79	Cluster_29.exon_promoter.M5	Cluster_112.exon_polyA.M2	0.008
5	80	Cluster_29.exon_promoter.M5	Cluster_112.exon_polyA.M3	0.013
5	81	Cluster_29.exon_promoter.M5	Cluster_112.exon_polyA.M4	0.011
5	82	Cluster_29.exon_promoter.M5	Cluster_112.exon_polyA.M5	0.007
5	83	Cluster_29.exon_promoter.M5	Cluster_112.exon_polyA.M6	0.036
5	84	Cluster_29.exon_promoter.M5	Cluster_112.exon_polyA.M7	0.017
5	85	Cluster_29.exon_promoter.M5	Cluster_39.exon_variant.M1	0.028
5	86	Cluster_29.exon_promoter.M5	Cluster_39.intron_varAcceptor.M1	0.032
5	87	Cluster_29.exon_promoter.M5	Cluster_104.exon_altAcceptor.M1	0.018
5	88	Cluster_29.exon_promoter.M5	Cluster_104.exon_altAcceptor.M2	0.133
5	89	Cluster_29.exon_promoter.M5	Cluster_221.exon_altAcceptor.M1	0.019
5	90	Cluster_29.exon_promoter.M5	Cluster_221.exon_altAcceptor.M2	0.029
5	91	Cluster_29.exon_promoter.M5	Cluster_221.exon_altAcceptor.M3	0.036
5	92	Cluster_29.exon_promoter.M5	Cluster_204.intron_altAcceptor.M1	0.067
5	93	Cluster_29.exon_promoter.M5	Cluster_204.exon_polyA.M1	0.099
5	94	Cluster_29.exon_promoter.M5	Cluster_204.exon_polyA.M2	0.029
5	95	Cluster_29.exon_promoter.M5	Cluster_204.exon_polyA.M3	0.013
5	96	Cluster_29.exon_promoter.M5	Cluster_204.exon_polyA.M4	0.064
5	97	Cluster_29.exon_promoter.M5	Cluster_204.exon_polyA.M5	0.046
5	98	Cluster_29.exon_promoter.M5	Cluster_280.intron_altDonor.M1	0.022
5	99	Cluster_29.exon_promoter.M5	Cluster_144.exon_polyA.M1	0.012
5	100	Cluster_29.exon_promoter.M5	Cluster_144.exon_polyA.M2	0.030
5	101	Cluster_29.exon_promoter.M5	Cluster_144.exon_polyA.M3	0.018
5	102	Cluster_29.exon_promoter.M5	Cluster_144.exon_polyA.M4	0.027
5	103	Cluster_29.exon_promoter.M5	Cluster_144.exon_polyA.M5	0.007
5	104	Cluster_29.exon_promoter.M5	Cluster_144.exon_polyA.M6	0.050
6	7	Cluster_192.exon_promoter.M1	Cluster_192.exon_promoter.M2	0.029
6	8	Cluster_192.exon_promoter.M1	Cluster_192.exon_promoter.M3	0.020
6	9	Cluster_192.exon_promoter.M1	Cluster_192.exon_promoter.M4	0.124
6	10	Cluster_192.exon_promoter.M1	Cluster_192.exon_promoter.M5	0.097
6	11	Cluster_192.exon_promoter.M1	Cluster_192.exon_promoter.M6	0.012
6	12	Cluster_192.exon_promoter.M1	Cluster_192.exon_promoter.M7	0.006
6	13	Cluster_192.exon_promoter.M1	Cluster_192.exon_promoter.M8	0.078
6	14	Cluster_192.exon_promoter.M1	Cluster_192.exon_promoter.M9	0.057
6	15	Cluster_192.exon_promoter.M1	Cluster_192.intron_altDonor.M1	0.029
6	17	Cluster_192.exon_promoter.M1	Cluster_269.intron_promoter.M1	0.018
6	18	Cluster_192.exon_promoter.M1	Cluster_269.exon_variant.M1	0.018
6	19	Cluster_192.exon_promoter.M1	Cluster_269.exon_promoter.M1	0.070
6	20	Cluster_192.exon_promoter.M1	Cluster_269.exon_promoter.M2	0.067
6	21	Cluster_192.exon_promoter.M1	Cluster_269.exon_promoter.M3	0.031
6	22	Cluster_192.exon_promoter.M1	Cluster_279.intron_varAcceptor.M1	0.062
6	23	Cluster_192.exon_promoter.M1	Cluster_140.exon_promoter.M1	0.036
6	24	Cluster_192.exon_promoter.M1	Cluster_140.exon_promoter.M2	0.009
6	25	Cluster_192.exon_promoter.M1	Cluster_140.exon_promoter.M3	0.111
6	26	Cluster_192.exon_promoter.M1	Cluster_2.exon_altAcceptor.M1	0.093
6	27	Cluster_192.exon_promoter.M1	Cluster_2.exon_altAcceptor.M2	0.101
6	28	Cluster_192.exon_promoter.M1	Cluster_2.exon_altAcceptor.M3	0.016
6	29	Cluster_192.exon_promoter.M1	Cluster_2.intron_altAcceptor.M1	0.044
6	30	Cluster_192.exon_promoter.M1	Cluster_34.intron_promoter.M1	0.018
6	31	Cluster_192.exon_promoter.M1	Cluster_34.exon_promoter.M1	0.006
6	32	Cluster_192.exon_promoter.M1	Cluster_185.intron_varDonor.M1	0.040
6	33	Cluster_192.exon_promoter.M1	Cluster_41.intron_varDonor.M1	0.063
6	34	Cluster_192.exon_promoter.M1	Cluster_41.intron_varDonor.M2	0.068
6	35	Cluster_192.exon_promoter.M1	Cluster_41.intron_varDonor.M3	0.040
6	36	Cluster_192.exon_promoter.M1	Cluster_41.intron_varDonor.M4	0.004
6	37	Cluster_192.exon_promoter.M1	Cluster_41.intron_varDonor.M5	0.096
6	38	Cluster_192.exon_promoter.M1	Cluster_41.exon_variant.M1	0.039
6	39	Cluster_192.exon_promoter.M1	Cluster_41.intron_varAcceptor.M1	0.007
6	40	Cluster_192.exon_promoter.M1	Cluster_3.intron_altAcceptor.M1	0.037
6	41	Cluster_192.exon_promoter.M1	Cluster_3.intron_altAcceptor.M2	0.028
6	42	Cluster_192.exon_promoter.M1	Cluster_3.intron_altAcceptor.M3	0.010
6	43	Cluster_192.exon_promoter.M1	Cluster_187.intron_varDonor.M1	0.018
6	44	Cluster_192.exon_promoter.M1	Cluster_187.intron_promoter.M1	0.018
6	45	Cluster_192.exon_promoter.M1	Cluster_187.intron_promoter.M2	0.003
6	46	Cluster_192.exon_promoter.M1	Cluster_187.exon_promoter.M1	0.010
6	47	Cluster_192.exon_promoter.M1	Cluster_123.exon_altDonor.M1	0.011
6	48	Cluster_192.exon_promoter.M1	Cluster_123.exon_altDonor.M2	0.026
6	49	Cluster_192.exon_promoter.M1	Cluster_123.intron_promoter.M1	0.094
6	50	Cluster_192.exon_promoter.M1	Cluster_123.exon_promoter.M1	0.027
6	51	Cluster_192.exon_promoter.M1	Cluster_123.exon_promoter.M2	0.037
6	52	Cluster_192.exon_promoter.M1	Cluster_123.exon_promoter.M3	0.014
6	53	Cluster_192.exon_promoter.M1	Cluster_123.exon_promoter.M4	0.023
6	54	Cluster_192.exon_promoter.M1	Cluster_123.exon_promoter.M5	0.027
6	55	Cluster_192.exon_promoter.M1	Cluster_123.exon_promoter.M6	0.062
6	56	Cluster_192.exon_promoter.M1	Cluster_160.exon_altAcceptor.M1	0.047
6	57	Cluster_192.exon_promoter.M1	Cluster_160.exon_polyA.M1	0.040
6	58	Cluster_192.exon_promoter.M1	Cluster_160.exon_polyA.M2	0.003
6	59	Cluster_192.exon_promoter.M1	Cluster_160.exon_polyA.M3	0.032
6	60	Cluster_192.exon_promoter.M1	Cluster_160.exon_polyA.M4	0.032
6	61	Cluster_192.exon_promoter.M1	Cluster_160.exon_polyA.M5	0.032
6	62	Cluster_192.exon_promoter.M1	Cluster_160.exon_polyA.M6	0.029
6	63	Cluster_192.exon_promoter.M1	Cluster_160.exon_polyA.M7	0.007
6	64	Cluster_192.exon_promoter.M1	Cluster_53.exon_promoter.M1	0.027
6	65	Cluster_192.exon_promoter.M1	Cluster_53.exon_promoter.M2	0.070
6	66	Cluster_192.exon_promoter.M1	Cluster_53.exon_promoter.M3	0.101
6	67	Cluster_192.exon_promoter.M1	Cluster_53.exon_promoter.M4	0.057
6	68	Cluster_192.exon_promoter.M1	Cluster_53.exon_promoter.M5	0.012
6	69	Cluster_192.exon_promoter.M1	Cluster_53.exon_promoter.M6	0.003
6	70	Cluster_192.exon_promoter.M1	Cluster_139.intron_promoter.M1	0.073
6	71	Cluster_192.exon_promoter.M1	Cluster_139.exon_promoter.M1	0.034
6	72	Cluster_192.exon_promoter.M1	Cluster_139.exon_promoter.M2	0.024
6	73	Cluster_192.exon_promoter.M1	Cluster_139.exon_altAcceptor.M1	0.023
6	74	Cluster_192.exon_promoter.M1	Cluster_298.intron_varAcceptor.M1	0.061
6	75	Cluster_192.exon_promoter.M1	Cluster_112.exon_promoter.M1	0.003
6	76	Cluster_192.exon_promoter.M1	Cluster_112.exon_promoter.M2	0.021
6	77	Cluster_192.exon_promoter.M1	Cluster_112.exon_promoter.M3	0.077
6	78	Cluster_192.exon_promoter.M1	Cluster_112.exon_polyA.M1	0.028
6	80	Cluster_192.exon_promoter.M1	Cluster_112.exon_polyA.M3	0.021
6	81	Cluster_192.exon_promoter.M1	Cluster_112.exon_polyA.M4	0.012
6	82	Cluster_192.exon_promoter.M1	Cluster_112.exon_polyA.M5	0.022
6	83	Cluster_192.exon_promoter.M1	Cluster_112.exon_polyA.M6	0.048
6	84	Cluster_192.exon_promoter.M1	Cluster_112.exon_polyA.M7	0.002
6	85	Cluster_192.exon_promoter.M1	Cluster_39.exon_variant.M1	0.038
6	86	Cluster_192.exon_promoter.M1	Cluster_39.intron_varAcceptor.M1	0.034
6	87	Cluster_192.exon_promoter.M1	Cluster_104.exon_altAcceptor.M1	0.038
6	88	Cluster_192.exon_promoter.M1	Cluster_104.exon_altAcceptor.M2	0.030
6	89	Cluster_192.exon_promoter.M1	Cluster_221.exon_altAcceptor.M1	0.024
6	90	Cluster_192.exon_promoter.M1	Cluster_221.exon_altAcceptor.M2	0.011
6	91	Cluster_192.exon_promoter.M1	Cluster_221.exon_altAcceptor.M3	0.072
6	92	Cluster_192.exon_promoter.M1	Cluster_204.intron_altAcceptor.M1	0.063
6	93	Cluster_192.exon_promoter.M1	Cluster_204.exon_polyA.M1	0.022
6	94	Cluster_192.exon_promoter.M1	Cluster_204.exon_polyA.M2	0.020
6	95	Cluster_192.exon_promoter.M1	Cluster_204.exon_polyA.M3	0.021
6	96	Cluster_192.exon_promoter.M1	Cluster_204.exon_polyA.M4	0.028
6	97	Cluster_192.exon_promoter.M1	Cluster_204.exon_polyA.M5	0.040
6	98	Cluster_192.exon_promoter.M1	Cluster_280.intron_altDonor.M1	0.016
6	99	Cluster_192.exon_promoter.M1	Cluster_144.exon_polyA.M1	0.020
6	100	Cluster_192.exon_promoter.M1	Cluster_144.exon_polyA.M2	0.007
6	101	Cluster_192.exon_promoter.M1	Cluster_144.exon_polyA.M3	0.024
6	102	Cluster_192.exon_promoter.M1	Cluster_144.exon_polyA.M4	0.017
6	103	Cluster_192.exon_promoter.M1	Cluster_144.exon_polyA.M5	0.003
6	104	Cluster_192.exon_promoter.M1	Cluster_144.exon_polyA.M6	0.018
7	8	Cluster_192.exon_promoter.M2	Cluster_192.exon_promoter.M3	0.037
7	9	Cluster_192.exon_promoter.M2	Cluster_192.exon_promoter.M4	0.027
7	10	Cluster_192.exon_promoter.M2	Cluster_192.exon_promoter.M5	0.020
7	11	Cluster_192.exon_promoter.M2	Cluster_192.exon_promoter.M6	0.050
7	12	Cluster_192.exon_promoter.M2	Cluster_192.exon_promoter.M7	0.021
7	13	Cluster_192.exon_promoter.M2	Cluster_192.exon_promoter.M8	0.008
7	14	Cluster_192.exon_promoter.M2	Cluster_192.exon_promoter.M9	0.018
7	15	Cluster_192.exon_promoter.M2	Cluster_192.intron_altDonor.M1	0.103
7	18	Cluster_192.exon_promoter.M2	Cluster_269.exon_variant.M1	0.064
7	19	Cluster_192.exon_promoter.M2	Cluster_269.exon_promoter.M1	0.006
7	20	Cluster_192.exon_promoter.M2	Cluster_269.exon_promoter.M2	0.082
7	21	Cluster_192.exon_promoter.M2	Cluster_269.exon_promoter.M3	0.097
7	22	Cluster_192.exon_promoter.M2	Cluster_279.intron_varAcceptor.M1	0.017
7	23	Cluster_192.exon_promoter.M2	Cluster_140.exon_promoter.M1	0.007
7	24	Cluster_192.exon_promoter.M2	Cluster_140.exon_promoter.M2	0.690
7	25	Cluster_192.exon_promoter.M2	Cluster_140.exon_promoter.M3	0.010
7	26	Cluster_192.exon_promoter.M2	Cluster_2.exon_altAcceptor.M1	0.011
7	27	Cluster_192.exon_promoter.M2	Cluster_2.exon_altAcceptor.M2	0.082
7	28	Cluster_192.exon_promoter.M2	Cluster_2.exon_altAcceptor.M3	0.024
7	29	Cluster_192.exon_promoter.M2	Cluster_2.intron_altAcceptor.M1	0.008
7	31	Cluster_192.exon_promoter.M2	Cluster_34.exon_promoter.M1	0.003
7	32	Cluster_192.exon_promoter.M2	Cluster_185.intron_varDonor.M1	0.049
7	33	Cluster_192.exon_promoter.M2	Cluster_41.intron_varDonor.M1	0.022
7	34	Cluster_192.exon_promoter.M2	Cluster_41.intron_varDonor.M2	0.002
7	35	Cluster_192.exon_promoter.M2	Cluster_41.intron_varDonor.M3	0.002
7	36	Cluster_192.exon_promoter.M2	Cluster_41.intron_varDonor.M4	0.002
7	37	Cluster_192.exon_promoter.M2	Cluster_41.intron_varDonor.M5	0.056
7	38	Cluster_192.exon_promoter.M2	Cluster_41.exon_variant.M1	0.013
7	40	Cluster_192.exon_promoter.M2	Cluster_3.intron_altAcceptor.M1	0.034
7	41	Cluster_192.exon_promoter.M2	Cluster_3.intron_altAcceptor.M2	0.116
7	42	Cluster_192.exon_promoter.M2	Cluster_3.intron_altAcceptor.M3	0.049
7	46	Cluster_192.exon_promoter.M2	Cluster_187.exon_promoter.M1	0.001
7	47	Cluster_192.exon_promoter.M2	Cluster_123.exon_altDonor.M1	0.014
7	48	Cluster_192.exon_promoter.M2	Cluster_123.exon_altDonor.M2	0.200
7	52	Cluster_192.exon_promoter.M2	Cluster_123.exon_promoter.M3	0.018
7	53	Cluster_192.exon_promoter.M2	Cluster_123.exon_promoter.M4	0.002
7	54	Cluster_192.exon_promoter.M2	Cluster_123.exon_promoter.M5	0.050
7	55	Cluster_192.exon_promoter.M2	Cluster_123.exon_promoter.M6	0.006
7	56	Cluster_192.exon_promoter.M2	Cluster_160.exon_altAcceptor.M1	0.001
7	57	Cluster_192.exon_promoter.M2	Cluster_160.exon_polyA.M1	0.004
7	58	Cluster_192.exon_promoter.M2	Cluster_160.exon_polyA.M2	0.009
7	59	Cluster_192.exon_promoter.M2	Cluster_160.exon_polyA.M3	0.029
7	60	Cluster_192.exon_promoter.M2	Cluster_160.exon_polyA.M4	0.072
7	61	Cluster_192.exon_promoter.M2	Cluster_160.exon_polyA.M5	0.012
7	63	Cluster_192.exon_promoter.M2	Cluster_160.exon_polyA.M7	0.007
7	64	Cluster_192.exon_promoter.M2	Cluster_53.exon_promoter.M1	0.303
7	65	Cluster_192.exon_promoter.M2	Cluster_53.exon_promoter.M2	0.006
7	66	Cluster_192.exon_promoter.M2	Cluster_53.exon_promoter.M3	0.002
7	67	Cluster_192.exon_promoter.M2	Cluster_53.exon_promoter.M4	0.009
7	68	Cluster_192.exon_promoter.M2	Cluster_53.exon_promoter.M5	0.392
7	69	Cluster_192.exon_promoter.M2	Cluster_53.exon_promoter.M6	0.001
7	70	Cluster_192.exon_promoter.M2	Cluster_139.intron_promoter.M1	0.002
7	71	Cluster_192.exon_promoter.M2	Cluster_139.exon_promoter.M1	0.079
7	73	Cluster_192.exon_promoter.M2	Cluster_139.exon_altAcceptor.M1	0.111
7	74	Cluster_192.exon_promoter.M2	Cluster_298.intron_varAcceptor.M1	0.056
7	76	Cluster_192.exon_promoter.M2	Cluster_112.exon_promoter.M2	0.363
7	80	Cluster_192.exon_promoter.M2	Cluster_112.exon_polyA.M3	0.061
7	82	Cluster_192.exon_promoter.M2	Cluster_112.exon_polyA.M5	0.003
7	83	Cluster_192.exon_promoter.M2	Cluster_112.exon_polyA.M6	0.033
7	85	Cluster_192.exon_promoter.M2	Cluster_39.exon_variant.M1	0.018
7	86	Cluster_192.exon_promoter.M2	Cluster_39.intron_varAcceptor.M1	0.012
7	87	Cluster_192.exon_promoter.M2	Cluster_104.exon_altAcceptor.M1	0.070
7	88	Cluster_192.exon_promoter.M2	Cluster_104.exon_altAcceptor.M2	0.234
7	89	Cluster_192.exon_promoter.M2	Cluster_221.exon_altAcceptor.M1	0.050
7	91	Cluster_192.exon_promoter.M2	Cluster_221.exon_altAcceptor.M3	0.010
7	93	Cluster_192.exon_promoter.M2	Cluster_204.exon_polyA.M1	0.276
7	94	Cluster_192.exon_promoter.M2	Cluster_204.exon_polyA.M2	0.007
7	96	Cluster_192.exon_promoter.M2	Cluster_204.exon_polyA.M4	0.316
7	97	Cluster_192.exon_promoter.M2	Cluster_204.exon_polyA.M5	0.074
7	98	Cluster_192.exon_promoter.M2	Cluster_280.intron_altDonor.M1	0.004
7	99	Cluster_192.exon_promoter.M2	Cluster_144.exon_polyA.M1	0.003
7	101	Cluster_192.exon_promoter.M2	Cluster_144.exon_polyA.M3	0.009
7	102	Cluster_192.exon_promoter.M2	Cluster_144.exon_polyA.M4	0.006
7	104	Cluster_192.exon_promoter.M2	Cluster_144.exon_polyA.M6	0.107
8	9	Cluster_192.exon_promoter.M3	Cluster_192.exon_promoter.M4	0.036
8	10	Cluster_192.exon_promoter.M3	Cluster_192.exon_promoter.M5	0.026
8	11	Cluster_192.exon_promoter.M3	Cluster_192.exon_promoter.M6	0.069
8	12	Cluster_192.exon_promoter.M3	Cluster_192.exon_promoter.M7	0.070
8	13	Cluster_192.exon_promoter.M3	Cluster_192.exon_promoter.M8	0.056
8	14	Cluster_192.exon_promoter.M3	Cluster_192.exon_promoter.M9	0.052
8	15	Cluster_192.exon_promoter.M3	Cluster_192.intron_altDonor.M1	0.121
8	17	Cluster_192.exon_promoter.M3	Cluster_269.intron_promoter.M1	0.001
8	18	Cluster_192.exon_promoter.M3	Cluster_269.exon_variant.M1	0.110
8	19	Cluster_192.exon_promoter.M3	Cluster_269.exon_promoter.M1	0.018
8	20	Cluster_192.exon_promoter.M3	Cluster_269.exon_promoter.M2	0.014
8	21	Cluster_192.exon_promoter.M3	Cluster_269.exon_promoter.M3	0.048
8	22	Cluster_192.exon_promoter.M3	Cluster_279.intron_varAcceptor.M1	0.021
8	23	Cluster_192.exon_promoter.M3	Cluster_140.exon_promoter.M1	0.041
8	24	Cluster_192.exon_promoter.M3	Cluster_140.exon_promoter.M2	0.024
8	25	Cluster_192.exon_promoter.M3	Cluster_140.exon_promoter.M3	0.028
8	26	Cluster_192.exon_promoter.M3	Cluster_2.exon_altAcceptor.M1	0.041
8	27	Cluster_192.exon_promoter.M3	Cluster_2.exon_altAcceptor.M2	0.028
8	28	Cluster_192.exon_promoter.M3	Cluster_2.exon_altAcceptor.M3	0.042
8	29	Cluster_192.exon_promoter.M3	Cluster_2.intron_altAcceptor.M1	0.067
8	31	Cluster_192.exon_promoter.M3	Cluster_34.exon_promoter.M1	0.167
8	32	Cluster_192.exon_promoter.M3	Cluster_185.intron_varDonor.M1	0.034
8	33	Cluster_192.exon_promoter.M3	Cluster_41.intron_varDonor.M1	0.011
8	34	Cluster_192.exon_promoter.M3	Cluster_41.intron_varDonor.M2	0.103
8	35	Cluster_192.exon_promoter.M3	Cluster_41.intron_varDonor.M3	0.023
8	36	Cluster_192.exon_promoter.M3	Cluster_41.intron_varDonor.M4	0.077
8	37	Cluster_192.exon_promoter.M3	Cluster_41.intron_varDonor.M5	0.011
8	38	Cluster_192.exon_promoter.M3	Cluster_41.exon_variant.M1	0.029
8	39	Cluster_192.exon_promoter.M3	Cluster_41.intron_varAcceptor.M1	0.112
8	40	Cluster_192.exon_promoter.M3	Cluster_3.intron_altAcceptor.M1	0.039
8	41	Cluster_192.exon_promoter.M3	Cluster_3.intron_altAcceptor.M2	0.007
8	42	Cluster_192.exon_promoter.M3	Cluster_3.intron_altAcceptor.M3	0.126
8	45	Cluster_192.exon_promoter.M3	Cluster_187.intron_promoter.M2	0.109
8	46	Cluster_192.exon_promoter.M3	Cluster_187.exon_promoter.M1	0.123
8	47	Cluster_192.exon_promoter.M3	Cluster_123.exon_altDonor.M1	0.013
8	48	Cluster_192.exon_promoter.M3	Cluster_123.exon_altDonor.M2	0.030
8	49	Cluster_192.exon_promoter.M3	Cluster_123.intron_promoter.M1	0.006
8	50	Cluster_192.exon_promoter.M3	Cluster_123.exon_promoter.M1	0.088
8	51	Cluster_192.exon_promoter.M3	Cluster_123.exon_promoter.M2	0.099
8	52	Cluster_192.exon_promoter.M3	Cluster_123.exon_promoter.M3	0.027
8	53	Cluster_192.exon_promoter.M3	Cluster_123.exon_promoter.M4	0.010
8	54	Cluster_192.exon_promoter.M3	Cluster_123.exon_promoter.M5	0.003
8	55	Cluster_192.exon_promoter.M3	Cluster_123.exon_promoter.M6	0.002
8	56	Cluster_192.exon_promoter.M3	Cluster_160.exon_altAcceptor.M1	0.008
8	57	Cluster_192.exon_promoter.M3	Cluster_160.exon_polyA.M1	0.012
8	58	Cluster_192.exon_promoter.M3	Cluster_160.exon_polyA.M2	0.119
8	59	Cluster_192.exon_promoter.M3	Cluster_160.exon_polyA.M3	0.018
8	60	Cluster_192.exon_promoter.M3	Cluster_160.exon_polyA.M4	0.011
8	61	Cluster_192.exon_promoter.M3	Cluster_160.exon_polyA.M5	0.032
8	62	Cluster_192.exon_promoter.M3	Cluster_160.exon_polyA.M6	0.011
8	63	Cluster_192.exon_promoter.M3	Cluster_160.exon_polyA.M7	0.057
8	64	Cluster_192.exon_promoter.M3	Cluster_53.exon_promoter.M1	0.012
8	65	Cluster_192.exon_promoter.M3	Cluster_53.exon_promoter.M2	0.003
8	66	Cluster_192.exon_promoter.M3	Cluster_53.exon_promoter.M3	0.011
8	67	Cluster_192.exon_promoter.M3	Cluster_53.exon_promoter.M4	0.011
8	68	Cluster_192.exon_promoter.M3	Cluster_53.exon_promoter.M5	0.022
8	69	Cluster_192.exon_promoter.M3	Cluster_53.exon_promoter.M6	0.216
8	70	Cluster_192.exon_promoter.M3	Cluster_139.intron_promoter.M1	0.011
8	71	Cluster_192.exon_promoter.M3	Cluster_139.exon_promoter.M1	0.033
8	72	Cluster_192.exon_promoter.M3	Cluster_139.exon_promoter.M2	0.002
8	73	Cluster_192.exon_promoter.M3	Cluster_139.exon_altAcceptor.M1	0.033
8	74	Cluster_192.exon_promoter.M3	Cluster_298.intron_varAcceptor.M1	0.003
8	75	Cluster_192.exon_promoter.M3	Cluster_112.exon_promoter.M1	0.054
8	76	Cluster_192.exon_promoter.M3	Cluster_112.exon_promoter.M2	0.023
8	77	Cluster_192.exon_promoter.M3	Cluster_112.exon_promoter.M3	0.004
8	78	Cluster_192.exon_promoter.M3	Cluster_112.exon_polyA.M1	0.003
8	79	Cluster_192.exon_promoter.M3	Cluster_112.exon_polyA.M2	0.030
8	80	Cluster_192.exon_promoter.M3	Cluster_112.exon_polyA.M3	0.069
8	81	Cluster_192.exon_promoter.M3	Cluster_112.exon_polyA.M4	0.023
8	82	Cluster_192.exon_promoter.M3	Cluster_112.exon_polyA.M5	0.002
8	83	Cluster_192.exon_promoter.M3	Cluster_112.exon_polyA.M6	0.008
8	84	Cluster_192.exon_promoter.M3	Cluster_112.exon_polyA.M7	0.098
8	85	Cluster_192.exon_promoter.M3	Cluster_39.exon_variant.M1	0.021
8	86	Cluster_192.exon_promoter.M3	Cluster_39.intron_varAcceptor.M1	0.007
8	87	Cluster_192.exon_promoter.M3	Cluster_104.exon_altAcceptor.M1	0.038
8	88	Cluster_192.exon_promoter.M3	Cluster_104.exon_altAcceptor.M2	0.018
8	89	Cluster_192.exon_promoter.M3	Cluster_221.exon_altAcceptor.M1	0.087
8	90	Cluster_192.exon_promoter.M3	Cluster_221.exon_altAcceptor.M2	0.107
8	91	Cluster_192.exon_promoter.M3	Cluster_221.exon_altAcceptor.M3	0.003
8	92	Cluster_192.exon_promoter.M3	Cluster_204.intron_altAcceptor.M1	0.004
8	93	Cluster_192.exon_promoter.M3	Cluster_204.exon_polyA.M1	0.027
8	94	Cluster_192.exon_promoter.M3	Cluster_204.exon_polyA.M2	0.023
8	95	Cluster_192.exon_promoter.M3	Cluster_204.exon_polyA.M3	0.002
8	96	Cluster_192.exon_promoter.M3	Cluster_204.exon_polyA.M4	0.012
8	97	Cluster_192.exon_promoter.M3	Cluster_204.exon_polyA.M5	0.027
8	98	Cluster_192.exon_promoter.M3	Cluster_280.intron_altDonor.M1	0.037
8	99	Cluster_192.exon_promoter.M3	Cluster_144.exon_polyA.M1	0.003
8	100	Cluster_192.exon_promoter.M3	Cluster_144.exon_polyA.M2	0.019
8	101	Cluster_192.exon_promoter.M3	Cluster_144.exon_polyA.M3	0.006
8	102	Cluster_192.exon_promoter.M3	Cluster_144.exon_polyA.M4	0.011
8	103	Cluster_192.exon_promoter.M3	Cluster_144.exon_polyA.M5	0.042
8	104	Cluster_192.exon_promoter.M3	Cluster_144.exon_polyA.M6	0.016
9	10	Cluster_192.exon_promoter.M4	Cluster_192.exon_promoter.M5	0.068
9	11	Cluster_192.exon_promoter.M4	Cluster_192.exon_promoter.M6	0.009
9	12	Cluster_192.exon_promoter.M4	Cluster_192.exon_promoter.M7	0.013
9	13	Cluster_192.exon_promoter.M4	Cluster_192.exon_promoter.M8	0.023
9	14	Cluster_192.exon_promoter.M4	Cluster_192.exon_promoter.M9	0.042
9	15	Cluster_192.exon_promoter.M4	Cluster_192.intron_altDonor.M1	0.012
9	16	Cluster_192.exon_promoter.M4	Cluster_269.intron_varDonor.M1	0.001
9	17	Cluster_192.exon_promoter.M4	Cluster_269.intron_promoter.M1	0.014
9	18	Cluster_192.exon_promoter.M4	Cluster_269.exon_variant.M1	0.013
9	19	Cluster_192.exon_promoter.M4	Cluster_269.exon_promoter.M1	0.023
9	20	Cluster_192.exon_promoter.M4	Cluster_269.exon_promoter.M2	0.050
9	21	Cluster_192.exon_promoter.M4	Cluster_269.exon_promoter.M3	0.013
9	22	Cluster_192.exon_promoter.M4	Cluster_279.intron_varAcceptor.M1	0.009
9	23	Cluster_192.exon_promoter.M4	Cluster_140.exon_promoter.M1	0.048
9	24	Cluster_192.exon_promoter.M4	Cluster_140.exon_promoter.M2	0.020
9	25	Cluster_192.exon_promoter.M4	Cluster_140.exon_promoter.M3	0.018
9	26	Cluster_192.exon_promoter.M4	Cluster_2.exon_altAcceptor.M1	0.036
9	27	Cluster_192.exon_promoter.M4	Cluster_2.exon_altAcceptor.M2	0.038
9	28	Cluster_192.exon_promoter.M4	Cluster_2.exon_altAcceptor.M3	0.016
9	29	Cluster_192.exon_promoter.M4	Cluster_2.intron_altAcceptor.M1	0.017
9	30	Cluster_192.exon_promoter.M4	Cluster_34.intron_promoter.M1	0.016
9	31	Cluster_192.exon_promoter.M4	Cluster_34.exon_promoter.M1	0.010
9	32	Cluster_192.exon_promoter.M4	Cluster_185.intron_varDonor.M1	0.011
9	33	Cluster_192.exon_promoter.M4	Cluster_41.intron_varDonor.M1	0.020
9	34	Cluster_192.exon_promoter.M4	Cluster_41.intron_varDonor.M2	0.110
9	35	Cluster_192.exon_promoter.M4	Cluster_41.intron_varDonor.M3	0.050
9	36	Cluster_192.exon_promoter.M4	Cluster_41.intron_varDonor.M4	0.014
9	37	Cluster_192.exon_promoter.M4	Cluster_41.intron_varDonor.M5	0.054
9	38	Cluster_192.exon_promoter.M4	Cluster_41.exon_variant.M1	0.163
9	39	Cluster_192.exon_promoter.M4	Cluster_41.intron_varAcceptor.M1	0.014
9	40	Cluster_192.exon_promoter.M4	Cluster_3.intron_altAcceptor.M1	0.012
9	41	Cluster_192.exon_promoter.M4	Cluster_3.intron_altAcceptor.M2	0.010
9	42	Cluster_192.exon_promoter.M4	Cluster_3.intron_altAcceptor.M3	0.014
9	43	Cluster_192.exon_promoter.M4	Cluster_187.intron_varDonor.M1	0.012
9	44	Cluster_192.exon_promoter.M4	Cluster_187.intron_promoter.M1	0.019
9	45	Cluster_192.exon_promoter.M4	Cluster_187.intron_promoter.M2	0.004
9	46	Cluster_192.exon_promoter.M4	Cluster_187.exon_promoter.M1	0.010
9	47	Cluster_192.exon_promoter.M4	Cluster_123.exon_altDonor.M1	0.071
9	48	Cluster_192.exon_promoter.M4	Cluster_123.exon_altDonor.M2	0.042
9	49	Cluster_192.exon_promoter.M4	Cluster_123.intron_promoter.M1	0.038
9	50	Cluster_192.exon_promoter.M4	Cluster_123.exon_promoter.M1	0.031
9	51	Cluster_192.exon_promoter.M4	Cluster_123.exon_promoter.M2	0.003
9	52	Cluster_192.exon_promoter.M4	Cluster_123.exon_promoter.M3	0.021
9	53	Cluster_192.exon_promoter.M4	Cluster_123.exon_promoter.M4	0.033
9	54	Cluster_192.exon_promoter.M4	Cluster_123.exon_promoter.M5	0.016
9	55	Cluster_192.exon_promoter.M4	Cluster_123.exon_promoter.M6	0.012
9	56	Cluster_192.exon_promoter.M4	Cluster_160.exon_altAcceptor.M1	0.026
9	57	Cluster_192.exon_promoter.M4	Cluster_160.exon_polyA.M1	0.058
9	58	Cluster_192.exon_promoter.M4	Cluster_160.exon_polyA.M2	0.014
9	59	Cluster_192.exon_promoter.M4	Cluster_160.exon_polyA.M3	0.021
9	60	Cluster_192.exon_promoter.M4	Cluster_160.exon_polyA.M4	0.012
9	61	Cluster_192.exon_promoter.M4	Cluster_160.exon_polyA.M5	0.173
9	62	Cluster_192.exon_promoter.M4	Cluster_160.exon_polyA.M6	0.018
9	63	Cluster_192.exon_promoter.M4	Cluster_160.exon_polyA.M7	0.011
9	64	Cluster_192.exon_promoter.M4	Cluster_53.exon_promoter.M1	0.022
9	65	Cluster_192.exon_promoter.M4	Cluster_53.exon_promoter.M2	0.014
9	66	Cluster_192.exon_promoter.M4	Cluster_53.exon_promoter.M3	0.012
9	67	Cluster_192.exon_promoter.M4	Cluster_53.exon_promoter.M4	0.036
9	68	Cluster_192.exon_promoter.M4	Cluster_53.exon_promoter.M5	0.022
9	69	Cluster_192.exon_promoter.M4	Cluster_53.exon_promoter.M6	0.004
9	70	Cluster_192.exon_promoter.M4	Cluster_139.intron_promoter.M1	0.044
9	71	Cluster_192.exon_promoter.M4	Cluster_139.exon_promoter.M1	0.007
9	72	Cluster_192.exon_promoter.M4	Cluster_139.exon_promoter.M2	0.022
9	73	Cluster_192.exon_promoter.M4	Cluster_139.exon_altAcceptor.M1	0.017
9	74	Cluster_192.exon_promoter.M4	Cluster_298.intron_varAcceptor.M1	0.042
9	75	Cluster_192.exon_promoter.M4	Cluster_112.exon_promoter.M1	0.006
9	76	Cluster_192.exon_promoter.M4	Cluster_112.exon_promoter.M2	0.014
9	77	Cluster_192.exon_promoter.M4	Cluster_112.exon_promoter.M3	0.064
9	78	Cluster_192.exon_promoter.M4	Cluster_112.exon_polyA.M1	0.027
9	79	Cluster_192.exon_promoter.M4	Cluster_112.exon_polyA.M2	0.003
9	80	Cluster_192.exon_promoter.M4	Cluster_112.exon_polyA.M3	0.010
9	81	Cluster_192.exon_promoter.M4	Cluster_112.exon_polyA.M4	0.001
9	83	Cluster_192.exon_promoter.M4	Cluster_112.exon_polyA.M6	0.032
9	84	Cluster_192.exon_promoter.M4	Cluster_112.exon_polyA.M7	0.007
9	85	Cluster_192.exon_promoter.M4	Cluster_39.exon_variant.M1	0.018
9	86	Cluster_192.exon_promoter.M4	Cluster_39.intron_varAcceptor.M1	0.017
9	87	Cluster_192.exon_promoter.M4	Cluster_104.exon_altAcceptor.M1	0.007
9	88	Cluster_192.exon_promoter.M4	Cluster_104.exon_altAcceptor.M2	0.010
9	89	Cluster_192.exon_promoter.M4	Cluster_221.exon_altAcceptor.M1	0.013
9	90	Cluster_192.exon_promoter.M4	Cluster_221.exon_altAcceptor.M2	0.020
9	91	Cluster_192.exon_promoter.M4	Cluster_221.exon_altAcceptor.M3	0.022
9	92	Cluster_192.exon_promoter.M4	Cluster_204.intron_altAcceptor.M1	0.027
9	93	Cluster_192.exon_promoter.M4	Cluster_204.exon_polyA.M1	0.016
9	94	Cluster_192.exon_promoter.M4	Cluster_204.exon_polyA.M2	0.031
9	95	Cluster_192.exon_promoter.M4	Cluster_204.exon_polyA.M3	0.019
9	96	Cluster_192.exon_promoter.M4	Cluster_204.exon_polyA.M4	0.020
9	97	Cluster_192.exon_promoter.M4	Cluster_204.exon_polyA.M5	0.010
9	98	Cluster_192.exon_promoter.M4	Cluster_280.intron_altDonor.M1	0.027
9	99	Cluster_192.exon_promoter.M4	Cluster_144.exon_polyA.M1	0.002
9	100	Cluster_192.exon_promoter.M4	Cluster_144.exon_polyA.M2	0.003
9	101	Cluster_192.exon_promoter.M4	Cluster_144.exon_polyA.M3	0.026
9	102	Cluster_192.exon_promoter.M4	Cluster_144.exon_polyA.M4	0.009
9	103	Cluster_192.exon_promoter.M4	Cluster_144.exon_polyA.M5	0.002
9	104	Cluster_192.exon_promoter.M4	Cluster_144.exon_polyA.M6	0.058
10	11	Cluster_192.exon_promoter.M5	Cluster_192.exon_promoter.M6	0.019
10	12	Cluster_192.exon_promoter.M5	Cluster_192.exon_promoter.M7	0.022
10	13	Cluster_192.exon_promoter.M5	Cluster_192.exon_promoter.M8	0.013
10	14	Cluster_192.exon_promoter.M5	Cluster_192.exon_promoter.M9	0.040
10	15	Cluster_192.exon_promoter.M5	Cluster_192.intron_altDonor.M1	0.004
10	17	Cluster_192.exon_promoter.M5	Cluster_269.intron_promoter.M1	0.001
10	18	Cluster_192.exon_promoter.M5	Cluster_269.exon_variant.M1	0.006
10	19	Cluster_192.exon_promoter.M5	Cluster_269.exon_promoter.M1	0.062
10	20	Cluster_192.exon_promoter.M5	Cluster_269.exon_promoter.M2	0.009
10	21	Cluster_192.exon_promoter.M5	Cluster_269.exon_promoter.M3	0.004
10	22	Cluster_192.exon_promoter.M5	Cluster_279.intron_varAcceptor.M1	0.021
10	23	Cluster_192.exon_promoter.M5	Cluster_140.exon_promoter.M1	0.017
10	24	Cluster_192.exon_promoter.M5	Cluster_140.exon_promoter.M2	0.030
10	25	Cluster_192.exon_promoter.M5	Cluster_140.exon_promoter.M3	0.050
10	26	Cluster_192.exon_promoter.M5	Cluster_2.exon_altAcceptor.M1	0.027
10	27	Cluster_192.exon_promoter.M5	Cluster_2.exon_altAcceptor.M2	0.023
10	28	Cluster_192.exon_promoter.M5	Cluster_2.exon_altAcceptor.M3	0.007
10	29	Cluster_192.exon_promoter.M5	Cluster_2.intron_altAcceptor.M1	0.009
10	30	Cluster_192.exon_promoter.M5	Cluster_34.intron_promoter.M1	0.001
10	31	Cluster_192.exon_promoter.M5	Cluster_34.exon_promoter.M1	0.016
10	32	Cluster_192.exon_promoter.M5	Cluster_185.intron_varDonor.M1	0.002
10	33	Cluster_192.exon_promoter.M5	Cluster_41.intron_varDonor.M1	0.068
10	34	Cluster_192.exon_promoter.M5	Cluster_41.intron_varDonor.M2	0.061
10	35	Cluster_192.exon_promoter.M5	Cluster_41.intron_varDonor.M3	0.027
10	36	Cluster_192.exon_promoter.M5	Cluster_41.intron_varDonor.M4	0.004
10	37	Cluster_192.exon_promoter.M5	Cluster_41.intron_varDonor.M5	0.008
10	38	Cluster_192.exon_promoter.M5	Cluster_41.exon_variant.M1	0.062
10	39	Cluster_192.exon_promoter.M5	Cluster_41.intron_varAcceptor.M1	0.002
10	40	Cluster_192.exon_promoter.M5	Cluster_3.intron_altAcceptor.M1	0.011
10	41	Cluster_192.exon_promoter.M5	Cluster_3.intron_altAcceptor.M2	0.006
10	42	Cluster_192.exon_promoter.M5	Cluster_3.intron_altAcceptor.M3	0.010
10	43	Cluster_192.exon_promoter.M5	Cluster_187.intron_varDonor.M1	0.001
10	44	Cluster_192.exon_promoter.M5	Cluster_187.intron_promoter.M1	0.001
10	45	Cluster_192.exon_promoter.M5	Cluster_187.intron_promoter.M2	0.002
10	46	Cluster_192.exon_promoter.M5	Cluster_187.exon_promoter.M1	0.003
10	47	Cluster_192.exon_promoter.M5	Cluster_123.exon_altDonor.M1	0.063
10	48	Cluster_192.exon_promoter.M5	Cluster_123.exon_altDonor.M2	0.011
10	49	Cluster_192.exon_promoter.M5	Cluster_123.intron_promoter.M1	0.019
10	50	Cluster_192.exon_promoter.M5	Cluster_123.exon_promoter.M1	0.010
10	51	Cluster_192.exon_promoter.M5	Cluster_123.exon_promoter.M2	0.016
10	52	Cluster_192.exon_promoter.M5	Cluster_123.exon_promoter.M3	0.007
10	53	Cluster_192.exon_promoter.M5	Cluster_123.exon_promoter.M4	0.004
10	54	Cluster_192.exon_promoter.M5	Cluster_123.exon_promoter.M5	0.047
10	55	Cluster_192.exon_promoter.M5	Cluster_123.exon_promoter.M6	0.040
10	56	Cluster_192.exon_promoter.M5	Cluster_160.exon_altAcceptor.M1	0.024
10	57	Cluster_192.exon_promoter.M5	Cluster_160.exon_polyA.M1	0.010
10	58	Cluster_192.exon_promoter.M5	Cluster_160.exon_polyA.M2	0.022
10	59	Cluster_192.exon_promoter.M5	Cluster_160.exon_polyA.M3	0.137
10	60	Cluster_192.exon_promoter.M5	Cluster_160.exon_polyA.M4	0.013
10	61	Cluster_192.exon_promoter.M5	Cluster_160.exon_polyA.M5	0.050
10	62	Cluster_192.exon_promoter.M5	Cluster_160.exon_polyA.M6	0.011
10	63	Cluster_192.exon_promoter.M5	Cluster_160.exon_polyA.M7	0.007
10	64	Cluster_192.exon_promoter.M5	Cluster_53.exon_promoter.M1	0.006
10	65	Cluster_192.exon_promoter.M5	Cluster_53.exon_promoter.M2	0.009
10	66	Cluster_192.exon_promoter.M5	Cluster_53.exon_promoter.M3	0.029
10	67	Cluster_192.exon_promoter.M5	Cluster_53.exon_promoter.M4	0.018
10	68	Cluster_192.exon_promoter.M5	Cluster_53.exon_promoter.M5	0.010
10	69	Cluster_192.exon_promoter.M5	Cluster_53.exon_promoter.M6	0.020
10	70	Cluster_192.exon_promoter.M5	Cluster_139.intron_promoter.M1	0.010
10	71	Cluster_192.exon_promoter.M5	Cluster_139.exon_promoter.M1	0.008
10	72	Cluster_192.exon_promoter.M5	Cluster_139.exon_promoter.M2	0.014
10	73	Cluster_192.exon_promoter.M5	Cluster_139.exon_altAcceptor.M1	0.029
10	74	Cluster_192.exon_promoter.M5	Cluster_298.intron_varAcceptor.M1	0.044
10	75	Cluster_192.exon_promoter.M5	Cluster_112.exon_promoter.M1	0.002
10	76	Cluster_192.exon_promoter.M5	Cluster_112.exon_promoter.M2	0.004
10	77	Cluster_192.exon_promoter.M5	Cluster_112.exon_promoter.M3	0.006
10	78	Cluster_192.exon_promoter.M5	Cluster_112.exon_polyA.M1	0.002
10	79	Cluster_192.exon_promoter.M5	Cluster_112.exon_polyA.M2	0.001
10	80	Cluster_192.exon_promoter.M5	Cluster_112.exon_polyA.M3	0.004
10	81	Cluster_192.exon_promoter.M5	Cluster_112.exon_polyA.M4	0.001
10	82	Cluster_192.exon_promoter.M5	Cluster_112.exon_polyA.M5	0.003
10	83	Cluster_192.exon_promoter.M5	Cluster_112.exon_polyA.M6	0.022
10	84	Cluster_192.exon_promoter.M5	Cluster_112.exon_polyA.M7	0.002
10	85	Cluster_192.exon_promoter.M5	Cluster_39.exon_variant.M1	0.014
10	86	Cluster_192.exon_promoter.M5	Cluster_39.intron_varAcceptor.M1	0.004
10	87	Cluster_192.exon_promoter.M5	Cluster_104.exon_altAcceptor.M1	0.002
10	88	Cluster_192.exon_promoter.M5	Cluster_104.exon_altAcceptor.M2	0.011
10	89	Cluster_192.exon_promoter.M5	Cluster_221.exon_altAcceptor.M1	0.009
10	90	Cluster_192.exon_promoter.M5	Cluster_221.exon_altAcceptor.M2	0.014
10	91	Cluster_192.exon_promoter.M5	Cluster_221.exon_altAcceptor.M3	0.030
10	92	Cluster_192.exon_promoter.M5	Cluster_204.intron_altAcceptor.M1	0.014
10	93	Cluster_192.exon_promoter.M5	Cluster_204.exon_polyA.M1	0.006
10	94	Cluster_192.exon_promoter.M5	Cluster_204.exon_polyA.M2	0.046
10	95	Cluster_192.exon_promoter.M5	Cluster_204.exon_polyA.M3	0.003
10	96	Cluster_192.exon_promoter.M5	Cluster_204.exon_polyA.M4	0.003
10	97	Cluster_192.exon_promoter.M5	Cluster_204.exon_polyA.M5	0.003
10	98	Cluster_192.exon_promoter.M5	Cluster_280.intron_altDonor.M1	0.012
10	99	Cluster_192.exon_promoter.M5	Cluster_144.exon_polyA.M1	0.003
10	100	Cluster_192.exon_promoter.M5	Cluster_144.exon_polyA.M2	0.001
10	101	Cluster_192.exon_promoter.M5	Cluster_144.exon_polyA.M3	0.148
10	102	Cluster_192.exon_promoter.M5	Cluster_144.exon_polyA.M4	0.012
10	104	Cluster_192.exon_promoter.M5	Cluster_144.exon_polyA.M6	0.024
11	12	Cluster_192.exon_promoter.M6	Cluster_192.exon_promoter.M7	0.099
11	13	Cluster_192.exon_promoter.M6	Cluster_192.exon_promoter.M8	0.036
11	14	Cluster_192.exon_promoter.M6	Cluster_192.exon_promoter.M9	0.076
11	15	Cluster_192.exon_promoter.M6	Cluster_192.intron_altDonor.M1	0.192
11	17	Cluster_192.exon_promoter.M6	Cluster_269.intron_promoter.M1	0.001
11	18	Cluster_192.exon_promoter.M6	Cluster_269.exon_variant.M1	0.184
11	19	Cluster_192.exon_promoter.M6	Cluster_269.exon_promoter.M1	0.036
11	20	Cluster_192.exon_promoter.M6	Cluster_269.exon_promoter.M2	0.016
11	21	Cluster_192.exon_promoter.M6	Cluster_269.exon_promoter.M3	0.184
11	22	Cluster_192.exon_promoter.M6	Cluster_279.intron_varAcceptor.M1	0.034
11	23	Cluster_192.exon_promoter.M6	Cluster_140.exon_promoter.M1	0.046
11	24	Cluster_192.exon_promoter.M6	Cluster_140.exon_promoter.M2	0.033
11	25	Cluster_192.exon_promoter.M6	Cluster_140.exon_promoter.M3	0.060
11	26	Cluster_192.exon_promoter.M6	Cluster_2.exon_altAcceptor.M1	0.014
11	27	Cluster_192.exon_promoter.M6	Cluster_2.exon_altAcceptor.M2	0.053
11	28	Cluster_192.exon_promoter.M6	Cluster_2.exon_altAcceptor.M3	0.060
11	29	Cluster_192.exon_promoter.M6	Cluster_2.intron_altAcceptor.M1	0.042
11	30	Cluster_192.exon_promoter.M6	Cluster_34.intron_promoter.M1	0.002
11	31	Cluster_192.exon_promoter.M6	Cluster_34.exon_promoter.M1	0.253
11	32	Cluster_192.exon_promoter.M6	Cluster_185.intron_varDonor.M1	0.122
11	33	Cluster_192.exon_promoter.M6	Cluster_41.intron_varDonor.M1	0.018
11	34	Cluster_192.exon_promoter.M6	Cluster_41.intron_varDonor.M2	0.020
11	35	Cluster_192.exon_promoter.M6	Cluster_41.intron_varDonor.M3	0.016
11	36	Cluster_192.exon_promoter.M6	Cluster_41.intron_varDonor.M4	0.039
11	37	Cluster_192.exon_promoter.M6	Cluster_41.intron_varDonor.M5	0.022
11	38	Cluster_192.exon_promoter.M6	Cluster_41.exon_variant.M1	0.022
11	39	Cluster_192.exon_promoter.M6	Cluster_41.intron_varAcceptor.M1	0.021
11	40	Cluster_192.exon_promoter.M6	Cluster_3.intron_altAcceptor.M1	0.100
11	41	Cluster_192.exon_promoter.M6	Cluster_3.intron_altAcceptor.M2	0.028
11	42	Cluster_192.exon_promoter.M6	Cluster_3.intron_altAcceptor.M3	0.238
11	44	Cluster_192.exon_promoter.M6	Cluster_187.intron_promoter.M1	0.006
11	45	Cluster_192.exon_promoter.M6	Cluster_187.intron_promoter.M2	0.030
11	46	Cluster_192.exon_promoter.M6	Cluster_187.exon_promoter.M1	0.036
11	47	Cluster_192.exon_promoter.M6	Cluster_123.exon_altDonor.M1	0.041
11	48	Cluster_192.exon_promoter.M6	Cluster_123.exon_altDonor.M2	0.038
11	50	Cluster_192.exon_promoter.M6	Cluster_123.exon_promoter.M1	0.032
11	51	Cluster_192.exon_promoter.M6	Cluster_123.exon_promoter.M2	0.023
11	52	Cluster_192.exon_promoter.M6	Cluster_123.exon_promoter.M3	0.024
11	53	Cluster_192.exon_promoter.M6	Cluster_123.exon_promoter.M4	0.010
11	54	Cluster_192.exon_promoter.M6	Cluster_123.exon_promoter.M5	0.003
11	55	Cluster_192.exon_promoter.M6	Cluster_123.exon_promoter.M6	0.007
11	56	Cluster_192.exon_promoter.M6	Cluster_160.exon_altAcceptor.M1	0.001
11	57	Cluster_192.exon_promoter.M6	Cluster_160.exon_polyA.M1	0.028
11	58	Cluster_192.exon_promoter.M6	Cluster_160.exon_polyA.M2	0.084
11	59	Cluster_192.exon_promoter.M6	Cluster_160.exon_polyA.M3	0.003
11	60	Cluster_192.exon_promoter.M6	Cluster_160.exon_polyA.M4	0.028
11	61	Cluster_192.exon_promoter.M6	Cluster_160.exon_polyA.M5	0.069
11	62	Cluster_192.exon_promoter.M6	Cluster_160.exon_polyA.M6	0.006
11	63	Cluster_192.exon_promoter.M6	Cluster_160.exon_polyA.M7	0.030
11	64	Cluster_192.exon_promoter.M6	Cluster_53.exon_promoter.M1	0.037
11	65	Cluster_192.exon_promoter.M6	Cluster_53.exon_promoter.M2	0.004
11	66	Cluster_192.exon_promoter.M6	Cluster_53.exon_promoter.M3	0.010
11	67	Cluster_192.exon_promoter.M6	Cluster_53.exon_promoter.M4	0.010
11	68	Cluster_192.exon_promoter.M6	Cluster_53.exon_promoter.M5	0.066
11	69	Cluster_192.exon_promoter.M6	Cluster_53.exon_promoter.M6	0.280
11	70	Cluster_192.exon_promoter.M6	Cluster_139.intron_promoter.M1	0.002
11	71	Cluster_192.exon_promoter.M6	Cluster_139.exon_promoter.M1	0.082
11	73	Cluster_192.exon_promoter.M6	Cluster_139.exon_altAcceptor.M1	0.087
11	74	Cluster_192.exon_promoter.M6	Cluster_298.intron_varAcceptor.M1	0.013
11	75	Cluster_192.exon_promoter.M6	Cluster_112.exon_promoter.M1	0.012
11	76	Cluster_192.exon_promoter.M6	Cluster_112.exon_promoter.M2	0.042
11	79	Cluster_192.exon_promoter.M6	Cluster_112.exon_polyA.M2	0.006
11	80	Cluster_192.exon_promoter.M6	Cluster_112.exon_polyA.M3	0.218
11	81	Cluster_192.exon_promoter.M6	Cluster_112.exon_polyA.M4	0.026
11	82	Cluster_192.exon_promoter.M6	Cluster_112.exon_polyA.M5	0.007
11	83	Cluster_192.exon_promoter.M6	Cluster_112.exon_polyA.M6	0.016
11	84	Cluster_192.exon_promoter.M6	Cluster_112.exon_polyA.M7	0.043
11	85	Cluster_192.exon_promoter.M6	Cluster_39.exon_variant.M1	0.022
11	86	Cluster_192.exon_promoter.M6	Cluster_39.intron_varAcceptor.M1	0.007
11	87	Cluster_192.exon_promoter.M6	Cluster_104.exon_altAcceptor.M1	0.088
11	88	Cluster_192.exon_promoter.M6	Cluster_104.exon_altAcceptor.M2	0.024
11	89	Cluster_192.exon_promoter.M6	Cluster_221.exon_altAcceptor.M1	0.217
11	90	Cluster_192.exon_promoter.M6	Cluster_221.exon_altAcceptor.M2	0.029
11	91	Cluster_192.exon_promoter.M6	Cluster_221.exon_altAcceptor.M3	0.006
11	92	Cluster_192.exon_promoter.M6	Cluster_204.intron_altAcceptor.M1	0.002
11	93	Cluster_192.exon_promoter.M6	Cluster_204.exon_polyA.M1	0.060
11	94	Cluster_192.exon_promoter.M6	Cluster_204.exon_polyA.M2	0.023
11	96	Cluster_192.exon_promoter.M6	Cluster_204.exon_polyA.M4	0.029
11	97	Cluster_192.exon_promoter.M6	Cluster_204.exon_polyA.M5	0.068
11	98	Cluster_192.exon_promoter.M6	Cluster_280.intron_altDonor.M1	0.034
11	99	Cluster_192.exon_promoter.M6	Cluster_144.exon_polyA.M1	0.009
11	100	Cluster_192.exon_promoter.M6	Cluster_144.exon_polyA.M2	0.046
11	101	Cluster_192.exon_promoter.M6	Cluster_144.exon_polyA.M3	0.007
11	102	Cluster_192.exon_promoter.M6	Cluster_144.exon_polyA.M4	0.054
11	103	Cluster_192.exon_promoter.M6	Cluster_144.exon_polyA.M5	0.013
11	104	Cluster_192.exon_promoter.M6	Cluster_144.exon_polyA.M6	0.050
12	13	Cluster_192.exon_promoter.M7	Cluster_192.exon_promoter.M8	0.030
12	14	Cluster_192.exon_promoter.M7	Cluster_192.exon_promoter.M9	0.098
12	15	Cluster_192.exon_promoter.M7	Cluster_192.intron_altDonor.M1	0.043
12	16	Cluster_192.exon_promoter.M7	Cluster_269.intron_varDonor.M1	0.006
12	17	Cluster_192.exon_promoter.M7	Cluster_269.intron_promoter.M1	0.112
12	18	Cluster_192.exon_promoter.M7	Cluster_269.exon_variant.M1	0.109
12	19	Cluster_192.exon_promoter.M7	Cluster_269.exon_promoter.M1	0.024
12	20	Cluster_192.exon_promoter.M7	Cluster_269.exon_promoter.M2	0.011
12	21	Cluster_192.exon_promoter.M7	Cluster_269.exon_promoter.M3	0.163
12	22	Cluster_192.exon_promoter.M7	Cluster_279.intron_varAcceptor.M1	0.040
12	23	Cluster_192.exon_promoter.M7	Cluster_140.exon_promoter.M1	0.086
12	24	Cluster_192.exon_promoter.M7	Cluster_140.exon_promoter.M2	0.027
12	25	Cluster_192.exon_promoter.M7	Cluster_140.exon_promoter.M3	0.027
12	26	Cluster_192.exon_promoter.M7	Cluster_2.exon_altAcceptor.M1	0.028
12	27	Cluster_192.exon_promoter.M7	Cluster_2.exon_altAcceptor.M2	0.083
12	28	Cluster_192.exon_promoter.M7	Cluster_2.exon_altAcceptor.M3	0.154
12	29	Cluster_192.exon_promoter.M7	Cluster_2.intron_altAcceptor.M1	0.037
12	30	Cluster_192.exon_promoter.M7	Cluster_34.intron_promoter.M1	0.111
12	31	Cluster_192.exon_promoter.M7	Cluster_34.exon_promoter.M1	0.129
12	32	Cluster_192.exon_promoter.M7	Cluster_185.intron_varDonor.M1	0.033
12	33	Cluster_192.exon_promoter.M7	Cluster_41.intron_varDonor.M1	0.026
12	34	Cluster_192.exon_promoter.M7	Cluster_41.intron_varDonor.M2	0.027
12	35	Cluster_192.exon_promoter.M7	Cluster_41.intron_varDonor.M3	0.031
12	36	Cluster_192.exon_promoter.M7	Cluster_41.intron_varDonor.M4	0.141
12	37	Cluster_192.exon_promoter.M7	Cluster_41.intron_varDonor.M5	0.011
12	38	Cluster_192.exon_promoter.M7	Cluster_41.exon_variant.M1	0.031
12	39	Cluster_192.exon_promoter.M7	Cluster_41.intron_varAcceptor.M1	0.059
12	40	Cluster_192.exon_promoter.M7	Cluster_3.intron_altAcceptor.M1	0.162
12	41	Cluster_192.exon_promoter.M7	Cluster_3.intron_altAcceptor.M2	0.006
12	42	Cluster_192.exon_promoter.M7	Cluster_3.intron_altAcceptor.M3	0.089
12	43	Cluster_192.exon_promoter.M7	Cluster_187.intron_varDonor.M1	0.108
12	44	Cluster_192.exon_promoter.M7	Cluster_187.intron_promoter.M1	0.101
12	45	Cluster_192.exon_promoter.M7	Cluster_187.intron_promoter.M2	0.056
12	46	Cluster_192.exon_promoter.M7	Cluster_187.exon_promoter.M1	0.100
12	47	Cluster_192.exon_promoter.M7	Cluster_123.exon_altDonor.M1	0.031
12	48	Cluster_192.exon_promoter.M7	Cluster_123.exon_altDonor.M2	0.026
12	49	Cluster_192.exon_promoter.M7	Cluster_123.intron_promoter.M1	0.002
12	50	Cluster_192.exon_promoter.M7	Cluster_123.exon_promoter.M1	0.012
12	51	Cluster_192.exon_promoter.M7	Cluster_123.exon_promoter.M2	0.113
12	52	Cluster_192.exon_promoter.M7	Cluster_123.exon_promoter.M3	0.041
12	53	Cluster_192.exon_promoter.M7	Cluster_123.exon_promoter.M4	0.014
12	54	Cluster_192.exon_promoter.M7	Cluster_123.exon_promoter.M5	0.003
12	55	Cluster_192.exon_promoter.M7	Cluster_123.exon_promoter.M6	0.004
12	56	Cluster_192.exon_promoter.M7	Cluster_160.exon_altAcceptor.M1	0.006
12	57	Cluster_192.exon_promoter.M7	Cluster_160.exon_polyA.M1	0.013
12	58	Cluster_192.exon_promoter.M7	Cluster_160.exon_polyA.M2	0.054
12	59	Cluster_192.exon_promoter.M7	Cluster_160.exon_polyA.M3	0.019
12	60	Cluster_192.exon_promoter.M7	Cluster_160.exon_polyA.M4	0.009
12	61	Cluster_192.exon_promoter.M7	Cluster_160.exon_polyA.M5	0.013
12	62	Cluster_192.exon_promoter.M7	Cluster_160.exon_polyA.M6	0.016
12	63	Cluster_192.exon_promoter.M7	Cluster_160.exon_polyA.M7	0.237
12	64	Cluster_192.exon_promoter.M7	Cluster_53.exon_promoter.M1	0.023
12	65	Cluster_192.exon_promoter.M7	Cluster_53.exon_promoter.M2	0.003
12	66	Cluster_192.exon_promoter.M7	Cluster_53.exon_promoter.M3	0.011
12	67	Cluster_192.exon_promoter.M7	Cluster_53.exon_promoter.M4	0.007
12	68	Cluster_192.exon_promoter.M7	Cluster_53.exon_promoter.M5	0.030
12	69	Cluster_192.exon_promoter.M7	Cluster_53.exon_promoter.M6	0.056
12	70	Cluster_192.exon_promoter.M7	Cluster_139.intron_promoter.M1	0.010
12	71	Cluster_192.exon_promoter.M7	Cluster_139.exon_promoter.M1	0.132
12	72	Cluster_192.exon_promoter.M7	Cluster_139.exon_promoter.M2	0.009
12	73	Cluster_192.exon_promoter.M7	Cluster_139.exon_altAcceptor.M1	0.051
12	74	Cluster_192.exon_promoter.M7	Cluster_298.intron_varAcceptor.M1	0.016
12	75	Cluster_192.exon_promoter.M7	Cluster_112.exon_promoter.M1	0.022
12	76	Cluster_192.exon_promoter.M7	Cluster_112.exon_promoter.M2	0.009
12	77	Cluster_192.exon_promoter.M7	Cluster_112.exon_promoter.M3	0.004
12	78	Cluster_192.exon_promoter.M7	Cluster_112.exon_polyA.M1	0.003
12	79	Cluster_192.exon_promoter.M7	Cluster_112.exon_polyA.M2	0.018
12	80	Cluster_192.exon_promoter.M7	Cluster_112.exon_polyA.M3	0.108
12	81	Cluster_192.exon_promoter.M7	Cluster_112.exon_polyA.M4	0.032
12	82	Cluster_192.exon_promoter.M7	Cluster_112.exon_polyA.M5	0.006
12	83	Cluster_192.exon_promoter.M7	Cluster_112.exon_polyA.M6	0.031
12	84	Cluster_192.exon_promoter.M7	Cluster_112.exon_polyA.M7	0.121
12	85	Cluster_192.exon_promoter.M7	Cluster_39.exon_variant.M1	0.041
12	86	Cluster_192.exon_promoter.M7	Cluster_39.intron_varAcceptor.M1	0.016
12	87	Cluster_192.exon_promoter.M7	Cluster_104.exon_altAcceptor.M1	0.107
12	88	Cluster_192.exon_promoter.M7	Cluster_104.exon_altAcceptor.M2	0.016
12	89	Cluster_192.exon_promoter.M7	Cluster_221.exon_altAcceptor.M1	0.072
12	90	Cluster_192.exon_promoter.M7	Cluster_221.exon_altAcceptor.M2	0.053
12	91	Cluster_192.exon_promoter.M7	Cluster_221.exon_altAcceptor.M3	0.012
12	92	Cluster_192.exon_promoter.M7	Cluster_204.intron_altAcceptor.M1	0.002
12	93	Cluster_192.exon_promoter.M7	Cluster_204.exon_polyA.M1	0.016
12	94	Cluster_192.exon_promoter.M7	Cluster_204.exon_polyA.M2	0.031
12	95	Cluster_192.exon_promoter.M7	Cluster_204.exon_polyA.M3	0.003
12	96	Cluster_192.exon_promoter.M7	Cluster_204.exon_polyA.M4	0.022
12	97	Cluster_192.exon_promoter.M7	Cluster_204.exon_polyA.M5	0.028
12	98	Cluster_192.exon_promoter.M7	Cluster_280.intron_altDonor.M1	0.114
12	99	Cluster_192.exon_promoter.M7	Cluster_144.exon_polyA.M1	0.001
12	100	Cluster_192.exon_promoter.M7	Cluster_144.exon_polyA.M2	0.053
12	101	Cluster_192.exon_promoter.M7	Cluster_144.exon_polyA.M3	0.004
12	102	Cluster_192.exon_promoter.M7	Cluster_144.exon_polyA.M4	0.034
12	103	Cluster_192.exon_promoter.M7	Cluster_144.exon_polyA.M5	0.023
12	104	Cluster_192.exon_promoter.M7	Cluster_144.exon_polyA.M6	0.021
13	14	Cluster_192.exon_promoter.M8	Cluster_192.exon_promoter.M9	0.076
13	15	Cluster_192.exon_promoter.M8	Cluster_192.intron_altDonor.M1	0.078
13	17	Cluster_192.exon_promoter.M8	Cluster_269.intron_promoter.M1	0.044
13	18	Cluster_192.exon_promoter.M8	Cluster_269.exon_variant.M1	0.057
13	19	Cluster_192.exon_promoter.M8	Cluster_269.exon_promoter.M1	0.058
13	20	Cluster_192.exon_promoter.M8	Cluster_269.exon_promoter.M2	0.109
13	21	Cluster_192.exon_promoter.M8	Cluster_269.exon_promoter.M3	0.032
13	22	Cluster_192.exon_promoter.M8	Cluster_279.intron_varAcceptor.M1	0.072
13	23	Cluster_192.exon_promoter.M8	Cluster_140.exon_promoter.M1	0.062
13	24	Cluster_192.exon_promoter.M8	Cluster_140.exon_promoter.M2	0.014
13	25	Cluster_192.exon_promoter.M8	Cluster_140.exon_promoter.M3	0.072
13	26	Cluster_192.exon_promoter.M8	Cluster_2.exon_altAcceptor.M1	0.041
13	27	Cluster_192.exon_promoter.M8	Cluster_2.exon_altAcceptor.M2	0.046
13	28	Cluster_192.exon_promoter.M8	Cluster_2.exon_altAcceptor.M3	0.030
13	29	Cluster_192.exon_promoter.M8	Cluster_2.intron_altAcceptor.M1	0.094
13	30	Cluster_192.exon_promoter.M8	Cluster_34.intron_promoter.M1	0.043
13	31	Cluster_192.exon_promoter.M8	Cluster_34.exon_promoter.M1	0.011
13	32	Cluster_192.exon_promoter.M8	Cluster_185.intron_varDonor.M1	0.049
13	33	Cluster_192.exon_promoter.M8	Cluster_41.intron_varDonor.M1	0.042
13	34	Cluster_192.exon_promoter.M8	Cluster_41.intron_varDonor.M2	0.056
13	35	Cluster_192.exon_promoter.M8	Cluster_41.intron_varDonor.M3	0.041
13	36	Cluster_192.exon_promoter.M8	Cluster_41.intron_varDonor.M4	0.030
13	37	Cluster_192.exon_promoter.M8	Cluster_41.intron_varDonor.M5	0.073
13	38	Cluster_192.exon_promoter.M8	Cluster_41.exon_variant.M1	0.026
13	39	Cluster_192.exon_promoter.M8	Cluster_41.intron_varAcceptor.M1	0.074
13	40	Cluster_192.exon_promoter.M8	Cluster_3.intron_altAcceptor.M1	0.036
13	41	Cluster_192.exon_promoter.M8	Cluster_3.intron_altAcceptor.M2	0.020
13	42	Cluster_192.exon_promoter.M8	Cluster_3.intron_altAcceptor.M3	0.053
13	43	Cluster_192.exon_promoter.M8	Cluster_187.intron_varDonor.M1	0.044
13	44	Cluster_192.exon_promoter.M8	Cluster_187.intron_promoter.M1	0.043
13	45	Cluster_192.exon_promoter.M8	Cluster_187.intron_promoter.M2	0.086
13	46	Cluster_192.exon_promoter.M8	Cluster_187.exon_promoter.M1	0.038
13	47	Cluster_192.exon_promoter.M8	Cluster_123.exon_altDonor.M1	0.008
13	48	Cluster_192.exon_promoter.M8	Cluster_123.exon_altDonor.M2	0.020
13	49	Cluster_192.exon_promoter.M8	Cluster_123.intron_promoter.M1	0.120
13	50	Cluster_192.exon_promoter.M8	Cluster_123.exon_promoter.M1	0.049
13	51	Cluster_192.exon_promoter.M8	Cluster_123.exon_promoter.M2	0.029
13	52	Cluster_192.exon_promoter.M8	Cluster_123.exon_promoter.M3	0.022
13	53	Cluster_192.exon_promoter.M8	Cluster_123.exon_promoter.M4	0.017
13	54	Cluster_192.exon_promoter.M8	Cluster_123.exon_promoter.M5	0.069
13	55	Cluster_192.exon_promoter.M8	Cluster_123.exon_promoter.M6	0.063
13	56	Cluster_192.exon_promoter.M8	Cluster_160.exon_altAcceptor.M1	0.059
13	57	Cluster_192.exon_promoter.M8	Cluster_160.exon_polyA.M1	0.063
13	58	Cluster_192.exon_promoter.M8	Cluster_160.exon_polyA.M2	0.038
13	59	Cluster_192.exon_promoter.M8	Cluster_160.exon_polyA.M3	0.029
13	60	Cluster_192.exon_promoter.M8	Cluster_160.exon_polyA.M4	0.048
13	61	Cluster_192.exon_promoter.M8	Cluster_160.exon_polyA.M5	0.013
13	62	Cluster_192.exon_promoter.M8	Cluster_160.exon_polyA.M6	0.039
13	63	Cluster_192.exon_promoter.M8	Cluster_160.exon_polyA.M7	0.019
13	64	Cluster_192.exon_promoter.M8	Cluster_53.exon_promoter.M1	0.019
13	65	Cluster_192.exon_promoter.M8	Cluster_53.exon_promoter.M2	0.163
13	66	Cluster_192.exon_promoter.M8	Cluster_53.exon_promoter.M3	0.047
13	67	Cluster_192.exon_promoter.M8	Cluster_53.exon_promoter.M4	0.071
13	68	Cluster_192.exon_promoter.M8	Cluster_53.exon_promoter.M5	0.027
13	69	Cluster_192.exon_promoter.M8	Cluster_53.exon_promoter.M6	0.012
13	70	Cluster_192.exon_promoter.M8	Cluster_139.intron_promoter.M1	0.073
13	71	Cluster_192.exon_promoter.M8	Cluster_139.exon_promoter.M1	0.029
13	72	Cluster_192.exon_promoter.M8	Cluster_139.exon_promoter.M2	0.011
13	73	Cluster_192.exon_promoter.M8	Cluster_139.exon_altAcceptor.M1	0.023
13	74	Cluster_192.exon_promoter.M8	Cluster_298.intron_varAcceptor.M1	0.016
13	75	Cluster_192.exon_promoter.M8	Cluster_112.exon_promoter.M1	0.023
13	76	Cluster_192.exon_promoter.M8	Cluster_112.exon_promoter.M2	0.014
13	77	Cluster_192.exon_promoter.M8	Cluster_112.exon_promoter.M3	0.030
13	78	Cluster_192.exon_promoter.M8	Cluster_112.exon_polyA.M1	0.012
13	79	Cluster_192.exon_promoter.M8	Cluster_112.exon_polyA.M2	0.043
13	80	Cluster_192.exon_promoter.M8	Cluster_112.exon_polyA.M3	0.030
13	81	Cluster_192.exon_promoter.M8	Cluster_112.exon_polyA.M4	0.032
13	82	Cluster_192.exon_promoter.M8	Cluster_112.exon_polyA.M5	0.030
13	83	Cluster_192.exon_promoter.M8	Cluster_112.exon_polyA.M6	0.022
13	84	Cluster_192.exon_promoter.M8	Cluster_112.exon_polyA.M7	0.016
13	85	Cluster_192.exon_promoter.M8	Cluster_39.exon_variant.M1	0.021
13	86	Cluster_192.exon_promoter.M8	Cluster_39.intron_varAcceptor.M1	0.101
13	87	Cluster_192.exon_promoter.M8	Cluster_104.exon_altAcceptor.M1	0.029
13	88	Cluster_192.exon_promoter.M8	Cluster_104.exon_altAcceptor.M2	0.018
13	89	Cluster_192.exon_promoter.M8	Cluster_221.exon_altAcceptor.M1	0.036
13	90	Cluster_192.exon_promoter.M8	Cluster_221.exon_altAcceptor.M2	0.029
13	91	Cluster_192.exon_promoter.M8	Cluster_221.exon_altAcceptor.M3	0.076
13	92	Cluster_192.exon_promoter.M8	Cluster_204.intron_altAcceptor.M1	0.081
13	93	Cluster_192.exon_promoter.M8	Cluster_204.exon_polyA.M1	0.033
13	94	Cluster_192.exon_promoter.M8	Cluster_204.exon_polyA.M2	0.019
13	95	Cluster_192.exon_promoter.M8	Cluster_204.exon_polyA.M3	0.020
13	96	Cluster_192.exon_promoter.M8	Cluster_204.exon_polyA.M4	0.026
13	97	Cluster_192.exon_promoter.M8	Cluster_204.exon_polyA.M5	0.028
13	98	Cluster_192.exon_promoter.M8	Cluster_280.intron_altDonor.M1	0.028
13	99	Cluster_192.exon_promoter.M8	Cluster_144.exon_polyA.M1	0.088
13	100	Cluster_192.exon_promoter.M8	Cluster_144.exon_polyA.M2	0.036
13	101	Cluster_192.exon_promoter.M8	Cluster_144.exon_polyA.M3	0.017
13	102	Cluster_192.exon_promoter.M8	Cluster_144.exon_polyA.M4	0.023
13	103	Cluster_192.exon_promoter.M8	Cluster_144.exon_polyA.M5	0.034
13	104	Cluster_192.exon_promoter.M8	Cluster_144.exon_polyA.M6	0.011
14	15	Cluster_192.exon_promoter.M9	Cluster_192.intron_altDonor.M1	0.111
14	16	Cluster_192.exon_promoter.M9	Cluster_269.intron_varDonor.M1	0.004
14	17	Cluster_192.exon_promoter.M9	Cluster_269.intron_promoter.M1	0.116
14	18	Cluster_192.exon_promoter.M9	Cluster_269.exon_variant.M1	0.080
14	19	Cluster_192.exon_promoter.M9	Cluster_269.exon_promoter.M1	0.122
14	20	Cluster_192.exon_promoter.M9	Cluster_269.exon_promoter.M2	0.042
14	21	Cluster_192.exon_promoter.M9	Cluster_269.exon_promoter.M3	0.083
14	22	Cluster_192.exon_promoter.M9	Cluster_279.intron_varAcceptor.M1	0.111
14	23	Cluster_192.exon_promoter.M9	Cluster_140.exon_promoter.M1	0.106
14	24	Cluster_192.exon_promoter.M9	Cluster_140.exon_promoter.M2	0.014
14	25	Cluster_192.exon_promoter.M9	Cluster_140.exon_promoter.M3	0.088
14	26	Cluster_192.exon_promoter.M9	Cluster_2.exon_altAcceptor.M1	0.063
14	27	Cluster_192.exon_promoter.M9	Cluster_2.exon_altAcceptor.M2	0.063
14	28	Cluster_192.exon_promoter.M9	Cluster_2.exon_altAcceptor.M3	0.020
14	29	Cluster_192.exon_promoter.M9	Cluster_2.intron_altAcceptor.M1	0.069
14	30	Cluster_192.exon_promoter.M9	Cluster_34.intron_promoter.M1	0.113
14	31	Cluster_192.exon_promoter.M9	Cluster_34.exon_promoter.M1	0.032
14	32	Cluster_192.exon_promoter.M9	Cluster_185.intron_varDonor.M1	0.099
14	33	Cluster_192.exon_promoter.M9	Cluster_41.intron_varDonor.M1	0.054
14	34	Cluster_192.exon_promoter.M9	Cluster_41.intron_varDonor.M2	0.031
14	35	Cluster_192.exon_promoter.M9	Cluster_41.intron_varDonor.M3	0.038
14	36	Cluster_192.exon_promoter.M9	Cluster_41.intron_varDonor.M4	0.038
14	37	Cluster_192.exon_promoter.M9	Cluster_41.intron_varDonor.M5	0.033
14	38	Cluster_192.exon_promoter.M9	Cluster_41.exon_variant.M1	0.028
14	39	Cluster_192.exon_promoter.M9	Cluster_41.intron_varAcceptor.M1	0.023
14	40	Cluster_192.exon_promoter.M9	Cluster_3.intron_altAcceptor.M1	0.069
14	41	Cluster_192.exon_promoter.M9	Cluster_3.intron_altAcceptor.M2	0.026
14	42	Cluster_192.exon_promoter.M9	Cluster_3.intron_altAcceptor.M3	0.024
14	43	Cluster_192.exon_promoter.M9	Cluster_187.intron_varDonor.M1	0.114
14	44	Cluster_192.exon_promoter.M9	Cluster_187.intron_promoter.M1	0.103
14	45	Cluster_192.exon_promoter.M9	Cluster_187.intron_promoter.M2	0.014
14	46	Cluster_192.exon_promoter.M9	Cluster_187.exon_promoter.M1	0.013
14	47	Cluster_192.exon_promoter.M9	Cluster_123.exon_altDonor.M1	0.047
14	48	Cluster_192.exon_promoter.M9	Cluster_123.exon_altDonor.M2	0.017
14	49	Cluster_192.exon_promoter.M9	Cluster_123.intron_promoter.M1	0.026
14	50	Cluster_192.exon_promoter.M9	Cluster_123.exon_promoter.M1	0.017
14	51	Cluster_192.exon_promoter.M9	Cluster_123.exon_promoter.M2	0.033
14	52	Cluster_192.exon_promoter.M9	Cluster_123.exon_promoter.M3	0.028
14	53	Cluster_192.exon_promoter.M9	Cluster_123.exon_promoter.M4	0.032
14	54	Cluster_192.exon_promoter.M9	Cluster_123.exon_promoter.M5	0.011
14	55	Cluster_192.exon_promoter.M9	Cluster_123.exon_promoter.M6	0.020
14	56	Cluster_192.exon_promoter.M9	Cluster_160.exon_altAcceptor.M1	0.023
14	57	Cluster_192.exon_promoter.M9	Cluster_160.exon_polyA.M1	0.077
14	58	Cluster_192.exon_promoter.M9	Cluster_160.exon_polyA.M2	0.014
14	59	Cluster_192.exon_promoter.M9	Cluster_160.exon_polyA.M3	0.044
14	60	Cluster_192.exon_promoter.M9	Cluster_160.exon_polyA.M4	0.032
14	61	Cluster_192.exon_promoter.M9	Cluster_160.exon_polyA.M5	0.024
14	62	Cluster_192.exon_promoter.M9	Cluster_160.exon_polyA.M6	0.044
14	63	Cluster_192.exon_promoter.M9	Cluster_160.exon_polyA.M7	0.030
14	64	Cluster_192.exon_promoter.M9	Cluster_53.exon_promoter.M1	0.029
14	65	Cluster_192.exon_promoter.M9	Cluster_53.exon_promoter.M2	0.023
14	66	Cluster_192.exon_promoter.M9	Cluster_53.exon_promoter.M3	0.037
14	67	Cluster_192.exon_promoter.M9	Cluster_53.exon_promoter.M4	0.040
14	68	Cluster_192.exon_promoter.M9	Cluster_53.exon_promoter.M5	0.020
14	69	Cluster_192.exon_promoter.M9	Cluster_53.exon_promoter.M6	0.009
14	70	Cluster_192.exon_promoter.M9	Cluster_139.intron_promoter.M1	0.021
14	71	Cluster_192.exon_promoter.M9	Cluster_139.exon_promoter.M1	0.058
14	72	Cluster_192.exon_promoter.M9	Cluster_139.exon_promoter.M2	0.030
14	73	Cluster_192.exon_promoter.M9	Cluster_139.exon_altAcceptor.M1	0.029
14	74	Cluster_192.exon_promoter.M9	Cluster_298.intron_varAcceptor.M1	0.041
14	75	Cluster_192.exon_promoter.M9	Cluster_112.exon_promoter.M1	0.010
14	76	Cluster_192.exon_promoter.M9	Cluster_112.exon_promoter.M2	0.017
14	77	Cluster_192.exon_promoter.M9	Cluster_112.exon_promoter.M3	0.021
14	78	Cluster_192.exon_promoter.M9	Cluster_112.exon_polyA.M1	0.011
14	79	Cluster_192.exon_promoter.M9	Cluster_112.exon_polyA.M2	0.007
14	80	Cluster_192.exon_promoter.M9	Cluster_112.exon_polyA.M3	0.049
14	81	Cluster_192.exon_promoter.M9	Cluster_112.exon_polyA.M4	0.013
14	82	Cluster_192.exon_promoter.M9	Cluster_112.exon_polyA.M5	0.051
14	83	Cluster_192.exon_promoter.M9	Cluster_112.exon_polyA.M6	0.032
14	84	Cluster_192.exon_promoter.M9	Cluster_112.exon_polyA.M7	0.023
14	85	Cluster_192.exon_promoter.M9	Cluster_39.exon_variant.M1	0.048
14	86	Cluster_192.exon_promoter.M9	Cluster_39.intron_varAcceptor.M1	0.030
14	87	Cluster_192.exon_promoter.M9	Cluster_104.exon_altAcceptor.M1	0.070
14	88	Cluster_192.exon_promoter.M9	Cluster_104.exon_altAcceptor.M2	0.014
14	89	Cluster_192.exon_promoter.M9	Cluster_221.exon_altAcceptor.M1	0.034
14	90	Cluster_192.exon_promoter.M9	Cluster_221.exon_altAcceptor.M2	0.011
14	91	Cluster_192.exon_promoter.M9	Cluster_221.exon_altAcceptor.M3	0.030
14	92	Cluster_192.exon_promoter.M9	Cluster_204.intron_altAcceptor.M1	0.017
14	93	Cluster_192.exon_promoter.M9	Cluster_204.exon_polyA.M1	0.012
14	94	Cluster_192.exon_promoter.M9	Cluster_204.exon_polyA.M2	0.049
14	95	Cluster_192.exon_promoter.M9	Cluster_204.exon_polyA.M3	0.010
14	96	Cluster_192.exon_promoter.M9	Cluster_204.exon_polyA.M4	0.020
14	97	Cluster_192.exon_promoter.M9	Cluster_204.exon_polyA.M5	0.032
14	98	Cluster_192.exon_promoter.M9	Cluster_280.intron_altDonor.M1	0.048
14	99	Cluster_192.exon_promoter.M9	Cluster_144.exon_polyA.M1	0.026
14	100	Cluster_192.exon_promoter.M9	Cluster_144.exon_polyA.M2	0.007
14	101	Cluster_192.exon_promoter.M9	Cluster_144.exon_polyA.M3	0.031
14	102	Cluster_192.exon_promoter.M9	Cluster_144.exon_polyA.M4	0.046
14	103	Cluster_192.exon_promoter.M9	Cluster_144.exon_polyA.M5	0.037
14	104	Cluster_192.exon_promoter.M9	Cluster_144.exon_polyA.M6	0.011
15	17	Cluster_192.intron_altDonor.M1	Cluster_269.intron_promoter.M1	0.008
15	18	Cluster_192.intron_altDonor.M1	Cluster_269.exon_variant.M1	0.563
15	19	Cluster_192.intron_altDonor.M1	Cluster_269.exon_promoter.M1	0.078
15	20	Cluster_192.intron_altDonor.M1	Cluster_269.exon_promoter.M2	0.016
15	21	Cluster_192.intron_altDonor.M1	Cluster_269.exon_promoter.M3	0.123
15	22	Cluster_192.intron_altDonor.M1	Cluster_279.intron_varAcceptor.M1	0.113
15	23	Cluster_192.intron_altDonor.M1	Cluster_140.exon_promoter.M1	0.057
15	24	Cluster_192.intron_altDonor.M1	Cluster_140.exon_promoter.M2	0.050
15	25	Cluster_192.intron_altDonor.M1	Cluster_140.exon_promoter.M3	0.113
15	26	Cluster_192.intron_altDonor.M1	Cluster_2.exon_altAcceptor.M1	0.021
15	27	Cluster_192.intron_altDonor.M1	Cluster_2.exon_altAcceptor.M2	0.074
15	28	Cluster_192.intron_altDonor.M1	Cluster_2.exon_altAcceptor.M3	0.127
15	29	Cluster_192.intron_altDonor.M1	Cluster_2.intron_altAcceptor.M1	0.103
15	30	Cluster_192.intron_altDonor.M1	Cluster_34.intron_promoter.M1	0.002
15	31	Cluster_192.intron_altDonor.M1	Cluster_34.exon_promoter.M1	0.019
15	32	Cluster_192.intron_altDonor.M1	Cluster_185.intron_varDonor.M1	0.429
15	33	Cluster_192.intron_altDonor.M1	Cluster_41.intron_varDonor.M1	0.093
15	34	Cluster_192.intron_altDonor.M1	Cluster_41.intron_varDonor.M2	0.006
15	35	Cluster_192.intron_altDonor.M1	Cluster_41.intron_varDonor.M3	0.024
15	36	Cluster_192.intron_altDonor.M1	Cluster_41.intron_varDonor.M4	0.111
15	37	Cluster_192.intron_altDonor.M1	Cluster_41.intron_varDonor.M5	0.017
15	38	Cluster_192.intron_altDonor.M1	Cluster_41.exon_variant.M1	0.007
15	39	Cluster_192.intron_altDonor.M1	Cluster_41.intron_varAcceptor.M1	0.013
15	40	Cluster_192.intron_altDonor.M1	Cluster_3.intron_altAcceptor.M1	0.034
15	41	Cluster_192.intron_altDonor.M1	Cluster_3.intron_altAcceptor.M2	0.169
15	42	Cluster_192.intron_altDonor.M1	Cluster_3.intron_altAcceptor.M3	0.200
15	43	Cluster_192.intron_altDonor.M1	Cluster_187.intron_varDonor.M1	0.002
15	44	Cluster_192.intron_altDonor.M1	Cluster_187.intron_promoter.M1	0.001
15	45	Cluster_192.intron_altDonor.M1	Cluster_187.intron_promoter.M2	0.011
15	46	Cluster_192.intron_altDonor.M1	Cluster_187.exon_promoter.M1	0.038
15	47	Cluster_192.intron_altDonor.M1	Cluster_123.exon_altDonor.M1	0.017
15	48	Cluster_192.intron_altDonor.M1	Cluster_123.exon_altDonor.M2	0.040
15	50	Cluster_192.intron_altDonor.M1	Cluster_123.exon_promoter.M1	0.008
15	51	Cluster_192.intron_altDonor.M1	Cluster_123.exon_promoter.M2	0.029
15	52	Cluster_192.intron_altDonor.M1	Cluster_123.exon_promoter.M3	0.033
15	53	Cluster_192.intron_altDonor.M1	Cluster_123.exon_promoter.M4	0.022
15	54	Cluster_192.intron_altDonor.M1	Cluster_123.exon_promoter.M5	0.008
15	55	Cluster_192.intron_altDonor.M1	Cluster_123.exon_promoter.M6	0.004
15	57	Cluster_192.intron_altDonor.M1	Cluster_160.exon_polyA.M1	0.047
15	58	Cluster_192.intron_altDonor.M1	Cluster_160.exon_polyA.M2	0.032
15	59	Cluster_192.intron_altDonor.M1	Cluster_160.exon_polyA.M3	0.043
15	60	Cluster_192.intron_altDonor.M1	Cluster_160.exon_polyA.M4	0.147
15	61	Cluster_192.intron_altDonor.M1	Cluster_160.exon_polyA.M5	0.141
15	62	Cluster_192.intron_altDonor.M1	Cluster_160.exon_polyA.M6	0.020
15	63	Cluster_192.intron_altDonor.M1	Cluster_160.exon_polyA.M7	0.047
15	64	Cluster_192.intron_altDonor.M1	Cluster_53.exon_promoter.M1	0.023
15	65	Cluster_192.intron_altDonor.M1	Cluster_53.exon_promoter.M2	0.004
15	66	Cluster_192.intron_altDonor.M1	Cluster_53.exon_promoter.M3	0.003
15	67	Cluster_192.intron_altDonor.M1	Cluster_53.exon_promoter.M4	0.004
15	68	Cluster_192.intron_altDonor.M1	Cluster_53.exon_promoter.M5	0.058
15	69	Cluster_192.intron_altDonor.M1	Cluster_53.exon_promoter.M6	0.002
15	71	Cluster_192.intron_altDonor.M1	Cluster_139.exon_promoter.M1	0.068
15	72	Cluster_192.intron_altDonor.M1	Cluster_139.exon_promoter.M2	0.001
15	73	Cluster_192.intron_altDonor.M1	Cluster_139.exon_altAcceptor.M1	0.072
15	74	Cluster_192.intron_altDonor.M1	Cluster_298.intron_varAcceptor.M1	0.020
15	75	Cluster_192.intron_altDonor.M1	Cluster_112.exon_promoter.M1	0.003
15	76	Cluster_192.intron_altDonor.M1	Cluster_112.exon_promoter.M2	0.066
15	79	Cluster_192.intron_altDonor.M1	Cluster_112.exon_polyA.M2	0.006
15	80	Cluster_192.intron_altDonor.M1	Cluster_112.exon_polyA.M3	0.148
15	81	Cluster_192.intron_altDonor.M1	Cluster_112.exon_polyA.M4	0.084
15	82	Cluster_192.intron_altDonor.M1	Cluster_112.exon_polyA.M5	0.049
15	83	Cluster_192.intron_altDonor.M1	Cluster_112.exon_polyA.M6	0.070
15	84	Cluster_192.intron_altDonor.M1	Cluster_112.exon_polyA.M7	0.096
15	85	Cluster_192.intron_altDonor.M1	Cluster_39.exon_variant.M1	0.010
15	86	Cluster_192.intron_altDonor.M1	Cluster_39.intron_varAcceptor.M1	0.040
15	87	Cluster_192.intron_altDonor.M1	Cluster_104.exon_altAcceptor.M1	0.054
15	88	Cluster_192.intron_altDonor.M1	Cluster_104.exon_altAcceptor.M2	0.077
15	89	Cluster_192.intron_altDonor.M1	Cluster_221.exon_altAcceptor.M1	0.157
15	90	Cluster_192.intron_altDonor.M1	Cluster_221.exon_altAcceptor.M2	0.019
15	91	Cluster_192.intron_altDonor.M1	Cluster_221.exon_altAcceptor.M3	0.006
15	93	Cluster_192.intron_altDonor.M1	Cluster_204.exon_polyA.M1	0.054
15	94	Cluster_192.intron_altDonor.M1	Cluster_204.exon_polyA.M2	0.119
15	96	Cluster_192.intron_altDonor.M1	Cluster_204.exon_polyA.M4	0.037
15	97	Cluster_192.intron_altDonor.M1	Cluster_204.exon_polyA.M5	0.089
15	98	Cluster_192.intron_altDonor.M1	Cluster_280.intron_altDonor.M1	0.018
15	99	Cluster_192.intron_altDonor.M1	Cluster_144.exon_polyA.M1	0.036
15	100	Cluster_192.intron_altDonor.M1	Cluster_144.exon_polyA.M2	0.062
15	101	Cluster_192.intron_altDonor.M1	Cluster_144.exon_polyA.M3	0.038
15	102	Cluster_192.intron_altDonor.M1	Cluster_144.exon_polyA.M4	0.047
15	103	Cluster_192.intron_altDonor.M1	Cluster_144.exon_polyA.M5	0.044
15	104	Cluster_192.intron_altDonor.M1	Cluster_144.exon_polyA.M6	0.018
16	17	Cluster_269.intron_varDonor.M1	Cluster_269.intron_promoter.M1	0.666
16	30	Cluster_269.intron_varDonor.M1	Cluster_34.intron_promoter.M1	0.672
16	35	Cluster_269.intron_varDonor.M1	Cluster_41.intron_varDonor.M3	0.001
16	43	Cluster_269.intron_varDonor.M1	Cluster_187.intron_varDonor.M1	0.694
16	44	Cluster_269.intron_varDonor.M1	Cluster_187.intron_promoter.M1	0.614
16	46	Cluster_269.intron_varDonor.M1	Cluster_187.exon_promoter.M1	0.006
16	48	Cluster_269.intron_varDonor.M1	Cluster_123.exon_altDonor.M2	0.010
16	52	Cluster_269.intron_varDonor.M1	Cluster_123.exon_promoter.M3	0.011
16	61	Cluster_269.intron_varDonor.M1	Cluster_160.exon_polyA.M5	0.001
16	63	Cluster_269.intron_varDonor.M1	Cluster_160.exon_polyA.M7	0.004
16	98	Cluster_269.intron_varDonor.M1	Cluster_280.intron_altDonor.M1	0.016
17	25	Cluster_269.intron_promoter.M1	Cluster_140.exon_promoter.M3	0.001
17	26	Cluster_269.intron_promoter.M1	Cluster_2.exon_altAcceptor.M1	0.001
17	28	Cluster_269.intron_promoter.M1	Cluster_2.exon_altAcceptor.M3	0.001
17	29	Cluster_269.intron_promoter.M1	Cluster_2.intron_altAcceptor.M1	0.003
17	30	Cluster_269.intron_promoter.M1	Cluster_34.intron_promoter.M1	0.952
17	34	Cluster_269.intron_promoter.M1	Cluster_41.intron_varDonor.M2	0.001
17	35	Cluster_269.intron_promoter.M1	Cluster_41.intron_varDonor.M3	0.008
17	38	Cluster_269.intron_promoter.M1	Cluster_41.exon_variant.M1	0.002
17	42	Cluster_269.intron_promoter.M1	Cluster_3.intron_altAcceptor.M3	0.001
17	43	Cluster_269.intron_promoter.M1	Cluster_187.intron_varDonor.M1	0.962
17	44	Cluster_269.intron_promoter.M1	Cluster_187.intron_promoter.M1	0.878
17	46	Cluster_269.intron_promoter.M1	Cluster_187.exon_promoter.M1	0.027
17	47	Cluster_269.intron_promoter.M1	Cluster_123.exon_altDonor.M1	0.001
17	48	Cluster_269.intron_promoter.M1	Cluster_123.exon_altDonor.M2	0.044
17	52	Cluster_269.intron_promoter.M1	Cluster_123.exon_promoter.M3	0.023
17	57	Cluster_269.intron_promoter.M1	Cluster_160.exon_polyA.M1	0.002
17	63	Cluster_269.intron_promoter.M1	Cluster_160.exon_polyA.M7	0.057
17	96	Cluster_269.intron_promoter.M1	Cluster_204.exon_polyA.M4	0.001
17	98	Cluster_269.intron_promoter.M1	Cluster_280.intron_altDonor.M1	0.034
17	100	Cluster_269.intron_promoter.M1	Cluster_144.exon_polyA.M2	0.001
18	19	Cluster_269.exon_variant.M1	Cluster_269.exon_promoter.M1	0.078
18	20	Cluster_269.exon_variant.M1	Cluster_269.exon_promoter.M2	0.016
18	21	Cluster_269.exon_variant.M1	Cluster_269.exon_promoter.M3	0.184
18	22	Cluster_269.exon_variant.M1	Cluster_279.intron_varAcceptor.M1	0.087
18	23	Cluster_269.exon_variant.M1	Cluster_140.exon_promoter.M1	0.092
18	24	Cluster_269.exon_variant.M1	Cluster_140.exon_promoter.M2	0.028
18	25	Cluster_269.exon_variant.M1	Cluster_140.exon_promoter.M3	0.068
18	26	Cluster_269.exon_variant.M1	Cluster_2.exon_altAcceptor.M1	0.016
18	27	Cluster_269.exon_variant.M1	Cluster_2.exon_altAcceptor.M2	0.069
18	28	Cluster_269.exon_variant.M1	Cluster_2.exon_altAcceptor.M3	0.157
18	29	Cluster_269.exon_variant.M1	Cluster_2.intron_altAcceptor.M1	0.089
18	31	Cluster_269.exon_variant.M1	Cluster_34.exon_promoter.M1	0.047
18	32	Cluster_269.exon_variant.M1	Cluster_185.intron_varDonor.M1	0.309
18	33	Cluster_269.exon_variant.M1	Cluster_41.intron_varDonor.M1	0.070
18	34	Cluster_269.exon_variant.M1	Cluster_41.intron_varDonor.M2	0.013
18	35	Cluster_269.exon_variant.M1	Cluster_41.intron_varDonor.M3	0.042
18	36	Cluster_269.exon_variant.M1	Cluster_41.intron_varDonor.M4	0.163
18	37	Cluster_269.exon_variant.M1	Cluster_41.intron_varDonor.M5	0.019
18	38	Cluster_269.exon_variant.M1	Cluster_41.exon_variant.M1	0.028
18	39	Cluster_269.exon_variant.M1	Cluster_41.intron_varAcceptor.M1	0.030
18	40	Cluster_269.exon_variant.M1	Cluster_3.intron_altAcceptor.M1	0.086
18	41	Cluster_269.exon_variant.M1	Cluster_3.intron_altAcceptor.M2	0.119
18	42	Cluster_269.exon_variant.M1	Cluster_3.intron_altAcceptor.M3	0.211
18	45	Cluster_269.exon_variant.M1	Cluster_187.intron_promoter.M2	0.034
18	46	Cluster_269.exon_variant.M1	Cluster_187.exon_promoter.M1	0.060
18	47	Cluster_269.exon_variant.M1	Cluster_123.exon_altDonor.M1	0.040
18	48	Cluster_269.exon_variant.M1	Cluster_123.exon_altDonor.M2	0.034
18	49	Cluster_269.exon_variant.M1	Cluster_123.intron_promoter.M1	0.001
18	50	Cluster_269.exon_variant.M1	Cluster_123.exon_promoter.M1	0.019
18	51	Cluster_269.exon_variant.M1	Cluster_123.exon_promoter.M2	0.069
18	52	Cluster_269.exon_variant.M1	Cluster_123.exon_promoter.M3	0.039
18	53	Cluster_269.exon_variant.M1	Cluster_123.exon_promoter.M4	0.032
18	54	Cluster_269.exon_variant.M1	Cluster_123.exon_promoter.M5	0.018
18	55	Cluster_269.exon_variant.M1	Cluster_123.exon_promoter.M6	0.009
18	56	Cluster_269.exon_variant.M1	Cluster_160.exon_altAcceptor.M1	0.006
18	57	Cluster_269.exon_variant.M1	Cluster_160.exon_polyA.M1	0.048
18	58	Cluster_269.exon_variant.M1	Cluster_160.exon_polyA.M2	0.048
18	59	Cluster_269.exon_variant.M1	Cluster_160.exon_polyA.M3	0.040
18	60	Cluster_269.exon_variant.M1	Cluster_160.exon_polyA.M4	0.106
18	61	Cluster_269.exon_variant.M1	Cluster_160.exon_polyA.M5	0.147
18	62	Cluster_269.exon_variant.M1	Cluster_160.exon_polyA.M6	0.017
18	63	Cluster_269.exon_variant.M1	Cluster_160.exon_polyA.M7	0.090
18	64	Cluster_269.exon_variant.M1	Cluster_53.exon_promoter.M1	0.019
18	65	Cluster_269.exon_variant.M1	Cluster_53.exon_promoter.M2	0.003
18	66	Cluster_269.exon_variant.M1	Cluster_53.exon_promoter.M3	0.007
18	67	Cluster_269.exon_variant.M1	Cluster_53.exon_promoter.M4	0.003
18	68	Cluster_269.exon_variant.M1	Cluster_53.exon_promoter.M5	0.053
18	69	Cluster_269.exon_variant.M1	Cluster_53.exon_promoter.M6	0.023
18	70	Cluster_269.exon_variant.M1	Cluster_139.intron_promoter.M1	0.004
18	71	Cluster_269.exon_variant.M1	Cluster_139.exon_promoter.M1	0.097
18	72	Cluster_269.exon_variant.M1	Cluster_139.exon_promoter.M2	0.002
18	73	Cluster_269.exon_variant.M1	Cluster_139.exon_altAcceptor.M1	0.067
18	74	Cluster_269.exon_variant.M1	Cluster_298.intron_varAcceptor.M1	0.017
18	75	Cluster_269.exon_variant.M1	Cluster_112.exon_promoter.M1	0.012
18	76	Cluster_269.exon_variant.M1	Cluster_112.exon_promoter.M2	0.071
18	77	Cluster_269.exon_variant.M1	Cluster_112.exon_promoter.M3	0.001
18	78	Cluster_269.exon_variant.M1	Cluster_112.exon_polyA.M1	0.001
18	79	Cluster_269.exon_variant.M1	Cluster_112.exon_polyA.M2	0.010
18	80	Cluster_269.exon_variant.M1	Cluster_112.exon_polyA.M3	0.181
18	81	Cluster_269.exon_variant.M1	Cluster_112.exon_polyA.M4	0.084
18	82	Cluster_269.exon_variant.M1	Cluster_112.exon_polyA.M5	0.021
18	83	Cluster_269.exon_variant.M1	Cluster_112.exon_polyA.M6	0.050
18	84	Cluster_269.exon_variant.M1	Cluster_112.exon_polyA.M7	0.120
18	85	Cluster_269.exon_variant.M1	Cluster_39.exon_variant.M1	0.031
18	86	Cluster_269.exon_variant.M1	Cluster_39.intron_varAcceptor.M1	0.031
18	87	Cluster_269.exon_variant.M1	Cluster_104.exon_altAcceptor.M1	0.078
18	88	Cluster_269.exon_variant.M1	Cluster_104.exon_altAcceptor.M2	0.052
18	89	Cluster_269.exon_variant.M1	Cluster_221.exon_altAcceptor.M1	0.184
18	90	Cluster_269.exon_variant.M1	Cluster_221.exon_altAcceptor.M2	0.034
18	91	Cluster_269.exon_variant.M1	Cluster_221.exon_altAcceptor.M3	0.011
18	93	Cluster_269.exon_variant.M1	Cluster_204.exon_polyA.M1	0.031
18	94	Cluster_269.exon_variant.M1	Cluster_204.exon_polyA.M2	0.096
18	95	Cluster_269.exon_variant.M1	Cluster_204.exon_polyA.M3	0.001
18	96	Cluster_269.exon_variant.M1	Cluster_204.exon_polyA.M4	0.017
18	97	Cluster_269.exon_variant.M1	Cluster_204.exon_polyA.M5	0.078
18	98	Cluster_269.exon_variant.M1	Cluster_280.intron_altDonor.M1	0.048
18	99	Cluster_269.exon_variant.M1	Cluster_144.exon_polyA.M1	0.023
18	100	Cluster_269.exon_variant.M1	Cluster_144.exon_polyA.M2	0.059
18	101	Cluster_269.exon_variant.M1	Cluster_144.exon_polyA.M3	0.020
18	102	Cluster_269.exon_variant.M1	Cluster_144.exon_polyA.M4	0.042
18	103	Cluster_269.exon_variant.M1	Cluster_144.exon_polyA.M5	0.032
18	104	Cluster_269.exon_variant.M1	Cluster_144.exon_polyA.M6	0.027
19	20	Cluster_269.exon_promoter.M1	Cluster_269.exon_promoter.M2	0.002
19	21	Cluster_269.exon_promoter.M1	Cluster_269.exon_promoter.M3	0.007
19	22	Cluster_269.exon_promoter.M1	Cluster_279.intron_varAcceptor.M1	0.102
19	23	Cluster_269.exon_promoter.M1	Cluster_140.exon_promoter.M1	0.057
19	24	Cluster_269.exon_promoter.M1	Cluster_140.exon_promoter.M2	0.003
19	25	Cluster_269.exon_promoter.M1	Cluster_140.exon_promoter.M3	0.317
19	26	Cluster_269.exon_promoter.M1	Cluster_2.exon_altAcceptor.M1	0.023
19	27	Cluster_269.exon_promoter.M1	Cluster_2.exon_altAcceptor.M2	0.004
19	28	Cluster_269.exon_promoter.M1	Cluster_2.exon_altAcceptor.M3	0.003
19	29	Cluster_269.exon_promoter.M1	Cluster_2.intron_altAcceptor.M1	0.040
19	32	Cluster_269.exon_promoter.M1	Cluster_185.intron_varDonor.M1	0.057
19	33	Cluster_269.exon_promoter.M1	Cluster_41.intron_varDonor.M1	0.021
19	35	Cluster_269.exon_promoter.M1	Cluster_41.intron_varDonor.M3	0.018
19	36	Cluster_269.exon_promoter.M1	Cluster_41.intron_varDonor.M4	0.003
19	37	Cluster_269.exon_promoter.M1	Cluster_41.intron_varDonor.M5	0.003
19	38	Cluster_269.exon_promoter.M1	Cluster_41.exon_variant.M1	0.020
19	40	Cluster_269.exon_promoter.M1	Cluster_3.intron_altAcceptor.M1	0.003
19	41	Cluster_269.exon_promoter.M1	Cluster_3.intron_altAcceptor.M2	0.008
19	42	Cluster_269.exon_promoter.M1	Cluster_3.intron_altAcceptor.M3	0.003
19	46	Cluster_269.exon_promoter.M1	Cluster_187.exon_promoter.M1	0.002
19	49	Cluster_269.exon_promoter.M1	Cluster_123.intron_promoter.M1	0.003
19	50	Cluster_269.exon_promoter.M1	Cluster_123.exon_promoter.M1	0.001
19	51	Cluster_269.exon_promoter.M1	Cluster_123.exon_promoter.M2	0.010
19	52	Cluster_269.exon_promoter.M1	Cluster_123.exon_promoter.M3	0.004
19	53	Cluster_269.exon_promoter.M1	Cluster_123.exon_promoter.M4	0.080
19	55	Cluster_269.exon_promoter.M1	Cluster_123.exon_promoter.M6	0.114
19	56	Cluster_269.exon_promoter.M1	Cluster_160.exon_altAcceptor.M1	0.013
19	57	Cluster_269.exon_promoter.M1	Cluster_160.exon_polyA.M1	0.326
19	58	Cluster_269.exon_promoter.M1	Cluster_160.exon_polyA.M2	0.001
19	59	Cluster_269.exon_promoter.M1	Cluster_160.exon_polyA.M3	0.103
19	60	Cluster_269.exon_promoter.M1	Cluster_160.exon_polyA.M4	0.032
19	61	Cluster_269.exon_promoter.M1	Cluster_160.exon_polyA.M5	0.008
19	62	Cluster_269.exon_promoter.M1	Cluster_160.exon_polyA.M6	0.276
19	63	Cluster_269.exon_promoter.M1	Cluster_160.exon_polyA.M7	0.001
19	64	Cluster_269.exon_promoter.M1	Cluster_53.exon_promoter.M1	0.006
19	65	Cluster_269.exon_promoter.M1	Cluster_53.exon_promoter.M2	0.009
19	66	Cluster_269.exon_promoter.M1	Cluster_53.exon_promoter.M3	0.019
19	67	Cluster_269.exon_promoter.M1	Cluster_53.exon_promoter.M4	0.020
19	68	Cluster_269.exon_promoter.M1	Cluster_53.exon_promoter.M5	0.006
19	70	Cluster_269.exon_promoter.M1	Cluster_139.intron_promoter.M1	0.006
19	71	Cluster_269.exon_promoter.M1	Cluster_139.exon_promoter.M1	0.002
19	72	Cluster_269.exon_promoter.M1	Cluster_139.exon_promoter.M2	0.002
19	73	Cluster_269.exon_promoter.M1	Cluster_139.exon_altAcceptor.M1	0.004
19	74	Cluster_269.exon_promoter.M1	Cluster_298.intron_varAcceptor.M1	0.061
19	77	Cluster_269.exon_promoter.M1	Cluster_112.exon_promoter.M3	0.001
19	80	Cluster_269.exon_promoter.M1	Cluster_112.exon_polyA.M3	0.001
19	81	Cluster_269.exon_promoter.M1	Cluster_112.exon_polyA.M4	0.003
19	82	Cluster_269.exon_promoter.M1	Cluster_112.exon_polyA.M5	0.033
19	83	Cluster_269.exon_promoter.M1	Cluster_112.exon_polyA.M6	0.052
19	84	Cluster_269.exon_promoter.M1	Cluster_112.exon_polyA.M7	0.006
19	85	Cluster_269.exon_promoter.M1	Cluster_39.exon_variant.M1	0.008
19	86	Cluster_269.exon_promoter.M1	Cluster_39.intron_varAcceptor.M1	0.034
19	88	Cluster_269.exon_promoter.M1	Cluster_104.exon_altAcceptor.M2	0.002
19	89	Cluster_269.exon_promoter.M1	Cluster_221.exon_altAcceptor.M1	0.003
19	90	Cluster_269.exon_promoter.M1	Cluster_221.exon_altAcceptor.M2	0.002
19	91	Cluster_269.exon_promoter.M1	Cluster_221.exon_altAcceptor.M3	0.003
19	92	Cluster_269.exon_promoter.M1	Cluster_204.intron_altAcceptor.M1	0.003
19	93	Cluster_269.exon_promoter.M1	Cluster_204.exon_polyA.M1	0.002
19	94	Cluster_269.exon_promoter.M1	Cluster_204.exon_polyA.M2	0.043
19	96	Cluster_269.exon_promoter.M1	Cluster_204.exon_polyA.M4	0.006
19	97	Cluster_269.exon_promoter.M1	Cluster_204.exon_polyA.M5	0.002
19	98	Cluster_269.exon_promoter.M1	Cluster_280.intron_altDonor.M1	0.007
19	99	Cluster_269.exon_promoter.M1	Cluster_144.exon_polyA.M1	0.009
19	101	Cluster_269.exon_promoter.M1	Cluster_144.exon_polyA.M3	0.051
19	102	Cluster_269.exon_promoter.M1	Cluster_144.exon_polyA.M4	0.038
19	103	Cluster_269.exon_promoter.M1	Cluster_144.exon_polyA.M5	0.016
19	104	Cluster_269.exon_promoter.M1	Cluster_144.exon_polyA.M6	0.001
20	21	Cluster_269.exon_promoter.M2	Cluster_269.exon_promoter.M3	0.054
20	22	Cluster_269.exon_promoter.M2	Cluster_279.intron_varAcceptor.M1	0.007
20	23	Cluster_269.exon_promoter.M2	Cluster_140.exon_promoter.M1	0.013
20	24	Cluster_269.exon_promoter.M2	Cluster_140.exon_promoter.M2	0.103
20	25	Cluster_269.exon_promoter.M2	Cluster_140.exon_promoter.M3	0.043
20	26	Cluster_269.exon_promoter.M2	Cluster_2.exon_altAcceptor.M1	0.071
20	27	Cluster_269.exon_promoter.M2	Cluster_2.exon_altAcceptor.M2	0.124
20	28	Cluster_269.exon_promoter.M2	Cluster_2.exon_altAcceptor.M3	0.004
20	29	Cluster_269.exon_promoter.M2	Cluster_2.intron_altAcceptor.M1	0.009
20	31	Cluster_269.exon_promoter.M2	Cluster_34.exon_promoter.M1	0.007
20	32	Cluster_269.exon_promoter.M2	Cluster_185.intron_varDonor.M1	0.008
20	33	Cluster_269.exon_promoter.M2	Cluster_41.intron_varDonor.M1	0.038
20	34	Cluster_269.exon_promoter.M2	Cluster_41.intron_varDonor.M2	0.046
20	35	Cluster_269.exon_promoter.M2	Cluster_41.intron_varDonor.M3	0.020
20	36	Cluster_269.exon_promoter.M2	Cluster_41.intron_varDonor.M4	0.001
20	37	Cluster_269.exon_promoter.M2	Cluster_41.intron_varDonor.M5	0.406
20	38	Cluster_269.exon_promoter.M2	Cluster_41.exon_variant.M1	0.022
20	40	Cluster_269.exon_promoter.M2	Cluster_3.intron_altAcceptor.M1	0.061
20	41	Cluster_269.exon_promoter.M2	Cluster_3.intron_altAcceptor.M2	0.026
20	42	Cluster_269.exon_promoter.M2	Cluster_3.intron_altAcceptor.M3	0.013
20	46	Cluster_269.exon_promoter.M2	Cluster_187.exon_promoter.M1	0.001
20	47	Cluster_269.exon_promoter.M2	Cluster_123.exon_altDonor.M1	0.013
20	48	Cluster_269.exon_promoter.M2	Cluster_123.exon_altDonor.M2	0.019
20	49	Cluster_269.exon_promoter.M2	Cluster_123.intron_promoter.M1	0.261
20	50	Cluster_269.exon_promoter.M2	Cluster_123.exon_promoter.M1	0.003
20	51	Cluster_269.exon_promoter.M2	Cluster_123.exon_promoter.M2	0.009
20	52	Cluster_269.exon_promoter.M2	Cluster_123.exon_promoter.M3	0.011
20	53	Cluster_269.exon_promoter.M2	Cluster_123.exon_promoter.M4	0.006
20	54	Cluster_269.exon_promoter.M2	Cluster_123.exon_promoter.M5	0.061
20	55	Cluster_269.exon_promoter.M2	Cluster_123.exon_promoter.M6	0.024
20	56	Cluster_269.exon_promoter.M2	Cluster_160.exon_altAcceptor.M1	0.047
20	57	Cluster_269.exon_promoter.M2	Cluster_160.exon_polyA.M1	0.013
20	58	Cluster_269.exon_promoter.M2	Cluster_160.exon_polyA.M2	0.002
20	59	Cluster_269.exon_promoter.M2	Cluster_160.exon_polyA.M3	0.004
20	60	Cluster_269.exon_promoter.M2	Cluster_160.exon_polyA.M4	0.022
20	61	Cluster_269.exon_promoter.M2	Cluster_160.exon_polyA.M5	0.019
20	62	Cluster_269.exon_promoter.M2	Cluster_160.exon_polyA.M6	0.010
20	64	Cluster_269.exon_promoter.M2	Cluster_53.exon_promoter.M1	0.157
20	65	Cluster_269.exon_promoter.M2	Cluster_53.exon_promoter.M2	0.098
20	66	Cluster_269.exon_promoter.M2	Cluster_53.exon_promoter.M3	0.021
20	67	Cluster_269.exon_promoter.M2	Cluster_53.exon_promoter.M4	0.113
20	68	Cluster_269.exon_promoter.M2	Cluster_53.exon_promoter.M5	0.072
20	69	Cluster_269.exon_promoter.M2	Cluster_53.exon_promoter.M6	0.001
20	70	Cluster_269.exon_promoter.M2	Cluster_139.intron_promoter.M1	0.109
20	71	Cluster_269.exon_promoter.M2	Cluster_139.exon_promoter.M1	0.064
20	72	Cluster_269.exon_promoter.M2	Cluster_139.exon_promoter.M2	0.023
20	73	Cluster_269.exon_promoter.M2	Cluster_139.exon_altAcceptor.M1	0.080
20	74	Cluster_269.exon_promoter.M2	Cluster_298.intron_varAcceptor.M1	0.022
20	76	Cluster_269.exon_promoter.M2	Cluster_112.exon_promoter.M2	0.053
20	77	Cluster_269.exon_promoter.M2	Cluster_112.exon_promoter.M3	0.116
20	78	Cluster_269.exon_promoter.M2	Cluster_112.exon_polyA.M1	0.044
20	80	Cluster_269.exon_promoter.M2	Cluster_112.exon_polyA.M3	0.042
20	82	Cluster_269.exon_promoter.M2	Cluster_112.exon_polyA.M5	0.003
20	83	Cluster_269.exon_promoter.M2	Cluster_112.exon_polyA.M6	0.024
20	85	Cluster_269.exon_promoter.M2	Cluster_39.exon_variant.M1	0.077
20	86	Cluster_269.exon_promoter.M2	Cluster_39.intron_varAcceptor.M1	0.034
20	87	Cluster_269.exon_promoter.M2	Cluster_104.exon_altAcceptor.M1	0.063
20	88	Cluster_269.exon_promoter.M2	Cluster_104.exon_altAcceptor.M2	0.083
20	89	Cluster_269.exon_promoter.M2	Cluster_221.exon_altAcceptor.M1	0.028
20	90	Cluster_269.exon_promoter.M2	Cluster_221.exon_altAcceptor.M2	0.008
20	91	Cluster_269.exon_promoter.M2	Cluster_221.exon_altAcceptor.M3	0.132
20	92	Cluster_269.exon_promoter.M2	Cluster_204.intron_altAcceptor.M1	0.294
20	93	Cluster_269.exon_promoter.M2	Cluster_204.exon_polyA.M1	0.058
20	95	Cluster_269.exon_promoter.M2	Cluster_204.exon_polyA.M3	0.032
20	96	Cluster_269.exon_promoter.M2	Cluster_204.exon_polyA.M4	0.069
20	97	Cluster_269.exon_promoter.M2	Cluster_204.exon_polyA.M5	0.064
20	98	Cluster_269.exon_promoter.M2	Cluster_280.intron_altDonor.M1	0.006
20	99	Cluster_269.exon_promoter.M2	Cluster_144.exon_polyA.M1	0.024
20	101	Cluster_269.exon_promoter.M2	Cluster_144.exon_polyA.M3	0.012
20	102	Cluster_269.exon_promoter.M2	Cluster_144.exon_polyA.M4	0.019
20	104	Cluster_269.exon_promoter.M2	Cluster_144.exon_polyA.M6	0.018
21	22	Cluster_269.exon_promoter.M3	Cluster_279.intron_varAcceptor.M1	0.034
21	23	Cluster_269.exon_promoter.M3	Cluster_140.exon_promoter.M1	0.039
21	24	Cluster_269.exon_promoter.M3	Cluster_140.exon_promoter.M2	0.054
21	25	Cluster_269.exon_promoter.M3	Cluster_140.exon_promoter.M3	0.016
21	26	Cluster_269.exon_promoter.M3	Cluster_2.exon_altAcceptor.M1	0.073
21	27	Cluster_269.exon_promoter.M3	Cluster_2.exon_altAcceptor.M2	0.266
21	28	Cluster_269.exon_promoter.M3	Cluster_2.exon_altAcceptor.M3	0.048
21	29	Cluster_269.exon_promoter.M3	Cluster_2.intron_altAcceptor.M1	0.023
21	31	Cluster_269.exon_promoter.M3	Cluster_34.exon_promoter.M1	0.052
21	32	Cluster_269.exon_promoter.M3	Cluster_185.intron_varDonor.M1	0.108
21	33	Cluster_269.exon_promoter.M3	Cluster_41.intron_varDonor.M1	0.050
21	34	Cluster_269.exon_promoter.M3	Cluster_41.intron_varDonor.M2	0.001
21	35	Cluster_269.exon_promoter.M3	Cluster_41.intron_varDonor.M3	0.020
21	36	Cluster_269.exon_promoter.M3	Cluster_41.intron_varDonor.M4	0.043
21	37	Cluster_269.exon_promoter.M3	Cluster_41.intron_varDonor.M5	0.046
21	38	Cluster_269.exon_promoter.M3	Cluster_41.exon_variant.M1	0.007
21	39	Cluster_269.exon_promoter.M3	Cluster_41.intron_varAcceptor.M1	0.004
21	40	Cluster_269.exon_promoter.M3	Cluster_3.intron_altAcceptor.M1	0.517
21	41	Cluster_269.exon_promoter.M3	Cluster_3.intron_altAcceptor.M2	0.017
21	42	Cluster_269.exon_promoter.M3	Cluster_3.intron_altAcceptor.M3	0.094
21	45	Cluster_269.exon_promoter.M3	Cluster_187.intron_promoter.M2	0.004
21	46	Cluster_269.exon_promoter.M3	Cluster_187.exon_promoter.M1	0.004
21	47	Cluster_269.exon_promoter.M3	Cluster_123.exon_altDonor.M1	0.030
21	48	Cluster_269.exon_promoter.M3	Cluster_123.exon_altDonor.M2	0.016
21	50	Cluster_269.exon_promoter.M3	Cluster_123.exon_promoter.M1	0.002
21	51	Cluster_269.exon_promoter.M3	Cluster_123.exon_promoter.M2	0.012
21	52	Cluster_269.exon_promoter.M3	Cluster_123.exon_promoter.M3	0.013
21	53	Cluster_269.exon_promoter.M3	Cluster_123.exon_promoter.M4	0.021
21	54	Cluster_269.exon_promoter.M3	Cluster_123.exon_promoter.M5	0.011
21	55	Cluster_269.exon_promoter.M3	Cluster_123.exon_promoter.M6	0.007
21	56	Cluster_269.exon_promoter.M3	Cluster_160.exon_altAcceptor.M1	0.007
21	57	Cluster_269.exon_promoter.M3	Cluster_160.exon_polyA.M1	0.001
21	58	Cluster_269.exon_promoter.M3	Cluster_160.exon_polyA.M2	0.009
21	59	Cluster_269.exon_promoter.M3	Cluster_160.exon_polyA.M3	0.001
21	60	Cluster_269.exon_promoter.M3	Cluster_160.exon_polyA.M4	0.008
21	61	Cluster_269.exon_promoter.M3	Cluster_160.exon_polyA.M5	0.049
21	62	Cluster_269.exon_promoter.M3	Cluster_160.exon_polyA.M6	0.010
21	63	Cluster_269.exon_promoter.M3	Cluster_160.exon_polyA.M7	0.023
21	64	Cluster_269.exon_promoter.M3	Cluster_53.exon_promoter.M1	0.086
21	65	Cluster_269.exon_promoter.M3	Cluster_53.exon_promoter.M2	0.006
21	66	Cluster_269.exon_promoter.M3	Cluster_53.exon_promoter.M3	0.008
21	67	Cluster_269.exon_promoter.M3	Cluster_53.exon_promoter.M4	0.013
21	68	Cluster_269.exon_promoter.M3	Cluster_53.exon_promoter.M5	0.059
21	69	Cluster_269.exon_promoter.M3	Cluster_53.exon_promoter.M6	0.001
21	70	Cluster_269.exon_promoter.M3	Cluster_139.intron_promoter.M1	0.004
21	71	Cluster_269.exon_promoter.M3	Cluster_139.exon_promoter.M1	0.454
21	72	Cluster_269.exon_promoter.M3	Cluster_139.exon_promoter.M2	0.003
21	73	Cluster_269.exon_promoter.M3	Cluster_139.exon_altAcceptor.M1	0.163
21	75	Cluster_269.exon_promoter.M3	Cluster_112.exon_promoter.M1	0.001
21	76	Cluster_269.exon_promoter.M3	Cluster_112.exon_promoter.M2	0.082
21	80	Cluster_269.exon_promoter.M3	Cluster_112.exon_polyA.M3	0.463
21	81	Cluster_269.exon_promoter.M3	Cluster_112.exon_polyA.M4	0.022
21	82	Cluster_269.exon_promoter.M3	Cluster_112.exon_polyA.M5	0.001
21	83	Cluster_269.exon_promoter.M3	Cluster_112.exon_polyA.M6	0.047
21	84	Cluster_269.exon_promoter.M3	Cluster_112.exon_polyA.M7	0.040
21	85	Cluster_269.exon_promoter.M3	Cluster_39.exon_variant.M1	0.150
21	86	Cluster_269.exon_promoter.M3	Cluster_39.intron_varAcceptor.M1	0.030
21	87	Cluster_269.exon_promoter.M3	Cluster_104.exon_altAcceptor.M1	0.388
21	88	Cluster_269.exon_promoter.M3	Cluster_104.exon_altAcceptor.M2	0.026
21	89	Cluster_269.exon_promoter.M3	Cluster_221.exon_altAcceptor.M1	0.227
21	90	Cluster_269.exon_promoter.M3	Cluster_221.exon_altAcceptor.M2	0.010
21	91	Cluster_269.exon_promoter.M3	Cluster_221.exon_altAcceptor.M3	0.028
21	92	Cluster_269.exon_promoter.M3	Cluster_204.intron_altAcceptor.M1	0.002
21	93	Cluster_269.exon_promoter.M3	Cluster_204.exon_polyA.M1	0.050
21	94	Cluster_269.exon_promoter.M3	Cluster_204.exon_polyA.M2	0.024
21	96	Cluster_269.exon_promoter.M3	Cluster_204.exon_polyA.M4	0.026
21	97	Cluster_269.exon_promoter.M3	Cluster_204.exon_polyA.M5	0.190
21	98	Cluster_269.exon_promoter.M3	Cluster_280.intron_altDonor.M1	0.090
21	100	Cluster_269.exon_promoter.M3	Cluster_144.exon_polyA.M2	0.006
21	102	Cluster_269.exon_promoter.M3	Cluster_144.exon_polyA.M4	0.170
21	104	Cluster_269.exon_promoter.M3	Cluster_144.exon_polyA.M6	0.016
22	23	Cluster_279.intron_varAcceptor.M1	Cluster_140.exon_promoter.M1	0.167
22	24	Cluster_279.intron_varAcceptor.M1	Cluster_140.exon_promoter.M2	0.011
22	25	Cluster_279.intron_varAcceptor.M1	Cluster_140.exon_promoter.M3	0.147
22	26	Cluster_279.intron_varAcceptor.M1	Cluster_2.exon_altAcceptor.M1	0.100
22	27	Cluster_279.intron_varAcceptor.M1	Cluster_2.exon_altAcceptor.M2	0.044
22	28	Cluster_279.intron_varAcceptor.M1	Cluster_2.exon_altAcceptor.M3	0.059
22	29	Cluster_279.intron_varAcceptor.M1	Cluster_2.intron_altAcceptor.M1	0.191
22	31	Cluster_279.intron_varAcceptor.M1	Cluster_34.exon_promoter.M1	0.019
22	32	Cluster_279.intron_varAcceptor.M1	Cluster_185.intron_varDonor.M1	0.202
22	33	Cluster_279.intron_varAcceptor.M1	Cluster_41.intron_varDonor.M1	0.054
22	34	Cluster_279.intron_varAcceptor.M1	Cluster_41.intron_varDonor.M2	0.007
22	35	Cluster_279.intron_varAcceptor.M1	Cluster_41.intron_varDonor.M3	0.084
22	36	Cluster_279.intron_varAcceptor.M1	Cluster_41.intron_varDonor.M4	0.050
22	37	Cluster_279.intron_varAcceptor.M1	Cluster_41.intron_varDonor.M5	0.021
22	38	Cluster_279.intron_varAcceptor.M1	Cluster_41.exon_variant.M1	0.014
22	39	Cluster_279.intron_varAcceptor.M1	Cluster_41.intron_varAcceptor.M1	0.041
22	40	Cluster_279.intron_varAcceptor.M1	Cluster_3.intron_altAcceptor.M1	0.042
22	41	Cluster_279.intron_varAcceptor.M1	Cluster_3.intron_altAcceptor.M2	0.037
22	42	Cluster_279.intron_varAcceptor.M1	Cluster_3.intron_altAcceptor.M3	0.021
22	45	Cluster_279.intron_varAcceptor.M1	Cluster_187.intron_promoter.M2	0.033
22	46	Cluster_279.intron_varAcceptor.M1	Cluster_187.exon_promoter.M1	0.034
22	47	Cluster_279.intron_varAcceptor.M1	Cluster_123.exon_altDonor.M1	0.020
22	48	Cluster_279.intron_varAcceptor.M1	Cluster_123.exon_altDonor.M2	0.008
22	49	Cluster_279.intron_varAcceptor.M1	Cluster_123.intron_promoter.M1	0.031
22	50	Cluster_279.intron_varAcceptor.M1	Cluster_123.exon_promoter.M1	0.024
22	51	Cluster_279.intron_varAcceptor.M1	Cluster_123.exon_promoter.M2	0.040
22	52	Cluster_279.intron_varAcceptor.M1	Cluster_123.exon_promoter.M3	0.020
22	53	Cluster_279.intron_varAcceptor.M1	Cluster_123.exon_promoter.M4	0.038
22	54	Cluster_279.intron_varAcceptor.M1	Cluster_123.exon_promoter.M5	0.018
22	55	Cluster_279.intron_varAcceptor.M1	Cluster_123.exon_promoter.M6	0.039
22	56	Cluster_279.intron_varAcceptor.M1	Cluster_160.exon_altAcceptor.M1	0.070
22	57	Cluster_279.intron_varAcceptor.M1	Cluster_160.exon_polyA.M1	0.052
22	58	Cluster_279.intron_varAcceptor.M1	Cluster_160.exon_polyA.M2	0.009
22	59	Cluster_279.intron_varAcceptor.M1	Cluster_160.exon_polyA.M3	0.108
22	60	Cluster_279.intron_varAcceptor.M1	Cluster_160.exon_polyA.M4	0.120
22	61	Cluster_279.intron_varAcceptor.M1	Cluster_160.exon_polyA.M5	0.023
22	62	Cluster_279.intron_varAcceptor.M1	Cluster_160.exon_polyA.M6	0.074
22	63	Cluster_279.intron_varAcceptor.M1	Cluster_160.exon_polyA.M7	0.028
22	64	Cluster_279.intron_varAcceptor.M1	Cluster_53.exon_promoter.M1	0.008
22	65	Cluster_279.intron_varAcceptor.M1	Cluster_53.exon_promoter.M2	0.046
22	66	Cluster_279.intron_varAcceptor.M1	Cluster_53.exon_promoter.M3	0.084
22	67	Cluster_279.intron_varAcceptor.M1	Cluster_53.exon_promoter.M4	0.022
22	68	Cluster_279.intron_varAcceptor.M1	Cluster_53.exon_promoter.M5	0.010
22	69	Cluster_279.intron_varAcceptor.M1	Cluster_53.exon_promoter.M6	0.014
22	70	Cluster_279.intron_varAcceptor.M1	Cluster_139.intron_promoter.M1	0.027
22	71	Cluster_279.intron_varAcceptor.M1	Cluster_139.exon_promoter.M1	0.036
22	72	Cluster_279.intron_varAcceptor.M1	Cluster_139.exon_promoter.M2	0.011
22	73	Cluster_279.intron_varAcceptor.M1	Cluster_139.exon_altAcceptor.M1	0.023
22	74	Cluster_279.intron_varAcceptor.M1	Cluster_298.intron_varAcceptor.M1	0.044
22	75	Cluster_279.intron_varAcceptor.M1	Cluster_112.exon_promoter.M1	0.010
22	76	Cluster_279.intron_varAcceptor.M1	Cluster_112.exon_promoter.M2	0.010
22	77	Cluster_279.intron_varAcceptor.M1	Cluster_112.exon_promoter.M3	0.008
22	78	Cluster_279.intron_varAcceptor.M1	Cluster_112.exon_polyA.M1	0.004
22	79	Cluster_279.intron_varAcceptor.M1	Cluster_112.exon_polyA.M2	0.012
22	80	Cluster_279.intron_varAcceptor.M1	Cluster_112.exon_polyA.M3	0.027
22	81	Cluster_279.intron_varAcceptor.M1	Cluster_112.exon_polyA.M4	0.082
22	82	Cluster_279.intron_varAcceptor.M1	Cluster_112.exon_polyA.M5	0.178
22	83	Cluster_279.intron_varAcceptor.M1	Cluster_112.exon_polyA.M6	0.063
22	84	Cluster_279.intron_varAcceptor.M1	Cluster_112.exon_polyA.M7	0.029
22	85	Cluster_279.intron_varAcceptor.M1	Cluster_39.exon_variant.M1	0.046
22	86	Cluster_279.intron_varAcceptor.M1	Cluster_39.intron_varAcceptor.M1	0.079
22	87	Cluster_279.intron_varAcceptor.M1	Cluster_104.exon_altAcceptor.M1	0.036
22	88	Cluster_279.intron_varAcceptor.M1	Cluster_104.exon_altAcceptor.M2	0.011
22	89	Cluster_279.intron_varAcceptor.M1	Cluster_221.exon_altAcceptor.M1	0.017
22	90	Cluster_279.intron_varAcceptor.M1	Cluster_221.exon_altAcceptor.M2	0.031
22	91	Cluster_279.intron_varAcceptor.M1	Cluster_221.exon_altAcceptor.M3	0.033
22	92	Cluster_279.intron_varAcceptor.M1	Cluster_204.intron_altAcceptor.M1	0.014
22	93	Cluster_279.intron_varAcceptor.M1	Cluster_204.exon_polyA.M1	0.004
22	94	Cluster_279.intron_varAcceptor.M1	Cluster_204.exon_polyA.M2	0.087
22	95	Cluster_279.intron_varAcceptor.M1	Cluster_204.exon_polyA.M3	0.003
22	96	Cluster_279.intron_varAcceptor.M1	Cluster_204.exon_polyA.M4	0.022
22	97	Cluster_279.intron_varAcceptor.M1	Cluster_204.exon_polyA.M5	0.017
22	98	Cluster_279.intron_varAcceptor.M1	Cluster_280.intron_altDonor.M1	0.022
22	99	Cluster_279.intron_varAcceptor.M1	Cluster_144.exon_polyA.M1	0.046
22	100	Cluster_279.intron_varAcceptor.M1	Cluster_144.exon_polyA.M2	0.044
22	101	Cluster_279.intron_varAcceptor.M1	Cluster_144.exon_polyA.M3	0.027
22	102	Cluster_279.intron_varAcceptor.M1	Cluster_144.exon_polyA.M4	0.140
22	103	Cluster_279.intron_varAcceptor.M1	Cluster_144.exon_polyA.M5	0.099
22	104	Cluster_279.intron_varAcceptor.M1	Cluster_144.exon_polyA.M6	0.004
23	24	Cluster_140.exon_promoter.M1	Cluster_140.exon_promoter.M2	0.009
23	25	Cluster_140.exon_promoter.M1	Cluster_140.exon_promoter.M3	0.104
23	26	Cluster_140.exon_promoter.M1	Cluster_2.exon_altAcceptor.M1	0.043
23	27	Cluster_140.exon_promoter.M1	Cluster_2.exon_altAcceptor.M2	0.032
23	28	Cluster_140.exon_promoter.M1	Cluster_2.exon_altAcceptor.M3	0.062
23	29	Cluster_140.exon_promoter.M1	Cluster_2.intron_altAcceptor.M1	0.092
23	31	Cluster_140.exon_promoter.M1	Cluster_34.exon_promoter.M1	0.069
23	32	Cluster_140.exon_promoter.M1	Cluster_185.intron_varDonor.M1	0.076
23	33	Cluster_140.exon_promoter.M1	Cluster_41.intron_varDonor.M1	0.029
23	34	Cluster_140.exon_promoter.M1	Cluster_41.intron_varDonor.M2	0.066
23	35	Cluster_140.exon_promoter.M1	Cluster_41.intron_varDonor.M3	0.118
23	36	Cluster_140.exon_promoter.M1	Cluster_41.intron_varDonor.M4	0.096
23	37	Cluster_140.exon_promoter.M1	Cluster_41.intron_varDonor.M5	0.013
23	38	Cluster_140.exon_promoter.M1	Cluster_41.exon_variant.M1	0.089
23	39	Cluster_140.exon_promoter.M1	Cluster_41.intron_varAcceptor.M1	0.066
23	40	Cluster_140.exon_promoter.M1	Cluster_3.intron_altAcceptor.M1	0.059
23	41	Cluster_140.exon_promoter.M1	Cluster_3.intron_altAcceptor.M2	0.010
23	42	Cluster_140.exon_promoter.M1	Cluster_3.intron_altAcceptor.M3	0.028
23	44	Cluster_140.exon_promoter.M1	Cluster_187.intron_promoter.M1	0.001
23	45	Cluster_140.exon_promoter.M1	Cluster_187.intron_promoter.M2	0.047
23	46	Cluster_140.exon_promoter.M1	Cluster_187.exon_promoter.M1	0.077
23	47	Cluster_140.exon_promoter.M1	Cluster_123.exon_altDonor.M1	0.076
23	48	Cluster_140.exon_promoter.M1	Cluster_123.exon_altDonor.M2	0.013
23	49	Cluster_140.exon_promoter.M1	Cluster_123.intron_promoter.M1	0.008
23	50	Cluster_140.exon_promoter.M1	Cluster_123.exon_promoter.M1	0.047
23	51	Cluster_140.exon_promoter.M1	Cluster_123.exon_promoter.M2	0.070
23	52	Cluster_140.exon_promoter.M1	Cluster_123.exon_promoter.M3	0.014
23	53	Cluster_140.exon_promoter.M1	Cluster_123.exon_promoter.M4	0.167
23	54	Cluster_140.exon_promoter.M1	Cluster_123.exon_promoter.M5	0.009
23	55	Cluster_140.exon_promoter.M1	Cluster_123.exon_promoter.M6	0.011
23	56	Cluster_140.exon_promoter.M1	Cluster_160.exon_altAcceptor.M1	0.012
23	57	Cluster_140.exon_promoter.M1	Cluster_160.exon_polyA.M1	0.099
23	58	Cluster_140.exon_promoter.M1	Cluster_160.exon_polyA.M2	0.044
23	59	Cluster_140.exon_promoter.M1	Cluster_160.exon_polyA.M3	0.070
23	60	Cluster_140.exon_promoter.M1	Cluster_160.exon_polyA.M4	0.038
23	61	Cluster_140.exon_promoter.M1	Cluster_160.exon_polyA.M5	0.042
23	62	Cluster_140.exon_promoter.M1	Cluster_160.exon_polyA.M6	0.129
23	63	Cluster_140.exon_promoter.M1	Cluster_160.exon_polyA.M7	0.076
23	64	Cluster_140.exon_promoter.M1	Cluster_53.exon_promoter.M1	0.006
23	65	Cluster_140.exon_promoter.M1	Cluster_53.exon_promoter.M2	0.010
23	66	Cluster_140.exon_promoter.M1	Cluster_53.exon_promoter.M3	0.014
23	67	Cluster_140.exon_promoter.M1	Cluster_53.exon_promoter.M4	0.020
23	68	Cluster_140.exon_promoter.M1	Cluster_53.exon_promoter.M5	0.017
23	69	Cluster_140.exon_promoter.M1	Cluster_53.exon_promoter.M6	0.026
23	70	Cluster_140.exon_promoter.M1	Cluster_139.intron_promoter.M1	0.019
23	71	Cluster_140.exon_promoter.M1	Cluster_139.exon_promoter.M1	0.048
23	72	Cluster_140.exon_promoter.M1	Cluster_139.exon_promoter.M2	0.009
23	73	Cluster_140.exon_promoter.M1	Cluster_139.exon_altAcceptor.M1	0.012
23	74	Cluster_140.exon_promoter.M1	Cluster_298.intron_varAcceptor.M1	0.007
23	75	Cluster_140.exon_promoter.M1	Cluster_112.exon_promoter.M1	0.034
23	76	Cluster_140.exon_promoter.M1	Cluster_112.exon_promoter.M2	0.009
23	77	Cluster_140.exon_promoter.M1	Cluster_112.exon_promoter.M3	0.006
23	78	Cluster_140.exon_promoter.M1	Cluster_112.exon_polyA.M1	0.003
23	79	Cluster_140.exon_promoter.M1	Cluster_112.exon_polyA.M2	0.022
23	80	Cluster_140.exon_promoter.M1	Cluster_112.exon_polyA.M3	0.032
23	81	Cluster_140.exon_promoter.M1	Cluster_112.exon_polyA.M4	0.032
23	82	Cluster_140.exon_promoter.M1	Cluster_112.exon_polyA.M5	0.068
23	83	Cluster_140.exon_promoter.M1	Cluster_112.exon_polyA.M6	0.016
23	84	Cluster_140.exon_promoter.M1	Cluster_112.exon_polyA.M7	0.083
23	85	Cluster_140.exon_promoter.M1	Cluster_39.exon_variant.M1	0.029
23	86	Cluster_140.exon_promoter.M1	Cluster_39.intron_varAcceptor.M1	0.036
23	87	Cluster_140.exon_promoter.M1	Cluster_104.exon_altAcceptor.M1	0.034
23	88	Cluster_140.exon_promoter.M1	Cluster_104.exon_altAcceptor.M2	0.014
23	89	Cluster_140.exon_promoter.M1	Cluster_221.exon_altAcceptor.M1	0.022
23	90	Cluster_140.exon_promoter.M1	Cluster_221.exon_altAcceptor.M2	0.072
23	91	Cluster_140.exon_promoter.M1	Cluster_221.exon_altAcceptor.M3	0.027
23	92	Cluster_140.exon_promoter.M1	Cluster_204.intron_altAcceptor.M1	0.006
23	93	Cluster_140.exon_promoter.M1	Cluster_204.exon_polyA.M1	0.017
23	94	Cluster_140.exon_promoter.M1	Cluster_204.exon_polyA.M2	0.050
23	95	Cluster_140.exon_promoter.M1	Cluster_204.exon_polyA.M3	0.008
23	96	Cluster_140.exon_promoter.M1	Cluster_204.exon_polyA.M4	0.010
23	97	Cluster_140.exon_promoter.M1	Cluster_204.exon_polyA.M5	0.014
23	98	Cluster_140.exon_promoter.M1	Cluster_280.intron_altDonor.M1	0.040
23	99	Cluster_140.exon_promoter.M1	Cluster_144.exon_polyA.M1	0.021
23	100	Cluster_140.exon_promoter.M1	Cluster_144.exon_polyA.M2	0.041
23	101	Cluster_140.exon_promoter.M1	Cluster_144.exon_polyA.M3	0.014
23	102	Cluster_140.exon_promoter.M1	Cluster_144.exon_polyA.M4	0.050
23	103	Cluster_140.exon_promoter.M1	Cluster_144.exon_polyA.M5	0.106
23	104	Cluster_140.exon_promoter.M1	Cluster_144.exon_polyA.M6	0.016
24	25	Cluster_140.exon_promoter.M2	Cluster_140.exon_promoter.M3	0.011
24	26	Cluster_140.exon_promoter.M2	Cluster_2.exon_altAcceptor.M1	0.024
24	27	Cluster_140.exon_promoter.M2	Cluster_2.exon_altAcceptor.M2	0.083
24	28	Cluster_140.exon_promoter.M2	Cluster_2.exon_altAcceptor.M3	0.021
24	29	Cluster_140.exon_promoter.M2	Cluster_2.intron_altAcceptor.M1	0.011
24	31	Cluster_140.exon_promoter.M2	Cluster_34.exon_promoter.M1	0.004
24	32	Cluster_140.exon_promoter.M2	Cluster_185.intron_varDonor.M1	0.023
24	33	Cluster_140.exon_promoter.M2	Cluster_41.intron_varDonor.M1	0.019
24	34	Cluster_140.exon_promoter.M2	Cluster_41.intron_varDonor.M2	0.020
24	35	Cluster_140.exon_promoter.M2	Cluster_41.intron_varDonor.M3	0.007
24	36	Cluster_140.exon_promoter.M2	Cluster_41.intron_varDonor.M4	0.002
24	37	Cluster_140.exon_promoter.M2	Cluster_41.intron_varDonor.M5	0.077
24	38	Cluster_140.exon_promoter.M2	Cluster_41.exon_variant.M1	0.021
24	39	Cluster_140.exon_promoter.M2	Cluster_41.intron_varAcceptor.M1	0.001
24	40	Cluster_140.exon_promoter.M2	Cluster_3.intron_altAcceptor.M1	0.023
24	41	Cluster_140.exon_promoter.M2	Cluster_3.intron_altAcceptor.M2	0.092
24	42	Cluster_140.exon_promoter.M2	Cluster_3.intron_altAcceptor.M3	0.039
24	44	Cluster_140.exon_promoter.M2	Cluster_187.intron_promoter.M1	0.001
24	45	Cluster_140.exon_promoter.M2	Cluster_187.intron_promoter.M2	0.001
24	47	Cluster_140.exon_promoter.M2	Cluster_123.exon_altDonor.M1	0.023
24	48	Cluster_140.exon_promoter.M2	Cluster_123.exon_altDonor.M2	0.174
24	49	Cluster_140.exon_promoter.M2	Cluster_123.intron_promoter.M1	0.027
24	50	Cluster_140.exon_promoter.M2	Cluster_123.exon_promoter.M1	0.006
24	52	Cluster_140.exon_promoter.M2	Cluster_123.exon_promoter.M3	0.011
24	53	Cluster_140.exon_promoter.M2	Cluster_123.exon_promoter.M4	0.008
24	54	Cluster_140.exon_promoter.M2	Cluster_123.exon_promoter.M5	0.063
24	55	Cluster_140.exon_promoter.M2	Cluster_123.exon_promoter.M6	0.011
24	56	Cluster_140.exon_promoter.M2	Cluster_160.exon_altAcceptor.M1	0.014
24	57	Cluster_140.exon_promoter.M2	Cluster_160.exon_polyA.M1	0.007
24	58	Cluster_140.exon_promoter.M2	Cluster_160.exon_polyA.M2	0.006
24	59	Cluster_140.exon_promoter.M2	Cluster_160.exon_polyA.M3	0.026
24	60	Cluster_140.exon_promoter.M2	Cluster_160.exon_polyA.M4	0.059
24	61	Cluster_140.exon_promoter.M2	Cluster_160.exon_polyA.M5	0.013
24	62	Cluster_140.exon_promoter.M2	Cluster_160.exon_polyA.M6	0.002
24	63	Cluster_140.exon_promoter.M2	Cluster_160.exon_polyA.M7	0.007
24	64	Cluster_140.exon_promoter.M2	Cluster_53.exon_promoter.M1	0.396
24	65	Cluster_140.exon_promoter.M2	Cluster_53.exon_promoter.M2	0.013
24	66	Cluster_140.exon_promoter.M2	Cluster_53.exon_promoter.M3	0.008
24	67	Cluster_140.exon_promoter.M2	Cluster_53.exon_promoter.M4	0.020
24	68	Cluster_140.exon_promoter.M2	Cluster_53.exon_promoter.M5	0.399
24	70	Cluster_140.exon_promoter.M2	Cluster_139.intron_promoter.M1	0.018
24	71	Cluster_140.exon_promoter.M2	Cluster_139.exon_promoter.M1	0.043
24	72	Cluster_140.exon_promoter.M2	Cluster_139.exon_promoter.M2	0.008
24	73	Cluster_140.exon_promoter.M2	Cluster_139.exon_altAcceptor.M1	0.126
24	74	Cluster_140.exon_promoter.M2	Cluster_298.intron_varAcceptor.M1	0.046
24	76	Cluster_140.exon_promoter.M2	Cluster_112.exon_promoter.M2	0.266
24	77	Cluster_140.exon_promoter.M2	Cluster_112.exon_promoter.M3	0.016
24	78	Cluster_140.exon_promoter.M2	Cluster_112.exon_polyA.M1	0.008
[truncated: 2,844 more rows]
