# Supplementary material for: Chronic cocaine-regulated epigenomic changes in mouse nucleus accumbens
Source: Genome Biol. 2014 Apr 22;15(4):R65. doi: 10.1186/gb-2014-15-4-r65 (PMC4073058; doi:10.1186/gb-2014-15-4-r65)
Supplement: Additional file 20 — Motif intermediate results. This zip file contains the textual outputs from motif analysis. The motifs found by MEME [42] were first combined using the Bayesian motif clustering [79] method and then matched with known motifs. Further explanations are provided in the enclosed README file. [file gb-2014-15-4-r65-S20.zip › motif/BMC/intragenic.dp.chain1.iters1000.input]

MOTIF 0	Cluster_29.intron_promoter.M1	10
A	   0   4   7  10   0   0   1   2   9   9
C	   0   0   0   0   3   4   0   0   0   0
G	   2   6   3   0   6   0   3   5   0   0
T	   8   0   0   0   1   6   6   3   1   1
MOTIF 1	Cluster_29.exon_promoter.M1	10
A	  13   2   0   0   3   2  28   0   1   9
C	   0   1  31   2   0  24   1   0  22  20
G	   0  26   1   0  29   6   0  32   5   3
T	  19   3   0  30   0   0   3   0   4   0
MOTIF 2	Cluster_29.exon_promoter.M2	10
A	   0   0   9   5   0   0   0   0   0   0
C	   0   0   6   0  15  15   0   0   3   0
G	   0  15   0   0   0   0  10  15  12   0
T	  15   0   0  10   0   0   5   0   0  15
MOTIF 3	Cluster_29.exon_promoter.M3	10
A	   0   0   0   0   0   0  26   0   1   3
C	  22  24  17   0   0   2   0   0  19  23
G	   4   2   0  18  26  24   0  26   0   0
T	   0   0   9   8   0   0   0   0   6   0
MOTIF 4	Cluster_29.exon_promoter.M4	10
A	   7  25   0   3   0   2  21   1   1   0
C	   0   0   0  21  25   0   3   0  18   4
G	  18   0  25   1   0  23   0  17   0  17
T	   0   0   0   0   0   0   1   7   6   4
MOTIF 5	Cluster_29.exon_promoter.M5	10
A	   7  13   0   0   1   0  10  22   5  19
C	   0   0  21   0   0  11   0   0   0   0
G	  14   9   0   0  14   6  12   0  16   3
T	   1   0   1  22   7   5   0   0   1   0
MOTIF 6	Cluster_192.exon_promoter.M1	10
A	   9   0   0   3   0   0   0   0  11   0
C	   0  11   2   0  11   2   0   9   0   0
G	   0   0   0   0   0   9   1   2   0   0
T	   2   0   9   8   0   0  10   0   0  11
MOTIF 7	Cluster_192.exon_promoter.M2	10
A	   0   0   8   0   1  12   0   1   1  12
C	   2  47  12   0  43  12   0  46  28  14
G	  45   0   5  47   3  15  47   0  10   4
T	   0   0  22   0   0   8   0   0   8  17
MOTIF 8	Cluster_192.exon_promoter.M3	10
A	  19   2   1   9  20   0   2   0   5   1
C	   1   2   3  11   0   0   0   0   0  18
G	   0  13  16   0   0  20   0  20  15   1
T	   0   3   0   0   0   0  18   0   0   0
MOTIF 9	Cluster_192.exon_promoter.M4	10
A	   0   6   0   1   0   6   0   0   3   0
C	   2   0   0   0   0  12  14   0  14   3
G	   0  12   0  14  18   0   4   0   1  15
T	  16   0  18   3   0   0   0  18   0   0
MOTIF 10	Cluster_192.exon_promoter.M5	10
A	   0   1   0  11   0   0   0  22   0   7
C	   0   5  10   8   0   0   0   0   5   0
G	  22  16   0   3   0  22  22   0  17  11
T	   0   0  12   0  22   0   0   0   0   4
MOTIF 11	Cluster_192.exon_promoter.M6	10
A	   0   0  20   8   3  22   0   0  29   0
C	  18  28   0   0  24   0   0  15   1   0
G	   4   2   6  22   3   0  30  14   0  26
T	   8   0   4   0   0   8   0   1   0   4
MOTIF 12	Cluster_192.exon_promoter.M7	10
A	   0  11   3   0   0   1   0  11   0  10
C	   0   0   0   9  11   0   0   0   0   1
G	  11   0   8   0   0  10  11   0  11   0
T	   0   0   0   2   0   0   0   0   0   0
MOTIF 13	Cluster_192.exon_promoter.M8	10
A	   6   0   6   4   0   0   0   0   0   0
C	   0   6   0   0   2   6   0   6   0   0
G	   0   0   0   2   0   0   0   0   0   5
T	   0   0   0   0   4   0   6   0   6   1
MOTIF 14	Cluster_192.exon_promoter.M9	10
A	   0   0   5   0   0   0   0   0   5   0
C	   5   0   0   0   5   0   0   5   0   0
G	   0   0   0   5   0   5   0   0   0   0
T	   0   5   0   0   0   0   5   0   0   5
MOTIF 15	Cluster_192.intron_altDonor.M1	8
A	   0   0  11   0   2   0   7   6
C	   8  11   0   0   0   0   0   0
G	   3   0   0  11   3  11   4   5
T	   0   0   0   0   6   0   0   0
MOTIF 16	Cluster_269.intron_varDonor.M1	8
A	   0   0   8  16   0   0  10   2
C	   0   0   0   0   0   0   4  10
G	  16   0   8   0  16   0   0   1
T	   0  16   0   0   0  16   2   3
MOTIF 17	Cluster_269.intron_promoter.M1	6
A	   0   0  19  47   2   7
C	   0   0   0   0   0  13
G	  47   0  28   0  45   7
T	   0  47   0   0   0  20
MOTIF 18	Cluster_269.exon_variant.M1	10
A	   1  16   0   5  11   3   0   0  12   1
C	  12   2   1   1   3   1   7  18   0   0
G	   5   0  17   5   3  14   7   0   1  17
T	   0   0   0   7   1   0   4   0   5   0
MOTIF 19	Cluster_269.exon_promoter.M1	10
A	   8   0   0  36   0   0   5  23   7  14
C	   0  32  36   0   0   3   0   7  11   0
G	  18   4   0   0   0  33  31   0  17  14
T	  10   0   0   0  36   0   0   6   1   8
MOTIF 20	Cluster_269.exon_promoter.M2	10
A	   1   0   0   1   0   0   0   2   6   3
C	   0   0  24   0   0  20   0  13  18   0
G	   1   9   0   0  18   0   6   2   0   0
T	  23  16   1  24   7   5  19   8   1  22
MOTIF 21	Cluster_269.exon_promoter.M3	9
A	   0  41   0   4  47   0   0  24   3
C	  37   0   7  61   0   3  65   8   0
G	  28   4  51   0   1  62   0  15  62
T	   0  20   7   0  17   0   0  18   0
MOTIF 22	Cluster_279.intron_varAcceptor.M1	10
A	   0   1   0   7   0   7   2   4   1   0
C	   6   7   8   1   8   1   3   4   7   8
G	   1   0   0   0   0   0   0   0   0   0
T	   1   0   0   0   0   0   3   0   0   0
MOTIF 23	Cluster_140.exon_promoter.M1	10
A	   0  14  10   0  16   1   2   1   0   0
C	  14   0   5   4   0   0   0   2  14   5
G	   2   2   1   8   0   1  13  13   2  11
T	   0   0   0   4   0  14   1   0   0   0
MOTIF 24	Cluster_140.exon_promoter.M2	10
A	   0   1   0   1   3   3   0   0   0   0
C	   0  14   3   1   5   3   0  15   6   0
G	  16   2   0   6   7   0  15   2   0  17
T	   1   0  14   9   2  11   2   0  11   0
MOTIF 25	Cluster_140.exon_promoter.M3	10
A	   1   0   0   6   0   0   7   7   0   4
C	   0   7   7   0   0   4   0   0   6   3
G	   0   0   0   0   2   3   0   0   1   0
T	   6   0   0   1   5   0   0   0   0   0
MOTIF 26	Cluster_2.exon_altAcceptor.M1	10
A	   3   0   0   0   1   3   1   3   2   0
C	   0   0   0  14  10   0  13   8   1   9
G	   0   1   8   0   0   0   0   1   8   5
T	  11  13   6   0   3  11   0   2   3   0
MOTIF 27	Cluster_2.exon_altAcceptor.M2	10
A	   5   0   0   0   0   0   0   0   0   1
C	   1   6   0   1   5   2   0   0   0   0
G	   0   0   0   5   0   0   0   0   6   0
T	   0   0   6   0   1   4   6   6   0   5
MOTIF 28	Cluster_2.exon_altAcceptor.M3	10
A	   0   8   9   0   1   5   0  14   0  12
C	   0   2   0   2  10   1   8   1   0   0
G	  15   5   0  13   0   1   7   0  14   1
T	   0   0   6   0   4   8   0   0   1   2
MOTIF 29	Cluster_2.intron_altAcceptor.M1	10
A	   0   0   2   0   7   4   4   0   7   3
C	   7   6   0   6   0   0   0   6   0   0
G	   0   1   0   0   0   3   3   1   0   4
T	   0   0   5   1   0   0   0   0   0   0
MOTIF 30	Cluster_34.intron_promoter.M1	8
A	   0   0   3  23   0   4   5   8
C	   0   0   0   0   0   0   4   9
G	  24   0  21   0  24   6  15   7
T	   0  24   0   1   0  14   0   0
MOTIF 31	Cluster_34.exon_promoter.M1	10
A	   3  34   3   0  31   0   0   8   0   0
C	   7   0   0  12   3   0  33   7  10   1
G	  24   0  31  22   0  29   1   0  21  33
T	   0   0   0   0   0   5   0  19   3   0
MOTIF 32	Cluster_185.intron_varDonor.M1	10
A	   0   0  11   0   7   4   1   0   0   1
C	  16  16   1   4   9   5   6  13   0   1
G	   0   0   0  12   0   0   1   0   0  13
T	   0   0   4   0   0   7   8   3  16   1
MOTIF 33	Cluster_41.intron_varDonor.M1	8
A	   0   3   1   0   0   0   4   0
C	   0   0  11  12   0   3   1   6
G	  11   0   0   0   0   9   0   6
T	   1   9   0   0  12   0   7   0
MOTIF 34	Cluster_41.intron_varDonor.M2	10
A	  10   0   3   2   1   0   2   1   7   9
C	   0   0   0   3   0   0   0   0   3   0
G	   0   9   0   0   0   9   7   9   0   0
T	   0   1   7   5   9   1   1   0   0   1
MOTIF 35	Cluster_41.intron_varDonor.M3	10
A	   0   7   0   0   0   3   1   0   7   0
C	   6   0   4   1   0   1   0   7   0   7
G	   0   0   1   6   0   2   0   0   0   0
T	   1   0   2   0   7   1   6   0   0   0
MOTIF 36	Cluster_41.intron_varDonor.M4	10
A	   5  13   0   5   1   4   6   7   2   9
C	   8   0   0   0   0   8   1   5  11   4
G	   0   0  13   7  12   0   2   0   0   0
T	   0   0   0   1   0   1   4   1   0   0
MOTIF 37	Cluster_41.intron_varDonor.M5	10
A	   0   1   0   4   0   0   0   1   0   0
C	   5   0   0   0   7   0   0   4   0   1
G	   0   0   0   1   0   0   5   0   0   0
T	   2   6   7   2   0   7   2   2   7   6
MOTIF 38	Cluster_41.exon_variant.M1	10
A	   0   2  10   4   6   2   0   0   9   1
C	   0   0   3   2   0   0   0   0   0   2
G	   9  12   0   4   8   0  11  14   2  11
T	   5   0   1   4   0  12   3   0   3   0
MOTIF 39	Cluster_41.intron_varAcceptor.M1	10
A	   7   6   7   5   2   7   7   5   2   7
C	   0   1   0   1   0   0   0   0   2   0
G	   0   0   0   0   1   0   0   0   3   0
T	   0   0   0   1   4   0   0   2   0   0
MOTIF 40	Cluster_3.intron_altAcceptor.M1	9
A	   0  25   0   0   9   0   2   3   0
C	  36   0   2  35   4  28  15  19   0
G	   1   0  28   0   0   0   2   7   2
T	   0  12   7   2  24   9  18   8  35
MOTIF 41	Cluster_3.intron_altAcceptor.M2	6
A	   0   0   0   0   0   0
C	  28  35   0   0   0  11
G	   7   0   0  35  10  24
T	   0   0  35   0  25   0
MOTIF 42	Cluster_3.intron_altAcceptor.M3	10
A	   3   2  18   0   6  12  13   0   1  18
C	   0  13   0   0   7   6   0   0  11   0
G	   9   3   0  18   0   0   3  17   6   0
T	   6   0   0   0   5   0   2   1   0   0
MOTIF 43	Cluster_187.intron_varDonor.M1	6
A	   0   0   8  19   0   0
C	   0   0   0   0   0   0
G	  19   0  11   0  19   0
T	   0  19   0   0   0  19
MOTIF 44	Cluster_187.intron_promoter.M1	7
A	   0   0  14  52   0   0  10
C	   0   0   0   0   0  20  12
G	  52   0  38   0  52   9  30
T	   0  52   0   0   0  23   0
MOTIF 45	Cluster_187.intron_promoter.M2	10
A	   2   2   2   2   2   2   1   2   2   1
C	   0   0   0   0   0   0   0   0   0   0
G	   0   0   0   0   0   0   0   0   0   0
T	   0   0   0   0   0   0   1   0   0   1
MOTIF 46	Cluster_187.exon_promoter.M1	10
A	  11  12   0  12   0   6   0   7   0  12
C	   1   0   3   0   0   0   1   0   1   0
G	   0   0   9   0   9   0  11   0  11   0
T	   0   0   0   0   3   6   0   5   0   0
MOTIF 47	Cluster_123.exon_altDonor.M1	10
A	   4   0   1   3  12   0   0   0   0  10
C	  14   2   1   0   0   4   8  10  22  12
G	   4   0  20  19   6  18   1   5   0   0
T	   0  20   0   0   4   0  13   7   0   0
MOTIF 48	Cluster_123.exon_altDonor.M2	8
A	   7   2   3   0  22   3   3  17
C	   0  13   0   0   0   0   3   0
G	  15   7   1  22   0  19  13   5
T	   0   0  18   0   0   0   3   0
MOTIF 49	Cluster_123.intron_promoter.M1	10
A	   0   0   0   0   3   3   0   0   0   0
C	   3   0  12   1   7   0   3   0   0   1
G	   0   0   0   0   0   4   7   0   9   1
T	  10  13   1  12   3   6   3  13   4  11
MOTIF 50	Cluster_123.exon_promoter.M1	10
A	  10   1  11   9   0   0   0   0   0   0
C	   0   1   0   2   0   0   0  10   3   0
G	   0   8   0   0   2   0   0   0   7   0
T	   1   1   0   0   9  11  11   1   1  11
MOTIF 51	Cluster_123.exon_promoter.M2	10
A	   9  10   0   7   0   0   0   0   8   0
C	   0   0   0   0   8   6   0  10   2   0
G	   1   0  10   0   1   0   0   0   0   0
T	   0   0   0   3   1   4  10   0   0  10
MOTIF 52	Cluster_123.exon_promoter.M3	10
A	   0   0   6   6   0   0   0   0   0   0
C	   0   0   0   0   6   6   0   0   0   0
G	   0   0   0   0   0   0   6   6   0   0
T	   6   6   0   0   0   0   0   0   6   6
MOTIF 53	Cluster_123.exon_promoter.M4	10
A	   0  11   0   0   0   0   0  11  11   0
C	  11   0   0   3   5   0  11   0   0  11
G	   0   0   0   8   6   6   0   0   0   0
T	   0   0  11   0   0   5   0   0   0   0
MOTIF 54	Cluster_123.exon_promoter.M5	10
A	   0   0   0   0   0   0   0   0   2   0
C	   0  20   0  18   5   0   7   3  17   0
G	  16   0   0   2   6  20   0  17   1   0
T	   4   0  20   0   9   0  13   0   0  20
MOTIF 55	Cluster_123.exon_promoter.M6	10
A	   0   0   0   5   2   8   3   0  15   0
C	   0  19   5  14  14   0   9  19   0   0
G	   0   0   0   0   0   6   7   0   0   0
T	  19   0  14   0   3   5   0   0   4  19
MOTIF 56	Cluster_160.exon_altAcceptor.M1	7
A	   0   1   0   0   0   0   5
C	   0   0   0   5   5   5   0
G	   0   1   0   0   0   0   0
T	   5   3   5   0   0   0   0
MOTIF 57	Cluster_160.exon_polyA.M1	10
A	   0   0   9   0   0   0   4   0   0   2
C	   9   2   0   0   0   4   4   9   0   0
G	   0   0   0   1   9   5   1   0   0   6
T	   0   7   0   8   0   0   0   0   9   1
MOTIF 58	Cluster_160.exon_polyA.M2	10
A	   0   5   0   5   5   0   0   0   0   5
C	   0   0   0   0   0   0   0   0   0   0
G	   0   0   5   0   0   5   0   0   5   0
T	   5   0   0   0   0   0   5   5   0   0
MOTIF 59	Cluster_160.exon_polyA.M3	10
A	   0   0   0   1   8   5   0   0   0   0
C	   0   6   7   8   1   1   0   1   0   9
G	   9   3   1   0   0   0   8   8   0   0
T	   0   0   1   0   0   3   1   0   9   0
MOTIF 60	Cluster_160.exon_polyA.M4	10
A	   0   0   2   6   0   0   0   0   1   7
C	   8   8   6   0   8   8   8   1   0   0
G	   0   0   0   2   0   0   0   0   7   1
T	   0   0   0   0   0   0   0   7   0   0
MOTIF 61	Cluster_160.exon_polyA.M5	10
A	   0   2   3   2   0   0   0   0   7   0
C	   0   0   1   0   0   0   2   8   0   0
G	   0   6   0   6   8   8   0   0   0   8
T	   8   0   4   0   0   0   6   0   1   0
MOTIF 62	Cluster_160.exon_polyA.M6	10
A	   0   3   7   0   3   6   1   8   0   0
C	   8   0   1   3   0   2   7   0   0   0
G	   0   0   0   0   0   0   0   0   0   8
T	   0   5   0   5   5   0   0   0   8   0
MOTIF 63	Cluster_160.exon_polyA.M7	10
A	   0   7   1   7   3   0   4   7   6   7
C	   0   0   0   0   0   0   0   0   0   0
G	   7   0   6   0   2   7   3   0   1   0
T	   0   0   0   0   2   0   0   0   0   0
MOTIF 64	Cluster_53.exon_promoter.M1	10
A	   0   0   1   1   0   0   0   0   2   0
C	   0  14   3   0  13   1   0  14   0   0
G	  14   0  10   3   1   0  13   0   0  14
T	   0   0   0  10   0  13   1   0  12   0
MOTIF 65	Cluster_53.exon_promoter.M2	10
A	  12   0   0   0   0   0   0   0   1   0
C	   1   9  13   2  14   0   2   2  11   0
G	   0   5   0   0   0   0  10   1   0   2
T	   1   0   1  12   0  14   2  11   2  12
MOTIF 66	Cluster_53.exon_promoter.M3	10
A	  12   0   0   3   0   0   0   0   0  12
C	   0   8  10   1  10  10  11   0  12   0
G	   0   4   0   0   0   0   0   2   0   0
T	   0   0   2   8   2   2   1  10   0   0
MOTIF 67	Cluster_53.exon_promoter.M4	10
A	   0   0   1   0   1   0   0   7   0   0
C	   7   0   0   0   0   7   0   0   7   7
G	   0   0   0   0   6   0   0   0   0   0
T	   0   7   6   7   0   0   7   0   0   0
MOTIF 68	Cluster_53.exon_promoter.M5	10
A	   0   3   0   3   0   0   0   0   0   0
C	  10   2   2   0   0   9   0   0   0   0
G	   0   0   8   6  10   1   0  10   9  10
T	   0   5   0   1   0   0  10   0   1   0
MOTIF 69	Cluster_53.exon_promoter.M6	6
A	  11   0   2  13   0   0
C	   2   0   0   0   0   0
G	   0  13  11   0  12   3
T	   0   0   0   0   1  10
MOTIF 70	Cluster_139.intron_promoter.M1	10
A	   0   0   0   2   0   0   1   0   0   0
C	   0   0   0   3   3   4   0   0   4   0
G	   0   0   0   0   0   0   2   0   1   0
T	   5   5   5   0   2   1   2   5   0   5
MOTIF 71	Cluster_139.exon_promoter.M1	10
A	   0  17   3   1   0   1   0   8   0  10
C	  44   0   0  42  16  23  41   0   3  22
G	   0   4  41   0   0  16   0   0  41   7
T	   0  23   0   1  28   4   3  36   0   5
MOTIF 72	Cluster_139.exon_promoter.M2	10
A	   0   3   0   0   0   3  15  13   0   2
C	   0   0   5   0   0  13   0   0  11   0
G	  13   0  10   3   0   0   0   0   5   0
T	   3  13   1  13  16   0   1   3   0  14
MOTIF 73	Cluster_139.exon_altAcceptor.M1	8
A	   0   0   0   6   0   0   0   0
C	   0   0   5   0   2   7   0   2
G	   1   8   3   0   6   0   0   6
T	   7   0   0   2   0   1   8   0
MOTIF 74	Cluster_298.intron_varAcceptor.M1	10
A	   1   0   0   0   2   0   5   1   0   0
C	   0  14  14   0   0   7   4  13   0   0
G	  15   2   2   3   0   5   6   1   0  14
T	   0   0   0  13  14   4   1   1  16   2
MOTIF 75	Cluster_112.exon_promoter.M1	10
A	  35  16  18  21   1  33  43   5  13  37
C	   0   1   0   0   5   0   0   3   9   0
G	   0  18  25  17  37  10   0  35  21   6
T	   8   8   0   5   0   0   0   0   0   0
MOTIF 76	Cluster_112.exon_promoter.M2	9
A	   0  11  26   0   0  15   1   0   1
C	   4  58   4   0  72   0  32  56  11
G	  62   0   9  59   0   0  39   3   9
T	   6   3  33  13   0  57   0  13  51
MOTIF 77	Cluster_112.exon_promoter.M3	10
A	   0   0   0   0   2   3   0   0   0   0
C	   0   0   0   0   1   0   2   0   0   0
G	   2   0   0   0   0   0   0   0   1   0
T	   5   7   7   7   4   4   5   7   6   7
MOTIF 78	Cluster_112.exon_polyA.M1	10
A	   0   0   0  10   1   0   1   2   0   0
C	   0   0   0   0   2   0   0   0   0   0
G	   0   1   0   0   6   0   0   1   0   0
T	  31  30  31  21  22  31  30  28  31  31
MOTIF 79	Cluster_112.exon_polyA.M2	10
A	  30  23  28  23  23  25  30  25  30  30
C	   0   3   0   0   6   0   0   5   0   0
G	   0   4   2   7   0   5   0   0   0   0
T	   0   0   0   0   1   0   0   0   0   0
MOTIF 80	Cluster_112.exon_polyA.M3	8
A	   1  31   0   1  33   0  13  15
C	  29   0   1  32   0   0  20  18
G	   3   0  32   0   0  33   0   0
T	   0   2   0   0   0   0   0   0
MOTIF 81	Cluster_112.exon_polyA.M4	10
A	  25   2  33   0  27   0  31   7  33   0
C	   0  31   0  17   0  16   1  26   0  18
G	   5   0   0  16   6  17   0   0   0  13
T	   3   0   0   0   0   0   1   0   0   2
MOTIF 82	Cluster_112.exon_polyA.M5	10
A	   0   0  10   0   3  17   0   1   0   0
C	  23  14  12  23  16   0  23  22  17  23
G	   0   0   0   0   0   0   0   0   0   0
T	   0   9   1   0   4   6   0   0   6   0
MOTIF 83	Cluster_112.exon_polyA.M6	10
A	   1   0   0  15   0   0   0   0   0   0
C	   3  13  23   0   0  20  23   0   0   0
G	  12   0   0   0  16   3   0   0  23  23
T	   7  10   0   8   7   0   0  23   0   0
MOTIF 84	Cluster_112.exon_polyA.M7	10
A	   0  30   0   6  14  33   0  16   7   5
C	  22   0   0   4  19   0   0   0   0   5
G	  11   3  32  23   0   0  33   0  26  23
T	   0   0   1   0   0   0   0  17   0   0
MOTIF 85	Cluster_39.exon_variant.M1	10
A	   0   2   0   0   1   8   0   7   9   8
C	  19   0   6  30  11   0  23  25   4   4
G	   4   4  19   0   0   0   4   0   8  20
T	   9  26   7   2  20  24   5   0  11   0
MOTIF 86	Cluster_39.intron_varAcceptor.M1	8
A	   0   3   0   0   0   6   2   0
C	  17  10  18   0   7  10  16   8
G	   1   0   0   0  11   2   0   0
T	   0   5   0  18   0   0   0  10
MOTIF 87	Cluster_104.exon_altAcceptor.M1	6
A	   0   0   2   1  13   2
C	  13   0   0  12   0   0
G	   0   0  11   0   0  11
T	   0  13   0   0   0   0
MOTIF 88	Cluster_104.exon_altAcceptor.M2	10
A	   8   0   1   0   0   6   9   1   3  13
C	   0   4  11   0   0   0   0   3   7   0
G	   0   9   0   0  13   7   4   7   1   0
T	   5   0   1  13   0   0   0   2   2   0
MOTIF 89	Cluster_221.exon_altAcceptor.M1	10
A	   4   5   3   1  16   0   4  16  13   6
C	  13   0   0  18   0   0   5   3   5   9
G	   0   0  14   0   0  19  10   0   1   0
T	   2  14   2   0   3   0   0   0   0   4
MOTIF 90	Cluster_221.exon_altAcceptor.M2	10
A	   0   0   7   8   0   8   9   8   0   9
C	   0   2   1   0   3   1   0   1   0   0
G	   0   7   0   0   6   0   0   0   9   0
T	   9   0   1   1   0   0   0   0   0   0
MOTIF 91	Cluster_221.exon_altAcceptor.M3	10
A	   0   4   0   0   0   3   1   2   0   0
C	   5   0   0  10   2   7   4   0   0   0
G	   5   0   0   0   0   0   5   0  10   9
T	   0   6  10   0   8   0   0   8   0   1
MOTIF 92	Cluster_204.intron_altAcceptor.M1	6
A	   0   0   0   0   0   2
C	   0   0  15   0  15   9
G	   0   5   0   0   0   0
T	  15  10   0  15   0   4
MOTIF 93	Cluster_204.exon_polyA.M1	10
A	  19   2  25   0   0   4   0   1  14   2
C	   2   6   0   0  25   0   0   3   0   5
G	   5  18   1  22   0   0  26  22  12  13
T	   0   0   0   4   1  22   0   0   0   6
MOTIF 94	Cluster_204.exon_polyA.M2	10
A	   4  12  11   0   7   0  18   0  21   0
C	  20   3   0   0  16  26   2   4   0   2
G	   0   0  13  26   3   0   0  22   4  24
T	   2  11   2   0   0   0   6   0   1   0
MOTIF 95	Cluster_204.exon_polyA.M3	10
A	   6   0   1  10   0  10  14  14  14   8
C	   0   0   0   0   0   0   0   0   0   2
G	   0   0   0   0   0   0   0   0   0   0
T	   8  14  13   4  14   4   0   0   0   4
MOTIF 96	Cluster_204.exon_polyA.M4	10
A	   1   0   0   4   4  14   1   0   3   0
C	  10   7  17   0   0   0   0  22   0   0
G	   3   0   3   2  18   1  21   0   0  22
T	   8  15   2  16   0   7   0   0  19   0
MOTIF 97	Cluster_204.exon_polyA.M5	8
A	   0   0   0   0   2  22   0   0
C	  12  22   0   0  21   1   2  19
G	   9   1   0  15   0   0  21   4
T	   2   0  23   8   0   0   0   0
MOTIF 98	Cluster_280.intron_altDonor.M1	10
A	   1   0   2   8   0   0   2   8   4   0
C	   7   0   0   0   0   8   5   0   0   1
G	   0   0   6   0   8   0   0   0   4   7
T	   0   8   0   0   0   0   1   0   0   0
MOTIF 99	Cluster_144.exon_polyA.M1	10
A	   2   0   1   1   0   0   6   0   9   0
C	  27  28   0  18   0  10  17  26   3   8
G	   0   1   1   9   0  17   4   0   1  19
T	   0   0  27   1  29   2   2   3  16   2
MOTIF 100	Cluster_144.exon_polyA.M2	10
A	  10  28   2  29   0  14  13   2   0   5
C	  11   0  14   0   0   0   0   0  24  15
G	   8   0  13   0  29  15  15  24   5   0
T	   0   1   0   0   0   0   1   3   0   9
MOTIF 101	Cluster_144.exon_polyA.M3	8
A	   0   0   0   6   3   0   1   4
C	   0  11  29  22   0   0   0  16
G	  16  18   0   0   0  27  28   0
T	  13   0   0   1  26   2   0   9
MOTIF 102	Cluster_144.exon_polyA.M4	10
A	   0  10   3  29   1   0   5   5   0   0
C	  20  18  25   0   3  27   0   6  17  29
G	   7   0   0   0  20   2   0   8   0   0
T	   2   1   1   0   5   0  24  10  12   0
MOTIF 103	Cluster_144.exon_polyA.M5	8
A	   0  16  25  22   0  25   5  27
C	  28  13   4   0   0   2   8   1
G	   0   0   0   7  29   0  16   1
T	   1   0   0   0   0   2   0   0
MOTIF 104	Cluster_144.exon_polyA.M6	10
A	   5   0   0   0   4   6   0  18   0   0
C	   0   6   0   1   9   0   0   0   0   0
G	  12  14  14  19   7   7  19   1  20  20
T	   3   0   6   0   0   7   1   1   0   0
