# Supplementary material for: Chronic cocaine-regulated epigenomic changes in mouse nucleus accumbens
Source: Genome Biol. 2014 Apr 22;15(4):R65. doi: 10.1186/gb-2014-15-4-r65 (PMC4073058; doi:10.1186/gb-2014-15-4-r65)
Supplement: Additional file 20 — Motif intermediate results. This zip file contains the textual outputs from motif analysis. The motifs found by MEME [42] were first combined using the Bayesian motif clustering [79] method and then matched with known motifs. Further explanations are provided in the enclosed README file. [file gb-2014-15-4-r65-S20.zip › motif/BMC/intergenic.dp.chain1.iters1000.input]

MOTIF 0	Cluster_192.intergenic_upstream.M1	20
A	  19  10  16  21   5  18   3  17  21  20  15  10   2   6  15   2  11   6   6  30
C	   9   0   0   0   9   8   0   0   0   2   0   0   3   0   1   7  10  17  19   0
G	   0   6  14   7  12   0  24  10   9   2  15  18   5  14   0   3   0   7   5   0
T	   2  14   0   2   4   4   3   3   0   6   0   2  20  10  14  18   9   0   0   0
MOTIF 1	Cluster_192.intergenic_upstream.M2	20
A	   6   0   8   0   0   6   0   0   7   2   0   6   0   0  10   0   0   0   5   0
C	  13   0  25  13   4  24   0   0  27  10   1  24   1  12  17   0   0  28   3   5
G	  25  44  10  29  40  14  44  42   5  24  43  14  43  27  11  44  44  16  36  39
T	   0   0   1   2   0   0   0   2   5   8   0   0   0   5   6   0   0   0   0   0
MOTIF 2	Cluster_192.intergenic_upstream.M3	20
A	   8   3   0   9   5  18  13  10   9  16  18   1   0   1   4  11   9   5   0   0
C	   9   8  24   0   9   6   5   0   9   9   5   8  13  11  18  16  15   0   9   1
G	   0   8   0   7  13   0   3   2   6   0   0   0   0  12   0   0   0   0   0   1
T	  10   8   3  11   0   3   6  15   3   2   4  18  14   3   5   0   3  22  18  25
MOTIF 3	Cluster_192.intergenic_upstream.M4	20
A	   1   0   8  18  21   0   0   3   0   5   4  20   0   2  18  12   9   0   8   9
C	  18   5   7   0   5   0   0  34   1  11   0   0  13  15  19  11   6  15   3  23
G	  34  47  26  35  27  51  53   6  39  34  49  33  40  36   2  30  38  36  42  21
T	   0   1  12   0   0   2   0  10  13   3   0   0   0   0  14   0   0   2   0   0
MOTIF 4	Cluster_192.intergenic_upstream.M5	20
A	   7   0   0   7   0   0   0   5   8   5   0   0   7   5   2   0   0   0   0  10
C	   0   0   5   0   0   5  10   3   0   0   3   0   3   0   0   2   8   8  10   0
G	   0  10   0   0   0   5   0   2   0   0   0  10   0   2   8   0   2   2   0   0
T	   3   0   5   3  10   0   0   0   2   5   7   0   0   3   0   8   0   0   0   0
MOTIF 5	Cluster_192.intergenic_upstream.M6	15
A	   0   0   6   2   0   2   0   2  20  21   0  21  12   4  12
C	   0  11   9  19  20   1   5   0   0   0   0   2   0  12   9
G	  13   6   0   0   2   0   0  12   0   0  23   0  11   6   2
T	  10   6   8   2   1  20  18   9   3   2   0   0   0   1   0
MOTIF 6	Cluster_192.intergenic_upstream.M7	20
A	   5   5   3   0   5   3   0   0   3   1   3   0   1   1   0  10   0   3  13   0
C	   1  13   1  15   6   0   3  10   0  14   6   8   0   0   0  10   6   4   4   0
G	  12   0   2   0   0  17  17  10   5   0   0   2   0   4   4   0   0   3   2  18
T	   2   2  14   5   9   0   0   0  12   5  11  10  19  15  16   0  14  10   1   2
MOTIF 7	Cluster_192.intergenic_upstream.M8	20
A	   0   0   0   0   0  10   0   0   0   0   0   0   0   0   0   2   3   0   0   0
C	   0   7   8   0   0   0   3   5   0   3   0   0   2   0   0   0   0   0   0   0
G	   0   3   0   0  10   0   7   5   6   0   4   0   6   6  10   3   3   0   2  10
T	  10   0   2  10   0   0   0   0   4   7   6  10   2   4   0   5   4  10   8   0
MOTIF 8	Cluster_192.intergenic_upstream.M9	20
A	   0  11   0   5   3  10  12   3   0   3   0   0   4  12   8   0   2   2   5   2
C	   2   0   0   0   0   0   0   0   4   2   0  12   8   0   0   0   5   3   0   0
G	   6   1  12   7   9   0   0   9   4   0   5   0   0   0   2  10   0   7   4  10
T	   4   0   0   0   0   2   0   0   4   7   7   0   0   0   2   2   5   0   3   0
MOTIF 9	Cluster_192.intergenic_upstream.M10	20
A	   0   2   0   0   2   9   0   0   0   0   0   3   0   0   6   3   0   0   1   0
C	  15  13   3  10   0   6   0  15   1  15   0   0  12  14   0   0   9  15   0   0
G	   0   0  12   2  13   0  15   0  14   0  14  12   3   1   4  12   2   0  14  13
T	   0   0   0   3   0   0   0   0   0   0   1   0   0   0   5   0   4   0   0   2
MOTIF 10	Cluster_192.intergenic_upstream.M11	20
A	   0   0   9   0   3   3   5   0   0   0  13   0   0   1   3  15   0   2   6   1
C	   8  13   7   0   8   7   1  12   0   0   0   2  16   0   2   0   5   3   1   3
G	   0   1   0  16   1   5   9   0  16  16   3  14   0   0   9   0  11   0   8  12
T	   8   2   0   0   4   1   1   4   0   0   0   0   0  15   2   1   0  11   1   0
MOTIF 11	Cluster_192.intergenic_upstream.M12	20
A	   5  26  17   5   7  10   9  11  24   4   0  18  16  14  18  20   7  44   7  22
C	  21   4   0   8   0  15   4   7   0   3   7  25   8   4  19   2   0   0   4   6
G	  17  12  26  29  23  14  31  19  20  37  31   1  20  26   7  17  37   0  32  16
T	   1   2   1   2  14   5   0   7   0   0   6   0   0   0   0   5   0   0   1   0
MOTIF 12	Cluster_192.intergenic_upstream.M13	20
A	   0   0   1   0   0   3   0  11   6   0   1  13   0   0   0   7   0   0   3   1
C	  12   0   5   9  12   0  12   0   0   4   0   0   0  11   0   5   1   0   4   1
G	   1  13   7   3   1  10   1   0   7   6  12   0  12   0  13   1  12  13   6  11
T	   0   0   0   1   0   0   0   2   0   3   0   0   1   2   0   0   0   0   0   0
MOTIF 13	Cluster_192.intergenic_upstream.M14	19
A	   8   8   8   4   0   5   4   8   0   1   5   0   0   2   2   2   1   0   6
C	   0   0   0   2   0   0   4   0   1   3   0   5   3   3   0   0   0   0   2
G	   0   0   0   2   5   3   0   0   0   2   0   2   0   2   0   4   1   2   0
T	   0   0   0   0   3   0   0   0   7   2   3   1   5   1   6   2   6   6   0
MOTIF 14	Cluster_192.intergenic_upstream.M15	20
A	   5   0   1   6   0   0   0   6   2   1   5   0   0   0   3   6   1   0   4   1
C	   0   0   3   0   3   6   6   0   0   0   0   0   0   2   3   0   0   0   1   0
G	   0   5   2   0   3   0   0   0   4   5   0   0   1   4   0   0   5   6   0   0
T	   1   1   0   0   0   0   0   0   0   0   1   6   5   0   0   0   0   0   1   5
MOTIF 15	Cluster_192.intergenic_upstream.M16	20
A	   3   0   0   0   5   3   6   0   0   0   0   3   0   0   0   0   0   0   2   0
C	   2   0   6   6   0   0   0   0   4   2   0   0   0   0   0   1   6   6   4   0
G	   0   5   0   0   0   2   0   6   0   0   6   3   6   6   0   5   0   0   0   0
T	   1   1   0   0   1   1   0   0   2   4   0   0   0   0   6   0   0   0   0   6
MOTIF 16	Cluster_192.intergenic_upstream.M17	15
A	   4   0   5   8   2   3   0   3   0   3   3   0   3   5   5
C	   0   0   0   0   1   1   1   0   0   5   1   5   0   2   1
G	   0   0   3   0   0   0   7   0   0   0   0   2   0   0   0
T	   4   8   0   0   5   4   0   5   8   0   4   1   5   1   2
MOTIF 17	Cluster_269.intergenic_upstream.M1	20
A	   2  17  14  15  10  18  17  21  15  21  16  14  15  12  19  21  17  15   8  17
C	   1   0   0   1   3   0   0   1   0   2   0  11   8   0   0   4   1   0   4   2
G	   3   8  11   1  12   4   3   0   8   0   9   0   2   1   6   0   1   7   3   3
T	  19   0   0   8   0   3   5   3   2   2   0   0   0  12   0   0   6   3  10   3
MOTIF 18	Cluster_269.intergenic_upstream.M2	20
A	   0   1   0   0   0   0   0   3  10   0   1   0   0   1  11   4   0   0   0   0
C	  46   6  50  30  40  25  52  25  22  28  38  34  40  51  21  23  46  48  42  50
G	   0  29   2  16   7   5   0   6  14  24   0   6  11   0  17  24   3   0   7   0
T	   6  16   0   6   5  22   0  18   6   0  13  12   1   0   3   1   3   4   3   2
MOTIF 19	Cluster_269.intergenic_upstream.M3	15
A	  14  11   0   5   0   5  11   6   1   3   0   2   0   3  29
C	  32  10   9   9  21  28  17  23   0  17  30  13  23  47   0
G	   0   0  18   3   4   5   2   1   2   7   0   0   3   0   0
T	   4  29  23  33  25  12  20  20  47  23  20  35  24   0  21
MOTIF 20	Cluster_269.intergenic_upstream.M4	20
A	   9   0   7   3   0   0   0   3   0   9   2   9   9   0   0   2   0   3   0   2
C	   0   4   0   0   4   7   3   0   0   0   7   0   0   3   0   7   4   0   3   0
G	   0   0   2   6   0   2   0   0   0   0   0   0   0   6   4   0   0   0   6   0
T	   0   5   0   0   5   0   6   6   9   0   0   0   0   0   5   0   5   6   0   7
MOTIF 21	Cluster_269.intergenic_upstream.M5	20
A	   0   5   0   0   2   0   0   0   7   4   0   9   1  14   0   5   1   0   2   8
C	  13   0   0   9   0  18   8   1   0   0   0   5   0   0  19   0   0   0   1   6
G	   0   7   7   1   4   0   0   9   9  14  17   0   5   2   0   0  14   7  16   2
T	   6   7  12   9  13   1  11   9   3   1   2   5  13   3   0  14   4  12   0   3
MOTIF 22	Cluster_269.intergenic_upstream.M6	20
A	   0   0   0   0   0   7   0   4   0   1   0   0   3   0   3   0   0   9   0   0
C	   2   3  13   0   0   6   0   7  12   0   0   0  10   0   0  11  11   4   0   9
G	  11  10   0  10  13   0  11   2   1   0  13  13   0  12  10   2   2   0  13   0
T	   0   0   0   3   0   0   2   0   0  12   0   0   0   1   0   0   0   0   0   4
MOTIF 23	Cluster_269.intergenic_upstream.M7	20
A	   9   0   0   0   1   2   2   6   0  11   3  10   5   2   0   0   1   0   0   1
C	   0   1   0   4   1   4   0   0   1   0   1   1   1   0   0   1   6   0   0   3
G	   1   8   1   0   4   4   4   1   0   0   7   0   3   2   2   7   0   0   0   0
T	   1   2  10   7   5   1   5   4  10   0   0   0   2   7   9   3   4  11  11   7
MOTIF 24	Cluster_269.intergenic_upstream.M8	20
A	   8   6   3   0   3   4   0   1   2   3   0   6   0   0   1   0   4   0   2   0
C	   0  34   0   8  17   3   5  27   0   6  12   0   2  24   3   0  24   4  20  11
G	  32   0  37  32  20  33  32   8  38  30  26  32  24  16  26  40  10  35   9  26
T	   0   0   0   0   0   0   3   4   0   1   2   2  14   0  10   0   2   1   9   3
MOTIF 25	Cluster_269.intergenic_upstream.M9	20
A	   1   0   0   7   0   0   7   6   0   6   0   1   0   0   2   5   0   1   6   0
C	   0   4   1   0   6   7   0   0   5   0   0   0   0   7   0   0   7   6   1   1
G	   6   1   6   0   0   0   0   0   2   0   0   6   7   0   5   2   0   0   0   6
T	   0   2   0   0   1   0   0   1   0   1   7   0   0   0   0   0   0   0   0   0
MOTIF 26	Cluster_269.intergenic_upstream.M10	15
A	   0   4   0   0   0   0   4  11   0   6  11   1   0   1   4
C	  11   0   0   0   0   0   2   0   0   5   0   0  11   3   0
G	   0   0  11  10  11   7   0   0  11   0   0   3   0   0   7
T	   0   7   0   1   0   4   5   0   0   0   0   7   0   7   0
MOTIF 27	Cluster_269.intergenic_upstream.M11	20
A	   0   0   4   0   0   1   0   3   3   4   0   0   0   0   4   4   4   0   1   0
C	   4   0   0   0   0   0   0   0   0   0   0   0   0   4   0   0   0   0   0   4
G	   0   4   0   3   0   0   0   0   0   0   3   3   0   0   0   0   0   4   3   0
T	   0   0   0   1   4   3   4   1   1   0   1   1   4   0   0   0   0   0   0   0
MOTIF 28	Cluster_269.intergenic_upstream.M12	20
A	   3   4   0   0   0   0   0   0   4   3   0   0   4   1   0   0   4   0   4   0
C	   0   0   4   0   0   0   3   3   0   0   0   0   0   0   0   0   0   0   0   0
G	   0   0   0   3   0   0   1   0   0   1   4   3   0   0   4   4   0   0   0   4
T	   1   0   0   1   4   4   0   1   0   0   0   1   0   3   0   0   0   4   0   0
MOTIF 29	Cluster_269.intergenic_upstream.M13	15
A	  12   0   2   2   1   6   0   8   5  12   0  12   0   9   0
C	   0   3   8   0  11   0   8   0   2   0   2   0   0   1  11
G	   0   9   0  10   0   0   0   1   5   0  10   0  12   0   0
T	   0   0   2   0   0   6   4   3   0   0   0   0   0   2   1
MOTIF 30	Cluster_269.intergenic_upstream.M14	20
A	   0   0   0   0   0   0   0   0   1   1   0   1   0   0   0   6   0   6   2   7
C	   1   5   2   1   2   3   0   0   2   1   0   0   1   2   1   0   3   1   0   0
G	   6   2   0   0   0   4   0   7   4   0   7   0   0   3   0   1   4   0   0   0
T	   0   0   5   6   5   0   7   0   0   5   0   6   6   2   6   0   0   0   5   0
MOTIF 31	Cluster_269.intergenic_upstream.M15	15
A	   2  11   7   1   1   2   0  10  10  12   1   0   0   9   0
C	   1   0   0   4   0   1   3   0   0   0   1   0  12   2   0
G	   9   0   0   0   2   9   9   2   2   0   9   8   0   1  12
T	   0   1   5   7   9   0   0   0   0   0   1   4   0   0   0
MOTIF 32	Cluster_269.intergenic_upstream.M16	20
A	   0   0   0   0   0   0   7   0   0   0   3   4   3   0   0   0   0   0   0   0
C	   7   0   7   0   0   0   0   0   7   0   0   0   0   7   3   7   3   0   7   7
G	   0   7   0   7   7   7   0   7   0   7   4   3   4   0   4   0   4   7   0   0
T	   0   0   0   0   0   0   0   0   0   0   0   0   0   0   0   0   0   0   0   0
MOTIF 33	Cluster_269.intergenic_upstream.M17	20
A	   0   2   2   5   1   0   0   0   2   0   9   1   0  10   0   7   0   3   0   5
C	   6   0   3   2  13   6   0  14   0   0   5   0   0   0   0   7  12   5   0   9
G	   8  12   6   7   0   0  13   0   4  14   0  13  14   0  14   0   1   6  12   0
T	   0   0   3   0   0   8   1   0   8   0   0   0   0   4   0   0   1   0   2   0
MOTIF 34	Cluster_269.intergenic_upstream.M18	20
A	   0   0   0   9   3   1   0   2   1   0   1   0   0   0   1   0   3   6   2   0
C	  12  13  13   0  10  11  13   4  12   2   1  10   4   0   4  12   0   7  10  13
G	   0   0   0   3   0   1   0   0   0   0   9   3   9   0   4   0   5   0   1   0
T	   1   0   0   1   0   0   0   7   0  11   2   0   0  13   4   1   5   0   0   0
MOTIF 35	Cluster_269.intergenic_upstream.M19	20
A	   3   7   2   0   0   4   9   3   3   0   0   8   5   0   0   2   9   7   3   0
C	   6   0   6   6   9   5   0   0   0   0   3   0   0   0   4   0   0   2   0   0
G	   0   0   1   0   0   0   0   6   3   5   6   0   1   9   5   7   0   0   0   3
T	   0   2   0   3   0   0   0   0   3   4   0   1   3   0   0   0   0   0   6   6
MOTIF 36	Cluster_269.intergenic_upstream.M20	20
A	   0   0   0   0   0   0   0   0   3   8   0   3   0   0   0   0   0   0   3   0
C	   0   0   0   8   0   7   0   8   1   0   8   0   0   0   8   8   0   8   0   0
G	   8   5   8   0   5   1   5   0   4   0   0   5   8   8   0   0   8   0   5   5
T	   0   3   0   0   3   0   3   0   0   0   0   0   0   0   0   0   0   0   0   3
MOTIF 37	Cluster_34.intergenic_upstream.M1	20
A	   7  15  21  49  14  19  16  23  23  23   8  14  30  20   8  52  18  34  40   9
C	   0   2   0   0  17  11   4   4   0   0  33   6   9   0   4  16   3   6   5   0
G	  54  51  42  19  37  23  48  40  41  41  27  48  29  44  56   0  47  28  22  59
T	   7   0   5   0   0  15   0   1   4   4   0   0   0   4   0   0   0   0   1   0
MOTIF 38	Cluster_34.intergenic_upstream.M2	20
A	   7   4  22   6   7  11  25  30  28  21  28  22   9  12  10  12   1   8  12   8
C	   0   6   3  25  22   0   1   0   0  12   1   0  20   0   0   3  26  18   6   3
G	   0   8   0   2   3  14  10   1   7   3   3  13   0  22  24   5   3   4   0   0
T	  29  18  11   3   4  11   0   5   1   0   4   1   7   2   2  16   6   6  18  25
MOTIF 39	Cluster_34.intergenic_upstream.M3	20
A	  10  10   0   0  10   0  12   0   0   0   0   0   2   0   2   0  10   0   0   0
C	   0   2   0  12   0  12   0   0  12   0   2   2  10   2   0  12   2   4   0   2
G	   0   0   0   0   0   0   0  10   0   0   0   0   0   2  10   0   0   8   0   0
T	   2   0  12   0   2   0   0   2   0  12  10  10   0   8   0   0   0   0  12  10
MOTIF 40	Cluster_34.intergenic_upstream.M4	20
A	  15   0   0   0   0  12   0   0   0   0   0   0   0   8  11   7  11  11   0  15
C	   0   0   0   0   0   0   0   0   0   0  12   0   8   0   4   0   0   4   0   0
G	   0  15  15  15  15   0  15  15  15  15   3  15   7   7   0   8   4   0  15   0
T	   0   0   0   0   0   3   0   0   0   0   0   0   0   0   0   0   0   0   0   0
MOTIF 41	Cluster_34.intergenic_upstream.M5	20
A	   0   0   0   0   0   0   0   0   0   0   0   0   0   0   0   0   0   8   8   0
C	   0   0   0   8   0   0   0   8   0   0   0   0   8   0   8   8   8   0   0   0
G	   0   0   0   0   8   0   8   0   0   0   0   0   0   8   0   0   0   0   0   0
T	   8   8   8   0   0   8   0   0   8   8   8   8   0   0   0   0   0   0   0   8
MOTIF 42	Cluster_34.intergenic_upstream.M6	20
A	   0   0   2   0   2   0   8   0   0   0   0   0   0   0   0   0   0   0   0   2
C	   8   0   0  10   8   2   0   0   0   0   0   0  10   0   0   0   0   0   2   0
G	   0  10   0   0   0   8   2   8   0  10   0   0   0   0   0   0  10  10   0   0
T	   2   0   8   0   0   0   0   2  10   0  10  10   0  10  10  10   0   0   8   8
MOTIF 43	Cluster_34.intergenic_upstream.M7	20
A	   3   3   0   0   1   1   0   3   0   6   4  11   8   0   0   0   0   6   0   0
C	   2  34  14  20  13  35  42   3  12  26   6  18  17  42   0  38  41   1  39  30
G	  37   5  21  12  10   3   0   0  25   9  21   9  17   0   5   4   1   0   3   0
T	   0   0   7  10  18   3   0  36   5   1  11   4   0   0  37   0   0  35   0  12
MOTIF 44	Cluster_34.intergenic_upstream.M8	20
A	   8   8   0   8   0   0   0   0   0   0   0   0   0   0   0   0   0   0   0   8
C	   0   0   0   0   8   8   8   0   8   8   8   0   0   0   0   0   8   8   0   0
G	   0   0   8   0   0   0   0   8   0   0   0   0   0   0   0   0   0   0   8   0
T	   0   0   0   0   0   0   0   0   0   0   0   8   8   8   8   8   0   0   0   0
MOTIF 45	Cluster_34.intergenic_upstream.M9	20
A	   0   0   2   0   3  13  13  11   3   0  11   0   5  10  10   0   0   3   0   0
C	   0   2   0   0   0   0   0   0   0   8   0   0   0   3   3   0   0   0   0  13
G	  13  11   0  13  10   0   0   2  10   5   0  13   8   0   0  13  13  10  13   0
T	   0   0  11   0   0   0   0   0   0   0   2   0   0   0   0   0   0   0   0   0
MOTIF 46	Cluster_34.intergenic_upstream.M10	20
A	   0   0   0   4   9   0   0   0   0   0   0   0   0   0   0   0  13   0   0   0
C	   0   0  13   9   4  13   0  13  13  13  13   1   0   5   4   0   0  12  13   0
G	  13  13   0   0   0   0   9   0   0   0   0   0   0   0   9  13   0   1   0   5
T	   0   0   0   0   0   0   4   0   0   0   0  12  13   8   0   0   0   0   0   8
MOTIF 47	Cluster_34.intergenic_upstream.M11	20
A	  14   6   9   0   0   5   3   0   0   1   0  12   1   0   0   0   0   0   2   0
C	   0   0   0   0  12   9   0   3   1   0   9   2   0  10   0   4  14   0   8   0
G	   0   8   5   0   2   0  11  11   0  13   2   0  13   4   0   0   0   0   1  14
T	   0   0   0  14   0   0   0   0  13   0   3   0   0   0  14  10   0  14   3   0
MOTIF 48	Cluster_34.intergenic_upstream.M12	20
A	  12   1   0  12   0   0   0  12   0   0   3  11   3   0   0   0   8   0   0   0
C	   0   8   0   0  11   0   0   0   0   0   8   0   9  12   0   0   4  11   9  12
G	   0   3  12   0   0   9  12   0  12   3   1   0   0   0   0   9   0   1   0   0
T	   0   0   0   0   1   3   0   0   0   9   0   1   0   0  12   3   0   0   3   0
MOTIF 49	Cluster_34.intergenic_upstream.M13	20
A	   0   0   0   0   0   0   0   0   0   0   0   7   0   7   0   0   0   0   0   0
C	   0   1   0  10   0   1  10   2  10   0   9   0  10   1  10   8   0  10   8   7
G	   0   0   2   0   0   0   0   0   0   0   1   0   0   0   0   2  10   0   0   0
T	  10   9   8   0  10   9   0   8   0  10   0   3   0   2   0   0   0   0   2   3
MOTIF 50	Cluster_34.intergenic_upstream.M14	20
A	   7   4   8   5   7   7   0   3   2  13   5   6   0   0   2   1   8   0   0  12
C	  62  49  16  39  62   2  64  41  53  34  17  46  61  44  46  49  16  66  59  56
G	   0  16  31  25   0  13   5   0   8  12  42   2   4   2   6  14  32   3   4   1
T	   0   0  14   0   0  47   0  25   6  10   5  15   4  23  15   5  13   0   6   0
MOTIF 51	Cluster_34.intergenic_upstream.M15	20
A	   0   0   0   8   0   0   0   0   0   0   0   0   0   0   0   0   0   0   4   0
C	   0  13  13   0   8   8   0   0  13   0  13   0   8   0  13   0  13  12   9  12
G	  13   0   0   5   5   5   0  13   0  13   0  13   1  13   0  13   0   0   0   1
T	   0   0   0   0   0   0  13   0   0   0   0   0   4   0   0   0   0   1   0   0
MOTIF 52	Cluster_34.intergenic_upstream.M16	20
A	   0   0   0   0   0   0   0   0   0   0   0   0   0   8   0   0   0   0   0   0
C	   0   0   8   8   8   0   8   8   0   8   8   8   0   0   8   0   0   8   0   0
G	   0   8   0   0   0   8   0   0   0   0   0   0   8   0   0   8   8   0   0   8
T	   8   0   0   0   0   0   0   0   8   0   0   0   0   0   0   0   0   0   8   0
MOTIF 53	Cluster_34.intergenic_upstream.M17	20
A	   5   6   6   1   0   5   6   1   5   0   1   6   0   6   0   6   0   6   0   6
C	   1   0   0   5   5   0   0   0   0   6   0   0   6   0   0   0   0   0   6   0
G	   0   0   0   0   1   0   0   0   1   0   5   0   0   0   6   0   6   0   0   0
T	   0   0   0   0   0   1   0   5   0   0   0   0   0   0   0   0   0   0   0   0
MOTIF 54	Cluster_34.intergenic_upstream.M18	20
A	   6   0   0   0   0   0   0   0   5   2  16  12   0   0   0   0   0   0   4   6
C	  10  13   7  36   1  25  36  19  11  13  18   0   0  28   0  28  27  23  20   0
G	  20  21  28   0   8   5   0   4   0  14   2  20  34   8   0   1   2   7   9  25
T	   0   2   1   0  27   6   0  13  20   7   0   4   2   0  36   7   7   6   3   5
MOTIF 55	Cluster_34.intergenic_upstream.M19	15
A	  10  11   0   0   0   0   0  12   2   2   0  11   0   0   0
C	   0   0   0   8   0   0  11   0   1   0   0   0   0   0  10
G	   0   0  12   4  12  12   0   0   9  10  12   0   0  11   2
T	   2   1   0   0   0   0   1   0   0   0   0   1  12   1   0
MOTIF 56	Cluster_34.intergenic_upstream.M20	15
A	   0   0   0   0   0   1   0   7   0   1   1   0   0   7   0
C	   0   0   0   0   0   0   7   0   0   0   6   0   0   0   0
G	   7   0   0   0   6   0   0   0   6   0   0   7   7   0   0
T	   0   7   7   7   1   6   0   0   1   6   0   0   0   0   7
MOTIF 57	Cluster_41.intergenic_upstream.M1	20
A	   4   0  13   3   0   0  11   1   2   0   1   5  19   1   0   1   1   3   4   0
C	   5  31  13  20  17  18  12  24   9  15  21  24   0  21  13  25  12   9   2  12
G	   0   0   0   6   0   0   0   0   1   1   5   0   0   3   1   0   0   4   0   0
T	  27   5  10   7  19  18  13  11  24  20   9   7  17  11  22  10  23  20  30  24
MOTIF 58	Cluster_41.intergenic_upstream.M2	20
A	   9   6  24   4  25   9   0  27   1  32  14  10   8  47   4   6  20  10   7  13
C	   6  30   0   2  18   0   7   2   5   9   4   0   0   3   8   7  35   2   9   0
G	  41  20  31  51  11  29  41  28  46   7  35  42  49   0  43  42   0  44  40  44
T	   1   1   2   0   3  19   9   0   5   9   4   5   0   7   2   2   2   1   1   0
MOTIF 59	Cluster_41.intergenic_upstream.M3	20
A	   0   9   0   2   0   0   1   0   8   0   0   0   0   0  10   0   7   0   0   0
C	  10   0   0   0   0   9   9   0   0   0   0  10   0   0   0   0   3   0  10   9
G	   0   1  10   0   2   0   0  10   0   1  10   0  10  10   0  10   0   0   0   1
T	   0   0   0   8   8   1   0   0   2   9   0   0   0   0   0   0   0  10   0   0
MOTIF 60	Cluster_41.intergenic_upstream.M4	20
A	   1   8   7   3   0   2  10   0   0   0   0   1   0   0   0   0   0   1   7   1
C	  13   5   5   9   0  12   2  13  13   0  14   0   1  14   0  13  11  13   0   0
G	   0   1   0   2   4   0   0   1   0   0   0   0  13   0   0   0   0   0   7  13
T	   0   0   2   0  10   0   2   0   1  14   0  13   0   0  14   1   3   0   0   0
MOTIF 61	Cluster_41.intergenic_upstream.M5	20
A	  10   0   2   0  10   1   1   8  10  10   0   0  10   2   0   9   0   0   0   8
C	   0   0   8  10   0   0   2   2   0   0   8  10   0   8   0   1  10   0   3   0
G	   0  10   0   0   0   9   7   0   0   0   0   0   0   0  10   0   0   7   7   2
T	   0   0   0   0   0   0   0   0   0   0   2   0   0   0   0   0   0   3   0   0
MOTIF 62	Cluster_41.intergenic_upstream.M6	20
A	   9   0   0   1   0   0   0   0   0   7   1   1   0   0   0   0   0   1   1   0
C	   1   0  10   9   1   0   0  10  10   0   9   0   8   0   0   0  10   0   9   9
G	   0   1   0   0   1  10   9   0   0   0   0   0   0   0  10  10   0   0   0   0
T	   0   9   0   0   8   0   1   0   0   3   0   9   2  10   0   0   0   9   0   1
MOTIF 63	Cluster_41.intergenic_upstream.M7	20
A	   0   0   0   7   7   0   0   0   0   0   0   0   0   0   0   7   0   0   0   0
C	   0   7   7   0   0   7   7   7   7   0   7   7   0   7   7   0   0   7   0   0
G	   0   0   0   0   0   0   0   0   0   0   0   0   7   0   0   0   0   0   0   0
T	   7   0   0   0   0   0   0   0   0   7   0   0   0   0   0   0   7   0   7   7
MOTIF 64	Cluster_41.intergenic_upstream.M8	20
A	   0   0   0   0   0   8   0   8   0   0   0   0   0   0   1   0   0   8   0   0
C	  10   0   0  10   0   0   9   0   0  10   2   0  10   2   0  10   2   0  10   0
G	   0   0  10   0   0   2   0   0  10   0   0  10   0   7   9   0   7   2   0   0
T	   0  10   0   0  10   0   1   2   0   0   8   0   0   1   0   0   1   0   0  10
MOTIF 65	Cluster_41.intergenic_upstream.M9	20
A	   0   0   0   0   0   0   7   0   0   0   0   0   0   0   0   0   7   7   0   0
C	   0   0   0   7   0   7   0   7   0   0   0   0   0   0   0   0   0   0   0   0
G	   7   7   7   0   7   0   0   0   0   7   0   0   7   7   7   7   0   0   7   7
T	   0   0   0   0   0   0   0   0   7   0   7   7   0   0   0   0   0   0   0   0
MOTIF 66	Cluster_41.intergenic_upstream.M10	20
A	  12   0  12   0   0   0   1   0   0   1   4   0   0   0   1   0   1   0   9   3
C	   0  10   0   1  11  12   0   8   0   9   0   0   0   9   0  10  11   8   0   0
G	   0   0   0  11   0   0   0   2   8   2   0  12   0   1   0   2   0   0   3   9
T	   0   2   0   0   1   0  11   2   4   0   8   0  12   2  11   0   0   4   0   0
MOTIF 67	Cluster_41.intergenic_upstream.M11	20
A	   0  11   2   1   0   0   0   0   0   0   0   2   8   0   0  11   0   0   0   0
C	  11   0   0   0  11  10  10   4   0  10  11   9   1   0  11   0   0   8   0   3
G	   0   0   9  10   0   0   0   7  11   0   0   0   2  11   0   0  11   0   0   8
T	   0   0   0   0   0   1   1   0   0   1   0   0   0   0   0   0   0   3  11   0
MOTIF 68	Cluster_41.intergenic_upstream.M12	20
A	   7   8   8   8   1   1   6   0   0   1   5   3   0   5   0   1   0   0   0   8
C	   0   0   0   0   0   7   2   1   0   7   3   0   6   1   5   1   1   0   6   0
G	   0   0   0   0   7   0   0   0   0   0   0   5   0   0   0   6   0   0   0   0
T	   1   0   0   0   0   0   0   7   8   0   0   0   2   2   3   0   7   8   2   0
MOTIF 69	Cluster_41.intergenic_upstream.M13	20
A	   0   3   6   2  14   0   3   0   0   3   4   0   1   6   4  15   0   2  22   0
C	   6  17   0   2   0  20   3   3   1   0  18   0   2   0   9   0   0   4   0   0
G	  19   1  18  21  11   4  19  22  23  22   1  25  19  19  12   1  25  19   3  25
T	   0   4   1   0   0   1   0   0   1   0   2   0   3   0   0   9   0   0   0   0
MOTIF 70	Cluster_41.intergenic_upstream.M14	20
A	   0   0   0   0   0   0   6   0   0   0   0   6   0   0   0   6   0   0   6   0
C	   0   0   0   0   0   0   0   0   0   0   6   0   0   0   6   0   0   0   0   0
G	   0   0   6   6   6   6   0   6   6   6   0   0   6   6   0   0   6   6   0   6
T	   6   6   0   0   0   0   0   0   0   0   0   0   0   0   0   0   0   0   0   0
MOTIF 71	Cluster_41.intergenic_upstream.M15	20
A	   2   3   1   0   0   3   6   0   4   3   0   0   0   7   1   0   4   4   0   0
C	   3   0   0   0   7   0   0   0   4   0   2   3   8   0   1   1   4   0   0   4
G	   0   0   7   7   5   0   0   7   6   0   4   0   6   1   6   1   0   4  12   1
T	   9  11   6   7   2  11   8   7   0  11   8  11   0   6   6  12   6   6   2   9
MOTIF 72	Cluster_41.intergenic_upstream.M16	20
A	   8   1   1   8   0   0   0   0   0   2   0   0   1   1   0   0   8   0   0   0
C	   0   7   0   0   0   2   0   8   5   0   0   0   7   5   0   0   0   2   7   0
G	   0   0   2   0   8   6   7   0   3   0   0   8   0   2   8   8   0   6   0   7
T	   0   0   5   0   0   0   1   0   0   6   8   0   0   0   0   0   0   0   1   1
MOTIF 73	Cluster_41.intergenic_upstream.M17	20
A	   0   0   0   0   5   7   0   0   2   0   7   0   0   0   5   0   1   1   0   0
C	  11   2  12  10   7   0   1   0   2  12   0   1  12   9   1  12  11   0   3  11
G	   0   2   0   2   0   5   7   0   5   0   5  11   0   0   0   0   0  10   1   1
T	   1   8   0   0   0   0   4  12   3   0   0   0   0   3   6   0   0   1   8   0
MOTIF 74	Cluster_41.intergenic_upstream.M18	20
A	   4   0   0   0   0   2   0   0   2   0   0   0   0   0   0   0   0   0   0   6
C	   0   8   0   0   6   0   2   0   0   0   8   2   8   0   0   0   8   0   8   0
G	   4   0   8   4   2   6   0   6   0   8   0   6   0   8   0   8   0   8   0   2
T	   0   0   0   4   0   0   6   2   6   0   0   0   0   0   8   0   0   0   0   0
MOTIF 75	Cluster_41.intergenic_upstream.M19	15
A	   0   0   0   0   0   0   0   0   0   0   0   0   7   0   0
C	   0   7   0   0   0   0   0   0   0   7   0   0   0   0   7
G	   7   0   7   7   7   7   7   0   0   0   7   7   0   7   0
T	   0   0   0   0   0   0   0   7   7   0   0   0   0   0   0
MOTIF 76	Cluster_41.intergenic_upstream.M20	20
A	   0   1   0   1   0   2   5   7   1   2   7   4   0   0   1   1   1   0   4   6
C	   0   0   1   0   2   0   1   0   3   1   0   2   3   0   0   2   0   0   0   0
G	   3   1   0   0   4   0   0   0   3   0   0   0   1   0   4   3   6   3   0   1
T	   4   5   6   6   1   5   1   0   0   4   0   1   3   7   2   1   0   4   3   0
MOTIF 77	Cluster_123.intergenic_upstream.M1	20
A	  18  13   7   0   2   1   1   5  13   8  16  11   2  22  11   7  20  14  20  20
C	   0   0   0   0  20  12   0  10   3   0   0   0   0   0   0   0   2   3   0   0
G	   1   9  15  22   0   4  12   7   6  11   6  11  19   0   7  15   0   5   0   0
T	   3   0   0   0   0   5   9   0   0   3   0   0   1   0   4   0   0   0   2   2
MOTIF 78	Cluster_123.intergenic_upstream.M2	20
A	   2  11   0   0   9   9   0   0   7   7  11  11  11   6   2   2   2   6  11   4
C	   9   0  11   6   0   2   0   7   0   2   0   0   0   0   9   0   2   5   0   0
G	   0   0   0   0   2   0   0   0   0   2   0   0   0   0   0   0   7   0   0   5
T	   0   0   0   5   0   0  11   4   4   0   0   0   0   5   0   9   0   0   0   2
MOTIF 79	Cluster_123.intergenic_upstream.M3	20
A	   1   6   0  11   0   0   5   0   5   1   0   0   0   0  12   1   0   4   1   8
C	  19  17   0   7   0   3   0   0  18   4   1   5   0   0  17  11   7  11   0  18
G	  10  10  31  12  30  30  28  32   4  18  29  26  33  33   3  17  26  16  32   7
T	   3   0   2   3   3   0   0   1   6  10   3   2   0   0   1   4   0   2   0   0
MOTIF 80	Cluster_123.intergenic_upstream.M4	20
A	  32  12   8   2   0   0   0   4  15   5   5   0   0   0   3   1   1  13   2   0
C	   1   8   1  10  31  35   7  27  15  17   3   5  19  27   7  22  26   4  21   9
G	   0  13  17  14   0   0   7   1   0  11   3   4   0   0   0   7   7   0   2   4
T	   2   2   9   9   4   0  21   3   5   2  24  26  16   8  25   5   1  18  10  22
MOTIF 81	Cluster_123.intergenic_upstream.M5	20
A	   8   8   5   5   0   0   8   0   0   5   0   0   0   0   0   0   0   3   0   0
C	   0   0   0   3   0   0   0   0   0   3   0   8   0   0   8   0   0   0   0   8
G	   0   0   0   0   8   3   0   0   0   0   0   0   3   3   0   8   8   0   8   0
T	   0   0   3   0   0   5   0   8   8   0   8   0   5   5   0   0   0   5   0   0
MOTIF 82	Cluster_123.intergenic_upstream.M6	20
A	   2  10  10   0   7  10   0   0   0   0   2   0   5   5  10   5   0   8  10   0
C	   0   0   0   0   0   0  10   0   3  10   0   0   0   0   0   0   2   0   0   0
G	   8   0   0   3   0   0   0   5   7   0   0  10   5   5   0   0   8   0   0  10
T	   0   0   0   7   3   0   0   5   0   0   8   0   0   0   0   5   0   2   0   0
MOTIF 83	Cluster_123.intergenic_upstream.M7	20
A	   0   9   2   3  11   2   3   2   0  10   0   0   0   3   3  11   0  11   2   2
C	   4   2   9   0   0   1   6   6   9   0   2   1   0   6   0   0   0   0   0   0
G	   0   0   0   0   0   8   0   2   2   0   3   0   0   2   0   0  11   0   9   0
T	   7   0   0   8   0   0   2   1   0   1   6  10  11   0   8   0   0   0   0   9
MOTIF 84	Cluster_123.intergenic_upstream.M8	20
A	   6   0   2   6   0   2   9   0   0   0   0   2   0   7   0   1   0   0   0   0
C	   0   0   1   3  10   1   1   3   0   0   3   0   2   0  11   0   0   0   0   0
G	   0  13   7   2   0   0   0   5  13  13   4   0  11   4   2   0   3   0  13  13
T	   7   0   3   2   3  10   3   5   0   0   6  11   0   2   0  12  10  13   0   0
MOTIF 85	Cluster_123.intergenic_upstream.M9	19
A	   1  11   0   0   1   0   2   0   8   0   0  10   3  11   0   0   7  10   0
C	   0   0   0   0   7  10   8   8   0   0   0   0   0   0   0   1   3   0   1
G	  10   0  11  11   3   1   0   3   2  11  11   1   3   0  11  10   1   1  10
T	   0   0   0   0   0   0   1   0   1   0   0   0   5   0   0   0   0   0   0
MOTIF 86	Cluster_123.intergenic_upstream.M10	20
A	   5   5   0   0   0   5   0   5   0   0   5   0   5   5   5   0   0   0   0   5
C	   0   0   5   5   0   0   0   0   5   0   0   0   0   0   0   0   0   5   0   0
G	   0   0   0   0   0   0   5   0   0   0   0   5   0   0   0   5   5   0   0   0
T	   0   0   0   0   5   0   0   0   0   5   0   0   0   0   0   0   0   0   5   0
MOTIF 87	Cluster_123.intergenic_upstream.M11	20
A	   0   5   0   0   0   0   5   0   5   5   5   0   5   0   5   0   0   0   5   5
C	   0   0   0   5   5   5   0   0   0   0   0   5   0   5   0   0   0   0   0   0
G	   0   0   0   0   0   0   0   5   0   0   0   0   0   0   0   5   5   0   0   0
T	   5   0   5   0   0   0   0   0   0   0   0   0   0   0   0   0   0   5   0   0
MOTIF 88	Cluster_123.intergenic_upstream.M12	20
A	   4  10   0   0   4   4   1   0   0   0   0   9   0   0   0  10   0   0   5   0
C	   9   0   0   4   7   0   2   8   0   0   5   0   0   0  13   0   0   6   0   0
G	   0   0  13   9   2   0  10   5   0  13   7   0  13   7   0   2  11   4   0  13
T	   0   3   0   0   0   9   0   0  13   0   1   4   0   6   0   1   2   3   8   0
MOTIF 89	Cluster_123.intergenic_upstream.M13	20
A	   0   0   0   0   3   0   4   8   0   7   0   0   0  10   0   0   8   0   1   1
C	   2   5   0   0   5   0   6   0   5   0   0   0   0   0   7   8   0   0   0   9
G	   0   0   0  10   0  10   0   0   0   0  10   5   8   0   1   0   0   9   0   0
T	   8   5  10   0   2   0   0   2   5   3   0   5   2   0   2   2   2   1   9   0
MOTIF 90	Cluster_123.intergenic_upstream.M14	20
A	  10   0   0   0   0   0   0   0   0   0   0   0   2   8   0   5   7   0   0   0
C	   0   0  10   0   3   7   0   0  10  10   3   0   0   2   0   0   0   0   5   0
G	   0  10   0  10   7   3   8  10   0   0   0  10   8   0   8   5   3  10   2  10
T	   0   0   0   0   0   0   2   0   0   0   7   0   0   0   2   0   0   0   3   0
MOTIF 91	Cluster_123.intergenic_upstream.M15	20
A	   7   0  10   5   0   5   0   0   0   5   0   0   0   0   0   0   0   0   0   0
C	   3  10   0   0  10   0  10  10  10   5   3   0   0  10   0  10  10  10   5   0
G	   0   0   0   5   0   5   0   0   0   0   0   8   8   0   5   0   0   0   5  10
T	   0   0   0   0   0   0   0   0   0   0   7   2   2   0   5   0   0   0   0   0
MOTIF 92	Cluster_123.intergenic_upstream.M16	20
A	   5   0   5   0   0   0   0   0   8   0   0   0   0   0   0   2   0   0   0   0
C	   3   0   0   3  10  10  10   2   0  10   3   5  10   2   5   0  10   0  10  10
G	   0   0   5   0   0   0   0   8   2   0   0   5   0   8   0   8   0  10   0   0
T	   2  10   0   7   0   0   0   0   0   0   7   0   0   0   5   0   0   0   0   0
MOTIF 93	Cluster_123.intergenic_upstream.M17	20
A	   0   0   0   0   0   0   2   8   0   6   2   0   0   0   0   0   0   0   0   1
C	   0   0   0   2   0   8   5   0   2   2   0   8   0   0   7   7   7   0   6   0
G	   8   8   8   0   8   0   1   0   6   0   0   0   1   0   1   0   0   0   0   0
T	   0   0   0   6   0   0   0   0   0   0   6   0   7   8   0   1   1   8   2   7
MOTIF 94	Cluster_123.intergenic_upstream.M18	20
A	   0   8   0   0   5   0   0   0   0   0   5   0   0   3   9   0   0   8   3   0
C	   2   0   0  11   0   6   6   8  11   0   6   0  11   5   2   0  11   0   8   5
G	   1   0  11   0   4   5   5   3   0   0   0   8   0   0   0   0   0   0   0   0
T	   8   3   0   0   2   0   0   0   0  11   0   3   0   3   0  11   0   3   0   6
MOTIF 95	Cluster_123.intergenic_upstream.M19	15
A	   0  11   9   1   3   8   0   3  11   1   1   6   0   6  11
C	   1   0   0   0   8   3   0   0   0  10   8   5   7   5   0
G	   2   0   0   0   0   0   0   8   0   0   0   0   4   0   0
T	   8   0   2  10   0   0  11   0   0   0   2   0   0   0   0
MOTIF 96	Cluster_123.intergenic_upstream.M20	20
A	   0   0   5   5   0   0   0   0   0   0   0   0   0   0   0   0   5   0   0   0
C	   5   0   0   0   0   5   5   5   5   0   5   0   5   0   5   5   0   0   5   0
G	   0   5   0   0   0   0   0   0   0   5   0   5   0   5   0   0   0   0   0   0
T	   0   0   0   0   5   0   0   0   0   0   0   0   0   0   0   0   0   5   0   5
MOTIF 97	Cluster_139.intergenic_upstream.M1	20
A	  10   1  24   5  10   6  30   5   9   3  34  10  19  13   9  18  13   9  13  11
C	   0   5   6   2   7  21   2   0   0   0   3   2   0   0   2  11   8   0   4   0
G	  20  32   0  24  15   8   3  29  29  34   0  26  15  25  26   9  14  26  15  27
T	   8   0   8   7   6   3   3   4   0   1   1   0   4   0   1   0   3   3   6   0
MOTIF 98	Cluster_139.intergenic_upstream.M2	20
A	   0  13   0   0   2   0  16  11   0   5   0  18   0   4   5   3   1   0  15   4
C	   2   0   0  12  10   9   2   0   0  11  12   0  15  14   8   1   0  10   3   0
G	  16   4  18   1   1   9   0   7  18   0   6   0   3   0   3  14  15   8   0   9
T	   0   1   0   5   5   0   0   0   0   2   0   0   0   0   2   0   2   0   0   5
MOTIF 99	Cluster_139.intergenic_upstream.M3	20
A	   5   5  17   5  10  13   0   5   4  11   0   4   1  10  12  18   5  12   0   2
C	   0   2   0   0   8   3   2   0   4   0   3   1   4   1   6   0   0   0   8  14
G	  12   9   0   9   0   2   5  12   9   6   5   0   0   7   0   0  13   4   1   0
T	   1   2   1   4   0   0  11   1   1   1  10  13  13   0   0   0   0   2   9   2
MOTIF 100	Cluster_139.intergenic_upstream.M4	20
A	   0   0   2   0   0   0   0   0   5   0   1   3   0   0   0   7   4   0   0   5
C	   5   0  12   0   3   0   8   5   6  17   0   0   0   7   0   3  10  18   5  13
G	  13  18   2   0  15  14  10   8   6   0   0   4  18   5  18   8   0   0  11   0
T	   0   0   2  18   0   4   0   5   1   1  17  11   0   6   0   0   4   0   2   0
MOTIF 101	Cluster_139.intergenic_upstream.M5	20
A	   7   5   1   1   4   7   1   6   4   0   0   0   7   0   0   8   2   5  10   0
C	   3   5   8   0   0   0   0   3   3   0   1   4   3   3   8   0   0   0   0   0
G	   0   0   0   0   6   0   9   1   0  10   0   3   0   5   0   2   5   0   0   0
T	   0   0   1   9   0   3   0   0   3   0   9   3   0   2   2   0   3   5   0  10
MOTIF 102	Cluster_139.intergenic_upstream.M6	15
A	   0   9   0  10   2   1   3   0   0   2   1   4   8   8   1
C	  27   2   0   6   0   0  35   0   0   2   0  19  20   3   0
G	   7  25  38  21  32  36   0  31  33  27  37  12  10  27  37
T	   4   2   0   1   4   1   0   7   5   7   0   3   0   0   0
MOTIF 103	Cluster_139.intergenic_upstream.M7	19
A	   0   7   0   0   0   0   0   0   3   2   4   0   8   4   0   3   0   0   0
C	   6   0   0   0   0   0   0   5   3   4   0   8   0   0   0   2   0   6   8
G	   2   0   0   0   8   7   0   0   2   2   1   0   0   4   0   3   3   0   0
T	   0   1   8   8   0   1   8   3   0   0   3   0   0   0   8   0   5   2   0
MOTIF 104	Cluster_139.intergenic_upstream.M8	20
A	   7   2   0   0   0   2   5   0   0   0   4   2   7   5   0   0   0   0   0   7
C	   0   0   3   0   0   0   2   7   7   0   0   2   0   0   0   0   7   2   7   0
G	   0   5   4   4   5   5   0   0   0   0   3   3   0   2   7   2   0   0   0   0
T	   0   0   0   3   2   0   0   0   0   7   0   0   0   0   0   5   0   5   0   0
MOTIF 105	Cluster_139.intergenic_upstream.M9	20
A	   0   4   2   0   0   2   0   1   1   2   0   2   0   1   4   3   8   4   1   8
C	   0   7   7   3   2   0   0   0   1   0   3   4   0   0   1   6   0   0   1   0
G	   0   0   1   0   0   0   8   1   9   0   7   4   0   7   5   1   0   3   7   0
T	  11   0   1   8   9   9   3   9   0   9   1   1  11   3   1   1   3   4   2   3
MOTIF 106	Cluster_139.intergenic_upstream.M10	15
A	  14   5  27   3  19  11  12   0  14  24  15   0  12  17  37
C	   2   0   0  10   1  10   0   2   0   0   0   9   0   7   1
G	  20  32   3  18   9  17  26  29  20  14  23  23  26  14   0
T	   2   1   8   7   9   0   0   7   4   0   0   6   0   0   0
MOTIF 107	Cluster_139.intergenic_upstream.M11	20
A	   8   0   0   8   1   3   0   2   0   7   0   5   0   0   0   5   2   0   5   0
C	   1   1   0   0   0   3  11   9   8   0   0   6   0  11  11   0   4   8   6   0
G	   0   8  11   3   8   0   0   0   0   4  11   0   6   0   0   4   5   3   0   0
T	   2   2   0   0   2   5   0   0   3   0   0   0   5   0   0   2   0   0   0  11
MOTIF 108	Cluster_139.intergenic_upstream.M12	20
A	   1   0   4   4   0   0   0   0   0   0   0   3   0   0   0   0   0   0   3   3
C	   0   0   0   0   3   0   0   0   4   0   4   0   0   4   3   4   0   4   0   0
G	   0   4   0   0   0   0   0   4   0   0   0   0   3   0   1   0   0   0   0   0
T	   3   0   0   0   1   4   4   0   0   4   0   1   1   0   0   0   4   0   1   1
MOTIF 109	Cluster_139.intergenic_upstream.M13	15
A	   0  11   2  11  11   4   0  10   0   0   7   1   0   1   7
C	  11   0   0   0   0   0   1   0   3   4   0   0   1   1   3
G	   0   0   7   0   0   6  10   1   8   0   0  10   4   9   1
T	   0   0   2   0   0   1   0   0   0   7   4   0   6   0   0
MOTIF 110	Cluster_139.intergenic_upstream.M14	20
A	   0   0   7   3   2   0   0   0   0   0   0   0   0   0   0   6   7   0   1   0
C	   0   7   0   0   0   3   0   7   7   0   1   6   5   4   6   0   0   1   0   0
G	   0   0   0   4   2   4   0   0   0   0   5   0   2   3   1   0   0   6   6   6
T	   7   0   0   0   3   0   7   0   0   7   1   1   0   0   0   1   0   0   0   1
MOTIF 111	Cluster_139.intergenic_upstream.M15	20
A	   2   0   0   5   3   0   9   0  10   0   0   0   6   0   5   3   0   2   0   0
C	   8   0   1   5   6  13   2   0   1   9  13  12   0   0   0   8   0   0   0   9
G	   3  13  12   3   3   0   0  13   2   4   0   1   7  13   8   2   9  11  13   4
T	   0   0   0   0   1   0   2   0   0   0   0   0   0   0   0   0   4   0   0   0
MOTIF 112	Cluster_139.intergenic_upstream.M16	19
A	   0   2   0   4   3   2   4   5   8   0   0   0   0   2   0   2   1   0   3
C	   8   4   0   0   0   0   0   0   3   0  10   0   0   6   0   0   1   0   7
G	   3   5   4   0   8   8   7   6   0  11   0   0  11   0  11   7   0   3   0
T	   0   0   7   7   0   1   0   0   0   0   1  11   0   3   0   2   9   8   1
MOTIF 113	Cluster_139.intergenic_upstream.M17	20
A	   0   0   2   0   7   5   0   2   4   0   2   0   7   0   0   0   7   0   0   4
C	   7   7   5   0   0   0   2   0   0   3   3   0   0   0   0   0   0   0   2   3
G	   0   0   0   7   0   2   5   5   3   4   2   7   0   7   7   7   0   7   5   0
T	   0   0   0   0   0   0   0   0   0   0   0   0   0   0   0   0   0   0   0   0
MOTIF 114	Cluster_112.intergenic_upstream.M1	20
A	  14   8  19   5  13  13  15   6  18  14  16  10  13   9  19   5  20  14  16  13
C	   0   5   2   3   3   1   0   1   1   0   0   0   0   0   0   2   1   5   4   0
G	   2   7   0   5   5   4   1   3   0   4   2   7   0  10   1   8   0   2   0   1
T	   5   1   0   8   0   3   5  11   2   3   3   4   8   2   1   6   0   0   1   7
MOTIF 115	Cluster_112.intergenic_upstream.M2	20
A	   9   3  28  11  19  15  11  13  20  13  25  20  18   9  32   5   0  13  18   7
C	   0   6   1   7   0   3  10   0   1   0   2   0   0   0  10   1   3   8   3   2
G	  26  34   7  25  22  21  22  30  22  25  16  23  25  34   0  30  33  16  17  34
T	   8   0   7   0   2   4   0   0   0   5   0   0   0   0   1   7   7   6   5   0
MOTIF 116	Cluster_112.intergenic_upstream.M3	20
A	   0   3   0   0   1   0   0   0   0   0   3   0   0   8   5   1   2   1   1   0
C	  29  23  45  28  28  19  43  20  46  41   7  39  28  37  40  18  22  25  32  41
G	  17   5   0   8  17  27   0   7   0   3  17   7  13   0   0  24  20   9   9   2
T	   0  15   1  10   0   0   3  19   0   2  19   0   5   1   1   3   2  11   4   3
MOTIF 117	Cluster_112.intergenic_upstream.M4	20
A	   9   3   6   4   7   4  16   3  17  13   3   9   3   8   0   8  11  12  10   7
C	   0  10   0   1   0   3   0   8   0   2   1   3   9   7   3   8   0   0   0   2
G	   0   1   2   2   7   9   0   4   0   2  10   4   0   0   4   1   0   1   1   0
T	   8   3   9  10   3   1   1   2   0   0   3   1   5   2  10   0   6   4   6   8
MOTIF 118	Cluster_112.intergenic_upstream.M5	11
A	   6   1   3   0   4  10  10   0   1   0   0
C	   1   0   0   0   5   0   1   0   0   0   2
G	   0   2   0   0   2   1   0   4   1   0   0
T	   4   8   8  11   0   0   0   7   9  11   9
MOTIF 119	Cluster_112.intergenic_upstream.M6	18
A	   3   1   0   2   8   2   3   5   2   0   8  10   1   7  12  10  12   1
C	   9   0   7   5   0   2   7   3   5   0   0   2   3   2   0   0   0   9
G	   0   0   3   0   4   2   0   0   1   2   3   0   8   3   0   2   0   0
T	   0  11   2   5   0   6   2   4   4  10   1   0   0   0   0   0   0   2
MOTIF 120	Cluster_39.intergenic_upstream.M1	20
A	  13   0   1   0   5   4   0   0   2   1   0   0   5   1   0   1   7   4   3   2
C	   6   0   5   3   6   0   1   5   9   0   5   1   2  12   0   0   6   1   0   3
G	   2   8   7   0   5   9   8   4   2   0   8   6  16   0   4   2  10   3  11   8
T	   2  15  10  20   7  10  14  14  10  22  10  16   0  10  19  20   0  15   9  10
MOTIF 121	Cluster_39.intergenic_upstream.M2	20
A	   0   6   5  10   6   4   0  17  15   3   7  10  23   4   2  26  16   6   7   0
C	   0   5   7   3   2   1   3   5   2  10   3   2   3   0   1   0   0   2   6   3
G	  24  15  10  11  18  21  23   4   9  10   5  14   0  16  23   0   9  15  11  16
T	   2   0   4   2   0   0   0   0   0   3  11   0   0   6   0   0   1   3   2   7
MOTIF 122	Cluster_39.intergenic_upstream.M3	20
A	   6   3   6   1   1   2   8   4   3   5   7   2   2   5   7   3   7   1   0   2
C	   0   4   0   1   0   4   0   0   0   3   0   6   2   0   0   3   0   0   0   0
G	   2   1   0   0   0   1   0   1   0   0   0   0   2   2   0   2   1   0   3   1
T	   0   0   2   6   7   1   0   3   5   0   1   0   2   1   1   0   0   7   5   5
MOTIF 123	Cluster_39.intergenic_upstream.M4	20
A	   0   5   0   0   1   3   2   0   1   0   0   0   0   2   0   1   0   0   1   0
C	  17   6  13   3   2  12   0  11  12  13   0   6   4   0   0  11   0  12  10  16
G	   0   4   3   3  14   0  14   6   0   3   0  11  12  10  11   1   0   1   4   0
T	   0   2   1  11   0   2   1   0   4   1  17   0   1   5   6   4  17   4   2   1
MOTIF 124	Cluster_39.intergenic_upstream.M5	15
A	   0   0   0   0   2   6   8   1   1   1   0   0   4   0   0
C	   8   0   0   0   6   0   0   0   0   4   4   8   3   0   1
G	   0   0   0   0   0   0   0   7   6   0   3   0   0   8   7
T	   0   8   8   8   0   2   0   0   1   3   1   0   1   0   0
