# Supplementary material for: Chronic cocaine-regulated epigenomic changes in mouse nucleus accumbens
Source: Genome Biol. 2014 Apr 22;15(4):R65. doi: 10.1186/gb-2014-15-4-r65 (PMC4073058; doi:10.1186/gb-2014-15-4-r65)
Supplement: Additional file 20 — Motif intermediate results. This zip file contains the textual outputs from motif analysis. The motifs found by MEME [42] were first combined using the Bayesian motif clustering [79] method and then matched with known motifs. Further explanations are provided in the enclosed README file. [file gb-2014-15-4-r65-S20.zip › motif/BMC/intergenic.dp.chain1.iters1000.width]

names	Cluster_192.intergenic_upstream.M1	Cluster_192.intergenic_upstream.M2	Cluster_192.intergenic_upstream.M3	Cluster_192.intergenic_upstream.M4	Cluster_192.intergenic_upstream.M5	Cluster_192.intergenic_upstream.M6	Cluster_192.intergenic_upstream.M7	Cluster_192.intergenic_upstream.M8	Cluster_192.intergenic_upstream.M9	Cluster_192.intergenic_upstream.M10	Cluster_192.intergenic_upstream.M11	Cluster_192.intergenic_upstream.M12	Cluster_192.intergenic_upstream.M13	Cluster_192.intergenic_upstream.M14	Cluster_192.intergenic_upstream.M15	Cluster_192.intergenic_upstream.M16	Cluster_192.intergenic_upstream.M17	Cluster_269.intergenic_upstream.M1	Cluster_269.intergenic_upstream.M2	Cluster_269.intergenic_upstream.M3	Cluster_269.intergenic_upstream.M4	Cluster_269.intergenic_upstream.M5	Cluster_269.intergenic_upstream.M6	Cluster_269.intergenic_upstream.M7	Cluster_269.intergenic_upstream.M8	Cluster_269.intergenic_upstream.M9	Cluster_269.intergenic_upstream.M10	Cluster_269.intergenic_upstream.M11	Cluster_269.intergenic_upstream.M12	Cluster_269.intergenic_upstream.M13	Cluster_269.intergenic_upstream.M14	Cluster_269.intergenic_upstream.M15	Cluster_269.intergenic_upstream.M16	Cluster_269.intergenic_upstream.M17	Cluster_269.intergenic_upstream.M18	Cluster_269.intergenic_upstream.M19	Cluster_269.intergenic_upstream.M20	Cluster_34.intergenic_upstream.M1	Cluster_34.intergenic_upstream.M2	Cluster_34.intergenic_upstream.M3	Cluster_34.intergenic_upstream.M4	Cluster_34.intergenic_upstream.M5	Cluster_34.intergenic_upstream.M6	Cluster_34.intergenic_upstream.M7	Cluster_34.intergenic_upstream.M8	Cluster_34.intergenic_upstream.M9	Cluster_34.intergenic_upstream.M10	Cluster_34.intergenic_upstream.M11	Cluster_34.intergenic_upstream.M12
iters	0	1	2	3	4	5	6	7	8	9	10	11	12	13	14	15	16	17	18	19	20	21	22	23	24	25	26	27	28	29	30	31	32	33	34	35	36	37	38	39	40	41	42	43	44	45	46	47	48
init	6	6	6	6	6	6	6	6	6	6	6	6	6	6	6	6	6	6	6	6	6	6	6	6	6	6	6	6	6	6	6	6	6	6	6	6	6	6	6	6	6	6	6	6	6	6	6	6	6
0	12	20	20	15	7	12	9	14	6	14	14	15	16	14	6	17	8	14	19	14	13	19	13	20	10	18	8	8	12	6	14	6	15	15	19	19	8	20	14	7	16	18	14	7	11	20	13	14	9
1	8	7	8	9	7	9	9	8	8	9	8	8	9	8	14	14	14	14	20	9	8	9	9	9	9	14	8	8	8	6	8	6	9	6	6	9	7	8	14	14	8	9	6	6	6	9	6	6	18
2	20	8	9	8	7	15	9	18	12	15	20	16	16	14	16	18	14	14	20	9	20	9	16	9	20	16	15	9	12	6	9	12	8	18	18	18	8	18	12	7	16	20	10	7	19	6	16	9	18
3	6	8	6	13	7	6	6	6	9	6	6	9	6	9	9	6	9	9	20	6	6	6	9	6	9	18	6	6	9	6	6	6	20	6	6	6	8	9	6	7	9	6	6	7	6	16	6	16	16
4	16	20	20	16	20	15	9	7	16	14	14	16	20	16	17	7	14	14	20	15	13	14	13	7	13	7	15	7	13	6	14	12	15	20	16	7	7	20	20	20	15	18	20	7	6	7	16	13	7
5	13	20	13	20	20	13	20	14	13	14	13	15	13	13	13	12	13	12	20	13	13	13	13	14	15	18	13	8	13	6	14	8	20	13	13	11	8	6	11	18	15	14	11	7	16	20	8	13	9
6	14	8	14	14	14	15	8	14	14	8	14	14	14	14	8	14	14	14	14	14	14	14	14	8	14	14	14	9	14	6	14	12	14	6	6	6	8	14	9	6	14	20	6	10	6	14	20	14	20
7	14	20	14	20	14	14	19	19	14	16	14	16	14	14	14	19	14	14	14	14	14	14	14	14	16	14	14	20	14	6	14	6	20	8	10	17	8	8	17	14	8	17	16	10	19	8	19	16	16
8	14	14	14	14	14	14	14	14	14	14	14	14	14	14	14	14	14	14	14	14	14	14	14	14	14	14	14	14	14	6	14	11	14	15	6	14	18	11	6	6	15	6	6	18	6	20	15	14	14
9	6	6	6	6	6	6	6	6	6	6	6	6	6	6	6	6	6	6	6	6	6	6	6	6	6	6	6	6	6	6	6	6	6	6	7	7	6	6	14	7	6	12	8	7	11	6	11	8	8
10	14	7	6	14	17	12	9	7	14	12	14	15	10	8	16	15	7	8	8	14	13	7	12	7	7	15	8	7	16	6	11	6	12	15	8	7	15	20	13	19	8	9	7	20	6	11	8	11	7
11	7	15	6	12	13	6	6	6	7	12	13	7	7	18	6	7	11	7	11	6	11	12	15	7	15	13	6	8	6	6	8	7	18	7	19	7	7	7	6	7	18	17	10	13	6	6	18	12	9
12	14	15	6	15	16	11	8	13	14	13	12	13	10	14	9	17	12	9	11	14	9	8	15	12	13	9	8	9	15	6	15	11	13	20	11	20	17	8	14	19	13	15	6	16	20	11	17	13	20
13	14	10	6	14	10	11	6	10	14	10	10	14	10	10	10	11	10	10	11	6	16	10	10	11	14	11	8	16	11	6	6	6	14	6	11	11	11	6	11	10	14	6	9	9	6	6	11	10	6
14	7	14	6	14	6	6	8	8	7	14	8	7	7	7	16	15	8	7	6	15	8	8	14	7	14	6	15	15	6	6	13	11	11	17	13	6	17	6	7	16	11	10	10	13	20	11	18	11	20
15	15	15	6	15	14	15	6	13	15	14	14	15	11	16	14	6	11	16	11	6	13	15	15	13	14	16	15	13	11	6	6	11	15	16	14	11	11	15	11	11	13	15	6	14	11	16	14	11	11
16	9	6	6	6	15	6	9	9	9	6	9	6	9	9	6	11	9	11	6	15	9	6	6	9	6	11	6	11	6	6	15	11	6	15	6	6	15	6	11	15	6	15	10	10	9	6	6	15	9
17	14	15	6	15	11	15	6	15	14	14	16	11	11	14	11	11	6	11	11	6	6	15	20	11	15	11	11	11	15	6	15	11	18	20	19	16	16	18	11	16	13	15	6	14	16	12	18	12	20
18	11	14	6	15	15	6	11	15	11	14	11	15	11	11	14	11	11	11	6	14	12	11	15	12	12	6	11	11	6	6	15	11	15	6	6	14	15	6	11	14	15	15	10	10	14	6	6	12	11
19	8	6	7	6	6	9	7	6	8	7	6	7	8	8	7	7	7	8	10	7	7	6	6	7	7	6	7	6	6	8	7	8	6	12	6	6	12	20	8	6	6	9	7	12	8	9	9	9	8
20	8	18	18	14	6	12	17	8	8	11	14	8	18	8	6	6	13	12	6	14	13	7	12	12	14	11	9	6	8	6	14	6	10	11	11	7	7	7	6	9	11	12	7	10	17	8	11	12	20
21	16	12	12	14	6	6	6	20	16	20	6	7	8	7	9	7	7	7	11	9	7	20	12	7	14	7	7	7	8	7	12	8	8	11	11	7	11	7	11	8	8	7	15	11	8	17	11	6	7
22	11	10	10	17	6	12	9	12	11	12	12	16	6	9	9	6	12	16	6	9	12	9	12	12	12	14	9	8	16	8	10	11	10	12	8	13	13	20	14	17	20	15	12	9	17	12	8	12	18
23	7	7	7	7	6	6	6	6	7	6	15	7	9	19	6	7	7	7	11	9	7	9	7	7	7	7	7	15	7	15	7	7	7	11	17	7	7	7	7	17	7	6	7	16	6	7	17	7	7
24	16	15	18	14	6	12	13	15	16	15	15	18	6	19	7	6	13	7	6	15	13	15	15	12	15	18	9	13	13	15	14	10	19	15	15	12	15	7	14	12	20	20	17	15	15	20	15	14	20
25	16	7	7	7	6	6	6	6	16	17	6	7	9	16	11	7	7	13	11	7	13	7	17	9	7	9	9	13	9	11	9	9	17	11	11	7	7	16	13	7	7	7	7	17	17	11	11	11	7
26	10	15	18	14	6	12	13	9	9	12	15	7	6	10	10	6	13	9	6	13	13	20	15	9	15	9	9	13	13	15	14	9	15	15	15	12	15	7	9	17	16	20	17	15	15	12	15	12	20
27	7	7	7	7	6	6	6	6	7	17	17	7	14	7	6	7	7	7	11	14	7	14	17	7	7	7	7	7	7	7	7	7	17	11	11	7	17	16	7	14	7	6	7	17	17	12	11	12	7
28	16	18	18	14	6	12	17	16	16	16	6	18	6	14	7	6	13	7	6	12	13	12	16	11	15	16	9	15	13	14	14	10	18	14	6	13	13	7	14	11	19	20	17	17	16	18	16	14	20
29	15	6	6	6	6	6	6	6	15	6	6	6	6	6	8	6	6	11	9	6	6	6	12	6	6	6	6	6	6	6	6	6	12	9	11	6	6	20	6	11	8	6	11	9	9	8	11	8	6
30	11	7	13	15	15	9	8	17	19	12	12	7	12	6	12	6	14	11	15	14	12	19	14	20	7	12	7	6	6	6	11	15	12	7	12	17	17	6	15	6	7	11	11	6	7	12	13	18	18
31	6	7	11	11	9	9	9	11	6	13	11	17	6	6	11	6	6	6	6	9	9	13	11	13	7	6	8	6	6	6	6	6	11	10	6	6	13	10	6	16	19	16	6	8	13	11	8	13	11
32	13	8	13	8	13	11	11	6	10	14	10	10	14	6	6	6	9	15	17	6	9	6	14	19	14	10	10	6	6	6	8	13	10	14	20	12	14	10	15	6	8	17	11	8	12	14	20	12	14
33	6	20	11	16	9	11	11	10	6	12	10	6	6	6	11	6	6	6	6	14	9	14	6	14	10	12	6	6	6	6	14	14	10	10	6	14	12	6	6	11	20	11	11	18	6	6	11	6	12
34	13	13	13	13	14	13	14	9	19	19	9	17	10	14	9	6	9	16	20	14	9	14	12	14	10	12	10	19	6	6	6	6	9	10	8	14	17	20	15	6	19	6	6	8	15	11	15	12	12
35	10	13	13	13	13	13	13	17	10	13	11	13	10	10	11	6	6	10	6	6	17	6	13	6	13	10	10	10	6	6	8	11	6	6	20	6	13	6	10	11	6	12	11	8	10	12	11	11	12
36	12	13	13	13	11	11	11	13	13	12	11	13	12	12	11	6	10	12	15	14	10	11	6	10	15	11	10	11	6	6	6	6	15	10	15	12	11	20	15	6	18	11	10	6	12	10	6	12	10
37	10	13	11	13	12	11	13	11	10	13	11	10	10	10	11	6	12	10	6	12	11	12	10	12	10	12	10	12	6	6	11	11	6	6	6	12	13	6	10	16	6	16	11	11	6	6	15	11	10
38	9	13	9	13	9	6	6	13	13	9	10	13	9	9	6	6	9	9	14	14	9	14	13	14	10	9	9	9	6	6	6	6	10	10	11	14	6	20	6	11	17	14	6	6	13	17	13	13	17
39	12	6	20	11	20	7	7	6	6	15	7	6	15	6	7	7	7	12	7	7	6	7	6	11	7	18	6	7	6	6	17	7	6	6	7	7	12	12	9	6	6	17	11	11	12	6	11	6	7
40	17	6	17	6	20	11	9	14	8	14	14	10	10	10	11	9	10	10	9	8	9	20	12	9	20	9	8	11	9	6	9	7	14	16	9	8	14	9	10	12	10	12	11	12	9	6	12	9	18
41	9	6	9	10	6	8	8	9	19	15	10	10	10	9	10	6	9	9	6	8	9	8	6	9	6	18	6	9	6	6	8	6	10	6	6	16	10	10	9	6	10	13	20	10	20	6	10	18	6
42	8	6	8	6	12	12	9	12	8	9	14	10	9	8	9	8	8	8	9	8	12	19	10	12	10	8	10	10	9	7	9	7	14	20	9	9	7	7	8	13	6	9	20	9	7	6	20	7	17
43	20	6	9	11	11	9	9	9	8	20	11	11	11	11	11	6	9	16	9	8	9	9	11	9	11	18	6	9	11	13	18	7	11	6	9	9	12	11	13	9	10	18	6	12	15	6	6	7	18
44	20	6	9	6	9	15	9	9	6	9	6	11	11	8	9	9	9	9	9	8	17	9	9	9	6	9	9	9	6	9	9	7	6	16	9	9	7	9	16	17	6	9	11	11	7	6	16	20	9
45	8	20	8	12	20	8	8	8	9	9	11	11	11	19	11	7	8	8	9	8	11	8	12	8	15	18	12	8	10	10	8	7	15	15	9	11	9	12	10	9	10	19	15	9	11	7	11	7	9
46	20	10	10	10	10	15	19	14	20	20	7	10	10	19	10	9	13	16	9	6	10	19	10	12	7	13	10	13	10	13	18	7	10	10	9	10	14	10	18	17	10	19	10	17	7	7	10	20	11
47	15	10	10	10	10	10	10	10	10	10	10	10	10	15	10	19	10	15	11	8	10	8	10	10	10	10	10	8	10	10	8	7	10	10	20	10	10	10	10	10	10	8	8	7	19	7	20	19	19
48	11	10	11	10	11	15	10	11	8	20	7	11	19	11	11	11	11	11	20	8	11	20	18	11	10	11	8	11	11	11	18	7	11	7	11	11	16	11	18	17	10	19	10	16	7	7	20	7	7
49	8	6	6	6	6	6	6	6	11	6	13	6	6	8	6	6	6	11	6	6	8	6	6	19	13	6	15	6	8	6	6	9	6	11	6	6	6	9	11	6	9	6	11	6	11	13	6	9	10
50	15	6	6	15	6	12	17	12	6	8	6	11	10	19	11	8	10	11	9	13	12	13	8	8	8	13	8	9	6	13	8	9	8	11	16	9	8	11	11	16	9	11	11	7	16	8	13	8	6
51	9	6	6	15	6	6	11	15	8	14	10	8	9	9	8	17	11	9	10	6	6	10	16	6	16	10	10	6	9	6	10	9	6	11	10	9	8	8	9	11	20	17	11	20	10	20	10	19	13
52	6	6	6	6	6	10	6	6	6	6	6	6	6	6	11	6	8	11	10	10	7	6	7	9	7	7	9	9	9	13	13	6	9	9	10	9	7	9	9	8	9	9	9	7	7	13	7	13	6
53	11	8	6	14	6	6	15	15	9	10	10	12	8	11	12	17	11	11	10	15	14	14	8	6	8	19	15	6	9	6	14	9	8	15	10	9	8	9	11	16	9	6	6	20	16	14	20	8	18
54	20	10	6	15	6	10	6	6	20	6	17	6	15	6	6	6	8	6	10	6	6	8	18	15	10	15	15	9	8	13	13	9	20	6	10	6	7	9	6	11	20	8	9	9	9	20	7	20	18
55	9	9	6	9	6	6	15	13	9	14	13	12	14	9	10	10	10	11	10	15	11	14	9	6	14	12	10	6	9	6	6	9	13	11	10	9	8	9	14	10	9	6	11	8	10	9	20	11	9
56	20	19	6	8	6	10	6	6	20	6	6	6	6	11	6	6	12	11	10	6	6	12	8	15	15	6	15	9	9	11	9	9	8	6	10	9	8	9	9	11	20	10	10	20	10	8	6	11	8
57	19	20	6	15	6	6	15	9	9	14	13	12	10	19	11	14	11	11	10	10	9	14	13	6	14	9	14	9	9	6	14	9	13	17	10	9	8	9	11	6	9	6	6	17	8	9	16	19	18
58	6	20	6	6	6	10	6	6	20	6	6	6	6	6	6	6	6	6	10	6	14	6	6	14	14	14	14	17	6	10	10	15	6	6	10	6	6	14	6	11	20	11	11	11	17	6	6	11	6
59	12	18	6	15	10	10	8	8	12	14	9	9	7	9	9	12	9	15	7	14	9	9	10	10	14	9	10	10	10	6	9	8	10	12	7	7	18	7	12	9	9	10	10	12	7	6	13	14	17
60	9	15	6	15	9	6	6	14	7	14	15	9	8	9	9	8	9	9	7	6	7	19	9	9	8	9	9	7	9	6	9	6	8	15	13	20	7	20	20	19	20	6	15	13	6	6	9	6	6
61	9	9	6	9	9	6	11	11	8	14	9	8	8	18	11	8	11	8	20	15	13	15	9	11	8	9	10	11	8	6	6	8	14	6	15	15	20	8	13	11	20	13	13	13	6	6	20	16	9
62	9	8	6	9	9	6	6	6	12	8	14	18	8	9	9	12	9	9	12	6	12	6	9	9	19	9	8	6	8	6	9	6	19	10	10	6	8	9	6	10	12	6	6	6	12	6	6	12	12
63	9	20	6	9	19	13	11	13	13	14	13	14	14	13	13	15	11	13	13	13	13	20	9	11	14	9	15	12	14	6	12	8	14	12	13	18	20	8	9	18	6	13	16	13	6	6	13	14	12
64	9	9	6	9	9	6	6	6	9	6	6	9	9	9	9	6	6	9	6	6	16	6	9	9	9	9	9	9	9	6	6	6	9	6	6	6	9	9	20	6	10	6	6	10	12	6	6	12	12
65	14	9	6	9	6	13	14	19	19	14	13	14	14	14	12	13	10	13	20	15	12	13	9	10	13	9	14	12	14	9	13	8	13	16	16	14	9	13	14	19	19	13	13	13	14	6	20	14	9
66	9	9	6	9	13	6	13	13	9	9	6	9	9	9	13	9	6	9	13	6	6	13	9	9	9	9	9	6	9	9	9	15	9	9	13	13	9	9	13	13	9	6	13	13	19	6	6	6	20
67	14	20	6	14	18	6	18	6	19	20	9	9	9	9	15	6	12	9	12	13	9	13	9	9	9	9	9	9	9	9	9	9	9	17	15	12	15	9	18	6	20	13	12	12	9	6	15	15	15
68	9	9	6	9	6	6	10	9	9	9	9	9	9	9	9	11	11	9	11	6	6	6	9	9	19	9	15	6	9	9	11	15	19	11	11	10	9	9	10	13	9	6	10	13	20	6	11	9	6
69	20	19	10	14	6	7	6	7	14	13	7	6	13	6	7	7	8	6	10	9	7	7	7	7	7	7	6	6	6	6	6	6	13	6	7	9	7	7	6	9	15	7	7	7	7	13	13	6	7
70	10	20	9	12	7	12	9	7	15	12	14	15	7	7	7	11	7	14	17	9	14	20	14	16	20	9	8	17	8	15	8	6	12	15	16	8	8	17	12	6	11	17	16	7	15	8	8	13	9
71	10	20	9	11	11	9	9	9	10	11	9	11	8	14	20	11	10	14	20	10	9	10	8	14	11	17	15	10	13	9	14	6	20	9	20	18	8	6	9	8	13	8	9	20	15	6	20	11	12
72	11	8	19	13	8	15	20	20	13	17	20	13	12	13	8	11	13	13	12	8	8	8	20	13	13	8	13	8	13	15	13	6	8	8	8	8	8	16	6	14	11	15	6	8	8	12	20	6	12
73	13	8	7	12	20	7	7	7	13	12	7	12	12	13	20	7	7	13	20	13	20	19	12	7	12	17	12	20	13	7	7	6	12	19	16	20	8	6	9	17	20	9	8	18	8	6	19	13	8
74	10	8	17	14	17	15	10	14	14	14	16	14	14	10	17	9	14	10	9	14	20	14	14	16	10	17	10	10	10	14	14	6	14	14	16	10	8	14	6	6	14	20	6	16	15	13	13	13	12
75	12	8	11	12	11	14	14	11	12	11	11	12	14	11	11	11	11	11	11	11	11	11	8	11	12	11	11	11	11	11	11	6	8	11	11	11	8	6	9	14	6	9	11	14	14	6	11	11	12
76	10	6	11	11	11	15	15	11	11	17	20	11	15	11	11	11	11	10	15	15	15	15	11	11	11	11	15	15	11	11	11	6	11	15	15	15	6	16	6	6	12	20	6	15	15	13	13	13	12
77	10	14	10	14	10	11	11	10	10	14	11	14	14	13	13	10	11	13	11	10	13	10	14	10	14	13	14	10	13	10	10	6	14	14	13	13	8	8	17	17	6	17	13	17	13	8	13	13	6
78	7	20	7	20	7	15	13	7	7	7	7	13	13	7	7	7	7	7	7	7	7	7	20	7	13	7	13	7	7	7	7	6	13	20	7	7	8	6	7	8	13	13	7	13	7	6	20	13	17
79	14	17	18	7	10	10	10	11	7	9	14	7	17	11	8	9	15	11	20	15	8	10	11	9	9	17	8	9	9	13	14	9	9	15	8	8	17	18	9	17	14	9	9	8	11	6	6	11	9
80	12	9	9	9	9	12	9	9	10	10	9	7	20	9	12	9	14	12	20	9	15	9	10	9	10	11	15	12	12	9	9	15	10	9	17	14	9	9	7	17	9	19	20	10	14	6	10	15	20
81	15	9	9	17	19	15	19	20	13	16	20	7	9	9	9	9	9	15	20	9	9	18	19	9	7	9	9	9	9	9	9	9	7	9	20	9	10	7	17	9	19	19	9	10	9	6	17	6	6
82	9	17	9	17	9	9	9	9	17	9	9	7	9	9	9	9	15	7	9	9	9	9	17	9	15	17	15	9	9	9	9	15	15	9	9	9	9	19	7	17	19	15	9	20	20	6	6	10	13
83	14	9	18	17	20	15	20	20	14	20	20	7	9	13	9	11	14	11	9	15	19	19	9	20	7	11	9	14	9	13	9	14	7	9	20	14	18	7	17	13	11	19	19	9	11	6	10	6	6
84	9	17	9	17	9	9	9	9	9	9	9	7	9	9	9	9	9	7	20	9	9	9	17	9	9	9	15	9	9	9	9	9	9	9	9	9	9	20	7	9	20	9	9	19	9	6	15	11	11
85	14	11	11	11	20	15	20	20	14	20	20	7	11	11	11	11	14	11	11	11	14	11	11	11	9	11	11	11	14	11	11	15	9	11	20	11	18	7	15	17	14	19	20	11	20	6	6	6	7
86	18	11	13	11	13	11	13	13	18	11	11	7	11	13	13	11	13	7	11	13	13	13	11	13	18	13	11	13	13	13	13	13	10	11	11	13	11	13	7	13	13	13	11	11	13	6	15	10	11
87	15	11	11	11	11	15	15	20	15	20	11	7	11	11	11	11	11	11	11	11	11	11	11	11	7	11	11	11	11	11	11	15	10	11	11	11	11	7	17	11	7	11	11	11	20	6	6	6	7
88	11	11	11	17	11	11	11	11	17	11	11	7	11	11	11	11	11	7	11	11	11	11	11	11	15	11	11	11	11	11	11	11	10	11	11	11	11	13	7	11	19	19	11	11	11	6	15	12	11
89	8	6	6	6	6	13	6	15	8	18	6	7	6	6	6	6	6	11	6	6	6	6	6	6	7	11	6	6	6	6	6	6	17	6	6	6	6	7	14	6	7	6	6	6	16	8	8	8	7
90	15	6	11	15	13	13	17	13	15	6	14	18	8	14	15	14	7	14	11	14	10	19	13	6	18	10	7	8	7	15	10	9	15	9	19	10	7	15	14	10	15	14	6	7	7	15	11	10	11
91	9	6	11	6	11	6	11	6	9	10	10	10	20	9	10	10	8	9	11	11	6	11	10	6	6	18	7	6	8	7	11	15	10	10	11	9	12	10	9	12	6	6	10	11	19	6	20	12	10
92	9	6	11	10	11	14	14	12	9	12	11	11	6	9	12	9	12	9	12	11	15	15	10	6	16	14	7	7	8	11	7	7	16	11	12	11	14	11	9	8	17	14	6	11	20	17	16	15	17
93	8	6	11	11	11	14	8	14	8	6	20	6	12	8	6	8	8	8	12	14	14	14	6	6	11	6	8	8	8	7	18	15	6	6	12	8	8	6	8	13	11	18	10	10	7	11	6	14	15
94	7	6	11	6	11	11	20	11	7	12	12	19	6	19	12	16	8	7	12	11	11	11	14	6	14	9	7	9	8	11	6	9	11	9	12	9	11	16	9	8	6	6	6	11	8	11	12	15	11
95	15	6	11	14	10	9	9	9	15	11	10	10	12	14	10	10	11	15	12	11	9	11	10	6	14	18	8	9	11	8	11	11	10	10	12	10	15	10	14	20	11	11	6	11	8	11	12	11	11
96	10	6	11	6	11	11	11	11	10	20	11	10	6	10	10	10	10	10	11	11	11	11	19	6	6	6	8	6	10	15	11	6	6	10	11	10	6	10	10	6	6	20	10	10	19	6	6	6	6
97	11	6	11	15	16	11	11	16	16	6	16	6	12	11	6	11	11	11	12	12	12	12	16	6	18	11	6	9	6	9	11	10	16	11	12	11	16	16	10	14	15	14	6	9	14	15	20	15	14
98	11	6	11	6	11	11	11	11	11	12	12	10	6	11	12	10	11	11	12	11	11	11	10	6	6	6	8	6	11	8	11	6	10	10	12	10	6	10	11	6	6	11	10	8	8	10	6	11	10
99	7	6	7	15	8	7	7	15	8	6	8	6	6	7	6	8	14	7	6	6	6	6	6	7	6	7	7	7	7	12	6	12	6	12	6	7	10	10	7	8	9	8	7	20	14	9	13	6	9
100	15	8	14	12	20	12	17	8	9	13	9	7	8	8	8	9	15	16	10	7	12	7	10	17	13	9	10	10	7	8	10	12	16	16	10	9	9	10	12	20	12	19	7	16	10	12	14	9	7
101	8	8	8	8	8	12	8	14	9	14	13	17	11	8	8	8	8	8	11	8	8	8	11	17	13	8	15	8	8	10	8	8	8	8	11	8	8	8	8	8	8	8	8	17	19	8	19	18	11
102	15	10	14	13	13	9	14	9	20	14	13	17	12	19	12	12	13	20	9	8	13	20	12	12	10	10	12	15	11	15	15	12	10	19	9	9	10	16	20	20	13	9	11	20	10	18	9	10	15
103	9	10	9	9	9	15	9	20	9	14	9	9	9	9	9	9	9	9	18	15	9	9	9	9	10	9	9	9	9	9	9	9	10	9	20	9	9	9	9	20	9	19	20	14	19	9	19	20	9
104	9	10	14	14	15	15	20	20	20	14	15	9	17	19	17	12	15	20	14	15	15	19	15	17	10	11	13	13	19	15	9	9	10	19	14	9	17	9	20	17	14	19	17	14	11	9	11	19	17
105	15	11	13	11	13	13	13	13	20	14	15	17	15	15	15	12	15	20	15	13	13	13	15	13	19	14	12	13	13	13	15	12	19	15	15	9	14	20	9	12	11	15	12	14	19	18	20	18	14
106	9	11	9	11	9	9	9	12	11	11	9	9	9	9	9	9	9	9	9	9	9	9	9	9	11	9	9	9	9	9	9	9	11	9	9	9	9	11	9	20	20	9	9	9	9	18	9	9	9
107	15	20	14	18	20	15	20	20	16	14	20	17	18	19	17	12	8	18	20	15	20	19	14	17	12	13	14	15	20	15	15	12	12	19	20	9	14	15	20	17	9	19	20	18	19	15	20	20	20
108	11	14	11	14	11	11	11	14	11	14	14	14	14	14	11	11	12	12	14	14	14	14	14	12	11	11	14	14	14	14	14	12	11	14	14	7	14	11	12	7	20	14	14	14	14	12	14	14	11
109	8	8	8	8	19	14	16	9	8	9	9	8	8	8	8	8	8	8	9	9	8	9	8	8	17	8	8	8	8	8	8	8	17	9	9	7	8	7	8	9	7	19	9	9	9	7	9	9	7
110	15	17	8	16	15	8	12	11	12	17	16	9	18	12	10	12	11	16	9	12	10	11	15	8	17	19	9	10	9	12	15	8	17	15	9	9	9	20	9	20	13	15	8	20	17	11	15	18	10
111	13	13	8	13	11	11	11	19	12	8	8	19	8	19	13	13	11	19	7	11	10	11	19	8	13	8	15	10	9	9	8	8	13	8	7	9	9	8	15	9	17	11	14	14	17	20	8	9	12
112	12	9	8	9	9	8	9	10	12	17	18	9	9	9	10	9	10	9	9	8	16	9	18	8	9	10	9	10	9	10	9	7	9	15	9	9	9	9	15	20	9	19	8	10	9	9	15	19	12
113	12	20	13	16	17	15	19	19	12	17	12	12	9	12	16	13	13	12	9	13	13	17	13	12	18	19	12	10	9	13	12	8	17	17	20	8	9	8	12	10	17	10	14	14	17	9	13	8	7
114	11	13	11	13	11	11	11	11	9	6	11	11	6	11	11	11	11	11	8	11	11	11	11	11	13	11	15	9	9	11	11	7	13	11	8	9	6	13	9	20	13	14	14	7	7	15	20	19	10
115	9	9	9	9	9	15	9	9	12	9	9	9	10	9	9	9	9	10	9	10	9	10	9	10	9	10	9	10	9	9	10	8	9	9	9	8	9	9	9	8	9	19	9	20	17	20	17	9	12
116	15	20	13	16	15	15	19	19	10	17	20	20	17	19	13	10	13	20	9	13	19	19	15	18	17	19	15	10	9	15	12	8	17	19	9	9	9	9	14	17	12	19	15	10	17	9	19	19	9
117	15	15	13	16	13	13	13	15	8	15	15	15	15	15	15	13	13	8	9	13	13	13	15	13	15	15	15	7	8	7	13	8	17	15	9	6	9	8	6	9	8	13	9	20	9	14	20	8	12
118	10	13	10	13	10	10	10	10	11	10	10	10	10	10	10	10	10	20	20	10	10	10	10	10	13	10	11	10	9	15	10	6	13	10	15	9	9	9	12	20	20	12	10	10	17	9	13	19	9
119	6	6	6	6	6	14	6	14	6	16	17	6	6	6	6	6	14	6	6	6	6	6	20	6	6	6	6	6	6	6	14	7	6	6	7	6	6	7	6	6	7	18	6	6	6	7	6	6	12
120	14	6	18	15	6	6	9	6	7	6	20	15	9	7	9	7	14	10	19	14	13	7	7	7	7	12	9	13	18	15	13	7	8	15	12	7	7	7	10	17	8	18	9	7	9	7	13	11	7
121	9	7	9	15	6	11	6	14	12	8	17	9	8	10	8	11	9	10	17	6	20	7	14	7	15	10	11	6	7	11	14	8	7	11	17	7	8	20	12	8	9	14	19	20	6	7	8	13	12
122	14	7	13	7	6	6	9	6	15	16	9	14	12	9	12	12	11	9	9	15	7	7	7	9	15	17	12	7	15	7	9	6	15	7	9	11	8	7	11	17	6	9	9	8	10	20	20	10	12
123	11	6	11	15	6	15	6	12	9	11	16	12	11	11	11	12	11	11	15	6	17	14	8	6	6	17	12	6	6	15	16	7	6	12	17	7	8	7	12	11	9	20	15	20	6	9	8	12	12
124	14	7	15	7	6	6	8	6	14	20	8	7	16	14	15	7	8	8	6	15	8	8	7	9	15	9	7	12	9	12	8	8	15	12	9	11	6	7	9	9	9	15	6	12	10	11	20	10	7
125	11	6	12	15	6	11	6	13	11	13	12	13	12	19	12	12	14	11	18	6	20	12	20	6	6	17	9	6	6	11	11	14	6	11	12	11	7	7	13	17	9	11	17	17	6	20	17	13	12
126	11	7	17	7	6	6	8	6	11	15	8	7	7	11	17	7	8	8	6	15	8	8	7	9	12	8	15	7	12	12	9	9	15	7	12	11	8	7	12	8	9	17	6	12	10	7	8	10	12
127	13	7	12	15	6	12	6	13	13	12	13	13	16	19	13	12	14	17	20	6	13	12	8	6	7	13	12	14	6	13	8	14	7	12	12	13	8	17	13	16	20	12	17	17	6	9	20	13	12
128	11	7	11	7	6	6	8	6	11	20	8	15	11	11	11	12	8	11	6	15	15	11	7	7	15	7	12	11	15	7	8	7	15	6	6	8	6	7	8	11	7	20	6	15	10	7	6	10	7
129	11	12	7	15	6	9	6	7	11	7	7	7	7	11	7	7	15	7	6	6	6	7	15	6	12	13	7	6	6	15	17	15	12	12	8	8	9	12	8	9	17	9	7	7	6	9	11	11	12
130	12	10	20	12	10	10	8	18	8	14	13	20	11	18	17	11	8	14	7	7	7	7	18	8	10	11	10	7	6	15	8	6	10	17	7	15	6	12	7	11	12	8	12	19	14	12	14	10	18
131	11	10	19	11	19	13	20	19	10	10	11	11	11	14	10	11	12	14	11	15	8	7	11	9	10	7	11	8	6	6	19	6	10	6	19	6	12	12	6	11	12	19	9	19	11	12	8	11	12
132	9	19	11	11	11	11	11	11	14	16	17	9	11	9	14	9	9	9	11	11	16	7	11	9	7	13	13	16	6	12	11	13	7	17	6	11	6	12	14	11	11	11	13	17	12	12	18	6	12
133	9	15	13	15	9	15	9	13	9	9	9	9	9	13	9	9	13	15	20	9	9	6	15	9	15	6	9	13	6	6	9	9	15	6	11	6	10	10	10	11	15	20	9	11	6	6	11	16	6
134	9	11	9	11	19	11	11	9	14	20	19	9	11	9	14	9	9	9	11	9	9	7	11	9	7	13	13	9	6	12	6	6	7	16	16	10	6	12	10	6	13	6	16	16	16	11	16	7	13
135	15	15	9	15	9	9	9	20	9	20	9	9	9	9	9	9	14	9	9	9	9	7	15	9	15	7	9	9	6	6	16	10	15	16	9	6	12	12	10	18	12	15	18	16	6	12	6	16	12
136	9	9	9	9	19	15	9	9	14	9	19	9	9	9	14	11	9	9	20	15	20	7	9	20	9	7	13	16	6	14	6	6	9	14	11	10	6	9	10	11	6	16	6	14	16	6	15	16	9
137	11	19	11	11	11	11	11	20	11	20	11	11	11	11	11	11	15	11	11	11	11	7	11	11	7	11	11	15	6	6	14	11	7	6	14	6	9	9	11	11	17	14	16	16	9	17	16	11	17
138	11	15	11	15	11	11	11	11	11	11	11	11	11	11	11	11	11	11	11	11	11	14	15	11	15	14	15	11	6	9	11	6	15	16	11	10	6	9	10	6	15	16	6	16	18	9	18	6	9
139	6	6	6	6	6	14	6	6	6	6	6	6	6	6	6	6	11	6	6	6	6	6	6	6	6	6	6	6	10	10	6	6	6	10	6	10	6	6	6	7	6	7	6	6	10	6	6	8	6
140	14	7	6	8	6	6	9	10	19	8	14	9	8	13	10	8	13	13	19	7	12	9	14	6	7	17	8	20	6	10	11	8	8	11	20	8	18	20	13	20	6	6	8	11	6	6	12	6	10
141	8	10	6	10	6	12	8	8	8	12	6	6	12	8	6	8	11	8	12	8	11	8	12	6	13	6	6	6	6	6	6	8	13	6	12	13	13	8	11	11	6	6	18	12	8	6	6	8	8
142	14	20	6	8	6	6	6	19	19	11	14	10	11	19	12	6	12	12	14	6	12	6	8	7	10	10	13	20	8	9	11	8	10	11	15	10	6	20	9	10	6	7	9	13	6	6	19	6	17
143	14	11	6	20	6	14	6	6	6	20	6	6	6	6	6	8	14	8	7	7	8	16	11	7	6	8	6	6	6	6	14	15	6	11	6	13	6	6	14	20	6	16	6	7	11	6	14	8	6
144	14	14	6	14	6	6	7	15	13	15	17	10	13	12	13	19	12	13	20	7	12	7	14	7	15	17	13	11	14	10	11	14	15	11	15	13	20	20	10	20	6	16	16	15	6	6	10	6	9
145	13	13	6	13	6	13	18	6	13	6	6	6	6	13	6	6	6	13	13	8	6	19	13	11	6	6	6	6	6	6	11	14	6	13	13	13	19	13	14	19	6	11	6	13	11	6	19	8	12
146	14	20	6	14	6	6	6	13	13	10	15	10	12	12	13	8	10	10	13	8	12	8	20	10	15	15	10	10	15	10	15	15	15	10	15	13	10	12	10	15	6	15	16	13	6	6	6	6	16
147	13	13	6	13	6	10	10	10	13	6	10	6	6	13	6	6	6	13	10	15	6	19	13	6	6	6	6	6	6	10	10	10	6	15	10	13	13	13	10	10	6	10	10	10	10	6	12	8	12
148	13	19	6	13	6	6	6	13	19	14	14	10	14	14	13	10	13	13	13	10	10	10	19	11	11	15	10	11	6	10	10	15	11	13	14	13	10	10	6	15	6	6	10	13	6	6	6	6	11
149	7	7	14	7	6	7	6	6	7	6	6	6	6	7	6	6	6	6	7	14	6	14	7	6	6	6	6	6	6	6	6	6	6	7	7	6	7	7	14	6	7	8	6	7	13	7	8	8	8
150	20	20	14	16	9	12	9	17	11	12	10	9	12	19	14	8	12	12	8	12	13	14	14	7	19	7	13	19	8	6	12	15	9	12	8	9	15	19	12	19	8	9	19	19	9	7	17	10	20
151	6	6	14	6	20	14	9	9	6	20	6	19	6	6	6	8	6	6	9	9	6	9	6	6	6	8	6	6	6	6	9	9	6	6	9	8	9	6	6	6	11	9	8	20	17	6	17	18	6
152	7	8	7	12	12	15	7	20	10	20	10	7	12	15	9	8	12	10	9	12	10	10	8	7	19	10	15	19	7	6	19	15	19	18	9	12	18	20	11	19	15	11	19	18	9	7	9	6	18
153	11	20	12	15	17	6	9	16	10	11	14	15	17	15	17	7	12	10	9	9	10	11	18	6	15	11	11	10	8	6	9	15	20	18	9	15	8	6	8	11	6	11	7	6	17	6	17	11	11
154	11	16	11	16	11	9	9	9	11	15	9	11	15	11	15	8	11	8	6	11	11	15	16	6	15	6	15	9	6	7	11	11	15	7	6	11	18	11	6	19	14	6	19	12	7	7	7	14	7
155	9	16	9	16	9	15	9	20	16	12	12	12	12	15	16	20	9	15	9	9	9	12	9	7	12	8	8	9	8	12	7	7	12	18	9	12	7	8	20	9	8	12	12	7	18	7	13	12	20
156	20	15	14	15	20	12	13	12	15	20	20	15	15	15	15	15	12	12	9	15	14	14	17	7	15	16	15	15	9	9	16	15	15	16	9	15	12	20	7	19	11	16	7	19	16	6	9	11	6
157	9	9	9	9	9	9	9	9	9	9	9	9	9	9	9	9	9	9	8	9	9	9	9	6	9	11	9	9	9	9	6	9	9	9	8	9	9	9	17	17	20	17	18	6	18	7	18	7	15
158	20	20	14	11	20	15	16	17	19	20	20	11	11	19	17	17	15	20	9	11	20	11	12	7	7	11	7	7	9	13	15	15	7	15	9	7	11	15	15	15	9	17	11	15	15	7	9	11	11
159	18	7	7	7	7	12	12	7	7	7	12	7	12	7	7	7	7	7	9	12	12	7	7	7	20	7	13	9	13	9	7	7	9	7	9	8	7	8	9	9	15	9	9	7	7	9	11	9	9
160	17	13	7	10	7	7	15	17	8	11	7	12	8	8	12	8	9	13	8	7	8	11	12	12	13	12	8	8	11	8	10	9	17	13	8	10	7	20	13	20	11	12	10	7	20	10	12	18	9
161	11	13	6	13	7	12	12	7	12	13	9	7	14	13	14	7	14	13	9	11	14	7	12	12	13	9	13	11	14	9	12	15	7	13	9	10	8	8	9	9	13	11	12	6	7	10	6	9	15
162	8	10	7	10	9	7	7	13	8	13	9	12	8	8	8	8	7	8	8	7	7	11	9	8	13	8	11	8	8	8	8	8	14	13	8	10	9	12	7	20	13	7	7	7	20	20	11	20	20
163	18	19	15	15	9	14	12	18	15	14	20	12	14	12	15	6	10	10	9	12	12	12	19	16	12	13	12	9	20	9	14	14	18	12	9	9	14	10	19	12	15	11	12	8	20	6	15	20	13
164	10	10	10	10	20	10	10	10	10	10	10	10	10	10	10	8	8	8	8	8	8	10	10	8	10	10	10	12	8	11	8	8	10	10	8	10	10	10	8	12	10	8	11	11	12	11	11	8	10
165	18	19	15	20	15	15	15	19	20	16	20	18	20	15	14	8	12	12	9	12	14	12	18	12	8	12	13	12	10	10	14	10	18	8	9	10	16	14	20	14	14	11	19	11	20	10	20	19	11
166	18	13	15	13	20	12	13	13	18	13	13	13	13	15	15	8	8	8	9	8	8	8	13	8	11	12	13	18	8	11	8	15	13	10	9	10	8	10	8	20	10	19	11	11	12	20	9	10	20
167	15	19	15	20	15	15	15	19	15	20	20	20	20	15	15	8	12	13	9	12	12	12	8	13	8	13	12	15	11	11	11	13	11	8	9	20	11	11	19	12	20	12	19	11	20	11	17	20	12
168	18	13	15	13	20	15	13	13	20	13	13	13	13	15	13	8	8	8	9	8	8	8	13	8	11	13	13	8	8	7	8	13	13	11	9	8	16	11	8	20	11	20	7	6	13	11	9	13	11
169	6	6	7	6	6	6	6	6	6	11	6	6	6	6	7	18	7	7	9	15	13	6	6	7	6	7	6	7	6	15	10	6	6	6	9	9	11	6	7	9	6	10	13	8	6	18	13	7	8
170	7	7	18	15	9	12	9	14	7	14	9	15	10	7	12	7	11	7	9	9	7	12	11	7	7	12	7	17	7	9	17	7	9	15	9	10	12	6	7	7	14	7	10	9	9	11	9	18	20
171	6	9	6	14	19	15	20	15	10	9	10	13	9	12	7	9	6	12	9	15	13	10	16	7	10	13	9	7	6	7	7	6	17	6	9	10	17	6	15	11	9	15	15	20	17	13	20	6	9
172	9	9	11	9	12	15	19	19	9	14	12	13	14	19	9	11	8	8	9	11	8	13	9	7	13	12	8	12	7	7	18	7	9	14	9	12	14	6	7	20	6	7	19	18	9	12	14	11	7
173	15	20	18	10	19	12	10	12	15	20	12	10	10	10	19	10	15	14	9	15	11	10	20	7	10	12	11	7	7	9	7	7	20	7	9	10	9	6	15	11	16	14	16	16	17	6	7	7	20
174	13	12	13	12	10	14	14	14	13	10	12	10	10	13	17	13	13	13	9	14	13	10	12	7	10	13	10	13	7	7	14	7	12	17	9	13	17	6	13	14	6	7	13	17	17	13	16	12	7
175	15	15	11	15	19	9	10	11	15	14	9	10	14	10	15	11	11	10	8	11	10	10	15	6	10	9	10	6	7	13	6	7	15	7	8	10	13	6	7	6	12	16	16	12	12	6	7	7	19
176	15	19	13	12	13	13	13	13	15	12	17	12	12	15	13	13	13	15	9	13	13	12	19	7	12	13	12	7	7	7	16	7	16	19	16	7	16	6	15	17	6	7	19	17	17	19	20	19	7
177	14	14	11	14	15	11	10	15	14	14	14	10	14	10	11	11	11	10	9	15	11	10	14	7	10	11	10	7	7	15	7	7	14	7	9	12	7	6	12	12	15	14	15	15	15	15	7	7	17
178	12	20	12	12	15	15	15	15	12	12	15	12	12	12	20	12	15	12	9	15	12	12	20	7	12	12	12	12	6	6	17	7	20	17	9	12	17	6	12	17	6	7	17	17	17	6	16	7	6
179	6	9	6	6	9	6	6	8	6	18	6	6	9	6	6	6	6	6	19	8	6	6	9	8	6	6	6	8	12	6	12	15	6	6	19	6	6	7	12	8	12	10	12	12	12	7	6	15	9
180	8	15	11	11	15	8	8	8	8	10	12	15	11	12	9	7	12	8	7	8	12	7	9	12	19	8	8	8	12	10	15	7	8	15	8	8	8	10	12	18	8	12	12	12	11	20	13	13	20
181	9	12	11	12	11	14	9	16	9	16	12	9	9	9	17	8	11	9	13	8	9	7	12	9	19	6	8	9	9	9	7	15	17	12	13	9	17	9	15	15	20	15	11	13	16	17	15	17	6
182	9	11	11	9	15	11	20	9	9	9	11	9	15	9	9	7	11	9	7	15	17	7	15	12	9	8	8	6	9	7	15	15	8	8	8	9	8	11	7	7	9	6	17	8	17	9	8	8	10
183	9	9	10	9	10	10	10	20	9	20	9	9	15	9	10	8	10	8	20	10	10	13	15	13	15	8	8	9	9	10	10	9	17	20	17	9	17	9	20	15	20	10	10	13	17	20	20	17	9
184	9	15	9	20	8	15	9	9	9	9	17	9	9	9	9	8	8	9	8	9	9	9	9	9	9	7	8	8	9	7	9	9	9	9	8	9	9	9	20	8	9	20	9	9	8	9	9	9	20
185	9	9	16	9	8	10	20	20	9	20	10	9	20	9	18	8	11	11	20	15	10	9	14	10	9	8	8	9	9	10	20	15	8	8	13	9	16	9	10	18	20	10	8	13	15	20	20	17	9
186	6	15	6	20	17	6	6	6	6	6	6	6	6	6	6	8	6	6	8	6	6	6	6	6	19	8	15	6	6	6	6	6	13	19	8	6	6	15	6	6	19	20	20	6	17	13	19	6	20
187	15	15	18	20	17	15	20	20	13	17	18	13	17	9	17	19	12	11	17	15	8	12	15	9	15	8	13	9	9	10	20	15	13	12	18	9	17	13	20	10	9	15	20	13	17	20	12	17	8
188	9	9	9	9	15	9	9	9	9	9	9	9	9	9	9	9	9	9	9	9	13	9	9	13	9	13	9	9	9	13	9	9	9	9	9	9	9	9	9	18	20	20	9	9	9	9	9	9	20
189	6	18	6	6	6	12	15	13	6	16	17	6	16	6	14	6	13	20	20	12	13	6	11	6	6	6	6	6	6	6	16	11	6	6	9	6	18	6	18	17	6	13	18	20	16	16	18	18	6
190	13	13	6	15	6	6	6	6	13	13	13	15	6	7	7	8	7	7	8	6	13	6	6	6	19	11	8	6	6	6	6	6	15	15	11	14	13	20	14	6	14	6	8	14	11	15	8	6	18
191	6	13	18	13	6	12	8	16	6	16	20	6	20	15	13	8	14	6	20	12	12	15	12	7	12	6	6	8	6	12	16	9	13	8	8	6	16	9	16	19	13	9	16	16	8	9	6	20	15
192	6	15	15	6	6	6	15	6	12	12	6	12	15	12	15	7	6	9	15	6	6	6	12	7	12	8	8	8	6	8	6	9	15	15	20	14	12	9	14	8	12	16	14	7	16	6	20	8	6
193	13	13	13	14	6	12	6	16	10	16	16	10	13	10	20	6	8	8	16	7	12	15	12	7	15	17	15	8	6	6	14	8	14	6	16	14	16	8	14	20	14	20	14	20	16	13	6	20	9
194	6	6	12	6	6	6	11	6	11	16	6	6	12	6	12	8	14	8	12	12	6	6	12	7	6	11	12	6	6	9	6	8	6	16	16	9	12	8	9	9	6	7	16	16	16	8	12	11	18
195	8	12	8	15	6	12	6	7	6	12	15	10	15	7	7	8	7	8	15	7	12	16	12	7	12	7	12	7	6	6	16	8	15	16	20	6	12	16	6	20	14	20	15	8	15	15	6	7	16
196	14	10	18	10	6	6	12	15	9	12	9	10	10	19	15	8	14	14	15	6	9	15	9	6	12	16	9	8	6	9	9	6	10	8	16	19	12	6	14	19	10	14	9	12	16	6	19	20	15
197	6	6	7	6	6	11	6	11	6	6	20	6	6	6	6	8	12	6	6	12	14	11	17	7	6	12	15	8	6	12	11	10	6	6	6	10	6	13	10	8	13	7	20	6	6	17	6	17	17
198	6	13	14	15	6	6	8	6	8	12	8	9	10	11	7	8	11	8	20	7	8	6	15	7	13	8	13	8	6	11	6	8	10	8	9	11	12	6	11	20	13	16	10	17	9	15	19	8	15
199	9	9	9	7	6	8	6	7	7	7	16	9	6	7	8	17	9	9	8	6	16	7	7	6	7	9	9	9	6	6	7	9	7	6	8	6	7	8	6	9	8	6	7	7	8	7	6	19	7
200	10	18	9	20	9	9	6	16	10	14	6	10	8	10	12	10	10	10	20	14	16	20	11	16	19	11	9	16	12	6	6	12	10	13	20	14	8	14	13	19	19	8	16	20	12	20	13	6	17
201	10	10	9	10	6	15	9	12	10	10	9	9	18	10	9	9	12	6	9	12	12	12	14	12	10	14	10	10	6	6	7	7	10	9	9	9	6	10	7	12	6	19	9	6	12	6	9	11	6
202	7	8	18	10	8	8	8	8	7	8	8	19	8	19	10	10	11	11	8	8	8	8	8	8	10	8	10	8	7	6	7	15	10	7	20	10	8	10	11	7	19	6	20	9	8	11	16	19	16
203	12	8	11	13	11	15	9	12	12	14	12	12	19	12	12	12	11	12	20	9	16	9	20	16	19	19	11	15	12	6	7	15	19	17	12	12	8	6	6	19	12	16	19	18	16	7	17	19	16
204	8	8	8	17	8	8	8	8	8	8	8	8	19	8	8	8	8	8	8	8	8	8	8	8	19	8	8	8	8	6	6	6	17	8	8	8	8	13	10	6	8	8	8	6	8	20	6	6	13
205	17	6	17	9	19	15	9	19	19	20	20	19	17	14	16	17	15	15	20	9	16	9	20	16	16	17	12	17	15	6	7	10	16	7	20	17	6	10	6	19	19	19	7	17	20	17	10	16	10
206	11	10	9	10	9	9	9	9	11	9	16	11	10	11	9	9	11	11	16	9	9	9	10	9	10	9	10	11	9	6	7	11	10	17	16	9	8	8	8	17	6	7	14	14	8	6	20	8	6
207	10	8	18	8	8	15	20	20	10	20	8	8	8	19	8	8	7	10	15	15	16	8	8	10	8	19	8	8	10	6	7	8	8	8	6	6	8	8	7	6	16	14	8	14	20	10	10	10	16
208	10	8	10	19	15	10	10	10	19	10	10	19	20	12	10	10	11	11	20	10	10	10	10	10	19	10	15	10	10	6	7	15	19	19	14	16	8	16	12	10	6	7	20	14	10	6	19	10	6
209	6	11	6	6	7	6	7	6	6	16	7	6	6	6	6	7	6	6	6	7	7	7	6	6	6	6	6	6	7	7	9	7	6	6	6	6	11	6	7	17	7	18	6	18	7	8	8	7	13
210	10	20	17	15	6	12	17	11	7	11	13	9	8	7	11	9	8	10	10	14	13	8	12	6	8	7	7	8	7	15	6	7	15	9	9	8	11	18	10	6	7	11	9	8	13	18	10	18	9
211	10	9	17	9	7	7	7	10	8	20	15	19	20	11	11	15	14	11	11	7	20	20	10	6	20	7	8	7	8	6	7	8	9	15	11	19	8	10	11	7	13	14	19	19	7	9	19	7	20
212	10	20	6	14	7	15	13	6	20	13	6	13	7	7	6	14	10	10	7	15	6	15	18	6	13	10	10	8	15	12	6	7	12	12	8	12	11	12	10	20	11	6	12	6	19	20	15	19	19
213	14	12	10	10	7	7	12	9	14	12	11	10	19	11	11	11	8	11	11	9	11	9	11	6	11	11	11	8	8	8	12	8	11	11	19	11	11	10	11	8	20	18	11	20	19	11	11	18	11
214	14	14	8	14	6	11	8	8	6	6	8	6	11	6	14	6	8	8	11	8	8	8	6	6	6	6	6	8	8	15	6	7	14	14	8	8	7	6	6	20	7	17	6	6	8	6	11	6	6
215	14	14	14	14	7	7	20	17	20	9	9	8	14	8	13	11	8	8	11	9	9	9	18	6	18	15	11	8	8	15	16	8	16	15	11	9	10	13	14	7	20	10	15	20	7	16	16	16	10
216	11	20	9	11	7	11	9	9	7	20	9	7	11	11	9	17	9	11	11	9	9	9	7	6	6	6	11	13	13	6	9	15	11	6	9	9	15	6	6	19	14	18	6	19	18	11	11	18	6
217	12	20	12	12	7	7	12	20	9	20	20	20	20	12	15	9	14	9	7	15	20	19	18	6	20	11	11	12	6	13	6	6	12	16	16	16	11	13	14	6	13	11	14	11	16	13	14	16	17
218	11	11	13	11	16	15	13	13	11	20	13	11	11	18	11	11	13	16	11	13	13	13	11	6	20	11	11	13	13	13	13	10	13	13	13	13	10	10	10	12	13	6	11	13	12	11	13	12	13
219	6	6	7	6	7	7	7	7	6	6	7	6	6	6	6	6	7	7	19	7	7	7	6	7	6	6	7	7	7	7	7	7	6	6	6	7	6	6	7	7	7	7	6	7	7	7	7	7	7
220	7	6	14	15	20	12	17	13	7	12	14	9	7	7	11	7	9	11	7	14	13	19	8	14	6	8	9	15	7	7	8	7	6	9	7	7	18	19	11	17	19	17	12	18	19	19	14	18	9
221	10	6	10	6	10	15	10	10	7	19	14	10	10	10	10	10	10	10	8	10	10	10	16	10	14	16	13	10	7	7	11	6	14	10	14	7	10	6	7	16	6	10	20	10	6	6	6	6	20
222	7	6	13	14	10	14	10	10	7	6	14	10	6	9	10	10	7	13	20	15	17	15	14	10	6	14	6	7	7	12	10	7	14	10	7	15	6	14	14	7	7	20	14	7	11	20	16	11	7
223	8	6	15	6	20	15	20	19	8	10	10	10	10	10	10	10	8	8	8	10	10	10	6	10	14	15	15	11	8	11	15	7	14	10	15	15	13	13	13	14	19	11	14	19	7	6	6	7	20
224	10	6	10	14	14	10	10	10	10	20	10	10	10	14	10	10	13	18	8	10	10	10	14	10	6	10	6	13	8	10	10	7	14	7	14	10	10	10	14	14	8	20	10	14	18	20	15	18	7
225	8	6	10	6	10	15	10	10	8	10	20	10	10	8	10	10	8	8	20	15	20	15	6	10	14	19	13	10	8	13	13	7	14	10	10	13	10	13	13	14	19	7	20	14	7	6	14	7	20
226	8	6	15	10	14	15	8	8	8	20	14	8	8	14	17	10	13	18	20	8	13	8	16	8	6	15	6	13	8	14	8	11	16	11	16	8	6	10	14	16	6	14	14	16	19	14	19	20	20
227	15	6	15	6	6	15	20	19	20	19	19	18	18	15	6	6	15	15	15	15	19	17	6	14	16	14	8	8	8	8	6	8	16	6	15	14	13	13	13	17	14	20	14	15	13	14	6	8	8
228	16	6	14	14	11	11	11	14	16	14	14	14	6	14	8	9	8	8	9	9	8	9	15	14	6	11	15	8	8	15	15	8	6	15	15	14	15	15	8	15	15	11	11	9	15	15	15	20	20
229	7	7	7	7	19	15	16	7	7	7	16	7	6	7	6	7	14	17	6	6	13	6	7	7	6	6	6	14	7	13	6	9	6	7	6	6	7	7	14	6	9	18	6	6	6	7	7	6	14
230	15	20	18	20	12	12	12	20	15	14	12	19	17	9	6	9	6	6	19	12	12	13	13	6	10	14	13	6	12	14	12	9	7	12	16	7	18	7	7	7	13	7	9	7	12	8	14	20	12
231	11	20	11	20	9	12	9	20	11	14	9	11	9	11	11	9	12	6	12	12	9	11	20	6	14	18	11	13	12	13	13	6	10	13	9	9	13	18	11	15	10	15	12	11	9	18	12	9	11
232	8	20	8	13	20	15	16	8	13	14	20	13	20	8	8	19	8	11	11	11	16	11	11	8	14	11	13	8	11	11	11	9	20	11	9	8	11	9	8	16	9	11	11	11	20	9	11	20	8
233	9	9	9	9	9	9	9	14	9	14	9	9	9	18	9	14	11	18	11	9	9	9	9	12	14	9	9	9	9	9	9	15	9	9	17	9	9	9	20	12	9	20	19	11	9	19	17	9	13
234	9	20	9	9	20	15	16	20	9	9	20	9	9	9	9	9	9	9	20	13	16	9	20	9	9	15	9	9	18	14	17	9	20	18	17	9	9	9	18	16	9	15	20	11	20	9	20	20	9
235	14	14	15	14	14	15	14	14	14	14	14	14	20	12	13	13	15	20	20	13	15	15	14	12	19	12	13	15	14	13	14	15	14	14	15	9	17	14	15	15	15	17	15	20	12	12	20	14	16
236	13	13	13	13	13	15	13	13	13	13	13	13	13	13	13	13	13	13	13	15	13	13	13	12	13	18	13	13	13	14	13	13	13	13	13	9	13	9	13	19	9	12	20	13	20	19	13	20	13
237	12	19	12	19	20	15	12	20	12	19	20	12	20	12	12	19	12	12	20	12	12	12	19	12	19	12	12	12	12	12	12	12	19	18	19	9	12	15	9	12	19	20	12	17	12	12	20	19	17
238	9	20	9	9	9	9	9	9	9	9	9	9	9	9	9	9	9	9	9	9	9	9	9	9	9	9	9	9	9	9	9	9	9	9	9	9	9	9	9	20	9	9	9	9	19	9	9	9	9
239	17	18	18	14	12	12	15	16	17	15	16	18	15	19	12	14	14	16	20	15	13	19	19	16	20	10	15	16	10	13	12	15	14	16	20	19	14	18	15	10	12	13	17	20	13	16	13	20	14
240	11	14	11	15	20	15	17	11	11	15	11	11	11	11	11	11	11	11	20	11	11	11	15	11	15	15	11	11	11	15	11	11	15	15	19	11	11	11	11	16	20	14	11	19	18	11	20	11	12
241	12	12	12	12	12	12	12	20	12	12	20	12	12	12	12	12	12	12	12	12	18	12	12	12	12	12	14	12	12	12	12	12	12	12	12	12	12	12	12	12	12	20	12	12	12	16	12	20	6
242	11	11	11	11	11	15	11	20	11	11	11	11	11	11	11	11	11	11	11	11	11	11	11	11	11	11	11	11	11	11	11	11	11	11	11	11	11	11	11	20	20	20	11	11	20	11	20	11	12
243	17	18	18	20	15	15	20	20	19	16	20	20	20	19	15	14	14	20	18	15	20	19	20	20	19	15	15	16	12	15	20	15	19	16	20	12	16	18	20	12	14	16	14	19	15	16	20	20	8
244	12	12	12	12	12	12	12	12	12	12	12	12	12	12	12	12	12	12	12	12	12	12	12	12	12	12	12	12	12	12	12	12	12	12	12	12	12	12	12	20	12	12	12	12	12	12	12	12	12
245	17	18	18	20	20	15	20	20	19	20	20	20	20	19	18	18	14	20	20	15	20	19	20	19	19	17	15	16	12	15	20	15	19	16	20	19	17	18	20	12	20	20	20	20	20	16	20	20	10
246	12	12	12	12	12	12	12	12	12	12	12	12	12	12	12	12	12	12	12	12	12	12	12	12	12	12	12	12	12	12	12	12	12	12	12	12	12	12	12	20	12	12	12	12	12	12	12	12	12
247	17	18	18	20	20	15	20	20	19	20	20	20	20	19	20	18	13	20	20	15	19	19	20	20	19	19	15	20	12	15	20	15	19	16	20	20	17	18	20	12	20	20	20	20	20	16	20	20	12
248	12	12	12	12	12	6	12	12	12	12	12	12	12	12	12	12	12	12	12	12	12	12	12	12	12	12	12	12	12	12	12	12	12	12	12	12	12	12	12	20	12	12	12	12	12	12	12	12	9
249	6	6	7	6	7	6	6	6	6	7	7	7	7	7	7	7	7	7	6	6	7	6	6	6	6	7	7	7	7	7	6	7	6	7	6	6	6	6	7	6	6	6	6	6	7	7	6	7	12
250	7	7	14	15	20	12	17	7	7	16	14	12	18	7	18	20	13	15	19	14	13	9	14	19	7	9	13	7	14	15	11	15	8	11	17	16	8	20	7	12	7	9	17	7	14	7	13	9	12
251	14	7	13	14	13	15	7	11	12	13	12	12	11	15	15	15	13	15	16	15	13	19	12	15	7	15	15	7	13	7	7	15	13	12	15	15	8	12	15	7	15	14	8	7	13	7	8	14	7
252	14	6	14	6	14	14	10	10	14	13	10	13	6	10	10	15	14	10	20	14	10	20	6	14	15	14	13	6	10	14	12	6	13	12	14	10	8	12	12	16	15	8	20	12	14	7	15	6	12
253	13	7	13	12	13	11	13	11	13	7	11	7	14	13	14	14	13	13	14	14	13	14	12	13	7	11	7	7	13	12	11	10	7	12	7	13	7	10	10	12	7	20	14	7	18	10	7	14	6
254	10	7	10	7	10	10	10	10	10	16	20	14	10	10	10	10	10	10	16	10	10	10	7	10	15	10	15	7	10	7	10	10	12	12	17	10	7	12	10	7	16	7	10	15	17	20	15	14	14
255	14	7	14	15	20	14	15	20	18	7	20	7	20	14	18	20	13	14	20	15	17	17	15	15	7	16	15	7	15	11	14	7	15	11	17	15	8	8	7	9	7	14	20	14	9	15	20	11	9
256	10	7	10	7	10	10	10	7	10	15	7	14	7	10	15	10	10	10	15	15	14	15	7	10	15	10	15	7	10	7	7	15	17	7	15	10	6	20	7	16	14	6	15	14	17	7	6	7	12
257	10	6	10	15	10	10	10	15	10	10	13	13	16	10	10	10	10	10	16	15	13	15	15	10	6	15	15	7	10	15	14	7	10	11	14	10	8	8	12	15	6	17	17	14	10	17	14	14	10
258	11	7	11	7	20	15	14	7	11	14	7	7	7	11	7	20	11	11	7	7	7	7	7	7	14	7	7	7	11	7	7	13	17	7	7	7	8	13	7	7	10	7	7	14	20	10	8	10	12
259	8	14	8	12	10	8	8	8	8	14	13	8	12	8	8	8	8	8	20	15	11	10	9	9	14	16	11	8	8	9	13	8	9	13	16	8	9	13	14	8	11	10	12	11	9	12	15	12	9
260	11	17	16	17	14	12	11	14	11	14	19	8	8	11	16	11	11	11	11	11	16	10	17	10	11	10	11	11	9	8	10	13	11	17	11	19	8	11	9	8	17	15	16	11	15	13	15	11	20
261	8	14	8	8	8	15	8	8	8	14	8	8	14	8	8	8	8	8	14	8	8	8	8	8	14	8	8	8	8	8	8	8	14	8	19	8	9	8	8	17	17	15	20	9	17	8	8	8	8
262	16	8	16	17	10	8	11	17	19	8	19	14	14	11	12	8	14	11	12	15	16	17	11	14	8	12	13	11	10	11	15	13	11	11	12	20	8	15	14	11	17	15	8	11	17	10	19	14	20
263	11	17	11	17	19	14	20	14	11	9	9	11	9	11	16	11	11	11	14	14	11	14	20	11	14	11	11	11	13	13	11	11	14	17	14	14	9	11	11	20	17	14	11	11	11	13	20	14	9
264	10	15	10	15	10	15	15	20	13	14	15	10	12	10	10	8	15	10	12	15	15	15	20	10	14	15	13	10	10	15	20	13	14	15	12	10	9	9	20	20	15	19	20	20	17	10	8	13	19
265	16	11	9	11	15	15	11	20	9	11	11	9	15	9	16	11	11	11	16	11	11	11	11	12	11	12	13	11	9	11	11	11	11	11	20	11	7	15	7	9	11	12	7	9	9	20	12	12	15
266	11	19	15	11	15	11	11	11	13	11	19	14	11	11	11	11	11	11	11	15	20	19	20	11	11	11	13	11	11	11	11	13	11	11	11	11	9	9	10	20	9	10	12	12	17	9	20	9	9
267	16	13	16	20	19	15	20	20	13	14	14	13	20	18	14	11	15	11	20	15	14	11	20	13	19	15	13	13	13	15	20	13	19	19	20	20	9	20	20	13	15	17	9	9	17	15	19	14	12
268	16	19	14	15	14	6	14	14	19	14	14	19	14	16	14	11	11	11	14	14	20	20	14	19	19	14	15	7	9	9	14	7	15	14	14	14	9	9	11	20	15	11	14	13	13	9	14	14	20
269	6	10	6	10	7	8	14	7	6	7	7	7	7	6	7	7	6	6	8	8	6	8	7	8	7	6	7	9	7	9	8	14	7	8	9	8	7	7	6	6	10	18	8	9	9	20	8	7	7
270	11	11	7	11	11	12	11	10	8	11	14	8	11	9	14	8	8	12	9	8	11	19	11	15	15	11	11	13	13	13	11	11	15	15	9	12	13	8	10	19	20	8	17	9	14	8	14	18	18
271	14	15	7	10	18	7	10	19	13	14	10	18	14	12	13	8	10	13	9	14	10	8	14	10	10	18	14	7	13	13	7	12	10	10	9	13	8	13	13	19	19	15	15	20	7	11	7	14	11
272	10	10	7	10	10	12	10	12	10	10	20	10	10	12	10	8	8	10	6	7	7	14	14	10	10	10	10	11	10	11	11	11	10	10	6	10	15	10	10	11	10	12	13	8	10	10	10	11	10
273	19	10	7	10	10	7	20	20	20	14	10	10	14	10	10	8	12	8	9	14	14	14	10	14	10	14	14	10	10	12	7	14	10	10	9	10	9	10	14	19	14	20	10	20	7	10	9	20	18
274	14	15	7	20	20	11	13	11	14	20	20	7	7	11	18	6	6	13	7	11	11	11	17	13	19	7	14	7	7	6	13	14	19	20	7	7	14	14	7	18	14	11	15	6	10	20	10	14	7
275	19	8	7	8	8	7	8	12	19	8	8	15	14	12	14	8	11	8	9	11	11	11	8	8	8	9	8	15	8	10	8	10	14	15	9	15	15	10	14	9	10	12	8	16	7	8	7	10	18
276	19	15	7	19	20	11	18	11	19	14	15	14	14	11	18	7	7	13	9	7	7	7	17	13	15	18	14	14	13	7	7	13	15	14	9	13	14	14	13	19	19	11	13	20	14	18	15	20	18
277	14	14	6	14	12	6	14	20	13	13	13	13	13	12	13	7	10	10	7	15	14	20	14	10	14	6	14	14	13	14	13	13	13	14	7	13	14	14	10	15	14	20	14	20	6	14	7	13	13
278	15	15	7	15	7	12	12	11	11	11	7	11	11	12	11	7	11	11	9	12	12	12	7	11	7	10	11	7	11	10	12	12	7	15	9	11	7	10	10	7	11	12	12	12	14	14	15	10	14
279	6	6	11	6	7	11	7	7	6	17	7	6	6	7	6	8	8	6	7	8	7	8	8	7	14	6	6	8	6	8	11	6	14	8	7	6	14	6	14	9	6	16	6	8	11	6	11	9	6
280	14	10	11	8	8	14	17	18	14	18	14	11	10	19	8	13	13	11	20	8	14	8	12	12	10	8	8	8	6	11	8	6	10	6	8	16	8	20	16	6	8	16	8	11	8	6	18	6	17
281	10	15	10	15	20	10	10	10	10	10	20	10	10	10	10	10	10	10	10	15	10	17	16	10	15	20	8	10	6	6	20	6	10	13	6	10	6	13	6	8	19	6	6	6	20	6	18	11	15
282	10	10	10	10	7	14	10	10	10	20	14	10	10	10	10	10	10	10	14	10	10	10	14	10	10	10	7	10	6	13	6	6	20	6	8	6	13	6	14	6	6	14	6	11	10	6	18	11	6
283	12	12	11	12	10	10	6	11	12	10	12	6	10	12	6	6	10	10	10	11	11	11	10	12	12	10	8	6	6	6	14	6	6	11	14	10	6	20	10	14	10	10	8	6	14	6	18	11	11
284	10	10	11	10	6	14	8	11	10	20	8	10	10	10	10	11	11	11	8	11	11	11	8	11	10	10	6	10	6	13	6	6	7	10	13	6	7	10	6	6	10	6	7	11	11	6	18	11	10
285	10	10	10	10	10	10	10	10	10	18	10	10	10	10	10	10	10	10	20	10	10	10	20	10	10	10	8	10	6	6	13	9	10	13	6	11	6	8	10	14	13	6	6	11	14	6	18	11	9
286	8	10	10	10	8	14	10	18	8	18	8	10	10	8	8	8	8	8	18	10	10	10	10	8	10	10	8	10	6	10	6	6	20	6	20	10	11	6	10	10	6	8	8	11	20	6	18	11	20
287	12	12	19	12	20	10	10	18	12	10	16	12	10	19	9	9	14	17	20	10	16	10	10	11	12	10	8	9	6	6	8	8	6	11	8	9	6	10	8	20	10	20	8	6	8	6	17	11	12
288	8	10	14	10	14	14	14	8	8	20	14	8	8	8	17	8	14	8	14	14	14	14	20	8	10	20	8	8	6	13	6	14	8	6	13	14	8	8	20	14	6	14	8	11	20	6	18	11	20
289	19	6	7	6	7	7	7	20	19	7	7	7	18	9	7	7	9	17	7	7	7	7	7	10	6	7	13	10	7	7	7	7	9	12	7	7	7	12	7	10	14	7	7	7	13	7	15	6	7
290	19	6	18	8	7	11	10	10	7	12	10	19	6	19	9	11	9	11	8	8	11	19	13	7	6	19	8	7	8	13	14	13	10	14	18	17	6	8	15	8	10	14	8	14	14	20	14	8	7
291	10	6	14	15	6	6	6	7	13	13	6	13	10	13	10	6	14	10	8	15	6	10	13	10	6	10	13	10	10	10	10	10	6	10	8	10	8	8	10	20	8	10	7	10	10	13	10	10	7
292	12	6	11	6	7	11	10	13	7	13	10	10	6	10	7	10	11	10	10	10	8	10	13	10	19	8	6	8	10	8	10	10	19	10	20	8	6	7	10	8	6	14	8	11	14	7	8	10	6
293	12	6	11	10	7	11	7	11	10	6	6	6	10	6	13	11	10	11	10	7	14	7	13	7	6	14	8	8	10	13	11	8	10	8	10	20	11	11	10	15	9	14	8	10	14	20	15	20	13
294	10	6	10	6	7	7	10	10	10	10	10	11	10	13	10	11	13	13	10	15	7	20	10	11	14	10	10	7	10	10	11	15	14	10	10	10	10	10	13	16	6	11	8	10	10	10	10	13	11
295	15	6	15	10	6	11	6	6	15	15	6	6	6	6	15	6	15	15	20	6	13	6	17	6	6	10	6	10	10	13	11	15	10	6	13	13	16	10	15	10	11	17	6	11	16	10	15	13	10
296	9	6	9	6	7	7	10	15	7	15	10	19	13	14	13	10	14	10	13	15	14	11	15	11	19	7	14	7	10	13	15	11	19	18	13	13	18	14	10	11	6	7	7	10	14	7	13	11	15
297	10	6	15	10	7	11	7	10	14	6	6	6	6	6	14	6	14	6	7	7	11	7	10	7	6	10	6	10	10	10	11	6	10	6	7	10	6	14	10	20	10	15	12	15	20	13	7	10	10
298	10	6	10	6	7	7	10	10	10	15	10	20	13	15	10	10	15	13	20	15	7	15	10	19	14	13	14	7	10	13	15	15	14	10	20	13	13	10	13	15	6	14	13	14	15	10	13	15	10
299	6	7	9	9	8	12	8	8	6	7	7	7	7	6	6	7	9	6	8	8	7	8	9	8	7	7	7	7	6	9	12	6	9	6	8	7	7	6	6	7	7	7	19	7	7	9	8	6	9
300	9	19	8	9	20	8	16	18	8	13	15	8	12	8	9	14	9	11	20	14	14	9	12	20	19	12	8	7	8	8	8	6	19	8	7	8	10	20	14	8	9	18	6	19	15	9	14	8	20
301	13	9	9	9	8	15	9	14	14	14	9	17	14	16	14	9	15	16	9	9	14	9	9	9	9	9	8	13	6	12	20	6	9	6	15	6	9	6	6	20	18	6	10	15	10	6	10	18	6
302	15	20	9	9	8	9	9	15	15	9	20	15	9	15	9	15	15	15	15	9	9	20	9	9	19	9	8	9	8	8	9	6	19	13	15	9	9	20	14	6	13	13	6	8	6	9	9	9	13
303	9	9	20	9	20	15	20	9	9	14	9	9	14	9	9	9	9	9	20	15	12	9	9	9	9	9	15	9	9	12	12	6	14	6	20	9	9	6	6	8	6	8	13	20	9	6	9	9	13
304	9	20	9	9	9	15	9	14	9	14	20	9	14	9	9	9	15	9	20	15	9	20	20	9	19	17	9	9	9	9	15	6	19	13	13	9	10	14	11	6	8	20	6	8	6	9	9	20	13
305	15	9	9	9	20	9	20	9	20	9	9	9	9	19	9	15	15	16	9	9	14	9	9	9	15	9	15	9	9	12	20	6	15	6	9	6	9	6	6	8	9	8	15	20	9	9	9	15	15
306	9	20	20	9	9	15	9	9	9	14	20	9	14	9	9	9	9	9	20	15	9	19	20	9	9	9	9	9	9	9	9	6	14	13	20	7	7	9	14	6	9	20	6	7	6	9	20	6	13
307	20	8	8	8	20	8	20	18	8	20	8	8	8	14	8	15	14	16	8	8	15	8	8	8	19	20	15	8	8	12	8	6	19	6	20	9	11	6	9	13	6	13	15	20	9	6	9	10	10
308	9	20	20	9	20	13	13	9	9	20	18	9	14	9	11	9	9	9	18	15	11	20	19	12	9	9	9	9	9	12	15	6	19	13	18	9	11	11	6	12	8	13	13	8	19	9	9	19	20
309	6	6	6	14	6	6	6	12	6	12	6	6	12	6	6	6	10	6	6	6	6	6	6	6	19	6	15	6	6	6	6	6	19	6	6	6	6	6	8	8	6	10	6	20	6	6	15	6	6
310	8	6	10	6	12	9	9	9	7	12	14	9	12	6	18	6	8	10	8	7	14	19	12	20	11	6	12	6	9	10	14	6	11	11	8	11	6	20	7	6	12	14	6	18	12	6	12	11	18
311	9	6	9	10	19	9	6	20	10	12	20	10	12	6	6	8	13	6	8	8	9	9	6	9	6	8	6	6	10	6	8	6	6	6	8	8	8	8	9	11	10	8	6	19	11	6	8	6	8
312	9	6	19	6	12	13	8	19	9	12	8	9	12	6	8	8	6	7	8	8	6	8	11	6	13	19	11	6	8	10	14	6	13	8	8	10	20	8	7	6	6	20	6	8	8	6	15	13	18
313	12	20	9	8	9	9	9	9	11	12	9	9	12	8	8	9	12	12	8	15	10	15	10	14	10	12	10	6	9	6	14	6	10	10	8	6	12	8	12	11	12	14	6	20	17	6	15	6	12
314	11	11	11	17	19	15	9	19	11	11	10	19	11	11	15	11	10	10	9	9	10	9	9	9	15	11	9	6	9	10	6	6	15	6	9	8	8	6	8	20	17	9	8	8	8	6	6	11	11
315	20	12	6	11	6	12	6	6	11	12	20	11	12	11	16	11	12	11	9	6	20	6	17	6	11	12	13	6	6	6	9	6	11	11	9	6	12	20	9	6	11	20	6	20	17	6	11	11	6
316	12	12	9	12	11	11	9	11	12	12	9	12	12	6	12	11	6	6	9	15	6	16	11	10	10	12	6	6	14	9	11	9	10	10	9	12	12	12	9	17	12	11	6	16	17	6	9	9	18
317	6	11	6	14	6	11	19	6	6	11	11	6	6	6	11	11	9	9	9	9	10	9	11	10	10	10	9	6	9	9	9	9	10	10	9	9	10	9	9	9	14	20	8	17	17	6	9	10	8
318	6	13	9	13	11	11	6	14	10	14	9	9	12	10	10	9	10	10	9	12	6	12	14	6	9	12	9	6	12	10	14	9	14	9	9	10	14	9	6	20	13	11	6	14	9	6	9	9	18
319	6	7	7	7	7	11	7	7	6	7	11	6	6	6	11	11	7	6	13	7	6	7	7	7	6	6	7	6	7	7	7	6	6	6	13	7	6	7	7	7	7	7	6	6	19	6	19	6	6
320	14	18	8	16	13	8	17	11	14	9	10	7	9	7	18	7	7	14	18	14	13	19	14	19	19	13	9	9	13	7	9	10	9	9	13	9	8	9	10	12	20	15	16	7	14	6	8	8	7
321	7	8	18	8	13	15	13	20	7	14	17	8	14	13	13	14	7	13	14	13	13	13	8	13	8	7	7	12	7	7	13	7	8	13	14	7	8	7	7	14	8	13	13	7	13	6	13	20	11
322	11	8	15	16	11	15	11	11	11	11	10	8	11	17	10	13	13	13	15	15	13	15	11	11	19	13	8	11	13	10	11	10	19	11	15	11	8	17	15	10	13	13	10	10	8	6	13	6	8
323	8	6	14	14	8	14	14	14	8	14	17	8	8	8	14	14	8	8	14	14	8	14	11	14	14	8	14	8	14	15	14	8	6	14	16	8	6	8	8	20	14	14	14	14	14	6	6	13	18
324	14	8	15	16	13	15	14	13	14	15	14	8	14	14	8	8	13	14	15	15	15	15	8	15	16	14	14	13	15	8	13	10	16	16	15	17	8	8	8	14	8	13	16	16	8	6	13	6	8
325	8	14	14	14	8	14	14	14	8	14	14	8	14	8	12	14	8	8	14	14	12	14	20	14	19	8	8	8	14	12	14	8	19	14	14	14	7	8	8	7	19	14	14	14	12	6	20	13	18
326	14	8	15	15	13	13	13	13	14	15	13	8	15	14	8	8	10	14	15	15	13	15	8	15	8	18	15	13	13	8	13	10	8	15	8	15	8	8	15	14	8	13	15	15	14	6	10	6	18
327	10	14	8	14	8	14	14	8	10	8	10	8	14	10	15	14	15	8	14	14	14	14	20	14	19	8	8	8	14	15	8	10	16	16	20	14	8	10	10	8	19	20	14	14	15	6	20	19	8
328	8	8	9	8	13	13	13	13	8	14	13	8	8	13	8	13	9	14	13	13	13	13	8	13	8	18	15	10	9	13	17	10	8	13	13	9	8	8	10	14	13	17	13	13	9	6	6	6	18
329	7	9	7	6	7	6	6	7	7	7	7	7	14	7	7	9	13	7	14	6	7	6	16	6	17	7	7	7	7	7	6	7	17	6	7	6	9	7	7	6	9	13	6	6	20	8	6	9	16
330	9	9	20	15	20	8	9	8	10	15	13	8	9	9	16	8	9	16	13	14	13	7	15	7	7	11	9	8	9	7	10	7	13	11	20	16	9	16	15	14	7	10	7	11	7	20	12	11	15
331	9	11	11	11	11	14	20	13	9	11	11	8	11	9	11	8	9	9	13	15	11	7	11	6	11	9	9	8	15	6	6	7	11	11	11	8	17	8	9	18	14	6	10	11	6	8	10	9	7
332	7	20	13	10	13	10	10	13	7	10	7	7	7	7	16	14	13	7	14	13	17	20	17	7	7	16	8	8	8	7	12	7	7	7	12	8	7	7	7	8	7	8	8	12	20	20	8	18	20
333	16	14	10	10	10	15	14	10	16	14	12	8	14	13	10	8	13	10	14	13	13	13	12	7	15	10	14	8	20	7	7	7	17	9	14	18	17	9	15	18	14	19	18	12	7	9	15	7	9
334	8	15	8	15	8	12	12	8	8	15	8	8	8	8	8	8	8	8	12	12	12	12	8	7	7	8	8	8	12	7	10	7	8	7	12	10	7	7	8	10	7	10	12	12	15	20	12	14	20
335	9	15	20	15	10	15	12	20	9	15	13	8	16	18	16	16	13	20	13	13	18	13	17	6	15	16	15	9	6	7	6	7	15	9	13	16	12	9	7	18	14	6	12	12	7	9	9	7	15
336	8	8	8	8	12	14	12	8	8	8	8	8	8	18	8	8	13	18	14	14	14	14	8	7	7	14	7	8	12	7	12	7	8	7	12	12	7	8	15	12	7	10	12	12	15	8	12	20	20
337	9	20	20	15	14	9	9	20	12	14	12	8	16	8	16	16	9	9	14	12	9	12	17	7	15	9	15	9	9	7	7	7	12	11	16	9	12	9	9	11	14	7	12	12	7	20	17	7	9
338	9	15	13	15	13	13	20	13	9	15	9	19	9	19	9	9	13	9	13	13	13	13	9	7	19	9	13	9	13	7	11	7	9	11	15	13	9	7	9	11	7	19	13	9	15	7	9	14	20
339	6	7	7	7	15	6	6	7	6	7	15	6	19	6	7	7	6	6	6	6	6	6	7	11	6	20	6	19	6	15	11	8	7	6	7	7	7	20	8	17	18	11	7	7	15	12	7	8	18
340	14	7	11	19	11	9	10	11	14	15	10	7	14	14	16	11	12	9	10	14	11	8	14	12	19	16	9	8	8	14	8	8	19	9	15	10	9	14	9	9	19	8	8	19	15	10	16	18	11
341	10	7	10	7	10	14	10	10	11	7	20	7	10	10	10	11	10	10	11	10	15	10	11	10	7	10	13	10	10	10	14	7	14	16	10	7	7	11	10	13	7	14	10	10	10	7	16	7	10
342	9	7	10	20	10	10	10	15	9	11	11	7	14	9	9	9	9	9	11	10	10	20	14	9	19	20	9	9	9	15	9	8	19	20	11	10	9	9	9	8	14	15	20	9	11	19	9	13	13
343	7	7	17	7	19	15	8	7	7	7	20	7	11	7	7	7	14	7	11	14	14	8	11	7	7	11	15	7	7	7	7	8	7	7	11	7	7	7	7	20	7	14	20	11	11	7	16	8	7
344	14	7	10	19	10	10	10	19	18	15	15	7	19	17	11	10	14	14	11	10	10	10	19	12	19	17	10	10	8	15	14	8	14	17	11	10	9	20	12	14	19	14	14	9	11	20	9	14	20
345	9	7	9	7	19	15	20	9	11	7	11	7	11	9	9	7	9	9	11	9	9	9	11	9	7	9	15	9	9	11	9	7	7	7	11	7	7	7	9	7	7	9	9	20	11	7	16	9	9
346	14	7	18	20	15	15	14	20	14	11	11	20	15	17	16	11	12	11	11	15	19	20	20	11	15	20	15	17	11	11	11	8	10	20	10	9	9	15	9	20	10	15	9	10	10	20	10	8	20
347	9	7	9	7	9	9	9	9	14	7	20	9	9	14	9	7	9	9	20	9	9	9	7	9	7	9	9	9	9	15	9	8	20	7	16	9	7	7	20	8	7	20	14	20	16	20	15	20	7
348	14	7	18	19	19	15	20	20	10	15	15	10	19	10	16	11	14	11	15	15	19	19	10	11	19	20	15	19	11	10	11	8	19	10	15	10	9	20	9	12	19	9	9	10	15	10	10	8	19
349	7	6	6	6	7	12	7	19	18	6	6	6	6	11	6	6	7	11	6	6	6	6	6	19	6	6	6	7	19	13	6	9	6	6	6	7	15	7	16	9	7	14	16	15	6	16	17	9	9
350	15	14	8	11	9	8	16	15	14	9	13	16	9	19	11	10	12	11	7	14	7	8	12	15	12	9	10	10	9	9	12	8	12	14	8	9	12	7	9	19	9	8	8	8	7	11	13	9	20
351	12	9	17	9	19	14	9	19	12	15	12	9	9	11	12	9	7	12	7	15	9	20	9	7	9	10	9	12	15	15	9	9	9	9	10	20	9	20	7	19	20	14	12	15	7	11	14	20	9
352	9	13	9	15	9	10	10	10	9	10	17	9	9	9	9	19	12	12	6	6	12	6	17	14	20	19	13	9	6	14	15	15	12	15	6	6	14	9	6	14	9	19	6	10	6	12	15	14	20
353	11	9	11	9	20	13	11	11	11	20	11	9	20	19	15	11	11	11	6	14	11	11	13	11	9	11	9	11	14	13	11	11	9	11	14	14	14	14	7	14	20	14	15	15	7	14	6	14	14
354	12	19	12	14	12	12	7	12	12	12	12	12	12	12	12	12	12	12	6	6	7	6	12	6	19	12	13	12	6	6	12	7	18	6	6	7	6	12	7	6	18	7	6	6	7	12	13	13	13
355	15	9	12	15	12	12	13	13	15	13	12	9	12	9	15	12	12	13	6	12	10	19	19	13	13	19	9	12	12	15	13	15	15	13	18	15	17	13	12	14	17	20	7	15	7	13	6	17	14
356	9	19	13	9	11	11	11	9	9	13	11	9	13	12	9	11	12	12	6	6	17	6	11	11	19	11	13	11	6	6	11	11	9	6	6	6	11	9	6	6	20	6	15	15	7	7	13	13	13
357	14	9	12	9	12	12	12	19	9	12	12	9	12	14	15	12	12	14	6	14	12	17	17	17	9	6	9	12	14	14	12	12	9	13	12	15	12	13	7	17	14	19	12	15	7	16	6	17	14
358	12	19	12	20	12	14	19	12	12	20	14	12	14	12	12	14	12	12	6	6	12	6	14	6	19	9	9	12	6	9	14	12	12	9	6	19	14	9	7	19	9	7	6	6	7	9	17	17	9
359	6	6	6	6	6	6	6	6	6	6	6	6	6	11	6	6	6	11	6	12	6	6	6	6	6	6	6	6	12	12	6	6	6	12	7	7	12	12	12	7	19	8	10	7	10	12	6	12	20
360	8	10	17	15	11	12	9	18	8	8	7	19	8	8	12	8	8	8	7	8	12	6	12	15	17	16	12	8	12	11	13	6	17	13	7	16	8	12	12	16	10	20	15	19	8	11	13	13	6
361	9	10	9	10	9	9	9	9	12	14	13	13	14	18	9	8	14	17	8	9	9	7	10	9	17	14	10	7	12	7	7	6	17	7	13	6	14	6	9	7	10	18	6	8	20	7	13	7	13
362	20	10	14	12	19	15	20	14	12	14	10	10	14	14	12	10	14	14	9	10	16	20	10	12	10	10	10	7	12	11	13	6	10	14	9	12	14	10	12	16	10	12	13	13	7	12	13	14	6
363	9	20	11	11	11	11	11	11	9	20	17	9	9	9	9	9	11	11	7	11	11	11	17	11	11	11	15	7	9	11	11	6	7	11	7	6	11	6	11	11	6	20	6	7	16	6	11	6	13
364	10	10	10	10	10	15	10	20	10	20	10	10	15	10	15	10	10	10	9	15	10	15	10	10	10	10	10	6	10	6	10	6	17	6	9	12	12	11	12	6	10	12	13	19	17	11	13	13	17
365	10	11	10	11	10	11	10	10	10	10	11	10	11	10	10	10	10	10	20	10	10	10	11	10	11	10	10	7	10	10	10	6	7	13	13	6	7	7	6	9	7	6	7	10	10	9	13	9	6
366	7	10	7	10	19	7	7	20	10	20	7	10	7	10	7	10	7	7	7	7	7	7	19	7	10	7	15	7	7	7	7	6	17	7	7	16	14	6	11	16	14	12	19	17	20	7	12	14	13
367	12	10	17	10	18	13	20	17	12	20	18	10	14	18	15	10	14	20	20	15	16	15	18	10	10	9	15	7	12	10	13	6	10	14	13	6	14	10	6	16	10	6	7	13	9	12	13	14	9
368	11	11	11	11	11	11	11	11	11	11	11	11	11	11	11	7	11	11	11	11	11	11	7	11	11	11	11	6	11	6	11	6	11	6	6	10	10	10	20	6	10	13	15	13	20	6	13	6	20
369	6	13	6	13	6	12	6	6	6	16	12	6	12	6	6	12	6	6	12	6	6	6	11	6	13	6	11	6	6	6	6	7	6	8	7	7	12	6	7	7	6	7	6	6	7	6	8	8	7
370	10	15	18	10	6	6	9	14	7	14	12	9	14	8	14	10	11	16	12	14	12	9	10	10	15	11	11	8	8	6	10	8	13	13	17	7	13	20	8	11	13	16	10	18	14	6	17	18	19
371	10	10	13	10	6	11	6	6	11	6	10	10	6	19	6	6	10	13	11	6	13	19	15	6	10	10	11	9	10	6	13	7	10	13	11	6	9	6	14	17	6	6	16	11	11	6	11	10	9
372	8	13	15	8	6	6	9	10	8	11	11	10	12	12	10	12	10	12	12	10	15	10	12	8	10	10	8	6	10	6	12	8	13	8	12	8	10	20	6	11	13	13	13	12	11	6	12	6	12
373	18	11	13	11	6	9	6	6	11	14	11	9	9	18	9	9	6	9	6	6	9	6	11	12	11	11	13	9	9	6	9	9	11	9	6	6	9	9	8	17	9	12	8	6	17	6	6	12	12
374	18	6	18	6	6	6	9	10	18	10	18	10	10	18	10	10	9	9	12	15	9	11	12	9	6	9	9	9	10	6	9	9	6	11	11	8	10	8	6	11	8	6	11	19	12	6	11	6	6
375	9	10	9	13	6	11	6	13	9	20	9	10	9	9	9	9	6	9	11	6	6	6	11	9	11	11	13	9	13	6	12	9	13	13	11	6	10	6	8	9	13	15	8	11	11	6	11	18	20
376	9	9	15	9	6	6	9	9	9	13	18	9	15	9	9	6	9	9	6	10	11	11	6	9	11	11	9	9	9	6	9	9	9	13	6	8	9	18	8	11	18	8	20	6	6	6	10	6	6
377	18	19	13	20	6	10	6	6	11	13	18	10	13	19	13	9	6	9	12	6	13	6	13	9	13	11	13	9	13	6	9	9	6	13	11	6	10	9	20	11	9	20	13	11	11	6	11	11	12
378	13	13	10	13	6	6	9	9	13	9	13	9	13	13	9	9	8	8	6	11	10	10	6	8	13	11	13	8	9	6	10	8	13	13	9	8	9	8	10	10	13	15	10	6	6	6	11	6	6
379	9	6	18	6	6	6	6	6	7	16	8	6	8	9	6	16	14	15	7	6	6	6	6	9	6	7	6	6	6	9	6	15	6	15	7	6	6	9	6	18	9	6	8	11	8	11	11	8	9
380	15	6	15	11	8	8	15	14	8	14	8	17	6	16	8	16	8	8	11	11	13	6	11	15	19	13	11	8	6	8	10	6	8	10	17	17	8	17	12	13	8	7	7	8	11	16	17	20	20
381	9	7	9	12	7	8	12	8	19	15	14	7	8	9	17	10	9	9	8	12	9	7	12	12	7	9	12	20	6	9	12	10	12	6	8	8	6	6	10	17	20	11	11	14	7	6	11	7	7
382	9	7	9	7	6	14	8	14	9	14	8	9	8	9	8	8	14	9	17	12	12	7	7	7	15	16	9	9	6	9	6	6	9	10	10	18	10	12	6	18	9	6	20	10	16	13	10	10	20
383	10	7	10	20	8	8	8	14	10	14	10	10	20	10	10	16	10	10	6	8	10	7	8	15	7	15	8	15	8	8	10	8	18	10	10	8	10	8	14	14	20	11	11	11	14	8	10	10	18
384	16	7	10	7	6	15	20	9	19	10	10	6	10	6	17	10	12	16	12	12	17	7	8	9	15	10	15	12	8	11	12	10	12	10	10	10	8	7	8	7	19	20	12	10	6	14	10	20	15
385	8	7	8	20	8	8	8	20	8	15	8	10	10	11	11	11	11	11	8	8	17	7	7	8	7	8	10	8	8	8	8	11	10	8	8	8	10	20	11	20	10	8	8	8	10	7	18	10	10
386	16	7	18	7	8	15	15	8	16	15	12	8	18	8	16	8	12	16	20	12	12	7	8	14	17	9	8	14	8	11	12	15	8	10	17	19	10	8	14	19	20	12	19	14	20	12	17	20	20
387	16	6	18	14	8	8	14	14	16	14	20	19	6	7	7	11	11	11	17	8	14	6	10	14	6	15	15	15	8	7	14	6	14	10	15	8	10	7	6	8	14	14	8	14	19	7	14	19	14
388	11	7	8	8	8	15	11	11	11	7	7	11	10	11	16	11	11	11	10	8	11	7	7	8	14	16	7	8	8	10	8	15	7	10	10	20	10	15	14	20	8	8	10	10	8	14	10	20	14
389	6	9	18	9	15	12	10	18	9	10	9	6	15	6	9	9	9	9	10	15	10	7	7	11	7	9	7	15	7	7	15	15	8	8	18	15	8	8	7	7	9	15	18	10	13	11	16	13	10
390	10	13	10	13	10	10	10	10	7	17	7	13	10	12	10	10	12	12	10	12	12	8	12	7	11	7	13	12	15	7	12	8	17	15	10	10	12	13	13	10	20	17	17	10	10	13	12	12	7
391	11	11	11	11	16	15	11	18	9	17	11	9	17	11	9	9	11	11	20	11	11	8	11	10	11	9	11	10	8	7	11	15	9	9	7	10	9	9	10	7	9	11	11	20	15	9	20	17	11
392	12	15	12	15	12	12	11	12	19	12	16	15	12	12	16	17	12	12	12	12	12	8	17	12	15	12	13	12	15	7	12	15	12	11	11	15	15	7	7	11	20	11	11	11	11	19	15	12	12
393	12	11	11	11	16	15	11	11	11	17	11	12	11	12	11	11	11	12	11	11	11	6	11	6	11	12	11	6	11	7	11	7	11	16	11	7	11	15	10	10	15	17	20	7	20	11	11	10	11
394	12	11	11	11	11	11	11	11	11	11	11	11	11	12	11	11	12	12	12	11	12	8	8	12	8	11	12	11	11	7	12	11	11	11	12	12	11	8	11	7	8	11	11	11	7	12	20	11	8
395	12	12	12	15	16	15	19	12	12	17	12	12	17	12	12	12	12	12	12	12	12	8	12	12	14	12	12	12	8	7	12	7	12	12	12	12	12	7	7	11	20	17	20	11	11	11	12	20	10
396	12	19	12	15	12	15	12	12	12	15	20	12	12	12	12	12	12	12	15	12	12	7	7	12	7	12	12	12	15	7	15	11	15	15	7	12	12	13	11	7	13	15	15	11	7	19	20	11	12
397	11	11	9	11	9	9	9	9	9	9	11	9	9	9	9	9	9	9	9	9	9	8	12	8	12	12	9	8	9	7	9	8	11	12	11	9	11	7	7	11	7	11	11	11	11	11	11	11	20
398	12	19	18	12	16	15	19	15	16	17	20	12	17	19	16	15	13	16	18	15	14	8	12	12	12	12	15	10	8	7	10	14	15	12	18	14	15	11	12	7	12	17	19	10	7	16	20	12	12
399	9	9	7	9	7	7	7	7	9	7	7	7	7	7	7	7	7	7	7	7	7	10	9	10	9	7	7	10	9	8	7	9	9	7	7	9	7	8	8	7	8	7	7	7	9	9	7	9	9
400	9	20	18	18	9	12	10	11	9	14	13	9	13	11	13	9	12	13	9	15	12	12	13	11	14	10	9	12	11	15	14	9	14	10	20	9	16	20	12	10	11	17	17	20	10	9	14	9	9
401	18	15	9	15	14	9	9	9	13	14	13	10	18	11	9	7	11	11	9	9	9	7	20	20	10	19	11	11	9	9	9	9	10	10	9	7	14	9	11	19	7	20	18	20	9	20	9	8	15
402	9	14	18	12	10	15	10	20	9	14	12	9	14	9	15	9	9	9	9	10	18	13	14	10	14	13	13	9	15	15	10	15	9	16	9	9	14	9	9	9	15	20	15	16	10	15	15	9	9
403	18	18	10	18	20	10	10	10	14	14	19	10	10	9	10	9	10	17	9	10	10	9	18	10	14	10	9	15	10	10	10	15	14	9	9	9	10	20	20	19	18	10	10	10	20	20	20	20	20
404	18	12	18	12	12	15	13	20	9	12	12	20	12	12	15	8	12	12	9	8	15	13	12	20	12	19	13	12	12	15	12	12	13	18	9	9	12	13	12	19	13	20	19	12	20	13	18	20	13
405	9	9	9	9	9	12	12	12	9	9	9	9	9	9	9	9	12	9	8	15	12	9	9	12	9	9	9	13	12	9	9	9	9	9	8	9	9	9	9	20	9	12	9	9	9	9	9	9	9
406	18	20	13	18	20	15	13	20	16	15	20	20	20	10	15	9	10	17	9	13	18	13	20	9	19	15	13	15	20	15	14	15	19	20	9	9	20	20	20	10	20	14	19	19	20	20	20	20	20
407	15	15	15	15	15	15	20	15	15	15	15	15	15	14	14	9	12	9	6	12	9	9	15	15	15	9	9	14	15	14	9	15	15	9	6	9	15	9	9	20	9	20	15	20	20	9	6	9	9
408	9	9	9	9	20	15	15	20	9	15	15	9	15	9	15	9	9	17	9	9	18	9	9	9	15	15	13	9	9	15	9	9	15	15	15	9	9	15	20	9	20	9	9	15	15	20	10	20	20
409	14	18	11	10	11	11	15	17	12	12	12	18	11	9	12	10	11	9	9	15	11	19	9	18	10	11	9	11	9	11	8	15	10	9	9	17	12	11	15	15	10	9	11	12	15	17	19	18	11
410	14	19	20	16	20	14	14	17	14	18	16	14	18	15	15	10	14	13	9	15	16	14	11	14	19	17	15	10	10	10	11	11	19	13	9	14	11	11	13	10	10	19	20	10	15	11	10	13	20
411	14	19	15	14	20	13	15	13	14	11	13	14	15	14	20	10	13	10	6	13	13	13	19	13	10	13	14	13	10	12	16	13	11	16	6	15	18	20	13	14	14	13	12	18	13	17	20	18	17
412	14	19	10	10	10	10	10	10	14	10	10	10	10	10	10	10	10	17	9	10	10	10	9	10	9	10	9	10	10	10	10	10	9	10	9	9	9	9	10	10	9	10	10	9	9	9	9	10	9
413	14	14	20	16	20	14	15	17	14	19	20	20	20	14	18	10	14	14	9	15	19	19	18	20	19	17	15	13	16	13	19	15	19	16	9	19	14	20	19	19	14	19	20	18	15	15	20	18	12
414	13	8	13	15	13	13	13	13	13	8	8	8	13	13	13	10	13	13	8	10	13	13	8	13	15	13	8	13	13	13	13	13	8	15	8	13	8	8	13	13	8	13	13	20	10	13	8	13	9
415	10	19	10	16	10	10	10	10	10	19	15	14	19	14	10	10	10	10	9	15	10	10	20	10	19	10	15	10	10	10	10	14	19	15	9	10	14	9	14	20	19	19	19	20	15	9	19	10	12
416	14	15	20	15	20	14	15	17	18	15	15	15	15	14	15	10	14	20	9	15	20	19	10	19	15	17	15	13	16	15	19	13	15	16	9	19	15	19	19	19	19	17	15	17	15	17	18	18	6
417	8	8	8	8	8	8	8	8	8	8	8	8	8	8	8	8	8	8	7	8	8	8	8	8	8	8	8	8	8	8	8	8	8	8	7	8	8	8	8	8	8	8	8	8	8	8	8	8	14
418	14	19	20	16	18	12	15	17	14	9	20	20	20	13	18	10	13	20	9	15	12	19	20	20	19	17	15	13	16	15	20	15	19	16	9	16	20	20	20	17	19	19	16	20	15	15	20	17	12
419	10	10	13	10	18	15	10	10	10	9	9	9	9	19	9	9	9	9	9	10	10	10	10	10	9	13	9	9	13	10	10	9	9	9	9	10	10	10	9	20	10	10	19	9	10	10	9	10	6
420	9	10	9	10	10	10	10	20	9	15	16	18	10	9	16	10	9	9	9	10	9	10	19	9	19	9	13	18	10	13	10	9	19	14	9	10	18	9	9	20	20	15	10	20	10	10	16	18	9
421	19	19	13	16	19	15	16	19	15	15	15	20	19	13	13	10	14	16	9	15	14	19	10	12	14	15	10	14	14	15	18	10	14	14	9	13	10	15	14	12	14	13	20	15	15	11	15	18	12
422	14	14	14	14	19	6	14	19	14	20	20	14	14	18	17	10	10	10	6	10	10	10	19	20	19	20	13	10	14	6	10	7	19	13	6	13	13	7	13	20	14	18	20	6	14	11	6	11	12
423	10	13	10	13	14	10	10	10	10	14	14	10	13	10	10	10	10	10	9	14	10	14	13	10	13	14	13	10	10	15	14	10	13	10	9	10	13	15	10	10	15	10	10	19	10	10	12	12	12
424	16	20	14	16	19	15	15	20	14	20	20	16	20	15	13	10	15	20	9	15	19	10	13	20	15	16	13	15	13	15	13	11	15	14	9	13	13	16	15	20	13	14	20	19	16	11	16	20	7
425	10	10	10	10	10	10	10	10	10	10	10	10	10	10	10	10	10	10	8	10	10	19	10	10	10	10	10	10	10	10	10	10	10	10	8	10	10	10	10	19	10	20	10	10	20	20	10	10	16
426	10	10	10	10	19	15	10	20	10	20	20	10	10	10	10	10	10	10	9	10	10	10	10	10	19	10	10	10	10	10	10	10	19	16	9	10	10	10	10	10	14	20	20	10	10	10	16	10	10
427	19	20	14	16	15	14	20	20	20	20	20	16	20	18	17	10	15	20	9	15	20	19	20	20	10	20	13	15	14	15	19	11	10	19	9	17	20	16	20	19	16	17	14	20	16	20	16	20	12
428	10	10	10	10	10	10	10	10	10	10	10	10	10	10	10	10	10	10	6	10	10	10	10	10	19	10	10	10	10	10	10	10	19	10	6	10	10	10	10	10	10	10	10	10	10	10	10	10	7
429	8	6	20	8	6	13	8	20	19	17	6	8	6	8	6	8	13	17	7	7	7	7	6	7	8	7	8	18	6	7	7	15	8	7	7	7	6	7	7	15	14	20	7	6	16	19	7	17	9
430	15	7	15	7	6	6	17	6	19	15	7	7	12	7	8	8	15	8	8	14	11	17	11	20	7	18	8	8	6	7	11	6	11	7	20	9	10	7	8	18	19	6	17	7	8	11	6	6	20
431	16	15	16	10	6	12	6	12	12	12	12	8	6	9	14	10	9	15	8	12	12	12	15	12	20	16	13	18	6	15	6	10	6	12	8	9	15	20	15	10	8	15	15	7	8	6	11	11	11
432	8	10	14	10	6	6	12	14	8	12	6	8	14	14	8	10	14	8	11	12	6	6	14	12	10	8	8	6	6	6	14	14	11	6	16	8	11	11	6	18	19	14	14	12	16	12	6	14	10
433	16	15	8	17	6	8	6	8	8	6	9	8	9	8	14	9	8	8	6	6	11	13	11	11	9	18	13	12	6	15	12	6	9	9	15	9	12	9	8	13	9	8	13	12	15	16	11	6	9
434	9	9	20	9	6	6	15	20	9	8	6	8	15	15	9	9	15	8	11	14	6	6	8	9	15	8	9	9	6	6	11	8	9	6	11	8	9	6	8	15	19	20	11	11	11	11	6	20	20
435	8	15	8	8	6	8	6	6	8	20	11	8	8	8	14	8	11	8	6	6	9	18	9	9	18	15	11	11	6	12	6	6	8	7	12	8	9	19	7	15	8	8	6	12	12	11	11	9	8
436	16	10	10	17	6	6	11	8	13	8	6	8	15	19	10	10	13	20	11	14	6	11	8	10	11	8	13	10	6	6	15	14	6	12	11	8	10	6	15	15	12	20	12	12	11	16	6	14	20
437	10	10	11	10	6	14	6	20	10	20	8	8	10	8	10	10	11	8	6	14	14	14	15	14	10	18	10	8	6	12	6	6	10	8	12	8	6	20	8	18	8	14	14	12	12	6	11	11	10
438	9	9	12	9	6	6	15	6	19	12	16	6	15	15	9	9	15	20	11	12	6	6	6	6	15	11	9	9	6	6	9	14	9	6	11	9	13	13	6	14	14	6	14	11	11	11	6	6	15
439	7	17	7	14	7	6	7	7	7	7	7	7	7	7	7	13	6	7	7	6	7	9	10	12	10	7	7	7	7	8	7	7	7	6	7	7	12	6	8	9	8	6	9	12	7	7	10	7	7
440	15	17	18	15	19	12	8	13	8	14	12	13	11	18	12	13	8	8	10	7	14	11	12	10	19	15	8	12	13	13	13	15	10	13	16	8	10	20	8	19	15	14	14	13	14	7	10	13	19
441	15	11	18	11	15	15	11	15	15	14	11	11	11	10	14	10	13	10	20	15	13	13	11	12	14	11	8	8	11	8	13	14	9	15	15	8	16	11	14	8	11	15	12	16	14	10	20	10	14
442	11	11	11	11	12	12	20	14	11	11	12	11	11	11	15	14	11	11	15	15	19	11	19	11	11	20	6	13	13	15	13	13	11	6	19	6	11	11	6	11	11	11	18	15	13	20	6	16	11
443	10	11	10	19	11	11	14	11	10	14	11	11	11	10	10	10	10	10	11	11	11	10	11	10	19	11	8	10	10	8	11	10	19	15	15	7	11	7	14	8	7	20	10	15	14	7	16	10	16
444	11	11	18	11	19	15	11	20	11	11	11	11	11	18	18	15	11	19	20	15	20	17	11	18	11	11	10	13	13	15	11	15	11	10	15	8	11	7	8	14	14	14	18	15	18	16	14	16	16
445	11	11	11	11	11	15	20	11	11	17	11	11	11	10	11	10	11	10	11	11	11	11	11	11	19	11	13	10	11	11	11	11	11	11	11	8	11	15	14	8	15	20	8	11	11	15	11	11	11
446	11	11	11	11	15	15	11	20	11	11	19	11	11	11	11	11	13	20	15	15	15	19	11	11	11	20	11	13	13	15	11	11	11	11	15	8	11	11	8	14	11	14	18	18	18	11	19	16	11
447	8	17	8	8	8	8	8	8	8	15	8	8	8	18	8	8	8	8	8	8	8	8	8	8	8	8	8	8	8	8	8	8	8	8	8	8	8	8	14	8	19	20	8	8	8	8	8	8	8
448	15	15	18	15	19	15	20	14	15	14	20	14	17	15	14	19	15	20	20	15	20	19	15	10	15	20	13	13	13	15	15	15	19	20	19	20	20	15	14	19	13	20	18	18	18	20	20	16	19
449	6	6	6	6	6	12	6	6	6	6	6	6	6	6	6	6	6	6	6	6	6	6	6	6	6	6	6	6	6	6	6	6	6	6	6	6	6	6	6	6	6	6	6	6	6	6	6	6	6
450	14	13	7	11	20	12	10	18	7	14	13	15	12	11	12	14	12	11	19	14	12	18	12	7	13	17	10	14	12	7	12	7	12	15	17	19	10	7	13	17	16	9	16	7	12	7	14	17	18
451	10	13	7	11	12	12	10	10	11	13	11	13	11	11	11	11	11	11	18	10	10	10	11	7	13	11	11	7	11	7	7	8	13	7	7	8	7	7	8	7	11	20	10	7	7	7	7	8	7
452	13	13	6	13	14	6	6	18	16	14	20	13	13	11	16	18	13	11	18	6	18	6	19	7	13	17	7	14	14	7	7	9	14	11	8	20	12	7	20	13	7	7	12	7	12	8	13	20	12
453	14	19	7	11	7	12	8	10	14	12	8	12	12	14	10	12	7	7	8	11	11	14	11	6	12	7	14	8	12	13	15	13	15	10	8	11	13	7	14	10	11	10	10	12	8	7	10	11	10
454	13	12	9	12	10	10	10	18	13	12	18	12	12	14	18	18	14	11	20	14	14	14	12	6	12	12	6	6	6	12	6	14	6	6	12	12	12	10	6	9	10	6	19	12	9	8	20	8	8
455	9	15	9	15	20	13	9	9	9	9	9	9	9	9	9	9	9	9	9	9	9	9	15	7	7	9	10	13	8	13	15	8	15	12	12	9	7	10	17	13	10	10	10	12	13	8	12	20	8
456	14	15	15	15	20	15	19	17	20	14	20	15	15	12	13	17	12	18	20	15	19	19	15	7	11	16	15	7	12	13	7	15	17	12	16	20	10	10	7	17	20	20	19	12	15	20	12	20	10
457	12	19	12	15	12	12	12	12	12	12	12	12	12	12	12	12	12	12	12	12	12	12	15	7	7	12	7	10	10	10	12	12	12	10	10	12	7	10	10	10	10	10	10	12	12	10	20	10	10
458	14	14	14	14	20	15	14	14	14	14	14	14	14	14	14	14	14	14	14	14	14	14	14	7	13	17	12	7	12	13	12	14	12	14	20	14	10	10	7	17	20	20	19	12	20	10	12	20	10
459	11	6	6	6	6	6	6	6	6	6	6	6	6	11	6	6	6	6	6	6	6	6	6	8	8	6	8	7	6	7	8	6	7	7	7	6	8	7	7	7	7	7	7	8	15	20	19	7	7
460	20	10	19	10	7	8	10	9	11	7	13	9	9	7	7	10	8	12	7	14	12	18	11	8	13	7	11	8	8	15	11	7	13	10	7	8	10	7	12	17	17	10	15	12	7	7	7	18	9
461	10	20	16	13	6	13	6	16	13	13	13	20	9	13	8	13	8	13	11	6	8	6	9	8	13	12	12	17	8	8	6	6	12	17	15	8	17	7	13	13	13	6	13	6	15	19	16	9	17
462	7	9	13	9	7	7	10	10	9	7	7	7	9	12	13	13	13	13	7	8	7	14	17	8	14	13	14	10	7	15	12	7	14	12	12	7	7	7	12	7	7	8	12	14	12	7	8	7	13
463	11	20	11	9	7	15	7	11	9	10	13	14	9	7	11	9	7	11	11	7	12	7	12	15	13	11	14	15	8	8	7	6	13	6	15	9	10	7	9	14	13	13	9	13	15	15	12	9	8
464	8	9	8	9	7	7	10	10	9	16	8	8	9	11	8	9	13	8	11	15	8	13	7	8	13	8	8	8	8	15	20	7	13	8	8	7	13	6	7	8	6	13	8	8	8	6	7	7	17
465	20	9	20	9	7	11	7	20	9	11	15	9	9	7	15	9	12	17	11	7	20	7	15	14	9	13	9	14	9	15	7	7	9	20	15	8	11	7	20	17	13	7	19	14	15	8	16	7	8
466	15	20	15	13	7	7	10	10	13	16	20	13	12	11	11	13	11	11	7	14	14	15	12	11	19	11	15	11	8	15	15	7	20	7	15	9	15	10	9	15	10	13	15	13	15	20	7	10	17
467	12	12	20	12	7	13	7	7	12	12	7	12	12	7	7	12	9	7	11	13	7	13	12	7	12	7	12	7	9	7	13	7	12	10	13	7	19	10	20	13	7	13	7	11	13	10	12	7	7
468	19	19	20	19	6	6	10	12	19	12	11	19	12	9	10	11	9	14	11	10	15	10	10	15	15	13	15	15	9	12	9	6	15	6	13	9	12	10	15	9	16	10	19	9	13	16	19	10	13
469	6	6	6	6	7	7	7	7	6	7	7	6	7	6	6	6	7	6	7	7	6	7	6	6	6	6	6	7	6	6	7	7	6	10	7	7	7	10	7	18	10	7	7	7	7	10	7	7	6
470	10	6	10	11	20	11	17	10	10	15	15	17	17	7	10	9	13	9	20	14	9	19	11	12	10	18	8	7	14	7	14	14	11	10	16	8	6	10	9	9	8	18	17	9	16	10	14	18	7
471	7	6	20	6	14	11	11	20	7	14	11	11	6	10	16	6	13	10	14	11	13	11	6	10	6	11	11	7	11	7	11	11	6	15	7	8	9	9	7	18	20	11	11	18	11	6	8	9	9
472	14	6	15	11	11	15	11	15	14	11	8	11	11	14	11	9	9	9	11	11	9	11	9	9	10	9	9	7	11	7	11	11	8	15	11	8	6	9	10	11	9	20	11	10	11	9	14	9	9
473	10	6	6	10	6	6	6	6	10	6	11	10	6	7	6	6	13	16	6	6	13	6	17	14	10	18	11	7	6	7	6	6	10	6	6	8	9	9	7	18	9	6	6	7	7	10	8	20	20
474	14	6	8	6	11	15	10	15	11	10	10	11	7	6	8	9	9	9	20	15	9	17	15	9	10	9	11	6	17	15	13	11	6	15	9	8	7	9	8	13	20	11	9	20	10	9	20	11	9
475	8	6	15	8	20	9	9	15	8	8	20	9	20	11	11	6	11	8	20	11	12	11	8	8	9	18	9	8	11	8	11	11	6	15	11	8	9	8	18	12	8	20	6	9	11	19	9	11	20
476	16	6	6	9	6	15	20	6	15	15	6	6	9	15	6	9	9	9	15	9	9	9	6	9	20	9	11	9	9	15	9	6	9	6	15	6	9	6	6	18	20	9	11	11	15	6	20	20	20
477	15	6	11	6	14	14	14	12	12	11	11	10	6	15	8	8	8	8	11	14	8	14	11	12	10	11	12	8	14	11	14	14	6	15	11	8	6	10	18	8	10	14	6	11	11	9	11	15	10
478	16	6	6	11	6	10	10	6	16	6	6	10	11	16	6	11	9	18	11	11	9	11	6	6	10	18	6	9	11	6	11	6	11	6	11	6	9	9	6	18	9	11	11	11	11	9	11	6	20
479	8	7	7	7	6	6	6	10	10	9	7	7	9	8	7	7	7	7	7	7	7	7	7	7	7	10	8	7	7	6	7	6	7	11	7	19	9	19	14	6	8	6	9	7	7	8	11	6	6
480	16	20	19	16	11	9	7	9	19	11	12	19	7	19	15	8	7	17	20	14	15	19	11	7	11	13	15	15	7	7	11	10	10	11	19	19	10	7	7	13	19	12	12	19	16	16	13	20	9
481	15	16	11	16	9	15	9	11	15	11	9	15	10	15	11	9	11	11	9	11	11	11	9	8	10	11	14	11	8	7	11	8	18	8	11	11	17	20	10	8	8	11	8	7	9	8	11	9	11
482	9	9	9	9	19	9	9	9	9	9	17	9	9	9	9	9	9	9	20	9	9	9	17	20	9	9	9	9	8	7	9	10	9	11	9	9	9	7	7	13	19	17	9	13	16	8	13	20	9
483	8	20	8	16	11	15	8	20	9	15	8	8	19	19	17	9	8	8	9	8	8	8	11	8	19	13	10	8	8	7	8	9	18	7	18	8	20	11	12	8	9	20	17	7	9	19	13	8	11
484	16	9	15	9	19	15	9	9	19	9	16	9	9	9	9	9	13	20	16	15	17	19	17	18	12	17	15	15	8	7	19	14	8	11	18	15	12	7	15	13	11	13	15	13	16	16	13	20	12
485	15	20	13	16	13	13	20	20	15	20	13	15	18	19	17	9	13	15	16	9	13	17	13	13	20	17	7	13	9	7	13	7	18	9	18	18	7	13	13	7	13	20	18	7	16	9	7	19	10
486	9	9	9	9	9	13	9	9	9	9	9	9	9	9	9	9	13	9	13	15	13	13	13	9	9	9	10	9	9	7	13	11	10	17	13	7	15	15	11	15	15	11	11	19	13	15	13	7	12
487	16	20	7	16	15	15	17	20	7	20	20	9	20	9	15	9	7	18	20	15	7	9	7	7	20	17	6	15	7	7	7	9	20	9	7	15	9	15	15	7	13	20	20	7	7	7	7	12	12
488	9	9	12	9	19	12	12	9	17	9	9	9	9	9	17	9	13	9	13	13	12	13	11	15	12	17	10	9	9	15	15	15	10	11	18	18	15	10	12	15	10	15	18	20	16	15	13	19	12
489	14	10	8	14	15	15	8	14	14	9	12	15	11	8	8	7	8	16	11	7	15	7	17	7	9	12	12	6	9	9	8	8	10	15	6	6	14	15	8	7	20	14	6	15	11	9	17	6	14
490	9	9	8	9	9	8	9	9	9	15	9	9	9	18	15	16	9	9	16	13	15	9	9	10	9	9	9	8	14	8	15	15	9	8	12	9	9	9	8	19	9	12	11	11	12	9	19	11	9
491	19	10	7	20	15	11	13	19	20	15	16	17	16	16	7	7	12	16	11	15	15	15	20	12	19	15	13	8	16	10	8	10	10	15	7	8	15	15	15	19	20	18	12	15	7	20	20	20	20
492	14	20	8	8	13	13	13	20	14	8	14	8	8	14	10	10	10	10	13	13	13	8	8	10	8	18	14	11	8	11	10	15	8	8	15	9	9	15	10	11	9	10	10	13	11	9	11	15	15
493	11	14	8	20	14	8	8	14	11	11	11	17	12	11	15	15	11	11	11	12	20	11	15	13	15	15	15	11	11	11	17	11	15	15	11	7	16	15	11	19	15	20	14	11	8	15	15	15	20
494	11	11	9	11	11	15	11	15	11	11	11	11	11	11	9	9	9	11	11	11	11	11	11	9	11	11	11	11	11	11	15	11	11	11	11	9	9	11	9	9	11	9	11	15	11	11	11	9	9
495	9	9	20	9	16	9	9	9	9	9	9	9	9	9	9	19	15	9	9	9	15	9	9	9	9	9	9	9	9	9	9	9	19	9	9	9	14	9	20	19	20	20	16	9	19	9	20	20	20
496	19	20	11	20	11	15	16	16	20	15	16	17	16	11	16	16	11	20	20	11	11	15	19	14	15	14	15	9	15	11	17	15	19	15	20	9	16	15	15	11	9	17	16	15	11	20	15	11	16
497	14	15	20	15	15	15	14	14	14	15	15	15	15	15	14	14	15	14	15	15	20	14	15	14	15	18	15	11	14	11	14	14	15	11	15	8	8	11	8	19	16	19	19	15	19	16	19	20	8
498	15	11	11	15	11	11	15	11	11	15	11	15	11	11	11	15	11	11	15	15	11	15	11	11	11	11	11	11	11	11	11	15	15	11	15	8	15	15	19	8	15	15	8	15	15	19	8	15	16
499	8	17	9	8	17	13	8	18	20	9	18	8	16	19	9	9	15	16	9	9	18	8	19	8	12	18	15	16	9	14	18	8	8	17	9	8	8	8	8	10	8	18	16	16	10	8	13	10	8
500	15	16	10	15	10	15	8	15	17	14	15	9	16	17	17	11	15	9	9	15	15	11	11	12	12	17	15	15	10	15	15	8	15	15	9	10	8	18	14	20	12	10	10	9	19	17	19	20	18
501	10	15	18	15	18	15	7	10	8	11	10	10	11	8	15	11	7	20	6	7	10	10	15	11	10	18	11	10	10	10	18	8	15	10	6	10	11	11	10	18	11	18	20	16	10	11	10	10	15
502	15	15	10	15	16	10	8	10	10	10	10	10	10	9	10	10	12	12	9	11	16	10	9	12	20	10	10	9	10	10	8	6	15	10	9	10	6	10	8	6	15	16	8	9	19	10	19	20	10
503	10	10	10	10	10	15	20	20	10	20	10	10	10	10	10	10	11	10	8	10	10	10	10	10	10	10	10	11	10	10	18	8	10	10	8	10	8	8	20	14	8	18	18	14	18	8	14	18	8
504	15	20	18	15	15	15	19	15	19	15	16	20	16	19	18	11	15	20	9	15	18	19	20	12	20	18	15	10	10	15	16	8	20	20	9	20	8	18	10	8	19	18	20	15	11	16	11	18	16
505	15	11	15	11	10	15	11	11	11	11	11	11	11	15	11	11	15	15	9	15	15	15	11	20	11	11	11	10	10	10	15	8	11	11	9	8	11	11	20	16	11	15	16	8	19	11	20	8	11
506	15	20	14	20	15	15	20	20	20	20	20	20	16	14	14	12	14	15	9	14	14	14	20	14	20	17	15	10	10	15	14	8	10	20	9	14	8	14	15	8	19	19	10	16	12	16	20	15	14
507	14	20	14	20	14	14	14	15	14	14	14	14	16	14	14	6	14	14	6	14	14	14	14	14	14	14	6	15	10	14	14	8	20	14	6	8	11	11	8	16	11	10	20	16	20	11	16	20	11
508	10	10	10	10	18	14	10	14	10	14	14	10	10	10	10	12	12	12	9	14	14	14	9	14	12	10	13	7	10	14	13	8	10	10	9	14	8	12	20	14	10	13	10	9	8	10	9	14	12
509	7	20	7	7	7	7	7	7	7	7	7	7	7	11	7	7	7	7	9	7	7	7	12	7	12	16	7	8	7	8	7	9	19	8	9	7	9	8	7	9	20	18	18	20	8	15	16	8	8
510	11	11	14	15	11	12	10	12	11	14	13	13	8	19	9	9	12	12	9	15	9	19	12	7	13	11	11	9	9	13	12	9	14	11	9	18	9	18	9	19	11	12	8	14	14	15	11	9	20
511	9	9	11	9	11	11	20	9	9	9	9	9	9	19	15	9	11	9	9	11	13	11	9	6	9	17	9	13	13	6	6	8	9	9	9	11	9	9	9	9	9	6	16	6	11	9	20	18	8
512	14	20	9	14	9	9	9	19	19	9	16	9	20	13	9	9	9	16	9	9	9	9	17	7	7	9	12	13	9	14	9	9	14	11	9	9	9	9	9	19	20	11	9	16	11	14	16	11	20
513	9	11	9	11	20	15	20	11	19	14	11	13	11	9	15	9	12	9	9	15	14	19	11	7	11	15	13	9	7	14	7	9	14	11	9	19	12	11	9	19	9	18	20	7	18	15	11	19	15
514	12	12	14	12	12	9	12	12	12	9	12	12	12	12	12	9	12	12	6	9	9	9	12	7	12	12	12	12	9	7	14	9	12	14	6	12	9	12	9	14	20	7	12	20	14	12	20	14	12
515	13	9	12	11	12	12	11	11	11	15	11	11	11	13	11	9	12	11	9	12	17	12	9	7	11	9	11	13	19	14	7	15	11	9	9	14	15	11	11	19	11	18	11	18	14	11	9	14	14
516	12	20	12	12	12	6	12	12	12	12	12	12	12	12	12	11	12	12	9	12	12	12	19	6	12	17	12	12	12	12	11	12	19	11	9	12	12	12	12	11	11	11	12	12	12	12	20	12	17
517	14	14	11	14	11	11	11	11	14	20	11	11	11	14	11	11	11	14	9	11	11	11	14	7	7	11	11	11	11	11	7	11	11	7	9	11	11	11	11	19	7	20	11	11	11	14	11	11	11
518	11	11	14	11	20	14	20	19	11	11	20	11	11	11	11	11	14	11	9	15	17	19	11	7	19	17	11	7	7	7	9	7	11	15	9	9	7	11	9	15	17	7	20	7	20	17	20	15	20
519	20	17	7	17	7	7	7	7	17	17	7	19	7	18	17	17	7	16	9	7	7	7	19	10	10	7	15	7	7	9	7	7	9	7	9	10	9	7	7	10	7	8	8	12	12	9	8	7	10
520	13	11	8	10	7	10	17	9	10	9	11	10	9	10	7	9	9	13	20	15	14	11	9	9	9	15	9	8	15	8	15	13	10	13	15	10	13	18	15	15	9	19	16	11	8	9	14	9	9
521	9	20	10	17	6	6	6	16	9	20	18	9	8	9	12	19	12	9	12	12	14	12	12	9	20	9	15	6	12	7	15	9	10	8	12	9	16	9	9	10	11	19	6	12	12	11	12	18	18
522	10	15	10	17	6	7	14	7	6	6	10	6	9	18	10	7	10	7	14	14	10	6	6	7	6	15	6	7	14	7	6	10	7	20	14	6	6	6	7	20	20	10	12	12	19	6	12	18	6
523	20	9	20	17	6	13	6	19	12	12	12	15	9	12	12	19	12	12	12	6	13	12	12	12	15	15	15	6	12	9	10	10	12	12	12	10	12	18	10	12	12	10	12	12	6	8	12	6	12
524	12	20	10	12	6	6	12	12	12	12	6	12	6	12	6	12	6	12	6	14	12	12	12	12	12	6	12	7	10	7	12	7	12	6	6	7	12	7	7	14	19	20	12	6	6	6	6	13	12
525	9	14	9	14	6	15	6	6	20	6	10	10	9	9	12	9	12	12	12	12	12	12	14	12	9	7	10	7	12	9	10	13	14	15	14	10	6	7	12	13	14	15	6	12	19	8	18	19	7
526	20	9	11	9	6	6	14	12	12	10	10	10	9	10	6	12	6	12	14	14	10	12	11	12	10	15	10	7	14	7	10	11	11	15	14	10	15	15	12	6	9	6	11	11	11	17	11	15	9
527	9	20	12	17	6	12	6	6	9	6	12	9	6	12	12	6	12	12	12	12	12	12	6	12	6	12	6	13	12	13	6	12	6	12	12	6	6	12	12	11	14	15	6	11	11	15	11	12	6
528	20	12	12	12	6	6	15	16	12	13	16	13	9	13	6	11	9	11	15	15	9	11	15	11	15	13	14	13	9	9	10	10	12	12	16	8	15	8	15	20	14	10	15	12	20	15	15	8	16
529	6	9	6	9	6	7	6	6	6	6	6	6	15	6	6	6	6	6	7	6	6	6	6	6	6	6	6	6	6	6	6	6	6	7	7	6	6	6	6	6	9	20	6	7	6	6	7	20	6
530	10	10	6	10	6	13	17	12	7	12	12	15	6	14	9	9	13	13	10	12	13	19	14	7	19	8	12	11	7	8	7	15	12	15	11	7	7	20	14	10	7	7	14	7	8	15	6	11	17
531	8	10	6	10	6	6	6	8	14	8	10	10	9	13	20	9	9	9	6	6	19	6	10	8	9	10	10	11	7	15	7	7	10	10	19	8	8	10	8	7	14	8	6	20	8	14	12	14	8
532	9	10	12	10	6	12	14	18	9	20	12	10	6	9	9	9	14	9	10	8	20	10	6	8	6	8	10	9	7	12	7	14	10	12	10	9	6	9	9	20	7	20	15	10	8	7	12	15	18
533	8	9	8	9	6	6	8	8	17	20	6	8	10	8	9	9	14	14	10	8	8	8	8	8	15	10	9	10	7	6	7	8	9	6	10	8	8	7	14	7	20	20	10	8	20	15	6	15	17
534	8	16	12	18	6	10	6	18	8	18	12	8	11	8	11	19	8	8	10	6	20	19	18	6	12	11	8	11	7	14	6	15	12	8	10	8	8	8	8	17	7	6	10	20	17	14	10	14	18
535	8	18	12	18	6	6	10	8	19	10	6	10	10	8	8	10	12	8	10	12	12	12	18	8	8	10	11	6	7	6	7	12	7	7	7	8	10	7	8	12	15	13	7	13	8	15	7	15	10
536	8	18	8	18	6	10	6	18	6	20	12	6	12	8	20	6	8	8	10	10	20	10	12	6	12	20	12	6	7	6	7	8	15	10	19	6	10	20	8	7	7	10	20	19	20	7	17	15	20
537	10	17	12	15	6	6	13	15	10	10	6	16	10	13	19	8	13	8	10	13	19	13	17	8	15	19	15	7	7	10	7	13	6	10	10	9	10	7	9	18	20	8	10	7	19	15	6	15	19
538	8	19	8	19	6	10	6	8	19	17	11	6	15	8	8	6	6	8	10	10	6	10	11	8	11	6	11	8	7	15	12	6	10	10	10	12	10	20	8	7	11	14	10	20	8	12	9	8	9
539	6	6	18	6	6	6	9	14	6	14	6	7	6	6	6	6	7	6	6	7	6	7	6	6	6	7	7	10	6	6	7	7	6	6	6	6	7	7	7	9	10	7	9	7	12	7	6	17	18
540	10	20	18	15	14	8	14	8	10	14	6	18	12	11	11	8	11	10	7	14	10	19	7	16	10	11	8	10	7	15	12	7	7	7	9	7	7	7	11	20	7	13	12	20	6	7	13	8	7
541	8	15	10	15	10	14	20	13	8	7	9	9	9	9	9	6	10	10	6	10	16	10	12	8	12	10	15	10	8	6	8	7	13	16	6	8	9	20	9	10	18	10	8	9	13	7	13	13	14
542	13	13	12	13	11	12	12	13	11	14	16	13	12	19	8	8	8	8	7	12	12	12	8	12	14	8	7	8	8	7	14	7	13	7	9	7	7	7	8	20	11	12	13	9	7	7	9	7	7
543	10	13	17	13	19	15	13	13	10	7	13	13	17	19	14	8	13	18	7	13	8	14	12	17	12	12	8	9	8	14	9	7	8	7	7	8	9	20	8	12	7	13	7	9	13	7	16	19	19
544	15	20	14	15	15	15	12	15	15	9	20	20	9	14	14	8	8	8	7	8	15	8	12	8	9	12	9	8	8	15	9	7	12	7	13	6	9	7	14	6	11	8	16	13	7	6	20	7	16
545	11	15	11	15	11	11	11	11	11	15	11	7	11	7	7	8	13	20	7	11	11	11	7	11	7	11	7	11	8	11	7	15	15	7	7	8	8	8	8	13	8	13	7	8	20	7	13	11	20
546	15	15	15	15	19	15	14	20	15	14	15	15	14	11	13	8	11	13	8	11	11	11	11	13	15	18	15	11	7	8	15	15	15	18	20	6	9	18	14	7	20	11	15	15	20	7	6	20	15
547	14	14	14	14	11	13	13	14	14	14	14	14	14	14	14	8	13	14	8	13	13	13	19	14	8	14	7	11	8	15	8	14	14	14	8	8	8	8	8	17	8	13	14	17	13	7	14	11	8
548	8	8	8	8	8	8	8	8	8	8	8	8	8	11	8	7	8	8	10	8	8	8	8	8	15	8	8	8	8	8	13	8	8	8	20	8	9	8	11	7	20	13	8	9	7	7	8	20	19
549	15	20	18	15	20	12	17	20	15	14	16	9	18	9	15	8	14	14	8	7	15	7	17	15	15	13	15	12	15	15	15	15	9	15	8	10	12	20	13	14	10	7	14	8	9	11	15	9	9
550	12	15	12	15	11	11	11	11	12	20	20	19	19	13	13	8	11	8	20	7	7	8	8	11	19	12	13	11	11	11	8	11	15	17	15	12	13	8	8	15	20	15	15	20	18	20	15	18	20
551	12	12	12	12	12	15	12	14	12	14	12	12	12	12	12	9	12	20	9	6	15	14	12	15	12	14	12	15	15	12	14	12	12	12	16	12	12	12	15	14	12	6	12	9	12	12	14	10	12
552	15	20	12	12	12	12	12	12	15	12	12	12	12	12	12	9	12	12	12	7	12	12	12	12	12	12	12	12	12	12	12	12	12	12	12	12	12	12	12	12	20	15	15	15	12	12	7	9	12
553	15	15	12	15	20	12	12	12	15	20	12	12	12	12	12	9	12	9	12	7	7	12	12	12	12	12	12	12	12	12	12	12	15	12	12	12	12	9	12	17	15	7	12	12	18	20	15	20	20
554	15	15	12	15	12	12	12	12	15	12	12	12	12	12	12	9	12	14	12	7	14	14	14	14	9	7	14	14	12	12	14	12	14	12	12	12	12	20	12	14	20	15	15	15	15	14	7	12	12
555	14	15	14	15	14	14	14	14	14	20	14	14	14	14	14	9	14	9	14	7	7	14	14	14	19	12	12	14	14	14	12	14	12	14	12	12	14	12	14	14	19	7	14	14	14	12	15	15	12
556	15	15	12	15	12	12	12	12	15	12	12	12	12	15	12	6	12	20	12	8	14	14	14	14	6	14	14	14	12	12	14	12	14	12	12	12	12	14	12	14	6	15	15	15	15	14	8	12	20
557	12	12	12	12	12	15	12	12	12	12	12	12	12	12	12	9	9	9	9	6	9	12	12	9	15	9	15	9	9	12	9	12	15	9	9	12	9	12	9	9	15	9	12	15	9	12	16	15	12
558	9	9	9	9	9	9	9	9	9	20	9	9	9	9	9	9	9	9	9	8	15	9	9	9	9	20	9	9	8	9	9	9	9	9	16	9	14	9	8	17	9	15	9	20	15	9	16	9	14
559	18	10	18	14	16	12	15	15	18	15	17	18	13	19	13	14	15	16	10	8	13	19	17	18	20	14	15	18	18	11	17	15	14	15	10	10	10	20	14	17	19	15	17	14	13	15	14	18	10
560	10	10	10	10	10	13	10	10	10	15	10	10	10	10	10	10	10	10	10	8	10	16	10	10	10	10	10	10	8	10	10	10	10	10	17	10	16	10	10	10	10	16	10	16	20	10	17	10	18
561	10	20	10	20	16	12	15	15	10	15	20	10	10	10	15	14	14	10	20	7	17	7	20	20	20	20	15	10	16	14	16	10	13	20	18	10	16	10	20	17	13	12	16	16	20	10	17	14	10
562	10	10	13	10	13	15	13	13	10	13	13	10	14	19	10	10	13	18	13	8	19	15	10	15	14	13	15	15	15	13	15	15	15	13	13	10	13	10	13	13	10	15	13	15	13	15	13	15	18
563	10	20	10	20	16	15	15	20	18	20	20	18	10	10	17	14	10	10	15	8	15	15	18	14	17	20	10	10	15	15	15	10	18	20	15	10	17	20	10	18	19	8	20	8	20	10	15	14	18
564	10	10	10	10	10	10	10	10	10	10	10	10	10	19	10	10	10	10	10	8	10	10	10	10	10	10	10	10	10	10	10	10	10	10	10	10	10	10	10	10	10	16	10	20	10	15	10	10	10
565	18	20	18	20	16	15	15	20	19	14	20	20	14	18	17	14	15	20	18	8	20	8	20	20	20	20	15	16	19	15	17	15	18	20	20	14	20	20	18	19	18	16	20	19	15	15	17	14	18
566	8	8	15	8	15	15	15	8	8	6	8	8	8	8	8	8	15	8	15	7	15	15	8	15	8	8	15	15	15	15	15	8	15	8	15	8	8	8	7	15	8	15	7	15	20	8	15	8	8
567	18	13	15	20	15	15	15	16	19	14	14	14	14	15	17	13	15	20	15	8	14	8	20	17	15	20	14	14	17	15	14	15	14	15	15	14	16	20	11	15	13	16	18	20	14	15	15	14	18
568	18	20	13	20	13	13	13	13	13	20	20	13	13	13	13	13	13	13	13	8	13	13	13	13	13	13	13	13	13	13	13	13	13	13	13	13	13	13	18	13	13	8	13	8	20	13	13	13	13
569	8	8	8	8	19	9	9	19	8	8	8	8	8	8	8	8	8	8	9	8	17	8	8	8	8	8	15	8	8	15	8	8	8	8	9	8	9	8	8	17	8	10	20	8	10	8	8	10	8
570	15	20	12	13	14	12	9	14	12	9	16	9	18	18	13	10	13	17	9	15	14	19	11	12	19	13	11	11	8	14	15	15	19	10	9	19	15	18	15	11	17	20	10	20	12	20	15	10	20
571	15	12	8	15	8	15	9	15	12	14	8	10	12	8	8	18	8	20	9	9	8	9	19	18	12	15	15	8	8	8	8	8	12	16	9	8	11	12	8	20	12	14	15	8	18	20	15	18	10
572	15	14	12	14	15	15	9	20	20	12	10	10	12	6	15	6	14	14	9	15	15	19	14	15	15	15	9	11	6	15	15	15	15	15	9	19	11	15	20	6	15	11	19	18	12	15	15	14	20
573	9	14	9	14	9	9	9	9	9	9	9	9	9	9	9	14	14	14	9	9	9	9	9	9	14	9	14	9	8	8	9	9	14	9	9	8	9	14	8	11	14	11	9	9	9	14	9	9	8
574	15	14	12	14	19	15	9	20	20	14	20	19	15	11	13	14	11	20	9	15	20	17	20	20	15	13	15	12	7	15	7	15	20	19	9	18	20	18	20	12	14	20	20	20	18	15	15	20	15
575	12	12	12	12	12	12	20	14	12	14	12	12	12	12	12	12	12	12	8	12	12	12	12	12	12	12	12	12	8	8	15	15	12	15	8	8	15	12	8	20	12	8	8	15	15	12	12	12	8
576	15	19	14	20	19	15	15	15	20	20	15	19	15	14	19	15	14	14	9	15	20	15	20	15	19	20	15	20	8	15	8	8	19	8	9	17	8	17	11	19	17	17	12	15	14	12	17	20	14
577	13	15	13	15	15	13	15	20	15	15	15	15	15	15	15	15	13	13	9	15	15	15	15	15	15	15	15	15	8	8	12	15	15	14	9	8	17	15	8	17	15	17	20	14	20	12	16	15	8
578	13	19	13	15	19	15	13	19	13	15	13	15	13	13	13	13	13	13	8	13	13	13	19	13	15	13	15	13	8	15	8	8	19	8	8	12	8	12	20	20	12	20	20	15	13	20	8	13	14
579	13	7	6	13	7	6	7	6	7	7	6	7	7	7	7	7	6	13	7	6	6	6	7	7	7	7	7	6	8	8	9	8	7	10	7	8	10	8	8	10	8	10	9	10	17	9	10	10	8
580	14	12	8	12	8	10	14	9	11	13	8	9	9	8	9	8	10	10	8	8	15	10	10	9	15	16	14	8	8	8	8	8	8	15	9	9	8	8	10	20	11	9	8	13	10	8	9	13	9
581	12	17	18	12	9	9	12	12	11	9	16	16	10	10	12	10	10	10	11	15	9	10	12	20	10	12	11	14	11	15	15	8	16	15	20	15	11	20	14	8	11	18	11	15	11	20	11	16	18
582	11	20	10	11	15	13	15	11	19	14	14	11	12	10	14	14	12	10	11	15	15	18	19	10	20	14	14	12	11	10	11	6	11	6	11	14	6	11	20	16	6	15	12	16	20	15	20	14	12
583	11	11	11	11	11	11	11	11	11	11	11	11	11	11	11	11	11	11	18	11	11	11	11	11	11	11	11	15	11	11	11	8	11	9	9	9	8	8	9	11	9	9	9	9	8	9	9	8	8
584	11	14	20	14	18	15	18	19	11	20	20	11	11	11	15	14	13	11	20	15	16	20	14	20	14	15	14	13	11	15	16	8	14	15	20	17	11	20	20	8	15	17	12	11	17	20	20	19	14
585	11	11	11	11	11	12	11	11	11	11	11	11	12	19	11	11	15	14	12	12	15	12	11	11	11	11	11	11	11	12	11	8	11	8	12	11	8	8	15	14	8	14	20	16	8	8	11	8	12
586	11	11	13	20	13	15	18	19	11	20	20	11	11	13	15	11	13	13	20	13	13	13	20	13	20	15	11	13	11	15	16	8	18	15	15	15	8	20	13	8	13	18	16	15	15	20	20	12	15
587	14	20	11	20	11	11	11	11	19	12	11	11	12	11	11	11	11	11	12	12	11	12	11	11	12	11	14	11	13	11	11	7	13	7	12	11	11	11	11	17	7	12	17	12	11	11	17	7	11
588	12	12	12	12	18	15	12	19	12	20	20	12	12	19	12	12	13	12	15	15	20	15	12	12	12	16	12	13	12	12	12	7	12	14	14	14	7	12	7	7	13	18	7	14	20	13	12	11	11
589	6	6	6	6	7	7	6	6	6	6	6	6	6	6	6	6	6	6	7	7	7	7	6	6	6	6	6	6	6	6	6	13	6	6	7	6	8	6	14	10	8	6	7	7	13	6	16	13	8
590	11	7	10	15	20	12	9	7	18	12	14	16	9	13	9	8	12	7	20	7	12	19	13	16	7	8	13	7	8	6	10	8	8	13	8	11	8	13	7	11	18	6	16	7	8	11	8	11	10
591	9	9	9	9	9	13	20	17	14	17	9	9	9	9	9	16	9	14	13	15	10	10	13	9	13	10	13	9	9	6	9	9	17	13	13	9	8	6	13	20	9	6	13	20	13	9	20	9	9
592	14	20	8	9	20	8	17	8	9	8	20	9	9	9	17	14	8	14	8	8	18	8	9	14	9	9	8	17	9	6	8	8	7	16	6	17	7	13	13	6	20	6	6	6	6	13	6	20	20
593	14	8	16	17	9	15	9	20	18	20	10	9	9	9	9	10	11	14	20	9	9	20	9	9	20	9	15	9	9	6	9	13	17	17	13	10	8	6	6	10	6	6	13	11	13	6	11	13	6
594	10	8	10	9	20	13	20	13	10	10	16	9	9	10	10	16	10	10	16	15	10	10	9	10	9	10	9	10	9	6	10	10	10	6	6	10	8	13	10	20	14	6	6	6	6	13	6	13	13
595	14	20	14	17	8	9	9	8	18	20	9	9	9	9	9	9	14	14	9	9	9	9	9	9	20	8	15	9	18	6	9	6	8	13	13	6	8	13	6	6	13	6	11	19	13	13	11	11	6
596	10	6	9	9	20	15	20	20	9	20	20	9	9	10	9	10	10	10	20	15	10	20	9	10	9	10	9	9	10	6	9	13	6	9	6	13	6	13	10	17	13	6	13	17	6	13	6	10	13
597	11	8	11	9	13	13	13	13	9	11	13	9	9	11	17	9	11	11	13	11	11	11	9	11	9	11	15	9	11	6	11	6	13	13	15	6	8	13	6	6	13	6	15	6	15	13	19	13	9
598	10	20	10	9	10	9	9	10	10	20	9	9	9	10	10	14	10	10	9	9	10	9	9	10	20	9	9	9	9	6	9	13	11	9	6	19	11	13	14	13	13	6	19	11	6	13	6	14	20
599	8	8	8	6	19	11	15	17	6	8	8	6	6	6	6	6	8	8	8	15	6	16	6	8	6	6	15	6	6	7	6	7	8	6	9	7	7	7	7	9	7	7	9	7	9	7	10	9	6
600	14	20	20	14	12	12	14	14	7	16	14	7	8	14	8	8	14	8	8	14	13	14	10	7	9	15	10	17	19	15	13	11	9	7	8	7	9	19	8	15	8	12	17	17	17	20	8	18	11
601	11	15	11	15	19	11	11	11	16	16	14	16	10	15	11	10	11	16	9	11	11	11	18	9	19	11	15	11	11	11	10	9	15	16	9	9	15	9	13	9	10	11	11	11	15	9	13	11	14
602	14	15	14	15	14	14	15	17	20	14	14	14	14	14	16	11	14	20	8	15	14	19	15	14	11	16	14	16	14	15	15	11	15	15	8	9	11	20	14	15	20	13	20	15	9	20	20	20	17
603	11	11	11	11	11	15	11	11	8	15	11	11	11	8	11	11	11	11	9	13	15	13	11	11	11	11	11	11	13	11	13	11	11	11	9	8	11	11	11	13	20	13	11	15	20	11	11	20	11
604	8	20	11	11	11	11	11	11	14	14	17	14	14	15	11	11	8	15	9	11	11	11	11	8	14	11	15	11	11	11	11	8	11	11	9	9	16	9	15	18	9	11	20	11	9	20	20	11	17
605	14	14	9	14	19	15	16	14	9	20	16	14	14	9	16	11	11	11	9	15	11	19	14	14	14	20	11	11	19	15	11	11	14	16	9	9	14	11	11	19	17	18	14	16	20	11	20	20	14
606	14	14	15	14	15	15	14	15	14	14	14	14	14	14	15	11	14	14	8	15	18	15	14	14	14	15	15	15	15	15	15	15	14	14	8	8	14	14	8	15	14	11	20	15	20	20	8	14	17
607	13	15	13	15	15	14	15	14	13	20	14	15	13	13	15	20	13	13	9	9	13	9	15	13	15	13	13	13	9	14	9	15	15	14	20	7	15	7	19	19	7	20	14	14	20	7	11	11	20
608	15	15	14	14	14	14	14	14	15	14	14	14	14	14	14	14	14	14	9	14	14	14	14	14	15	14	14	14	14	14	14	14	14	14	9	8	14	20	8	8	20	14	14	14	20	19	20	20	20
609	8	8	8	8	8	15	8	8	8	17	8	8	8	8	8	8	8	8	9	8	8	8	8	8	8	8	8	8	8	8	8	8	8	8	9	10	10	10	12	8	10	20	8	8	10	8	8	10	10
610	14	20	8	13	8	8	17	20	11	8	16	19	15	9	15	18	10	12	9	12	15	12	16	13	18	16	13	18	10	14	14	9	18	15	9	13	14	18	10	10	11	14	16	20	15	20	15	18	11
611	10	13	8	13	15	12	15	15	10	11	11	10	10	10	10	10	13	10	9	8	14	10	13	10	13	11	10	10	10	10	10	9	13	11	9	10	10	10	12	19	20	20	17	15	20	10	8	13	20
612	11	11	8	11	20	8	11	20	11	17	20	11	17	13	13	13	13	18	9	12	17	14	11	13	17	18	13	14	10	14	16	9	17	20	9	11	18	11	10	18	16	12	8	9	11	20	11	11	13
613	14	20	8	17	8	13	10	10	13	13	10	10	10	10	10	10	8	10	7	8	8	10	20	10	13	10	13	10	10	10	10	8	13	13	7	10	12	8	20	20	8	20	11	20	20	12	14	20	8
614	13	13	8	13	18	8	18	20	13	15	20	13	17	19	15	15	14	14	9	12	18	14	15	14	18	19	13	14	10	14	16	9	18	9	9	17	14	20	14	20	20	16	18	9	19	20	9	10	11
615	14	18	8	13	8	10	10	10	13	13	8	13	10	13	8	8	8	14	8	8	8	8	18	14	13	10	13	14	7	7	8	9	13	20	8	10	14	9	10	20	13	10	8	20	13	9	17	20	20
616	14	13	7	13	17	7	13	20	13	17	16	13	17	14	11	11	14	14	9	12	20	14	13	14	17	18	13	13	9	14	16	9	17	16	14	14	14	9	14	14	13	20	17	20	20	20	9	14	9
617	10	10	8	10	8	12	12	12	10	8	8	10	12	10	8	8	12	10	9	12	8	8	10	12	8	8	10	12	10	12	8	8	8	10	9	12	12	10	12	20	10	12	8	8	10	10	17	10	11
618	16	20	8	17	15	8	15	15	19	15	20	20	17	15	10	10	15	20	9	8	11	13	20	13	18	14	12	15	16	14	16	9	18	16	9	14	15	9	11	14	20	20	18	20	20	15	9	20	20
619	10	10	8	10	8	9	9	9	10	8	8	10	9	16	16	8	8	16	9	12	14	8	9	8	8	9	13	9	9	9	8	10	8	9	9	9	9	11	8	18	10	12	8	10	14	11	14	9	11
620	11	20	11	14	11	12	20	20	15	14	12	11	18	11	20	10	14	11	13	11	14	18	16	12	9	15	10	11	9	15	10	10	11	14	20	17	12	11	14	9	10	20	12	20	14	10	10	20	14
621	12	11	14	20	16	15	12	20	12	20	20	11	20	12	12	10	10	12	18	15	20	10	11	20	17	12	13	12	9	9	15	10	14	9	15	12	20	20	9	13	15	20	10	13	14	11	18	11	9
622	9	10	9	10	9	9	9	14	9	14	14	10	14	9	9	19	9	9	14	9	9	9	10	9	10	9	10	9	9	9	9	10	14	15	14	9	9	10	9	9	10	20	18	18	9	20	14	9	20
623	13	20	14	20	16	15	13	16	20	20	20	19	20	19	17	16	14	19	17	15	20	20	18	15	18	12	12	12	8	14	15	10	20	10	17	15	15	8	20	20	15	15	15	12	13	19	18	19	12
624	12	12	14	13	14	14	13	13	12	13	13	12	13	12	12	13	14	12	13	13	20	13	12	13	12	17	12	12	9	9	13	15	12	20	13	9	18	15	9	9	15	20	9	13	20	12	18	20	20
625	9	6	9	6	9	9	9	9	6	6	6	6	6	9	6	9	9	9	6	9	9	9	6	9	6	9	6	9	9	9	6	9	6	6	6	9	6	6	9	17	6	9	20	6	17	6	6	9	20
626	18	18	14	14	16	15	20	20	9	12	15	14	12	14	10	9	10	10	20	12	15	12	18	12	18	15	13	12	9	15	13	13	15	18	17	12	18	20	10	12	18	20	12	20	18	15	18	18	18
627	13	13	14	13	15	15	13	13	15	20	15	13	15	13	15	13	10	12	13	15	10	19	15	10	15	17	13	12	9	9	18	13	15	9	13	20	13	9	20	20	15	20	20	13	14	9	15	20	9
628	9	9	9	9	9	15	9	9	9	9	9	9	9	9	9	9	9	9	15	9	9	9	9	9	9	9	9	9	9	9	9	9	9	9	9	9	9	9	9	9	9	9	9	9	9	20	9	9	20
629	14	19	20	14	12	12	14	20	15	16	16	18	15	18	13	19	10	16	15	15	13	19	17	18	20	17	13	16	19	15	15	15	11	15	19	17	10	20	15	19	17	16	18	20	15	19	15	18	13
630	10	10	10	10	10	15	10	10	10	10	10	10	10	10	10	10	15	10	10	10	10	10	10	10	10	10	10	10	10	10	10	10	10	10	10	10	10	10	10	15	10	18	10	10	10	10	10	10	10
631	14	20	15	17	17	15	16	20	20	16	16	20	20	15	19	18	15	20	15	15	17	19	20	20	19	17	13	16	19	15	20	15	19	10	19	19	10	15	20	16	17	20	20	19	16	20	15	20	18
632	14	15	14	15	14	14	14	14	14	20	20	15	15	14	14	14	14	14	20	14	14	14	15	14	15	14	15	14	14	12	14	14	15	14	14	14	7	7	14	14	15	14	14	14	14	7	20	14	15
633	14	14	14	14	14	14	14	14	14	14	14	14	14	14	14	14	14	14	14	14	14	14	14	14	19	14	14	14	14	14	14	14	19	14	14	14	10	17	14	10	17	14	14	14	14	18	14	10	18
634	14	16	14	20	19	15	20	20	20	15	20	16	18	14	16	19	14	14	20	15	20	19	19	14	16	16	15	14	15	15	20	15	16	16	19	14	10	10	14	16	16	16	20	20	18	10	20	18	18
635	20	15	15	15	15	8	15	15	15	15	15	15	15	19	15	15	6	20	20	15	6	15	15	15	15	19	15	15	15	15	15	15	15	15	15	18	10	15	10	19	15	20	10	10	20	18	18	15	18
636	6	10	6	10	6	15	6	6	6	6	6	6	10	6	6	6	6	6	10	6	14	14	10	14	6	6	6	6	14	10	14	14	6	10	6	6	10	6	14	6	6	14	14	6	6	6	10	6	6
637	20	20	15	18	15	15	18	17	20	20	19	20	20	15	19	19	14	20	19	15	14	15	19	18	15	10	15	17	15	15	18	15	15	10	16	19	10	20	17	19	17	15	16	20	20	20	19	20	18
638	15	15	15	15	19	15	15	15	15	15	15	15	15	15	15	15	15	15	20	15	17	19	15	15	15	15	15	15	9	14	15	15	15	15	15	15	10	10	15	15	10	20	20	15	7	10	15	15	15
639	6	6	6	6	6	6	16	6	6	6	6	6	6	6	6	6	6	6	6	6	6	6	6	6	6	6	6	6	6	6	6	6	6	6	6	6	6	6	6	6	6	6	6	6	9	15	9	6	6
640	14	13	18	11	16	12	16	9	15	12	14	15	12	15	12	8	12	17	10	7	12	19	11	13	17	9	8	16	9	13	11	6	17	15	11	19	8	17	14	15	10	8	13	19	13	15	10	18	20
641	10	10	10	10	10	15	10	19	10	20	10	10	10	10	8	16	10	10	16	6	10	6	10	10	10	17	8	10	10	10	10	6	10	10	17	6	7	6	6	15	10	15	10	7	8	6	20	6	10
642	9	19	9	9	13	13	13	9	9	13	13	9	15	9	20	9	9	9	13	7	9	8	9	9	8	9	8	9	9	13	8	6	8	8	13	15	8	13	14	15	6	13	18	14	19	10	8	19	20
643	10	10	18	10	15	15	16	10	10	20	10	10	10	10	16	16	13	10	15	8	12	15	17	13	17	17	15	17	10	10	14	6	17	17	15	6	20	10	6	15	14	17	10	14	6	6	20	6	16
644	10	19	10	15	10	10	10	20	10	20	20	10	10	10	10	10	10	10	20	8	10	8	10	10	10	10	10	10	10	10	10	6	10	10	20	13	6	13	13	6	6	6	18	6	20	15	20	14	15
645	14	10	18	10	16	15	10	16	19	10	10	10	10	10	10	16	13	20	10	8	12	19	10	14	10	16	10	10	10	13	10	6	10	10	10	10	15	15	6	15	12	15	12	14	15	6	10	15	15
646	10	19	10	10	10	10	16	10	10	20	20	10	10	10	10	10	10	10	20	8	10	8	17	10	18	10	15	10	10	10	10	6	6	6	20	6	6	10	14	6	6	6	10	6	14	15	6	15	15
647	10	10	10	10	16	15	10	20	19	10	10	10	10	10	10	16	10	20	10	15	18	19	10	14	10	17	10	10	10	10	10	6	13	15	15	13	13	6	13	15	10	14	18	20	13	13	11	13	14
648	10	10	10	10	10	10	16	10	10	20	20	10	10	10	10	10	10	10	20	10	10	10	10	10	10	10	10	10	10	10	10	6	10	10	10	10	6	14	14	6	19	6	10	6	10	14	6	14	10
649	20	20	6	17	6	6	6	16	17	6	6	6	6	6	6	6	6	17	6	6	6	6	16	16	20	19	6	6	6	6	6	6	6	6	6	6	8	8	6	18	8	8	18	10	16	6	8	8	18
650	16	16	10	16	15	12	9	16	16	14	12	7	10	7	6	8	12	7	11	14	11	6	10	17	14	8	13	7	11	14	14	6	12	7	8	7	11	15	12	11	7	8	6	15	8	6	11	18	7
651	8	10	10	12	8	14	8	10	19	10	12	20	10	6	11	8	11	12	11	8	12	7	12	8	7	6	10	6	10	14	12	6	12	7	10	8	11	6	6	14	19	6	8	8	20	6	11	6	14
652	7	8	10	12	15	8	19	12	8	8	12	12	18	7	8	8	12	7	8	10	7	20	12	17	15	14	12	7	14	14	7	6	12	16	14	8	14	17	7	6	8	8	6	8	7	6	14	20	20
653	16	20	10	14	13	12	10	14	16	14	12	14	14	7	10	19	10	20	16	13	12	13	14	13	14	14	14	7	12	13	10	6	14	14	13	6	6	6	13	17	19	19	11	20	20	6	11	6	20
654	12	12	10	12	12	12	12	12	12	12	12	12	12	19	12	12	12	20	19	10	12	10	12	12	12	12	12	7	12	12	7	6	12	12	10	7	8	15	7	6	12	6	8	8	7	6	8	11	6
655	11	14	9	14	11	9	9	14	18	14	9	14	14	11	9	11	9	11	20	11	9	11	14	11	14	14	14	7	11	9	14	6	14	14	7	8	15	6	8	8	8	15	8	20	10	6	20	6	14
656	11	15	17	14	11	15	14	14	14	20	17	11	15	11	14	11	11	11	15	11	17	11	14	11	14	11	11	6	11	11	6	6	14	15	15	6	15	8	6	18	8	6	14	15	6	9	15	20	20
657	7	14	14	14	14	12	12	14	7	14	14	14	14	7	14	14	12	7	14	12	12	12	14	12	14	14	14	7	14	14	13	6	14	14	13	8	14	8	8	6	8	20	6	13	11	20	11	11	8
658	14	14	12	12	12	14	14	12	12	14	14	12	14	12	14	14	12	14	14	14	14	14	12	14	12	12	12	7	12	12	14	6	12	12	7	6	14	6	12	15	6	15	13	13	7	6	13	12	20
659	6	6	6	9	6	6	9	6	9	6	6	6	6	9	9	6	9	6	6	6	6	6	6	6	9	6	6	17	6	6	6	7	9	6	8	6	6	12	6	7	7	7	7	17	9	12	12	9	9
660	7	11	9	11	8	9	9	17	7	10	13	15	8	15	9	13	7	12	13	7	12	9	12	6	10	8	8	6	7	6	17	7	8	15	8	9	9	9	14	20	19	13	6	9	8	6	8	13	20
661	9	9	9	9	7	12	9	9	8	9	9	9	20	9	9	9	13	9	9	10	13	9	14	6	6	16	6	17	8	6	9	8	15	17	20	9	6	9	9	6	9	9	9	17	17	10	19	9	7
662	8	16	18	15	7	12	9	20	8	15	8	15	15	14	8	8	11	8	7	11	15	8	8	6	9	8	8	6	8	6	6	12	8	6	7	8	11	11	8	15	15	11	6	15	15	11	6	8	12
663	14	13	14	13	7	6	8	6	14	13	19	14	13	14	15	15	8	14	15	6	8	18	13	6	13	16	8	9	8	6	12	9	9	9	20	9	6	12	14	7	12	6	10	20	15	6	12	18	13
664	8	10	8	10	7	12	9	12	8	7	8	12	7	8	8	8	15	8	12	11	20	13	12	6	7	12	6	10	8	6	12	12	20	13	12	8	11	11	8	14	11	13	6	6	6	10	10	10	10
665	9	10	9	9	7	7	6	7	9	15	9	9	19	17	15	15	6	16	15	6	17	6	9	6	19	9	8	6	8	6	6	8	15	8	8	9	6	9	6	6	9	6	10	10	15	6	15	15	19
666	8	20	8	20	7	12	9	20	8	7	8	8	7	16	8	8	15	16	15	11	16	13	8	6	13	15	6	9	8	6	12	9	13	20	15	9	10	12	14	12	12	13	6	10	10	12	12	18	13
667	9	13	9	8	10	10	9	6	9	15	9	8	15	9	9	14	6	9	15	6	8	6	8	6	15	9	8	8	8	6	9	9	15	8	15	9	6	8	9	14	8	6	10	6	6	8	15	9	8
668	9	13	9	20	9	15	9	15	9	15	9	9	15	9	15	13	14	14	15	6	20	16	19	6	16	16	15	9	20	6	6	9	16	20	15	9	11	11	14	6	19	13	6	20	15	16	15	15	10
669	6	6	6	6	6	6	6	6	6	6	6	6	6	6	6	6	6	6	6	9	6	9	6	9	6	6	6	9	9	6	7	7	6	6	6	7	6	7	6	7	6	9	11	7	7	6	11	7	6
670	10	7	7	15	14	12	15	16	7	10	14	15	12	19	13	16	7	9	19	7	11	16	14	7	10	14	13	14	14	6	14	15	7	15	17	20	18	7	13	15	11	7	15	18	7	8	13	13	16
671	10	7	7	11	10	7	7	10	11	7	11	10	11	10	10	10	13	13	11	10	13	10	11	11	7	7	10	10	15	6	11	10	7	6	6	11	7	10	11	10	20	13	6	6	13	19	7	10	10
672	10	7	11	10	10	15	14	14	10	13	14	10	10	10	14	10	10	10	20	11	10	14	10	10	10	17	14	10	17	6	10	10	10	13	11	11	6	6	13	11	6	13	14	19	17	17	14	14	6
673	11	6	11	10	11	11	6	11	11	14	10	10	10	11	11	11	15	11	11	11	11	11	10	11	10	11	6	11	11	6	11	11	10	11	6	11	10	10	10	11	18	10	6	11	6	18	6	6	15
674	11	6	11	6	11	14	11	14	11	6	14	11	14	11	14	11	11	11	11	11	11	11	6	11	6	14	11	11	11	6	11	11	6	6	13	11	7	11	13	11	11	13	15	15	17	11	15	15	11
675	11	6	11	15	11	15	6	15	11	11	15	11	15	11	11	11	11	11	15	11	11	11	13	11	17	15	6	11	15	6	13	11	17	11	11	11	6	11	6	11	13	6	15	11	13	17	15	13	17
676	10	6	11	6	10	11	14	11	10	6	11	10	10	10	10	10	11	10	11	11	11	11	6	10	6	10	11	11	11	6	11	10	6	6	6	11	14	11	17	14	11	17	17	6	14	10	6	14	11
677	10	6	11	15	10	11	6	10	10	11	11	11	11	11	10	10	11	11	11	11	11	11	13	11	15	11	6	11	11	6	13	10	15	11	19	11	6	11	19	11	13	19	19	15	6	10	19	13	15
678	11	6	9	6	11	15	14	19	11	11	9	11	11	11	11	11	11	9	14	14	14	14	6	11	11	11	13	11	13	6	13	11	11	13	9	9	10	11	10	14	13	10	10	14	13	11	13	13	6
679	6	6	18	11	6	7	6	7	6	6	7	7	7	6	6	6	6	6	7	7	7	7	6	6	6	7	6	6	7	6	7	6	6	7	6	7	6	6	6	7	6	17	6	7	18	6	11	7	7
680	7	6	6	8	7	11	13	11	7	10	15	7	8	8	6	8	12	10	9	13	14	19	12	7	6	18	13	16	6	6	7	8	18	16	9	8	7	13	14	12	8	7	7	19	6	16	12	13	18
681	7	6	10	15	9	10	6	9	7	6	9	20	8	19	10	8	10	10	9	10	8	10	6	7	6	10	6	10	7	6	10	6	8	8	9	12	7	6	10	17	18	14	7	10	8	6	9	12	9
682	7	6	8	6	8	14	11	20	7	9	9	11	8	9	11	8	11	9	9	11	11	11	12	7	10	18	12	11	7	6	11	8	17	20	9	9	8	13	8	8	6	7	7	8	6	8	16	6	18
683	8	6	18	15	20	15	6	20	8	12	20	6	8	10	6	8	12	10	8	12	12	12	12	7	6	18	6	7	8	6	12	6	8	8	8	6	10	6	6	12	10	20	7	20	10	6	10	14	10
684	9	6	12	6	12	15	9	9	20	6	9	8	20	9	11	19	11	9	9	11	11	11	12	7	12	9	8	14	8	6	11	8	17	10	9	14	10	13	14	8	6	14	7	14	6	10	6	10	8
685	16	6	6	15	12	15	6	19	6	9	9	6	9	19	6	19	12	19	9	9	12	9	10	7	6	18	6	7	19	6	9	6	17	10	9	6	10	6	6	12	15	7	7	15	15	6	14	15	20
686	10	6	11	6	11	11	9	9	17	6	9	17	6	10	12	17	12	17	9	12	12	12	10	7	19	11	10	17	12	6	12	6	17	11	9	10	10	13	14	9	6	14	13	10	6	13	11	6	10
687	16	6	11	15	11	15	6	19	6	9	9	6	10	6	6	19	9	10	9	11	19	11	12	7	6	10	12	7	19	6	9	8	8	6	9	8	6	8	10	17	10	7	17	10	19	8	10	20	20
688	15	6	15	6	15	11	10	10	14	6	11	10	6	9	12	14	12	14	9	12	12	10	12	7	15	14	15	17	12	6	12	6	19	10	9	6	10	10	14	9	6	20	15	17	6	10	10	6	19
689	8	6	11	11	6	11	6	15	8	7	7	6	6	8	6	6	7	6	7	6	8	6	6	11	6	11	6	6	6	8	6	6	13	8	7	10	8	10	6	13	7	11	7	7	10	6	10	9	9
690	6	6	11	6	6	7	9	6	20	15	13	19	8	6	8	11	12	11	9	7	9	12	11	8	10	12	13	6	10	10	12	6	6	11	9	12	18	13	11	6	20	7	15	7	9	7	7	15	8
691	10	6	11	8	6	13	9	9	10	6	6	19	8	12	18	12	12	10	9	6	9	12	6	10	8	9	6	6	6	6	6	6	9	9	9	9	6	6	10	9	6	11	9	7	9	7	13	11	20
692	11	6	11	14	6	6	9	11	11	9	13	13	8	11	13	13	6	11	9	7	9	13	12	12	6	11	9	6	10	12	18	6	14	9	9	10	8	17	6	12	20	7	6	12	9	6	6	18	18
693	9	6	6	6	6	14	6	9	9	8	6	13	8	13	6	13	9	9	9	15	6	13	9	8	8	6	13	6	9	6	6	6	6	6	9	9	20	6	13	6	6	10	12	12	9	7	13	13	7
694	15	6	9	10	6	6	9	9	15	15	13	13	8	15	11	11	6	11	9	9	11	13	17	11	6	8	8	6	10	12	12	6	10	13	9	6	8	17	6	11	18	11	8	12	9	7	6	20	20
695	6	6	11	6	6	9	6	20	6	6	6	8	8	6	6	8	12	6	9	12	6	8	6	12	10	12	8	6	6	12	12	6	6	8	9	12	8	12	9	9	12	11	6	9	9	7	13	9	10
696	14	6	11	8	6	6	9	11	14	15	12	14	8	6	9	6	6	15	9	9	11	15	10	11	10	15	13	6	7	7	7	6	6	13	9	17	13	6	6	11	6	11	8	12	9	6	6	15	15
697	10	6	6	8	6	12	6	6	10	15	6	10	8	11	6	9	12	11	9	12	6	12	17	12	10	11	8	6	15	12	12	6	8	8	9	9	6	17	10	6	15	6	6	12	9	7	12	6	7
698	12	6	11	6	6	6	9	9	12	8	13	13	8	13	11	8	9	11	9	11	13	13	9	13	8	14	13	6	13	6	6	6	6	6	9	9	17	17	11	16	17	11	14	11	9	7	6	12	20
699	7	6	6	7	6	7	6	6	7	13	6	7	7	6	6	7	7	7	18	6	6	6	18	6	7	6	7	7	6	6	7	13	7	8	7	7	6	13	7	6	13	6	8	7	7	7	13	6	8
700	15	7	8	15	12	13	8	7	12	12	12	7	10	15	11	8	8	11	8	12	13	17	15	15	7	11	13	13	12	6	17	12	8	7	9	20	9	9	11	13	13	8	17	11	13	7	8	8	10
701	7	20	15	7	7	8	8	9	8	9	7	20	9	7	7	12	13	7	20	13	7	8	7	7	15	7	7	7	7	6	12	7	19	16	6	6	9	7	19	17	7	9	6	12	15	6	20	8	9
702	15	7	15	15	12	15	9	12	20	20	18	7	7	15	18	7	15	12	18	12	15	17	20	15	15	17	13	15	17	10	17	12	7	17	9	8	8	7	8	8	20	9	13	13	20	7	20	10	13
703	8	15	8	15	8	8	8	8	12	12	8	15	10	8	8	12	8	8	10	8	8	8	15	8	15	8	12	8	8	8	8	8	19	8	19	20	9	13	19	19	13	20	8	8	9	10	18	10	12
704	10	10	15	10	11	15	9	12	10	20	18	10	10	15	18	12	11	12	18	10	19	18	10	15	12	17	10	11	19	10	17	14	10	18	17	15	9	10	17	19	18	18	20	15	20	10	18	17	10
705	10	9	10	9	10	15	9	9	9	9	9	9	9	10	9	9	10	10	9	9	10	9	9	9	9	9	9	10	9	10	9	9	9	9	9	9	9	9	9	19	9	9	9	9	9	20	9	9	9
706	12	20	15	14	18	15	9	19	20	20	18	12	19	12	13	12	11	12	20	15	20	17	20	11	20	19	13	11	19	15	12	15	20	20	19	20	9	12	19	19	20	20	20	15	20	13	20	20	18
707	12	12	11	12	15	15	9	12	12	12	12	12	12	11	12	12	15	11	15	9	11	9	12	11	12	12	12	15	12	11	9	12	12	12	15	11	6	12	11	15	12	15	6	6	11	12	12	12	12
708	13	13	9	13	17	9	9	9	13	9	13	13	9	13	9	9	13	9	9	9	9	9	13	9	15	9	13	9	9	9	17	9	13	9	9	9	7	7	7	9	13	17	12	15	20	12	12	9	7
709	8	8	19	8	8	12	15	20	8	16	8	8	14	8	16	12	8	16	20	15	14	19	8	20	16	14	8	16	11	9	12	15	8	13	9	11	15	10	14	19	10	16	15	15	14	10	13	18	10
710	8	20	19	16	9	9	9	9	20	16	14	8	8	8	9	8	15	8	15	9	9	9	15	9	18	9	11	9	8	8	9	9	18	9	20	8	17	8	8	19	20	9	11	9	8	8	20	8	18
711	15	14	15	14	20	12	20	20	18	14	15	8	14	15	14	14	15	12	14	15	14	20	8	19	14	16	12	14	11	9	20	11	18	18	14	15	14	8	11	9	17	20	20	15	15	15	16	20	8
712	15	11	15	11	15	15	15	15	11	11	15	6	6	6	15	11	15	6	16	15	8	15	15	15	15	15	15	15	11	6	15	15	15	11	16	15	15	10	6	19	11	19	15	15	20	6	15	10	15
713	11	16	11	16	11	15	11	11	11	16	11	8	14	11	11	8	11	8	14	14	11	14	8	14	16	19	14	11	11	9	14	11	16	8	9	11	14	8	11	9	8	14	14	14	9	17	17	8	8
714	11	14	19	14	20	15	19	20	11	14	20	6	6	11	16	14	11	15	15	15	14	15	15	11	15	11	15	11	11	6	19	11	15	13	15	13	15	18	11	17	17	17	13	15	20	11	13	16	18
715	11	11	15	11	11	15	15	15	11	11	15	8	8	8	15	11	15	8	15	15	14	15	8	15	11	15	8	14	11	8	15	11	11	8	15	15	15	8	8	15	11	15	15	15	8	8	8	8	8
716	8	8	8	8	8	8	8	8	20	8	8	8	14	15	8	8	15	11	14	15	11	8	8	8	8	8	15	11	8	9	8	8	8	12	14	8	8	8	14	9	20	15	8	8	18	15	20	20	10
717	15	20	12	12	19	12	20	14	20	15	12	8	8	8	12	14	12	15	12	12	12	20	20	15	9	19	12	12	12	8	12	15	9	12	12	19	12	20	19	19	20	12	19	12	19	15	20	15	18
718	8	8	8	8	8	15	8	8	8	8	8	8	12	8	8	8	8	8	12	8	8	8	8	8	20	8	8	8	8	9	8	8	10	8	12	8	8	8	8	9	12	20	8	8	8	8	8	8	12
719	15	9	6	15	19	6	18	17	10	14	6	18	10	7	13	9	15	17	6	6	15	6	12	6	14	17	14	15	7	7	6	15	11	15	6	9	6	20	14	19	9	17	17	6	12	20	15	18	12
720	15	20	6	14	13	9	9	9	15	13	10	10	10	6	9	10	6	9	8	12	19	7	10	9	10	9	10	7	13	8	9	9	10	9	8	9	8	8	9	9	19	10	9	7	6	7	7	19	10
721	15	20	6	14	10	15	10	10	15	14	18	10	10	8	8	10	9	9	8	10	8	7	8	9	10	17	10	14	14	15	10	10	10	14	8	10	15	9	6	19	14	17	19	20	12	20	15	14	10
722	10	8	6	8	8	6	8	8	10	8	8	8	20	8	15	10	10	10	9	6	16	7	12	10	8	16	8	10	6	10	8	8	8	8	9	8	8	8	10	10	12	15	8	7	6	8	6	10	8
723	15	14	6	19	15	9	19	15	19	14	6	6	9	8	6	6	8	6	9	10	6	7	6	10	19	8	14	8	10	10	6	15	19	15	9	6	9	10	10	19	19	9	19	20	6	20	15	15	19
724	12	12	6	12	6	6	12	7	12	12	11	10	12	7	9	13	15	10	9	13	6	6	11	10	11	17	10	6	6	11	13	13	11	9	9	10	9	10	11	15	10	17	13	13	7	10	9	10	12
725	10	10	6	10	9	10	9	14	10	14	6	10	12	6	6	10	10	10	9	10	10	7	10	10	10	9	10	13	10	13	10	10	10	13	9	10	9	10	10	13	10	12	10	14	6	10	12	13	10
726	10	10	6	10	19	6	10	9	10	10	10	10	10	8	10	10	8	10	9	8	10	7	10	10	10	17	10	8	8	10	10	10	10	9	9	10	14	10	8	8	10	6	8	7	12	10	12	12	10
727	15	20	6	10	14	9	6	9	10	14	6	10	10	6	6	10	15	10	9	9	6	7	10	10	10	6	10	15	9	15	10	10	10	15	9	10	9	10	20	19	10	14	19	15	6	14	9	15	10
728	13	13	6	6	13	15	14	14	13	14	10	10	6	8	10	10	8	10	8	8	6	6	10	10	6	15	13	13	13	15	10	6	6	14	15	10	15	10	13	15	6	6	14	8	12	10	15	13	6
729	6	7	6	7	6	6	6	6	6	7	6	6	6	6	6	6	10	6	8	6	10	7	10	6	11	10	6	7	7	7	10	6	11	6	8	6	10	7	6	10	7	9	6	20	6	9	7	6	9
730	8	7	12	16	7	11	9	11	8	11	7	8	11	6	11	8	9	14	8	10	11	19	11	7	7	7	11	9	12	6	7	6	11	8	8	17	12	17	14	6	16	7	7	11	10	8	14	13	20
731	9	7	7	16	7	7	7	7	9	20	12	19	9	14	14	7	7	14	12	7	7	7	7	7	15	10	9	11	7	7	7	6	14	6	13	6	14	7	14	10	7	14	13	10	13	9	13	14	6
732	11	11	12	11	7	14	9	17	11	17	7	11	11	11	16	13	8	11	13	11	11	19	15	7	15	11	11	8	17	7	18	6	20	12	16	14	17	6	14	17	12	18	17	11	7	11	7	12	11
733	9	11	12	15	7	11	7	9	9	11	14	9	11	12	14	14	7	12	7	11	17	11	14	6	9	9	9	11	6	7	11	6	15	6	7	6	9	14	14	12	15	6	7	6	11	11	13	6	11
734	8	11	11	11	6	11	18	14	8	17	6	14	14	14	17	6	10	10	17	11	11	11	6	7	11	14	14	10	17	12	7	6	6	13	10	14	17	6	14	17	13	12	17	11	6	8	11	14	17
735	10	11	11	18	7	7	7	7	10	14	14	14	14	14	7	10	10	10	7	7	7	7	10	7	10	10	14	10	7	10	18	6	12	12	7	10	10	9	6	10	18	18	14	10	16	16	16	12	10
736	9	11	12	11	7	14	15	17	9	17	7	9	9	9	10	10	10	9	18	11	11	15	10	6	15	10	9	11	12	12	6	6	7	6	10	6	12	9	14	12	11	14	17	10	7	9	10	6	10
737	10	11	10	10	7	10	10	10	10	11	18	10	15	19	11	10	10	10	11	10	10	10	11	6	10	10	10	11	10	10	10	6	16	13	20	12	10	6	12	7	13	6	16	10	11	10	11	15	16
738	15	11	11	15	7	14	11	11	15	20	11	15	15	15	15	15	11	11	7	7	7	7	15	7	15	11	15	7	11	11	7	6	15	6	7	6	11	9	9	20	15	10	10	10	19	9	20	6	6
739	6	6	11	6	6	11	6	6	6	8	8	6	8	6	8	8	6	6	20	15	10	13	8	11	6	10	8	10	10	6	14	7	8	10	11	8	6	7	8	6	10	14	8	10	6	8	10	9	10
740	9	6	11	14	10	10	10	13	9	12	10	13	16	10	10	10	11	7	10	10	7	13	14	11	6	6	7	11	11	7	13	8	10	10	10	10	9	20	7	11	7	9	15	10	10	20	10	11	7
741	14	6	18	6	20	14	20	19	6	19	6	6	6	11	19	6	11	10	10	10	13	13	6	11	14	9	9	9	9	7	9	7	19	6	10	6	6	9	15	9	20	16	14	7	10	9	10	9	17
742	6	6	6	15	10	6	6	15	8	6	10	14	12	8	14	10	10	8	12	10	8	14	13	8	6	6	6	11	13	7	13	8	14	10	12	10	9	10	8	17	9	10	6	10	12	15	12	18	15
743	14	6	11	6	10	10	11	11	14	14	14	8	10	11	8	10	10	8	10	11	11	11	14	11	19	9	10	9	14	12	9	8	14	10	10	10	6	14	14	9	20	16	10	10	10	10	10	8	10
744	14	6	6	10	10	14	10	10	6	6	6	6	6	6	10	10	10	15	10	10	14	6	10	6	6	6	6	10	10	10	10	8	6	10	16	10	9	9	9	18	6	10	10	10	16	10	15	20	10
745	20	6	10	6	20	10	10	20	10	11	14	8	14	11	8	10	11	10	14	11	11	14	14	8	19	10	10	11	14	10	10	8	10	10	14	10	6	10	8	10	20	11	6	10	14	20	14	8	10
746	20	6	6	10	10	13	10	10	6	20	6	6	10	6	9	6	6	6	10	10	10	6	10	11	6	6	9	10	6	13	10	8	6	6	10	6	8	8	8	18	6	16	10	10	10	10	10	20	10
747	20	6	10	6	20	10	10	20	13	20	11	8	6	10	10	10	11	8	10	11	8	10	13	10	19	10	8	10	14	14	10	8	16	11	14	10	6	16	8	10	13	10	6	10	14	13	10	10	13
748	20	6	6	9	13	14	13	9	6	6	6	14	10	6	13	9	10	20	10	10	10	6	9	6	6	6	12	10	13	10	6	8	9	6	10	9	9	9	9	18	14	16	10	10	10	9	10	8	9
749	12	7	9	7	9	9	9	18	7	6	7	6	7	6	6	7	6	7	7	9	7	10	11	6	8	6	8	6	7	6	6	6	6	7	7	6	7	7	7	7	6	7	7	7	7	10	7	20	6
750	8	7	8	20	20	12	8	11	9	11	13	18	11	15	8	13	10	15	8	10	14	13	11	7	7	9	13	18	8	6	12	8	9	11	8	7	8	18	15	19	12	12	18	7	15	8	14	6	9
751	8	7	9	7	14	10	15	8	14	19	8	8	8	8	14	14	14	8	10	10	14	10	17	15	20	15	9	8	14	6	8	6	14	14	19	12	6	6	12	8	9	9	14	12	8	6	14	9	20
752	20	7	20	20	8	13	9	8	9	8	8	9	15	9	8	9	9	9	8	8	8	8	9	9	7	15	14	14	8	6	8	8	14	9	8	9	11	18	6	17	9	11	6	11	20	9	9	8	20
753	20	7	9	7	20	12	12	18	20	19	13	9	9	8	9	15	12	15	18	9	14	9	9	9	20	12	9	12	9	6	9	6	9	12	16	9	6	6	18	14	9	18	12	12	15	6	12	20	20
754	11	7	7	20	7	15	11	7	14	7	7	11	7	11	7	11	11	11	7	14	14	7	7	11	7	11	14	11	11	6	7	8	7	11	7	11	8	14	6	6	9	8	6	8	8	9	9	11	14
755	12	7	20	7	12	12	12	7	7	20	13	15	15	8	10	15	12	10	20	15	7	16	20	10	20	15	13	12	10	6	14	6	14	12	16	12	6	6	13	18	7	14	12	12	20	6	12	18	20
756	20	7	10	16	10	10	10	13	14	13	13	12	16	12	10	12	12	12	10	10	11	10	16	11	7	14	9	10	14	6	10	8	16	12	10	12	11	10	6	11	9	13	10	8	11	9	8	11	11
757	17	7	10	7	10	10	20	17	14	14	15	14	7	17	14	14	10	10	10	10	10	10	14	10	19	10	14	10	10	6	10	6	14	10	20	10	6	6	17	17	9	18	10	16	20	6	20	6	19
758	9	7	9	20	9	15	9	7	9	7	9	9	14	9	14	9	9	9	14	14	16	14	9	9	7	15	9	9	9	6	9	8	20	8	14	9	11	14	6	11	9	11	6	8	11	11	11	9	11
759	19	11	7	11	7	7	7	6	17	9	7	6	9	16	9	14	7	16	7	7	7	7	9	7	8	7	15	7	7	7	7	7	9	19	7	6	7	7	6	18	13	19	9	20	17	7	9	19	14
760	7	19	20	7	20	12	17	10	19	10	14	9	7	18	9	9	9	13	19	14	13	16	10	7	10	19	9	7	7	7	14	7	10	7	20	8	9	7	7	8	14	7	7	9	7	7	16	7	7
761	19	15	13	11	13	15	19	13	8	13	13	8	9	8	13	17	7	8	9	13	7	13	13	12	15	19	15	9	7	13	12	7	15	20	9	13	13	20	15	20	7	15	10	15	15	7	15	20	10
762	19	10	8	10	8	8	8	8	19	19	8	14	12	13	13	13	12	20	12	12	11	12	12	11	10	8	11	8	6	6	8	6	15	6	20	11	12	6	6	20	15	8	16	15	20	7	15	6	20
763	10	10	20	10	15	15	20	20	10	20	20	10	10	10	10	10	10	10	18	15	10	15	10	10	10	19	10	9	7	13	19	7	7	15	13	7	7	10	9	9	7	19	15	7	7	7	7	13	7
764	19	19	13	10	13	13	13	13	19	13	13	10	18	15	13	13	13	20	13	15	16	15	13	18	19	13	10	8	6	6	13	7	19	19	6	15	12	19	7	12	9	8	15	15	20	7	12	20	20
765	12	15	12	15	12	12	12	20	14	20	12	12	12	14	12	12	12	14	12	12	12	12	12	12	15	12	15	13	6	12	12	7	15	6	16	12	12	6	15	12	19	20	16	12	7	7	16	7	16
766	14	14	14	14	14	15	14	14	14	20	14	14	14	14	14	14	14	14	20	14	14	14	14	14	14	14	14	14	6	6	6	7	14	15	15	14	15	9	9	6	7	6	15	15	16	6	16	19	19
767	10	10	14	10	14	14	14	14	17	14	14	10	10	17	14	14	14	17	14	14	14	14	10	14	10	14	10	14	6	12	19	7	10	6	19	10	12	6	6	16	19	20	19	12	7	7	16	7	7
768	13	15	13	13	14	13	15	13	13	15	13	13	13	13	13	13	13	13	14	14	13	14	13	14	15	13	15	13	6	6	6	7	15	15	15	13	6	10	11	6	7	6	15	6	16	6	16	20	19
769	7	10	7	7	7	7	7	7	7	7	7	7	7	7	7	7	7	7	7	7	7	7	10	7	10	7	7	7	6	6	7	15	10	7	7	7	17	17	6	13	18	6	7	11	13	9	13	15	9
770	8	8	7	15	7	12	17	17	8	10	13	8	10	11	13	7	9	8	9	8	14	19	7	7	15	13	14	12	6	7	14	6	15	8	9	9	7	8	14	14	15	7	20	7	9	6	7	17	20
771	16	16	6	15	6	15	15	15	16	12	6	19	12	11	15	8	9	11	8	8	9	6	10	7	10	15	7	7	6	7	6	13	10	6	8	9	14	13	13	7	6	8	15	13	8	9	6	17	9
772	16	8	7	8	6	6	6	6	16	9	9	9	9	9	6	8	7	7	9	15	14	7	8	7	8	7	10	13	6	15	10	6	9	10	16	9	8	6	7	7	9	20	6	13	16	9	13	13	20
773	6	18	14	15	7	14	12	9	9	9	7	6	9	6	11	7	15	11	7	12	15	19	18	12	18	8	9	6	6	11	12	14	9	9	7	9	14	9	14	15	18	10	13	13	7	9	14	14	15
774	10	10	10	10	7	7	10	20	9	19	13	11	11	11	11	8	11	11	9	8	11	8	10	11	10	14	11	13	6	13	11	6	19	11	9	9	13	6	11	11	6	20	13	13	9	6	10	13	11
775	9	9	14	9	7	12	7	12	9	7	9	9	9	9	7	6	14	9	9	15	14	20	9	9	9	7	9	9	6	6	9	12	9	12	9	9	6	13	13	12	9	12	6	6	6	9	20	6	9
776	9	12	9	12	7	9	20	9	9	14	16	14	14	19	13	7	7	7	9	7	7	7	12	7	12	11	10	7	6	15	6	6	14	6	9	9	9	6	6	7	9	7	10	13	16	9	10	16	15
777	9	15	14	15	7	7	9	20	9	20	7	9	9	9	9	8	15	11	8	15	20	12	15	11	15	11	9	13	6	13	15	6	15	9	8	9	13	13	13	15	9	17	6	13	8	9	20	17	15
778	9	12	12	12	7	13	12	12	9	7	15	12	14	11	7	6	15	11	9	15	15	15	12	9	12	12	10	12	6	6	12	13	14	13	9	9	6	13	13	15	11	13	16	6	9	11	16	6	15
779	7	12	7	12	7	7	7	7	7	11	7	7	11	7	9	7	7	9	7	7	7	7	12	7	12	9	7	7	8	7	8	8	11	8	7	7	6	8	8	7	7	6	6	12	7	7	7	9	7
780	15	11	11	16	13	8	7	12	11	12	14	17	13	8	13	19	9	8	20	14	13	19	11	7	11	17	11	7	17	15	11	15	11	15	16	8	15	15	8	19	10	10	10	10	16	7	11	18	19
781	8	11	11	11	8	12	9	7	17	20	8	11	8	17	9	17	15	14	9	11	8	11	12	7	11	17	11	12	12	8	7	12	8	12	9	8	9	11	15	15	20	18	7	17	9	7	9	12	7
782	15	10	11	15	19	14	16	12	12	12	12	10	13	11	14	13	15	13	14	11	16	11	12	7	10	16	10	11	11	15	14	14	10	10	20	8	12	10	14	15	8	7	10	10	14	7	17	14	9
783	7	19	7	16	7	13	7	7	7	7	7	7	7	7	7	7	7	7	16	7	7	7	7	7	7	7	7	7	7	7	7	7	7	7	7	7	7	7	7	7	11	10	10	7	16	7	16	7	19
784	15	19	11	15	12	12	16	12	17	20	16	18	7	9	14	16	11	19	16	15	19	17	15	7	15	17	11	9	19	15	15	15	11	15	16	18	17	17	15	19	11	7	7	20	16	7	16	20	17
785	11	11	19	11	14	14	14	14	11	11	11	11	11	11	11	11	14	11	14	14	20	14	11	6	11	11	11	11	14	6	6	11	11	11	14	11	6	11	11	6	11	16	10	16	16	7	7	10	11
786	10	10	10	10	10	10	10	10	10	20	10	10	10	10	10	10	10	10	20	10	10	10	10	7	7	10	10	10	10	15	10	10	10	15	15	10	16	16	10	10	16	10	10	7	15	6	15	10	10
787	10	16	10	10	20	14	10	20	10	10	20	10	10	10	10	10	15	10	16	10	10	10	16	7	14	17	10	10	10	7	10	10	10	10	16	10	16	10	10	19	10	20	20	16	16	7	7	7	10
788	15	14	11	16	11	11	16	11	17	20	11	18	17	14	14	11	11	19	14	11	11	11	14	7	7	11	7	11	11	11	7	15	11	11	14	11	14	11	11	11	20	11	14	7	14	7	16	20	19
789	8	8	8	8	8	14	8	14	8	14	17	8	8	8	8	8	13	8	20	15	18	19	8	7	7	18	7	8	8	7	7	7	8	7	7	7	7	7	7	7	7	7	8	9	9	8	9	7	8
790	8	17	8	16	19	8	16	14	20	14	20	19	18	17	18	20	8	16	20	15	18	15	15	16	15	18	8	8	8	7	13	7	20	14	15	9	8	18	14	9	18	17	13	9	17	20	15	18	9
791	15	8	13	8	14	15	13	13	14	14	13	13	14	13	13	8	14	14	20	14	15	14	8	14	13	13	8	7	8	6	16	7	14	13	7	6	8	7	6	13	7	8	13	20	7	13	13	15	20
792	7	8	13	16	13	13	7	7	7	7	13	7	7	7	7	20	7	7	20	13	13	13	11	7	15	7	8	7	15	7	13	7	8	7	14	7	8	7	14	14	18	15	15	14	19	8	19	19	18
793	11	16	11	16	11	11	19	19	9	14	19	15	14	8	18	18	15	15	14	15	18	15	8	13	14	13	10	8	8	6	19	6	14	14	8	9	8	18	13	6	18	13	8	19	6	20	8	6	14
794	14	6	13	14	13	15	13	19	14	14	13	14	14	14	14	14	13	14	13	13	13	13	6	13	14	14	14	8	8	7	13	7	14	7	15	7	6	7	7	14	7	8	20	7	10	10	20	12	12
795	15	14	13	14	13	14	14	14	15	14	14	14	14	15	14	14	13	15	14	14	14	14	14	15	14	15	14	10	10	8	14	7	14	14	14	9	8	8	13	8	18	15	14	19	7	9	8	7	18
796	14	14	13	14	13	13	13	14	20	14	14	14	13	14	13	14	13	20	13	13	13	13	14	13	14	13	6	11	11	7	13	7	14	7	13	9	8	7	7	18	8	9	13	18	19	14	14	19	19
797	11	20	11	11	11	11	11	11	15	11	11	11	11	13	11	11	11	11	11	11	11	11	11	11	15	11	9	11	11	9	11	7	9	14	11	9	8	9	14	9	18	20	11	14	7	13	8	7	15
798	10	16	10	16	10	15	10	19	20	14	20	10	10	10	10	10	10	10	20	10	18	10	16	10	14	18	9	10	10	10	10	7	14	7	19	9	8	7	9	20	8	10	10	8	16	7	15	16	16
799	8	8	18	8	11	11	8	8	8	12	8	8	20	8	8	8	15	16	20	15	11	19	8	19	8	8	10	8	18	13	17	9	8	7	7	9	10	20	9	10	10	15	19	14	7	8	10	9	7
800	14	13	10	13	10	13	18	20	19	20	15	19	20	9	19	8	10	9	20	13	13	13	10	13	17	17	10	12	13	8	13	15	17	9	14	17	17	9	12	20	19	13	19	14	8	20	17	18	9
801	10	9	18	9	11	11	10	10	19	9	17	9	8	12	9	8	14	14	8	12	11	11	12	10	9	10	10	12	11	7	10	10	13	11	17	7	9	13	7	20	13	18	7	14	9	19	17	9	12
802	9	9	11	9	11	13	9	20	9	11	9	9	8	9	9	8	11	9	20	8	15	8	9	9	9	11	9	9	9	11	17	9	9	9	16	11	9	9	16	11	9	15	12	12	7	9	16	20	6
803	9	9	11	9	11	11	20	11	9	20	20	9	20	9	9	8	11	9	20	11	9	11	15	11	9	9	15	9	11	9	11	15	9	9	8	11	9	9	9	20	20	11	19	15	9	20	8	9	11
804	14	13	18	20	18	15	13	20	19	20	15	20	7	14	14	8	14	16	8	14	14	19	14	20	18	11	14	12	12	14	17	12	15	11	15	11	15	20	16	11	19	20	15	8	9	20	17	20	12
805	11	11	11	11	20	11	11	11	11	11	11	11	8	8	8	8	11	8	17	8	8	8	8	8	11	17	11	8	8	8	11	8	11	11	17	8	11	11	8	20	11	20	11	20	6	11	17	8	7
806	10	13	10	13	10	15	10	10	10	20	10	10	10	10	11	8	10	10	10	10	10	10	18	10	13	10	10	10	10	10	10	10	13	11	8	10	10	13	10	10	20	10	19	8	9	9	10	20	15
807	14	13	18	13	15	15	20	20	19	20	20	20	18	18	13	8	15	8	20	15	20	19	18	20	13	12	15	12	12	14	17	15	13	20	10	19	13	8	8	20	19	20	19	20	9	20	10	12	12
808	13	19	13	13	12	15	13	20	13	13	13	13	12	13	13	8	13	11	8	8	8	8	12	8	13	17	13	11	8	11	8	11	13	13	19	13	13	13	11	11	13	20	13	8	9	13	17	20	7
809	7	6	7	6	12	7	7	7	6	18	17	6	12	7	6	9	7	7	20	15	12	14	14	11	6	12	11	11	16	7	6	7	6	6	9	7	16	6	6	20	6	7	7	20	16	6	9	7	8
810	8	10	18	9	20	9	10	15	10	10	10	17	10	9	11	12	12	11	12	10	8	15	10	8	15	11	10	9	10	11	8	7	15	10	8	9	15	7	12	9	9	14	11	14	8	7	16	8	7
811	15	10	9	10	9	11	20	15	9	14	10	10	14	18	10	9	9	9	17	9	12	10	18	12	10	9	15	9	9	12	15	6	10	10	15	9	15	7	6	20	19	14	16	15	15	7	15	20	9
812	9	10	9	15	16	10	9	9	9	9	17	9	9	9	9	9	9	9	16	15	9	9	9	9	10	9	9	9	9	9	9	6	10	6	16	9	6	20	10	6	15	9	6	6	16	7	6	9	10
813	15	10	18	10	10	13	10	10	20	14	10	10	14	17	10	10	12	18	20	10	17	10	18	12	10	14	15	10	10	15	10	6	14	13	13	6	9	9	6	12	9	14	11	19	13	6	16	16	6
814	10	10	11	10	11	11	11	10	10	11	10	10	11	11	11	11	11	11	11	11	11	10	11	11	10	11	10	11	11	11	10	6	10	10	11	9	9	9	19	6	10	20	6	6	6	7	6	7	15
815	15	8	7	15	7	7	7	7	20	14	7	7	14	18	7	7	7	7	7	7	7	7	7	7	8	7	15	7	7	7	7	6	8	6	7	6	7	6	7	15	6	15	11	16	16	7	11	19	16
816	15	18	15	15	14	15	20	14	15	14	15	15	14	15	14	11	13	11	20	15	11	11	17	12	15	9	7	11	14	15	11	6	15	14	14	8	18	19	8	6	15	13	9	18	14	7	6	11	8
817	9	9	9	9	9	9	9	9	9	9	9	9	9	9	9	9	9	9	16	9	9	9	9	9	9	19	15	9	9	9	15	6	9	6	16	9	9	6	19	11	6	11	11	9	16	7	11	11	13
818	11	20	18	11	19	15	20	19	11	14	17	11	14	11	17	15	15	11	14	15	17	20	17	11	19	11	11	11	19	15	11	6	19	11	11	6	15	13	6	6	15	20	11	14	11	6	14	15	6
819	6	6	7	6	7	7	7	6	6	6	6	6	6	6	7	7	7	7	7	7	7	7	6	7	6	7	6	7	7	7	7	7	6	7	7	15	15	15	14	8	7	8	7	7	17	6	7	6	10
820	12	6	18	14	10	12	10	16	7	12	12	17	12	6	15	9	6	7	20	14	9	19	6	19	6	18	11	9	6	6	6	15	6	15	20	15	6	11	7	18	18	14	12	19	9	6	13	7	16
821	7	6	8	6	8	8	10	10	7	20	12	9	7	10	10	9	7	7	12	10	7	10	11	11	19	7	11	7	8	7	11	10	19	8	8	10	12	9	7	10	6	8	8	8	17	6	8	8	7
822	8	6	10	15	10	15	10	10	20	10	12	6	14	10	14	6	13	15	13	10	9	10	12	10	6	15	12	9	8	7	10	15	15	20	20	14	12	20	12	9	10	14	12	20	10	6	20	14	9
823	8	6	8	6	8	12	20	20	20	15	12	10	8	8	8	7	7	7	12	15	8	15	12	10	14	7	10	7	8	7	10	10	14	12	15	8	12	10	8	18	6	8	12	15	15	6	12	10	12
824	20	6	12	12	10	12	12	10	20	9	12	6	14	14	15	9	13	12	13	12	12	12	12	12	6	15	12	9	8	7	12	15	6	9	13	16	12	9	20	12	10	20	12	9	9	6	10	6	8
825	9	6	9	12	9	9	14	9	6	20	12	9	12	9	9	9	9	9	6	14	9	14	6	9	15	9	9	9	10	6	6	9	15	12	14	9	6	9	9	10	12	9	9	14	17	6	20	14	12
826	12	6	9	6	10	15	9	20	10	10	12	10	12	12	10	9	9	12	12	12	12	12	12	12	6	9	12	9	10	7	12	9	6	12	12	10	13	7	13	20	12	20	12	9	9	6	9	6	7
827	9	6	9	9	9	12	12	9	9	20	9	6	12	9	9	6	9	9	12	12	9	12	12	9	19	18	9	9	9	7	12	15	19	12	12	9	12	14	9	12	9	9	20	12	17	6	19	11	12
828	10	6	10	6	10	15	12	20	10	20	17	10	6	10	10	9	10	10	9	9	10	9	9	9	6	10	13	9	10	7	9	10	6	9	7	10	9	10	10	9	12	20	6	7	7	6	6	10	12
829	7	11	7	8	7	9	9	8	7	9	9	11	7	7	7	11	7	7	7	9	7	9	7	9	10	7	8	7	11	10	9	7	10	7	12	7	7	11	7	18	8	7	14	20	14	7	12	14	7
830	11	17	7	15	8	12	7	13	16	17	14	11	10	9	9	13	10	16	11	10	13	9	11	9	10	9	8	10	11	10	7	11	10	16	9	8	8	16	10	13	17	9	16	8	9	7	9	7	13
831	8	8	7	8	20	7	12	8	8	8	8	8	20	8	20	8	7	8	8	10	17	17	7	17	8	8	15	8	8	8	11	8	8	8	16	8	8	11	8	12	11	19	8	20	8	7	19	10	8
832	13	8	14	15	10	12	14	13	16	10	20	12	10	18	10	13	9	9	11	10	18	10	11	9	13	9	13	12	13	15	10	9	19	16	9	9	8	11	9	12	11	12	17	9	16	7	11	13	19
833	9	15	9	15	9	9	9	9	12	17	9	11	11	9	9	9	9	9	20	9	9	9	11	9	11	7	9	9	9	9	9	9	15	9	16	9	8	8	9	18	8	19	9	20	16	7	19	7	15
834	20	19	14	9	19	12	9	18	9	9	20	9	9	18	20	9	9	9	12	14	18	20	9	16	19	9	9	17	9	9	20	9	9	9	9	9	8	9	9	18	17	18	17	8	9	7	9	15	9
835	7	8	7	8	7	7	7	7	12	17	7	8	12	7	7	13	7	7	12	7	7	7	18	7	13	8	15	7	7	7	7	7	8	20	14	7	8	8	7	7	8	7	7	20	14	7	18	7	19
836	20	8	14	15	19	12	12	12	12	12	13	12	12	9	19	13	12	20	12	15	20	10	13	17	20	19	12	20	12	13	20	12	19	20	13	9	8	12	12	18	12	10	17	20	13	7	18	16	19
837	8	15	8	15	8	8	8	8	8	12	8	12	12	8	8	8	8	8	8	8	8	8	15	8	12	8	8	8	8	8	8	8	15	8	8	8	8	8	8	18	8	19	8	8	8	6	12	6	15
838	20	8	14	12	19	12	19	13	12	12	20	12	12	9	19	13	9	20	20	15	19	19	12	16	12	18	15	19	16	15	20	12	12	20	16	9	8	12	20	16	12	19	17	20	16	7	18	14	19
839	6	8	6	8	6	13	6	6	8	6	6	6	6	16	6	6	10	6	6	6	6	6	16	6	8	6	6	6	6	6	6	6	8	6	6	8	11	8	6	10	11	6	6	6	6	8	6	8	11
840	10	20	18	17	6	6	9	18	10	14	14	7	10	9	14	7	9	11	8	14	14	19	18	19	14	11	13	14	6	7	13	15	14	7	8	6	7	10	14	11	7	11	9	7	13	6	13	13	18
841	7	20	13	7	6	11	9	6	7	6	9	7	13	18	13	8	9	8	9	9	9	9	20	9	15	8	13	14	6	12	6	6	6	7	9	7	12	6	6	8	13	11	11	10	11	9	13	16	9
842	6	10	14	8	6	6	6	9	14	13	9	10	14	6	14	14	6	6	9	6	20	6	10	6	13	17	13	6	6	10	10	10	10	10	9	10	10	12	14	13	10	10	10	10	10	10	9	13	10
843	9	14	9	18	6	13	9	6	9	6	14	9	9	9	9	14	9	13	9	10	13	10	9	13	13	13	13	14	6	13	6	14	6	9	9	9	9	6	14	10	6	13	9	10	13	9	13	9	6
844	6	10	18	10	6	6	6	13	6	10	13	10	15	19	10	10	6	13	20	6	13	6	10	6	10	13	10	13	6	13	8	8	10	10	13	10	6	12	8	20	10	6	17	10	6	10	6	10	9
845	10	10	16	10	6	15	9	6	10	10	6	10	6	19	9	10	8	8	6	15	8	10	10	13	13	8	13	16	6	8	6	6	10	10	6	10	12	12	6	10	12	14	14	10	6	10	13	13	10
846	9	13	9	13	6	6	6	14	9	14	10	10	10	9	10	14	6	9	13	10	20	10	13	10	13	13	13	6	6	6	14	10	14	10	13	10	10	6	8	13	6	14	10	10	13	14	13	10	14
847	10	10	16	10	6	10	9	6	10	6	10	10	6	15	10	6	8	8	9	9	8	9	6	9	6	8	6	16	6	13	6	6	6	10	13	10	10	10	6	8	10	16	9	10	9	10	13	10	10
848	14	18	14	18	6	6	6	14	14	10	14	10	13	14	14	9	9	9	13	6	20	6	10	6	15	17	15	9	6	9	13	10	10	6	14	10	10	6	14	20	6	13	13	10	13	6	13	15	10
849	6	6	13	6	9	7	7	9	6	9	7	7	9	6	7	9	7	7	9	6	6	7	9	7	7	7	7	7	7	7	9	7	7	6	7	7	6	8	6	7	8	7	7	7	9	9	7	8	9
850	8	7	12	15	20	13	17	12	8	12	13	19	12	9	10	13	15	9	10	7	9	19	9	20	20	15	8	16	18	15	12	8	7	10	7	18	16	16	11	15	10	10	19	20	8	16	10	20	15
851	15	7	10	15	10	10	10	18	15	7	18	7	7	11	10	14	9	18	10	15	16	10	15	10	7	10	13	10	10	10	10	7	7	13	10	10	18	15	15	10	8	18	10	18	20	8	19	20	7
852	15	7	12	7	12	12	12	12	15	12	12	15	12	15	12	15	12	12	10	12	15	12	12	12	13	15	12	12	12	12	12	8	13	12	20	12	12	8	8	15	18	12	12	12	15	19	19	8	20
853	15	7	9	14	9	9	9	18	15	7	18	7	7	15	9	7	9	15	20	9	9	9	9	9	7	9	13	9	9	9	9	7	7	9	9	9	7	14	15	7	14	20	9	9	9	14	19	20	7
854	12	8	12	8	12	15	12	12	12	12	12	15	12	12	12	17	12	12	17	12	12	12	15	12	15	12	15	12	12	15	16	9	15	15	17	12	18	9	15	20	8	16	20	18	20	15	18	12	11
855	11	6	11	16	11	11	11	11	19	6	11	11	6	11	11	11	11	11	11	11	11	11	11	11	6	11	11	11	11	11	11	14	6	11	11	11	11	19	14	11	13	11	11	11	11	13	11	11	11
856	12	8	12	13	12	15	12	12	12	9	9	12	9	12	12	9	12	12	9	9	9	9	9	9	13	12	13	9	9	9	12	12	13	13	9	9	8	12	9	20	13	20	9	8	20	13	19	9	9
857	12	8	12	8	12	12	12	12	12	12	18	12	12	12	12	12	12	12	20	12	12	12	15	12	12	12	12	12	12	12	12	12	12	12	18	12	13	13	12	12	8	12	20	20	12	12	18	20	20
858	11	20	11	16	11	11	11	11	13	11	11	11	11	11	11	11	11	11	11	11	11	11	11	11	11	11	11	11	11	11	11	11	11	11	11	11	11	11	11	20	19	20	11	11	20	13	11	19	11
859	6	6	6	6	6	6	6	6	6	11	6	6	11	6	6	6	6	6	6	6	6	6	6	6	17	6	6	6	6	6	6	6	17	6	6	6	6	6	6	6	6	6	6	6	6	6	18	6	6
860	14	7	18	11	9	10	9	10	14	10	14	15	14	8	6	9	10	7	8	7	12	19	13	15	7	10	9	12	6	15	11	15	9	15	8	19	8	20	14	17	10	9	15	7	13	7	8	11	9
861	9	7	9	7	9	13	9	9	9	20	9	9	9	9	7	7	7	10	9	8	7	6	9	9	20	9	13	9	7	7	9	9	10	7	9	7	9	9	9	6	7	20	9	20	7	7	20	9	12
862	14	7	13	16	19	13	20	19	16	13	20	16	20	18	9	9	8	9	9	8	18	15	7	15	7	7	15	13	7	12	15	15	10	19	9	9	7	19	9	17	13	15	19	7	13	7	17	13	12
863	14	7	14	7	10	13	10	7	14	10	10	14	10	19	13	11	12	19	6	15	12	10	13	13	12	10	14	14	7	12	7	7	8	7	6	17	8	10	8	17	7	11	7	13	13	7	13	13	12
864	14	6	12	11	19	12	9	10	9	20	12	10	9	14	12	11	12	14	9	12	12	12	6	12	6	10	15	12	7	7	12	9	10	19	9	12	9	19	9	9	13	20	12	12	12	6	9	13	7
865	9	7	9	7	12	12	12	7	9	9	7	9	20	18	12	9	12	9	9	12	12	12	12	9	9	9	9	9	7	15	7	15	20	7	9	12	9	7	9	17	7	7	7	9	9	7	20	12	12
866	14	7	18	19	12	12	12	13	8	20	9	13	9	19	8	8	12	20	9	12	12	12	7	15	7	19	15	14	7	7	9	9	19	19	9	12	20	13	9	14	19	14	19	19	16	7	19	13	7
867	14	7	12	7	19	12	13	7	15	20	10	13	20	19	12	11	12	15	9	12	12	11	13	13	14	13	6	14	7	10	7	7	10	7	9	12	7	13	14	10	7	11	7	14	6	6	7	13	13
868	11	7	11	17	11	14	14	10	11	10	10	11	11	11	11	11	11	11	8	10	14	10	7	11	7	11	10	11	6	6	13	15	10	17	8	11	19	11	11	10	17	13	13	19	13	7	19	7	13
869	6	15	6	15	16	6	6	15	6	16	16	6	6	6	6	6	6	6	20	6	6	6	11	6	8	6	11	6	7	11	7	6	7	11	11	11	6	7	6	11	15	17	6	11	11	11	11	9	7
870	7	19	14	8	9	8	9	8	7	16	9	9	10	8	15	8	11	12	8	14	13	19	11	11	10	11	8	19	7	11	15	8	8	11	9	8	18	18	12	13	11	15	18	8	14	8	8	9	9
871	7	19	9	15	9	14	9	10	7	10	15	19	10	7	15	8	9	7	20	9	9	9	20	7	8	8	8	9	7	9	9	9	16	16	9	7	8	9	9	17	8	9	9	16	19	16	18	20	18
872	15	15	8	15	16	8	8	20	16	16	8	16	18	11	11	8	8	10	11	8	12	8	15	11	15	11	10	8	7	11	8	7	15	11	11	14	18	7	11	12	7	17	20	18	20	14	11	20	14
873	15	15	8	15	8	15	8	8	15	15	11	15	11	8	8	6	14	14	6	8	8	8	15	8	15	11	6	15	8	8	16	9	15	15	8	8	15	10	8	9	15	16	16	9	9	10	9	8	15
874	11	11	14	11	16	9	9	16	11	16	9	11	9	11	13	8	8	8	11	11	13	11	11	8	11	11	8	8	8	12	9	8	11	8	9	8	11	8	9	13	8	9	9	20	19	11	18	20	11
875	15	19	14	16	13	15	20	20	15	14	14	15	20	15	14	8	14	20	8	14	13	14	20	11	11	11	10	12	8	12	15	9	10	12	8	14	20	20	20	15	18	17	20	8	14	12	9	14	18
876	15	19	14	20	15	14	15	20	15	15	20	15	14	15	14	8	8	8	15	15	16	15	15	8	19	11	14	8	6	6	15	9	18	6	10	8	15	8	10	10	18	15	10	18	20	8	18	8	15
877	11	11	11	11	11	11	11	11	11	11	11	11	11	11	11	7	14	20	7	14	11	14	11	14	11	11	11	17	8	12	8	9	11	11	8	11	11	12	8	8	12	17	8	11	12	13	11	20	14
878	15	19	14	20	12	15	20	20	19	16	20	15	12	14	15	8	8	8	11	12	12	12	20	8	20	20	15	8	8	8	13	9	20	8	11	8	19	8	20	18	8	13	20	18	12	8	18	20	8
879	8	8	11	8	19	11	11	8	8	11	8	11	17	8	8	9	9	10	9	9	9	9	8	9	9	10	11	8	9	8	9	10	9	13	8	12	11	20	12	8	9	9	9	8	16	6	13	9	14
880	8	20	8	9	8	14	8	17	9	17	16	8	8	8	8	8	14	8	11	15	16	8	12	8	19	8	12	8	9	15	16	8	9	8	9	8	8	8	8	15	20	17	17	20	9	9	9	12	9
881	14	20	11	14	13	13	9	17	15	17	13	12	12	15	9	8	15	9	9	9	8	10	12	8	12	10	15	7	9	9	7	10	20	12	16	11	13	20	18	11	10	7	13	8	16	19	20	12	11
882	10	10	11	10	11	14	11	10	10	10	10	10	10	10	14	9	14	16	18	15	9	9	10	7	10	9	10	8	10	8	12	10	10	12	8	7	10	10	8	19	20	9	9	16	16	10	12	12	12
883	14	20	9	20	9	11	11	19	20	17	20	18	17	15	15	9	15	20	9	9	13	11	18	9	9	17	9	8	8	15	15	8	9	9	14	13	8	13	18	14	13	20	20	9	14	13	20	17	7
884	10	10	18	10	15	14	20	10	10	10	6	10	10	10	10	9	9	10	16	15	9	19	10	7	19	10	13	6	10	10	10	10	20	13	16	10	13	10	10	10	20	13	13	20	16	10	10	7	19
885	14	20	13	20	13	13	13	13	20	17	13	13	13	13	13	9	13	13	13	13	13	13	13	9	13	18	13	8	8	8	8	8	13	9	13	8	13	8	8	19	8	13	13	9	13	8	20	12	12
886	14	14	15	14	15	14	14	14	14	14	20	14	14	14	14	9	9	9	20	15	15	20	14	7	7	12	7	6	10	15	16	6	10	18	15	14	6	12	18	14	19	16	10	20	15	14	6	14	12
887	9	9	9	9	9	9	9	9	9	9	9	9	9	9	9	9	13	9	15	15	13	15	9	9	19	9	13	8	9	8	8	10	13	9	8	9	13	10	8	8	9	13	13	9	8	10	18	9	20
888	15	20	20	20	15	15	13	19	14	17	20	20	17	13	12	9	13	20	9	15	13	19	20	9	17	12	14	8	15	15	16	8	20	18	16	14	8	16	18	19	20	20	20	16	16	20	20	20	15
889	7	7	12	7	12	12	7	7	7	6	7	7	7	12	7	10	10	10	10	12	12	12	7	7	6	17	7	10	10	10	10	9	6	9	10	10	9	9	10	10	9	16	7	9	10	9	9	10	9
890	12	16	10	15	12	10	8	12	12	9	13	10	9	9	10	10	8	9	10	12	8	10	11	13	9	10	11	13	10	10	13	13	9	16	10	10	9	9	9	20	11	8	10	20	19	15	16	20	20
891	9	9	16	9	11	15	9	20	9	13	9	20	13	17	15	15	10	10	15	9	11	12	20	11	19	15	9	12	9	15	9	9	19	15	17	9	11	7	10	17	20	10	10	11	17	20	11	17	7
892	10	17	10	15	10	15	20	10	10	20	11	10	10	10	10	10	10	10	11	13	10	10	17	10	10	10	13	10	10	10	16	15	10	16	11	11	11	9	10	15	10	20	20	11	10	9	16	10	11
893	15	15	18	15	12	12	12	20	13	20	18	20	16	18	15	15	13	14	15	13	14	17	18	17	19	18	13	15	10	15	15	15	19	15	20	19	11	9	16	10	19	13	10	18	16	13	16	20	20
894	13	17	13	13	12	15	20	13	13	13	17	13	13	13	13	13	13	14	15	15	13	17	17	13	13	13	13	13	10	10	13	13	13	13	15	17	11	9	10	19	11	20	11	11	19	9	11	17	9
895	13	17	15	13	20	15	13	20	13	20	13	13	20	14	18	13	13	14	20	15	19	15	13	15	13	18	13	15	8	11	8	8	13	16	11	15	11	8	16	11	19	20	18	20	11	15	16	18	20
896	11	11	11	11	11	11	11	11	11	11	11	11	11	11	11	11	11	11	11	11	11	11	11	11	11	11	11	11	8	11	16	13	11	8	11	11	11	19	16	20	16	15	11	11	20	13	11	11	11
897	15	17	18	16	20	15	20	20	19	20	18	15	20	18	20	15	15	17	20	15	20	19	19	16	19	18	13	19	8	8	8	8	19	15	20	15	11	8	15	18	8	20	20	20	11	8	16	20	20
898	14	15	14	15	14	15	14	14	15	14	15	15	14	14	14	14	14	14	14	14	14	14	15	14	15	14	15	14	8	11	16	12	15	8	11	14	8	13	12	8	19	16	16	11	18	14	11	19	13
899	8	8	8	8	8	14	8	19	8	19	8	8	8	8	8	8	8	8	20	15	18	8	8	8	8	8	8	8	11	11	11	11	8	8	15	8	10	10	8	7	10	7	7	11	10	10	11	10	10
900	14	8	8	15	12	8	12	11	11	11	16	18	10	8	15	6	13	17	6	11	11	12	14	6	18	13	10	9	11	9	13	11	18	15	15	16	16	10	14	18	20	11	10	11	6	11	15	13	20
901	8	20	10	15	8	12	12	8	8	13	13	8	8	8	8	8	8	8	10	8	8	8	8	9	9	8	9	8	8	12	8	8	9	8	13	13	8	8	14	10	9	8	18	10	13	8	13	9	20
902	11	11	18	11	12	12	12	18	19	18	18	11	18	14	7	8	14	20	8	15	11	13	18	7	11	20	13	10	11	10	15	11	18	11	18	10	13	11	14	20	20	11	14	11	8	19	18	15	20
903	11	20	11	11	19	15	11	11	11	11	11	11	11	11	11	8	11	11	11	8	11	11	11	8	8	8	8	11	11	13	11	11	8	11	8	15	11	11	11	15	11	16	11	11	11	11	11	8	11
904	12	12	11	12	11	11	11	19	12	19	20	12	14	19	14	8	8	8	11	15	18	16	14	8	18	9	10	9	9	9	10	15	18	8	11	9	8	12	8	9	20	8	20	11	16	19	18	10	20
905	11	19	11	17	19	15	19	19	11	19	14	11	11	11	14	8	13	20	8	13	11	13	13	7	7	19	10	11	11	14	17	11	7	11	11	20	12	12	20	13	7	12	20	11	8	19	8	15	11
906	11	11	11	11	11	13	11	11	11	11	11	11	11	11	11	6	6	6	15	15	18	15	11	6	15	6	15	6	11	6	15	11	15	11	6	6	11	11	6	6	11	16	6	11	16	11	13	15	11
907	11	20	15	11	11	15	11	11	11	19	11	11	11	11	11	8	13	17	8	13	15	13	17	7	7	11	7	10	11	13	13	10	7	11	11	12	10	12	13	19	12	15	15	11	8	15	13	7	19
908	11	11	11	11	14	14	20	19	11	11	20	11	11	11	11	8	8	8	11	8	8	8	11	6	18	19	12	6	11	11	12	15	18	11	11	6	6	11	6	6	20	6	6	11	16	12	16	15	15
909	6	13	6	13	6	6	6	6	6	16	6	6	6	6	6	14	15	17	14	6	6	16	16	6	6	6	6	6	6	6	6	6	6	6	6	13	8	8	14	8	8	6	10	6	14	6	13	6	8
910	11	13	6	11	7	7	9	9	7	9	14	15	8	9	7	13	7	9	14	12	11	9	9	7	10	11	8	7	15	7	9	6	10	15	10	9	10	8	11	15	8	11	11	7	10	6	11	12	6
911	9	10	9	10	8	12	9	14	18	20	9	10	10	18	8	14	13	18	9	9	13	9	10	7	10	10	8	8	8	6	9	6	10	9	9	6	9	6	6	6	18	7	7	8	6	6	6	6	13
912	9	13	18	13	20	13	20	20	9	7	13	13	7	9	13	9	9	9	14	13	9	13	13	8	13	9	15	8	8	7	8	6	13	13	7	6	6	8	10	11	8	10	11	20	9	6	17	14	9
913	15	10	15	10	10	15	10	8	20	8	10	10	10	10	10	10	15	10	10	8	16	8	10	8	10	18	10	8	10	10	8	6	10	10	10	9	10	6	9	10	6	8	8	10	20	6	6	6	12
914	10	17	10	10	20	8	8	14	10	10	8	10	10	10	10	14	10	10	8	8	8	8	14	8	10	10	10	8	10	10	8	6	10	8	8	6	8	8	6	20	12	20	11	8	8	6	16	10	12
915	8	11	8	11	11	15	19	20	8	20	20	8	18	8	11	11	8	8	14	13	20	18	11	8	19	8	15	8	8	8	13	6	19	10	13	13	10	6	14	13	6	13	8	20	20	6	11	13	6
916	10	10	18	10	10	13	10	10	15	10	10	10	10	18	10	10	13	20	10	13	10	10	10	9	10	18	15	8	8	10	10	6	10	10	10	6	10	8	6	10	10	13	11	10	8	6	10	6	17
917	8	10	8	10	10	11	20	20	8	20	20	8	10	8	10	10	8	8	14	11	10	18	10	20	10	8	10	8	11	11	19	6	10	10	6	8	10	8	11	6	8	19	11	6	20	6	6	11	6
918	8	8	13	8	8	11	11	8	15	11	8	8	11	18	8	8	15	20	11	11	8	11	8	11	8	18	15	8	11	13	11	6	8	11	8	8	8	6	6	11	18	11	11	20	8	7	11	7	12
919	6	9	6	15	19	13	19	14	6	14	16	6	6	6	11	13	6	6	16	11	14	13	11	13	15	6	6	11	13	6	13	6	15	6	13	19	6	6	6	18	6	11	11	6	10	10	6	7	10
920	9	9	6	9	11	12	9	6	18	13	12	7	10	12	20	7	14	10	14	6	11	12	12	11	10	8	8	8	12	6	6	8	10	7	12	12	8	17	14	6	10	8	18	19	8	10	12	8	18
921	10	9	6	9	7	11	9	8	7	8	6	8	8	10	7	13	7	10	13	11	11	9	9	6	8	12	7	14	11	6	9	6	8	16	9	9	8	6	10	10	6	11	10	9	17	6	17	7	10
922	9	9	6	9	8	6	9	20	8	10	16	8	18	9	8	9	11	9	16	6	11	9	17	8	8	8	8	11	11	6	6	6	10	8	9	16	8	15	6	17	14	20	11	8	16	14	6	9	20
923	14	20	6	14	20	8	14	8	20	8	6	17	8	14	8	15	6	14	14	11	11	14	8	6	18	12	8	11	11	6	13	6	8	20	13	13	8	6	14	11	6	11	13	20	6	6	9	6	9
924	14	8	9	15	8	15	15	19	14	14	13	14	20	14	8	19	14	14	13	11	14	15	8	10	8	10	8	14	14	6	11	6	19	10	13	10	8	15	14	11	13	11	10	8	15	13	19	9	20
925	9	8	20	9	8	11	9	9	9	9	11	9	9	11	8	9	11	11	9	11	11	9	9	11	8	9	8	11	11	6	11	6	9	9	11	11	8	6	6	18	6	20	9	17	17	6	11	20	20
926	14	8	11	14	8	15	11	11	14	19	20	14	20	14	8	11	14	14	11	11	11	11	8	11	8	11	8	11	11	6	11	6	19	20	6	6	8	17	14	14	9	11	20	9	6	17	9	6	17
927	13	8	11	13	8	11	13	11	13	11	11	13	13	13	8	11	13	13	11	11	13	13	19	11	8	13	8	11	13	6	11	8	19	6	18	14	8	8	14	18	8	20	18	6	9	8	9	17	9
928	7	8	7	7	6	10	7	7	7	20	10	7	10	7	6	7	7	7	10	10	7	7	8	10	8	7	6	7	10	6	10	6	19	13	13	13	8	6	6	10	13	10	13	9	9	20	19	13	20
929	13	14	20	15	6	6	6	8	19	8	6	7	6	7	9	8	14	11	6	6	7	19	8	6	8	10	9	11	7	7	6	7	8	11	6	7	8	17	14	14	15	17	6	7	7	17	6	7	10
930	13	15	20	15	6	9	9	9	7	6	6	17	7	11	6	6	7	11	8	7	13	9	16	7	6	7	7	7	10	7	14	9	6	10	13	7	17	14	11	13	14	6	10	19	20	7	12	18	9
931	13	13	13	10	6	6	20	6	11	10	12	12	10	13	8	8	15	11	8	15	15	8	10	6	15	8	6	17	10	6	8	6	9	13	8	8	10	12	13	17	10	9	9	10	6	15	8	8	20
932	9	9	7	9	6	9	6	11	19	6	9	9	6	9	7	7	9	11	20	6	7	20	7	11	11	11	11	9	9	7	13	9	11	9	16	7	11	7	11	9	9	17	17	6	15	11	15	15	15
933	13	15	20	14	6	6	15	6	13	9	17	9	7	7	8	8	13	7	8	10	15	10	17	6	9	9	6	17	6	7	15	7	9	16	20	8	20	9	7	17	17	17	15	11	15	7	11	13	9
934	13	8	8	8	6	9	6	9	13	6	9	8	9	13	18	7	9	16	9	9	9	9	8	11	6	6	11	9	10	6	10	9	6	10	10	8	9	11	14	6	11	10	10	7	6	9	10	18	20
935	13	15	13	17	6	6	9	6	13	10	20	10	9	13	9	8	13	6	8	9	13	9	10	6	15	8	6	13	10	7	9	7	15	8	8	8	10	7	7	11	17	8	8	19	13	7	13	13	13
936	13	8	8	13	6	9	6	8	13	6	8	8	6	13	8	8	9	13	8	8	8	8	8	11	6	11	11	8	8	7	8	9	6	15	16	8	6	11	13	7	11	17	20	6	7	13	15	11	9
937	14	15	20	8	6	6	8	6	8	9	20	8	7	8	8	8	15	7	20	9	20	9	8	6	11	11	6	17	11	7	9	7	11	8	20	8	14	8	14	17	11	17	9	17	19	14	8	19	20
938	13	15	13	17	6	9	6	8	19	6	8	8	10	18	19	8	13	9	8	6	13	6	8	11	10	8	11	13	8	7	6	9	10	17	13	8	6	11	9	7	19	17	19	6	7	11	17	13	11
939	15	9	9	15	6	6	7	6	7	8	14	7	8	7	9	9	6	6	19	7	7	7	12	6	8	7	6	7	7	13	7	13	8	7	7	7	7	7	7	9	7	7	7	12	9	7	7	9	9
940	6	19	18	12	6	10	17	15	7	6	6	17	6	17	9	12	7	13	15	14	13	7	10	9	19	13	7	11	7	6	13	13	6	14	20	7	9	14	13	17	14	14	9	13	9	7	14	18	20
941	13	13	9	13	6	6	6	6	6	8	14	13	8	9	9	14	13	9	14	6	13	9	11	6	13	13	15	6	6	13	13	13	15	8	14	8	8	13	9	8	6	6	13	13	18	12	14	9	8
942	13	13	12	13	6	10	8	9	8	6	6	8	6	8	13	6	10	8	9	12	10	8	12	10	13	10	12	12	7	7	7	7	6	8	9	8	8	10	8	20	12	11	11	7	6	12	9	10	20
943	7	17	7	17	6	6	6	6	7	9	12	9	7	15	20	13	13	13	12	7	13	19	6	7	17	9	7	7	7	14	14	12	9	9	12	7	9	9	13	15	14	7	14	14	14	9	14	19	9
944	15	15	18	15	6	8	8	12	7	8	6	12	8	11	12	6	8	11	6	15	8	15	12	8	12	8	12	16	7	12	12	13	8	8	6	7	8	12	8	16	7	14	14	6	6	12	6	12	20
945	10	10	18	10	6	13	6	6	8	14	8	8	8	8	8	8	8	8	19	6	8	6	6	11	8	14	8	6	7	7	7	8	14	8	15	8	8	8	8	8	20	11	7	19	17	8	14	17	14
946	10	20	14	10	6	6	8	11	20	8	17	11	8	19	20	14	13	14	6	12	13	11	12	11	12	14	12	9	7	15	13	9	9	8	15	9	8	11	9	20	7	13	14	6	8	13	6	11	20
947	15	15	15	15	6	8	6	6	15	14	6	8	8	19	8	6	8	8	15	6	8	6	6	8	15	6	6	8	7	7	7	8	14	9	15	8	9	8	8	6	19	11	7	20	18	8	14	19	8
948	15	15	17	15	6	6	8	9	9	8	12	9	8	9	20	13	13	13	12	15	13	17	12	10	12	7	12	17	7	15	14	13	9	8	12	9	8	9	13	11	14	6	14	12	8	7	6	11	20
949	7	7	7	7	6	7	6	6	16	14	6	7	7	17	7	6	7	7	7	6	7	6	6	7	7	11	6	6	11	7	7	7	14	17	7	7	17	7	7	18	11	6	6	7	14	8	6	8	11
950	14	15	18	15	8	12	9	8	12	8	12	9	17	12	9	8	13	16	8	12	13	12	13	7	15	10	13	7	9	7	10	9	15	12	8	19	8	13	7	13	15	9	6	20	8	20	9	8	9
951	7	11	13	11	12	13	11	16	7	14	12	19	11	7	18	6	7	7	9	13	13	6	18	7	11	11	11	7	11	7	16	7	14	6	9	20	18	11	14	18	11	9	8	7	16	20	16	20	20
952	14	12	11	12	11	15	11	11	19	12	12	19	12	10	7	8	13	13	8	13	13	10	11	7	12	10	10	7	7	12	8	11	12	16	8	16	11	10	10	16	10	20	20	16	16	12	16	16	10
953	10	8	10	8	8	8	8	8	10	8	8	10	8	10	13	8	13	10	9	8	10	8	13	7	8	8	8	7	13	7	8	13	8	8	9	13	8	8	7	13	8	7	8	13	13	8	13	13	20
954	14	15	11	15	19	15	11	20	14	14	16	11	20	14	11	8	11	14	9	13	17	15	11	7	15	11	11	7	11	10	16	11	15	20	7	11	10	14	10	10	19	16	20	8	7	20	7	11	11
955	11	11	11	11	11	13	11	11	11	9	11	11	11	11	9	8	11	11	9	13	11	8	9	7	11	11	11	7	7	11	11	11	11	7	9	7	11	11	7	20	11	13	7	20	14	11	16	7	16
956	7	11	7	11	11	15	17	20	7	19	20	11	11	7	16	10	7	7	9	10	16	19	18	7	11	11	11	7	9	9	11	9	19	16	9	13	11	11	11	13	11	7	16	16	16	9	16	20	20
957	14	14	15	14	11	15	11	11	19	19	11	19	15	19	19	20	12	11	8	11	19	11	15	7	12	11	11	7	7	12	11	11	12	15	8	11	11	14	11	12	14	20	11	7	7	20	7	19	7
958	7	15	7	7	7	15	15	7	7	7	7	7	7	7	7	7	7	7	9	15	15	15	7	7	15	7	7	7	9	9	7	9	15	7	9	7	15	7	9	9	15	7	7	20	16	7	16	16	13
959	10	10	8	15	10	10	9	19	17	13	14	18	13	8	7	10	10	16	7	9	9	9	11	11	10	10	13	8	11	10	8	10	13	9	7	18	13	20	8	10	17	8	15	13	7	20	13	18	9
960	8	20	18	10	20	13	17	20	8	20	10	8	8	11	9	18	9	11	7	9	14	19	18	8	10	18	8	8	8	8	15	8	8	14	13	10	13	8	15	20	10	9	9	13	7	8	20	14	20
961	14	14	9	17	6	9	6	6	19	19	16	15	12	12	12	6	15	15	7	14	12	7	19	11	20	9	9	6	11	10	11	10	13	10	9	6	14	20	11	10	9	10	20	13	14	12	10	14	11
962	10	10	10	10	9	9	13	13	10	13	13	10	13	13	9	10	10	10	7	9	13	15	13	10	13	18	10	8	10	8	8	8	13	10	7	11	13	10	11	20	6	20	9	13	7	11	20	10	13
963	10	10	10	10	20	15	20	10	10	10	10	10	10	10	10	10	10	10	7	15	10	7	10	10	10	10	10	8	10	8	15	10	10	10	13	10	13	10	10	8	9	15	20	13	14	9	10	20	10
964	14	20	18	17	14	14	18	19	19	20	16	20	15	19	18	12	13	17	7	14	20	15	20	19	20	17	12	8	8	10	15	8	16	20	7	18	12	8	10	10	8	15	10	7	7	18	16	19	20
965	10	14	11	10	11	11	11	14	10	14	11	10	11	10	11	11	11	10	6	6	6	6	14	6	10	11	14	8	10	8	11	10	14	10	15	11	15	20	10	20	9	20	20	12	15	9	15	20	20
966	16	11	11	17	11	11	11	11	19	11	11	11	11	19	11	11	11	20	6	14	15	14	11	11	15	11	11	13	11	10	11	13	15	11	6	11	6	15	11	10	9	14	14	11	6	20	6	14	15
967	10	10	10	10	10	10	10	20	10	20	10	10	10	10	10	10	10	10	6	6	6	6	10	6	10	10	10	10	10	10	6	10	10	10	11	11	15	15	15	11	6	6	6	6	11	15	19	11	11
968	11	11	11	11	10	10	10	10	11	11	10	11	11	11	10	10	10	11	6	11	15	15	11	13	13	15	11	11	11	10	15	15	13	15	6	15	15	11	15	15	9	11	19	13	6	9	6	19	19
969	17	6	6	16	19	6	15	18	18	18	6	6	6	15	6	6	11	6	6	6	6	6	6	6	6	6	7	6	6	13	6	6	6	6	6	6	6	6	6	6	19	6	6	6	7	20	8	7	7
970	17	6	8	6	19	6	8	6	20	6	10	15	10	15	12	10	15	14	10	11	13	19	12	15	19	8	12	6	9	8	14	15	10	15	8	19	15	20	14	18	6	12	15	7	14	9	14	19	9
971	14	6	10	12	9	8	12	14	14	8	6	14	8	14	15	12	8	14	8	12	14	9	12	9	6	8	12	6	6	6	12	9	12	6	8	8	8	6	14	10	9	12	8	12	8	9	15	6	18
972	6	6	10	6	19	14	6	6	6	20	15	15	18	6	6	6	15	6	17	10	6	10	6	15	19	16	6	6	7	9	7	7	19	8	8	10	8	20	6	10	9	15	19	8	18	9	8	18	7
973	10	6	10	15	10	10	16	15	8	8	6	15	6	13	12	12	12	13	16	12	15	15	9	6	6	8	9	6	6	10	11	6	6	20	8	8	18	15	14	15	20	11	6	8	6	15	15	15	6
974	10	6	10	6	10	15	6	6	9	20	14	14	12	10	12	6	12	10	12	12	10	12	6	14	19	16	6	6	9	6	9	8	19	6	19	12	8	9	14	8	6	8	12	12	14	9	14	6	9
975	10	6	10	16	10	10	16	16	16	16	6	16	6	10	10	9	10	10	16	12	10	12	9	12	6	16	9	6	6	15	12	6	6	8	8	10	8	15	6	20	8	16	16	8	6	8	8	15	8
976	6	6	18	6	9	15	9	9	20	9	14	14	12	6	12	9	6	6	12	12	6	12	9	14	19	9	9	6	9	9	12	15	19	9	19	15	16	9	14	15	20	16	15	16	8	20	8	15	10
977	10	6	10	11	14	14	10	10	9	20	6	9	6	6	6	10	12	10	12	12	8	8	10	10	6	10	10	6	9	6	12	10	6	6	8	6	8	11	10	8	6	12	14	8	18	11	15	6	20
978	6	6	11	6	6	11	11	11	11	11	12	12	16	9	12	12	12	9	16	12	6	20	11	12	6	11	11	6	9	15	12	9	6	8	8	13	8	15	9	20	18	12	13	8	13	18	13	19	15
979	6	6	6	6	12	12	6	7	6	18	6	6	7	6	7	7	6	6	12	12	6	6	7	6	6	6	7	6	6	6	12	6	6	12	6	6	17	6	6	6	6	17	6	20	6	6	12	6	7
980	10	6	20	15	12	13	9	15	7	15	14	17	14	6	17	8	14	16	14	13	12	9	6	7	6	9	9	6	10	15	13	6	6	9	9	7	15	20	13	7	10	7	9	8	12	15	7	18	18
981	10	6	9	8	12	13	9	9	10	9	9	10	8	13	8	8	13	13	9	13	13	10	11	14	6	20	10	6	10	6	9	6	6	6	9	7	8	10	13	11	6	13	14	20	14	12	9	6	10
982	7	6	8	15	8	8	8	8	8	14	8	7	19	7	13	14	8	8	14	8	13	8	6	8	6	8	8	6	7	7	8	6	6	9	6	7	9	7	7	6	19	19	6	9	7	7	9	13	8
983	10	6	11	11	12	15	19	20	20	20	9	11	11	19	13	11	14	10	19	13	12	18	11	14	6	19	11	6	10	6	13	6	6	6	9	7	6	11	13	11	10	14	18	18	15	10	7	10	18
984	7	8	12	8	12	13	13	12	7	13	20	7	13	7	9	8	13	7	9	13	7	13	11	7	11	7	7	6	7	15	6	6	11	9	9	7	19	7	6	6	19	19	15	9	6	6	20	6	6
985	14	20	6	17	6	13	13	6	20	20	6	10	10	14	13	6	14	20	14	13	12	13	10	14	10	20	11	6	10	6	9	6	10	9	20	7	9	6	13	10	17	14	7	20	16	15	9	11	10
986	7	7	11	7	12	12	12	11	7	11	14	7	11	7	12	6	14	11	14	12	11	13	11	11	11	13	11	6	7	15	12	6	11	15	9	7	15	10	6	6	7	14	17	20	6	6	15	6	11
987	9	14	6	14	12	12	12	6	15	15	15	9	12	19	12	10	10	10	19	12	10	12	10	10	14	12	15	6	9	6	12	6	14	14	15	7	19	9	13	9	10	19	15	9	16	15	6	16	15
988	10	10	12	16	12	13	12	7	7	7	12	10	10	10	10	16	12	7	12	13	7	12	7	7	10	10	10	6	10	13	12	6	10	13	6	8	13	6	6	20	8	12	12	13	6	6	9	6	9
989	11	20	10	15	7	10	11	17	13	14	10	11	10	7	7	7	7	13	10	10	10	10	12	13	12	10	12	7	11	7	10	8	12	10	7	7	10	7	13	8	18	10	7	7	7	12	7	15	17
990	10	13	10	9	13	13	14	10	11	14	14	11	11	8	11	9	11	10	11	11	13	8	11	10	11	10	9	7	11	7	13	8	13	15	13	10	13	11	7	19	9	13	16	12	16	10	13	16	19
991	10	15	14	13	13	13	13	17	10	10	17	10	18	10	10	13	10	10	13	15	13	10	19	10	13	14	15	7	10	7	7	12	13	15	7	10	10	12	13	7	9	18	10	7	14	12	14	17	10
992	20	17	13	17	13	13	13	13	18	14	13	18	13	14	13	13	13	17	13	13	13	19	20	13	14	13	14	6	6	6	14	6	14	14	12	6	13	6	6	17	6	14	12	12	17	6	17	14	20
993	13	13	13	13	7	13	13	13	7	13	13	7	13	13	7	7	13	13	13	13	13	13	13	13	13	13	13	7	11	7	13	12	11	12	11	10	10	15	13	7	13	12	11	11	7	15	7	12	13
994	11	11	14	17	11	11	11	11	13	13	11	10	13	10	12	9	12	9	12	11	11	11	11	9	13	11	10	7	11	7	11	9	11	11	12	10	10	11	7	13	17	20	20	12	14	7	15	13	14
995	10	20	10	10	20	13	17	20	10	19	20	10	10	10	10	12	10	20	12	15	17	19	20	13	10	10	15	7	10	7	19	12	10	15	12	10	13	7	14	13	7	19	13	12	10	13	13	13	10
996	10	10	14	17	10	15	10	10	18	10	10	10	20	10	15	10	13	10	15	13	14	10	10	10	20	12	10	7	10	7	10	10	16	10	7	10	10	13	7	19	14	14	20	12	7	7	17	14	20
997	20	20	13	13	20	13	13	19	13	20	19	13	13	13	13	19	13	20	13	13	13	13	20	13	19	13	15	7	7	7	19	7	7	15	12	7	7	7	14	19	7	19	7	12	16	13	16	13	16
998	7	7	7	15	7	15	15	7	7	7	7	7	15	7	7	7	7	7	18	7	7	7	7	7	15	7	7	7	11	7	11	13	15	11	7	9	12	13	9	11	19	12	12	12	7	9	7	12	19
999	14	15	9	15	7	9	7	7	8	15	13	14	8	7	9	7	13	10	9	15	7	15	13	11	15	11	9	7	7	8	13	7	15	13	10	9	14	14	7	14	15	13	10	11	10	7	11	13	10
[truncated: 76 more columns]
