# Supplementary material for: Chronic cocaine-regulated epigenomic changes in mouse nucleus accumbens
Source: Genome Biol. 2014 Apr 22;15(4):R65. doi: 10.1186/gb-2014-15-4-r65 (PMC4073058; doi:10.1186/gb-2014-15-4-r65)
Supplement: Additional file 20 — Motif intermediate results. This zip file contains the textual outputs from motif analysis. The motifs found by MEME [42] were first combined using the Bayesian motif clustering [79] method and then matched with known motifs. Further explanations are provided in the enclosed README file. [file gb-2014-15-4-r65-S20.zip › motif/BMC/intragenic.dp.chain1.iters1000.bestclusters]

Best Clustering has 92 out of 105 motifs in 25 clusters. Logposterior = -22668.059871729 alpha = 1 iter = 356
Cluster 1 size 5 strength 160.652291309294 A 158 consensus GTgAGt
Cluster 1 member 16 Cluster_269.intron_varDonor.M1 align 0 A 16 GTaAGT	1.000
Cluster 1 member 17 Cluster_269.intron_promoter.M1 align 0 A 47 GTgAGt	1.000
Cluster 1 member 30 Cluster_34.intron_promoter.M1 align 0 A 24 GTGAGt	1.000
Cluster 1 member 43 Cluster_187.intron_varDonor.M1 align 0 A 19 GTgAGT	1.000
Cluster 1 member 44 Cluster_187.intron_promoter.M1 align 0 A 52 GTGAGt	1.000
Cluster 1 matrix A	0	0	52	157	2	11	
Cluster 1 matrix C	0	0	0	0	0	33	
Cluster 1 matrix G	158	0	106	0	156	22	
Cluster 1 matrix T	0	158	0	1	0	92	
Cluster 2 size 9 strength 135.658404442473 A 160 consensus GCTG
Cluster 2 member 1 Cluster_29.exon_promoter.M1 align 1 A 32 GCTG	1.000
Cluster 2 member 5 Cluster_29.exon_promoter.M5 align 1 A 22 aCTg	0.006
Cluster 2 member 24 Cluster_140.exon_promoter.M2 align 6 A 17 GCtG	1.000
Cluster 2 member 27 Cluster_2.exon_altAcceptor.M2 align 0 A 6 ACTG	0.981
Cluster 2 member 64 Cluster_53.exon_promoter.M1 align 6 A 14 GCTG	1.000
Cluster 2 member 73 Cluster_139.exon_altAcceptor.M1 align 4 A 8 GCTG	1.000
Cluster 2 member 88 Cluster_104.exon_altAcceptor.M2 align 1 A 13 gCTG	1.000
Cluster 2 member 93 Cluster_204.exon_polyA.M1 align 3 A 26 GCTG	1.000
Cluster 2 member 96 Cluster_204.exon_polyA.M4 align 6 A 22 GCTG	1.000
Cluster 2 matrix A	21	1	9	4	
Cluster 2 matrix C	8	152	8	3	
Cluster 2 matrix G	121	3	0	146	
Cluster 2 matrix T	10	4	143	7	
Cluster 3 size 4 strength 61.8050265935397 A 48 consensus AAaAAAaA
Cluster 3 member 39 Cluster_41.intron_varAcceptor.M1 align 0 A 7 AAAAtAAA	0.997
Cluster 3 member 45 Cluster_187.intron_promoter.M2 align 0 A 2 AAAAAAaA	1.000
Cluster 3 member 79 Cluster_112.exon_polyA.M2 align 1 A 30 AAAAAAAA	1.000
Cluster 3 member 90 Cluster_221.exon_altAcceptor.M2 align 2 A 9 AAgAAAGA	1.000
Cluster 3 matrix A	39	44	32	38	38	47	33	46	
Cluster 3 matrix C	4	1	3	8	0	1	5	0	
Cluster 3 matrix G	4	2	13	0	6	0	9	0	
Cluster 3 matrix T	1	1	0	2	4	0	1	2	
Cluster 4 size 5 strength 57.3703576671169 A 69 consensus CTCTg
Cluster 4 member 13 Cluster_192.exon_promoter.M8 align 5 A 6 CTCTG	1.000
Cluster 4 member 49 Cluster_123.intron_promoter.M1 align 0 A 13 TTCTc	0.000
Cluster 4 member 65 Cluster_53.exon_promoter.M2 align 2 A 14 CTCTG	1.000
Cluster 4 member 67 Cluster_53.exon_promoter.M4 align 0 A 7 CTTTG	0.613
Cluster 4 member 99 Cluster_144.exon_polyA.M1 align 1 A 29 CTcTg	1.000
Cluster 4 matrix A	0	1	2	0	4	
Cluster 4 matrix C	57	2	50	1	19	
Cluster 4 matrix G	1	1	9	0	38	
Cluster 4 matrix T	11	65	8	68	8	
Cluster 5 size 4 strength 38.7070059795743 A 39 consensus aGaAgT
Cluster 5 member 0 Cluster_29.intron_promoter.M1 align 0 A 10 TgAAgt	0.001
Cluster 5 member 50 Cluster_123.exon_promoter.M1 align 0 A 11 AGAATT	0.771
Cluster 5 member 58 Cluster_160.exon_polyA.M2 align 1 A 5 AGAAGT	1.000
Cluster 5 member 69 Cluster_53.exon_promoter.M6 align 0 A 13 AGGAGT	0.563
Cluster 5 matrix A	26	5	25	37	0	0	
Cluster 5 matrix C	2	1	0	2	3	4	
Cluster 5 matrix G	2	32	14	0	25	3	
Cluster 5 matrix T	9	1	0	0	11	32	
Cluster 6 size 3 strength 28.2829672016463 A 60 consensus GgCcTG
Cluster 6 member 10 Cluster_192.exon_promoter.M5 align 0 A 22 GGtaTG	0.442
Cluster 6 member 57 Cluster_160.exon_polyA.M1 align 4 A 9 GgaCTg	1.000
Cluster 6 member 101 Cluster_144.exon_polyA.M3 align 0 A 29 ggCCTG	0.944
Cluster 6 matrix A	0	1	4	17	3	2	
Cluster 6 matrix C	0	20	43	39	0	0	
Cluster 6 matrix G	47	39	1	3	0	55	
Cluster 6 matrix T	13	0	12	1	57	3	
Cluster 7 size 2 strength 22.9855562007228 A 31 consensus CCaCcaCCC
Cluster 7 member 22 Cluster_279.intron_varAcceptor.M1 align 1 A 8 CCACAcaCC	0.998
Cluster 7 member 82 Cluster_112.exon_polyA.M5 align 0 A 23 CccCcACCC	0.977
Cluster 7 matrix A	1	0	17	0	10	19	4	2	0	
Cluster 7 matrix C	30	22	13	31	17	3	27	29	25	
Cluster 7 matrix G	0	0	0	0	0	0	0	0	0	
Cluster 7 matrix T	0	9	1	0	4	9	0	0	6	
Cluster 8 size 2 strength 18.4672083912742 A 25 consensus TTCTC
Cluster 8 member 91 Cluster_221.exon_altAcceptor.M3 align 1 A 10 tTCTC	1.000
Cluster 8 member 92 Cluster_204.intron_altAcceptor.M1 align 0 A 15 TtCTC	1.000
Cluster 8 matrix A	4	0	0	0	3	
Cluster 8 matrix C	0	0	25	2	22	
Cluster 8 matrix G	0	5	0	0	0	
Cluster 8 matrix T	21	20	0	23	0	
Cluster 9 size 2 strength 18.3719507709222 A 36 consensus cTGGaG
Cluster 9 member 38 Cluster_41.exon_variant.M1 align 4 A 14 gTGGaG	1.000
Cluster 9 member 47 Cluster_123.exon_altDonor.M1 align 0 A 22 cTGGaG	1.000
Cluster 9 matrix A	10	2	1	3	21	1	
Cluster 9 matrix C	14	2	1	0	0	6	
Cluster 9 matrix G	12	0	31	33	8	29	
Cluster 9 matrix T	0	32	3	0	7	0	
Cluster 10 size 2 strength 15.8280583509125 A 43 consensus gCCATGGaga
Cluster 10 member 19 Cluster_269.exon_promoter.M1 align 0 A 36 gCCATGGaga	0.000
Cluster 10 member 25 Cluster_140.exon_promoter.M3 align 0 A 7 TCCATcAACa	0.000
Cluster 10 matrix A	9	0	0	42	0	0	12	30	7	18	
Cluster 10 matrix C	0	39	43	0	0	7	0	7	17	3	
Cluster 10 matrix G	18	4	0	0	2	36	31	0	18	14	
Cluster 10 matrix T	16	0	0	1	41	0	0	6	1	8	
Cluster 11 size 2 strength -16.420037404743 A 21 consensus cAacATggc
Cluster 11 member 14 Cluster_192.exon_promoter.M9 align 1 A 5 TAGCGTCAT	0.730
Cluster 11 member 23 Cluster_140.exon_promoter.M1 align 0 A 16 CAagATGGC	0.000
Cluster 11 matrix A	0	19	10	0	16	1	2	6	0	
Cluster 11 matrix C	14	0	5	9	0	0	5	2	14	
Cluster 11 matrix G	2	2	6	8	5	1	13	13	2	
Cluster 11 matrix T	5	0	0	4	0	19	1	0	5	
Cluster 12 size 4 strength -16.9293727605986 A 138 consensus caGCAGCa
Cluster 12 member 11 Cluster_192.exon_promoter.M6 align 1 A 30 CaGCAGcA	0.000
Cluster 12 member 21 Cluster_269.exon_promoter.M3 align 0 A 65 caGCAGCa	0.000
Cluster 12 member 68 Cluster_53.exon_promoter.M5 align 2 A 10 GgGCTGGG	0.000
Cluster 12 member 80 Cluster_112.exon_polyA.M3 align 0 A 33 CAGCAGcc	0.000
Cluster 12 matrix A	1	95	8	8	102	0	13	68	
Cluster 12 matrix C	96	0	8	126	0	3	100	27	
Cluster 12 matrix G	41	16	115	4	1	135	23	25	
Cluster 12 matrix T	0	27	7	0	35	0	2	18	
Cluster 13 size 3 strength -18.2823863381521 A 61 consensus aagaGaA
Cluster 13 member 15 Cluster_192.intron_altDonor.M1 align 1 A 11 CAGtGaa	0.159
Cluster 13 member 63 Cluster_160.exon_polyA.M7 align 0 A 7 GAGAaGa	0.000
Cluster 13 member 75 Cluster_112.exon_promoter.M1 align 0 A 43 AggaGAA	0.000
Cluster 13 matrix A	35	34	19	30	4	40	53	
Cluster 13 matrix C	11	1	0	0	5	0	0	
Cluster 13 matrix G	7	18	42	20	50	21	8	
Cluster 13 matrix T	8	8	0	11	2	0	0	
Cluster 14 size 2 strength -21.2622459576344 A 36 consensus GAGCCGagcg
Cluster 14 member 4 Cluster_29.exon_promoter.M4 align 0 A 25 GAGCCGAgCg	0.000
Cluster 14 member 12 Cluster_192.exon_promoter.M7 align 0 A 11 GAGCCGGAGA	0.000
Cluster 14 matrix A	7	36	3	3	0	3	21	12	1	10	
Cluster 14 matrix C	0	0	0	30	36	0	3	0	18	5	
Cluster 14 matrix G	29	0	33	1	0	33	11	17	11	17	
Cluster 14 matrix T	0	0	0	2	0	0	1	7	6	4	
Cluster 15 size 3 strength -27.1010969437655 A 39 consensus TttGgcaT
Cluster 15 member 6 Cluster_192.exon_promoter.M1 align 2 A 11 TTCGTCAT	1.000
Cluster 15 member 9 Cluster_192.exon_promoter.M4 align 0 A 18 TgTGGcCT	0.000
Cluster 15 member 34 Cluster_41.intron_varDonor.M2 align 2 A 10 TtTGGGAA	0.000
Cluster 15 matrix A	3	11	1	1	2	7	18	9	
Cluster 15 matrix C	4	3	11	2	0	21	17	0	
Cluster 15 matrix G	0	12	0	32	26	11	4	0	
Cluster 15 matrix T	32	13	27	4	11	0	0	30	
Cluster 16 size 5 strength -31.0983930267565 A 55 consensus gtccTcaa
Cluster 16 member 26 Cluster_2.exon_altAcceptor.M1 align 1 A 14 TgCCTCcg	0.000
Cluster 16 member 33 Cluster_41.intron_varDonor.M1 align 0 A 12 GTCCTGtc	0.000
Cluster 16 member 62 Cluster_160.exon_polyA.M6 align 0 A 8 CtAttACA	0.000
Cluster 16 member 70 Cluster_139.intron_promoter.M1 align 1 A 5 TTccCgTC	0.000
Cluster 16 member 72 Cluster_139.exon_promoter.M2 align 0 A 16 GTgTTCAA	0.000
Cluster 16 matrix A	0	9	10	1	6	11	23	23	
Cluster 16 matrix C	8	0	34	28	4	31	16	11	
Cluster 16 matrix G	25	8	10	3	0	11	1	15	
Cluster 16 matrix T	22	38	1	23	45	2	15	6	
Cluster 17 size 7 strength -36.0391647622789 A 109 consensus CCtGg
Cluster 17 member 3 Cluster_29.exon_promoter.M3 align 0 A 26 CCcgG	0.000
Cluster 17 member 29 Cluster_2.intron_altAcceptor.M1 align 0 A 7 CCTCA	0.000
Cluster 17 member 32 Cluster_185.intron_varDonor.M1 align 0 A 16 CCaGc	0.000
Cluster 17 member 41 Cluster_3.intron_altAcceptor.M2 align 0 A 35 CCTGT	0.000
Cluster 17 member 52 Cluster_123.exon_promoter.M3 align 4 A 6 CCGGT	0.485
Cluster 17 member 53 Cluster_123.exon_promoter.M4 align 0 A 11 CATGg	0.000
Cluster 17 member 60 Cluster_160.exon_polyA.M4 align 5 A 8 CCTGA	0.991
Cluster 17 matrix A	0	11	13	1	21	
Cluster 17 matrix C	98	95	19	13	14	
Cluster 17 matrix G	11	3	6	86	43	
Cluster 17 matrix T	0	0	71	9	31	
Cluster 18 size 4 strength -41.608895255999 A 68 consensus cAGAgacac
Cluster 18 member 36 Cluster_41.intron_varDonor.M4 align 0 A 13 cAGgGcaaC	0.000
Cluster 18 member 46 Cluster_187.exon_promoter.M1 align 0 A 12 AAGAGaGaG	0.000
Cluster 18 member 51 Cluster_123.exon_promoter.M2 align 0 A 10 AAGACcTCA	0.000
Cluster 18 member 81 Cluster_112.exon_polyA.M4 align 1 A 33 CAcAgACAc	1.000
Cluster 18 matrix A	27	68	0	51	1	41	13	47	10	
Cluster 18 matrix C	40	0	20	0	24	15	28	15	32	
Cluster 18 matrix G	1	0	48	13	39	0	13	0	24	
Cluster 18 matrix T	0	0	0	4	4	12	14	6	2	
Cluster 19 size 2 strength -52.1671405151952 A 81 consensus CaGCtcctg
Cluster 19 member 40 Cluster_3.intron_altAcceptor.M1 align 0 A 37 CaGCtCtcT	0.000
Cluster 19 member 71 Cluster_139.exon_promoter.M1 align 0 A 44 CtGCtcCTG	0.000
Cluster 19 matrix A	0	42	3	1	9	1	2	11	0	
Cluster 19 matrix C	80	0	2	77	20	51	56	19	3	
Cluster 19 matrix G	1	4	69	0	0	16	2	7	43	
Cluster 19 matrix T	0	35	7	3	52	13	21	44	35	
Cluster 20 size 2 strength -56.8538574923167 A 47 consensus CcaaGaca
Cluster 20 member 86 Cluster_39.intron_varAcceptor.M1 align 0 A 18 CcCTgcCt	0.000
Cluster 20 member 103 Cluster_144.exon_polyA.M5 align 0 A 29 CaAAGAgA	0.000
Cluster 20 matrix A	0	19	25	22	0	31	7	27	
Cluster 20 matrix C	45	23	22	0	7	12	24	9	
Cluster 20 matrix G	1	0	0	7	40	2	16	1	
Cluster 20 matrix T	1	5	0	18	0	2	0	10	
Cluster 21 size 4 strength -76.4945656027357 A 65 consensus gttCtg
Cluster 21 member 54 Cluster_123.exon_promoter.M5 align 0 A 20 GCTCtG	0.000
Cluster 21 member 56 Cluster_160.exon_altAcceptor.M1 align 0 A 5 TtTCCC	0.000
Cluster 21 member 61 Cluster_160.exon_polyA.M5 align 4 A 8 GGTCAG	0.000
Cluster 21 member 85 Cluster_39.exon_variant.M1 align 0 A 32 cTgCtT	0.000
Cluster 21 matrix A	0	3	0	0	8	8	
Cluster 21 matrix C	19	20	8	61	21	5	
Cluster 21 matrix G	28	13	19	2	6	28	
Cluster 21 matrix T	18	29	38	2	30	24	
Cluster 22 size 4 strength -88.1933680861028 A 72 consensus GCcaag
Cluster 22 member 48 Cluster_123.exon_altDonor.M2 align 0 A 22 gcTGAG	0.000
Cluster 22 member 74 Cluster_298.intron_varAcceptor.M1 align 0 A 16 GCCTTc	0.000
Cluster 22 member 94 Cluster_204.exon_polyA.M2 align 3 A 26 GcCaGA	1.000
Cluster 22 member 98 Cluster_280.intron_altDonor.M1 align 4 A 8 GCcAaG	0.997
Cluster 22 matrix A	8	9	5	26	28	24	
Cluster 22 matrix C	0	51	45	2	4	8	
Cluster 22 matrix G	64	12	3	25	26	35	
Cluster 22 matrix T	0	0	19	19	14	5	
Cluster 23 size 3 strength -102.744788145199 A 72 consensus acaGcaGc
Cluster 23 member 97 Cluster_204.exon_polyA.M5 align 0 A 23 cCTgCAGC	0.000
Cluster 23 member 100 Cluster_144.exon_polyA.M2 align 1 A 29 AcAGggGC	0.000
Cluster 23 member 104 Cluster_144.exon_polyA.M6 align 0 A 20 gGGGcgGA	0.000
Cluster 23 matrix A	33	2	29	0	20	41	2	18	
Cluster 23 matrix C	12	42	0	1	30	1	2	43	
Cluster 23 matrix G	21	28	14	63	22	22	64	10	
Cluster 23 matrix T	6	0	29	8	0	8	4	1	
Cluster 24 size 4 strength -102.884236931354 A 77 consensus TTtTttTttT
Cluster 24 member 20 Cluster_269.exon_promoter.M2 align 0 A 25 TtCTGCTcCT	0.000
Cluster 24 member 77 Cluster_112.exon_promoter.M3 align 0 A 7 TTTTttTTTT	0.000
Cluster 24 member 78 Cluster_112.exon_polyA.M1 align 0 A 31 TTTtTTTTTT	0.000
Cluster 24 member 95 Cluster_204.exon_polyA.M3 align 0 A 14 tTTATAAAAa	0.000
Cluster 24 matrix A	7	0	1	21	3	13	15	18	20	11	
Cluster 24 matrix C	0	0	24	0	3	20	2	13	18	2	
Cluster 24 matrix G	3	10	0	0	24	0	6	3	1	0	
Cluster 24 matrix T	67	67	52	56	47	44	54	43	38	64	
Cluster 25 size 5 strength -162.313382035135 A 171 consensus GCaGCtgc
Cluster 25 member 7 Cluster_192.exon_promoter.M2 align 0 A 47 GCtGCgGC	0.000
Cluster 25 member 28 Cluster_2.exon_altAcceptor.M3 align 0 A 15 GaaGctcA	0.000
Cluster 25 member 42 Cluster_3.intron_altAcceptor.M3 align 0 A 18 gCAGcaAG	0.000
Cluster 25 member 76 Cluster_112.exon_promoter.M2 align 0 A 72 GCtGCTgC	0.000
Cluster 25 member 89 Cluster_221.exon_altAcceptor.M1 align 2 A 19 GCAGgAac	0.000
Cluster 25 matrix A	6	22	77	0	12	60	27	21	
Cluster 25 matrix C	6	138	16	2	137	22	45	112	
Cluster 25 matrix G	145	8	14	156	13	16	97	20	
Cluster 25 matrix T	14	3	64	13	9	73	2	18	
