# Supplementary material for: Chronic cocaine-regulated epigenomic changes in mouse nucleus accumbens
Source: Genome Biol. 2014 Apr 22;15(4):R65. doi: 10.1186/gb-2014-15-4-r65 (PMC4073058; doi:10.1186/gb-2014-15-4-r65)
Supplement: Additional file 20 — Motif intermediate results. This zip file contains the textual outputs from motif analysis. The motifs found by MEME [42] were first combined using the Bayesian motif clustering [79] method and then matched with known motifs. Further explanations are provided in the enclosed README file. [file gb-2014-15-4-r65-S20.zip › motif/BMC/intragenic.dp.chain1.iters1000.clusstats]

105 motifs
iter	numclus	numsingle	clussize	prior	likelihood	posterior (alpha=1)
init	1	0	105.00	-4.65	-10919.72	6.53	-40742.59
0	30	13	3.07	-356.30	-7776.04	324.18	-27019.42
1	24	5	4.17	-323.68	-7820.47	216.15	-29798.18
2	24	9	4.00	-327.61	-9387.42	250.90	-26973.02
3	20	4	5.05	-304.00	-8828.84	180.68	-29702.21
4	22	5	4.55	-317.85	-10038.70	205.08	-27327.66
5	22	4	4.59	-321.66	-9441.74	197.48	-27576.66
6	22	8	4.41	-317.00	-10372.44	230.94	-26916.58
7	15	3	6.80	-278.74	-9254.55	133.28	-30064.11
8	21	10	4.52	-321.30	-9384.65	237.27	-27814.90
9	19	6	5.21	-300.26	-9765.17	187.02	-32042.49
10	21	17	4.19	-332.85	-7569.91	286.74	-29450.15
11	25	10	3.80	-336.40	-8184.77	264.51	-28443.89
12	23	15	3.91	-333.76	-8626.60	291.60	-27516.82
13	22	8	4.41	-322.41	-8735.42	225.35	-29374.59
14	25	6	3.96	-325.13	-9471.89	233.64	-27116.65
15	25	7	3.92	-331.32	-9775.14	243.68	-26697.93
16	17	10	5.59	-307.05	-8954.70	205.27	-29615.23
17	23	13	4.00	-334.79	-9307.06	273.60	-27401.17
18	21	1	4.95	-307.23	-9845.40	163.93	-29285.92
19	21	13	4.38	-324.14	-9757.60	258.66	-30623.04
20	25	12	3.72	-341.53	-8548.77	280.96	-28813.19
21	18	12	5.17	-313.50	-8715.59	227.05	-28947.66
22	24	12	3.88	-337.79	-10131.69	276.79	-26251.52
23	16	3	6.38	-290.48	-8137.62	137.74	-32098.59
24	22	13	4.18	-328.71	-9378.08	269.59	-26372.17
25	20	6	4.95	-314.92	-9537.84	196.53	-29732.54
26	22	8	4.41	-324.19	-9863.31	226.98	-26792.90
27	16	4	6.31	-288.28	-8634.92	146.81	-31342.49
28	25	6	3.96	-330.01	-9445.60	235.84	-27999.66
29	19	2	5.42	-298.84	-8700.27	150.50	-34251.07
30	28	12	3.32	-348.51	-8166.39	303.43	-27650.09
31	20	6	4.95	-312.25	-7712.50	190.20	-30913.58
32	26	14	3.50	-341.66	-8632.59	304.94	-27079.29
33	19	6	5.21	-308.71	-7816.15	185.24	-30447.49
34	24	12	3.88	-336.47	-8738.02	273.11	-27541.31
35	20	3	5.10	-303.04	-8204.90	170.40	-30620.84
36	24	6	4.12	-327.70	-8371.57	225.17	-29412.69
37	20	7	4.90	-314.69	-8686.21	202.24	-29335.22
38	20	9	4.80	-320.61	-8997.20	218.59	-29261.48
39	20	8	4.85	-309.91	-10138.14	209.91	-32399.44
40	28	9	3.43	-342.61	-7967.12	274.93	-29411.45
41	27	8	3.59	-339.99	-8829.92	263.39	-27571.59
42	24	6	4.12	-326.56	-8453.74	225.70	-29617.95
43	24	12	3.88	-333.86	-9483.93	274.68	-27221.14
44	23	7	4.26	-325.17	-9345.52	226.53	-29218.27
45	20	10	4.75	-322.03	-9835.40	228.04	-27011.31
46	24	2	4.29	-314.65	-9186.24	192.75	-29808.67
47	23	6	4.30	-318.51	-10272.83	222.69	-27073.49
48	23	5	4.35	-322.04	-9408.28	212.24	-28316.23
49	25	8	3.88	-330.48	-10411.42	249.62	-31314.42
50	27	12	3.44	-347.30	-10059.02	299.76	-25724.56
51	19	13	4.84	-317.97	-8552.39	242.71	-29449.79
52	22	13	4.18	-330.32	-9857.81	266.38	-26953.77
53	19	7	5.16	-312.08	-9309.26	194.39	-29336.91
54	23	12	4.04	-330.43	-10085.02	267.61	-26339.76
55	21	5	4.76	-309.50	-9651.25	196.08	-28407.56
56	25	7	3.92	-335.64	-10172.59	243.55	-27260.65
57	19	8	5.11	-306.81	-9740.64	205.10	-27720.01
58	24	9	4.00	-329.45	-11242.54	253.85	-25599.74
59	22	5	4.55	-316.32	-9340.32	198.89	-32675.41
60	25	13	3.68	-338.38	-8772.04	291.82	-27414.35
61	17	10	5.59	-304.84	-9348.25	203.33	-28364.36
62	18	10	5.28	-307.27	-9469.79	211.88	-28474.24
63	24	9	4.00	-332.38	-10268.78	250.97	-26536.56
64	24	4	4.21	-319.54	-10219.43	213.89	-27282.24
65	21	4	4.81	-309.11	-9460.55	187.97	-29314.21
66	25	5	4.00	-328.40	-9169.44	227.48	-29113.78
67	19	5	5.26	-298.20	-9817.47	181.31	-28510.70
68	20	3	5.10	-299.80	-9537.71	174.09	-28680.61
69	21	16	4.24	-325.51	-9457.05	282.21	-30034.13
70	26	11	3.62	-341.19	-9662.93	283.67	-26935.45
71	20	10	4.75	-318.81	-8815.46	228.19	-29295.70
72	20	7	4.90	-311.04	-9875.61	205.02	-28447.07
73	23	6	4.30	-319.59	-8885.48	218.94	-29494.97
74	22	12	4.23	-322.49	-10056.78	262.84	-26197.45
75	20	5	5.00	-309.15	-9230.31	189.45	-29628.72
76	17	14	5.35	-312.72	-10415.81	239.40	-26683.82
77	19	15	4.74	-308.31	-10244.99	263.71	-27102.57
78	25	5	4.00	-331.28	-11348.86	231.91	-25577.34
79	17	12	5.47	-295.95	-9897.51	222.45	-31863.38
80	24	16	3.71	-343.16	-8476.00	302.66	-28052.16
81	23	9	4.17	-330.08	-9558.05	242.45	-27747.91
82	22	7	4.45	-321.33	-8770.31	216.82	-28840.23
83	28	6	3.54	-339.30	-9217.02	259.28	-27884.47
84	23	10	4.13	-328.28	-9169.57	250.80	-27834.49
85	22	10	4.32	-328.04	-9943.82	243.76	-26427.96
86	22	7	4.45	-322.62	-10130.90	219.59	-27418.44
87	21	7	4.67	-320.05	-10169.53	212.15	-27534.02
88	28	5	3.57	-341.60	-10354.28	250.38	-27860.13
89	20	4	5.05	-309.40	-9038.45	170.78	-34973.24
90	30	17	2.93	-359.72	-9078.49	358.36	-25565.67
91	24	5	4.17	-323.47	-7911.76	217.11	-30431.72
92	27	4	3.74	-336.81	-9368.23	232.74	-28167.86
93	21	9	4.57	-324.11	-8719.60	224.45	-29716.27
94	24	4	4.21	-321.82	-9823.05	213.29	-28164.12
95	20	4	5.05	-307.24	-9460.23	181.33	-29304.79
96	21	8	4.62	-318.21	-10715.51	218.91	-26909.69
97	17	6	5.82	-302.64	-8452.03	172.91	-31012.00
98	24	10	3.96	-335.93	-10398.55	260.36	-25648.50
99	14	8	6.93	-279.79	-9728.49	160.18	-35960.34
100	26	15	3.46	-351.21	-8915.16	309.50	-26634.89
101	22	5	4.55	-319.37	-9052.28	200.69	-29050.43
102	20	6	4.95	-316.58	-8734.74	190.35	-31493.61
103	24	5	4.17	-327.51	-10070.31	216.08	-27601.92
104	22	12	4.23	-330.82	-9339.11	257.53	-27625.53
105	24	2	4.29	-321.30	-10123.65	196.17	-28442.51
106	19	11	4.95	-318.88	-9932.01	227.78	-28194.66
107	21	13	4.38	-324.07	-9832.18	260.68	-27257.52
108	24	3	4.25	-322.91	-10180.38	201.22	-28473.61
109	21	3	4.86	-311.43	-9831.65	176.44	-32862.67
110	22	20	3.86	-340.83	-8048.03	322.62	-28464.18
111	21	9	4.57	-315.72	-9186.10	230.60	-28174.73
112	21	7	4.67	-308.79	-9756.39	216.34	-27643.31
113	18	9	5.33	-306.45	-9405.73	206.23	-28886.34
114	22	8	4.41	-324.66	-11304.87	231.69	-25804.21
115	19	7	5.16	-307.68	-9612.60	199.35	-28968.24
116	21	3	4.86	-312.23	-10097.41	183.56	-28231.27
117	19	11	4.95	-315.44	-9741.14	229.87	-28328.19
118	20	8	4.85	-316.44	-11001.18	216.56	-26702.41
119	17	7	5.76	-301.59	-9395.19	177.76	-33296.75
120	26	18	3.35	-351.73	-9280.56	340.67	-25630.49
121	21	10	4.52	-325.98	-9651.43	236.31	-28203.76
122	22	6	4.50	-322.17	-9904.53	213.08	-27419.93
123	19	11	4.95	-317.09	-10017.02	231.52	-27034.78
124	19	8	5.11	-304.79	-9118.56	205.30	-28920.07
125	24	9	4.00	-333.92	-11051.95	255.96	-24499.33
126	17	8	5.71	-299.64	-10351.47	190.45	-28208.00
127	20	13	4.60	-320.79	-9950.68	255.35	-27414.11
128	19	5	5.26	-310.83	-10214.01	180.75	-28135.78
129	21	6	4.71	-316.54	-10197.50	200.74	-33428.38
130	25	9	3.84	-338.60	-8993.96	257.67	-27512.61
131	19	7	5.16	-306.36	-8725.26	196.59	-29485.27
132	25	12	3.72	-336.76	-9466.16	281.83	-27398.75
133	23	1	4.52	-314.63	-10013.86	180.65	-28921.05
134	18	8	5.39	-305.45	-9439.38	196.99	-29560.38
135	24	7	4.08	-327.77	-10255.42	239.11	-26799.40
136	20	5	5.00	-312.35	-10248.60	190.08	-28672.73
137	25	3	4.08	-326.32	-10525.21	214.39	-27552.70
138	19	15	4.74	-314.20	-10118.56	263.92	-26926.37
139	28	3	3.64	-334.98	-9418.92	227.61	-32364.10
140	28	15	3.21	-349.96	-7882.71	326.59	-27716.24
141	19	14	4.79	-326.17	-8146.23	248.05	-29057.58
142	25	9	3.84	-337.03	-8657.32	254.97	-28047.69
143	22	11	4.27	-322.71	-8831.38	248.10	-28746.64
144	24	3	4.25	-325.08	-9784.50	202.66	-27962.01
145	18	8	5.39	-307.56	-9210.05	197.09	-29377.43
146	22	7	4.45	-326.36	-9144.75	216.91	-29083.75
147	24	6	4.12	-328.73	-9317.28	226.00	-28218.16
148	18	7	5.44	-303.89	-9016.63	186.17	-30164.44
149	21	12	4.43	-326.67	-10145.74	249.53	-31280.69
150	25	4	4.04	-330.74	-8214.20	214.89	-29875.84
151	24	4	4.21	-325.80	-8721.25	208.40	-29452.85
152	22	10	4.32	-328.17	-8609.48	241.67	-29132.73
153	25	8	3.88	-334.05	-9110.94	251.26	-28255.28
154	24	9	4.00	-331.87	-8561.99	248.58	-28264.11
155	23	4	4.39	-315.68	-8630.75	203.93	-29450.96
156	22	11	4.27	-325.83	-8684.99	249.83	-27850.27
157	23	7	4.26	-322.95	-9207.17	227.19	-28156.54
158	23	6	4.30	-324.88	-9036.31	219.44	-28441.74
159	20	11	4.70	-319.35	-10024.67	232.82	-31795.62
160	23	10	4.13	-333.51	-8025.43	248.64	-29284.57
161	22	7	4.45	-322.14	-8351.00	216.57	-29999.58
162	23	14	3.96	-329.00	-8729.80	281.77	-27577.96
163	20	10	4.75	-318.69	-8409.32	226.42	-29686.94
164	24	7	4.08	-327.77	-9988.28	236.08	-26199.80
165	19	8	5.11	-303.78	-9308.82	205.10	-28740.76
166	19	10	5.00	-312.68	-9690.03	221.49	-27658.87
167	18	8	5.39	-304.16	-9352.70	196.48	-29209.53
168	21	9	4.57	-317.96	-9972.46	227.39	-26803.91
169	20	9	4.80	-310.77	-9315.18	215.90	-31629.58
170	29	7	3.38	-346.84	-7752.78	267.93	-29627.01
171	21	5	4.76	-313.94	-8008.48	190.70	-30251.42
172	26	8	3.73	-333.60	-8444.54	256.76	-28353.71
173	22	7	4.45	-319.19	-8415.26	218.88	-29698.14
174	25	11	3.76	-335.56	-9224.21	275.45	-26496.54
175	20	3	5.10	-305.23	-9969.97	174.04	-28544.42
176	20	6	4.95	-304.15	-8767.87	194.26	-30503.95
177	25	4	4.04	-330.18	-9330.66	219.45	-28192.40
178	15	5	6.67	-279.80	-9663.16	150.03	-29910.83
179	19	10	5.00	-312.93	-10637.33	217.77	-32181.25
180	25	11	3.76	-335.79	-7352.47	266.82	-29566.10
181	25	6	3.96	-330.41	-7392.76	227.38	-29496.28
182	24	8	4.04	-326.74	-8182.81	239.13	-28626.77
183	22	7	4.45	-320.05	-7516.94	213.95	-30075.46
184	25	6	3.96	-330.59	-8261.02	232.59	-28576.75
185	22	6	4.50	-322.11	-7947.62	206.64	-29528.46
186	23	9	4.17	-333.97	-8584.50	238.78	-28298.52
187	23	8	4.22	-324.07	-9219.42	235.25	-27540.78
188	20	4	5.05	-311.86	-8427.89	177.08	-30352.45
189	21	8	4.62	-315.39	-9555.19	217.14	-31005.16
190	24	8	4.04	-326.63	-8496.04	243.64	-28755.16
191	20	14	4.55	-314.99	-9196.06	261.17	-27141.40
192	21	4	4.81	-308.77	-10290.59	189.40	-27835.67
193	20	5	5.00	-304.99	-9377.55	185.78	-29498.22
194	26	2	3.96	-331.57	-9677.74	210.34	-27870.71
195	18	9	5.33	-306.08	-9395.10	206.30	-28528.70
196	18	8	5.39	-310.16	-10940.32	198.63	-26816.80
197	21	9	4.57	-318.19	-9557.55	227.29	-27980.80
198	21	9	4.57	-321.04	-10790.51	230.50	-26551.72
199	18	9	5.33	-301.00	-9962.31	201.77	-32846.68
200	29	10	3.28	-351.40	-7880.15	294.30	-28795.44
201	22	14	4.14	-329.04	-8745.73	273.87	-27682.23
202	22	10	4.32	-325.35	-9641.06	242.86	-27753.70
203	23	6	4.30	-319.82	-9460.35	219.16	-28946.95
204	23	12	4.04	-332.00	-9834.63	268.68	-27015.92
205	21	5	4.76	-307.62	-10403.28	196.61	-27892.87
206	27	5	3.70	-334.17	-10622.73	245.80	-26379.00
207	25	7	3.92	-324.70	-10193.47	243.72	-26527.36
208	24	5	4.17	-326.96	-10768.93	221.42	-27166.20
209	22	6	4.50	-313.28	-10724.32	212.72	-31597.12
210	26	12	3.58	-342.76	-9323.64	291.70	-26853.10
211	19	11	4.95	-309.74	-9663.48	231.65	-28398.32
212	21	8	4.62	-318.75	-10346.91	222.43	-27785.78
213	20	6	4.95	-300.48	-10628.37	198.76	-27906.28
214	17	6	5.82	-289.36	-9545.11	175.41	-29771.42
215	27	9	3.56	-335.61	-10401.75	279.60	-26036.94
216	17	7	5.76	-295.35	-10521.75	184.45	-28757.06
217	20	4	5.05	-302.08	-11378.95	184.28	-27325.46
218	23	4	4.39	-320.79	-11272.16	206.77	-27306.38
219	21	5	4.76	-307.66	-9746.41	193.10	-32732.05
220	29	12	3.21	-353.40	-8805.67	311.81	-27592.74
221	24	10	3.96	-333.58	-8544.13	255.39	-29131.16
222	24	7	4.08	-333.56	-9039.03	233.71	-28089.53
223	24	10	3.96	-334.95	-9570.56	261.02	-27175.56
224	21	10	4.52	-320.96	-8986.50	236.11	-28515.51
225	25	8	3.88	-331.60	-9853.41	253.97	-26646.97
226	23	13	4.00	-327.26	-9960.34	278.17	-26431.48
227	23	11	4.09	-319.58	-10676.48	261.58	-26441.20
228	23	2	4.48	-317.86	-10575.19	189.36	-27749.57
229	22	13	4.18	-320.71	-10612.37	267.81	-30644.55
230	27	13	3.41	-345.33	-9659.16	310.57	-25852.57
231	26	11	3.62	-334.07	-9379.30	285.66	-27230.51
232	24	8	4.04	-327.54	-9963.54	246.88	-26826.68
233	26	9	3.69	-338.48	-10055.96	270.76	-26720.40
234	20	12	4.65	-304.66	-11754.64	249.77	-25985.78
235	19	11	4.95	-315.60	-11471.16	233.36	-26298.02
236	17	9	5.65	-290.54	-11161.25	201.16	-27467.50
237	22	11	4.27	-327.71	-11327.41	256.79	-25552.40
238	19	4	5.32	-288.76	-11065.54	177.97	-27964.35
239	21	15	4.29	-325.75	-10729.44	275.55	-30010.31
240	24	17	3.67	-344.93	-9133.24	313.30	-27688.54
241	19	9	5.05	-315.15	-9435.74	211.06	-28141.12
242	28	10	3.39	-346.03	-9511.99	290.04	-27173.91
243	23	9	4.17	-326.78	-9369.01	243.08	-28475.44
244	25	4	4.04	-326.96	-9649.97	218.50	-28237.74
245	22	4	4.59	-318.15	-9360.67	194.94	-29574.06
246	22	11	4.27	-327.88	-10042.91	251.87	-26726.73
247	23	6	4.30	-324.41	-9966.83	221.07	-28263.89
248	22	8	4.41	-325.22	-9634.54	228.12	-28618.51
249	24	8	4.04	-334.39	-10349.51	239.92	-32142.26
250	25	9	3.84	-340.20	-8387.54	258.71	-28187.68
251	19	11	4.95	-315.26	-8889.75	226.51	-27906.96
252	21	9	4.57	-317.38	-9644.21	230.78	-27650.05
253	19	5	5.26	-301.10	-8825.80	181.12	-29340.94
254	17	12	5.47	-308.73	-10181.41	222.38	-26756.34
255	21	5	4.76	-314.33	-9620.72	198.10	-27600.75
256	20	10	4.75	-315.08	-9369.10	228.92	-27787.61
257	22	4	4.59	-319.30	-9586.22	196.65	-28587.42
258	20	6	4.95	-308.70	-10206.83	200.34	-27552.37
259	19	5	5.26	-295.74	-9816.49	179.44	-33192.04
260	26	9	3.69	-342.56	-7701.12	260.91	-29195.48
261	24	12	3.88	-337.50	-8962.84	273.53	-26893.38
262	25	6	3.96	-327.15	-8534.24	230.40	-29392.14
263	24	8	4.04	-329.49	-10087.64	244.28	-26794.52
264	21	6	4.71	-314.08	-9719.79	205.27	-28341.17
265	16	10	5.94	-299.47	-9886.64	197.70	-28098.96
266	18	6	5.50	-298.41	-9652.14	180.99	-29033.51
267	21	6	4.71	-309.43	-9784.57	205.62	-27594.14
268	16	9	6.00	-293.61	-9682.45	189.59	-29022.70
269	20	8	4.85	-312.36	-10124.21	207.85	-32639.55
270	25	12	3.72	-340.79	-8464.68	283.37	-28290.66
271	21	3	4.86	-312.26	-8611.47	176.98	-29743.57
272	24	8	4.04	-327.32	-9357.07	245.71	-27762.72
273	16	12	5.81	-301.01	-8722.03	213.21	-28786.32
274	23	11	4.09	-331.50	-10004.14	261.96	-27047.46
275	19	5	5.26	-300.58	-9749.93	179.91	-29020.86
276	19	10	5.00	-311.96	-10179.83	221.19	-27868.23
277	19	5	5.26	-295.80	-10147.77	183.37	-28401.25
278	20	9	4.80	-320.54	-9845.05	223.08	-28385.77
279	19	11	4.95	-314.02	-10394.31	226.84	-31530.99
280	24	7	4.08	-331.75	-8515.90	235.19	-28916.13
281	21	8	4.62	-316.31	-8823.39	221.49	-28589.73
282	25	11	3.76	-340.72	-9199.62	275.40	-27999.32
283	23	11	4.09	-324.56	-9727.72	259.31	-27368.42
284	23	6	4.30	-324.54	-9971.79	220.28	-27157.97
285	21	8	4.62	-325.84	-10361.28	220.95	-28177.47
286	22	5	4.55	-318.91	-10652.69	204.91	-27884.65
287	24	5	4.17	-328.57	-10402.43	221.30	-27344.86
288	19	4	5.32	-301.70	-9664.59	171.70	-29740.60
289	21	11	4.48	-323.83	-10431.70	237.85	-32387.86
290	26	10	3.65	-336.84	-8079.13	266.97	-28826.97
291	21	13	4.38	-333.05	-8621.55	256.30	-28624.90
292	21	7	4.67	-319.22	-8247.08	207.69	-30043.03
293	23	14	3.96	-335.33	-9232.39	281.51	-27105.64
294	21	1	4.95	-311.68	-8397.71	159.09	-30731.00
295	27	13	3.41	-347.01	-9615.88	305.43	-25577.66
296	23	3	4.43	-310.93	-9902.41	194.09	-28337.75
297	25	3	4.08	-326.95	-9160.34	207.77	-28734.77
298	25	8	3.88	-332.95	-8906.76	247.03	-28556.08
299	19	10	5.00	-312.35	-9422.17	217.22	-31534.43
300	26	11	3.62	-344.05	-8753.92	283.68	-27110.61
301	22	9	4.36	-322.30	-9054.82	236.72	-28473.66
302	21	7	4.67	-317.59	-9387.51	211.56	-28014.43
303	20	7	4.90	-315.26	-8809.31	203.60	-29471.39
304	23	7	4.26	-325.11	-10282.95	229.98	-26542.27
305	20	4	5.05	-301.81	-9375.47	182.37	-29507.45
306	21	15	4.29	-332.58	-10235.98	278.44	-25966.34
307	22	1	4.73	-310.83	-10647.88	175.68	-27964.76
308	20	6	4.95	-313.77	-9547.97	197.94	-28814.07
309	24	9	4.00	-329.64	-10091.69	250.23	-30471.99
310	28	7	3.50	-346.25	-8653.53	264.62	-28434.40
311	24	12	3.88	-334.69	-8813.29	274.39	-26679.15
312	24	9	4.00	-330.36	-8673.78	250.30	-28954.93
313	24	9	4.00	-329.11	-10197.20	253.92	-25823.84
314	23	9	4.17	-324.39	-9802.69	247.31	-27649.29
315	20	13	4.60	-321.03	-10039.62	254.74	-26580.63
316	25	9	3.84	-327.21	-9943.48	261.40	-27049.62
317	24	8	4.04	-330.82	-10753.25	248.12	-25835.66
318	17	12	5.47	-301.14	-9903.49	222.67	-28558.30
319	20	12	4.65	-318.37	-9877.07	240.03	-32052.94
320	25	13	3.68	-341.78	-9192.52	291.27	-27298.12
321	23	7	4.26	-325.26	-8513.38	222.23	-29701.94
322	29	9	3.31	-350.63	-9483.63	289.94	-26368.39
323	24	7	4.08	-329.03	-8952.23	235.00	-28440.51
324	24	3	4.25	-321.54	-8622.62	199.70	-29597.10
325	23	12	4.04	-334.66	-9248.50	269.41	-26764.42
326	21	9	4.57	-326.98	-9515.61	229.47	-27765.26
327	18	9	5.33	-313.70	-9292.35	203.21	-29809.09
328	20	3	5.10	-312.82	-9660.84	172.12	-28402.83
329	23	7	4.26	-326.49	-10085.18	223.91	-32374.02
330	26	10	3.65	-337.35	-9426.23	276.14	-27021.29
331	22	12	4.23	-321.41	-9174.17	261.36	-28018.51
332	20	9	4.80	-316.89	-10540.66	223.04	-27389.26
333	22	3	4.64	-313.72	-10772.79	191.69	-28059.91
334	19	9	5.05	-304.66	-10383.61	212.91	-28447.29
335	22	6	4.50	-317.16	-10837.40	216.68	-26772.13
336	20	9	4.80	-301.60	-10508.10	224.80	-27492.16
337	17	11	5.53	-298.77	-11478.30	218.05	-26747.26
338	25	7	3.92	-328.76	-11447.57	250.66	-25943.13
339	19	10	5.00	-311.20	-11369.62	220.45	-31545.00
340	25	13	3.68	-343.62	-9321.48	291.44	-27977.73
341	19	9	5.05	-304.39	-9651.71	213.64	-28695.87
342	24	11	3.92	-328.25	-10070.09	267.55	-26561.15
343	20	9	4.80	-301.01	-9444.56	220.60	-28783.37
344	21	17	4.19	-330.70	-10380.96	293.49	-26296.78
345	18	5	5.56	-291.16	-9807.34	174.23	-29404.48
346	25	9	3.84	-334.35	-10142.34	261.03	-27311.44
347	16	7	6.12	-293.91	-9376.31	172.37	-30131.46
348	25	10	3.80	-337.45	-10952.68	270.61	-25614.43
349	20	5	5.00	-303.34	-10406.70	184.83	-33329.76
350	28	12	3.32	-346.79	-9528.87	307.20	-26384.21
351	20	8	4.85	-312.00	-9229.72	213.51	-29124.49
352	22	13	4.18	-315.60	-10249.80	272.55	-26842.43
353	19	9	5.05	-314.50	-9705.96	215.14	-27585.93
354	24	9	4.00	-328.06	-10729.52	255.09	-25963.00
355	15	9	6.40	-283.62	-10800.23	184.85	-28992.91
356	25	13	3.68	-341.70	-11728.82	298.74	-22668.06
357	20	7	4.90	-302.69	-12550.87	210.56	-25402.45
358	17	7	5.76	-277.14	-10656.50	184.62	-28574.00
359	19	8	5.11	-307.96	-9996.85	203.67	-31560.97
360	25	11	3.76	-330.84	-9487.50	277.00	-27377.41
361	20	11	4.70	-320.38	-9138.82	235.47	-28715.03
362	22	8	4.41	-327.05	-9524.81	226.17	-28487.61
363	22	11	4.27	-326.05	-9504.01	252.84	-28525.09
364	21	10	4.52	-326.61	-9606.93	234.94	-28136.31
365	22	6	4.50	-322.58	-10946.50	215.13	-26871.57
366	21	8	4.62	-322.96	-10560.74	221.06	-27808.33
367	20	10	4.75	-317.93	-10493.77	230.21	-26964.71
368	21	8	4.62	-320.27	-10864.17	222.42	-26491.28
369	22	3	4.64	-313.91	-10191.37	179.96	-35250.90
370	29	11	3.24	-353.12	-7995.25	297.33	-29225.30
371	22	9	4.36	-324.48	-8034.07	231.63	-29459.22
372	26	12	3.58	-340.24	-9297.55	289.39	-27031.97
373	22	9	4.36	-320.23	-9120.43	232.19	-29323.60
374	22	7	4.45	-322.58	-9915.31	219.99	-27801.28
375	22	7	4.45	-315.96	-8478.13	218.85	-29555.42
376	22	7	4.45	-324.61	-9723.24	218.88	-27856.34
377	19	11	4.95	-313.87	-9357.84	226.96	-29160.62
378	21	5	4.76	-312.12	-9150.36	195.60	-29221.21
379	19	8	5.11	-308.07	-10201.79	202.26	-32967.97
380	26	17	3.38	-344.70	-9411.33	332.47	-25992.55
381	22	9	4.36	-322.55	-9159.76	236.40	-28942.38
382	19	9	5.05	-299.01	-9926.40	215.96	-27482.30
383	21	4	4.81	-305.86	-10036.68	190.01	-28831.47
384	20	12	4.65	-318.33	-10603.32	248.06	-26000.46
385	14	7	7.00	-280.78	-10669.72	159.07	-28951.89
386	17	10	5.59	-307.03	-11033.76	209.60	-26286.16
387	13	9	7.38	-277.96	-10024.27	168.00	-30496.11
388	24	8	4.04	-328.28	-11292.33	249.55	-25089.83
389	15	10	6.33	-288.50	-10313.28	188.76	-34168.55
390	25	14	3.64	-341.85	-8467.01	293.10	-27937.74
391	24	3	4.25	-322.04	-7954.80	199.82	-30005.42
392	22	11	4.27	-329.26	-8314.03	247.93	-28757.25
393	24	3	4.25	-321.48	-8650.91	199.24	-29803.24
394	25	5	4.00	-334.51	-8799.79	225.11	-28799.73
395	22	7	4.45	-322.11	-8395.51	216.60	-29178.98
396	24	5	4.17	-331.37	-8823.17	217.15	-28747.54
397	21	8	4.62	-324.06	-9209.35	219.59	-28644.30
398	22	5	4.55	-319.99	-9032.56	203.60	-29366.67
399	21	6	4.71	-314.12	-9441.22	197.99	-33140.99
400	26	7	3.77	-339.45	-8704.13	249.91	-28182.38
401	19	7	5.16	-312.89	-9135.05	194.23	-29488.07
402	23	4	4.39	-323.09	-9455.46	202.98	-28650.98
403	20	2	5.15	-306.29	-9314.87	163.67	-29755.61
404	20	5	5.00	-311.57	-9225.66	187.42	-29001.92
405	20	6	4.95	-309.15	-9601.56	195.19	-28871.34
406	22	2	4.68	-313.76	-9310.19	178.01	-29774.56
407	19	9	5.05	-313.69	-9222.70	212.26	-28507.67
408	20	4	5.05	-312.88	-9633.52	178.33	-29228.87
409	20	12	4.65	-317.00	-9150.66	238.68	-32779.35
410	26	9	3.69	-340.79	-7664.02	260.40	-29384.45
411	24	9	4.00	-329.80	-8567.42	245.44	-27735.51
412	24	9	4.00	-329.04	-8634.43	246.83	-28119.21
413	18	8	5.39	-305.30	-8150.46	193.60	-30010.34
414	26	6	3.81	-335.82	-9664.81	241.39	-27354.08
415	18	5	5.56	-301.16	-9105.15	171.47	-29738.14
416	20	9	4.80	-321.82	-9337.56	218.80	-27703.62
417	22	7	4.45	-322.08	-9034.66	216.79	-29587.78
418	23	7	4.26	-322.53	-10285.79	228.76	-25822.88
419	19	6	5.21	-309.82	-9364.05	183.39	-33465.05
420	27	12	3.44	-350.92	-7762.82	289.88	-29599.76
421	24	6	4.12	-330.46	-8394.07	223.79	-29511.42
422	25	8	3.88	-332.44	-8037.33	247.34	-29884.48
423	22	9	4.36	-326.52	-8838.12	233.86	-28477.53
424	21	8	4.62	-317.01	-8547.99	217.19	-29705.63
425	24	8	4.04	-334.51	-9116.61	243.15	-28239.01
426	23	9	4.17	-327.18	-8776.16	240.86	-29071.88
427	22	10	4.32	-327.96	-9274.79	241.63	-27613.07
428	23	5	4.35	-317.51	-8908.35	211.53	-29703.39
429	19	6	5.21	-305.33	-9810.57	184.60	-33609.20
430	28	12	3.32	-350.98	-7757.47	296.21	-29119.59
431	23	8	4.22	-327.70	-8757.65	233.08	-28313.06
432	24	8	4.04	-327.94	-8278.52	238.77	-30077.06
433	24	7	4.08	-328.50	-8498.35	233.20	-28750.37
434	25	6	3.96	-334.25	-9285.68	232.45	-28227.22
435	23	9	4.17	-329.67	-9173.19	242.12	-27501.60
436	18	7	5.44	-305.59	-8415.00	184.07	-30329.06
437	26	7	3.77	-337.03	-9107.48	249.52	-27646.57
438	21	9	4.57	-319.47	-8784.72	223.20	-29204.07
439	26	6	3.81	-335.53	-9912.62	237.03	-31346.19
440	27	4	3.74	-336.25	-7817.71	229.90	-30185.17
441	23	3	4.43	-318.84	-8353.93	192.17	-29873.89
442	22	7	4.45	-324.88	-8957.76	218.76	-28813.03
443	21	9	4.57	-321.30	-8629.53	225.79	-29161.78
444	23	6	4.30	-322.99	-9136.53	218.58	-28363.48
445	22	8	4.41	-323.16	-9511.44	228.05	-28643.14
446	21	11	4.48	-321.84	-9207.18	245.18	-27935.04
447	25	2	4.12	-324.07	-9620.28	204.00	-28918.34
448	20	8	4.85	-312.72	-9820.79	213.33	-28352.36
449	20	7	4.90	-315.88	-10473.98	201.12	-32195.52
450	26	16	3.42	-349.10	-8954.83	319.33	-26973.15
451	20	5	5.00	-314.77	-8752.57	185.13	-30100.83
452	25	9	3.84	-335.84	-9536.76	257.46	-27068.59
453	24	5	4.17	-323.40	-9690.92	218.41	-27928.64
454	21	8	4.62	-325.15	-8586.36	215.22	-29590.52
455	21	5	4.76	-314.57	-9360.74	195.98	-28662.86
456	22	6	4.50	-324.82	-9468.86	209.83	-28711.94
457	22	7	4.45	-321.38	-8863.99	218.09	-29146.17
458	21	8	4.62	-323.07	-8959.74	218.28	-29149.17
459	23	12	4.04	-333.36	-10986.85	266.38	-30966.56
460	24	14	3.79	-337.92	-9462.62	291.02	-27323.41
461	23	11	4.09	-327.72	-9283.10	259.59	-27639.23
462	20	7	4.90	-313.09	-9531.08	205.17	-29005.53
463	19	12	4.89	-317.25	-9866.04	237.51	-27382.59
464	23	12	4.04	-331.82	-10288.00	270.95	-26843.00
465	17	4	5.94	-283.38	-9660.90	158.75	-30225.07
466	24	11	3.92	-334.64	-11477.59	272.18	-25059.20
467	19	7	5.16	-301.24	-10201.50	196.30	-28322.73
468	19	6	5.21	-303.60	-10094.75	192.23	-28022.77
469	21	7	4.67	-311.28	-10257.08	208.24	-33355.97
470	27	8	3.59	-342.73	-9168.79	268.08	-27256.95
471	18	13	5.11	-310.20	-8637.85	236.18	-28621.83
472	23	5	4.35	-318.77	-9765.01	213.27	-28743.53
473	18	6	5.50	-301.07	-9111.90	181.34	-29260.80
474	20	11	4.70	-321.30	-10037.29	237.90	-27111.12
475	20	6	4.95	-311.99	-9991.29	199.06	-28522.52
476	20	4	5.05	-306.40	-9314.52	180.92	-29386.00
477	25	7	3.92	-335.86	-10039.80	245.57	-26973.57
478	19	7	5.16	-301.95	-9183.89	197.53	-29262.05
479	25	9	3.84	-334.21	-10935.73	257.31	-30933.68
480	23	7	4.26	-327.12	-8379.83	225.99	-29852.07
481	23	13	4.00	-335.02	-8889.30	275.73	-27638.61
482	23	7	4.26	-326.71	-8920.93	228.01	-28976.73
483	21	12	4.43	-319.40	-9773.99	255.15	-27369.32
484	19	8	5.11	-307.25	-9013.51	204.30	-29312.00
485	21	12	4.43	-326.07	-9781.04	252.62	-27804.22
486	16	11	5.88	-303.85	-9984.42	206.58	-28134.01
487	21	8	4.62	-316.49	-9898.90	222.07	-28200.91
488	18	12	5.17	-311.64	-10044.88	229.20	-28102.01
489	18	4	5.61	-298.36	-9410.78	160.63	-34438.04
490	22	19	3.91	-342.52	-7747.50	309.02	-29024.57
491	18	5	5.56	-303.60	-7610.36	167.33	-31008.64
492	23	12	4.04	-332.71	-8527.31	264.17	-28345.00
493	16	12	5.81	-299.12	-8577.37	213.85	-29060.57
494	21	4	4.81	-313.24	-8553.18	187.04	-29776.01
495	20	9	4.80	-310.96	-9179.13	223.11	-28993.95
496	18	10	5.28	-302.86	-10135.79	216.65	-26987.84
497	17	5	5.88	-286.82	-9932.18	168.72	-29530.49
498	18	16	4.94	-323.45	-9012.59	258.44	-28108.65
499	21	9	4.57	-319.12	-9781.34	225.66	-31503.77
500	28	9	3.43	-343.57	-8447.27	277.95	-28458.89
501	23	11	4.09	-335.09	-8807.78	257.17	-28873.30
502	23	8	4.22	-326.96	-8935.00	234.25	-28482.97
503	23	11	4.09	-329.20	-8719.53	257.21	-28413.13
504	25	8	3.88	-336.16	-9008.33	248.88	-28401.15
505	24	8	4.04	-325.24	-9113.71	242.89	-27808.44
506	24	9	4.00	-328.75	-9587.18	251.31	-27461.87
507	23	7	4.26	-326.96	-10324.68	229.25	-26772.35
508	21	3	4.86	-308.81	-8679.80	177.71	-31019.34
509	22	13	4.18	-329.67	-10302.69	264.75	-29961.49
510	19	10	5.00	-315.28	-7920.54	218.08	-29965.55
511	23	15	3.91	-335.62	-9910.32	293.31	-26166.73
512	18	6	5.50	-298.00	-10597.60	183.84	-28034.90
513	19	6	5.21	-302.23	-10551.09	190.78	-27941.30
514	22	3	4.64	-318.37	-10384.29	190.23	-27749.62
515	17	8	5.71	-300.60	-10300.71	191.12	-28276.75
516	21	8	4.62	-318.65	-10029.37	222.62	-27393.09
517	21	4	4.81	-305.37	-10797.49	191.97	-27005.76
518	22	3	4.64	-313.18	-9828.56	190.24	-27992.73
519	20	7	4.90	-308.24	-10583.83	202.12	-32748.66
520	23	15	3.91	-338.13	-8586.73	288.00	-28128.15
521	24	6	4.12	-326.39	-10013.70	229.82	-26978.69
522	19	18	4.58	-313.53	-9013.94	285.62	-28031.31
523	22	9	4.36	-319.47	-9258.69	234.55	-28737.87
524	25	7	3.92	-330.19	-9618.16	244.22	-28144.61
525	21	6	4.71	-316.00	-9603.35	204.15	-28188.96
526	22	14	4.14	-330.39	-10635.46	277.13	-26985.99
527	16	7	6.12	-286.25	-9638.50	175.11	-29102.31
528	25	3	4.08	-319.78	-9530.39	213.49	-28778.63
529	21	6	4.71	-314.90	-10225.34	201.74	-32311.27
530	22	11	4.27	-331.10	-8989.27	252.53	-28101.67
531	20	10	4.75	-313.26	-9618.21	229.44	-27698.90
532	22	11	4.27	-327.54	-9580.19	255.02	-26767.90
533	22	8	4.41	-316.91	-9413.16	229.18	-28506.98
534	23	6	4.30	-325.02	-11143.79	223.50	-25867.94
535	18	7	5.44	-293.48	-9674.29	191.59	-29206.48
536	27	12	3.44	-347.82	-10813.81	302.45	-24486.45
537	15	12	6.20	-292.32	-11239.11	207.36	-27618.57
538	24	9	4.00	-331.46	-10213.75	253.11	-27265.89
539	17	7	5.76	-302.22	-10546.80	176.75	-33828.94
540	29	8	3.34	-344.77	-8813.30	279.82	-27421.33
541	28	12	3.32	-346.31	-9278.80	308.78	-26744.82
542	16	9	6.00	-299.15	-9753.60	189.53	-28575.43
543	25	12	3.72	-335.49	-10721.22	287.45	-25660.82
544	23	6	4.30	-307.93	-9591.73	221.40	-28892.30
545	23	9	4.17	-328.20	-10341.38	247.22	-26187.30
546	23	8	4.22	-327.12	-11276.36	236.23	-27212.60
547	18	9	5.33	-304.50	-9978.87	207.02	-28350.48
548	24	5	4.17	-320.70	-10449.62	222.05	-26975.86
549	22	5	4.55	-314.57	-10351.35	200.94	-32789.86
550	26	16	3.42	-352.31	-9348.15	321.64	-27109.52
551	25	9	3.84	-339.11	-9570.67	259.60	-27602.69
552	30	4	3.37	-341.88	-10893.64	258.50	-26428.66
553	26	13	3.54	-345.98	-10203.97	300.00	-25707.13
554	26	8	3.73	-333.72	-10867.03	261.23	-25905.95
555	18	11	5.22	-301.98	-10716.47	221.95	-27634.43
556	25	10	3.80	-332.50	-11106.42	272.62	-25589.30
557	23	9	4.17	-330.85	-10639.27	243.54	-26993.36
558	20	5	5.00	-305.33	-11166.32	191.66	-27097.59
559	24	10	3.96	-326.17	-10217.66	255.70	-30436.54
560	27	8	3.59	-340.62	-8758.11	266.05	-27999.58
561	22	8	4.41	-317.34	-9215.54	229.48	-28841.84
562	25	18	3.48	-343.35	-9697.44	334.17	-24978.04
563	18	14	5.06	-304.42	-9672.44	245.95	-27877.50
564	24	11	3.92	-333.65	-11099.66	271.83	-25007.78
565	20	3	5.10	-296.40	-9584.04	173.57	-30168.57
566	21	14	4.33	-326.68	-10421.18	268.36	-26859.96
567	20	5	5.00	-306.10	-11452.72	192.78	-26729.33
568	17	13	5.41	-302.73	-11533.58	232.40	-25963.14
569	19	10	5.00	-304.93	-10945.96	220.37	-31885.94
570	24	16	3.71	-345.27	-8777.38	306.61	-27677.96
571	20	10	4.75	-320.25	-8929.25	229.69	-28167.31
572	21	8	4.62	-315.33	-9330.79	221.75	-28150.44
573	22	12	4.23	-330.48	-10207.67	262.86	-27007.87
574	16	10	5.94	-287.40	-9661.04	198.19	-28800.70
575	25	12	3.72	-339.65	-10407.34	285.89	-25873.92
576	25	6	3.96	-327.77	-9859.44	237.46	-27209.12
577	20	4	5.05	-300.44	-10689.67	184.77	-27934.40
578	23	15	3.91	-335.89	-11998.72	299.24	-23242.18
579	20	3	5.10	-305.08	-10958.77	171.15	-33980.42
580	28	12	3.32	-350.15	-9620.82	308.00	-26317.91
581	19	12	4.89	-317.52	-9611.93	236.42	-28313.74
582	24	11	3.92	-336.30	-10108.71	268.81	-26775.69
583	23	7	4.26	-324.37	-9989.45	230.55	-27140.24
584	19	11	4.95	-320.07	-11248.25	230.78	-26520.23
585	19	3	5.37	-302.44	-10035.10	166.07	-29471.45
586	21	11	4.48	-325.40	-10771.06	248.60	-25761.61
587	16	10	5.94	-290.26	-10458.51	200.52	-28406.50
588	18	10	5.28	-311.93	-10810.67	216.58	-26992.57
589	21	3	4.86	-308.19	-11219.18	179.71	-32707.68
590	27	16	3.30	-354.22	-9396.28	329.84	-26319.59
591	23	9	4.17	-325.98	-8863.87	242.78	-28973.48
592	25	6	3.96	-333.23	-10298.32	236.43	-27252.45
593	23	2	4.48	-317.83	-9898.50	187.40	-28746.68
594	21	10	4.52	-323.79	-10169.99	238.46	-27794.72
595	23	4	4.39	-319.32	-11172.51	206.53	-27064.11
596	20	6	4.95	-307.60	-9831.54	196.96	-29386.35
597	24	7	4.08	-323.67	-11069.45	240.07	-25650.91
598	15	9	6.40	-295.21	-9983.05	183.57	-28823.53
599	22	7	4.45	-321.73	-9948.91	216.38	-31946.62
600	25	9	3.84	-337.28	-8344.73	256.37	-29028.74
601	20	10	4.75	-317.12	-8863.46	225.66	-27717.03
602	22	5	4.55	-316.88	-9360.72	203.64	-29056.76
603	17	7	5.76	-301.03	-8533.17	178.79	-30508.96
604	23	5	4.35	-322.80	-9481.13	209.89	-27410.70
605	23	4	4.39	-321.14	-9426.30	203.31	-28536.36
606	22	5	4.55	-320.61	-9445.97	202.08	-28587.22
607	20	6	4.95	-314.34	-9152.72	195.07	-29461.98
608	22	9	4.36	-328.03	-10151.84	234.76	-26855.69
609	21	4	4.81	-313.09	-10000.00	184.60	-33409.91
610	29	10	3.28	-348.87	-8779.44	296.17	-27630.29
611	22	8	4.41	-323.00	-8955.51	226.91	-29324.77
612	20	7	4.90	-313.47	-9120.45	202.94	-28586.43
613	20	13	4.60	-327.23	-8941.74	248.48	-29143.95
614	26	6	3.81	-330.18	-8901.36	241.87	-28123.31
615	25	4	4.04	-328.69	-8989.63	217.30	-28475.87
616	25	9	3.84	-335.89	-9546.32	256.40	-27353.74
617	22	8	4.41	-321.43	-9678.38	226.55	-27881.04
618	22	4	4.59	-317.92	-9674.61	195.49	-28301.30
619	22	11	4.27	-327.93	-10036.71	246.52	-31672.23
620	26	8	3.73	-340.50	-8540.86	258.23	-28447.14
621	21	16	4.24	-329.45	-9415.06	286.11	-26961.75
622	25	7	3.92	-328.66	-10470.70	247.51	-26760.40
623	20	4	5.05	-309.33	-9716.49	181.55	-29291.20
624	21	8	4.62	-317.74	-10211.57	223.78	-27331.99
625	19	9	5.05	-315.10	-9575.22	214.34	-28917.75
626	22	9	4.36	-322.40	-10737.05	239.05	-27580.70
627	20	6	4.95	-302.96	-10733.30	200.22	-28189.67
628	17	8	5.71	-300.75	-9783.10	190.66	-29234.77
629	25	9	3.84	-333.07	-10184.92	255.71	-31214.74
630	29	13	3.17	-353.30	-9666.11	324.41	-25795.43
631	23	7	4.26	-319.62	-10489.98	230.63	-27328.18
632	21	5	4.76	-306.01	-10539.13	198.19	-27837.00
633	19	9	5.05	-306.89	-10485.53	214.51	-27426.94
634	20	3	5.10	-302.13	-10212.69	174.06	-29438.35
635	22	12	4.23	-328.98	-10408.03	263.41	-26945.54
636	18	11	5.22	-297.25	-10289.17	223.99	-27544.16
637	21	7	4.67	-311.70	-11165.61	216.21	-27239.53
638	21	4	4.81	-306.90	-10717.88	192.64	-28205.18
639	22	7	4.45	-313.25	-10148.47	216.95	-32370.03
640	23	12	4.04	-334.28	-7850.78	262.57	-29737.21
641	23	14	3.96	-333.79	-8352.16	281.06	-27832.42
642	21	2	4.90	-311.61	-8573.48	169.08	-29945.72
643	23	10	4.13	-330.21	-9419.09	251.62	-27294.92
644	21	2	4.90	-302.17	-8739.80	169.89	-30653.54
645	22	6	4.50	-323.67	-9452.08	212.68	-28111.69
646	21	6	4.71	-316.11	-9554.43	203.64	-28112.93
647	20	9	4.80	-313.60	-9511.18	222.29	-27793.45
648	21	4	4.81	-316.17	-10110.24	188.65	-28986.01
649	18	8	5.39	-293.80	-9458.06	192.83	-33821.96
650	26	11	3.62	-338.73	-7465.53	275.94	-29157.29
651	23	11	4.09	-332.83	-8024.21	254.55	-28835.91
652	22	8	4.41	-325.91	-8319.29	223.91	-29343.25
653	22	8	4.41	-324.14	-9303.89	224.91	-27447.13
654	21	7	4.67	-318.63	-8506.29	208.54	-30303.57
655	18	9	5.33	-310.43	-9194.80	201.76	-28459.29
656	18	5	5.56	-301.61	-8447.02	168.19	-31135.44
657	23	10	4.13	-327.43	-9265.44	249.72	-27040.59
658	20	6	4.95	-305.28	-8703.03	192.92	-29823.30
659	23	8	4.22	-324.88	-10072.84	235.01	-30893.36
660	21	11	4.48	-326.72	-8395.68	239.63	-29493.45
661	24	6	4.12	-331.36	-9396.09	226.89	-27699.83
662	21	6	4.71	-318.67	-9138.60	201.98	-29242.88
663	21	9	4.57	-318.88	-9228.14	227.08	-28070.97
664	26	6	3.81	-331.53	-10501.69	247.15	-26037.71
665	22	7	4.45	-316.60	-9316.93	222.72	-28813.39
666	21	7	4.67	-318.44	-10303.15	211.24	-27628.13
667	21	3	4.86	-309.22	-9975.99	182.71	-28534.67
668	22	7	4.45	-319.91	-10453.50	222.00	-27289.54
669	20	8	4.85	-315.64	-9704.34	205.33	-33916.76
670	27	12	3.44	-345.65	-8950.58	297.45	-27569.58
671	19	9	5.05	-309.28	-8118.03	210.30	-29690.71
672	25	7	3.92	-332.31	-9417.36	244.59	-27759.79
673	22	12	4.23	-324.93	-8676.89	258.48	-29060.87
674	21	13	4.38	-326.09	-10958.48	264.72	-25196.09
675	15	13	6.13	-295.82	-10175.18	216.58	-28029.48
676	19	9	5.05	-308.49	-11327.77	217.41	-26343.69
677	16	8	6.06	-284.41	-9822.78	182.47	-28891.99
678	22	9	4.36	-324.28	-11578.52	241.70	-25410.37
679	15	7	6.53	-274.37	-10840.56	166.40	-32962.89
680	27	10	3.52	-342.98	-8651.48	279.48	-28411.45
681	24	15	3.75	-338.73	-8786.90	297.46	-28233.52
682	23	11	4.09	-333.16	-9626.75	259.11	-27511.90
683	23	15	3.91	-335.86	-9485.26	292.36	-27464.63
684	21	7	4.67	-319.00	-9637.86	210.39	-28173.09
685	20	7	4.90	-316.65	-10639.05	206.90	-28227.20
686	17	6	5.82	-298.50	-9440.30	172.83	-30135.80
687	25	11	3.76	-334.30	-10544.81	278.01	-25520.40
688	18	7	5.44	-304.43	-9612.71	188.98	-29505.04
689	23	14	3.96	-334.80	-10267.19	278.21	-30962.93
690	28	8	3.46	-344.30	-8948.15	272.10	-28195.58
691	22	12	4.23	-325.67	-8824.45	258.75	-28476.94
692	22	7	4.45	-321.81	-10192.43	220.75	-27236.78
693	21	7	4.67	-316.51	-8877.98	210.17	-29185.40
694	26	4	3.88	-333.27	-9994.17	227.48	-27503.50
695	22	9	4.36	-325.29	-9311.66	236.45	-28251.33
696	19	6	5.21	-310.13	-8875.36	186.86	-29474.20
697	26	6	3.81	-335.24	-9711.67	241.87	-27607.84
698	20	8	4.85	-319.69	-9770.40	211.65	-28360.51
699	22	2	4.68	-313.28	-9964.48	173.12	-33338.93
700	27	12	3.44	-339.26	-8534.73	299.02	-27129.13
701	20	8	4.85	-312.35	-8933.73	212.45	-29259.67
702	22	9	4.36	-324.29	-9768.75	241.04	-27061.47
703	19	10	5.00	-305.52	-9189.38	221.31	-29288.91
704	20	10	4.75	-317.05	-9768.70	231.75	-27412.80
705	23	5	4.35	-312.63	-10013.89	215.62	-28315.71
706	17	6	5.82	-297.33	-10385.50	176.27	-28506.21
707	19	4	5.32	-300.60	-9446.35	174.65	-30000.73
708	20	7	4.90	-311.94	-10135.55	207.68	-28012.11
709	18	13	5.11	-308.19	-11469.25	236.42	-31481.47
710	24	9	4.00	-333.12	-9146.29	250.37	-28556.75
711	21	7	4.67	-318.55	-9448.04	212.71	-27814.15
712	21	11	4.48	-323.05	-9917.45	246.15	-27639.11
713	21	11	4.48	-318.68	-9351.19	246.67	-27547.62
714	22	11	4.27	-329.54	-9781.04	253.32	-26958.58
715	19	14	4.79	-318.68	-10686.96	255.88	-26154.26
716	17	9	5.65	-305.03	-10617.25	201.00	-26982.51
717	20	7	4.90	-307.73	-10977.91	209.33	-27151.78
718	15	8	6.47	-290.69	-10514.19	176.79	-28730.32
719	18	9	5.33	-302.28	-10131.98	202.05	-32199.43
720	28	13	3.29	-349.73	-8575.98	309.74	-28268.08
721	20	7	4.90	-315.60	-8612.79	201.03	-30117.88
722	24	10	3.96	-332.44	-9630.47	259.67	-27736.16
723	25	6	3.96	-329.09	-10255.87	235.56	-27112.47
724	19	6	5.21	-303.42	-10154.08	188.39	-28110.72
725	25	7	3.92	-337.19	-9786.18	243.63	-28042.97
726	21	4	4.81	-315.82	-9890.16	189.86	-28043.49
727	20	7	4.90	-311.93	-10427.80	206.62	-27881.20
728	23	9	4.17	-328.10	-10694.39	244.86	-26586.93
729	16	4	6.31	-291.17	-9021.65	144.44	-34418.34
730	25	11	3.76	-339.63	-7541.97	267.71	-29653.20
731	24	7	4.08	-326.65	-8380.70	232.10	-28496.10
732	24	7	4.08	-328.69	-8808.62	232.20	-29563.66
733	18	13	5.11	-311.70	-8572.12	233.67	-28041.64
734	24	8	4.04	-326.45	-8555.39	240.69	-29324.67
735	23	9	4.17	-325.93	-8956.68	240.22	-27538.34
736	23	8	4.22	-325.75	-8869.81	231.98	-29453.01
737	21	13	4.38	-329.50	-9267.30	256.35	-27722.71
738	24	5	4.17	-322.47	-9103.28	218.15	-29150.82
739	20	7	4.90	-308.57	-10088.24	201.85	-33005.05
740	23	9	4.17	-330.08	-7974.71	238.29	-30244.43
741	19	15	4.74	-322.20	-8813.03	260.30	-27218.37
742	18	9	5.33	-311.46	-8168.32	203.50	-30895.06
743	20	6	4.95	-308.25	-9157.18	197.43	-28950.62
744	21	11	4.48	-318.51	-8832.37	244.53	-28727.59
745	21	8	4.62	-315.17	-9338.22	222.50	-28248.45
746	20	7	4.90	-310.79	-9607.04	205.94	-28091.38
747	21	6	4.71	-304.60	-9533.97	207.68	-28764.53
748	19	9	5.05	-309.58	-10303.53	213.63	-26907.47
749	22	5	4.55	-321.23	-10130.02	201.95	-31980.85
750	25	9	3.84	-331.41	-8298.21	256.54	-28296.91
751	24	7	4.08	-330.36	-8780.30	233.86	-28462.37
752	21	7	4.67	-315.16	-8963.47	211.70	-28899.26
753	22	9	4.36	-317.83	-9661.69	236.35	-27654.10
754	22	4	4.59	-321.93	-9496.46	194.97	-28981.62
755	20	9	4.80	-317.05	-9608.47	219.96	-27946.42
756	21	10	4.52	-319.31	-10628.72	239.08	-26401.81
757	20	11	4.70	-309.92	-8925.04	234.04	-29770.38
758	22	12	4.23	-327.91	-10693.87	261.79	-25313.30
759	19	6	5.21	-303.27	-9746.30	184.96	-34002.76
760	25	16	3.56	-348.33	-8367.81	311.88	-28547.12
761	19	13	4.84	-315.29	-8111.23	241.14	-29514.91
762	22	6	4.50	-320.16	-9216.51	212.85	-28377.05
763	21	11	4.48	-314.97	-9932.87	247.63	-27592.28
764	20	5	5.00	-307.71	-9391.88	190.54	-28495.74
765	23	2	4.48	-317.16	-10312.83	189.12	-27916.50
766	20	7	4.90	-311.93	-9440.64	204.49	-28859.16
767	27	5	3.70	-331.49	-10202.21	248.17	-26757.48
768	21	9	4.57	-315.68	-10022.93	229.73	-27540.15
769	21	13	4.38	-324.57	-10021.03	256.57	-32014.66
770	30	10	3.17	-354.28	-9399.19	305.65	-27134.17
771	20	4	5.05	-305.06	-8657.52	180.61	-30383.21
772	23	12	4.04	-333.41	-9087.80	267.19	-27597.28
773	23	9	4.17	-327.54	-9501.99	244.74	-28080.73
774	19	7	5.16	-307.88	-9281.19	197.87	-28965.68
775	18	9	5.33	-304.39	-10227.07	207.56	-27832.80
776	19	12	4.89	-312.17	-10128.43	238.93	-27827.01
777	19	7	5.16	-303.76	-9860.85	198.12	-28162.99
778	18	9	5.33	-314.74	-10824.02	205.82	-27199.71
779	18	3	5.67	-300.44	-10032.61	153.76	-33937.60
780	25	12	3.72	-342.26	-7664.78	279.83	-29361.72
781	21	7	4.67	-310.96	-8428.62	211.48	-28856.73
782	20	8	4.85	-317.20	-8267.42	209.64	-30433.70
783	23	6	4.30	-323.16	-8353.17	218.33	-28634.13
784	21	2	4.90	-305.05	-8453.50	173.20	-29532.26
785	23	5	4.35	-327.23	-8155.20	207.13	-30411.65
786	20	6	4.95	-313.04	-8342.07	194.18	-29662.91
787	20	3	5.10	-301.98	-8493.08	172.22	-30470.84
788	23	3	4.43	-323.60	-8177.19	194.50	-30190.34
789	20	9	4.80	-311.63	-9709.95	220.64	-31729.34
790	22	9	4.36	-317.20	-7778.06	234.00	-30066.93
791	19	12	4.89	-318.51	-8376.81	236.43	-28795.82
792	20	11	4.70	-321.48	-8828.91	235.84	-28641.51
793	20	7	4.90	-315.08	-9259.86	204.26	-28385.09
794	21	12	4.43	-315.20	-9599.36	254.04	-27596.40
795	21	3	4.86	-312.49	-9528.92	182.10	-28632.13
796	20	5	5.00	-303.91	-9329.53	192.11	-28741.32
797	15	6	6.60	-283.88	-9514.74	157.75	-29157.13
798	20	9	4.80	-320.86	-10476.60	224.96	-26586.97
799	16	7	6.12	-283.65	-9318.62	170.77	-34082.58
800	27	5	3.70	-336.33	-7762.96	239.56	-29286.29
801	21	9	4.57	-318.46	-8101.36	226.11	-29365.20
802	21	8	4.62	-319.99	-7895.96	214.99	-30464.47
803	20	7	4.90	-310.89	-8028.09	200.74	-29567.58
804	25	5	4.00	-328.75	-8309.98	223.15	-28905.01
805	20	3	5.10	-307.56	-8967.19	170.21	-29871.23
806	18	9	5.33	-306.55	-8251.44	203.99	-29137.32
807	20	11	4.70	-317.05	-8784.25	236.55	-28785.80
808	20	2	5.15	-309.67	-8610.16	162.06	-30117.80
809	18	8	5.39	-306.26	-9343.13	193.37	-32390.87
810	25	13	3.68	-340.92	-8523.27	287.01	-28351.29
811	21	13	4.38	-319.22	-8877.21	261.19	-28018.96
812	22	10	4.32	-328.33	-8976.15	242.33	-28215.19
813	21	5	4.76	-319.84	-10025.59	195.57	-28545.98
814	20	8	4.85	-312.11	-9627.69	214.15	-28576.48
815	19	7	5.16	-313.44	-10227.78	199.12	-27496.11
816	17	6	5.82	-291.47	-10244.28	175.47	-28814.63
817	21	1	4.95	-311.72	-10160.68	163.85	-28663.08
818	20	5	5.00	-306.85	-10519.55	187.35	-28123.00
819	22	4	4.59	-314.59	-9971.70	191.29	-33537.24
820	29	14	3.14	-351.98	-8240.68	329.82	-27252.29
821	21	7	4.67	-307.87	-9124.45	214.45	-27844.11
822	24	9	4.00	-325.67	-9533.89	255.00	-27174.46
823	18	3	5.67	-297.82	-9415.32	159.66	-29879.32
824	23	7	4.26	-324.95	-9671.85	229.75	-27675.20
825	20	7	4.90	-311.03	-10009.39	206.70	-28554.20
826	22	5	4.55	-315.99	-9893.27	206.64	-27955.13
827	19	7	5.16	-294.69	-9711.26	200.48	-28867.02
828	20	7	4.90	-311.93	-9597.40	208.09	-28058.54
829	22	5	4.55	-313.02	-10040.54	204.21	-32016.77
830	27	8	3.59	-343.95	-8719.38	263.23	-28396.75
831	21	13	4.38	-323.64	-9136.73	259.87	-27358.19
832	23	7	4.26	-327.23	-9168.01	225.41	-29041.17
833	24	4	4.21	-323.31	-9680.72	209.85	-28678.29
834	26	9	3.69	-340.43	-10154.67	268.53	-26396.30
835	18	8	5.39	-306.26	-9659.93	197.46	-29077.05
836	22	7	4.45	-317.29	-10294.00	222.10	-27490.52
837	20	7	4.90	-316.33	-10041.31	202.95	-28279.09
838	19	6	5.21	-311.28	-10711.13	190.23	-27201.54
839	25	11	3.76	-332.29	-9658.60	272.07	-31336.69
840	26	11	3.62	-341.93	-7809.53	274.68	-29425.34
841	24	9	4.00	-336.68	-8037.56	247.67	-28823.94
842	26	9	3.69	-337.97	-8327.79	262.51	-29225.40
843	28	5	3.57	-341.02	-9048.48	248.62	-28210.74
844	26	2	3.96	-332.64	-8923.64	210.13	-28160.37
845	22	13	4.18	-333.63	-8858.90	266.11	-27899.24
846	20	12	4.65	-322.71	-9269.75	244.19	-28032.75
847	22	7	4.45	-324.64	-9341.52	219.65	-28732.63
848	19	7	5.16	-311.46	-9142.30	195.22	-28824.70
849	27	10	3.52	-345.52	-9884.80	276.05	-30709.86
850	29	6	3.41	-348.62	-8835.12	262.05	-28299.30
851	24	7	4.08	-330.77	-9029.09	234.25	-28561.46
852	26	8	3.73	-337.21	-8687.41	257.72	-28590.91
853	22	13	4.18	-330.18	-8705.49	267.14	-27990.89
854	18	9	5.33	-302.35	-8755.20	204.85	-29447.48
855	23	12	4.04	-329.23	-9816.33	269.16	-26209.72
856	20	8	4.85	-312.65	-9947.87	212.90	-27936.36
857	20	9	4.80	-315.22	-9562.49	220.82	-27601.09
858	22	4	4.59	-316.69	-9131.08	195.90	-29594.36
859	19	15	4.74	-326.22	-9878.02	258.59	-29639.35
860	21	10	4.52	-328.66	-8290.20	232.99	-29562.90
861	24	7	4.08	-332.46	-9823.87	234.73	-27477.63
862	25	11	3.76	-329.40	-8695.02	275.32	-28503.80
863	24	11	3.92	-334.86	-10111.37	266.76	-26263.26
864	24	6	4.12	-328.98	-9484.39	227.34	-27943.34
865	22	10	4.32	-324.37	-9675.18	244.05	-26937.23
866	25	8	3.88	-331.28	-10090.81	250.56	-27447.53
867	24	4	4.21	-327.00	-10879.31	213.85	-26516.19
868	18	3	5.67	-293.25	-9668.18	158.28	-29968.19
869	20	13	4.60	-322.19	-10088.37	251.24	-30471.31
870	24	11	3.92	-334.35	-8893.78	268.72	-28650.34
871	20	10	4.75	-317.34	-10265.93	231.61	-28087.91
872	19	9	5.05	-307.92	-9404.17	213.06	-29400.67
873	19	18	4.58	-327.14	-10231.77	288.66	-26708.93
874	18	1	5.78	-292.80	-10273.64	142.96	-30613.47
875	21	10	4.52	-322.11	-10546.20	240.47	-26786.48
876	17	6	5.82	-293.50	-10792.69	175.69	-28724.38
877	18	13	5.11	-316.54	-10644.68	240.74	-26801.49
878	21	2	4.90	-310.88	-10654.30	174.83	-29031.21
879	21	7	4.67	-315.73	-9664.45	209.69	-32164.69
880	26	10	3.65	-341.60	-8068.51	270.22	-29583.09
881	22	12	4.23	-330.45	-9565.64	261.24	-26284.25
882	22	6	4.50	-317.58	-9893.53	213.62	-28343.72
883	20	10	4.75	-317.51	-10052.04	230.06	-27451.54
884	23	3	4.43	-318.64	-10328.95	196.81	-27815.51
885	21	7	4.67	-318.27	-11013.26	213.67	-26056.56
886	18	8	5.39	-305.79	-9481.33	196.79	-28665.74
887	23	6	4.30	-310.32	-9409.50	221.65	-28163.25
888	21	7	4.67	-325.04	-10629.65	213.36	-26370.40
889	18	10	5.28	-307.50	-9357.70	208.47	-33076.41
890	26	12	3.58	-339.61	-8865.15	289.34	-27414.13
891	23	10	4.13	-331.29	-8809.70	252.38	-28307.82
892	19	12	4.89	-312.01	-9451.43	237.55	-28132.74
893	20	7	4.90	-315.41	-9777.68	204.24	-28595.51
894	22	5	4.55	-314.47	-10318.31	206.02	-27672.26
895	21	9	4.57	-315.37	-10091.27	229.67	-27716.36
896	22	3	4.64	-312.55	-9968.17	188.60	-28629.65
897	20	8	4.85	-311.86	-9793.68	213.57	-27256.69
898	27	4	3.74	-336.40	-10177.75	236.79	-27220.65
899	17	7	5.76	-298.41	-9069.98	174.16	-34654.92
900	30	15	3.00	-354.24	-8726.07	343.18	-26720.15
901	24	5	4.17	-329.13	-7300.59	213.67	-30514.49
902	25	8	3.88	-334.17	-9088.35	248.67	-28282.53
903	19	7	5.16	-306.35	-7772.98	193.64	-30351.97
904	27	9	3.56	-343.61	-9185.54	272.82	-26551.74
905	23	5	4.35	-327.25	-8635.69	207.33	-30537.07
906	25	4	4.04	-328.44	-9153.08	218.14	-28189.06
907	24	4	4.21	-322.51	-8852.38	209.30	-29172.21
908	23	7	4.26	-323.01	-8746.81	225.72	-29840.91
909	26	6	3.81	-337.66	-10461.51	238.72	-31709.75
910	20	20	4.25	-330.56	-9243.03	309.42	-26373.81
911	21	5	4.76	-314.85	-10916.71	197.08	-28149.67
912	23	8	4.22	-322.62	-10087.73	239.26	-27649.49
913	20	4	5.05	-299.70	-10593.02	184.04	-27596.52
914	19	11	4.95	-315.10	-9820.46	229.82	-27458.99
915	21	4	4.81	-310.42	-11007.45	193.21	-26986.64
916	20	12	4.65	-318.05	-11872.88	249.59	-25133.32
917	19	4	5.32	-293.19	-11243.32	174.82	-27922.36
918	20	11	4.70	-313.50	-11172.73	240.34	-26752.97
919	19	4	5.32	-288.40	-10113.80	170.92	-32777.97
920	28	9	3.43	-347.75	-8729.66	277.77	-28096.86
921	23	8	4.22	-327.25	-8848.51	232.32	-28298.88
922	23	11	4.09	-334.51	-9460.38	257.14	-28391.34
923	22	9	4.36	-331.08	-9717.42	234.83	-27666.36
924	24	3	4.25	-323.09	-9210.93	201.84	-29156.20
925	23	9	4.17	-327.77	-10723.47	244.92	-26696.03
926	16	6	6.19	-285.36	-8674.94	163.53	-31138.29
927	23	11	4.09	-332.94	-9667.13	260.22	-26974.26
928	20	4	5.05	-311.46	-9288.52	179.22	-29133.86
929	24	9	4.00	-329.33	-11560.63	254.43	-29601.91
930	25	15	3.60	-343.90	-9295.21	309.37	-26242.53
931	24	8	4.04	-323.82	-10018.38	246.69	-27704.22
932	24	12	3.88	-324.20	-10432.71	279.43	-26968.83
933	23	10	4.13	-320.81	-10673.22	253.77	-27145.66
934	19	10	5.00	-304.24	-10236.43	222.68	-28758.48
935	22	7	4.45	-311.92	-11086.61	225.10	-26719.33
936	20	19	4.30	-324.43	-10555.95	304.83	-26138.09
937	24	11	3.92	-334.58	-11452.45	272.67	-25075.09
938	18	14	5.06	-312.55	-12027.81	248.32	-25827.44
939	20	5	5.00	-305.73	-9477.32	187.06	-32874.64
940	27	6	3.67	-342.14	-7582.74	242.70	-30048.65
941	21	14	4.33	-325.37	-8026.48	266.80	-28385.95
942	24	5	4.17	-328.17	-7857.77	216.32	-29900.80
943	22	7	4.45	-322.17	-8333.26	216.40	-28856.37
944	21	6	4.71	-321.86	-8463.59	201.49	-29103.88
945	18	5	5.56	-298.94	-9232.51	172.00	-29103.06
946	23	9	4.17	-326.10	-8548.13	241.86	-29360.24
947	23	4	4.39	-320.23	-9100.63	205.15	-28790.18
948	17	11	5.53	-309.45	-9173.85	213.31	-28686.42
949	20	6	4.95	-310.44	-10258.84	193.02	-32970.09
950	26	11	3.62	-341.20	-8665.76	282.17	-27303.91
951	20	9	4.80	-315.15	-8161.42	217.04	-30351.52
952	23	9	4.17	-331.62	-8814.85	242.47	-27677.19
953	22	7	4.45	-321.84	-9103.04	219.73	-28807.35
954	22	8	4.41	-322.62	-10705.68	231.49	-26109.81
955	17	6	5.82	-293.65	-9457.06	172.88	-30519.19
956	22	10	4.32	-323.85	-10886.58	247.02	-26060.15
957	19	7	5.16	-308.83	-11196.35	197.26	-27574.69
958	21	4	4.81	-305.77	-10518.69	190.28	-28351.02
959	19	4	5.32	-299.81	-10134.91	171.26	-32740.84
960	24	10	3.96	-332.09	-8866.50	258.51	-27810.31
961	23	4	4.39	-316.67	-8079.71	201.52	-30616.78
962	21	7	4.67	-314.26	-8596.37	210.80	-29103.31
963	24	5	4.17	-321.74	-9294.51	218.09	-28318.30
964	20	3	5.10	-299.87	-9336.55	171.33	-28912.03
965	23	7	4.26	-323.00	-9022.29	229.24	-29092.55
966	17	8	5.71	-299.68	-9339.85	190.38	-28915.50
967	24	2	4.29	-314.61	-10281.07	196.94	-27394.71
968	19	5	5.26	-303.98	-9843.86	182.31	-28552.97
969	18	8	5.39	-301.98	-9858.84	195.48	-32850.29
970	24	15	3.75	-335.84	-9053.88	301.44	-26954.84
971	19	9	5.05	-304.29	-9230.19	213.50	-28767.91
972	25	11	3.76	-334.98	-10419.97	278.25	-26815.55
973	21	6	4.71	-312.26	-9621.91	205.12	-28715.74
974	25	10	3.80	-332.85	-9972.05	269.73	-26726.15
975	20	10	4.75	-318.38	-10076.32	228.63	-27827.46
976	25	5	4.00	-332.53	-10780.99	230.92	-26389.69
977	18	5	5.56	-300.27	-9879.68	173.63	-29417.21
978	22	8	4.41	-314.80	-10948.99	231.80	-25349.63
979	16	11	5.88	-303.88	-10117.56	203.00	-32726.32
980	25	16	3.56	-344.19	-8276.58	312.77	-27735.53
981	22	9	4.36	-326.14	-8724.84	236.47	-29090.44
982	21	7	4.67	-315.26	-8792.58	210.28	-29678.11
983	25	10	3.80	-335.20	-8982.14	266.03	-27785.69
984	22	6	4.50	-319.51	-9818.81	213.93	-27979.49
985	16	10	5.94	-301.34	-9251.26	196.42	-29584.99
986	21	11	4.48	-321.19	-9388.19	246.23	-27376.85
987	19	6	5.21	-304.09	-9552.92	189.05	-29004.00
988	25	4	4.04	-324.43	-10249.09	222.12	-27017.43
989	19	6	5.21	-308.10	-10804.68	184.09	-33525.28
990	25	9	3.84	-336.40	-8501.64	258.54	-28553.23
991	21	11	4.48	-316.20	-9030.09	243.72	-28921.03
992	20	9	4.80	-309.22	-9070.27	221.81	-29175.76
993	19	9	5.05	-309.55	-10558.68	216.31	-27190.41
994	17	7	5.76	-295.15	-9798.25	182.73	-29590.50
995	18	15	5.00	-311.82	-10875.64	257.62	-25960.03
996	19	4	5.32	-301.03	-10569.83	175.61	-28961.06
997	18	9	5.33	-302.45	-11220.91	208.77	-26674.73
998	16	2	6.44	-279.60	-10718.92	136.07	-29951.72
999	19	5	5.26	-296.46	-10992.70	180.10	-32959.83
