# Supplementary material for: Chronic cocaine-regulated epigenomic changes in mouse nucleus accumbens
Source: Genome Biol. 2014 Apr 22;15(4):R65. doi: 10.1186/gb-2014-15-4-r65 (PMC4073058; doi:10.1186/gb-2014-15-4-r65)
Supplement: Additional file 20 — Motif intermediate results. This zip file contains the textual outputs from motif analysis. The motifs found by MEME [42] were first combined using the Bayesian motif clustering [79] method and then matched with known motifs. Further explanations are provided in the enclosed README file. [file gb-2014-15-4-r65-S20.zip › motif/BMC/intergenic.dp.chain1.iters1000.clusstats]

125 motifs
iter	numclus	numsingle	clussize	prior	likelihood	posterior (alpha=1)
init	1	0	125.00	-4.83	-17178.85	7.69	-95387.95
0	35	43	2.34	-472.05	-26816.36	442.40	-57394.40
1	16	7	7.38	-336.22	-20391.76	143.76	-80422.23
2	30	19	3.53	-432.92	-28209.26	254.64	-62357.30
3	16	3	7.62	-285.35	-22575.05	113.23	-78650.89
4	38	12	2.97	-444.30	-32030.70	258.90	-56861.64
5	23	1	5.39	-352.71	-29755.93	138.14	-68124.10
6	18	6	6.61	-328.90	-29305.18	134.35	-70295.60
7	23	7	5.13	-372.67	-33439.12	163.05	-63118.58
8	10	1	12.40	-216.44	-31133.65	65.03	-74587.35
9	24	4	5.04	-349.39	-20583.07	199.26	-83191.31
10	38	14	2.92	-450.79	-23439.01	341.33	-67499.55
11	29	5	4.14	-397.02	-21811.22	224.32	-76495.79
12	35	12	3.23	-435.17	-26627.19	274.57	-66025.47
13	18	5	6.67	-345.02	-24063.84	149.51	-77254.61
14	28	10	4.11	-413.56	-27065.40	219.10	-68532.62
15	23	2	5.35	-377.12	-28563.51	167.10	-69125.79
16	22	5	5.45	-379.48	-22892.55	169.95	-77203.61
17	31	4	3.90	-415.50	-28227.22	206.08	-65001.54
18	20	3	6.10	-367.92	-24302.00	149.55	-75860.40
19	26	6	4.58	-396.88	-21088.43	225.14	-79700.79
20	31	12	3.65	-426.80	-21429.91	300.28	-72868.72
21	26	11	4.38	-404.96	-23791.80	218.66	-72700.80
22	29	10	3.97	-408.68	-24633.74	232.40	-70979.17
23	13	12	8.69	-306.81	-22251.37	134.82	-78205.07
24	33	21	3.15	-444.45	-28303.51	289.15	-62525.61
25	15	5	8.00	-316.69	-23601.09	115.21	-77141.63
26	30	16	3.63	-420.15	-28513.08	233.48	-63831.22
27	12	0	10.42	-274.99	-23978.59	74.53	-78372.07
28	37	15	2.97	-442.11	-29103.84	282.22	-62046.83
29	15	2	8.20	-321.53	-18794.58	121.19	-85675.68
30	36	36	2.47	-468.47	-24630.40	426.10	-64542.60
31	22	2	5.59	-378.10	-21843.99	163.89	-78034.00
32	32	11	3.56	-430.31	-25773.90	258.87	-68041.56
33	19	5	6.32	-357.30	-23462.12	156.97	-74908.21
34	28	9	4.14	-412.27	-26850.86	225.52	-67043.30
35	20	7	5.90	-372.87	-24199.61	178.09	-76380.43
36	22	3	5.55	-377.30	-26929.56	160.84	-69683.08
37	24	1	5.17	-378.83	-24128.10	176.67	-75667.51
38	17	3	7.18	-344.15	-25634.77	127.71	-74060.99
39	25	8	4.68	-396.66	-22338.02	216.29	-79370.32
40	30	22	3.43	-437.19	-22303.85	333.62	-70808.50
41	18	7	6.56	-341.75	-20821.26	148.86	-80583.21
42	26	8	4.50	-403.46	-23245.37	223.96	-73431.28
43	24	10	4.79	-369.69	-24082.11	210.57	-73767.98
44	21	4	5.76	-360.08	-24248.40	158.61	-75781.57
45	24	6	4.96	-381.21	-24663.07	190.76	-73429.27
46	20	26	4.95	-357.87	-25473.63	230.92	-70852.00
47	19	6	6.26	-326.59	-26670.19	151.32	-73788.15
48	17	16	6.41	-327.35	-26962.06	171.70	-70325.73
49	20	3	6.10	-317.71	-20561.07	169.07	-84301.80
50	39	10	2.95	-447.50	-21700.46	343.91	-72126.54
51	22	14	5.05	-381.84	-23570.24	202.39	-73262.58
52	24	0	5.21	-380.01	-20984.76	176.76	-79473.37
53	30	11	3.80	-422.47	-24107.99	254.78	-70009.53
54	22	10	5.23	-374.17	-24495.40	189.88	-72828.47
55	27	3	4.52	-403.28	-24582.13	208.94	-72160.01
56	18	6	6.61	-352.66	-23788.61	143.36	-75515.39
57	27	5	4.44	-402.07	-27170.00	198.84	-68573.90
58	15	9	7.73	-325.27	-22251.22	144.28	-78358.10
59	34	13	3.29	-438.86	-24437.29	316.64	-72114.95
60	20	12	5.65	-378.11	-22530.86	188.50	-74432.02
61	31	11	3.68	-423.24	-25308.16	251.26	-68333.27
62	21	3	5.81	-359.88	-21940.04	158.00	-78594.59
63	30	14	3.70	-430.76	-27500.83	261.50	-65895.77
64	8	4	15.12	-235.06	-20561.30	77.72	-84956.75
65	36	17	3.00	-447.12	-29043.59	289.06	-61485.68
66	9	8	13.00	-274.57	-24403.31	93.24	-80139.00
67	26	12	4.35	-405.30	-28551.25	201.89	-65668.90
68	13	3	9.38	-290.47	-23644.29	102.60	-79444.74
69	24	9	4.83	-400.14	-20213.16	228.96	-79781.52
70	35	23	2.91	-451.95	-24354.05	365.88	-66361.66
71	26	10	4.42	-385.45	-24312.75	222.48	-71765.00
72	20	14	5.55	-364.37	-26380.39	188.29	-71580.54
73	27	10	4.26	-393.15	-25596.10	220.65	-71319.46
74	26	8	4.50	-391.44	-27688.87	204.13	-69600.87
75	17	3	7.18	-324.50	-27560.76	130.07	-74550.94
76	15	7	7.87	-325.86	-27712.57	134.48	-73316.18
77	27	10	4.26	-397.11	-29993.17	205.96	-66593.94
78	12	4	10.08	-260.10	-24966.06	97.24	-77780.38
79	36	22	2.86	-455.76	-24414.35	384.71	-69739.59
80	25	12	4.52	-387.60	-24208.00	231.19	-73175.83
81	17	16	6.41	-330.86	-25800.40	171.88	-71687.69
82	18	8	6.50	-338.26	-27620.59	151.38	-69806.65
83	17	16	6.41	-366.05	-26540.23	172.75	-71491.44
84	19	7	6.21	-318.34	-26766.53	153.57	-69914.74
85	18	13	6.22	-344.47	-26361.65	163.56	-73368.81
86	24	1	5.17	-355.41	-30150.38	165.92	-68989.76
87	11	4	11.00	-258.84	-26920.86	92.48	-77797.88
88	20	5	6.00	-315.77	-28933.48	148.34	-69672.21
89	11	8	10.64	-275.68	-18211.85	127.27	-88040.97
90	38	23	2.68	-459.91	-24293.64	383.26	-65448.97
91	23	7	5.13	-360.49	-22743.53	181.74	-76474.83
92	27	6	4.41	-398.76	-26279.36	210.79	-70096.79
93	26	5	4.62	-379.48	-23691.79	195.69	-75540.00
94	23	8	5.09	-389.10	-24639.97	200.08	-72841.91
95	20	10	5.75	-371.35	-24965.34	191.30	-73912.45
96	16	7	7.38	-327.54	-24396.05	138.48	-77253.21
97	26	0	4.81	-388.78	-29129.30	164.11	-68350.43
98	10	1	12.40	-278.85	-23244.05	79.69	-80425.45
99	26	4	4.65	-392.87	-21076.04	213.61	-80050.82
100	34	14	3.26	-438.91	-21776.66	317.83	-72697.11
101	26	10	4.42	-367.47	-23800.82	219.95	-72618.36
102	28	28	3.46	-430.92	-26401.03	309.18	-65305.74
103	16	14	6.94	-261.80	-26108.67	139.13	-71834.88
104	29	33	3.17	-438.93	-29006.95	315.80	-61583.23
105	26	12	4.35	-395.40	-30509.38	207.47	-63352.86
106	12	8	9.75	-212.36	-26425.31	105.99	-76901.29
107	31	47	2.52	-465.32	-31333.53	331.56	-51560.23
108	13	4	9.31	-258.83	-32894.64	100.58	-69745.33
109	17	13	6.59	-325.90	-23063.45	185.43	-78298.02
110	40	22	2.58	-463.62	-26212.80	371.38	-62246.10
111	29	15	3.79	-426.62	-25537.89	258.03	-69782.33
112	20	8	5.85	-323.77	-24960.81	166.80	-75138.06
113	36	16	3.03	-432.12	-27810.27	285.76	-64796.02
114	16	10	7.19	-290.10	-28340.16	139.13	-70052.24
115	15	1	8.27	-272.05	-26176.27	89.85	-76362.11
116	33	41	2.55	-464.96	-29516.44	336.52	-55881.89
117	24	6	4.96	-367.47	-28597.64	175.22	-67697.63
118	15	10	7.67	-303.89	-26511.15	132.51	-72560.55
119	13	15	8.46	-262.27	-19724.48	170.01	-85959.62
120	37	17	2.92	-450.97	-23328.69	351.65	-67426.22
121	27	9	4.30	-395.89	-25333.01	229.26	-70687.30
122	26	18	4.12	-412.37	-24464.09	270.49	-71559.75
123	23	7	5.13	-377.74	-26251.98	179.55	-71111.03
124	20	4	6.05	-357.46	-23546.98	160.45	-76952.74
125	24	17	4.50	-396.66	-28088.36	219.65	-66743.36
126	21	2	5.86	-363.64	-25067.37	160.10	-75116.51
127	26	13	4.31	-402.61	-28801.51	212.22	-64985.64
128	17	8	6.88	-335.76	-24228.00	143.26	-76242.95
129	24	15	4.58	-402.92	-21978.13	267.97	-77237.68
130	28	17	3.86	-421.57	-23393.80	280.60	-71228.83
131	25	20	4.20	-405.59	-26239.33	238.36	-66642.37
132	27	5	4.44	-395.54	-27623.93	197.70	-69371.78
133	14	5	8.57	-305.34	-27174.00	116.63	-72425.59
134	21	7	5.62	-367.58	-27714.95	162.34	-70906.40
135	17	3	7.18	-314.38	-28395.86	123.62	-71930.50
136	14	10	8.21	-320.24	-27343.90	131.85	-72675.59
137	16	7	7.38	-316.43	-28363.81	126.46	-72920.74
138	15	3	8.13	-311.76	-27866.04	114.12	-74299.37
139	14	2	8.79	-298.28	-18851.95	123.30	-88463.64
140	39	16	2.79	-456.04	-22449.25	356.82	-68190.82
141	22	6	5.41	-370.53	-20924.24	191.75	-78334.79
142	28	9	4.14	-411.83	-24475.06	223.32	-70267.11
143	25	9	4.64	-396.57	-21255.14	215.44	-76486.02
144	31	6	3.84	-421.55	-28851.38	222.92	-64114.94
145	15	7	7.87	-325.12	-24998.89	138.56	-76148.39
146	34	2	3.62	-425.82	-27703.53	229.83	-66480.09
147	13	3	9.38	-310.18	-25056.06	113.03	-77982.30
148	29	1	4.28	-403.10	-27251.62	197.51	-69309.44
149	17	0	7.35	-331.44	-18999.49	125.93	-86748.04
150	38	30	2.50	-465.00	-25668.22	405.61	-61660.36
151	19	7	6.21	-333.59	-21333.17	157.36	-79925.07
152	34	12	3.32	-437.61	-27965.00	276.71	-63670.49
153	29	2	4.24	-390.87	-24619.23	203.97	-73465.06
154	22	3	5.55	-362.97	-26294.50	153.40	-71788.76
155	24	15	4.58	-397.15	-27515.65	213.40	-68769.76
156	27	13	4.15	-405.58	-30090.52	221.05	-63532.25
157	17	3	7.18	-281.88	-26400.29	123.15	-76748.42
158	19	17	5.68	-360.88	-30330.21	195.35	-67118.86
159	22	4	5.50	-368.70	-23475.04	186.01	-79469.94
160	32	18	3.34	-440.40	-23109.34	306.56	-68733.05
161	26	9	4.46	-400.82	-24023.08	231.51	-72640.61
162	20	8	5.85	-362.83	-24918.62	163.65	-72262.90
163	33	10	3.48	-427.86	-27701.90	252.89	-65561.89
164	10	7	11.80	-215.91	-24783.01	102.69	-79311.06
165	30	32	3.10	-450.74	-28659.52	322.36	-59973.99
166	16	19	6.62	-339.07	-26710.00	185.72	-71635.11
167	31	16	3.52	-429.38	-29720.19	237.11	-61458.97
168	16	9	7.25	-305.11	-26998.30	143.22	-73681.46
169	19	8	6.16	-323.11	-18256.70	177.66	-85288.08
170	34	20	3.09	-445.62	-21988.68	355.49	-70632.38
171	28	12	4.04	-419.92	-23807.51	248.34	-70472.62
172	23	5	5.22	-384.13	-24780.81	173.55	-72740.91
173	25	15	4.40	-398.63	-26642.38	218.97	-68031.03
174	24	10	4.79	-389.67	-28245.29	203.18	-68667.59
175	20	3	6.10	-359.45	-26997.30	141.81	-72724.22
176	25	3	4.88	-385.29	-29339.57	169.67	-67004.54
177	23	6	5.17	-385.59	-27016.03	185.97	-71236.04
178	23	0	5.43	-348.36	-29845.66	140.86	-68758.50
179	21	2	5.86	-362.54	-20255.36	162.92	-82840.99
180	36	14	3.08	-445.71	-22835.13	327.21	-70597.79
181	25	24	4.04	-399.43	-25211.25	265.96	-69290.25
182	17	11	6.71	-325.29	-24225.93	169.81	-76539.35
183	21	17	5.14	-364.55	-26230.22	205.91	-70267.85
184	10	13	11.20	-214.50	-24497.40	118.83	-79592.92
185	21	35	4.29	-403.51	-27164.04	255.12	-64695.24
186	16	11	7.12	-248.72	-23268.75	134.56	-76974.27
187	37	21	2.81	-454.04	-31609.86	286.76	-57160.19
188	7	4	17.29	-119.68	-25521.97	62.32	-82600.38
189	13	51	5.69	-369.66	-23826.19	320.77	-68641.30
190	28	6	4.25	-410.56	-23616.27	224.50	-72120.22
191	29	11	3.93	-418.98	-26351.80	241.80	-67779.55
192	17	7	6.94	-351.08	-24263.23	153.17	-75188.43
193	26	16	4.19	-418.32	-27071.56	227.14	-67351.60
194	15	6	7.93	-329.69	-22750.32	132.77	-79092.16
195	27	10	4.26	-405.07	-26989.73	213.49	-67289.58
196	21	8	5.57	-370.15	-25508.88	168.93	-73845.02
197	22	8	5.32	-375.62	-23742.59	194.87	-76128.41
198	23	5	5.22	-383.39	-25046.55	171.78	-71862.60
199	19	11	6.00	-368.98	-19698.92	187.36	-83053.97
200	32	24	3.16	-446.59	-24569.73	339.56	-66340.45
201	21	8	5.57	-367.33	-23157.29	189.95	-77100.71
202	19	8	6.16	-362.50	-23344.35	169.17	-76111.50
203	32	12	3.53	-428.30	-26059.77	259.14	-67346.43
204	16	9	7.25	-313.13	-22662.77	150.57	-77711.50
205	32	19	3.31	-438.79	-30081.41	260.75	-61833.70
206	16	4	7.56	-324.26	-24831.99	133.94	-75608.19
207	21	13	5.33	-362.90	-26420.78	186.73	-70786.47
208	22	10	5.23	-372.59	-28288.75	181.32	-68582.75
209	21	5	5.71	-355.99	-20376.30	181.93	-82772.80
210	34	22	3.03	-449.24	-21619.76	373.18	-69830.74
211	27	15	4.07	-408.20	-23310.65	235.69	-71374.10
212	27	7	4.37	-386.94	-24306.33	207.76	-72861.64
213	31	8	3.77	-414.73	-25671.73	237.14	-69487.09
214	18	5	6.67	-329.86	-23059.86	134.74	-79596.77
215	29	7	4.07	-412.96	-26167.43	217.84	-68769.29
216	18	5	6.67	-331.33	-23879.30	144.56	-77172.24
217	28	11	4.07	-409.34	-28685.13	219.79	-65569.89
218	20	0	6.25	-341.15	-27698.57	133.42	-72946.99
219	13	2	9.46	-298.07	-18340.89	111.64	-87933.53
220	33	35	2.73	-457.79	-24035.90	397.02	-63960.95
221	26	8	4.50	-391.81	-23979.87	210.48	-73809.95
222	28	9	4.14	-399.89	-27212.92	206.41	-68712.43
223	24	9	4.83	-384.61	-26550.75	186.09	-70628.27
224	22	7	5.36	-352.31	-27564.06	164.30	-71364.89
225	20	12	5.65	-376.40	-27705.06	180.42	-69725.54
226	29	7	4.07	-403.18	-27772.75	203.89	-68376.97
227	19	11	6.00	-360.62	-28840.62	155.93	-69189.62
228	19	8	6.16	-354.16	-29678.15	155.70	-68856.44
229	11	12	10.27	-279.71	-19029.38	140.88	-86306.44
230	35	25	2.86	-452.82	-25158.01	367.39	-63873.92
231	25	8	4.68	-381.27	-27208.42	197.85	-69729.27
232	15	13	7.47	-302.05	-27120.28	145.19	-73598.78
233	17	14	6.53	-305.77	-26854.92	162.09	-73741.68
234	22	16	4.95	-318.60	-28016.36	180.43	-67919.00
235	27	19	3.93	-387.50	-32659.27	223.28	-59814.64
236	15	20	7.00	-315.72	-31118.09	175.60	-68130.87
237	19	27	5.16	-366.04	-32505.73	202.96	-59720.96
238	8	6	14.88	-163.48	-26748.14	75.85	-80806.98
239	34	48	2.26	-473.73	-31272.10	432.77	-52833.89
240	17	15	6.47	-309.44	-30841.71	178.01	-66326.42
241	10	12	11.30	-260.42	-30410.57	109.33	-72494.29
242	5	11	22.80	-153.06	-30842.42	68.34	-75044.57
243	26	69	2.15	-478.69	-34151.73	372.23	-43637.85
244	3	1	41.33	-44.04	-33751.88	25.14	-76876.21
245	11	101	2.18	-480.49	-34443.32	393.62	-40549.48
246	3	1	41.33	-39.98	-33751.03	25.14	-76871.30
247	11	101	2.18	-480.49	-34687.74	382.91	-40144.73
248	4	3	30.50	-55.60	-33401.67	47.18	-76831.60
249	4	1	31.00	-149.66	-16545.24	34.73	-92288.07
250	30	44	2.70	-463.50	-25386.47	422.35	-60889.02
251	22	6	5.41	-380.61	-25949.58	191.00	-72402.60
252	30	4	4.03	-397.14	-28616.41	206.14	-66744.74
253	18	1	6.89	-341.54	-26196.50	128.00	-75509.80
254	19	4	6.37	-293.77	-26739.84	135.43	-71705.98
255	28	10	4.11	-413.15	-28732.43	204.38	-66712.17
256	19	7	6.21	-354.38	-27921.21	158.19	-71117.47
257	21	8	5.57	-351.55	-27943.16	178.17	-70736.77
258	12	5	10.00	-271.02	-24541.77	101.11	-79675.48
259	39	9	2.97	-447.38	-24507.43	330.35	-70241.86
260	30	23	3.40	-436.33	-25892.75	309.66	-65703.48
261	13	7	9.08	-246.83	-22574.16	115.62	-79404.81
262	31	30	3.06	-436.29	-27421.38	332.02	-63267.09
263	22	11	5.18	-374.63	-29854.04	172.51	-66224.58
264	21	21	4.95	-391.07	-29174.19	202.64	-65156.73
265	16	18	6.69	-335.05	-28568.67	165.95	-69103.89
266	15	19	7.07	-333.08	-29017.89	151.56	-68362.22
267	35	32	2.66	-460.10	-32094.01	312.23	-53948.48
268	18	20	5.83	-359.31	-32994.50	175.01	-63627.37
269	8	3	15.25	-225.20	-19128.06	75.05	-87392.39
270	35	27	2.80	-457.73	-23022.53	399.59	-68290.50
271	29	16	3.76	-413.85	-27091.71	255.59	-64837.96
272	17	4	7.12	-297.86	-24128.12	140.13	-78018.61
273	15	24	6.73	-343.76	-26271.48	190.89	-70112.04
274	20	15	5.50	-361.95	-25926.54	176.25	-70129.85
275	23	8	5.09	-371.66	-26060.76	177.64	-72518.19
276	30	15	3.67	-415.68	-30353.40	221.82	-59487.55
277	19	2	6.47	-350.92	-30501.53	128.37	-67968.27
278	13	0	9.62	-286.23	-27339.62	90.33	-74966.20
279	21	5	5.71	-347.82	-20277.05	176.25	-82510.25
280	33	17	3.27	-437.99	-23995.91	318.07	-67958.78
281	20	11	5.70	-369.56	-24820.14	184.70	-73261.92
282	23	4	5.26	-387.14	-23544.47	181.67	-75730.44
283	24	6	4.96	-394.49	-24521.60	204.22	-73911.45
284	17	8	6.88	-364.13	-21495.47	161.03	-77618.90
285	28	4	4.32	-408.34	-23959.46	205.90	-72615.67
286	18	5	6.67	-357.42	-24241.80	145.29	-76062.89
287	22	13	5.09	-388.33	-24741.02	207.49	-73098.36
288	22	11	5.18	-378.59	-26077.26	193.54	-72345.51
289	19	6	6.26	-332.08	-22333.29	166.39	-80759.39
290	33	26	3.00	-445.80	-23284.21	362.28	-67870.55
291	19	6	6.26	-335.05	-22799.60	153.05	-76986.08
292	26	3	4.69	-389.21	-22381.55	192.97	-76865.08
293	22	10	5.23	-380.58	-22467.58	197.89	-76474.53
294	23	2	5.35	-374.95	-26443.77	163.61	-72804.85
295	17	10	6.76	-358.23	-24540.71	170.73	-75671.75
296	24	0	5.21	-379.64	-27289.70	150.83	-70798.61
297	20	5	6.00	-346.95	-23709.32	151.08	-75655.55
298	27	4	4.48	-398.99	-28562.73	183.08	-66860.14
299	11	2	11.18	-283.18	-18617.86	96.09	-88266.62
300	36	28	2.69	-459.12	-24296.97	376.11	-64554.79
301	21	12	5.38	-365.49	-22212.21	203.26	-76994.43
302	25	15	4.40	-406.57	-27588.33	230.39	-66225.86
303	13	15	8.46	-315.15	-24331.29	144.33	-74988.18
304	22	14	5.05	-374.73	-27525.18	197.90	-68350.93
305	14	16	7.79	-328.04	-25094.14	158.15	-75278.76
306	15	23	6.80	-353.82	-25772.51	183.05	-70448.88
307	18	17	6.00	-358.82	-25461.50	186.02	-73211.92
308	23	14	4.83	-378.74	-27123.65	193.34	-68775.88
309	12	8	9.75	-281.89	-18955.95	127.28	-85708.14
310	43	10	2.67	-456.34	-21188.19	351.30	-70717.40
311	22	7	5.36	-382.54	-20304.83	188.82	-77968.77
312	26	22	3.96	-421.30	-21409.40	280.99	-73901.73
313	24	10	4.79	-394.27	-24726.63	207.10	-71135.62
314	21	5	5.71	-369.66	-22755.31	165.74	-76586.64
315	23	15	4.78	-389.26	-25329.30	207.43	-69714.52
316	28	3	4.36	-395.43	-25199.36	197.13	-72226.68
317	21	5	5.71	-369.40	-23062.06	159.97	-76125.34
318	20	7	5.90	-365.03	-24799.91	160.38	-74093.24
319	20	5	6.00	-353.53	-19141.64	171.82	-84470.86
320	38	15	2.89	-450.27	-22698.35	343.26	-67981.92
321	26	11	4.38	-396.10	-21877.52	238.25	-75246.89
322	29	10	3.97	-416.55	-26209.01	247.67	-68945.44
323	18	9	6.44	-339.60	-26217.96	163.88	-74839.11
324	27	7	4.37	-401.47	-27590.60	219.97	-69530.05
325	18	5	6.67	-326.58	-27257.97	141.00	-72359.49
326	26	7	4.54	-390.46	-27606.00	210.79	-71778.34
327	24	7	4.92	-370.99	-28735.00	173.68	-68086.82
328	26	3	4.69	-369.68	-26213.81	182.06	-73638.02
329	21	5	5.71	-352.80	-19666.41	179.68	-83506.50
330	36	28	2.69	-459.91	-25195.67	374.99	-64046.93
331	20	7	5.90	-349.06	-22741.04	179.79	-77657.85
332	25	13	4.48	-399.22	-25950.51	203.69	-70013.94
333	29	11	3.93	-413.15	-25975.04	243.90	-69332.90
334	22	7	5.36	-362.11	-25772.28	169.50	-73500.92
335	26	15	4.23	-409.02	-27072.09	235.65	-66330.64
336	23	5	5.22	-365.97	-26020.21	169.06	-72832.65
337	25	11	4.56	-384.74	-26806.75	209.37	-68692.94
338	25	13	4.48	-388.35	-28231.88	199.05	-67636.68
339	19	8	6.16	-345.31	-22742.48	167.78	-79311.69
340	35	22	2.94	-450.27	-25091.06	357.83	-65935.02
341	17	10	6.76	-290.71	-24224.07	169.67	-78105.60
342	24	11	4.75	-378.85	-25462.85	206.03	-71788.19
343	20	13	5.60	-335.30	-22963.04	167.77	-76184.06
344	31	15	3.55	-417.99	-28097.42	252.39	-64517.40
345	14	12	8.07	-278.69	-24253.35	137.16	-75862.45
346	23	26	4.30	-420.82	-29854.03	243.66	-62112.82
347	17	12	6.65	-296.21	-26599.79	134.53	-71034.17
348	23	24	4.39	-406.87	-30013.05	237.74	-62383.03
349	21	14	5.29	-342.26	-21759.36	215.42	-80471.01
350	28	23	3.64	-434.45	-23413.34	323.31	-70178.83
351	26	20	4.04	-413.22	-27006.32	254.04	-65978.97
352	21	11	5.43	-366.99	-25005.76	184.86	-72904.15
353	18	8	6.50	-353.17	-27933.61	155.18	-71198.22
354	15	4	8.07	-321.71	-26501.30	122.67	-74865.75
355	25	4	4.84	-392.68	-29996.78	173.89	-68274.89
356	16	4	7.56	-318.50	-25703.90	129.22	-74923.64
357	21	6	5.67	-370.73	-28315.12	161.21	-70834.34
358	18	4	6.72	-348.62	-28838.31	133.21	-70154.58
359	16	5	7.50	-327.22	-19880.03	144.38	-85573.59
360	37	21	2.81	-455.47	-24921.39	349.30	-65230.09
361	27	7	4.37	-375.29	-25021.30	206.63	-73147.42
362	27	11	4.22	-405.36	-26319.38	239.69	-70219.87
363	16	7	7.38	-298.29	-24884.95	129.11	-76097.49
364	23	5	5.22	-368.37	-27940.62	178.50	-70484.56
365	13	2	9.46	-310.22	-26269.85	102.13	-76498.21
366	19	9	6.11	-353.27	-26239.02	161.06	-73409.98
367	30	8	3.90	-414.03	-28635.19	214.68	-66250.62
368	13	5	9.23	-296.30	-29171.44	109.26	-73584.04
369	20	1	6.20	-354.20	-19207.46	161.52	-85595.69
370	36	16	3.03	-446.57	-25746.08	322.48	-64109.72
371	17	9	6.82	-342.19	-23740.47	155.97	-77321.20
372	26	5	4.62	-403.91	-23238.73	217.01	-73689.90
373	22	6	5.41	-366.90	-23469.16	182.06	-76832.25
374	23	4	5.26	-385.20	-23035.52	185.29	-76374.87
375	24	3	5.08	-373.11	-24508.41	177.65	-73828.60
376	23	8	5.09	-382.68	-23175.56	201.55	-75384.32
377	22	9	5.27	-376.82	-24562.07	190.10	-72770.03
378	24	5	5.00	-391.04	-22671.10	202.43	-76803.20
379	21	12	5.38	-386.43	-20270.06	221.27	-81667.84
380	37	13	3.03	-447.67	-24857.74	313.32	-67670.55
381	27	12	4.19	-403.62	-23335.09	242.72	-73341.58
382	24	7	4.92	-370.50	-23390.91	198.75	-74414.71
383	30	6	3.97	-405.54	-24128.46	223.65	-73030.28
384	22	12	5.14	-371.81	-25021.83	194.86	-71767.17
385	21	7	5.62	-331.35	-24034.09	175.08	-74662.56
386	34	12	3.32	-433.29	-27818.44	263.65	-63416.23
387	28	7	4.21	-406.59	-27761.57	199.35	-67863.59
388	27	3	4.52	-379.10	-27136.28	187.73	-70851.75
389	24	14	4.62	-398.00	-22253.62	238.60	-76350.97
390	30	14	3.70	-407.17	-24535.27	279.76	-71353.07
391	20	20	5.25	-383.67	-25105.84	223.96	-69624.20
392	25	9	4.64	-386.91	-26791.70	203.07	-71145.65
393	19	16	5.74	-361.64	-27120.54	190.72	-70690.79
394	14	6	8.50	-292.57	-26935.09	113.58	-75495.76
395	18	18	5.94	-351.70	-28760.32	198.66	-68605.73
396	15	11	7.60	-323.85	-29126.23	134.44	-71020.92
397	17	3	7.18	-334.97	-26103.11	126.29	-75217.49
398	29	17	3.72	-420.25	-28164.50	245.37	-65142.72
399	12	7	9.83	-302.49	-21147.36	126.38	-84605.03
400	37	27	2.65	-462.11	-25122.44	382.91	-61866.36
401	30	16	3.63	-406.14	-25815.76	251.35	-67786.73
402	23	16	4.74	-392.99	-27048.74	213.38	-67012.22
403	26	18	4.12	-391.12	-29194.63	216.97	-64788.60
404	21	14	5.29	-349.56	-28902.94	178.27	-68747.20
405	14	9	8.29	-244.23	-27271.35	127.59	-76390.74
406	33	43	2.48	-466.86	-32640.34	325.06	-49855.74
407	17	11	6.71	-346.94	-29702.43	153.06	-68352.11
408	12	10	9.58	-302.17	-31253.97	107.91	-69091.67
409	32	24	3.16	-445.08	-27286.68	319.54	-65854.16
410	29	27	3.38	-435.60	-27749.31	317.19	-62838.38
411	27	19	3.93	-406.01	-30760.77	218.69	-61241.39
412	13	10	8.85	-268.72	-26547.30	126.80	-74524.70
413	29	51	2.55	-468.47	-32333.74	342.45	-49885.48
414	14	6	8.50	-277.49	-27840.70	112.38	-73800.66
415	23	19	4.61	-365.59	-31921.38	189.71	-58642.02
416	31	13	3.61	-417.22	-32764.07	220.45	-59694.14
417	7	6	17.00	-148.62	-25363.20	65.18	-81300.43
418	37	37	2.38	-470.66	-33555.36	316.12	-48471.17
419	15	18	7.13	-348.59	-24131.68	192.96	-76963.72
420	21	21	4.95	-376.62	-24690.94	250.44	-71119.34
421	32	41	2.62	-464.37	-30544.46	346.70	-53436.18
422	22	22	4.68	-397.51	-28176.69	219.67	-67564.48
423	15	1	8.27	-303.81	-31110.41	95.02	-68433.07
424	38	16	2.87	-449.18	-32292.24	268.51	-56408.66
425	7	9	16.57	-162.46	-28731.01	73.42	-76608.39
426	8	12	14.12	-149.02	-28169.44	90.72	-75747.14
427	29	61	2.21	-477.71	-33213.56	348.95	-46384.59
428	5	2	24.60	-74.36	-27484.27	43.66	-82165.48
429	12	19	8.83	-319.78	-21196.80	172.33	-81814.42
430	32	29	3.00	-448.73	-21760.40	384.67	-71484.30
431	25	8	4.68	-401.13	-27084.88	211.00	-68825.03
432	22	4	5.50	-376.52	-25044.36	173.66	-74837.74
433	22	6	5.41	-383.42	-24827.74	183.17	-74565.84
434	18	6	6.61	-359.00	-25962.21	136.75	-73689.99
435	19	8	6.16	-363.13	-25109.83	157.35	-73841.46
436	25	9	4.64	-401.69	-25776.30	202.59	-71188.01
437	14	9	8.29	-334.52	-27269.88	121.15	-72623.77
438	19	8	6.16	-367.67	-26356.12	155.08	-72809.95
439	24	5	5.00	-389.74	-20452.79	208.77	-82082.65
440	33	22	3.12	-445.91	-25252.24	333.71	-65486.57
441	32	6	3.72	-413.67	-27138.01	240.84	-68641.81
442	23	15	4.78	-388.30	-28883.59	205.03	-67306.39
443	15	1	8.27	-319.27	-29198.33	103.81	-71778.94
444	21	25	4.76	-397.79	-30004.96	230.77	-64876.47
445	17	10	6.76	-292.02	-30124.93	146.03	-70088.07
446	14	17	7.71	-288.25	-30667.45	146.20	-68056.46
447	10	6	11.90	-129.84	-24607.27	81.69	-82242.09
448	26	57	2.62	-467.96	-32656.12	350.56	-48416.47
449	5	1	24.80	-63.66	-18021.94	43.31	-93004.78
450	41	32	2.27	-474.25	-24290.84	456.30	-62656.46
451	23	5	5.22	-382.05	-23277.57	182.22	-73766.62
452	33	17	3.27	-439.96	-26731.93	274.07	-65653.05
453	19	3	6.42	-343.17	-25324.88	144.88	-74373.40
454	23	9	5.04	-365.45	-26690.97	186.96	-69303.94
455	19	7	6.21	-347.49	-27194.95	159.38	-72174.23
456	26	24	3.88	-417.07	-28446.14	247.55	-62851.58
457	16	8	7.31	-313.09	-29014.05	131.32	-71563.74
458	12	13	9.33	-313.37	-30178.51	127.99	-70594.15
459	15	9	7.73	-312.23	-19151.81	162.67	-87013.54
460	32	14	3.47	-434.70	-21993.01	288.12	-71441.76
461	30	12	3.77	-418.84	-25711.97	257.91	-68365.59
462	20	8	5.85	-376.13	-25380.94	183.47	-74418.29
463	29	8	4.03	-407.28	-25490.95	228.88	-69620.43
464	18	9	6.44	-343.15	-23478.27	164.59	-77084.61
465	29	18	3.69	-415.63	-24654.45	259.89	-70555.14
466	26	15	4.23	-408.05	-27513.70	237.87	-66824.51
467	16	6	7.44	-325.72	-27437.45	129.81	-71917.14
468	29	5	4.14	-413.64	-29804.66	203.23	-65595.70
469	9	3	13.56	-260.86	-17507.13	84.18	-89643.58
470	34	34	2.68	-461.42	-23776.62	400.23	-64339.79
471	21	9	5.52	-358.01	-25177.93	179.16	-73109.08
472	18	4	6.72	-347.44	-23921.65	156.74	-76941.25
473	16	15	6.88	-330.76	-22621.48	183.72	-78453.20
474	28	10	4.11	-407.80	-26878.55	217.16	-67895.56
475	16	10	7.19	-327.99	-26853.58	135.44	-71881.66
476	13	10	8.85	-285.67	-23844.83	115.84	-77209.55
477	22	4	5.50	-373.19	-26376.40	166.87	-73345.21
478	13	8	9.00	-295.03	-25227.93	121.31	-75868.31
479	24	1	5.17	-380.96	-19745.13	186.71	-84274.53
480	36	26	2.75	-457.21	-25519.91	351.30	-62742.46
481	25	9	4.64	-376.72	-26223.53	211.04	-70623.09
482	16	16	6.81	-287.43	-24644.44	178.70	-76098.75
483	21	25	4.76	-345.04	-24721.71	245.37	-70205.88
484	32	23	3.19	-433.16	-27799.62	286.85	-64524.69
485	22	16	4.95	-379.52	-29753.65	203.98	-65185.43
486	22	3	5.55	-370.02	-28216.06	166.51	-70654.42
487	24	9	4.83	-376.53	-27468.72	176.16	-68708.95
488	28	8	4.18	-402.05	-28677.04	206.54	-65972.56
489	29	15	3.79	-423.52	-26192.91	278.68	-71081.79
490	22	11	5.18	-348.49	-24330.02	206.19	-74301.29
491	30	38	2.90	-452.45	-28793.15	358.60	-58251.49
492	17	8	6.88	-343.48	-29410.10	146.18	-70120.47
493	26	14	4.27	-411.03	-29941.47	217.34	-62812.89
494	15	5	8.00	-301.95	-29305.90	119.11	-71640.42
495	11	14	10.09	-209.47	-26750.54	109.00	-77658.70
496	28	39	3.07	-444.39	-31555.72	308.58	-53764.10
497	21	9	5.52	-362.64	-33456.91	155.22	-63428.07
498	17	4	7.12	-334.13	-33678.11	123.14	-65826.54
499	20	20	5.25	-386.53	-25171.28	229.11	-73976.54
500	36	25	2.78	-452.61	-27738.24	353.98	-62108.84
501	23	17	4.70	-390.41	-26341.65	212.56	-68890.20
502	20	13	5.60	-337.75	-27679.06	180.72	-70015.48
503	11	7	10.73	-228.74	-27886.56	92.13	-76016.68
504	31	33	2.97	-451.73	-31352.26	289.88	-55638.40
505	15	15	7.33	-338.50	-30175.10	150.86	-67953.50
506	18	24	5.61	-367.29	-31872.88	193.99	-60304.40
507	19	7	6.21	-330.60	-33328.41	134.35	-65342.89
508	9	5	13.33	-253.42	-30564.34	83.72	-73664.80
509	15	16	7.27	-294.66	-21973.71	170.39	-77347.35
510	36	24	2.81	-455.65	-25720.55	365.33	-64668.70
511	17	9	6.82	-307.02	-23235.80	155.26	-78539.90
512	18	19	5.89	-360.32	-26075.63	203.53	-70266.68
513	26	15	4.23	-395.97	-25690.06	231.40	-70005.33
514	14	8	8.36	-289.33	-27938.66	120.63	-72881.89
515	18	9	6.44	-329.04	-27909.14	160.13	-72020.82
516	17	5	7.06	-238.46	-30147.03	123.82	-71623.14
517	11	6	10.82	-242.23	-29682.01	91.63	-73631.19
518	13	21	8.00	-341.28	-29283.04	152.55	-67048.67
519	19	18	5.63	-387.91	-23496.53	225.63	-76082.91
520	35	14	3.17	-440.58	-25785.29	318.80	-64953.45
521	29	17	3.72	-413.73	-27149.46	256.65	-66280.82
522	15	8	7.80	-315.11	-26645.88	128.30	-73733.81
523	25	7	4.72	-393.93	-28304.97	195.78	-68262.05
524	15	6	7.93	-322.30	-27009.37	120.13	-74425.96
525	26	3	4.69	-393.78	-27963.77	180.36	-68812.25
526	14	6	8.50	-330.46	-28524.52	117.92	-72327.70
527	17	5	7.06	-342.80	-29107.02	140.41	-70604.34
528	22	3	5.55	-382.70	-30186.85	149.31	-67331.71
529	9	5	13.33	-249.27	-16991.13	87.01	-90008.71
530	38	33	2.42	-469.16	-24562.02	440.56	-63459.54
531	24	6	4.96	-366.58	-21096.27	199.96	-79362.49
532	23	16	4.74	-395.05	-24954.76	225.61	-71368.21
533	24	9	4.83	-381.27	-23974.64	193.90	-74063.06
534	22	11	5.18	-379.19	-25309.66	191.95	-70972.90
535	22	8	5.32	-378.03	-24761.72	194.66	-74438.57
536	23	5	5.22	-370.43	-26038.42	158.51	-71457.39
537	26	5	4.62	-388.76	-26097.13	193.67	-71258.06
538	22	4	5.50	-367.61	-25495.37	157.56	-72686.93
539	19	8	6.16	-363.18	-17139.77	188.31	-85972.25
540	36	28	2.69	-460.20	-24151.38	401.03	-64931.55
541	24	10	4.79	-366.85	-25987.18	197.19	-69994.25
542	17	9	6.82	-332.41	-24398.83	155.60	-75516.41
543	31	18	3.45	-435.17	-28272.41	272.86	-64539.37
544	30	1	4.13	-411.34	-27648.39	196.92	-69873.07
545	22	4	5.50	-343.00	-26012.58	164.14	-73023.24
546	28	11	4.07	-413.61	-28981.86	224.85	-65741.06
547	19	7	6.21	-331.23	-29612.69	160.29	-69969.53
548	16	2	7.69	-235.51	-22752.04	117.24	-81546.62
549	28	47	2.79	-461.20	-27975.29	407.15	-59933.52
550	23	16	4.74	-380.79	-28026.00	201.06	-65657.85
551	17	10	6.76	-287.25	-30128.18	160.30	-69711.84
552	8	5	15.00	-190.69	-31820.54	71.89	-73120.60
553	12	13	9.33	-291.78	-32507.89	118.88	-68968.43
554	10	2	12.30	-230.49	-31924.98	72.86	-71367.42
555	17	6	7.00	-307.27	-33345.31	130.69	-66707.00
556	10	4	12.10	-264.81	-31178.62	81.92	-71744.26
557	10	3	12.20	-227.94	-30509.74	79.43	-73353.34
558	8	7	14.75	-158.25	-24955.80	67.44	-80234.99
559	32	51	2.31	-474.13	-29732.65	438.66	-55558.74
560	17	9	6.82	-266.71	-26746.94	151.08	-73430.97
561	25	23	4.08	-390.57	-29577.02	220.94	-61562.11
562	13	12	8.69	-295.81	-30193.64	131.57	-71017.90
563	23	21	4.52	-394.62	-32374.82	191.41	-58604.32
564	7	8	16.71	-121.67	-28763.26	73.14	-76139.88
565	29	60	2.24	-475.52	-33938.21	345.69	-45158.40
566	8	5	15.00	-221.80	-27416.16	71.24	-77822.66
567	26	19	4.08	-393.28	-34651.92	200.11	-56809.53
568	7	9	16.57	-195.10	-33445.91	69.02	-68082.40
569	10	15	11.00	-292.96	-22068.59	143.05	-81859.66
570	30	39	2.87	-457.79	-27404.02	386.92	-57565.80
571	24	20	4.38	-401.85	-27097.17	243.25	-66998.06
572	35	8	3.34	-436.89	-30293.62	241.36	-61486.68
573	10	1	12.40	-251.52	-26575.45	75.35	-77609.22
574	34	30	2.79	-455.20	-30301.34	300.25	-55234.92
575	14	6	8.50	-291.64	-29968.04	110.89	-71976.06
576	27	18	3.96	-422.48	-32646.22	211.04	-58850.68
577	17	6	7.00	-331.84	-33768.92	128.45	-65590.90
578	15	6	7.93	-316.50	-33293.79	113.73	-66717.72
579	21	2	5.86	-359.88	-21105.39	174.39	-82731.44
580	29	10	3.97	-413.96	-20576.74	272.96	-74298.02
581	33	26	3.00	-447.95	-27120.36	342.60	-62129.82
582	23	19	4.61	-391.63	-25845.59	229.23	-68190.16
583	11	10	10.45	-263.28	-27910.42	115.43	-74912.24
584	35	28	2.77	-449.63	-31616.59	309.48	-55814.49
585	13	7	9.08	-294.01	-28160.97	107.14	-72867.29
586	24	22	4.29	-409.80	-31849.17	224.30	-59888.09
587	16	8	7.31	-327.28	-29552.69	138.77	-70004.73
588	17	10	6.76	-349.19	-29594.64	145.85	-69748.22
589	15	4	8.07	-280.56	-18800.81	132.72	-87650.62
590	38	23	2.68	-458.42	-22281.84	397.51	-68237.41
591	24	10	4.79	-377.65	-23270.07	207.08	-73740.95
592	24	21	4.33	-404.31	-27189.56	230.18	-66953.49
593	20	14	5.55	-376.10	-27239.11	194.09	-68946.19
594	19	8	6.16	-350.45	-27216.83	152.88	-70583.61
595	17	8	6.88	-352.23	-27464.88	150.00	-71138.53
596	23	6	5.17	-379.38	-27635.84	162.02	-69331.13
597	19	9	6.11	-357.15	-26894.79	171.38	-71258.99
598	18	4	6.72	-332.39	-27181.81	129.61	-72985.36
599	15	14	7.40	-340.22	-21063.13	184.54	-80338.72
600	28	26	3.54	-436.37	-24828.52	318.58	-66953.80
601	21	16	5.19	-349.86	-27180.40	207.28	-69202.93
602	32	33	2.88	-449.27	-31540.95	319.35	-55739.71
603	12	7	9.83	-258.70	-28940.60	105.77	-73463.26
604	16	24	6.31	-330.56	-29088.74	186.37	-67026.08
605	23	17	4.70	-386.28	-31490.80	203.31	-62674.08
606	21	15	5.24	-369.42	-32711.63	177.55	-63931.54
607	20	4	6.05	-347.03	-31403.20	133.63	-67787.79
608	14	5	8.57	-242.96	-35521.44	93.48	-65268.30
609	17	6	7.00	-315.31	-23563.32	157.06	-80157.62
610	42	26	2.36	-469.57	-27255.24	389.27	-58186.14
611	16	10	7.19	-333.64	-25365.70	144.40	-73301.69
612	35	23	2.91	-442.59	-29693.32	302.06	-60432.14
613	13	18	8.23	-311.45	-26598.72	148.23	-70890.47
614	26	21	4.00	-421.31	-31245.93	233.85	-61127.82
615	21	7	5.62	-350.11	-27917.70	151.19	-68308.06
616	25	16	4.36	-403.10	-30689.51	210.72	-62608.62
617	11	6	10.82	-248.07	-26258.06	91.88	-75871.68
618	26	19	4.08	-418.18	-30428.85	214.25	-59204.32
619	16	12	7.06	-338.62	-24468.13	180.29	-77122.65
620	35	40	2.43	-468.06	-27503.16	408.99	-58723.36
621	26	19	4.08	-407.75	-28014.46	237.37	-63901.33
622	12	13	9.33	-281.09	-28990.21	121.89	-70546.93
623	40	15	2.75	-456.85	-32841.79	284.81	-55283.27
624	15	12	7.53	-317.88	-31405.43	134.61	-68253.41
625	6	6	19.83	-191.61	-21546.34	59.63	-85314.77
626	27	15	4.07	-406.01	-33460.89	198.26	-56204.25
627	24	23	4.25	-395.33	-32199.64	211.84	-61243.01
628	6	2	20.50	-119.64	-26825.00	40.85	-81329.71
629	34	52	2.15	-478.41	-31457.75	439.99	-50815.56
630	5	3	24.40	-95.40	-28058.36	49.81	-81606.59
631	20	85	2.00	-481.87	-33409.94	411.18	-44193.92
632	7	17	15.43	-250.40	-31976.75	116.04	-69005.95
633	15	3	8.13	-203.90	-37169.73	87.58	-65211.57
634	17	44	4.76	-410.59	-34640.57	232.89	-54046.17
635	13	27	7.54	-340.78	-33880.71	182.67	-62751.76
636	5	3	24.40	-194.98	-23187.99	50.18	-84213.29
637	37	21	2.81	-456.85	-36820.68	223.36	-48238.80
638	10	24	10.10	-302.74	-34642.93	162.55	-64056.11
639	6	2	20.50	-124.26	-16911.60	57.59	-92168.10
640	43	28	2.26	-473.44	-26860.05	427.90	-59904.95
641	9	11	12.67	-239.87	-24515.08	99.42	-78014.00
642	27	7	4.37	-382.22	-28418.39	191.83	-67777.14
643	21	12	5.38	-351.71	-27725.86	178.45	-70671.85
644	19	5	6.32	-332.81	-28996.79	137.81	-69596.73
645	18	11	6.33	-354.36	-28272.12	178.97	-70820.99
646	13	9	8.92	-299.54	-27654.28	122.15	-73587.70
647	17	14	6.53	-360.32	-29330.05	174.39	-69405.22
648	6	6	19.83	-217.86	-26302.41	63.48	-79149.84
649	22	15	5.00	-374.93	-23054.87	222.30	-75914.41
650	36	9	3.22	-439.01	-23246.91	301.16	-70449.45
651	27	5	4.44	-395.92	-22460.95	210.74	-75658.02
652	21	12	5.38	-386.37	-24401.92	194.88	-73332.74
653	26	8	4.50	-391.65	-27322.84	207.13	-68134.09
654	22	3	5.55	-364.32	-25769.37	160.23	-74413.36
655	21	7	5.62	-369.51	-26154.50	177.26	-71844.93
656	22	7	5.36	-363.74	-29662.16	173.47	-68385.87
657	17	2	7.24	-333.51	-28775.46	124.82	-73193.08
658	19	4	6.37	-349.08	-29381.84	142.50	-70933.27
659	20	2	6.15	-334.04	-22511.86	159.24	-82067.20
660	38	7	3.11	-440.36	-21671.61	309.68	-73128.46
661	22	13	5.09	-375.21	-22835.09	209.26	-75649.74
662	26	9	4.46	-398.83	-25066.53	224.50	-71587.46
663	27	9	4.30	-399.86	-27189.27	212.37	-68594.07
664	21	8	5.57	-376.91	-24900.09	175.64	-74872.10
665	22	4	5.50	-364.01	-24423.65	163.22	-74198.33
666	29	8	4.03	-415.66	-26633.73	237.33	-69620.82
667	19	2	6.47	-345.17	-22881.02	144.73	-78480.55
668	22	16	4.95	-398.32	-28363.27	201.18	-66650.22
669	16	1	7.75	-328.33	-18038.62	127.62	-87695.45
670	41	21	2.54	-465.12	-24544.94	391.62	-64424.50
671	26	7	4.54	-385.37	-23726.22	196.78	-74955.39
672	24	9	4.83	-369.65	-26634.93	203.35	-70131.25
673	16	1	7.75	-319.50	-25489.21	119.60	-77702.88
674	23	0	5.43	-372.75	-26833.02	159.78	-73234.54
675	19	5	6.32	-354.12	-26991.66	150.36	-73078.99
676	22	1	5.64	-360.67	-26549.99	152.76	-74698.73
677	21	3	5.81	-370.84	-29281.90	151.41	-70280.56
678	18	3	6.78	-353.53	-27023.05	136.16	-73850.41
679	19	6	6.26	-343.49	-20655.47	167.06	-84315.86
680	38	21	2.74	-457.83	-22077.84	366.54	-69258.77
681	21	10	5.48	-371.30	-22239.88	194.99	-75039.92
682	23	14	4.83	-390.87	-22216.99	226.70	-74619.49
683	27	8	4.33	-392.33	-23112.34	212.47	-74069.39
684	26	9	4.46	-400.34	-24780.41	214.07	-72893.64
685	21	8	5.57	-368.19	-25310.09	157.97	-73583.14
686	27	2	4.56	-390.34	-27420.95	186.87	-70150.39
687	17	4	7.12	-344.08	-23779.18	127.61	-76544.53
688	21	6	5.67	-366.39	-25643.43	163.87	-72877.37
689	23	3	5.30	-365.65	-19224.69	188.23	-84208.60
690	35	25	2.86	-455.24	-20716.35	390.89	-71768.61
691	27	7	4.37	-401.25	-20335.14	221.51	-76712.49
692	30	7	3.93	-416.64	-24893.91	224.85	-69521.99
693	28	2	4.39	-400.60	-22924.19	207.22	-75574.94
694	29	5	4.14	-411.83	-25305.31	222.48	-70815.40
695	22	1	5.64	-370.63	-23313.01	156.60	-76189.59
696	27	4	4.48	-403.91	-23256.10	203.51	-75414.81
697	23	12	4.91	-392.41	-24038.70	217.35	-72409.67
698	29	3	4.21	-406.57	-25157.20	210.41	-71178.70
699	24	5	5.00	-388.80	-21644.23	203.49	-79044.69
700	39	9	2.97	-446.18	-21614.82	328.62	-73108.46
701	26	8	4.50	-348.47	-23508.06	199.40	-72144.16
702	29	13	3.86	-410.66	-25951.69	239.88	-68958.97
703	24	18	4.46	-370.13	-27220.22	230.45	-69542.06
704	36	10	3.19	-426.32	-28561.22	255.38	-63500.43
705	13	7	9.08	-255.70	-26956.63	110.74	-77058.09
706	26	41	3.23	-444.70	-30233.55	310.27	-56422.00
707	16	0	7.81	-290.06	-29409.50	108.18	-73351.14
708	13	5	9.23	-267.35	-26407.00	104.08	-76022.16
709	30	27	3.27	-436.64	-25867.35	342.65	-67577.89
710	22	22	4.68	-351.35	-26135.94	229.53	-69088.71
711	38	15	2.89	-447.57	-30380.30	275.23	-58553.01
712	15	12	7.53	-328.82	-29392.10	147.58	-69340.59
713	16	7	7.38	-328.39	-31372.29	144.73	-68314.94
714	25	8	4.68	-390.70	-32087.75	170.03	-62016.70
715	12	1	10.33	-247.72	-29529.69	87.96	-75168.22
716	19	11	6.00	-305.75	-26192.91	144.38	-72892.18
717	26	22	3.96	-378.52	-32092.23	204.54	-60394.12
718	9	6	13.22	-157.52	-23594.96	84.38	-82291.72
719	21	52	3.48	-431.85	-25586.69	398.71	-65223.48
720	23	4	5.26	-377.58	-22975.06	183.82	-75609.56
721	19	13	5.89	-352.45	-24532.99	192.72	-72164.98
722	19	7	6.21	-338.94	-24088.13	150.55	-77368.82
723	22	10	5.23	-372.09	-26139.43	177.04	-69947.31
724	17	9	6.82	-359.10	-26940.36	153.22	-73373.61
725	14	3	8.71	-320.92	-24965.34	118.24	-77658.67
726	14	6	8.50	-310.77	-24953.88	123.43	-77152.21
727	17	5	7.06	-288.22	-26019.34	125.28	-75190.57
728	22	2	5.59	-366.00	-27222.44	156.65	-73736.80
729	18	3	6.78	-350.16	-18514.46	154.33	-85726.53
730	31	23	3.29	-443.58	-23756.48	347.29	-67834.34
731	24	4	5.04	-361.41	-21677.56	183.43	-77576.26
732	29	16	3.76	-425.70	-25197.95	273.89	-68521.74
733	23	3	5.30	-385.27	-24021.08	180.64	-76181.25
734	29	12	3.90	-425.12	-26249.87	256.84	-68813.80
735	20	1	6.20	-353.86	-25804.38	139.14	-73593.95
736	27	9	4.30	-403.83	-23713.01	241.22	-73133.43
737	25	7	4.72	-381.43	-25315.12	196.44	-72015.83
738	21	10	5.48	-376.77	-27496.36	188.82	-71166.83
739	25	3	4.88	-385.57	-22030.12	200.35	-80118.09
740	22	11	5.18	-388.09	-23590.46	209.81	-72386.09
741	19	10	6.05	-348.83	-23867.82	176.18	-75976.60
742	19	6	6.26	-358.12	-23346.62	168.93	-75671.56
743	20	5	6.00	-367.67	-24477.61	170.88	-75412.77
744	12	12	9.42	-301.08	-23643.94	135.68	-76882.24
745	19	7	6.21	-372.67	-24576.33	162.55	-73284.57
746	12	14	9.25	-306.01	-22755.30	141.17	-78660.27
747	25	4	4.84	-392.78	-25762.52	183.58	-71907.97
748	13	11	8.77	-317.08	-23337.56	141.33	-78122.22
749	19	3	6.42	-358.91	-18628.04	161.04	-86246.94
750	35	17	3.09	-449.11	-23493.11	339.68	-68257.85
751	26	12	4.35	-389.44	-21587.79	234.48	-76124.30
752	24	16	4.54	-388.46	-24825.65	231.27	-70755.51
753	22	12	5.14	-373.37	-24725.90	190.12	-72916.52
754	24	10	4.79	-372.57	-25377.17	203.47	-72006.53
755	30	13	3.73	-423.52	-27863.12	233.26	-65663.54
756	21	5	5.71	-360.02	-24944.74	169.68	-75379.94
757	17	16	6.41	-343.38	-27128.45	171.05	-71981.05
758	22	10	5.23	-375.86	-26482.07	192.84	-71215.05
759	21	11	5.43	-366.13	-20457.07	200.86	-80604.53
760	29	32	3.21	-446.25	-24230.94	345.52	-66084.08
761	30	10	3.83	-406.33	-28292.82	235.28	-65716.38
762	20	14	5.55	-372.55	-24789.69	185.80	-73981.95
763	23	10	5.00	-379.02	-28564.66	172.55	-68574.41
764	23	16	4.74	-396.58	-31444.05	203.84	-62246.16
765	21	2	5.86	-328.28	-31023.33	137.03	-69035.47
766	14	1	8.86	-295.60	-29619.68	95.87	-71369.43
767	22	12	5.14	-372.07	-30373.87	176.67	-66870.76
768	17	2	7.24	-325.55	-29759.96	109.96	-71431.29
769	23	4	5.26	-374.79	-20632.74	191.67	-82234.24
770	32	19	3.31	-432.13	-21632.98	315.62	-72615.41
771	31	10	3.71	-418.86	-24387.00	257.32	-70482.02
772	24	11	4.75	-390.68	-21556.43	214.45	-76238.99
773	22	10	5.23	-381.83	-26274.22	196.97	-69778.01
774	19	7	6.21	-344.46	-25445.07	147.40	-74655.95
775	17	4	7.12	-329.72	-25023.73	139.28	-76654.01
776	23	7	5.13	-378.20	-24886.98	179.84	-72987.35
777	29	8	4.03	-410.80	-27000.87	228.13	-68045.95
778	21	2	5.86	-346.01	-29066.04	147.37	-71103.05
779	21	1	5.90	-352.75	-19112.27	163.24	-84690.52
780	31	31	3.03	-449.14	-25497.51	379.54	-63778.92
781	28	9	4.14	-402.28	-24373.73	224.23	-72853.05
782	28	7	4.21	-392.28	-26865.75	205.51	-69861.29
783	17	9	6.82	-275.04	-24346.35	144.33	-74649.82
784	41	23	2.49	-465.00	-31721.49	330.82	-54754.49
785	10	2	12.30	-281.18	-28576.75	77.71	-74422.58
786	17	3	7.18	-312.17	-29579.62	120.19	-70925.13
787	9	12	12.56	-255.98	-27635.34	108.18	-74146.37
788	20	17	5.40	-378.69	-29186.50	186.02	-66379.36
789	18	12	6.28	-366.43	-20814.46	201.48	-80639.96
790	39	32	2.38	-470.26	-28422.60	383.06	-57843.78
791	27	12	4.19	-403.95	-26326.88	237.88	-68503.22
792	25	8	4.68	-380.89	-28321.06	194.71	-69042.49
793	30	5	4.00	-417.69	-30364.52	205.87	-62569.24
794	18	8	6.50	-348.76	-29153.74	146.59	-71036.24
795	20	3	6.10	-343.42	-30373.66	148.17	-69587.54
796	25	4	4.84	-372.15	-30119.07	171.53	-67411.39
797	16	4	7.56	-282.67	-28559.39	122.49	-73286.17
798	18	16	6.06	-326.93	-27289.13	163.45	-69110.75
799	18	26	5.50	-385.66	-25074.74	252.64	-73400.90
800	35	21	2.97	-446.54	-25736.25	329.44	-64591.96
801	31	9	3.74	-409.93	-25690.51	253.70	-68943.86
802	23	8	5.09	-332.21	-24933.56	184.06	-73424.57
803	13	13	8.62	-289.58	-25379.13	130.96	-74490.58
804	29	38	3.00	-455.02	-31595.37	317.54	-54032.78
805	13	3	9.38	-268.46	-26366.76	95.57	-75681.01
806	15	16	7.27	-311.10	-28322.65	150.58	-69173.69
807	29	34	3.14	-435.49	-30363.26	268.38	-57418.94
808	17	13	6.59	-334.38	-30650.64	161.83	-66459.27
809	20	16	5.45	-361.43	-21751.35	207.86	-77442.65
810	31	12	3.65	-425.04	-23088.74	278.17	-71595.10
811	26	23	3.92	-414.10	-25005.97	277.38	-68744.42
812	13	12	8.69	-302.61	-24513.78	150.49	-75362.69
813	17	18	6.29	-363.70	-27156.31	198.22	-69320.96
814	17	3	7.18	-319.52	-26359.07	122.28	-76135.74
815	21	5	5.71	-336.17	-24996.89	156.09	-74742.55
816	35	4	3.46	-428.41	-29447.14	238.37	-62140.24
817	14	4	8.64	-268.03	-25947.05	105.66	-77055.74
818	18	17	6.00	-337.08	-27269.53	167.64	-68451.10
819	24	5	5.00	-354.66	-21038.09	208.03	-82425.66
820	37	25	2.70	-457.61	-25162.64	367.77	-63625.11
821	23	5	5.22	-384.33	-21480.30	182.26	-78171.09
822	29	12	3.90	-408.79	-26389.48	238.33	-69124.73
823	17	6	7.00	-348.18	-25562.33	143.78	-74395.16
824	29	12	3.90	-415.25	-26134.34	247.24	-70935.47
825	18	6	6.61	-347.88	-25876.46	152.00	-74387.47
826	22	4	5.50	-380.10	-24653.72	170.10	-75538.32
827	18	8	6.50	-353.87	-25630.51	152.08	-73543.00
828	21	10	5.48	-362.99	-24520.01	181.27	-73845.86
829	19	9	6.11	-366.20	-24085.10	193.03	-77031.72
830	33	17	3.27	-439.45	-22767.14	323.81	-69858.75
831	21	10	5.48	-337.11	-23081.34	181.35	-75766.56
832	33	10	3.48	-423.44	-26607.17	257.51	-66756.60
833	14	11	8.14	-265.19	-24676.18	137.50	-76260.35
834	23	21	4.52	-370.55	-26648.14	230.83	-68099.43
835	12	11	9.50	-248.94	-21423.31	129.79	-80507.11
836	32	33	2.88	-442.58	-29602.94	321.12	-58703.50
837	9	4	13.44	-194.59	-23518.61	77.14	-82204.22
838	27	29	3.56	-432.71	-27878.03	280.15	-63325.65
839	13	6	9.15	-242.49	-20282.71	132.73	-85124.10
840	35	23	2.91	-454.25	-23964.17	369.54	-66621.98
841	26	2	4.73	-390.14	-22915.16	180.97	-74156.60
842	24	6	4.96	-382.23	-23184.38	198.94	-75420.25
843	24	2	5.12	-383.91	-24951.20	170.96	-72982.98
844	15	13	7.47	-347.34	-24038.31	163.15	-74212.27
845	21	4	5.76	-374.98	-25640.36	157.25	-72484.71
846	17	2	7.24	-351.50	-25557.01	128.17	-74808.03
847	16	7	7.38	-349.43	-24166.14	150.65	-77143.91
848	25	3	4.88	-394.17	-26321.61	174.49	-70861.12
849	17	5	7.06	-355.58	-18072.15	162.01	-86901.16
850	34	29	2.82	-456.23	-24409.72	365.28	-65343.67
851	20	12	5.65	-349.22	-25806.80	184.26	-70591.03
852	23	8	5.09	-357.60	-29516.36	181.91	-67992.59
853	12	11	9.50	-263.37	-25584.18	113.51	-74628.64
854	26	15	4.23	-395.34	-29776.31	224.29	-64834.84
855	13	1	9.54	-227.65	-28059.08	92.72	-77385.28
856	9	8	13.00	-263.11	-27137.79	90.30	-75495.42
857	19	16	5.74	-328.02	-30085.62	170.62	-66231.23
858	7	8	16.71	-190.26	-29790.78	64.16	-73643.38
859	15	6	7.93	-223.74	-19487.34	137.50	-87901.25
860	39	23	2.62	-462.12	-23207.77	401.39	-66138.26
861	24	8	4.88	-347.00	-22700.56	190.33	-73975.46
862	28	16	3.89	-417.65	-27033.27	244.28	-66693.84
863	22	14	5.05	-383.55	-25079.34	215.39	-71937.90
864	26	9	4.46	-396.66	-25882.22	205.73	-71180.40
865	18	8	6.50	-357.96	-25850.07	151.62	-74501.85
866	25	15	4.40	-415.03	-28012.06	228.10	-66388.63
867	24	8	4.88	-389.91	-28024.54	186.07	-69986.34
868	22	3	5.55	-344.82	-27406.74	152.37	-71946.74
869	18	7	6.56	-305.50	-21052.73	164.41	-81106.68
870	35	18	3.06	-443.93	-24060.06	336.28	-68274.06
871	20	21	5.20	-364.09	-24507.74	226.82	-70531.36
872	27	11	4.22	-405.07	-28166.66	213.74	-67007.87
873	18	2	6.83	-314.88	-27757.34	126.38	-73632.55
874	17	11	6.71	-331.83	-26073.14	163.50	-73832.94
875	28	25	3.57	-432.39	-30017.75	258.62	-61022.71
876	26	9	4.46	-386.33	-29602.48	183.66	-65441.24
877	14	7	8.43	-286.65	-28803.81	120.81	-72954.00
878	25	23	4.08	-398.92	-29416.23	219.50	-63285.37
879	23	10	5.00	-395.19	-25677.56	222.70	-73976.65
880	18	21	5.78	-350.02	-23378.89	223.17	-72605.52
881	38	21	2.74	-457.83	-26293.83	359.55	-63677.89
882	22	9	5.27	-351.26	-26330.93	181.67	-71139.19
883	25	22	4.12	-403.09	-29316.98	236.50	-63067.94
884	21	16	5.19	-350.08	-27845.61	192.34	-68092.21
885	11	8	10.64	-286.86	-29015.31	109.34	-73019.15
886	30	17	3.60	-424.02	-32831.27	240.17	-58850.11
887	15	1	8.27	-300.40	-28828.16	103.41	-73785.82
888	34	19	3.12	-444.64	-33147.33	252.37	-54976.89
889	17	3	7.18	-331.16	-22657.90	144.84	-81326.43
890	25	13	4.48	-393.31	-23990.87	233.29	-71146.27
891	32	26	3.09	-437.81	-27349.61	309.30	-62545.82
892	18	14	6.17	-326.96	-26940.81	174.32	-70514.96
893	36	39	2.39	-470.95	-31714.47	336.05	-52921.04
894	19	15	5.79	-347.61	-31491.05	177.78	-64998.49
895	26	22	3.96	-414.66	-33489.17	221.67	-57152.12
896	8	7	14.75	-143.23	-30339.96	81.63	-76071.64
897	16	64	3.81	-434.82	-31634.98	298.03	-52180.79
898	14	5	8.57	-300.20	-33447.52	113.86	-66733.03
899	10	10	11.50	-288.78	-23946.39	124.30	-79204.98
900	36	30	2.64	-462.11	-24878.74	399.40	-65374.11
901	12	8	9.75	-290.71	-24076.53	126.33	-77255.59
902	30	24	3.37	-419.86	-27777.85	276.63	-64685.60
903	14	8	8.36	-290.37	-27249.66	133.83	-73589.22
904	18	24	5.61	-392.48	-27487.77	215.39	-67576.27
905	27	14	4.11	-413.80	-28927.45	226.56	-65654.64
906	14	3	8.71	-290.16	-27814.02	108.98	-74688.36
907	26	3	4.69	-388.54	-28968.14	177.26	-69600.99
908	14	10	8.21	-310.35	-28112.14	126.78	-71883.59
909	25	5	4.80	-382.35	-21418.12	212.78	-81542.15
910	35	9	3.31	-437.00	-22125.69	300.32	-71254.01
911	25	5	4.80	-382.97	-21618.36	204.28	-77506.68
912	23	11	4.96	-388.80	-24816.55	215.76	-71230.83
913	20	13	5.60	-361.37	-24718.50	200.94	-74863.16
914	19	4	6.37	-344.57	-23344.42	156.24	-77135.21
915	22	16	4.95	-390.58	-26402.31	210.19	-70275.93
916	23	6	5.17	-371.95	-24017.02	197.65	-75628.39
917	19	13	5.89	-360.76	-23853.00	176.95	-75351.88
918	22	7	5.36	-366.11	-24819.28	173.66	-73742.76
919	22	13	5.09	-360.98	-20091.54	219.41	-79530.47
920	35	21	2.97	-450.27	-24604.53	346.33	-67070.86
921	23	3	5.30	-369.44	-20896.29	179.39	-78620.33
922	28	11	4.07	-413.15	-24596.08	223.18	-70855.38
923	20	9	5.80	-371.24	-24398.03	171.97	-73170.28
924	29	7	4.07	-403.98	-28614.64	209.67	-66499.52
925	11	11	10.36	-279.43	-24381.32	114.27	-78778.31
926	22	8	5.32	-368.49	-29462.85	165.45	-67805.63
927	19	3	6.42	-346.12	-29533.32	133.11	-71795.42
928	14	6	8.50	-302.33	-23739.86	120.04	-77713.14
929	25	12	4.52	-396.95	-22881.37	230.91	-76455.80
930	27	26	3.67	-431.26	-24473.14	329.25	-67023.48
931	30	6	3.97	-410.76	-24950.76	224.57	-70729.40
932	18	11	6.33	-361.73	-23434.73	168.24	-75927.56
933	22	13	5.09	-375.82	-26036.10	192.37	-69460.84
934	21	9	5.52	-366.51	-23722.88	179.52	-75901.46
935	16	4	7.56	-338.34	-25792.26	124.66	-73020.73
936	18	8	6.50	-340.75	-23260.60	160.60	-77583.87
937	26	9	4.46	-393.40	-27431.54	184.91	-66924.84
938	21	7	5.62	-347.55	-24131.36	157.72	-74859.93
939	21	9	5.52	-372.92	-21282.72	194.12	-78044.51
940	31	25	3.23	-444.46	-25185.50	328.92	-65389.90
941	19	6	6.26	-345.49	-25575.01	161.34	-73633.46
942	18	7	6.56	-360.84	-24075.29	156.81	-75164.64
943	27	7	4.37	-398.23	-26604.13	197.13	-69026.21
944	22	3	5.55	-367.00	-25266.41	164.62	-74332.90
945	19	6	6.26	-345.28	-26530.54	149.65	-72066.31
946	22	6	5.41	-373.52	-25597.93	175.13	-73787.05
947	16	5	7.50	-296.05	-25506.74	115.35	-74850.98
948	27	11	4.22	-402.67	-27120.64	227.29	-68870.98
949	17	2	7.24	-307.85	-18298.48	132.94	-86565.40
950	36	25	2.78	-455.94	-24385.34	389.03	-65414.48
951	28	14	3.96	-397.90	-25240.89	231.75	-70206.54
952	27	5	4.44	-389.09	-28038.67	192.45	-68745.61
953	19	3	6.42	-322.87	-24455.12	137.47	-77325.25
954	27	23	3.78	-417.31	-28269.38	266.21	-63044.57
955	19	5	6.32	-301.17	-27769.03	144.43	-73049.65
956	24	8	4.88	-375.89	-27908.19	179.99	-68802.91
957	18	10	6.39	-344.33	-29974.21	155.33	-68876.88
958	15	6	7.93	-291.07	-24135.61	125.80	-76636.27
959	33	21	3.15	-439.96	-26054.44	334.70	-67779.02
960	23	22	4.48	-388.24	-23701.21	253.56	-70556.78
961	31	13	3.61	-419.46	-27630.73	255.68	-64595.08
962	17	5	7.06	-328.21	-25849.12	136.62	-75032.35
963	15	15	7.33	-279.69	-26402.06	161.90	-73676.04
964	21	31	4.48	-407.33	-28314.67	255.59	-63905.63
965	14	9	8.29	-316.71	-27181.61	112.88	-71769.04
966	21	7	5.62	-362.73	-30260.42	166.62	-68313.45
967	8	3	15.25	-236.68	-27189.32	64.94	-77614.23
968	22	3	5.55	-372.04	-28842.84	157.70	-70648.79
969	8	13	14.00	-255.14	-17972.24	124.78	-86829.53
970	39	28	2.49	-463.27	-24747.10	403.74	-64069.26
971	17	3	7.18	-340.66	-22418.12	131.25	-78639.37
972	26	17	4.15	-405.34	-25190.42	241.27	-69097.63
973	22	3	5.55	-377.76	-26628.96	159.16	-72287.51
974	20	8	5.85	-372.47	-24898.06	170.92	-73661.51
975	22	3	5.55	-378.17	-26897.66	159.00	-71594.70
976	20	9	5.80	-369.78	-25888.86	174.12	-72941.27
977	20	4	6.05	-353.11	-23377.96	149.85	-76482.21
978	22	7	5.36	-376.77	-26154.38	169.86	-71440.81
979	19	2	6.47	-346.72	-19160.87	147.64	-85993.58
980	39	20	2.69	-458.32	-25213.81	374.30	-64053.07
981	23	5	5.22	-376.53	-21975.66	187.37	-77319.92
982	25	5	4.80	-386.81	-21556.55	190.61	-76672.18
983	32	11	3.56	-426.57	-24859.21	260.72	-71135.98
984	23	4	5.26	-374.82	-22971.16	166.86	-75924.85
985	27	6	4.41	-395.54	-26484.94	204.63	-69157.46
986	21	4	5.76	-369.21	-24278.54	156.47	-75271.24
987	31	4	3.90	-410.80	-28799.64	220.15	-67130.02
988	19	3	6.42	-350.82	-24600.43	144.56	-76687.36
989	25	6	4.76	-390.90	-24899.12	215.62	-75676.91
990	29	10	3.97	-411.08	-24304.97	258.68	-70953.68
991	23	19	4.61	-377.91	-26392.78	237.00	-68945.98
992	23	13	4.87	-388.43	-29896.37	200.24	-65482.19
993	18	6	6.61	-350.20	-30634.26	161.99	-69924.29
994	16	6	7.44	-339.67	-28396.93	128.64	-70751.32
995	16	20	6.56	-348.85	-28674.02	184.78	-69090.54
996	14	13	8.00	-302.16	-27882.58	138.48	-71636.90
997	24	13	4.67	-387.11	-31119.92	191.39	-65235.49
998	15	5	8.00	-326.34	-27211.29	124.64	-72922.26
999	35	4	3.46	-432.72	-25670.17	278.23	-71483.66
