# Supplementary material for: Chronic cocaine-regulated epigenomic changes in mouse nucleus accumbens
Source: Genome Biol. 2014 Apr 22;15(4):R65. doi: 10.1186/gb-2014-15-4-r65 (PMC4073058; doi:10.1186/gb-2014-15-4-r65)
Supplement: Additional file 20 — Motif intermediate results. This zip file contains the textual outputs from motif analysis. The motifs found by MEME [42] were first combined using the Bayesian motif clustering [79] method and then matched with known motifs. Further explanations are provided in the enclosed README file. [file gb-2014-15-4-r65-S20.zip › motif/BMC/intragenic.dp.chain1.iters1000.inputnames]

0	Cluster_29.intron_promoter.M1
1	Cluster_29.exon_promoter.M1
2	Cluster_29.exon_promoter.M2
3	Cluster_29.exon_promoter.M3
4	Cluster_29.exon_promoter.M4
5	Cluster_29.exon_promoter.M5
6	Cluster_192.exon_promoter.M1
7	Cluster_192.exon_promoter.M2
8	Cluster_192.exon_promoter.M3
9	Cluster_192.exon_promoter.M4
10	Cluster_192.exon_promoter.M5
11	Cluster_192.exon_promoter.M6
12	Cluster_192.exon_promoter.M7
13	Cluster_192.exon_promoter.M8
14	Cluster_192.exon_promoter.M9
15	Cluster_192.intron_altDonor.M1
16	Cluster_269.intron_varDonor.M1
17	Cluster_269.intron_promoter.M1
18	Cluster_269.exon_variant.M1
19	Cluster_269.exon_promoter.M1
20	Cluster_269.exon_promoter.M2
21	Cluster_269.exon_promoter.M3
22	Cluster_279.intron_varAcceptor.M1
23	Cluster_140.exon_promoter.M1
24	Cluster_140.exon_promoter.M2
25	Cluster_140.exon_promoter.M3
26	Cluster_2.exon_altAcceptor.M1
27	Cluster_2.exon_altAcceptor.M2
28	Cluster_2.exon_altAcceptor.M3
29	Cluster_2.intron_altAcceptor.M1
30	Cluster_34.intron_promoter.M1
31	Cluster_34.exon_promoter.M1
32	Cluster_185.intron_varDonor.M1
33	Cluster_41.intron_varDonor.M1
34	Cluster_41.intron_varDonor.M2
35	Cluster_41.intron_varDonor.M3
36	Cluster_41.intron_varDonor.M4
37	Cluster_41.intron_varDonor.M5
38	Cluster_41.exon_variant.M1
39	Cluster_41.intron_varAcceptor.M1
40	Cluster_3.intron_altAcceptor.M1
41	Cluster_3.intron_altAcceptor.M2
42	Cluster_3.intron_altAcceptor.M3
43	Cluster_187.intron_varDonor.M1
44	Cluster_187.intron_promoter.M1
45	Cluster_187.intron_promoter.M2
46	Cluster_187.exon_promoter.M1
47	Cluster_123.exon_altDonor.M1
48	Cluster_123.exon_altDonor.M2
49	Cluster_123.intron_promoter.M1
50	Cluster_123.exon_promoter.M1
51	Cluster_123.exon_promoter.M2
52	Cluster_123.exon_promoter.M3
53	Cluster_123.exon_promoter.M4
54	Cluster_123.exon_promoter.M5
55	Cluster_123.exon_promoter.M6
56	Cluster_160.exon_altAcceptor.M1
57	Cluster_160.exon_polyA.M1
58	Cluster_160.exon_polyA.M2
59	Cluster_160.exon_polyA.M3
60	Cluster_160.exon_polyA.M4
61	Cluster_160.exon_polyA.M5
62	Cluster_160.exon_polyA.M6
63	Cluster_160.exon_polyA.M7
64	Cluster_53.exon_promoter.M1
65	Cluster_53.exon_promoter.M2
66	Cluster_53.exon_promoter.M3
67	Cluster_53.exon_promoter.M4
68	Cluster_53.exon_promoter.M5
69	Cluster_53.exon_promoter.M6
70	Cluster_139.intron_promoter.M1
71	Cluster_139.exon_promoter.M1
72	Cluster_139.exon_promoter.M2
73	Cluster_139.exon_altAcceptor.M1
74	Cluster_298.intron_varAcceptor.M1
75	Cluster_112.exon_promoter.M1
76	Cluster_112.exon_promoter.M2
77	Cluster_112.exon_promoter.M3
78	Cluster_112.exon_polyA.M1
79	Cluster_112.exon_polyA.M2
80	Cluster_112.exon_polyA.M3
81	Cluster_112.exon_polyA.M4
82	Cluster_112.exon_polyA.M5
83	Cluster_112.exon_polyA.M6
84	Cluster_112.exon_polyA.M7
85	Cluster_39.exon_variant.M1
86	Cluster_39.intron_varAcceptor.M1
87	Cluster_104.exon_altAcceptor.M1
88	Cluster_104.exon_altAcceptor.M2
89	Cluster_221.exon_altAcceptor.M1
90	Cluster_221.exon_altAcceptor.M2
91	Cluster_221.exon_altAcceptor.M3
92	Cluster_204.intron_altAcceptor.M1
93	Cluster_204.exon_polyA.M1
94	Cluster_204.exon_polyA.M2
95	Cluster_204.exon_polyA.M3
96	Cluster_204.exon_polyA.M4
97	Cluster_204.exon_polyA.M5
98	Cluster_280.intron_altDonor.M1
99	Cluster_144.exon_polyA.M1
100	Cluster_144.exon_polyA.M2
101	Cluster_144.exon_polyA.M3
102	Cluster_144.exon_polyA.M4
103	Cluster_144.exon_polyA.M5
104	Cluster_144.exon_polyA.M6
