# Supplementary material for: Chronic cocaine-regulated epigenomic changes in mouse nucleus accumbens
Source: Genome Biol. 2014 Apr 22;15(4):R65. doi: 10.1186/gb-2014-15-4-r65 (PMC4073058; doi:10.1186/gb-2014-15-4-r65)
Supplement: Additional file 20 — Motif intermediate results. This zip file contains the textual outputs from motif analysis. The motifs found by MEME [42] were first combined using the Bayesian motif clustering [79] method and then matched with known motifs. Further explanations are provided in the enclosed README file. [file gb-2014-15-4-r65-S20.zip › motif/BMC/intergenic.dp.chain1.iters1000.bestclusters]

Best Clustering has 24 out of 125 motifs in 11 clusters. Logposterior = -40144.7281226569 alpha = 1 iter = 247
Cluster 1 size 3 strength 54.0594245963926 A 23 consensus CGactcCgtGCGCc
Cluster 1 member 74 Cluster_41.intergenic_upstream.M18 align 6 A 8 TGTGCGCGTGCGCA	1.000
Cluster 1 member 92 Cluster_123.intergenic_upstream.M16 align 6 A 10 CGACTcCGcGCGCC	1.000
Cluster 1 member 96 Cluster_123.intergenic_upstream.M20 align 0 A 5 CGAATCCCCGCGCG	0.988
Cluster 1 matrix A	0	0	15	5	0	0	0	0	0	2	0	0	0	6	
Cluster 1 matrix C	17	2	0	10	11	12	23	7	10	0	23	0	23	10	
Cluster 1 matrix G	0	19	2	8	0	11	0	16	0	21	0	23	0	7	
Cluster 1 matrix T	6	2	6	0	12	0	0	0	13	0	0	0	0	0	
Cluster 2 size 2 strength 36.6648475225089 A 17 consensus GCGGgGGcccGGAG
Cluster 2 member 75 Cluster_41.intergenic_upstream.M19 align 0 A 7 GCGGGGGTTCGGAG	1.000
Cluster 2 member 90 Cluster_123.intergenic_upstream.M14 align 1 A 10 GCGGCGGCCTGGAG	1.000
Cluster 2 matrix A	0	0	0	0	0	0	0	0	0	0	0	2	15	0	
Cluster 2 matrix C	0	17	0	3	7	0	0	10	10	10	0	0	2	0	
Cluster 2 matrix G	17	0	17	14	10	15	17	0	0	0	17	15	0	15	
Cluster 2 matrix T	0	0	0	0	0	2	0	7	7	7	0	0	0	2	
Cluster 3 size 2 strength 35.4899349306479 A 18 consensus ACGACgGAGtCA
Cluster 3 member 48 Cluster_34.intergenic_upstream.M12 align 0 A 12 AcGACGGAGTcA	1.000
Cluster 3 member 53 Cluster_34.intergenic_upstream.M17 align 8 A 6 ACGACAGAGACA	1.000
Cluster 3 matrix A	17	1	1	18	0	6	0	18	0	6	3	17	
Cluster 3 matrix C	0	14	0	0	17	0	0	0	0	0	14	0	
Cluster 3 matrix G	1	3	17	0	0	9	18	0	18	3	1	0	
Cluster 3 matrix T	0	0	0	0	1	3	0	0	0	9	0	1	
Cluster 4 size 2 strength 33.5434760321793 A 16 consensus AAAAGcaaTcagcatgTTc
Cluster 4 member 13 Cluster_192.intergenic_upstream.M14 align 0 A 8 AAAagaaATcactcTgTTA	0.000
Cluster 4 member 68 Cluster_41.intergenic_upstream.M12 align 0 A 8 AAAAGCATTCagCacGTTC	0.000
Cluster 4 matrix A	15	16	16	12	1	6	10	8	0	2	10	3	0	7	2	3	1	0	6	
Cluster 4 matrix C	0	0	0	2	0	7	6	1	1	10	3	5	9	4	5	1	1	0	8	
Cluster 4 matrix G	0	0	0	2	12	3	0	0	0	2	0	7	0	2	0	10	1	2	0	
Cluster 4 matrix T	1	0	0	0	3	0	0	7	15	2	3	1	7	3	9	2	13	14	2	
Cluster 5 size 2 strength 31.377769349365 A 19 consensus GgGtcCcAGatCctcCcT
Cluster 5 member 93 Cluster_123.intergenic_upstream.M17 align 0 A 8 GGGTGCcAGATCTTCCCT	0.000
Cluster 5 member 107 Cluster_139.intergenic_upstream.M11 align 2 A 11 GAGtCCCaGcgCCagCcT	1.000
Cluster 5 matrix A	0	8	1	3	0	2	2	15	0	11	2	0	0	5	2	0	5	0	
Cluster 5 matrix C	0	0	0	5	11	17	13	0	2	8	0	19	11	0	11	15	13	0	
Cluster 5 matrix G	19	11	16	0	8	0	1	4	17	0	6	0	1	4	6	3	0	0	
Cluster 5 matrix T	0	0	2	11	0	0	3	0	0	0	11	0	7	10	0	1	1	19	
Cluster 6 size 2 strength 28.3119148907858 A 16 consensus CAGAAagActaGtgA
Cluster 6 member 87 Cluster_123.intergenic_upstream.M11 align 5 A 5 CAGAAACACAGGTAA	1.000
Cluster 6 member 109 Cluster_139.intergenic_upstream.M13 align 0 A 11 CAgAAgGAGtaGtGa	0.000
Cluster 6 matrix A	0	16	2	16	16	9	0	15	0	5	7	1	0	6	12	
Cluster 6 matrix C	16	0	0	0	0	0	6	0	8	4	0	0	1	1	3	
Cluster 6 matrix G	0	0	12	0	0	6	10	1	8	0	5	15	4	9	1	
Cluster 6 matrix T	0	0	2	0	0	1	0	0	0	7	4	0	11	0	0	
Cluster 7 size 2 strength 20.4516218311675 A 19 consensus cTTTcAAg
Cluster 7 member 118 Cluster_112.intergenic_upstream.M5 align 0 A 11 aTTTcAAt	0.998
Cluster 7 member 124 Cluster_39.intergenic_upstream.M5 align 0 A 8 CTTTCAAG	0.998
Cluster 7 matrix A	6	1	3	0	6	16	18	1	
Cluster 7 matrix C	9	0	0	0	11	0	1	0	
Cluster 7 matrix G	0	2	0	0	2	1	0	11	
Cluster 7 matrix T	4	16	16	19	0	2	0	7	
Cluster 8 size 2 strength 16.5993893792129 A 17 consensus cCAACcCCcCcGgCacCc
Cluster 8 member 63 Cluster_41.intergenic_upstream.M7 align 1 A 7 CCAACCCCTCCGCCATCT	1.000
Cluster 8 member 91 Cluster_123.intergenic_upstream.M15 align 0 A 10 ACAaCaCCCaTGGCgCCC	0.000
Cluster 8 matrix A	7	0	17	12	0	5	0	0	0	5	0	0	0	0	7	0	0	0	
Cluster 8 matrix C	10	17	0	0	17	7	17	17	10	12	10	0	7	17	0	10	17	10	
Cluster 8 matrix G	0	0	0	5	0	5	0	0	0	0	0	15	8	0	5	0	0	0	
Cluster 8 matrix T	0	0	0	0	0	0	0	0	7	0	7	2	2	0	5	7	0	7	
Cluster 9 size 2 strength 15.0810477906548 A 47 consensus GCGGgGGCGGgGgcgGcGc
Cluster 9 member 24 Cluster_269.intergenic_upstream.M8 align 0 A 40 GCGGgGGcGGgGgcgGcGc	0.000
Cluster 9 member 32 Cluster_269.intergenic_upstream.M16 align 1 A 7 GCGGGAGCGgagCgCgGCC	0.002
Cluster 9 matrix A	8	6	3	0	3	11	0	1	2	6	4	9	0	0	1	0	4	0	2	
Cluster 9 matrix C	0	41	0	8	17	3	5	34	0	6	12	0	9	27	10	3	24	11	27	
Cluster 9 matrix G	39	0	44	39	27	33	39	8	45	34	29	36	24	20	26	44	17	35	9	
Cluster 9 matrix T	0	0	0	0	0	0	3	4	0	1	2	2	14	0	10	0	2	1	9	
Cluster 10 size 2 strength -1.09656937868187 A 16 consensus AATCACAGCTtt
Cluster 10 member 28 Cluster_269.intergenic_upstream.M12 align 8 A 4 AAGGATGGATAG	0.005
Cluster 10 member 39 Cluster_34.intergenic_upstream.M3 align 0 A 12 AATCACAGCTTT	0.000
Cluster 10 matrix A	14	13	0	0	14	1	12	0	4	0	4	0	
Cluster 10 matrix C	0	2	0	12	0	12	0	0	12	0	2	2	
Cluster 10 matrix G	0	1	4	3	0	0	4	14	0	0	0	4	
Cluster 10 matrix T	2	0	12	1	2	3	0	2	0	16	10	10	
Cluster 11 size 3 strength -87.2535986185164 A 40 consensus ctcaataaattgcccttT
Cluster 11 member 2 Cluster_192.intergenic_upstream.M3 align 2 A 27 CtgaataaattgcccTtT	0.000
Cluster 11 member 15 Cluster_192.intergenic_upstream.M16 align 0 A 6 aGCCAaAGctGaGGTGCC	0.000
Cluster 11 member 76 Cluster_41.intergenic_upstream.M20 align 0 A 7 tTTTgTAActAacTggGt	0.000
Cluster 11 matrix A	3	10	5	19	18	15	20	23	19	3	7	8	4	11	10	6	1	0	
Cluster 11 matrix C	26	0	16	12	7	0	10	9	12	11	13	13	21	16	15	3	15	7	
Cluster 11 matrix G	3	13	13	0	7	4	6	6	3	0	6	15	7	6	4	8	6	4	
Cluster 11 matrix T	8	17	6	9	8	21	4	2	6	26	14	4	8	7	11	23	18	29	
