# Supplementary material for: Chronic cocaine-regulated epigenomic changes in mouse nucleus accumbens
Source: Genome Biol. 2014 Apr 22;15(4):R65. doi: 10.1186/gb-2014-15-4-r65 (PMC4073058; doi:10.1186/gb-2014-15-4-r65)
Supplement: Additional file 20 — Motif intermediate results. This zip file contains the textual outputs from motif analysis. The motifs found by MEME [42] were first combined using the Bayesian motif clustering [79] method and then matched with known motifs. Further explanations are provided in the enclosed README file. [file gb-2014-15-4-r65-S20.zip › motif/BMC/intergenic.dp.chain1.iters1000.pairwise]

Pairwise posterior clustering probabilities
Used 900 iterations (Totaliters = 1000 Burnin = 100)
id1	id2	name1	name2	prob
0	1	Cluster_192.intergenic_upstream.M1	Cluster_192.intergenic_upstream.M2	0.222
0	2	Cluster_192.intergenic_upstream.M1	Cluster_192.intergenic_upstream.M3	0.314
0	3	Cluster_192.intergenic_upstream.M1	Cluster_192.intergenic_upstream.M4	0.283
0	4	Cluster_192.intergenic_upstream.M1	Cluster_192.intergenic_upstream.M5	0.193
0	5	Cluster_192.intergenic_upstream.M1	Cluster_192.intergenic_upstream.M6	0.096
0	6	Cluster_192.intergenic_upstream.M1	Cluster_192.intergenic_upstream.M7	0.210
0	7	Cluster_192.intergenic_upstream.M1	Cluster_192.intergenic_upstream.M8	0.202
0	8	Cluster_192.intergenic_upstream.M1	Cluster_192.intergenic_upstream.M9	0.536
0	9	Cluster_192.intergenic_upstream.M1	Cluster_192.intergenic_upstream.M10	0.128
0	10	Cluster_192.intergenic_upstream.M1	Cluster_192.intergenic_upstream.M11	0.201
0	11	Cluster_192.intergenic_upstream.M1	Cluster_192.intergenic_upstream.M12	0.378
0	12	Cluster_192.intergenic_upstream.M1	Cluster_192.intergenic_upstream.M13	0.212
0	13	Cluster_192.intergenic_upstream.M1	Cluster_192.intergenic_upstream.M14	0.447
0	14	Cluster_192.intergenic_upstream.M1	Cluster_192.intergenic_upstream.M15	0.277
0	15	Cluster_192.intergenic_upstream.M1	Cluster_192.intergenic_upstream.M16	0.218
0	16	Cluster_192.intergenic_upstream.M1	Cluster_192.intergenic_upstream.M17	0.267
0	17	Cluster_192.intergenic_upstream.M1	Cluster_269.intergenic_upstream.M1	0.373
0	18	Cluster_192.intergenic_upstream.M1	Cluster_269.intergenic_upstream.M2	0.046
0	19	Cluster_192.intergenic_upstream.M1	Cluster_269.intergenic_upstream.M3	0.111
0	20	Cluster_192.intergenic_upstream.M1	Cluster_269.intergenic_upstream.M4	0.198
0	21	Cluster_192.intergenic_upstream.M1	Cluster_269.intergenic_upstream.M5	0.143
0	22	Cluster_192.intergenic_upstream.M1	Cluster_269.intergenic_upstream.M6	0.183
0	23	Cluster_192.intergenic_upstream.M1	Cluster_269.intergenic_upstream.M7	0.213
0	24	Cluster_192.intergenic_upstream.M1	Cluster_269.intergenic_upstream.M8	0.152
0	25	Cluster_192.intergenic_upstream.M1	Cluster_269.intergenic_upstream.M9	0.218
0	26	Cluster_192.intergenic_upstream.M1	Cluster_269.intergenic_upstream.M10	0.204
0	27	Cluster_192.intergenic_upstream.M1	Cluster_269.intergenic_upstream.M11	0.257
0	28	Cluster_192.intergenic_upstream.M1	Cluster_269.intergenic_upstream.M12	0.246
0	29	Cluster_192.intergenic_upstream.M1	Cluster_269.intergenic_upstream.M13	0.123
0	30	Cluster_192.intergenic_upstream.M1	Cluster_269.intergenic_upstream.M14	0.134
0	31	Cluster_192.intergenic_upstream.M1	Cluster_269.intergenic_upstream.M15	0.154
0	32	Cluster_192.intergenic_upstream.M1	Cluster_269.intergenic_upstream.M16	0.162
0	33	Cluster_192.intergenic_upstream.M1	Cluster_269.intergenic_upstream.M17	0.122
0	34	Cluster_192.intergenic_upstream.M1	Cluster_269.intergenic_upstream.M18	0.039
0	35	Cluster_192.intergenic_upstream.M1	Cluster_269.intergenic_upstream.M19	0.210
0	36	Cluster_192.intergenic_upstream.M1	Cluster_269.intergenic_upstream.M20	0.102
0	37	Cluster_192.intergenic_upstream.M1	Cluster_34.intergenic_upstream.M1	0.160
0	38	Cluster_192.intergenic_upstream.M1	Cluster_34.intergenic_upstream.M2	0.129
0	39	Cluster_192.intergenic_upstream.M1	Cluster_34.intergenic_upstream.M3	0.040
0	40	Cluster_192.intergenic_upstream.M1	Cluster_34.intergenic_upstream.M4	0.078
0	41	Cluster_192.intergenic_upstream.M1	Cluster_34.intergenic_upstream.M5	0.033
0	42	Cluster_192.intergenic_upstream.M1	Cluster_34.intergenic_upstream.M6	0.090
0	43	Cluster_192.intergenic_upstream.M1	Cluster_34.intergenic_upstream.M7	0.048
0	44	Cluster_192.intergenic_upstream.M1	Cluster_34.intergenic_upstream.M8	0.057
0	45	Cluster_192.intergenic_upstream.M1	Cluster_34.intergenic_upstream.M9	0.111
0	46	Cluster_192.intergenic_upstream.M1	Cluster_34.intergenic_upstream.M10	0.039
0	47	Cluster_192.intergenic_upstream.M1	Cluster_34.intergenic_upstream.M11	0.089
0	48	Cluster_192.intergenic_upstream.M1	Cluster_34.intergenic_upstream.M12	0.074
0	49	Cluster_192.intergenic_upstream.M1	Cluster_34.intergenic_upstream.M13	0.026
0	50	Cluster_192.intergenic_upstream.M1	Cluster_34.intergenic_upstream.M14	0.027
0	51	Cluster_192.intergenic_upstream.M1	Cluster_34.intergenic_upstream.M15	0.040
0	52	Cluster_192.intergenic_upstream.M1	Cluster_34.intergenic_upstream.M16	0.031
0	53	Cluster_192.intergenic_upstream.M1	Cluster_34.intergenic_upstream.M17	0.133
0	54	Cluster_192.intergenic_upstream.M1	Cluster_34.intergenic_upstream.M18	0.027
0	55	Cluster_192.intergenic_upstream.M1	Cluster_34.intergenic_upstream.M19	0.078
0	56	Cluster_192.intergenic_upstream.M1	Cluster_34.intergenic_upstream.M20	0.061
0	57	Cluster_192.intergenic_upstream.M1	Cluster_41.intergenic_upstream.M1	0.041
0	58	Cluster_192.intergenic_upstream.M1	Cluster_41.intergenic_upstream.M2	0.133
0	59	Cluster_192.intergenic_upstream.M1	Cluster_41.intergenic_upstream.M3	0.081
0	60	Cluster_192.intergenic_upstream.M1	Cluster_41.intergenic_upstream.M4	0.068
0	61	Cluster_192.intergenic_upstream.M1	Cluster_41.intergenic_upstream.M5	0.111
0	62	Cluster_192.intergenic_upstream.M1	Cluster_41.intergenic_upstream.M6	0.044
0	63	Cluster_192.intergenic_upstream.M1	Cluster_41.intergenic_upstream.M7	0.031
0	64	Cluster_192.intergenic_upstream.M1	Cluster_41.intergenic_upstream.M8	0.048
0	65	Cluster_192.intergenic_upstream.M1	Cluster_41.intergenic_upstream.M9	0.057
0	66	Cluster_192.intergenic_upstream.M1	Cluster_41.intergenic_upstream.M10	0.048
0	67	Cluster_192.intergenic_upstream.M1	Cluster_41.intergenic_upstream.M11	0.050
0	68	Cluster_192.intergenic_upstream.M1	Cluster_41.intergenic_upstream.M12	0.133
0	69	Cluster_192.intergenic_upstream.M1	Cluster_41.intergenic_upstream.M13	0.128
0	70	Cluster_192.intergenic_upstream.M1	Cluster_41.intergenic_upstream.M14	0.122
0	71	Cluster_192.intergenic_upstream.M1	Cluster_41.intergenic_upstream.M15	0.104
0	72	Cluster_192.intergenic_upstream.M1	Cluster_41.intergenic_upstream.M16	0.137
0	73	Cluster_192.intergenic_upstream.M1	Cluster_41.intergenic_upstream.M17	0.069
0	74	Cluster_192.intergenic_upstream.M1	Cluster_41.intergenic_upstream.M18	0.102
0	75	Cluster_192.intergenic_upstream.M1	Cluster_41.intergenic_upstream.M19	0.117
0	76	Cluster_192.intergenic_upstream.M1	Cluster_41.intergenic_upstream.M20	0.168
0	77	Cluster_192.intergenic_upstream.M1	Cluster_123.intergenic_upstream.M1	0.122
0	78	Cluster_192.intergenic_upstream.M1	Cluster_123.intergenic_upstream.M2	0.083
0	79	Cluster_192.intergenic_upstream.M1	Cluster_123.intergenic_upstream.M3	0.114
0	80	Cluster_192.intergenic_upstream.M1	Cluster_123.intergenic_upstream.M4	0.047
0	81	Cluster_192.intergenic_upstream.M1	Cluster_123.intergenic_upstream.M5	0.100
0	82	Cluster_192.intergenic_upstream.M1	Cluster_123.intergenic_upstream.M6	0.097
0	83	Cluster_192.intergenic_upstream.M1	Cluster_123.intergenic_upstream.M7	0.108
0	84	Cluster_192.intergenic_upstream.M1	Cluster_123.intergenic_upstream.M8	0.100
0	85	Cluster_192.intergenic_upstream.M1	Cluster_123.intergenic_upstream.M9	0.120
0	86	Cluster_192.intergenic_upstream.M1	Cluster_123.intergenic_upstream.M10	0.108
0	87	Cluster_192.intergenic_upstream.M1	Cluster_123.intergenic_upstream.M11	0.072
0	88	Cluster_192.intergenic_upstream.M1	Cluster_123.intergenic_upstream.M12	0.099
0	89	Cluster_192.intergenic_upstream.M1	Cluster_123.intergenic_upstream.M13	0.067
0	90	Cluster_192.intergenic_upstream.M1	Cluster_123.intergenic_upstream.M14	0.086
0	91	Cluster_192.intergenic_upstream.M1	Cluster_123.intergenic_upstream.M15	0.040
0	92	Cluster_192.intergenic_upstream.M1	Cluster_123.intergenic_upstream.M16	0.030
0	93	Cluster_192.intergenic_upstream.M1	Cluster_123.intergenic_upstream.M17	0.066
0	94	Cluster_192.intergenic_upstream.M1	Cluster_123.intergenic_upstream.M18	0.059
0	95	Cluster_192.intergenic_upstream.M1	Cluster_123.intergenic_upstream.M19	0.072
0	96	Cluster_192.intergenic_upstream.M1	Cluster_123.intergenic_upstream.M20	0.059
0	97	Cluster_192.intergenic_upstream.M1	Cluster_139.intergenic_upstream.M1	0.149
0	98	Cluster_192.intergenic_upstream.M1	Cluster_139.intergenic_upstream.M2	0.064
0	99	Cluster_192.intergenic_upstream.M1	Cluster_139.intergenic_upstream.M3	0.163
0	100	Cluster_192.intergenic_upstream.M1	Cluster_139.intergenic_upstream.M4	0.073
0	101	Cluster_192.intergenic_upstream.M1	Cluster_139.intergenic_upstream.M5	0.124
0	102	Cluster_192.intergenic_upstream.M1	Cluster_139.intergenic_upstream.M6	0.077
0	103	Cluster_192.intergenic_upstream.M1	Cluster_139.intergenic_upstream.M7	0.052
0	104	Cluster_192.intergenic_upstream.M1	Cluster_139.intergenic_upstream.M8	0.158
0	105	Cluster_192.intergenic_upstream.M1	Cluster_139.intergenic_upstream.M9	0.041
0	106	Cluster_192.intergenic_upstream.M1	Cluster_139.intergenic_upstream.M10	0.148
0	107	Cluster_192.intergenic_upstream.M1	Cluster_139.intergenic_upstream.M11	0.114
0	108	Cluster_192.intergenic_upstream.M1	Cluster_139.intergenic_upstream.M12	0.076
0	109	Cluster_192.intergenic_upstream.M1	Cluster_139.intergenic_upstream.M13	0.138
0	110	Cluster_192.intergenic_upstream.M1	Cluster_139.intergenic_upstream.M14	0.051
0	111	Cluster_192.intergenic_upstream.M1	Cluster_139.intergenic_upstream.M15	0.079
0	112	Cluster_192.intergenic_upstream.M1	Cluster_139.intergenic_upstream.M16	0.160
0	113	Cluster_192.intergenic_upstream.M1	Cluster_139.intergenic_upstream.M17	0.146
0	114	Cluster_192.intergenic_upstream.M1	Cluster_112.intergenic_upstream.M1	0.132
0	115	Cluster_192.intergenic_upstream.M1	Cluster_112.intergenic_upstream.M2	0.127
0	116	Cluster_192.intergenic_upstream.M1	Cluster_112.intergenic_upstream.M3	0.010
0	117	Cluster_192.intergenic_upstream.M1	Cluster_112.intergenic_upstream.M4	0.129
0	118	Cluster_192.intergenic_upstream.M1	Cluster_112.intergenic_upstream.M5	0.036
0	119	Cluster_192.intergenic_upstream.M1	Cluster_112.intergenic_upstream.M6	0.084
0	120	Cluster_192.intergenic_upstream.M1	Cluster_39.intergenic_upstream.M1	0.044
0	121	Cluster_192.intergenic_upstream.M1	Cluster_39.intergenic_upstream.M2	0.183
0	122	Cluster_192.intergenic_upstream.M1	Cluster_39.intergenic_upstream.M3	0.086
0	123	Cluster_192.intergenic_upstream.M1	Cluster_39.intergenic_upstream.M4	0.048
0	124	Cluster_192.intergenic_upstream.M1	Cluster_39.intergenic_upstream.M5	0.018
1	2	Cluster_192.intergenic_upstream.M2	Cluster_192.intergenic_upstream.M3	0.116
1	3	Cluster_192.intergenic_upstream.M2	Cluster_192.intergenic_upstream.M4	0.503
1	4	Cluster_192.intergenic_upstream.M2	Cluster_192.intergenic_upstream.M5	0.099
1	5	Cluster_192.intergenic_upstream.M2	Cluster_192.intergenic_upstream.M6	0.050
1	6	Cluster_192.intergenic_upstream.M2	Cluster_192.intergenic_upstream.M7	0.130
1	7	Cluster_192.intergenic_upstream.M2	Cluster_192.intergenic_upstream.M8	0.130
1	8	Cluster_192.intergenic_upstream.M2	Cluster_192.intergenic_upstream.M9	0.206
1	9	Cluster_192.intergenic_upstream.M2	Cluster_192.intergenic_upstream.M10	0.184
1	10	Cluster_192.intergenic_upstream.M2	Cluster_192.intergenic_upstream.M11	0.193
1	11	Cluster_192.intergenic_upstream.M2	Cluster_192.intergenic_upstream.M12	0.279
1	12	Cluster_192.intergenic_upstream.M2	Cluster_192.intergenic_upstream.M13	0.224
1	13	Cluster_192.intergenic_upstream.M2	Cluster_192.intergenic_upstream.M14	0.137
1	14	Cluster_192.intergenic_upstream.M2	Cluster_192.intergenic_upstream.M15	0.169
1	15	Cluster_192.intergenic_upstream.M2	Cluster_192.intergenic_upstream.M16	0.179
1	16	Cluster_192.intergenic_upstream.M2	Cluster_192.intergenic_upstream.M17	0.063
1	17	Cluster_192.intergenic_upstream.M2	Cluster_269.intergenic_upstream.M1	0.093
1	18	Cluster_192.intergenic_upstream.M2	Cluster_269.intergenic_upstream.M2	0.051
1	19	Cluster_192.intergenic_upstream.M2	Cluster_269.intergenic_upstream.M3	0.054
1	20	Cluster_192.intergenic_upstream.M2	Cluster_269.intergenic_upstream.M4	0.064
1	21	Cluster_192.intergenic_upstream.M2	Cluster_269.intergenic_upstream.M5	0.079
1	22	Cluster_192.intergenic_upstream.M2	Cluster_269.intergenic_upstream.M6	0.317
1	23	Cluster_192.intergenic_upstream.M2	Cluster_269.intergenic_upstream.M7	0.068
1	24	Cluster_192.intergenic_upstream.M2	Cluster_269.intergenic_upstream.M8	0.368
1	25	Cluster_192.intergenic_upstream.M2	Cluster_269.intergenic_upstream.M9	0.118
1	26	Cluster_192.intergenic_upstream.M2	Cluster_269.intergenic_upstream.M10	0.186
1	27	Cluster_192.intergenic_upstream.M2	Cluster_269.intergenic_upstream.M11	0.080
1	28	Cluster_192.intergenic_upstream.M2	Cluster_269.intergenic_upstream.M12	0.109
1	29	Cluster_192.intergenic_upstream.M2	Cluster_269.intergenic_upstream.M13	0.060
1	30	Cluster_192.intergenic_upstream.M2	Cluster_269.intergenic_upstream.M14	0.087
1	31	Cluster_192.intergenic_upstream.M2	Cluster_269.intergenic_upstream.M15	0.068
1	32	Cluster_192.intergenic_upstream.M2	Cluster_269.intergenic_upstream.M16	0.318
1	33	Cluster_192.intergenic_upstream.M2	Cluster_269.intergenic_upstream.M17	0.144
1	34	Cluster_192.intergenic_upstream.M2	Cluster_269.intergenic_upstream.M18	0.038
1	35	Cluster_192.intergenic_upstream.M2	Cluster_269.intergenic_upstream.M19	0.088
1	36	Cluster_192.intergenic_upstream.M2	Cluster_269.intergenic_upstream.M20	0.173
1	37	Cluster_192.intergenic_upstream.M2	Cluster_34.intergenic_upstream.M1	0.128
1	38	Cluster_192.intergenic_upstream.M2	Cluster_34.intergenic_upstream.M2	0.031
1	39	Cluster_192.intergenic_upstream.M2	Cluster_34.intergenic_upstream.M3	0.010
1	40	Cluster_192.intergenic_upstream.M2	Cluster_34.intergenic_upstream.M4	0.148
1	41	Cluster_192.intergenic_upstream.M2	Cluster_34.intergenic_upstream.M5	0.014
1	42	Cluster_192.intergenic_upstream.M2	Cluster_34.intergenic_upstream.M6	0.073
1	43	Cluster_192.intergenic_upstream.M2	Cluster_34.intergenic_upstream.M7	0.042
1	44	Cluster_192.intergenic_upstream.M2	Cluster_34.intergenic_upstream.M8	0.033
1	45	Cluster_192.intergenic_upstream.M2	Cluster_34.intergenic_upstream.M9	0.067
1	46	Cluster_192.intergenic_upstream.M2	Cluster_34.intergenic_upstream.M10	0.048
1	47	Cluster_192.intergenic_upstream.M2	Cluster_34.intergenic_upstream.M11	0.041
1	48	Cluster_192.intergenic_upstream.M2	Cluster_34.intergenic_upstream.M12	0.066
1	49	Cluster_192.intergenic_upstream.M2	Cluster_34.intergenic_upstream.M13	0.014
1	50	Cluster_192.intergenic_upstream.M2	Cluster_34.intergenic_upstream.M14	0.026
1	51	Cluster_192.intergenic_upstream.M2	Cluster_34.intergenic_upstream.M15	0.051
1	52	Cluster_192.intergenic_upstream.M2	Cluster_34.intergenic_upstream.M16	0.031
1	53	Cluster_192.intergenic_upstream.M2	Cluster_34.intergenic_upstream.M17	0.030
1	54	Cluster_192.intergenic_upstream.M2	Cluster_34.intergenic_upstream.M18	0.031
1	55	Cluster_192.intergenic_upstream.M2	Cluster_34.intergenic_upstream.M19	0.099
1	56	Cluster_192.intergenic_upstream.M2	Cluster_34.intergenic_upstream.M20	0.024
1	57	Cluster_192.intergenic_upstream.M2	Cluster_41.intergenic_upstream.M1	0.019
1	58	Cluster_192.intergenic_upstream.M2	Cluster_41.intergenic_upstream.M2	0.126
1	59	Cluster_192.intergenic_upstream.M2	Cluster_41.intergenic_upstream.M3	0.064
1	60	Cluster_192.intergenic_upstream.M2	Cluster_41.intergenic_upstream.M4	0.040
1	61	Cluster_192.intergenic_upstream.M2	Cluster_41.intergenic_upstream.M5	0.076
1	62	Cluster_192.intergenic_upstream.M2	Cluster_41.intergenic_upstream.M6	0.029
1	63	Cluster_192.intergenic_upstream.M2	Cluster_41.intergenic_upstream.M7	0.013
1	64	Cluster_192.intergenic_upstream.M2	Cluster_41.intergenic_upstream.M8	0.030
1	65	Cluster_192.intergenic_upstream.M2	Cluster_41.intergenic_upstream.M9	0.108
1	66	Cluster_192.intergenic_upstream.M2	Cluster_41.intergenic_upstream.M10	0.026
1	67	Cluster_192.intergenic_upstream.M2	Cluster_41.intergenic_upstream.M11	0.054
1	68	Cluster_192.intergenic_upstream.M2	Cluster_41.intergenic_upstream.M12	0.033
1	69	Cluster_192.intergenic_upstream.M2	Cluster_41.intergenic_upstream.M13	0.223
1	70	Cluster_192.intergenic_upstream.M2	Cluster_41.intergenic_upstream.M14	0.169
1	71	Cluster_192.intergenic_upstream.M2	Cluster_41.intergenic_upstream.M15	0.039
1	72	Cluster_192.intergenic_upstream.M2	Cluster_41.intergenic_upstream.M16	0.113
1	73	Cluster_192.intergenic_upstream.M2	Cluster_41.intergenic_upstream.M17	0.041
1	74	Cluster_192.intergenic_upstream.M2	Cluster_41.intergenic_upstream.M18	0.109
1	75	Cluster_192.intergenic_upstream.M2	Cluster_41.intergenic_upstream.M19	0.256
1	76	Cluster_192.intergenic_upstream.M2	Cluster_41.intergenic_upstream.M20	0.043
1	77	Cluster_192.intergenic_upstream.M2	Cluster_123.intergenic_upstream.M1	0.059
1	78	Cluster_192.intergenic_upstream.M2	Cluster_123.intergenic_upstream.M2	0.028
1	79	Cluster_192.intergenic_upstream.M2	Cluster_123.intergenic_upstream.M3	0.217
1	80	Cluster_192.intergenic_upstream.M2	Cluster_123.intergenic_upstream.M4	0.027
1	81	Cluster_192.intergenic_upstream.M2	Cluster_123.intergenic_upstream.M5	0.031
1	82	Cluster_192.intergenic_upstream.M2	Cluster_123.intergenic_upstream.M6	0.031
1	83	Cluster_192.intergenic_upstream.M2	Cluster_123.intergenic_upstream.M7	0.040
1	84	Cluster_192.intergenic_upstream.M2	Cluster_123.intergenic_upstream.M8	0.053
1	85	Cluster_192.intergenic_upstream.M2	Cluster_123.intergenic_upstream.M9	0.093
1	86	Cluster_192.intergenic_upstream.M2	Cluster_123.intergenic_upstream.M10	0.036
1	87	Cluster_192.intergenic_upstream.M2	Cluster_123.intergenic_upstream.M11	0.019
1	88	Cluster_192.intergenic_upstream.M2	Cluster_123.intergenic_upstream.M12	0.069
1	89	Cluster_192.intergenic_upstream.M2	Cluster_123.intergenic_upstream.M13	0.036
1	90	Cluster_192.intergenic_upstream.M2	Cluster_123.intergenic_upstream.M14	0.253
1	91	Cluster_192.intergenic_upstream.M2	Cluster_123.intergenic_upstream.M15	0.027
1	92	Cluster_192.intergenic_upstream.M2	Cluster_123.intergenic_upstream.M16	0.020
1	93	Cluster_192.intergenic_upstream.M2	Cluster_123.intergenic_upstream.M17	0.108
1	94	Cluster_192.intergenic_upstream.M2	Cluster_123.intergenic_upstream.M18	0.057
1	95	Cluster_192.intergenic_upstream.M2	Cluster_123.intergenic_upstream.M19	0.013
1	96	Cluster_192.intergenic_upstream.M2	Cluster_123.intergenic_upstream.M20	0.043
1	97	Cluster_192.intergenic_upstream.M2	Cluster_139.intergenic_upstream.M1	0.083
1	98	Cluster_192.intergenic_upstream.M2	Cluster_139.intergenic_upstream.M2	0.056
1	99	Cluster_192.intergenic_upstream.M2	Cluster_139.intergenic_upstream.M3	0.063
1	100	Cluster_192.intergenic_upstream.M2	Cluster_139.intergenic_upstream.M4	0.140
1	101	Cluster_192.intergenic_upstream.M2	Cluster_139.intergenic_upstream.M5	0.057
1	102	Cluster_192.intergenic_upstream.M2	Cluster_139.intergenic_upstream.M6	0.168
1	103	Cluster_192.intergenic_upstream.M2	Cluster_139.intergenic_upstream.M7	0.029
1	104	Cluster_192.intergenic_upstream.M2	Cluster_139.intergenic_upstream.M8	0.102
1	105	Cluster_192.intergenic_upstream.M2	Cluster_139.intergenic_upstream.M9	0.018
1	106	Cluster_192.intergenic_upstream.M2	Cluster_139.intergenic_upstream.M10	0.089
1	107	Cluster_192.intergenic_upstream.M2	Cluster_139.intergenic_upstream.M11	0.073
1	108	Cluster_192.intergenic_upstream.M2	Cluster_139.intergenic_upstream.M12	0.031
1	109	Cluster_192.intergenic_upstream.M2	Cluster_139.intergenic_upstream.M13	0.040
1	110	Cluster_192.intergenic_upstream.M2	Cluster_139.intergenic_upstream.M14	0.018
1	111	Cluster_192.intergenic_upstream.M2	Cluster_139.intergenic_upstream.M15	0.078
1	112	Cluster_192.intergenic_upstream.M2	Cluster_139.intergenic_upstream.M16	0.108
1	113	Cluster_192.intergenic_upstream.M2	Cluster_139.intergenic_upstream.M17	0.137
1	114	Cluster_192.intergenic_upstream.M2	Cluster_112.intergenic_upstream.M1	0.022
1	115	Cluster_192.intergenic_upstream.M2	Cluster_112.intergenic_upstream.M2	0.079
1	116	Cluster_192.intergenic_upstream.M2	Cluster_112.intergenic_upstream.M3	0.010
1	117	Cluster_192.intergenic_upstream.M2	Cluster_112.intergenic_upstream.M4	0.036
1	118	Cluster_192.intergenic_upstream.M2	Cluster_112.intergenic_upstream.M5	0.003
1	119	Cluster_192.intergenic_upstream.M2	Cluster_112.intergenic_upstream.M6	0.019
1	120	Cluster_192.intergenic_upstream.M2	Cluster_39.intergenic_upstream.M1	0.016
1	121	Cluster_192.intergenic_upstream.M2	Cluster_39.intergenic_upstream.M2	0.144
1	122	Cluster_192.intergenic_upstream.M2	Cluster_39.intergenic_upstream.M3	0.020
1	123	Cluster_192.intergenic_upstream.M2	Cluster_39.intergenic_upstream.M4	0.048
1	124	Cluster_192.intergenic_upstream.M2	Cluster_39.intergenic_upstream.M5	0.002
2	3	Cluster_192.intergenic_upstream.M3	Cluster_192.intergenic_upstream.M4	0.134
2	4	Cluster_192.intergenic_upstream.M3	Cluster_192.intergenic_upstream.M5	0.294
2	5	Cluster_192.intergenic_upstream.M3	Cluster_192.intergenic_upstream.M6	0.267
2	6	Cluster_192.intergenic_upstream.M3	Cluster_192.intergenic_upstream.M7	0.277
2	7	Cluster_192.intergenic_upstream.M3	Cluster_192.intergenic_upstream.M8	0.258
2	8	Cluster_192.intergenic_upstream.M3	Cluster_192.intergenic_upstream.M9	0.239
2	9	Cluster_192.intergenic_upstream.M3	Cluster_192.intergenic_upstream.M10	0.161
2	10	Cluster_192.intergenic_upstream.M3	Cluster_192.intergenic_upstream.M11	0.234
2	11	Cluster_192.intergenic_upstream.M3	Cluster_192.intergenic_upstream.M12	0.238
2	12	Cluster_192.intergenic_upstream.M3	Cluster_192.intergenic_upstream.M13	0.213
2	13	Cluster_192.intergenic_upstream.M3	Cluster_192.intergenic_upstream.M14	0.281
2	14	Cluster_192.intergenic_upstream.M3	Cluster_192.intergenic_upstream.M15	0.312
2	15	Cluster_192.intergenic_upstream.M3	Cluster_192.intergenic_upstream.M16	0.202
2	16	Cluster_192.intergenic_upstream.M3	Cluster_192.intergenic_upstream.M17	0.332
2	17	Cluster_192.intergenic_upstream.M3	Cluster_269.intergenic_upstream.M1	0.261
2	18	Cluster_192.intergenic_upstream.M3	Cluster_269.intergenic_upstream.M2	0.122
2	19	Cluster_192.intergenic_upstream.M3	Cluster_269.intergenic_upstream.M3	0.268
2	20	Cluster_192.intergenic_upstream.M3	Cluster_269.intergenic_upstream.M4	0.287
2	21	Cluster_192.intergenic_upstream.M3	Cluster_269.intergenic_upstream.M5	0.242
2	22	Cluster_192.intergenic_upstream.M3	Cluster_269.intergenic_upstream.M6	0.157
2	23	Cluster_192.intergenic_upstream.M3	Cluster_269.intergenic_upstream.M7	0.238
2	24	Cluster_192.intergenic_upstream.M3	Cluster_269.intergenic_upstream.M8	0.091
2	25	Cluster_192.intergenic_upstream.M3	Cluster_269.intergenic_upstream.M9	0.256
2	26	Cluster_192.intergenic_upstream.M3	Cluster_269.intergenic_upstream.M10	0.147
2	27	Cluster_192.intergenic_upstream.M3	Cluster_269.intergenic_upstream.M11	0.258
2	28	Cluster_192.intergenic_upstream.M3	Cluster_269.intergenic_upstream.M12	0.229
2	29	Cluster_192.intergenic_upstream.M3	Cluster_269.intergenic_upstream.M13	0.152
2	30	Cluster_192.intergenic_upstream.M3	Cluster_269.intergenic_upstream.M14	0.206
2	31	Cluster_192.intergenic_upstream.M3	Cluster_269.intergenic_upstream.M15	0.130
2	32	Cluster_192.intergenic_upstream.M3	Cluster_269.intergenic_upstream.M16	0.100
2	33	Cluster_192.intergenic_upstream.M3	Cluster_269.intergenic_upstream.M17	0.141
2	34	Cluster_192.intergenic_upstream.M3	Cluster_269.intergenic_upstream.M18	0.103
2	35	Cluster_192.intergenic_upstream.M3	Cluster_269.intergenic_upstream.M19	0.209
2	36	Cluster_192.intergenic_upstream.M3	Cluster_269.intergenic_upstream.M20	0.092
2	37	Cluster_192.intergenic_upstream.M3	Cluster_34.intergenic_upstream.M1	0.077
2	38	Cluster_192.intergenic_upstream.M3	Cluster_34.intergenic_upstream.M2	0.116
2	39	Cluster_192.intergenic_upstream.M3	Cluster_34.intergenic_upstream.M3	0.067
2	40	Cluster_192.intergenic_upstream.M3	Cluster_34.intergenic_upstream.M4	0.042
2	41	Cluster_192.intergenic_upstream.M3	Cluster_34.intergenic_upstream.M5	0.078
2	42	Cluster_192.intergenic_upstream.M3	Cluster_34.intergenic_upstream.M6	0.119
2	43	Cluster_192.intergenic_upstream.M3	Cluster_34.intergenic_upstream.M7	0.069
2	44	Cluster_192.intergenic_upstream.M3	Cluster_34.intergenic_upstream.M8	0.110
2	45	Cluster_192.intergenic_upstream.M3	Cluster_34.intergenic_upstream.M9	0.060
2	46	Cluster_192.intergenic_upstream.M3	Cluster_34.intergenic_upstream.M10	0.074
2	47	Cluster_192.intergenic_upstream.M3	Cluster_34.intergenic_upstream.M11	0.082
2	48	Cluster_192.intergenic_upstream.M3	Cluster_34.intergenic_upstream.M12	0.059
2	49	Cluster_192.intergenic_upstream.M3	Cluster_34.intergenic_upstream.M13	0.086
2	50	Cluster_192.intergenic_upstream.M3	Cluster_34.intergenic_upstream.M14	0.049
2	51	Cluster_192.intergenic_upstream.M3	Cluster_34.intergenic_upstream.M15	0.054
2	52	Cluster_192.intergenic_upstream.M3	Cluster_34.intergenic_upstream.M16	0.058
2	53	Cluster_192.intergenic_upstream.M3	Cluster_34.intergenic_upstream.M17	0.122
2	54	Cluster_192.intergenic_upstream.M3	Cluster_34.intergenic_upstream.M18	0.046
2	55	Cluster_192.intergenic_upstream.M3	Cluster_34.intergenic_upstream.M19	0.060
2	56	Cluster_192.intergenic_upstream.M3	Cluster_34.intergenic_upstream.M20	0.100
2	57	Cluster_192.intergenic_upstream.M3	Cluster_41.intergenic_upstream.M1	0.113
2	58	Cluster_192.intergenic_upstream.M3	Cluster_41.intergenic_upstream.M2	0.080
2	59	Cluster_192.intergenic_upstream.M3	Cluster_41.intergenic_upstream.M3	0.119
2	60	Cluster_192.intergenic_upstream.M3	Cluster_41.intergenic_upstream.M4	0.141
2	61	Cluster_192.intergenic_upstream.M3	Cluster_41.intergenic_upstream.M5	0.098
2	62	Cluster_192.intergenic_upstream.M3	Cluster_41.intergenic_upstream.M6	0.077
2	63	Cluster_192.intergenic_upstream.M3	Cluster_41.intergenic_upstream.M7	0.054
2	64	Cluster_192.intergenic_upstream.M3	Cluster_41.intergenic_upstream.M8	0.076
2	65	Cluster_192.intergenic_upstream.M3	Cluster_41.intergenic_upstream.M9	0.064
2	66	Cluster_192.intergenic_upstream.M3	Cluster_41.intergenic_upstream.M10	0.070
2	67	Cluster_192.intergenic_upstream.M3	Cluster_41.intergenic_upstream.M11	0.057
2	68	Cluster_192.intergenic_upstream.M3	Cluster_41.intergenic_upstream.M12	0.102
2	69	Cluster_192.intergenic_upstream.M3	Cluster_41.intergenic_upstream.M13	0.076
2	70	Cluster_192.intergenic_upstream.M3	Cluster_41.intergenic_upstream.M14	0.066
2	71	Cluster_192.intergenic_upstream.M3	Cluster_41.intergenic_upstream.M15	0.189
2	72	Cluster_192.intergenic_upstream.M3	Cluster_41.intergenic_upstream.M16	0.121
2	73	Cluster_192.intergenic_upstream.M3	Cluster_41.intergenic_upstream.M17	0.114
2	74	Cluster_192.intergenic_upstream.M3	Cluster_41.intergenic_upstream.M18	0.118
2	75	Cluster_192.intergenic_upstream.M3	Cluster_41.intergenic_upstream.M19	0.060
2	76	Cluster_192.intergenic_upstream.M3	Cluster_41.intergenic_upstream.M20	0.232
2	77	Cluster_192.intergenic_upstream.M3	Cluster_123.intergenic_upstream.M1	0.091
2	78	Cluster_192.intergenic_upstream.M3	Cluster_123.intergenic_upstream.M2	0.118
2	79	Cluster_192.intergenic_upstream.M3	Cluster_123.intergenic_upstream.M3	0.058
2	80	Cluster_192.intergenic_upstream.M3	Cluster_123.intergenic_upstream.M4	0.073
2	81	Cluster_192.intergenic_upstream.M3	Cluster_123.intergenic_upstream.M5	0.117
2	82	Cluster_192.intergenic_upstream.M3	Cluster_123.intergenic_upstream.M6	0.078
2	83	Cluster_192.intergenic_upstream.M3	Cluster_123.intergenic_upstream.M7	0.164
2	84	Cluster_192.intergenic_upstream.M3	Cluster_123.intergenic_upstream.M8	0.128
2	85	Cluster_192.intergenic_upstream.M3	Cluster_123.intergenic_upstream.M9	0.076
2	86	Cluster_192.intergenic_upstream.M3	Cluster_123.intergenic_upstream.M10	0.113
2	87	Cluster_192.intergenic_upstream.M3	Cluster_123.intergenic_upstream.M11	0.084
2	88	Cluster_192.intergenic_upstream.M3	Cluster_123.intergenic_upstream.M12	0.106
2	89	Cluster_192.intergenic_upstream.M3	Cluster_123.intergenic_upstream.M13	0.099
2	90	Cluster_192.intergenic_upstream.M3	Cluster_123.intergenic_upstream.M14	0.068
2	91	Cluster_192.intergenic_upstream.M3	Cluster_123.intergenic_upstream.M15	0.063
2	92	Cluster_192.intergenic_upstream.M3	Cluster_123.intergenic_upstream.M16	0.060
2	93	Cluster_192.intergenic_upstream.M3	Cluster_123.intergenic_upstream.M17	0.057
2	94	Cluster_192.intergenic_upstream.M3	Cluster_123.intergenic_upstream.M18	0.078
2	95	Cluster_192.intergenic_upstream.M3	Cluster_123.intergenic_upstream.M19	0.089
2	96	Cluster_192.intergenic_upstream.M3	Cluster_123.intergenic_upstream.M20	0.087
2	97	Cluster_192.intergenic_upstream.M3	Cluster_139.intergenic_upstream.M1	0.081
2	98	Cluster_192.intergenic_upstream.M3	Cluster_139.intergenic_upstream.M2	0.056
2	99	Cluster_192.intergenic_upstream.M3	Cluster_139.intergenic_upstream.M3	0.116
2	100	Cluster_192.intergenic_upstream.M3	Cluster_139.intergenic_upstream.M4	0.067
2	101	Cluster_192.intergenic_upstream.M3	Cluster_139.intergenic_upstream.M5	0.157
2	102	Cluster_192.intergenic_upstream.M3	Cluster_139.intergenic_upstream.M6	0.047
2	103	Cluster_192.intergenic_upstream.M3	Cluster_139.intergenic_upstream.M7	0.078
2	104	Cluster_192.intergenic_upstream.M3	Cluster_139.intergenic_upstream.M8	0.124
2	105	Cluster_192.intergenic_upstream.M3	Cluster_139.intergenic_upstream.M9	0.096
2	106	Cluster_192.intergenic_upstream.M3	Cluster_139.intergenic_upstream.M10	0.073
2	107	Cluster_192.intergenic_upstream.M3	Cluster_139.intergenic_upstream.M11	0.120
2	108	Cluster_192.intergenic_upstream.M3	Cluster_139.intergenic_upstream.M12	0.138
2	109	Cluster_192.intergenic_upstream.M3	Cluster_139.intergenic_upstream.M13	0.102
2	110	Cluster_192.intergenic_upstream.M3	Cluster_139.intergenic_upstream.M14	0.083
2	111	Cluster_192.intergenic_upstream.M3	Cluster_139.intergenic_upstream.M15	0.068
2	112	Cluster_192.intergenic_upstream.M3	Cluster_139.intergenic_upstream.M16	0.099
2	113	Cluster_192.intergenic_upstream.M3	Cluster_139.intergenic_upstream.M17	0.094
2	114	Cluster_192.intergenic_upstream.M3	Cluster_112.intergenic_upstream.M1	0.090
2	115	Cluster_192.intergenic_upstream.M3	Cluster_112.intergenic_upstream.M2	0.061
2	116	Cluster_192.intergenic_upstream.M3	Cluster_112.intergenic_upstream.M3	0.022
2	117	Cluster_192.intergenic_upstream.M3	Cluster_112.intergenic_upstream.M4	0.116
2	118	Cluster_192.intergenic_upstream.M3	Cluster_112.intergenic_upstream.M5	0.070
2	119	Cluster_192.intergenic_upstream.M3	Cluster_112.intergenic_upstream.M6	0.178
2	120	Cluster_192.intergenic_upstream.M3	Cluster_39.intergenic_upstream.M1	0.099
2	121	Cluster_192.intergenic_upstream.M3	Cluster_39.intergenic_upstream.M2	0.077
2	122	Cluster_192.intergenic_upstream.M3	Cluster_39.intergenic_upstream.M3	0.114
2	123	Cluster_192.intergenic_upstream.M3	Cluster_39.intergenic_upstream.M4	0.088
2	124	Cluster_192.intergenic_upstream.M3	Cluster_39.intergenic_upstream.M5	0.038
3	4	Cluster_192.intergenic_upstream.M4	Cluster_192.intergenic_upstream.M5	0.107
3	5	Cluster_192.intergenic_upstream.M4	Cluster_192.intergenic_upstream.M6	0.058
3	6	Cluster_192.intergenic_upstream.M4	Cluster_192.intergenic_upstream.M7	0.160
3	7	Cluster_192.intergenic_upstream.M4	Cluster_192.intergenic_upstream.M8	0.160
3	8	Cluster_192.intergenic_upstream.M4	Cluster_192.intergenic_upstream.M9	0.261
3	9	Cluster_192.intergenic_upstream.M4	Cluster_192.intergenic_upstream.M10	0.168
3	10	Cluster_192.intergenic_upstream.M4	Cluster_192.intergenic_upstream.M11	0.183
3	11	Cluster_192.intergenic_upstream.M4	Cluster_192.intergenic_upstream.M12	0.329
3	12	Cluster_192.intergenic_upstream.M4	Cluster_192.intergenic_upstream.M13	0.250
3	13	Cluster_192.intergenic_upstream.M4	Cluster_192.intergenic_upstream.M14	0.177
3	14	Cluster_192.intergenic_upstream.M4	Cluster_192.intergenic_upstream.M15	0.189
3	15	Cluster_192.intergenic_upstream.M4	Cluster_192.intergenic_upstream.M16	0.206
3	16	Cluster_192.intergenic_upstream.M4	Cluster_192.intergenic_upstream.M17	0.091
3	17	Cluster_192.intergenic_upstream.M4	Cluster_269.intergenic_upstream.M1	0.127
3	18	Cluster_192.intergenic_upstream.M4	Cluster_269.intergenic_upstream.M2	0.053
3	19	Cluster_192.intergenic_upstream.M4	Cluster_269.intergenic_upstream.M3	0.067
3	20	Cluster_192.intergenic_upstream.M4	Cluster_269.intergenic_upstream.M4	0.087
3	21	Cluster_192.intergenic_upstream.M4	Cluster_269.intergenic_upstream.M5	0.103
3	22	Cluster_192.intergenic_upstream.M4	Cluster_269.intergenic_upstream.M6	0.319
3	23	Cluster_192.intergenic_upstream.M4	Cluster_269.intergenic_upstream.M7	0.089
3	24	Cluster_192.intergenic_upstream.M4	Cluster_269.intergenic_upstream.M8	0.298
3	25	Cluster_192.intergenic_upstream.M4	Cluster_269.intergenic_upstream.M9	0.142
3	26	Cluster_192.intergenic_upstream.M4	Cluster_269.intergenic_upstream.M10	0.207
3	27	Cluster_192.intergenic_upstream.M4	Cluster_269.intergenic_upstream.M11	0.109
3	28	Cluster_192.intergenic_upstream.M4	Cluster_269.intergenic_upstream.M12	0.139
3	29	Cluster_192.intergenic_upstream.M4	Cluster_269.intergenic_upstream.M13	0.073
3	30	Cluster_192.intergenic_upstream.M4	Cluster_269.intergenic_upstream.M14	0.104
3	31	Cluster_192.intergenic_upstream.M4	Cluster_269.intergenic_upstream.M15	0.081
3	32	Cluster_192.intergenic_upstream.M4	Cluster_269.intergenic_upstream.M16	0.311
3	33	Cluster_192.intergenic_upstream.M4	Cluster_269.intergenic_upstream.M17	0.156
3	34	Cluster_192.intergenic_upstream.M4	Cluster_269.intergenic_upstream.M18	0.037
3	35	Cluster_192.intergenic_upstream.M4	Cluster_269.intergenic_upstream.M19	0.116
3	36	Cluster_192.intergenic_upstream.M4	Cluster_269.intergenic_upstream.M20	0.122
3	37	Cluster_192.intergenic_upstream.M4	Cluster_34.intergenic_upstream.M1	0.157
3	38	Cluster_192.intergenic_upstream.M4	Cluster_34.intergenic_upstream.M2	0.040
3	39	Cluster_192.intergenic_upstream.M4	Cluster_34.intergenic_upstream.M3	0.014
3	40	Cluster_192.intergenic_upstream.M4	Cluster_34.intergenic_upstream.M4	0.201
3	41	Cluster_192.intergenic_upstream.M4	Cluster_34.intergenic_upstream.M5	0.019
3	42	Cluster_192.intergenic_upstream.M4	Cluster_34.intergenic_upstream.M6	0.082
3	43	Cluster_192.intergenic_upstream.M4	Cluster_34.intergenic_upstream.M7	0.044
3	44	Cluster_192.intergenic_upstream.M4	Cluster_34.intergenic_upstream.M8	0.034
3	45	Cluster_192.intergenic_upstream.M4	Cluster_34.intergenic_upstream.M9	0.106
3	46	Cluster_192.intergenic_upstream.M4	Cluster_34.intergenic_upstream.M10	0.050
3	47	Cluster_192.intergenic_upstream.M4	Cluster_34.intergenic_upstream.M11	0.047
3	48	Cluster_192.intergenic_upstream.M4	Cluster_34.intergenic_upstream.M12	0.092
3	49	Cluster_192.intergenic_upstream.M4	Cluster_34.intergenic_upstream.M13	0.020
3	50	Cluster_192.intergenic_upstream.M4	Cluster_34.intergenic_upstream.M14	0.026
3	51	Cluster_192.intergenic_upstream.M4	Cluster_34.intergenic_upstream.M15	0.062
3	52	Cluster_192.intergenic_upstream.M4	Cluster_34.intergenic_upstream.M16	0.032
3	53	Cluster_192.intergenic_upstream.M4	Cluster_34.intergenic_upstream.M17	0.038
3	54	Cluster_192.intergenic_upstream.M4	Cluster_34.intergenic_upstream.M18	0.033
3	55	Cluster_192.intergenic_upstream.M4	Cluster_34.intergenic_upstream.M19	0.088
3	56	Cluster_192.intergenic_upstream.M4	Cluster_34.intergenic_upstream.M20	0.032
3	57	Cluster_192.intergenic_upstream.M4	Cluster_41.intergenic_upstream.M1	0.023
3	58	Cluster_192.intergenic_upstream.M4	Cluster_41.intergenic_upstream.M2	0.169
3	59	Cluster_192.intergenic_upstream.M4	Cluster_41.intergenic_upstream.M3	0.070
3	60	Cluster_192.intergenic_upstream.M4	Cluster_41.intergenic_upstream.M4	0.043
3	61	Cluster_192.intergenic_upstream.M4	Cluster_41.intergenic_upstream.M5	0.091
3	62	Cluster_192.intergenic_upstream.M4	Cluster_41.intergenic_upstream.M6	0.041
3	63	Cluster_192.intergenic_upstream.M4	Cluster_41.intergenic_upstream.M7	0.018
3	64	Cluster_192.intergenic_upstream.M4	Cluster_41.intergenic_upstream.M8	0.033
3	65	Cluster_192.intergenic_upstream.M4	Cluster_41.intergenic_upstream.M9	0.108
3	66	Cluster_192.intergenic_upstream.M4	Cluster_41.intergenic_upstream.M10	0.030
3	67	Cluster_192.intergenic_upstream.M4	Cluster_41.intergenic_upstream.M11	0.051
3	68	Cluster_192.intergenic_upstream.M4	Cluster_41.intergenic_upstream.M12	0.043
3	69	Cluster_192.intergenic_upstream.M4	Cluster_41.intergenic_upstream.M13	0.238
3	70	Cluster_192.intergenic_upstream.M4	Cluster_41.intergenic_upstream.M14	0.204
3	71	Cluster_192.intergenic_upstream.M4	Cluster_41.intergenic_upstream.M15	0.048
3	72	Cluster_192.intergenic_upstream.M4	Cluster_41.intergenic_upstream.M16	0.127
3	73	Cluster_192.intergenic_upstream.M4	Cluster_41.intergenic_upstream.M17	0.044
3	74	Cluster_192.intergenic_upstream.M4	Cluster_41.intergenic_upstream.M18	0.121
3	75	Cluster_192.intergenic_upstream.M4	Cluster_41.intergenic_upstream.M19	0.228
3	76	Cluster_192.intergenic_upstream.M4	Cluster_41.intergenic_upstream.M20	0.058
3	77	Cluster_192.intergenic_upstream.M4	Cluster_123.intergenic_upstream.M1	0.077
3	78	Cluster_192.intergenic_upstream.M4	Cluster_123.intergenic_upstream.M2	0.031
3	79	Cluster_192.intergenic_upstream.M4	Cluster_123.intergenic_upstream.M3	0.228
3	80	Cluster_192.intergenic_upstream.M4	Cluster_123.intergenic_upstream.M4	0.030
3	81	Cluster_192.intergenic_upstream.M4	Cluster_123.intergenic_upstream.M5	0.040
3	82	Cluster_192.intergenic_upstream.M4	Cluster_123.intergenic_upstream.M6	0.040
3	83	Cluster_192.intergenic_upstream.M4	Cluster_123.intergenic_upstream.M7	0.047
3	84	Cluster_192.intergenic_upstream.M4	Cluster_123.intergenic_upstream.M8	0.067
3	85	Cluster_192.intergenic_upstream.M4	Cluster_123.intergenic_upstream.M9	0.116
3	86	Cluster_192.intergenic_upstream.M4	Cluster_123.intergenic_upstream.M10	0.049
3	87	Cluster_192.intergenic_upstream.M4	Cluster_123.intergenic_upstream.M11	0.029
3	88	Cluster_192.intergenic_upstream.M4	Cluster_123.intergenic_upstream.M12	0.088
3	89	Cluster_192.intergenic_upstream.M4	Cluster_123.intergenic_upstream.M13	0.053
3	90	Cluster_192.intergenic_upstream.M4	Cluster_123.intergenic_upstream.M14	0.179
3	91	Cluster_192.intergenic_upstream.M4	Cluster_123.intergenic_upstream.M15	0.028
3	92	Cluster_192.intergenic_upstream.M4	Cluster_123.intergenic_upstream.M16	0.027
3	93	Cluster_192.intergenic_upstream.M4	Cluster_123.intergenic_upstream.M17	0.103
3	94	Cluster_192.intergenic_upstream.M4	Cluster_123.intergenic_upstream.M18	0.051
3	95	Cluster_192.intergenic_upstream.M4	Cluster_123.intergenic_upstream.M19	0.013
3	96	Cluster_192.intergenic_upstream.M4	Cluster_123.intergenic_upstream.M20	0.049
3	97	Cluster_192.intergenic_upstream.M4	Cluster_139.intergenic_upstream.M1	0.112
3	98	Cluster_192.intergenic_upstream.M4	Cluster_139.intergenic_upstream.M2	0.061
3	99	Cluster_192.intergenic_upstream.M4	Cluster_139.intergenic_upstream.M3	0.078
3	100	Cluster_192.intergenic_upstream.M4	Cluster_139.intergenic_upstream.M4	0.160
3	101	Cluster_192.intergenic_upstream.M4	Cluster_139.intergenic_upstream.M5	0.063
3	102	Cluster_192.intergenic_upstream.M4	Cluster_139.intergenic_upstream.M6	0.162
3	103	Cluster_192.intergenic_upstream.M4	Cluster_139.intergenic_upstream.M7	0.033
3	104	Cluster_192.intergenic_upstream.M4	Cluster_139.intergenic_upstream.M8	0.121
3	105	Cluster_192.intergenic_upstream.M4	Cluster_139.intergenic_upstream.M9	0.020
3	106	Cluster_192.intergenic_upstream.M4	Cluster_139.intergenic_upstream.M10	0.119
3	107	Cluster_192.intergenic_upstream.M4	Cluster_139.intergenic_upstream.M11	0.080
3	108	Cluster_192.intergenic_upstream.M4	Cluster_139.intergenic_upstream.M12	0.039
3	109	Cluster_192.intergenic_upstream.M4	Cluster_139.intergenic_upstream.M13	0.052
3	110	Cluster_192.intergenic_upstream.M4	Cluster_139.intergenic_upstream.M14	0.028
3	111	Cluster_192.intergenic_upstream.M4	Cluster_139.intergenic_upstream.M15	0.079
3	112	Cluster_192.intergenic_upstream.M4	Cluster_139.intergenic_upstream.M16	0.142
3	113	Cluster_192.intergenic_upstream.M4	Cluster_139.intergenic_upstream.M17	0.173
3	114	Cluster_192.intergenic_upstream.M4	Cluster_112.intergenic_upstream.M1	0.030
3	115	Cluster_192.intergenic_upstream.M4	Cluster_112.intergenic_upstream.M2	0.106
3	116	Cluster_192.intergenic_upstream.M4	Cluster_112.intergenic_upstream.M3	0.012
3	117	Cluster_192.intergenic_upstream.M4	Cluster_112.intergenic_upstream.M4	0.042
3	118	Cluster_192.intergenic_upstream.M4	Cluster_112.intergenic_upstream.M5	0.003
3	119	Cluster_192.intergenic_upstream.M4	Cluster_112.intergenic_upstream.M6	0.029
3	120	Cluster_192.intergenic_upstream.M4	Cluster_39.intergenic_upstream.M1	0.017
3	121	Cluster_192.intergenic_upstream.M4	Cluster_39.intergenic_upstream.M2	0.191
3	122	Cluster_192.intergenic_upstream.M4	Cluster_39.intergenic_upstream.M3	0.024
3	123	Cluster_192.intergenic_upstream.M4	Cluster_39.intergenic_upstream.M4	0.043
3	124	Cluster_192.intergenic_upstream.M4	Cluster_39.intergenic_upstream.M5	0.001
4	5	Cluster_192.intergenic_upstream.M5	Cluster_192.intergenic_upstream.M6	0.302
4	6	Cluster_192.intergenic_upstream.M5	Cluster_192.intergenic_upstream.M7	0.328
4	7	Cluster_192.intergenic_upstream.M5	Cluster_192.intergenic_upstream.M8	0.274
4	8	Cluster_192.intergenic_upstream.M5	Cluster_192.intergenic_upstream.M9	0.161
4	9	Cluster_192.intergenic_upstream.M5	Cluster_192.intergenic_upstream.M10	0.163
4	10	Cluster_192.intergenic_upstream.M5	Cluster_192.intergenic_upstream.M11	0.236
4	11	Cluster_192.intergenic_upstream.M5	Cluster_192.intergenic_upstream.M12	0.199
4	12	Cluster_192.intergenic_upstream.M5	Cluster_192.intergenic_upstream.M13	0.200
4	13	Cluster_192.intergenic_upstream.M5	Cluster_192.intergenic_upstream.M14	0.189
4	14	Cluster_192.intergenic_upstream.M5	Cluster_192.intergenic_upstream.M15	0.267
4	15	Cluster_192.intergenic_upstream.M5	Cluster_192.intergenic_upstream.M16	0.202
4	16	Cluster_192.intergenic_upstream.M5	Cluster_192.intergenic_upstream.M17	0.230
4	17	Cluster_192.intergenic_upstream.M5	Cluster_269.intergenic_upstream.M1	0.170
4	18	Cluster_192.intergenic_upstream.M5	Cluster_269.intergenic_upstream.M2	0.138
4	19	Cluster_192.intergenic_upstream.M5	Cluster_269.intergenic_upstream.M3	0.249
4	20	Cluster_192.intergenic_upstream.M5	Cluster_269.intergenic_upstream.M4	0.233
4	21	Cluster_192.intergenic_upstream.M5	Cluster_269.intergenic_upstream.M5	0.218
4	22	Cluster_192.intergenic_upstream.M5	Cluster_269.intergenic_upstream.M6	0.162
4	23	Cluster_192.intergenic_upstream.M5	Cluster_269.intergenic_upstream.M7	0.206
4	24	Cluster_192.intergenic_upstream.M5	Cluster_269.intergenic_upstream.M8	0.093
4	25	Cluster_192.intergenic_upstream.M5	Cluster_269.intergenic_upstream.M9	0.203
4	26	Cluster_192.intergenic_upstream.M5	Cluster_269.intergenic_upstream.M10	0.160
4	27	Cluster_192.intergenic_upstream.M5	Cluster_269.intergenic_upstream.M11	0.210
4	28	Cluster_192.intergenic_upstream.M5	Cluster_269.intergenic_upstream.M12	0.179
4	29	Cluster_192.intergenic_upstream.M5	Cluster_269.intergenic_upstream.M13	0.130
4	30	Cluster_192.intergenic_upstream.M5	Cluster_269.intergenic_upstream.M14	0.190
4	31	Cluster_192.intergenic_upstream.M5	Cluster_269.intergenic_upstream.M15	0.119
4	32	Cluster_192.intergenic_upstream.M5	Cluster_269.intergenic_upstream.M16	0.112
4	33	Cluster_192.intergenic_upstream.M5	Cluster_269.intergenic_upstream.M17	0.121
4	34	Cluster_192.intergenic_upstream.M5	Cluster_269.intergenic_upstream.M18	0.099
4	35	Cluster_192.intergenic_upstream.M5	Cluster_269.intergenic_upstream.M19	0.143
4	36	Cluster_192.intergenic_upstream.M5	Cluster_269.intergenic_upstream.M20	0.097
4	37	Cluster_192.intergenic_upstream.M5	Cluster_34.intergenic_upstream.M1	0.067
4	38	Cluster_192.intergenic_upstream.M5	Cluster_34.intergenic_upstream.M2	0.083
4	39	Cluster_192.intergenic_upstream.M5	Cluster_34.intergenic_upstream.M3	0.049
4	40	Cluster_192.intergenic_upstream.M5	Cluster_34.intergenic_upstream.M4	0.034
4	41	Cluster_192.intergenic_upstream.M5	Cluster_34.intergenic_upstream.M5	0.081
4	42	Cluster_192.intergenic_upstream.M5	Cluster_34.intergenic_upstream.M6	0.119
4	43	Cluster_192.intergenic_upstream.M5	Cluster_34.intergenic_upstream.M7	0.076
4	44	Cluster_192.intergenic_upstream.M5	Cluster_34.intergenic_upstream.M8	0.087
4	45	Cluster_192.intergenic_upstream.M5	Cluster_34.intergenic_upstream.M9	0.058
4	46	Cluster_192.intergenic_upstream.M5	Cluster_34.intergenic_upstream.M10	0.080
4	47	Cluster_192.intergenic_upstream.M5	Cluster_34.intergenic_upstream.M11	0.079
4	48	Cluster_192.intergenic_upstream.M5	Cluster_34.intergenic_upstream.M12	0.050
4	49	Cluster_192.intergenic_upstream.M5	Cluster_34.intergenic_upstream.M13	0.108
4	50	Cluster_192.intergenic_upstream.M5	Cluster_34.intergenic_upstream.M14	0.058
4	51	Cluster_192.intergenic_upstream.M5	Cluster_34.intergenic_upstream.M15	0.064
4	52	Cluster_192.intergenic_upstream.M5	Cluster_34.intergenic_upstream.M16	0.077
4	53	Cluster_192.intergenic_upstream.M5	Cluster_34.intergenic_upstream.M17	0.079
4	54	Cluster_192.intergenic_upstream.M5	Cluster_34.intergenic_upstream.M18	0.054
4	55	Cluster_192.intergenic_upstream.M5	Cluster_34.intergenic_upstream.M19	0.058
4	56	Cluster_192.intergenic_upstream.M5	Cluster_34.intergenic_upstream.M20	0.127
4	57	Cluster_192.intergenic_upstream.M5	Cluster_41.intergenic_upstream.M1	0.111
4	58	Cluster_192.intergenic_upstream.M5	Cluster_41.intergenic_upstream.M2	0.070
4	59	Cluster_192.intergenic_upstream.M5	Cluster_41.intergenic_upstream.M3	0.116
4	60	Cluster_192.intergenic_upstream.M5	Cluster_41.intergenic_upstream.M4	0.109
4	61	Cluster_192.intergenic_upstream.M5	Cluster_41.intergenic_upstream.M5	0.089
4	62	Cluster_192.intergenic_upstream.M5	Cluster_41.intergenic_upstream.M6	0.092
4	63	Cluster_192.intergenic_upstream.M5	Cluster_41.intergenic_upstream.M7	0.052
4	64	Cluster_192.intergenic_upstream.M5	Cluster_41.intergenic_upstream.M8	0.070
4	65	Cluster_192.intergenic_upstream.M5	Cluster_41.intergenic_upstream.M9	0.067
4	66	Cluster_192.intergenic_upstream.M5	Cluster_41.intergenic_upstream.M10	0.060
4	67	Cluster_192.intergenic_upstream.M5	Cluster_41.intergenic_upstream.M11	0.054
4	68	Cluster_192.intergenic_upstream.M5	Cluster_41.intergenic_upstream.M12	0.070
4	69	Cluster_192.intergenic_upstream.M5	Cluster_41.intergenic_upstream.M13	0.057
4	70	Cluster_192.intergenic_upstream.M5	Cluster_41.intergenic_upstream.M14	0.052
4	71	Cluster_192.intergenic_upstream.M5	Cluster_41.intergenic_upstream.M15	0.146
4	72	Cluster_192.intergenic_upstream.M5	Cluster_41.intergenic_upstream.M16	0.117
4	73	Cluster_192.intergenic_upstream.M5	Cluster_41.intergenic_upstream.M17	0.098
4	74	Cluster_192.intergenic_upstream.M5	Cluster_41.intergenic_upstream.M18	0.091
4	75	Cluster_192.intergenic_upstream.M5	Cluster_41.intergenic_upstream.M19	0.072
4	76	Cluster_192.intergenic_upstream.M5	Cluster_41.intergenic_upstream.M20	0.174
4	77	Cluster_192.intergenic_upstream.M5	Cluster_123.intergenic_upstream.M1	0.060
4	78	Cluster_192.intergenic_upstream.M5	Cluster_123.intergenic_upstream.M2	0.076
4	79	Cluster_192.intergenic_upstream.M5	Cluster_123.intergenic_upstream.M3	0.064
4	80	Cluster_192.intergenic_upstream.M5	Cluster_123.intergenic_upstream.M4	0.072
4	81	Cluster_192.intergenic_upstream.M5	Cluster_123.intergenic_upstream.M5	0.093
4	82	Cluster_192.intergenic_upstream.M5	Cluster_123.intergenic_upstream.M6	0.057
4	83	Cluster_192.intergenic_upstream.M5	Cluster_123.intergenic_upstream.M7	0.119
4	84	Cluster_192.intergenic_upstream.M5	Cluster_123.intergenic_upstream.M8	0.106
4	85	Cluster_192.intergenic_upstream.M5	Cluster_123.intergenic_upstream.M9	0.074
4	86	Cluster_192.intergenic_upstream.M5	Cluster_123.intergenic_upstream.M10	0.090
4	87	Cluster_192.intergenic_upstream.M5	Cluster_123.intergenic_upstream.M11	0.094
4	88	Cluster_192.intergenic_upstream.M5	Cluster_123.intergenic_upstream.M12	0.079
4	89	Cluster_192.intergenic_upstream.M5	Cluster_123.intergenic_upstream.M13	0.089
4	90	Cluster_192.intergenic_upstream.M5	Cluster_123.intergenic_upstream.M14	0.063
4	91	Cluster_192.intergenic_upstream.M5	Cluster_123.intergenic_upstream.M15	0.047
4	92	Cluster_192.intergenic_upstream.M5	Cluster_123.intergenic_upstream.M16	0.070
4	93	Cluster_192.intergenic_upstream.M5	Cluster_123.intergenic_upstream.M17	0.071
4	94	Cluster_192.intergenic_upstream.M5	Cluster_123.intergenic_upstream.M18	0.082
4	95	Cluster_192.intergenic_upstream.M5	Cluster_123.intergenic_upstream.M19	0.067
4	96	Cluster_192.intergenic_upstream.M5	Cluster_123.intergenic_upstream.M20	0.080
4	97	Cluster_192.intergenic_upstream.M5	Cluster_139.intergenic_upstream.M1	0.066
4	98	Cluster_192.intergenic_upstream.M5	Cluster_139.intergenic_upstream.M2	0.056
4	99	Cluster_192.intergenic_upstream.M5	Cluster_139.intergenic_upstream.M3	0.102
4	100	Cluster_192.intergenic_upstream.M5	Cluster_139.intergenic_upstream.M4	0.062
4	101	Cluster_192.intergenic_upstream.M5	Cluster_139.intergenic_upstream.M5	0.103
4	102	Cluster_192.intergenic_upstream.M5	Cluster_139.intergenic_upstream.M6	0.044
4	103	Cluster_192.intergenic_upstream.M5	Cluster_139.intergenic_upstream.M7	0.070
4	104	Cluster_192.intergenic_upstream.M5	Cluster_139.intergenic_upstream.M8	0.108
4	105	Cluster_192.intergenic_upstream.M5	Cluster_139.intergenic_upstream.M9	0.080
4	106	Cluster_192.intergenic_upstream.M5	Cluster_139.intergenic_upstream.M10	0.070
4	107	Cluster_192.intergenic_upstream.M5	Cluster_139.intergenic_upstream.M11	0.098
4	108	Cluster_192.intergenic_upstream.M5	Cluster_139.intergenic_upstream.M12	0.116
4	109	Cluster_192.intergenic_upstream.M5	Cluster_139.intergenic_upstream.M13	0.049
4	110	Cluster_192.intergenic_upstream.M5	Cluster_139.intergenic_upstream.M14	0.064
4	111	Cluster_192.intergenic_upstream.M5	Cluster_139.intergenic_upstream.M15	0.069
4	112	Cluster_192.intergenic_upstream.M5	Cluster_139.intergenic_upstream.M16	0.088
4	113	Cluster_192.intergenic_upstream.M5	Cluster_139.intergenic_upstream.M17	0.069
4	114	Cluster_192.intergenic_upstream.M5	Cluster_112.intergenic_upstream.M1	0.061
4	115	Cluster_192.intergenic_upstream.M5	Cluster_112.intergenic_upstream.M2	0.058
4	116	Cluster_192.intergenic_upstream.M5	Cluster_112.intergenic_upstream.M3	0.037
4	117	Cluster_192.intergenic_upstream.M5	Cluster_112.intergenic_upstream.M4	0.079
4	118	Cluster_192.intergenic_upstream.M5	Cluster_112.intergenic_upstream.M5	0.069
4	119	Cluster_192.intergenic_upstream.M5	Cluster_112.intergenic_upstream.M6	0.120
4	120	Cluster_192.intergenic_upstream.M5	Cluster_39.intergenic_upstream.M1	0.092
4	121	Cluster_192.intergenic_upstream.M5	Cluster_39.intergenic_upstream.M2	0.062
4	122	Cluster_192.intergenic_upstream.M5	Cluster_39.intergenic_upstream.M3	0.089
4	123	Cluster_192.intergenic_upstream.M5	Cluster_39.intergenic_upstream.M4	0.074
4	124	Cluster_192.intergenic_upstream.M5	Cluster_39.intergenic_upstream.M5	0.063
5	6	Cluster_192.intergenic_upstream.M6	Cluster_192.intergenic_upstream.M7	0.261
5	7	Cluster_192.intergenic_upstream.M6	Cluster_192.intergenic_upstream.M8	0.216
5	8	Cluster_192.intergenic_upstream.M6	Cluster_192.intergenic_upstream.M9	0.070
5	9	Cluster_192.intergenic_upstream.M6	Cluster_192.intergenic_upstream.M10	0.103
5	10	Cluster_192.intergenic_upstream.M6	Cluster_192.intergenic_upstream.M11	0.188
5	11	Cluster_192.intergenic_upstream.M6	Cluster_192.intergenic_upstream.M12	0.104
5	12	Cluster_192.intergenic_upstream.M6	Cluster_192.intergenic_upstream.M13	0.142
5	13	Cluster_192.intergenic_upstream.M6	Cluster_192.intergenic_upstream.M14	0.086
5	14	Cluster_192.intergenic_upstream.M6	Cluster_192.intergenic_upstream.M15	0.169
5	15	Cluster_192.intergenic_upstream.M6	Cluster_192.intergenic_upstream.M16	0.116
5	16	Cluster_192.intergenic_upstream.M6	Cluster_192.intergenic_upstream.M17	0.184
5	17	Cluster_192.intergenic_upstream.M6	Cluster_269.intergenic_upstream.M1	0.107
5	18	Cluster_192.intergenic_upstream.M6	Cluster_269.intergenic_upstream.M2	0.176
5	19	Cluster_192.intergenic_upstream.M6	Cluster_269.intergenic_upstream.M3	0.253
5	20	Cluster_192.intergenic_upstream.M6	Cluster_269.intergenic_upstream.M4	0.211
5	21	Cluster_192.intergenic_upstream.M6	Cluster_269.intergenic_upstream.M5	0.206
5	22	Cluster_192.intergenic_upstream.M6	Cluster_269.intergenic_upstream.M6	0.101
5	23	Cluster_192.intergenic_upstream.M6	Cluster_269.intergenic_upstream.M7	0.163
5	24	Cluster_192.intergenic_upstream.M6	Cluster_269.intergenic_upstream.M8	0.043
5	25	Cluster_192.intergenic_upstream.M6	Cluster_269.intergenic_upstream.M9	0.166
5	26	Cluster_192.intergenic_upstream.M6	Cluster_269.intergenic_upstream.M10	0.069
5	27	Cluster_192.intergenic_upstream.M6	Cluster_269.intergenic_upstream.M11	0.141
5	28	Cluster_192.intergenic_upstream.M6	Cluster_269.intergenic_upstream.M12	0.134
5	29	Cluster_192.intergenic_upstream.M6	Cluster_269.intergenic_upstream.M13	0.113
5	30	Cluster_192.intergenic_upstream.M6	Cluster_269.intergenic_upstream.M14	0.177
5	31	Cluster_192.intergenic_upstream.M6	Cluster_269.intergenic_upstream.M15	0.063
5	32	Cluster_192.intergenic_upstream.M6	Cluster_269.intergenic_upstream.M16	0.049
5	33	Cluster_192.intergenic_upstream.M6	Cluster_269.intergenic_upstream.M17	0.110
5	34	Cluster_192.intergenic_upstream.M6	Cluster_269.intergenic_upstream.M18	0.113
5	35	Cluster_192.intergenic_upstream.M6	Cluster_269.intergenic_upstream.M19	0.120
5	36	Cluster_192.intergenic_upstream.M6	Cluster_269.intergenic_upstream.M20	0.076
5	37	Cluster_192.intergenic_upstream.M6	Cluster_34.intergenic_upstream.M1	0.030
5	38	Cluster_192.intergenic_upstream.M6	Cluster_34.intergenic_upstream.M2	0.066
5	39	Cluster_192.intergenic_upstream.M6	Cluster_34.intergenic_upstream.M3	0.044
5	40	Cluster_192.intergenic_upstream.M6	Cluster_34.intergenic_upstream.M4	0.013
5	41	Cluster_192.intergenic_upstream.M6	Cluster_34.intergenic_upstream.M5	0.103
5	42	Cluster_192.intergenic_upstream.M6	Cluster_34.intergenic_upstream.M6	0.116
5	43	Cluster_192.intergenic_upstream.M6	Cluster_34.intergenic_upstream.M7	0.082
5	44	Cluster_192.intergenic_upstream.M6	Cluster_34.intergenic_upstream.M8	0.061
5	45	Cluster_192.intergenic_upstream.M6	Cluster_34.intergenic_upstream.M9	0.018
5	46	Cluster_192.intergenic_upstream.M6	Cluster_34.intergenic_upstream.M10	0.083
5	47	Cluster_192.intergenic_upstream.M6	Cluster_34.intergenic_upstream.M11	0.051
5	48	Cluster_192.intergenic_upstream.M6	Cluster_34.intergenic_upstream.M12	0.022
5	49	Cluster_192.intergenic_upstream.M6	Cluster_34.intergenic_upstream.M13	0.136
5	50	Cluster_192.intergenic_upstream.M6	Cluster_34.intergenic_upstream.M14	0.057
5	51	Cluster_192.intergenic_upstream.M6	Cluster_34.intergenic_upstream.M15	0.058
5	52	Cluster_192.intergenic_upstream.M6	Cluster_34.intergenic_upstream.M16	0.088
5	53	Cluster_192.intergenic_upstream.M6	Cluster_34.intergenic_upstream.M17	0.064
5	54	Cluster_192.intergenic_upstream.M6	Cluster_34.intergenic_upstream.M18	0.058
5	55	Cluster_192.intergenic_upstream.M6	Cluster_34.intergenic_upstream.M19	0.027
5	56	Cluster_192.intergenic_upstream.M6	Cluster_34.intergenic_upstream.M20	0.120
5	57	Cluster_192.intergenic_upstream.M6	Cluster_41.intergenic_upstream.M1	0.157
5	58	Cluster_192.intergenic_upstream.M6	Cluster_41.intergenic_upstream.M2	0.038
5	59	Cluster_192.intergenic_upstream.M6	Cluster_41.intergenic_upstream.M3	0.074
5	60	Cluster_192.intergenic_upstream.M6	Cluster_41.intergenic_upstream.M4	0.102
5	61	Cluster_192.intergenic_upstream.M6	Cluster_41.intergenic_upstream.M5	0.042
5	62	Cluster_192.intergenic_upstream.M6	Cluster_41.intergenic_upstream.M6	0.070
5	63	Cluster_192.intergenic_upstream.M6	Cluster_41.intergenic_upstream.M7	0.036
5	64	Cluster_192.intergenic_upstream.M6	Cluster_41.intergenic_upstream.M8	0.059
5	65	Cluster_192.intergenic_upstream.M6	Cluster_41.intergenic_upstream.M9	0.046
5	66	Cluster_192.intergenic_upstream.M6	Cluster_41.intergenic_upstream.M10	0.048
5	67	Cluster_192.intergenic_upstream.M6	Cluster_41.intergenic_upstream.M11	0.044
5	68	Cluster_192.intergenic_upstream.M6	Cluster_41.intergenic_upstream.M12	0.048
5	69	Cluster_192.intergenic_upstream.M6	Cluster_41.intergenic_upstream.M13	0.032
5	70	Cluster_192.intergenic_upstream.M6	Cluster_41.intergenic_upstream.M14	0.023
5	71	Cluster_192.intergenic_upstream.M6	Cluster_41.intergenic_upstream.M15	0.154
5	72	Cluster_192.intergenic_upstream.M6	Cluster_41.intergenic_upstream.M16	0.067
5	73	Cluster_192.intergenic_upstream.M6	Cluster_41.intergenic_upstream.M17	0.102
5	74	Cluster_192.intergenic_upstream.M6	Cluster_41.intergenic_upstream.M18	0.096
5	75	Cluster_192.intergenic_upstream.M6	Cluster_41.intergenic_upstream.M19	0.030
5	76	Cluster_192.intergenic_upstream.M6	Cluster_41.intergenic_upstream.M20	0.153
5	77	Cluster_192.intergenic_upstream.M6	Cluster_123.intergenic_upstream.M1	0.039
5	78	Cluster_192.intergenic_upstream.M6	Cluster_123.intergenic_upstream.M2	0.071
5	79	Cluster_192.intergenic_upstream.M6	Cluster_123.intergenic_upstream.M3	0.029
5	80	Cluster_192.intergenic_upstream.M6	Cluster_123.intergenic_upstream.M4	0.078
5	81	Cluster_192.intergenic_upstream.M6	Cluster_123.intergenic_upstream.M5	0.064
5	82	Cluster_192.intergenic_upstream.M6	Cluster_123.intergenic_upstream.M6	0.033
5	83	Cluster_192.intergenic_upstream.M6	Cluster_123.intergenic_upstream.M7	0.132
5	84	Cluster_192.intergenic_upstream.M6	Cluster_123.intergenic_upstream.M8	0.088
5	85	Cluster_192.intergenic_upstream.M6	Cluster_123.intergenic_upstream.M9	0.038
5	86	Cluster_192.intergenic_upstream.M6	Cluster_123.intergenic_upstream.M10	0.070
5	87	Cluster_192.intergenic_upstream.M6	Cluster_123.intergenic_upstream.M11	0.071
5	88	Cluster_192.intergenic_upstream.M6	Cluster_123.intergenic_upstream.M12	0.047
5	89	Cluster_192.intergenic_upstream.M6	Cluster_123.intergenic_upstream.M13	0.081
5	90	Cluster_192.intergenic_upstream.M6	Cluster_123.intergenic_upstream.M14	0.036
5	91	Cluster_192.intergenic_upstream.M6	Cluster_123.intergenic_upstream.M15	0.040
5	92	Cluster_192.intergenic_upstream.M6	Cluster_123.intergenic_upstream.M16	0.063
5	93	Cluster_192.intergenic_upstream.M6	Cluster_123.intergenic_upstream.M17	0.050
5	94	Cluster_192.intergenic_upstream.M6	Cluster_123.intergenic_upstream.M18	0.050
5	95	Cluster_192.intergenic_upstream.M6	Cluster_123.intergenic_upstream.M19	0.063
5	96	Cluster_192.intergenic_upstream.M6	Cluster_123.intergenic_upstream.M20	0.059
5	97	Cluster_192.intergenic_upstream.M6	Cluster_139.intergenic_upstream.M1	0.034
5	98	Cluster_192.intergenic_upstream.M6	Cluster_139.intergenic_upstream.M2	0.038
5	99	Cluster_192.intergenic_upstream.M6	Cluster_139.intergenic_upstream.M3	0.059
5	100	Cluster_192.intergenic_upstream.M6	Cluster_139.intergenic_upstream.M4	0.049
5	101	Cluster_192.intergenic_upstream.M6	Cluster_139.intergenic_upstream.M5	0.069
5	102	Cluster_192.intergenic_upstream.M6	Cluster_139.intergenic_upstream.M6	0.024
5	103	Cluster_192.intergenic_upstream.M6	Cluster_139.intergenic_upstream.M7	0.067
5	104	Cluster_192.intergenic_upstream.M6	Cluster_139.intergenic_upstream.M8	0.059
5	105	Cluster_192.intergenic_upstream.M6	Cluster_139.intergenic_upstream.M9	0.102
5	106	Cluster_192.intergenic_upstream.M6	Cluster_139.intergenic_upstream.M10	0.030
5	107	Cluster_192.intergenic_upstream.M6	Cluster_139.intergenic_upstream.M11	0.057
5	108	Cluster_192.intergenic_upstream.M6	Cluster_139.intergenic_upstream.M12	0.130
5	109	Cluster_192.intergenic_upstream.M6	Cluster_139.intergenic_upstream.M13	0.023
5	110	Cluster_192.intergenic_upstream.M6	Cluster_139.intergenic_upstream.M14	0.071
5	111	Cluster_192.intergenic_upstream.M6	Cluster_139.intergenic_upstream.M15	0.046
5	112	Cluster_192.intergenic_upstream.M6	Cluster_139.intergenic_upstream.M16	0.051
5	113	Cluster_192.intergenic_upstream.M6	Cluster_139.intergenic_upstream.M17	0.034
5	114	Cluster_192.intergenic_upstream.M6	Cluster_112.intergenic_upstream.M1	0.036
5	115	Cluster_192.intergenic_upstream.M6	Cluster_112.intergenic_upstream.M2	0.023
5	116	Cluster_192.intergenic_upstream.M6	Cluster_112.intergenic_upstream.M3	0.051
5	117	Cluster_192.intergenic_upstream.M6	Cluster_112.intergenic_upstream.M4	0.057
5	118	Cluster_192.intergenic_upstream.M6	Cluster_112.intergenic_upstream.M5	0.049
5	119	Cluster_192.intergenic_upstream.M6	Cluster_112.intergenic_upstream.M6	0.114
5	120	Cluster_192.intergenic_upstream.M6	Cluster_39.intergenic_upstream.M1	0.101
5	121	Cluster_192.intergenic_upstream.M6	Cluster_39.intergenic_upstream.M2	0.029
5	122	Cluster_192.intergenic_upstream.M6	Cluster_39.intergenic_upstream.M3	0.061
5	123	Cluster_192.intergenic_upstream.M6	Cluster_39.intergenic_upstream.M4	0.068
5	124	Cluster_192.intergenic_upstream.M6	Cluster_39.intergenic_upstream.M5	0.052
6	7	Cluster_192.intergenic_upstream.M7	Cluster_192.intergenic_upstream.M8	0.289
6	8	Cluster_192.intergenic_upstream.M7	Cluster_192.intergenic_upstream.M9	0.174
6	9	Cluster_192.intergenic_upstream.M7	Cluster_192.intergenic_upstream.M10	0.176
6	10	Cluster_192.intergenic_upstream.M7	Cluster_192.intergenic_upstream.M11	0.230
6	11	Cluster_192.intergenic_upstream.M7	Cluster_192.intergenic_upstream.M12	0.232
6	12	Cluster_192.intergenic_upstream.M7	Cluster_192.intergenic_upstream.M13	0.211
6	13	Cluster_192.intergenic_upstream.M7	Cluster_192.intergenic_upstream.M14	0.181
6	14	Cluster_192.intergenic_upstream.M7	Cluster_192.intergenic_upstream.M15	0.257
6	15	Cluster_192.intergenic_upstream.M7	Cluster_192.intergenic_upstream.M16	0.188
6	16	Cluster_192.intergenic_upstream.M7	Cluster_192.intergenic_upstream.M17	0.237
6	17	Cluster_192.intergenic_upstream.M7	Cluster_269.intergenic_upstream.M1	0.164
6	18	Cluster_192.intergenic_upstream.M7	Cluster_269.intergenic_upstream.M2	0.148
6	19	Cluster_192.intergenic_upstream.M7	Cluster_269.intergenic_upstream.M3	0.314
6	20	Cluster_192.intergenic_upstream.M7	Cluster_269.intergenic_upstream.M4	0.237
6	21	Cluster_192.intergenic_upstream.M7	Cluster_269.intergenic_upstream.M5	0.284
6	22	Cluster_192.intergenic_upstream.M7	Cluster_269.intergenic_upstream.M6	0.169
6	23	Cluster_192.intergenic_upstream.M7	Cluster_269.intergenic_upstream.M7	0.232
6	24	Cluster_192.intergenic_upstream.M7	Cluster_269.intergenic_upstream.M8	0.131
6	25	Cluster_192.intergenic_upstream.M7	Cluster_269.intergenic_upstream.M9	0.207
6	26	Cluster_192.intergenic_upstream.M7	Cluster_269.intergenic_upstream.M10	0.152
6	27	Cluster_192.intergenic_upstream.M7	Cluster_269.intergenic_upstream.M11	0.201
6	28	Cluster_192.intergenic_upstream.M7	Cluster_269.intergenic_upstream.M12	0.202
6	29	Cluster_192.intergenic_upstream.M7	Cluster_269.intergenic_upstream.M13	0.133
6	30	Cluster_192.intergenic_upstream.M7	Cluster_269.intergenic_upstream.M14	0.236
6	31	Cluster_192.intergenic_upstream.M7	Cluster_269.intergenic_upstream.M15	0.121
6	32	Cluster_192.intergenic_upstream.M7	Cluster_269.intergenic_upstream.M16	0.118
6	33	Cluster_192.intergenic_upstream.M7	Cluster_269.intergenic_upstream.M17	0.148
6	34	Cluster_192.intergenic_upstream.M7	Cluster_269.intergenic_upstream.M18	0.102
6	35	Cluster_192.intergenic_upstream.M7	Cluster_269.intergenic_upstream.M19	0.172
6	36	Cluster_192.intergenic_upstream.M7	Cluster_269.intergenic_upstream.M20	0.117
6	37	Cluster_192.intergenic_upstream.M7	Cluster_34.intergenic_upstream.M1	0.069
6	38	Cluster_192.intergenic_upstream.M7	Cluster_34.intergenic_upstream.M2	0.081
6	39	Cluster_192.intergenic_upstream.M7	Cluster_34.intergenic_upstream.M3	0.057
6	40	Cluster_192.intergenic_upstream.M7	Cluster_34.intergenic_upstream.M4	0.048
6	41	Cluster_192.intergenic_upstream.M7	Cluster_34.intergenic_upstream.M5	0.092
6	42	Cluster_192.intergenic_upstream.M7	Cluster_34.intergenic_upstream.M6	0.149
6	43	Cluster_192.intergenic_upstream.M7	Cluster_34.intergenic_upstream.M7	0.086
6	44	Cluster_192.intergenic_upstream.M7	Cluster_34.intergenic_upstream.M8	0.079
6	45	Cluster_192.intergenic_upstream.M7	Cluster_34.intergenic_upstream.M9	0.049
6	46	Cluster_192.intergenic_upstream.M7	Cluster_34.intergenic_upstream.M10	0.059
6	47	Cluster_192.intergenic_upstream.M7	Cluster_34.intergenic_upstream.M11	0.074
6	48	Cluster_192.intergenic_upstream.M7	Cluster_34.intergenic_upstream.M12	0.052
6	49	Cluster_192.intergenic_upstream.M7	Cluster_34.intergenic_upstream.M13	0.147
6	50	Cluster_192.intergenic_upstream.M7	Cluster_34.intergenic_upstream.M14	0.059
6	51	Cluster_192.intergenic_upstream.M7	Cluster_34.intergenic_upstream.M15	0.058
6	52	Cluster_192.intergenic_upstream.M7	Cluster_34.intergenic_upstream.M16	0.069
6	53	Cluster_192.intergenic_upstream.M7	Cluster_34.intergenic_upstream.M17	0.081
6	54	Cluster_192.intergenic_upstream.M7	Cluster_34.intergenic_upstream.M18	0.053
6	55	Cluster_192.intergenic_upstream.M7	Cluster_34.intergenic_upstream.M19	0.060
6	56	Cluster_192.intergenic_upstream.M7	Cluster_34.intergenic_upstream.M20	0.162
6	57	Cluster_192.intergenic_upstream.M7	Cluster_41.intergenic_upstream.M1	0.136
6	58	Cluster_192.intergenic_upstream.M7	Cluster_41.intergenic_upstream.M2	0.088
6	59	Cluster_192.intergenic_upstream.M7	Cluster_41.intergenic_upstream.M3	0.113
6	60	Cluster_192.intergenic_upstream.M7	Cluster_41.intergenic_upstream.M4	0.119
6	61	Cluster_192.intergenic_upstream.M7	Cluster_41.intergenic_upstream.M5	0.091
6	62	Cluster_192.intergenic_upstream.M7	Cluster_41.intergenic_upstream.M6	0.088
6	63	Cluster_192.intergenic_upstream.M7	Cluster_41.intergenic_upstream.M7	0.048
6	64	Cluster_192.intergenic_upstream.M7	Cluster_41.intergenic_upstream.M8	0.076
6	65	Cluster_192.intergenic_upstream.M7	Cluster_41.intergenic_upstream.M9	0.082
6	66	Cluster_192.intergenic_upstream.M7	Cluster_41.intergenic_upstream.M10	0.048
6	67	Cluster_192.intergenic_upstream.M7	Cluster_41.intergenic_upstream.M11	0.067
6	68	Cluster_192.intergenic_upstream.M7	Cluster_41.intergenic_upstream.M12	0.067
6	69	Cluster_192.intergenic_upstream.M7	Cluster_41.intergenic_upstream.M13	0.087
6	70	Cluster_192.intergenic_upstream.M7	Cluster_41.intergenic_upstream.M14	0.076
6	71	Cluster_192.intergenic_upstream.M7	Cluster_41.intergenic_upstream.M15	0.202
6	72	Cluster_192.intergenic_upstream.M7	Cluster_41.intergenic_upstream.M16	0.133
6	73	Cluster_192.intergenic_upstream.M7	Cluster_41.intergenic_upstream.M17	0.104
6	74	Cluster_192.intergenic_upstream.M7	Cluster_41.intergenic_upstream.M18	0.122
6	75	Cluster_192.intergenic_upstream.M7	Cluster_41.intergenic_upstream.M19	0.092
6	76	Cluster_192.intergenic_upstream.M7	Cluster_41.intergenic_upstream.M20	0.194
6	77	Cluster_192.intergenic_upstream.M7	Cluster_123.intergenic_upstream.M1	0.063
6	78	Cluster_192.intergenic_upstream.M7	Cluster_123.intergenic_upstream.M2	0.070
6	79	Cluster_192.intergenic_upstream.M7	Cluster_123.intergenic_upstream.M3	0.086
6	80	Cluster_192.intergenic_upstream.M7	Cluster_123.intergenic_upstream.M4	0.067
6	81	Cluster_192.intergenic_upstream.M7	Cluster_123.intergenic_upstream.M5	0.107
6	82	Cluster_192.intergenic_upstream.M7	Cluster_123.intergenic_upstream.M6	0.052
6	83	Cluster_192.intergenic_upstream.M7	Cluster_123.intergenic_upstream.M7	0.130
6	84	Cluster_192.intergenic_upstream.M7	Cluster_123.intergenic_upstream.M8	0.113
6	85	Cluster_192.intergenic_upstream.M7	Cluster_123.intergenic_upstream.M9	0.077
6	86	Cluster_192.intergenic_upstream.M7	Cluster_123.intergenic_upstream.M10	0.108
6	87	Cluster_192.intergenic_upstream.M7	Cluster_123.intergenic_upstream.M11	0.074
6	88	Cluster_192.intergenic_upstream.M7	Cluster_123.intergenic_upstream.M12	0.087
6	89	Cluster_192.intergenic_upstream.M7	Cluster_123.intergenic_upstream.M13	0.107
6	90	Cluster_192.intergenic_upstream.M7	Cluster_123.intergenic_upstream.M14	0.074
6	91	Cluster_192.intergenic_upstream.M7	Cluster_123.intergenic_upstream.M15	0.053
6	92	Cluster_192.intergenic_upstream.M7	Cluster_123.intergenic_upstream.M16	0.074
6	93	Cluster_192.intergenic_upstream.M7	Cluster_123.intergenic_upstream.M17	0.070
6	94	Cluster_192.intergenic_upstream.M7	Cluster_123.intergenic_upstream.M18	0.068
6	95	Cluster_192.intergenic_upstream.M7	Cluster_123.intergenic_upstream.M19	0.057
6	96	Cluster_192.intergenic_upstream.M7	Cluster_123.intergenic_upstream.M20	0.061
6	97	Cluster_192.intergenic_upstream.M7	Cluster_139.intergenic_upstream.M1	0.070
6	98	Cluster_192.intergenic_upstream.M7	Cluster_139.intergenic_upstream.M2	0.067
6	99	Cluster_192.intergenic_upstream.M7	Cluster_139.intergenic_upstream.M3	0.097
6	100	Cluster_192.intergenic_upstream.M7	Cluster_139.intergenic_upstream.M4	0.078
6	101	Cluster_192.intergenic_upstream.M7	Cluster_139.intergenic_upstream.M5	0.090
6	102	Cluster_192.intergenic_upstream.M7	Cluster_139.intergenic_upstream.M6	0.061
6	103	Cluster_192.intergenic_upstream.M7	Cluster_139.intergenic_upstream.M7	0.087
6	104	Cluster_192.intergenic_upstream.M7	Cluster_139.intergenic_upstream.M8	0.113
6	105	Cluster_192.intergenic_upstream.M7	Cluster_139.intergenic_upstream.M9	0.112
6	106	Cluster_192.intergenic_upstream.M7	Cluster_139.intergenic_upstream.M10	0.067
6	107	Cluster_192.intergenic_upstream.M7	Cluster_139.intergenic_upstream.M11	0.082
6	108	Cluster_192.intergenic_upstream.M7	Cluster_139.intergenic_upstream.M12	0.141
6	109	Cluster_192.intergenic_upstream.M7	Cluster_139.intergenic_upstream.M13	0.044
6	110	Cluster_192.intergenic_upstream.M7	Cluster_139.intergenic_upstream.M14	0.081
6	111	Cluster_192.intergenic_upstream.M7	Cluster_139.intergenic_upstream.M15	0.064
6	112	Cluster_192.intergenic_upstream.M7	Cluster_139.intergenic_upstream.M16	0.110
6	113	Cluster_192.intergenic_upstream.M7	Cluster_139.intergenic_upstream.M17	0.081
6	114	Cluster_192.intergenic_upstream.M7	Cluster_112.intergenic_upstream.M1	0.051
6	115	Cluster_192.intergenic_upstream.M7	Cluster_112.intergenic_upstream.M2	0.056
6	116	Cluster_192.intergenic_upstream.M7	Cluster_112.intergenic_upstream.M3	0.034
6	117	Cluster_192.intergenic_upstream.M7	Cluster_112.intergenic_upstream.M4	0.081
6	118	Cluster_192.intergenic_upstream.M7	Cluster_112.intergenic_upstream.M5	0.070
6	119	Cluster_192.intergenic_upstream.M7	Cluster_112.intergenic_upstream.M6	0.136
6	120	Cluster_192.intergenic_upstream.M7	Cluster_39.intergenic_upstream.M1	0.123
6	121	Cluster_192.intergenic_upstream.M7	Cluster_39.intergenic_upstream.M2	0.077
6	122	Cluster_192.intergenic_upstream.M7	Cluster_39.intergenic_upstream.M3	0.081
6	123	Cluster_192.intergenic_upstream.M7	Cluster_39.intergenic_upstream.M4	0.093
6	124	Cluster_192.intergenic_upstream.M7	Cluster_39.intergenic_upstream.M5	0.103
7	8	Cluster_192.intergenic_upstream.M8	Cluster_192.intergenic_upstream.M9	0.171
7	9	Cluster_192.intergenic_upstream.M8	Cluster_192.intergenic_upstream.M10	0.272
7	10	Cluster_192.intergenic_upstream.M8	Cluster_192.intergenic_upstream.M11	0.256
7	11	Cluster_192.intergenic_upstream.M8	Cluster_192.intergenic_upstream.M12	0.224
7	12	Cluster_192.intergenic_upstream.M8	Cluster_192.intergenic_upstream.M13	0.201
7	13	Cluster_192.intergenic_upstream.M8	Cluster_192.intergenic_upstream.M14	0.172
7	14	Cluster_192.intergenic_upstream.M8	Cluster_192.intergenic_upstream.M15	0.241
7	15	Cluster_192.intergenic_upstream.M8	Cluster_192.intergenic_upstream.M16	0.206
7	16	Cluster_192.intergenic_upstream.M8	Cluster_192.intergenic_upstream.M17	0.183
7	17	Cluster_192.intergenic_upstream.M8	Cluster_269.intergenic_upstream.M1	0.172
7	18	Cluster_192.intergenic_upstream.M8	Cluster_269.intergenic_upstream.M2	0.127
7	19	Cluster_192.intergenic_upstream.M8	Cluster_269.intergenic_upstream.M3	0.214
7	20	Cluster_192.intergenic_upstream.M8	Cluster_269.intergenic_upstream.M4	0.189
7	21	Cluster_192.intergenic_upstream.M8	Cluster_269.intergenic_upstream.M5	0.207
7	22	Cluster_192.intergenic_upstream.M8	Cluster_269.intergenic_upstream.M6	0.193
7	23	Cluster_192.intergenic_upstream.M8	Cluster_269.intergenic_upstream.M7	0.193
7	24	Cluster_192.intergenic_upstream.M8	Cluster_269.intergenic_upstream.M8	0.104
7	25	Cluster_192.intergenic_upstream.M8	Cluster_269.intergenic_upstream.M9	0.207
7	26	Cluster_192.intergenic_upstream.M8	Cluster_269.intergenic_upstream.M10	0.156
7	27	Cluster_192.intergenic_upstream.M8	Cluster_269.intergenic_upstream.M11	0.174
7	28	Cluster_192.intergenic_upstream.M8	Cluster_269.intergenic_upstream.M12	0.159
7	29	Cluster_192.intergenic_upstream.M8	Cluster_269.intergenic_upstream.M13	0.123
7	30	Cluster_192.intergenic_upstream.M8	Cluster_269.intergenic_upstream.M14	0.188
7	31	Cluster_192.intergenic_upstream.M8	Cluster_269.intergenic_upstream.M15	0.103
7	32	Cluster_192.intergenic_upstream.M8	Cluster_269.intergenic_upstream.M16	0.122
7	33	Cluster_192.intergenic_upstream.M8	Cluster_269.intergenic_upstream.M17	0.146
7	34	Cluster_192.intergenic_upstream.M8	Cluster_269.intergenic_upstream.M18	0.101
7	35	Cluster_192.intergenic_upstream.M8	Cluster_269.intergenic_upstream.M19	0.157
7	36	Cluster_192.intergenic_upstream.M8	Cluster_269.intergenic_upstream.M20	0.114
7	37	Cluster_192.intergenic_upstream.M8	Cluster_34.intergenic_upstream.M1	0.077
7	38	Cluster_192.intergenic_upstream.M8	Cluster_34.intergenic_upstream.M2	0.084
7	39	Cluster_192.intergenic_upstream.M8	Cluster_34.intergenic_upstream.M3	0.048
7	40	Cluster_192.intergenic_upstream.M8	Cluster_34.intergenic_upstream.M4	0.041
7	41	Cluster_192.intergenic_upstream.M8	Cluster_34.intergenic_upstream.M5	0.100
7	42	Cluster_192.intergenic_upstream.M8	Cluster_34.intergenic_upstream.M6	0.118
7	43	Cluster_192.intergenic_upstream.M8	Cluster_34.intergenic_upstream.M7	0.076
7	44	Cluster_192.intergenic_upstream.M8	Cluster_34.intergenic_upstream.M8	0.068
7	45	Cluster_192.intergenic_upstream.M8	Cluster_34.intergenic_upstream.M9	0.060
7	46	Cluster_192.intergenic_upstream.M8	Cluster_34.intergenic_upstream.M10	0.057
7	47	Cluster_192.intergenic_upstream.M8	Cluster_34.intergenic_upstream.M11	0.074
7	48	Cluster_192.intergenic_upstream.M8	Cluster_34.intergenic_upstream.M12	0.073
7	49	Cluster_192.intergenic_upstream.M8	Cluster_34.intergenic_upstream.M13	0.069
7	50	Cluster_192.intergenic_upstream.M8	Cluster_34.intergenic_upstream.M14	0.051
7	51	Cluster_192.intergenic_upstream.M8	Cluster_34.intergenic_upstream.M15	0.069
7	52	Cluster_192.intergenic_upstream.M8	Cluster_34.intergenic_upstream.M16	0.062
7	53	Cluster_192.intergenic_upstream.M8	Cluster_34.intergenic_upstream.M17	0.086
7	54	Cluster_192.intergenic_upstream.M8	Cluster_34.intergenic_upstream.M18	0.046
7	55	Cluster_192.intergenic_upstream.M8	Cluster_34.intergenic_upstream.M19	0.050
7	56	Cluster_192.intergenic_upstream.M8	Cluster_34.intergenic_upstream.M20	0.118
7	57	Cluster_192.intergenic_upstream.M8	Cluster_41.intergenic_upstream.M1	0.086
7	58	Cluster_192.intergenic_upstream.M8	Cluster_41.intergenic_upstream.M2	0.084
7	59	Cluster_192.intergenic_upstream.M8	Cluster_41.intergenic_upstream.M3	0.120
7	60	Cluster_192.intergenic_upstream.M8	Cluster_41.intergenic_upstream.M4	0.102
7	61	Cluster_192.intergenic_upstream.M8	Cluster_41.intergenic_upstream.M5	0.066
7	62	Cluster_192.intergenic_upstream.M8	Cluster_41.intergenic_upstream.M6	0.079
7	63	Cluster_192.intergenic_upstream.M8	Cluster_41.intergenic_upstream.M7	0.049
7	64	Cluster_192.intergenic_upstream.M8	Cluster_41.intergenic_upstream.M8	0.067
7	65	Cluster_192.intergenic_upstream.M8	Cluster_41.intergenic_upstream.M9	0.083
7	66	Cluster_192.intergenic_upstream.M8	Cluster_41.intergenic_upstream.M10	0.043
7	67	Cluster_192.intergenic_upstream.M8	Cluster_41.intergenic_upstream.M11	0.063
7	68	Cluster_192.intergenic_upstream.M8	Cluster_41.intergenic_upstream.M12	0.070
7	69	Cluster_192.intergenic_upstream.M8	Cluster_41.intergenic_upstream.M13	0.088
7	70	Cluster_192.intergenic_upstream.M8	Cluster_41.intergenic_upstream.M14	0.076
7	71	Cluster_192.intergenic_upstream.M8	Cluster_41.intergenic_upstream.M15	0.149
7	72	Cluster_192.intergenic_upstream.M8	Cluster_41.intergenic_upstream.M16	0.122
7	73	Cluster_192.intergenic_upstream.M8	Cluster_41.intergenic_upstream.M17	0.099
7	74	Cluster_192.intergenic_upstream.M8	Cluster_41.intergenic_upstream.M18	0.121
7	75	Cluster_192.intergenic_upstream.M8	Cluster_41.intergenic_upstream.M19	0.092
7	76	Cluster_192.intergenic_upstream.M8	Cluster_41.intergenic_upstream.M20	0.170
7	77	Cluster_192.intergenic_upstream.M8	Cluster_123.intergenic_upstream.M1	0.072
7	78	Cluster_192.intergenic_upstream.M8	Cluster_123.intergenic_upstream.M2	0.076
7	79	Cluster_192.intergenic_upstream.M8	Cluster_123.intergenic_upstream.M3	0.077
7	80	Cluster_192.intergenic_upstream.M8	Cluster_123.intergenic_upstream.M4	0.070
7	81	Cluster_192.intergenic_upstream.M8	Cluster_123.intergenic_upstream.M5	0.073
7	82	Cluster_192.intergenic_upstream.M8	Cluster_123.intergenic_upstream.M6	0.062
7	83	Cluster_192.intergenic_upstream.M8	Cluster_123.intergenic_upstream.M7	0.133
7	84	Cluster_192.intergenic_upstream.M8	Cluster_123.intergenic_upstream.M8	0.100
7	85	Cluster_192.intergenic_upstream.M8	Cluster_123.intergenic_upstream.M9	0.074
7	86	Cluster_192.intergenic_upstream.M8	Cluster_123.intergenic_upstream.M10	0.092
7	87	Cluster_192.intergenic_upstream.M8	Cluster_123.intergenic_upstream.M11	0.074
7	88	Cluster_192.intergenic_upstream.M8	Cluster_123.intergenic_upstream.M12	0.076
7	89	Cluster_192.intergenic_upstream.M8	Cluster_123.intergenic_upstream.M13	0.111
7	90	Cluster_192.intergenic_upstream.M8	Cluster_123.intergenic_upstream.M14	0.078
7	91	Cluster_192.intergenic_upstream.M8	Cluster_123.intergenic_upstream.M15	0.056
7	92	Cluster_192.intergenic_upstream.M8	Cluster_123.intergenic_upstream.M16	0.076
7	93	Cluster_192.intergenic_upstream.M8	Cluster_123.intergenic_upstream.M17	0.068
7	94	Cluster_192.intergenic_upstream.M8	Cluster_123.intergenic_upstream.M18	0.069
7	95	Cluster_192.intergenic_upstream.M8	Cluster_123.intergenic_upstream.M19	0.080
7	96	Cluster_192.intergenic_upstream.M8	Cluster_123.intergenic_upstream.M20	0.078
7	97	Cluster_192.intergenic_upstream.M8	Cluster_139.intergenic_upstream.M1	0.081
7	98	Cluster_192.intergenic_upstream.M8	Cluster_139.intergenic_upstream.M2	0.060
7	99	Cluster_192.intergenic_upstream.M8	Cluster_139.intergenic_upstream.M3	0.096
7	100	Cluster_192.intergenic_upstream.M8	Cluster_139.intergenic_upstream.M4	0.076
7	101	Cluster_192.intergenic_upstream.M8	Cluster_139.intergenic_upstream.M5	0.121
7	102	Cluster_192.intergenic_upstream.M8	Cluster_139.intergenic_upstream.M6	0.056
7	103	Cluster_192.intergenic_upstream.M8	Cluster_139.intergenic_upstream.M7	0.071
7	104	Cluster_192.intergenic_upstream.M8	Cluster_139.intergenic_upstream.M8	0.110
7	105	Cluster_192.intergenic_upstream.M8	Cluster_139.intergenic_upstream.M9	0.088
7	106	Cluster_192.intergenic_upstream.M8	Cluster_139.intergenic_upstream.M10	0.067
7	107	Cluster_192.intergenic_upstream.M8	Cluster_139.intergenic_upstream.M11	0.083
7	108	Cluster_192.intergenic_upstream.M8	Cluster_139.intergenic_upstream.M12	0.088
7	109	Cluster_192.intergenic_upstream.M8	Cluster_139.intergenic_upstream.M13	0.057
7	110	Cluster_192.intergenic_upstream.M8	Cluster_139.intergenic_upstream.M14	0.080
7	111	Cluster_192.intergenic_upstream.M8	Cluster_139.intergenic_upstream.M15	0.072
7	112	Cluster_192.intergenic_upstream.M8	Cluster_139.intergenic_upstream.M16	0.099
7	113	Cluster_192.intergenic_upstream.M8	Cluster_139.intergenic_upstream.M17	0.092
7	114	Cluster_192.intergenic_upstream.M8	Cluster_112.intergenic_upstream.M1	0.056
7	115	Cluster_192.intergenic_upstream.M8	Cluster_112.intergenic_upstream.M2	0.062
7	116	Cluster_192.intergenic_upstream.M8	Cluster_112.intergenic_upstream.M3	0.037
7	117	Cluster_192.intergenic_upstream.M8	Cluster_112.intergenic_upstream.M4	0.078
7	118	Cluster_192.intergenic_upstream.M8	Cluster_112.intergenic_upstream.M5	0.063
7	119	Cluster_192.intergenic_upstream.M8	Cluster_112.intergenic_upstream.M6	0.101
7	120	Cluster_192.intergenic_upstream.M8	Cluster_39.intergenic_upstream.M1	0.084
7	121	Cluster_192.intergenic_upstream.M8	Cluster_39.intergenic_upstream.M2	0.081
7	122	Cluster_192.intergenic_upstream.M8	Cluster_39.intergenic_upstream.M3	0.073
7	123	Cluster_192.intergenic_upstream.M8	Cluster_39.intergenic_upstream.M4	0.079
7	124	Cluster_192.intergenic_upstream.M8	Cluster_39.intergenic_upstream.M5	0.057
8	9	Cluster_192.intergenic_upstream.M9	Cluster_192.intergenic_upstream.M10	0.152
8	10	Cluster_192.intergenic_upstream.M9	Cluster_192.intergenic_upstream.M11	0.192
8	11	Cluster_192.intergenic_upstream.M9	Cluster_192.intergenic_upstream.M12	0.386
8	12	Cluster_192.intergenic_upstream.M9	Cluster_192.intergenic_upstream.M13	0.232
8	13	Cluster_192.intergenic_upstream.M9	Cluster_192.intergenic_upstream.M14	0.388
8	14	Cluster_192.intergenic_upstream.M9	Cluster_192.intergenic_upstream.M15	0.273
8	15	Cluster_192.intergenic_upstream.M9	Cluster_192.intergenic_upstream.M16	0.221
8	16	Cluster_192.intergenic_upstream.M9	Cluster_192.intergenic_upstream.M17	0.203
8	17	Cluster_192.intergenic_upstream.M9	Cluster_269.intergenic_upstream.M1	0.326
8	18	Cluster_192.intergenic_upstream.M9	Cluster_269.intergenic_upstream.M2	0.046
8	19	Cluster_192.intergenic_upstream.M9	Cluster_269.intergenic_upstream.M3	0.089
8	20	Cluster_192.intergenic_upstream.M9	Cluster_269.intergenic_upstream.M4	0.161
8	21	Cluster_192.intergenic_upstream.M9	Cluster_269.intergenic_upstream.M5	0.123
8	22	Cluster_192.intergenic_upstream.M9	Cluster_269.intergenic_upstream.M6	0.190
8	23	Cluster_192.intergenic_upstream.M9	Cluster_269.intergenic_upstream.M7	0.181
8	24	Cluster_192.intergenic_upstream.M9	Cluster_269.intergenic_upstream.M8	0.169
8	25	Cluster_192.intergenic_upstream.M9	Cluster_269.intergenic_upstream.M9	0.204
8	26	Cluster_192.intergenic_upstream.M9	Cluster_269.intergenic_upstream.M10	0.232
8	27	Cluster_192.intergenic_upstream.M9	Cluster_269.intergenic_upstream.M11	0.204
8	28	Cluster_192.intergenic_upstream.M9	Cluster_269.intergenic_upstream.M12	0.218
8	29	Cluster_192.intergenic_upstream.M9	Cluster_269.intergenic_upstream.M13	0.106
8	30	Cluster_192.intergenic_upstream.M9	Cluster_269.intergenic_upstream.M14	0.116
8	31	Cluster_192.intergenic_upstream.M9	Cluster_269.intergenic_upstream.M15	0.133
8	32	Cluster_192.intergenic_upstream.M9	Cluster_269.intergenic_upstream.M16	0.174
8	33	Cluster_192.intergenic_upstream.M9	Cluster_269.intergenic_upstream.M17	0.117
8	34	Cluster_192.intergenic_upstream.M9	Cluster_269.intergenic_upstream.M18	0.037
8	35	Cluster_192.intergenic_upstream.M9	Cluster_269.intergenic_upstream.M19	0.212
8	36	Cluster_192.intergenic_upstream.M9	Cluster_269.intergenic_upstream.M20	0.094
8	37	Cluster_192.intergenic_upstream.M9	Cluster_34.intergenic_upstream.M1	0.160
8	38	Cluster_192.intergenic_upstream.M9	Cluster_34.intergenic_upstream.M2	0.107
8	39	Cluster_192.intergenic_upstream.M9	Cluster_34.intergenic_upstream.M3	0.033
8	40	Cluster_192.intergenic_upstream.M9	Cluster_34.intergenic_upstream.M4	0.113
8	41	Cluster_192.intergenic_upstream.M9	Cluster_34.intergenic_upstream.M5	0.023
8	42	Cluster_192.intergenic_upstream.M9	Cluster_34.intergenic_upstream.M6	0.072
8	43	Cluster_192.intergenic_upstream.M9	Cluster_34.intergenic_upstream.M7	0.043
8	44	Cluster_192.intergenic_upstream.M9	Cluster_34.intergenic_upstream.M8	0.049
8	45	Cluster_192.intergenic_upstream.M9	Cluster_34.intergenic_upstream.M9	0.114
8	46	Cluster_192.intergenic_upstream.M9	Cluster_34.intergenic_upstream.M10	0.039
8	47	Cluster_192.intergenic_upstream.M9	Cluster_34.intergenic_upstream.M11	0.076
8	48	Cluster_192.intergenic_upstream.M9	Cluster_34.intergenic_upstream.M12	0.083
8	49	Cluster_192.intergenic_upstream.M9	Cluster_34.intergenic_upstream.M13	0.014
8	50	Cluster_192.intergenic_upstream.M9	Cluster_34.intergenic_upstream.M14	0.026
8	51	Cluster_192.intergenic_upstream.M9	Cluster_34.intergenic_upstream.M15	0.040
8	52	Cluster_192.intergenic_upstream.M9	Cluster_34.intergenic_upstream.M16	0.028
8	53	Cluster_192.intergenic_upstream.M9	Cluster_34.intergenic_upstream.M17	0.113
8	54	Cluster_192.intergenic_upstream.M9	Cluster_34.intergenic_upstream.M18	0.028
8	55	Cluster_192.intergenic_upstream.M9	Cluster_34.intergenic_upstream.M19	0.090
8	56	Cluster_192.intergenic_upstream.M9	Cluster_34.intergenic_upstream.M20	0.046
8	57	Cluster_192.intergenic_upstream.M9	Cluster_41.intergenic_upstream.M1	0.024
8	58	Cluster_192.intergenic_upstream.M9	Cluster_41.intergenic_upstream.M2	0.133
8	59	Cluster_192.intergenic_upstream.M9	Cluster_41.intergenic_upstream.M3	0.068
8	60	Cluster_192.intergenic_upstream.M9	Cluster_41.intergenic_upstream.M4	0.053
8	61	Cluster_192.intergenic_upstream.M9	Cluster_41.intergenic_upstream.M5	0.103
8	62	Cluster_192.intergenic_upstream.M9	Cluster_41.intergenic_upstream.M6	0.037
8	63	Cluster_192.intergenic_upstream.M9	Cluster_41.intergenic_upstream.M7	0.024
8	64	Cluster_192.intergenic_upstream.M9	Cluster_41.intergenic_upstream.M8	0.043
8	65	Cluster_192.intergenic_upstream.M9	Cluster_41.intergenic_upstream.M9	0.077
8	66	Cluster_192.intergenic_upstream.M9	Cluster_41.intergenic_upstream.M10	0.039
8	67	Cluster_192.intergenic_upstream.M9	Cluster_41.intergenic_upstream.M11	0.049
8	68	Cluster_192.intergenic_upstream.M9	Cluster_41.intergenic_upstream.M12	0.114
8	69	Cluster_192.intergenic_upstream.M9	Cluster_41.intergenic_upstream.M13	0.137
8	70	Cluster_192.intergenic_upstream.M9	Cluster_41.intergenic_upstream.M14	0.140
8	71	Cluster_192.intergenic_upstream.M9	Cluster_41.intergenic_upstream.M15	0.078
8	72	Cluster_192.intergenic_upstream.M9	Cluster_41.intergenic_upstream.M16	0.114
8	73	Cluster_192.intergenic_upstream.M9	Cluster_41.intergenic_upstream.M17	0.058
8	74	Cluster_192.intergenic_upstream.M9	Cluster_41.intergenic_upstream.M18	0.102
8	75	Cluster_192.intergenic_upstream.M9	Cluster_41.intergenic_upstream.M19	0.124
8	76	Cluster_192.intergenic_upstream.M9	Cluster_41.intergenic_upstream.M20	0.123
8	77	Cluster_192.intergenic_upstream.M9	Cluster_123.intergenic_upstream.M1	0.111
8	78	Cluster_192.intergenic_upstream.M9	Cluster_123.intergenic_upstream.M2	0.067
8	79	Cluster_192.intergenic_upstream.M9	Cluster_123.intergenic_upstream.M3	0.121
8	80	Cluster_192.intergenic_upstream.M9	Cluster_123.intergenic_upstream.M4	0.036
8	81	Cluster_192.intergenic_upstream.M9	Cluster_123.intergenic_upstream.M5	0.086
8	82	Cluster_192.intergenic_upstream.M9	Cluster_123.intergenic_upstream.M6	0.079
8	83	Cluster_192.intergenic_upstream.M9	Cluster_123.intergenic_upstream.M7	0.083
8	84	Cluster_192.intergenic_upstream.M9	Cluster_123.intergenic_upstream.M8	0.078
8	85	Cluster_192.intergenic_upstream.M9	Cluster_123.intergenic_upstream.M9	0.129
8	86	Cluster_192.intergenic_upstream.M9	Cluster_123.intergenic_upstream.M10	0.099
8	87	Cluster_192.intergenic_upstream.M9	Cluster_123.intergenic_upstream.M11	0.060
8	88	Cluster_192.intergenic_upstream.M9	Cluster_123.intergenic_upstream.M12	0.110
8	89	Cluster_192.intergenic_upstream.M9	Cluster_123.intergenic_upstream.M13	0.061
8	90	Cluster_192.intergenic_upstream.M9	Cluster_123.intergenic_upstream.M14	0.082
8	91	Cluster_192.intergenic_upstream.M9	Cluster_123.intergenic_upstream.M15	0.036
8	92	Cluster_192.intergenic_upstream.M9	Cluster_123.intergenic_upstream.M16	0.027
8	93	Cluster_192.intergenic_upstream.M9	Cluster_123.intergenic_upstream.M17	0.066
8	94	Cluster_192.intergenic_upstream.M9	Cluster_123.intergenic_upstream.M18	0.057
8	95	Cluster_192.intergenic_upstream.M9	Cluster_123.intergenic_upstream.M19	0.052
8	96	Cluster_192.intergenic_upstream.M9	Cluster_123.intergenic_upstream.M20	0.047
8	97	Cluster_192.intergenic_upstream.M9	Cluster_139.intergenic_upstream.M1	0.140
8	98	Cluster_192.intergenic_upstream.M9	Cluster_139.intergenic_upstream.M2	0.059
8	99	Cluster_192.intergenic_upstream.M9	Cluster_139.intergenic_upstream.M3	0.136
8	100	Cluster_192.intergenic_upstream.M9	Cluster_139.intergenic_upstream.M4	0.078
8	101	Cluster_192.intergenic_upstream.M9	Cluster_139.intergenic_upstream.M5	0.116
8	102	Cluster_192.intergenic_upstream.M9	Cluster_139.intergenic_upstream.M6	0.076
8	103	Cluster_192.intergenic_upstream.M9	Cluster_139.intergenic_upstream.M7	0.044
8	104	Cluster_192.intergenic_upstream.M9	Cluster_139.intergenic_upstream.M8	0.152
8	105	Cluster_192.intergenic_upstream.M9	Cluster_139.intergenic_upstream.M9	0.029
8	106	Cluster_192.intergenic_upstream.M9	Cluster_139.intergenic_upstream.M10	0.134
8	107	Cluster_192.intergenic_upstream.M9	Cluster_139.intergenic_upstream.M11	0.106
8	108	Cluster_192.intergenic_upstream.M9	Cluster_139.intergenic_upstream.M12	0.054
8	109	Cluster_192.intergenic_upstream.M9	Cluster_139.intergenic_upstream.M13	0.109
8	110	Cluster_192.intergenic_upstream.M9	Cluster_139.intergenic_upstream.M14	0.039
8	111	Cluster_192.intergenic_upstream.M9	Cluster_139.intergenic_upstream.M15	0.068
8	112	Cluster_192.intergenic_upstream.M9	Cluster_139.intergenic_upstream.M16	0.156
8	113	Cluster_192.intergenic_upstream.M9	Cluster_139.intergenic_upstream.M17	0.154
8	114	Cluster_192.intergenic_upstream.M9	Cluster_112.intergenic_upstream.M1	0.122
8	115	Cluster_192.intergenic_upstream.M9	Cluster_112.intergenic_upstream.M2	0.122
8	116	Cluster_192.intergenic_upstream.M9	Cluster_112.intergenic_upstream.M3	0.010
8	117	Cluster_192.intergenic_upstream.M9	Cluster_112.intergenic_upstream.M4	0.106
8	118	Cluster_192.intergenic_upstream.M9	Cluster_112.intergenic_upstream.M5	0.018
8	119	Cluster_192.intergenic_upstream.M9	Cluster_112.intergenic_upstream.M6	0.062
8	120	Cluster_192.intergenic_upstream.M9	Cluster_39.intergenic_upstream.M1	0.030
8	121	Cluster_192.intergenic_upstream.M9	Cluster_39.intergenic_upstream.M2	0.168
8	122	Cluster_192.intergenic_upstream.M9	Cluster_39.intergenic_upstream.M3	0.058
8	123	Cluster_192.intergenic_upstream.M9	Cluster_39.intergenic_upstream.M4	0.047
8	124	Cluster_192.intergenic_upstream.M9	Cluster_39.intergenic_upstream.M5	0.008
9	10	Cluster_192.intergenic_upstream.M10	Cluster_192.intergenic_upstream.M11	0.210
9	11	Cluster_192.intergenic_upstream.M10	Cluster_192.intergenic_upstream.M12	0.221
9	12	Cluster_192.intergenic_upstream.M10	Cluster_192.intergenic_upstream.M13	0.318
9	13	Cluster_192.intergenic_upstream.M10	Cluster_192.intergenic_upstream.M14	0.123
9	14	Cluster_192.intergenic_upstream.M10	Cluster_192.intergenic_upstream.M15	0.180
9	15	Cluster_192.intergenic_upstream.M10	Cluster_192.intergenic_upstream.M16	0.168
9	16	Cluster_192.intergenic_upstream.M10	Cluster_192.intergenic_upstream.M17	0.089
9	17	Cluster_192.intergenic_upstream.M10	Cluster_269.intergenic_upstream.M1	0.100
9	18	Cluster_192.intergenic_upstream.M10	Cluster_269.intergenic_upstream.M2	0.127
9	19	Cluster_192.intergenic_upstream.M10	Cluster_269.intergenic_upstream.M3	0.121
9	20	Cluster_192.intergenic_upstream.M10	Cluster_269.intergenic_upstream.M4	0.104
9	21	Cluster_192.intergenic_upstream.M10	Cluster_269.intergenic_upstream.M5	0.136
9	22	Cluster_192.intergenic_upstream.M10	Cluster_269.intergenic_upstream.M6	0.180
9	23	Cluster_192.intergenic_upstream.M10	Cluster_269.intergenic_upstream.M7	0.107
9	24	Cluster_192.intergenic_upstream.M10	Cluster_269.intergenic_upstream.M8	0.211
9	25	Cluster_192.intergenic_upstream.M10	Cluster_269.intergenic_upstream.M9	0.142
9	26	Cluster_192.intergenic_upstream.M10	Cluster_269.intergenic_upstream.M10	0.152
9	27	Cluster_192.intergenic_upstream.M10	Cluster_269.intergenic_upstream.M11	0.082
9	28	Cluster_192.intergenic_upstream.M10	Cluster_269.intergenic_upstream.M12	0.110
9	29	Cluster_192.intergenic_upstream.M10	Cluster_269.intergenic_upstream.M13	0.067
9	30	Cluster_192.intergenic_upstream.M10	Cluster_269.intergenic_upstream.M14	0.120
9	31	Cluster_192.intergenic_upstream.M10	Cluster_269.intergenic_upstream.M15	0.073
9	32	Cluster_192.intergenic_upstream.M10	Cluster_269.intergenic_upstream.M16	0.212
9	33	Cluster_192.intergenic_upstream.M10	Cluster_269.intergenic_upstream.M17	0.132
9	34	Cluster_192.intergenic_upstream.M10	Cluster_269.intergenic_upstream.M18	0.094
9	35	Cluster_192.intergenic_upstream.M10	Cluster_269.intergenic_upstream.M19	0.110
9	36	Cluster_192.intergenic_upstream.M10	Cluster_269.intergenic_upstream.M20	0.148
9	37	Cluster_192.intergenic_upstream.M10	Cluster_34.intergenic_upstream.M1	0.078
9	38	Cluster_192.intergenic_upstream.M10	Cluster_34.intergenic_upstream.M2	0.047
9	39	Cluster_192.intergenic_upstream.M10	Cluster_34.intergenic_upstream.M3	0.022
9	40	Cluster_192.intergenic_upstream.M10	Cluster_34.intergenic_upstream.M4	0.062
9	41	Cluster_192.intergenic_upstream.M10	Cluster_34.intergenic_upstream.M5	0.032
9	42	Cluster_192.intergenic_upstream.M10	Cluster_34.intergenic_upstream.M6	0.089
9	43	Cluster_192.intergenic_upstream.M10	Cluster_34.intergenic_upstream.M7	0.079
9	44	Cluster_192.intergenic_upstream.M10	Cluster_34.intergenic_upstream.M8	0.054
9	45	Cluster_192.intergenic_upstream.M10	Cluster_34.intergenic_upstream.M9	0.048
9	46	Cluster_192.intergenic_upstream.M10	Cluster_34.intergenic_upstream.M10	0.048
9	47	Cluster_192.intergenic_upstream.M10	Cluster_34.intergenic_upstream.M11	0.044
9	48	Cluster_192.intergenic_upstream.M10	Cluster_34.intergenic_upstream.M12	0.072
9	49	Cluster_192.intergenic_upstream.M10	Cluster_34.intergenic_upstream.M13	0.039
9	50	Cluster_192.intergenic_upstream.M10	Cluster_34.intergenic_upstream.M14	0.053
9	51	Cluster_192.intergenic_upstream.M10	Cluster_34.intergenic_upstream.M15	0.082
9	52	Cluster_192.intergenic_upstream.M10	Cluster_34.intergenic_upstream.M16	0.073
9	53	Cluster_192.intergenic_upstream.M10	Cluster_34.intergenic_upstream.M17	0.044
9	54	Cluster_192.intergenic_upstream.M10	Cluster_34.intergenic_upstream.M18	0.059
9	55	Cluster_192.intergenic_upstream.M10	Cluster_34.intergenic_upstream.M19	0.079
9	56	Cluster_192.intergenic_upstream.M10	Cluster_34.intergenic_upstream.M20	0.051
9	57	Cluster_192.intergenic_upstream.M10	Cluster_41.intergenic_upstream.M1	0.044
9	58	Cluster_192.intergenic_upstream.M10	Cluster_41.intergenic_upstream.M2	0.084
9	59	Cluster_192.intergenic_upstream.M10	Cluster_41.intergenic_upstream.M3	0.079
9	60	Cluster_192.intergenic_upstream.M10	Cluster_41.intergenic_upstream.M4	0.072
9	61	Cluster_192.intergenic_upstream.M10	Cluster_41.intergenic_upstream.M5	0.068
9	62	Cluster_192.intergenic_upstream.M10	Cluster_41.intergenic_upstream.M6	0.051
9	63	Cluster_192.intergenic_upstream.M10	Cluster_41.intergenic_upstream.M7	0.029
9	64	Cluster_192.intergenic_upstream.M10	Cluster_41.intergenic_upstream.M8	0.047
9	65	Cluster_192.intergenic_upstream.M10	Cluster_41.intergenic_upstream.M9	0.088
9	66	Cluster_192.intergenic_upstream.M10	Cluster_41.intergenic_upstream.M10	0.038
9	67	Cluster_192.intergenic_upstream.M10	Cluster_41.intergenic_upstream.M11	0.067
9	68	Cluster_192.intergenic_upstream.M10	Cluster_41.intergenic_upstream.M12	0.042
9	69	Cluster_192.intergenic_upstream.M10	Cluster_41.intergenic_upstream.M13	0.129
9	70	Cluster_192.intergenic_upstream.M10	Cluster_41.intergenic_upstream.M14	0.081
9	71	Cluster_192.intergenic_upstream.M10	Cluster_41.intergenic_upstream.M15	0.064
9	72	Cluster_192.intergenic_upstream.M10	Cluster_41.intergenic_upstream.M16	0.097
9	73	Cluster_192.intergenic_upstream.M10	Cluster_41.intergenic_upstream.M17	0.073
9	74	Cluster_192.intergenic_upstream.M10	Cluster_41.intergenic_upstream.M18	0.130
9	75	Cluster_192.intergenic_upstream.M10	Cluster_41.intergenic_upstream.M19	0.144
9	76	Cluster_192.intergenic_upstream.M10	Cluster_41.intergenic_upstream.M20	0.073
9	77	Cluster_192.intergenic_upstream.M10	Cluster_123.intergenic_upstream.M1	0.056
9	78	Cluster_192.intergenic_upstream.M10	Cluster_123.intergenic_upstream.M2	0.054
9	79	Cluster_192.intergenic_upstream.M10	Cluster_123.intergenic_upstream.M3	0.117
9	80	Cluster_192.intergenic_upstream.M10	Cluster_123.intergenic_upstream.M4	0.046
9	81	Cluster_192.intergenic_upstream.M10	Cluster_123.intergenic_upstream.M5	0.044
9	82	Cluster_192.intergenic_upstream.M10	Cluster_123.intergenic_upstream.M6	0.039
9	83	Cluster_192.intergenic_upstream.M10	Cluster_123.intergenic_upstream.M7	0.077
9	84	Cluster_192.intergenic_upstream.M10	Cluster_123.intergenic_upstream.M8	0.059
9	85	Cluster_192.intergenic_upstream.M10	Cluster_123.intergenic_upstream.M9	0.066
9	86	Cluster_192.intergenic_upstream.M10	Cluster_123.intergenic_upstream.M10	0.058
9	87	Cluster_192.intergenic_upstream.M10	Cluster_123.intergenic_upstream.M11	0.042
9	88	Cluster_192.intergenic_upstream.M10	Cluster_123.intergenic_upstream.M12	0.067
9	89	Cluster_192.intergenic_upstream.M10	Cluster_123.intergenic_upstream.M13	0.042
9	90	Cluster_192.intergenic_upstream.M10	Cluster_123.intergenic_upstream.M14	0.131
9	91	Cluster_192.intergenic_upstream.M10	Cluster_123.intergenic_upstream.M15	0.053
9	92	Cluster_192.intergenic_upstream.M10	Cluster_123.intergenic_upstream.M16	0.060
9	93	Cluster_192.intergenic_upstream.M10	Cluster_123.intergenic_upstream.M17	0.091
9	94	Cluster_192.intergenic_upstream.M10	Cluster_123.intergenic_upstream.M18	0.073
9	95	Cluster_192.intergenic_upstream.M10	Cluster_123.intergenic_upstream.M19	0.027
9	96	Cluster_192.intergenic_upstream.M10	Cluster_123.intergenic_upstream.M20	0.096
9	97	Cluster_192.intergenic_upstream.M10	Cluster_139.intergenic_upstream.M1	0.060
9	98	Cluster_192.intergenic_upstream.M10	Cluster_139.intergenic_upstream.M2	0.072
9	99	Cluster_192.intergenic_upstream.M10	Cluster_139.intergenic_upstream.M3	0.061
9	100	Cluster_192.intergenic_upstream.M10	Cluster_139.intergenic_upstream.M4	0.080
9	101	Cluster_192.intergenic_upstream.M10	Cluster_139.intergenic_upstream.M5	0.078
9	102	Cluster_192.intergenic_upstream.M10	Cluster_139.intergenic_upstream.M6	0.080
9	103	Cluster_192.intergenic_upstream.M10	Cluster_139.intergenic_upstream.M7	0.048
9	104	Cluster_192.intergenic_upstream.M10	Cluster_139.intergenic_upstream.M8	0.089
9	105	Cluster_192.intergenic_upstream.M10	Cluster_139.intergenic_upstream.M9	0.037
9	106	Cluster_192.intergenic_upstream.M10	Cluster_139.intergenic_upstream.M10	0.057
9	107	Cluster_192.intergenic_upstream.M10	Cluster_139.intergenic_upstream.M11	0.081
9	108	Cluster_192.intergenic_upstream.M10	Cluster_139.intergenic_upstream.M12	0.066
9	109	Cluster_192.intergenic_upstream.M10	Cluster_139.intergenic_upstream.M13	0.040
9	110	Cluster_192.intergenic_upstream.M10	Cluster_139.intergenic_upstream.M14	0.053
9	111	Cluster_192.intergenic_upstream.M10	Cluster_139.intergenic_upstream.M15	0.072
9	112	Cluster_192.intergenic_upstream.M10	Cluster_139.intergenic_upstream.M16	0.100
9	113	Cluster_192.intergenic_upstream.M10	Cluster_139.intergenic_upstream.M17	0.094
9	114	Cluster_192.intergenic_upstream.M10	Cluster_112.intergenic_upstream.M1	0.032
9	115	Cluster_192.intergenic_upstream.M10	Cluster_112.intergenic_upstream.M2	0.051
9	116	Cluster_192.intergenic_upstream.M10	Cluster_112.intergenic_upstream.M3	0.037
9	117	Cluster_192.intergenic_upstream.M10	Cluster_112.intergenic_upstream.M4	0.040
9	118	Cluster_192.intergenic_upstream.M10	Cluster_112.intergenic_upstream.M5	0.014
9	119	Cluster_192.intergenic_upstream.M10	Cluster_112.intergenic_upstream.M6	0.058
9	120	Cluster_192.intergenic_upstream.M10	Cluster_39.intergenic_upstream.M1	0.036
9	121	Cluster_192.intergenic_upstream.M10	Cluster_39.intergenic_upstream.M2	0.077
9	122	Cluster_192.intergenic_upstream.M10	Cluster_39.intergenic_upstream.M3	0.040
9	123	Cluster_192.intergenic_upstream.M10	Cluster_39.intergenic_upstream.M4	0.093
9	124	Cluster_192.intergenic_upstream.M10	Cluster_39.intergenic_upstream.M5	0.018
10	11	Cluster_192.intergenic_upstream.M11	Cluster_192.intergenic_upstream.M12	0.272
10	12	Cluster_192.intergenic_upstream.M11	Cluster_192.intergenic_upstream.M13	0.257
10	13	Cluster_192.intergenic_upstream.M11	Cluster_192.intergenic_upstream.M14	0.179
10	14	Cluster_192.intergenic_upstream.M11	Cluster_192.intergenic_upstream.M15	0.260
10	15	Cluster_192.intergenic_upstream.M11	Cluster_192.intergenic_upstream.M16	0.210
10	16	Cluster_192.intergenic_upstream.M11	Cluster_192.intergenic_upstream.M17	0.171
10	17	Cluster_192.intergenic_upstream.M11	Cluster_269.intergenic_upstream.M1	0.153
10	18	Cluster_192.intergenic_upstream.M11	Cluster_269.intergenic_upstream.M2	0.174
10	19	Cluster_192.intergenic_upstream.M11	Cluster_269.intergenic_upstream.M3	0.173
10	20	Cluster_192.intergenic_upstream.M11	Cluster_269.intergenic_upstream.M4	0.201
10	21	Cluster_192.intergenic_upstream.M11	Cluster_269.intergenic_upstream.M5	0.198
10	22	Cluster_192.intergenic_upstream.M11	Cluster_269.intergenic_upstream.M6	0.237
10	23	Cluster_192.intergenic_upstream.M11	Cluster_269.intergenic_upstream.M7	0.157
10	24	Cluster_192.intergenic_upstream.M11	Cluster_269.intergenic_upstream.M8	0.159
10	25	Cluster_192.intergenic_upstream.M11	Cluster_269.intergenic_upstream.M9	0.199
10	26	Cluster_192.intergenic_upstream.M11	Cluster_269.intergenic_upstream.M10	0.178
10	27	Cluster_192.intergenic_upstream.M11	Cluster_269.intergenic_upstream.M11	0.173
10	28	Cluster_192.intergenic_upstream.M11	Cluster_269.intergenic_upstream.M12	0.153
10	29	Cluster_192.intergenic_upstream.M11	Cluster_269.intergenic_upstream.M13	0.124
10	30	Cluster_192.intergenic_upstream.M11	Cluster_269.intergenic_upstream.M14	0.188
10	31	Cluster_192.intergenic_upstream.M11	Cluster_269.intergenic_upstream.M15	0.110
10	32	Cluster_192.intergenic_upstream.M11	Cluster_269.intergenic_upstream.M16	0.187
10	33	Cluster_192.intergenic_upstream.M11	Cluster_269.intergenic_upstream.M17	0.180
10	34	Cluster_192.intergenic_upstream.M11	Cluster_269.intergenic_upstream.M18	0.149
10	35	Cluster_192.intergenic_upstream.M11	Cluster_269.intergenic_upstream.M19	0.170
10	36	Cluster_192.intergenic_upstream.M11	Cluster_269.intergenic_upstream.M20	0.127
10	37	Cluster_192.intergenic_upstream.M11	Cluster_34.intergenic_upstream.M1	0.093
10	38	Cluster_192.intergenic_upstream.M11	Cluster_34.intergenic_upstream.M2	0.081
10	39	Cluster_192.intergenic_upstream.M11	Cluster_34.intergenic_upstream.M3	0.042
10	40	Cluster_192.intergenic_upstream.M11	Cluster_34.intergenic_upstream.M4	0.058
10	41	Cluster_192.intergenic_upstream.M11	Cluster_34.intergenic_upstream.M5	0.047
10	42	Cluster_192.intergenic_upstream.M11	Cluster_34.intergenic_upstream.M6	0.112
10	43	Cluster_192.intergenic_upstream.M11	Cluster_34.intergenic_upstream.M7	0.078
10	44	Cluster_192.intergenic_upstream.M11	Cluster_34.intergenic_upstream.M8	0.080
10	45	Cluster_192.intergenic_upstream.M11	Cluster_34.intergenic_upstream.M9	0.060
10	46	Cluster_192.intergenic_upstream.M11	Cluster_34.intergenic_upstream.M10	0.076
10	47	Cluster_192.intergenic_upstream.M11	Cluster_34.intergenic_upstream.M11	0.078
10	48	Cluster_192.intergenic_upstream.M11	Cluster_34.intergenic_upstream.M12	0.058
10	49	Cluster_192.intergenic_upstream.M11	Cluster_34.intergenic_upstream.M13	0.054
10	50	Cluster_192.intergenic_upstream.M11	Cluster_34.intergenic_upstream.M14	0.071
10	51	Cluster_192.intergenic_upstream.M11	Cluster_34.intergenic_upstream.M15	0.100
10	52	Cluster_192.intergenic_upstream.M11	Cluster_34.intergenic_upstream.M16	0.080
10	53	Cluster_192.intergenic_upstream.M11	Cluster_34.intergenic_upstream.M17	0.072
10	54	Cluster_192.intergenic_upstream.M11	Cluster_34.intergenic_upstream.M18	0.044
10	55	Cluster_192.intergenic_upstream.M11	Cluster_34.intergenic_upstream.M19	0.082
10	56	Cluster_192.intergenic_upstream.M11	Cluster_34.intergenic_upstream.M20	0.070
10	57	Cluster_192.intergenic_upstream.M11	Cluster_41.intergenic_upstream.M1	0.094
10	58	Cluster_192.intergenic_upstream.M11	Cluster_41.intergenic_upstream.M2	0.107
10	59	Cluster_192.intergenic_upstream.M11	Cluster_41.intergenic_upstream.M3	0.094
10	60	Cluster_192.intergenic_upstream.M11	Cluster_41.intergenic_upstream.M4	0.108
10	61	Cluster_192.intergenic_upstream.M11	Cluster_41.intergenic_upstream.M5	0.082
10	62	Cluster_192.intergenic_upstream.M11	Cluster_41.intergenic_upstream.M6	0.084
10	63	Cluster_192.intergenic_upstream.M11	Cluster_41.intergenic_upstream.M7	0.064
10	64	Cluster_192.intergenic_upstream.M11	Cluster_41.intergenic_upstream.M8	0.067
10	65	Cluster_192.intergenic_upstream.M11	Cluster_41.intergenic_upstream.M9	0.097
10	66	Cluster_192.intergenic_upstream.M11	Cluster_41.intergenic_upstream.M10	0.076
10	67	Cluster_192.intergenic_upstream.M11	Cluster_41.intergenic_upstream.M11	0.096
10	68	Cluster_192.intergenic_upstream.M11	Cluster_41.intergenic_upstream.M12	0.067
10	69	Cluster_192.intergenic_upstream.M11	Cluster_41.intergenic_upstream.M13	0.123
10	70	Cluster_192.intergenic_upstream.M11	Cluster_41.intergenic_upstream.M14	0.092
10	71	Cluster_192.intergenic_upstream.M11	Cluster_41.intergenic_upstream.M15	0.124
10	72	Cluster_192.intergenic_upstream.M11	Cluster_41.intergenic_upstream.M16	0.137
10	73	Cluster_192.intergenic_upstream.M11	Cluster_41.intergenic_upstream.M17	0.129
10	74	Cluster_192.intergenic_upstream.M11	Cluster_41.intergenic_upstream.M18	0.122
10	75	Cluster_192.intergenic_upstream.M11	Cluster_41.intergenic_upstream.M19	0.121
10	76	Cluster_192.intergenic_upstream.M11	Cluster_41.intergenic_upstream.M20	0.123
10	77	Cluster_192.intergenic_upstream.M11	Cluster_123.intergenic_upstream.M1	0.089
10	78	Cluster_192.intergenic_upstream.M11	Cluster_123.intergenic_upstream.M2	0.069
10	79	Cluster_192.intergenic_upstream.M11	Cluster_123.intergenic_upstream.M3	0.099
10	80	Cluster_192.intergenic_upstream.M11	Cluster_123.intergenic_upstream.M4	0.076
10	81	Cluster_192.intergenic_upstream.M11	Cluster_123.intergenic_upstream.M5	0.068
10	82	Cluster_192.intergenic_upstream.M11	Cluster_123.intergenic_upstream.M6	0.061
10	83	Cluster_192.intergenic_upstream.M11	Cluster_123.intergenic_upstream.M7	0.101
10	84	Cluster_192.intergenic_upstream.M11	Cluster_123.intergenic_upstream.M8	0.094
10	85	Cluster_192.intergenic_upstream.M11	Cluster_123.intergenic_upstream.M9	0.089
10	86	Cluster_192.intergenic_upstream.M11	Cluster_123.intergenic_upstream.M10	0.074
10	87	Cluster_192.intergenic_upstream.M11	Cluster_123.intergenic_upstream.M11	0.073
10	88	Cluster_192.intergenic_upstream.M11	Cluster_123.intergenic_upstream.M12	0.097
10	89	Cluster_192.intergenic_upstream.M11	Cluster_123.intergenic_upstream.M13	0.117
10	90	Cluster_192.intergenic_upstream.M11	Cluster_123.intergenic_upstream.M14	0.107
10	91	Cluster_192.intergenic_upstream.M11	Cluster_123.intergenic_upstream.M15	0.072
10	92	Cluster_192.intergenic_upstream.M11	Cluster_123.intergenic_upstream.M16	0.072
10	93	Cluster_192.intergenic_upstream.M11	Cluster_123.intergenic_upstream.M17	0.077
10	94	Cluster_192.intergenic_upstream.M11	Cluster_123.intergenic_upstream.M18	0.076
10	95	Cluster_192.intergenic_upstream.M11	Cluster_123.intergenic_upstream.M19	0.044
10	96	Cluster_192.intergenic_upstream.M11	Cluster_123.intergenic_upstream.M20	0.087
10	97	Cluster_192.intergenic_upstream.M11	Cluster_139.intergenic_upstream.M1	0.088
10	98	Cluster_192.intergenic_upstream.M11	Cluster_139.intergenic_upstream.M2	0.069
10	99	Cluster_192.intergenic_upstream.M11	Cluster_139.intergenic_upstream.M3	0.083
10	100	Cluster_192.intergenic_upstream.M11	Cluster_139.intergenic_upstream.M4	0.086
10	101	Cluster_192.intergenic_upstream.M11	Cluster_139.intergenic_upstream.M5	0.091
10	102	Cluster_192.intergenic_upstream.M11	Cluster_139.intergenic_upstream.M6	0.072
10	103	Cluster_192.intergenic_upstream.M11	Cluster_139.intergenic_upstream.M7	0.056
10	104	Cluster_192.intergenic_upstream.M11	Cluster_139.intergenic_upstream.M8	0.118
10	105	Cluster_192.intergenic_upstream.M11	Cluster_139.intergenic_upstream.M9	0.064
10	106	Cluster_192.intergenic_upstream.M11	Cluster_139.intergenic_upstream.M10	0.078
10	107	Cluster_192.intergenic_upstream.M11	Cluster_139.intergenic_upstream.M11	0.100
10	108	Cluster_192.intergenic_upstream.M11	Cluster_139.intergenic_upstream.M12	0.102
10	109	Cluster_192.intergenic_upstream.M11	Cluster_139.intergenic_upstream.M13	0.050
10	110	Cluster_192.intergenic_upstream.M11	Cluster_139.intergenic_upstream.M14	0.086
10	111	Cluster_192.intergenic_upstream.M11	Cluster_139.intergenic_upstream.M15	0.101
10	112	Cluster_192.intergenic_upstream.M11	Cluster_139.intergenic_upstream.M16	0.117
10	113	Cluster_192.intergenic_upstream.M11	Cluster_139.intergenic_upstream.M17	0.108
10	114	Cluster_192.intergenic_upstream.M11	Cluster_112.intergenic_upstream.M1	0.051
10	115	Cluster_192.intergenic_upstream.M11	Cluster_112.intergenic_upstream.M2	0.071
10	116	Cluster_192.intergenic_upstream.M11	Cluster_112.intergenic_upstream.M3	0.047
10	117	Cluster_192.intergenic_upstream.M11	Cluster_112.intergenic_upstream.M4	0.069
10	118	Cluster_192.intergenic_upstream.M11	Cluster_112.intergenic_upstream.M5	0.030
10	119	Cluster_192.intergenic_upstream.M11	Cluster_112.intergenic_upstream.M6	0.082
10	120	Cluster_192.intergenic_upstream.M11	Cluster_39.intergenic_upstream.M1	0.052
10	121	Cluster_192.intergenic_upstream.M11	Cluster_39.intergenic_upstream.M2	0.087
10	122	Cluster_192.intergenic_upstream.M11	Cluster_39.intergenic_upstream.M3	0.058
10	123	Cluster_192.intergenic_upstream.M11	Cluster_39.intergenic_upstream.M4	0.077
10	124	Cluster_192.intergenic_upstream.M11	Cluster_39.intergenic_upstream.M5	0.023
11	12	Cluster_192.intergenic_upstream.M12	Cluster_192.intergenic_upstream.M13	0.323
11	13	Cluster_192.intergenic_upstream.M12	Cluster_192.intergenic_upstream.M14	0.359
11	14	Cluster_192.intergenic_upstream.M12	Cluster_192.intergenic_upstream.M15	0.299
11	15	Cluster_192.intergenic_upstream.M12	Cluster_192.intergenic_upstream.M16	0.289
11	16	Cluster_192.intergenic_upstream.M12	Cluster_192.intergenic_upstream.M17	0.187
11	17	Cluster_192.intergenic_upstream.M12	Cluster_269.intergenic_upstream.M1	0.260
11	18	Cluster_192.intergenic_upstream.M12	Cluster_269.intergenic_upstream.M2	0.073
11	19	Cluster_192.intergenic_upstream.M12	Cluster_269.intergenic_upstream.M3	0.118
11	20	Cluster_192.intergenic_upstream.M12	Cluster_269.intergenic_upstream.M4	0.169
11	21	Cluster_192.intergenic_upstream.M12	Cluster_269.intergenic_upstream.M5	0.169
11	22	Cluster_192.intergenic_upstream.M12	Cluster_269.intergenic_upstream.M6	0.274
11	23	Cluster_192.intergenic_upstream.M12	Cluster_269.intergenic_upstream.M7	0.170
11	24	Cluster_192.intergenic_upstream.M12	Cluster_269.intergenic_upstream.M8	0.272
11	25	Cluster_192.intergenic_upstream.M12	Cluster_269.intergenic_upstream.M9	0.233
11	26	Cluster_192.intergenic_upstream.M12	Cluster_269.intergenic_upstream.M10	0.306
11	27	Cluster_192.intergenic_upstream.M12	Cluster_269.intergenic_upstream.M11	0.200
11	28	Cluster_192.intergenic_upstream.M12	Cluster_269.intergenic_upstream.M12	0.231
11	29	Cluster_192.intergenic_upstream.M12	Cluster_269.intergenic_upstream.M13	0.127
11	30	Cluster_192.intergenic_upstream.M12	Cluster_269.intergenic_upstream.M14	0.163
11	31	Cluster_192.intergenic_upstream.M12	Cluster_269.intergenic_upstream.M15	0.153
11	32	Cluster_192.intergenic_upstream.M12	Cluster_269.intergenic_upstream.M16	0.250
11	33	Cluster_192.intergenic_upstream.M12	Cluster_269.intergenic_upstream.M17	0.207
11	34	Cluster_192.intergenic_upstream.M12	Cluster_269.intergenic_upstream.M18	0.056
11	35	Cluster_192.intergenic_upstream.M12	Cluster_269.intergenic_upstream.M19	0.217
11	36	Cluster_192.intergenic_upstream.M12	Cluster_269.intergenic_upstream.M20	0.143
11	37	Cluster_192.intergenic_upstream.M12	Cluster_34.intergenic_upstream.M1	0.207
11	38	Cluster_192.intergenic_upstream.M12	Cluster_34.intergenic_upstream.M2	0.087
11	39	Cluster_192.intergenic_upstream.M12	Cluster_34.intergenic_upstream.M3	0.031
11	40	Cluster_192.intergenic_upstream.M12	Cluster_34.intergenic_upstream.M4	0.113
11	41	Cluster_192.intergenic_upstream.M12	Cluster_34.intergenic_upstream.M5	0.028
11	42	Cluster_192.intergenic_upstream.M12	Cluster_34.intergenic_upstream.M6	0.094
11	43	Cluster_192.intergenic_upstream.M12	Cluster_34.intergenic_upstream.M7	0.054
11	44	Cluster_192.intergenic_upstream.M12	Cluster_34.intergenic_upstream.M8	0.058
11	45	Cluster_192.intergenic_upstream.M12	Cluster_34.intergenic_upstream.M9	0.110
11	46	Cluster_192.intergenic_upstream.M12	Cluster_34.intergenic_upstream.M10	0.050
11	47	Cluster_192.intergenic_upstream.M12	Cluster_34.intergenic_upstream.M11	0.088
11	48	Cluster_192.intergenic_upstream.M12	Cluster_34.intergenic_upstream.M12	0.111
11	49	Cluster_192.intergenic_upstream.M12	Cluster_34.intergenic_upstream.M13	0.027
11	50	Cluster_192.intergenic_upstream.M12	Cluster_34.intergenic_upstream.M14	0.029
11	51	Cluster_192.intergenic_upstream.M12	Cluster_34.intergenic_upstream.M15	0.062
11	52	Cluster_192.intergenic_upstream.M12	Cluster_34.intergenic_upstream.M16	0.036
11	53	Cluster_192.intergenic_upstream.M12	Cluster_34.intergenic_upstream.M17	0.117
11	54	Cluster_192.intergenic_upstream.M12	Cluster_34.intergenic_upstream.M18	0.034
11	55	Cluster_192.intergenic_upstream.M12	Cluster_34.intergenic_upstream.M19	0.131
11	56	Cluster_192.intergenic_upstream.M12	Cluster_34.intergenic_upstream.M20	0.057
11	57	Cluster_192.intergenic_upstream.M12	Cluster_41.intergenic_upstream.M1	0.034
11	58	Cluster_192.intergenic_upstream.M12	Cluster_41.intergenic_upstream.M2	0.204
11	59	Cluster_192.intergenic_upstream.M12	Cluster_41.intergenic_upstream.M3	0.119
11	60	Cluster_192.intergenic_upstream.M12	Cluster_41.intergenic_upstream.M4	0.080
11	61	Cluster_192.intergenic_upstream.M12	Cluster_41.intergenic_upstream.M5	0.098
11	62	Cluster_192.intergenic_upstream.M12	Cluster_41.intergenic_upstream.M6	0.049
11	63	Cluster_192.intergenic_upstream.M12	Cluster_41.intergenic_upstream.M7	0.029
11	64	Cluster_192.intergenic_upstream.M12	Cluster_41.intergenic_upstream.M8	0.056
11	65	Cluster_192.intergenic_upstream.M12	Cluster_41.intergenic_upstream.M9	0.099
11	66	Cluster_192.intergenic_upstream.M12	Cluster_41.intergenic_upstream.M10	0.048
11	67	Cluster_192.intergenic_upstream.M12	Cluster_41.intergenic_upstream.M11	0.063
11	68	Cluster_192.intergenic_upstream.M12	Cluster_41.intergenic_upstream.M12	0.087
11	69	Cluster_192.intergenic_upstream.M12	Cluster_41.intergenic_upstream.M13	0.202
11	70	Cluster_192.intergenic_upstream.M12	Cluster_41.intergenic_upstream.M14	0.174
11	71	Cluster_192.intergenic_upstream.M12	Cluster_41.intergenic_upstream.M15	0.089
11	72	Cluster_192.intergenic_upstream.M12	Cluster_41.intergenic_upstream.M16	0.154
11	73	Cluster_192.intergenic_upstream.M12	Cluster_41.intergenic_upstream.M17	0.082
11	74	Cluster_192.intergenic_upstream.M12	Cluster_41.intergenic_upstream.M18	0.156
11	75	Cluster_192.intergenic_upstream.M12	Cluster_41.intergenic_upstream.M19	0.199
11	76	Cluster_192.intergenic_upstream.M12	Cluster_41.intergenic_upstream.M20	0.119
11	77	Cluster_192.intergenic_upstream.M12	Cluster_123.intergenic_upstream.M1	0.137
11	78	Cluster_192.intergenic_upstream.M12	Cluster_123.intergenic_upstream.M2	0.066
11	79	Cluster_192.intergenic_upstream.M12	Cluster_123.intergenic_upstream.M3	0.206
11	80	Cluster_192.intergenic_upstream.M12	Cluster_123.intergenic_upstream.M4	0.042
11	81	Cluster_192.intergenic_upstream.M12	Cluster_123.intergenic_upstream.M5	0.084
11	82	Cluster_192.intergenic_upstream.M12	Cluster_123.intergenic_upstream.M6	0.068
11	83	Cluster_192.intergenic_upstream.M12	Cluster_123.intergenic_upstream.M7	0.098
11	84	Cluster_192.intergenic_upstream.M12	Cluster_123.intergenic_upstream.M8	0.114
11	85	Cluster_192.intergenic_upstream.M12	Cluster_123.intergenic_upstream.M9	0.137
11	86	Cluster_192.intergenic_upstream.M12	Cluster_123.intergenic_upstream.M10	0.099
11	87	Cluster_192.intergenic_upstream.M12	Cluster_123.intergenic_upstream.M11	0.060
11	88	Cluster_192.intergenic_upstream.M12	Cluster_123.intergenic_upstream.M12	0.119
11	89	Cluster_192.intergenic_upstream.M12	Cluster_123.intergenic_upstream.M13	0.069
11	90	Cluster_192.intergenic_upstream.M12	Cluster_123.intergenic_upstream.M14	0.124
11	91	Cluster_192.intergenic_upstream.M12	Cluster_123.intergenic_upstream.M15	0.057
11	92	Cluster_192.intergenic_upstream.M12	Cluster_123.intergenic_upstream.M16	0.028
11	93	Cluster_192.intergenic_upstream.M12	Cluster_123.intergenic_upstream.M17	0.093
11	94	Cluster_192.intergenic_upstream.M12	Cluster_123.intergenic_upstream.M18	0.084
11	95	Cluster_192.intergenic_upstream.M12	Cluster_123.intergenic_upstream.M19	0.037
11	96	Cluster_192.intergenic_upstream.M12	Cluster_123.intergenic_upstream.M20	0.059
11	97	Cluster_192.intergenic_upstream.M12	Cluster_139.intergenic_upstream.M1	0.144
11	98	Cluster_192.intergenic_upstream.M12	Cluster_139.intergenic_upstream.M2	0.091
11	99	Cluster_192.intergenic_upstream.M12	Cluster_139.intergenic_upstream.M3	0.136
11	100	Cluster_192.intergenic_upstream.M12	Cluster_139.intergenic_upstream.M4	0.104
11	101	Cluster_192.intergenic_upstream.M12	Cluster_139.intergenic_upstream.M5	0.118
11	102	Cluster_192.intergenic_upstream.M12	Cluster_139.intergenic_upstream.M6	0.119
11	103	Cluster_192.intergenic_upstream.M12	Cluster_139.intergenic_upstream.M7	0.057
11	104	Cluster_192.intergenic_upstream.M12	Cluster_139.intergenic_upstream.M8	0.178
11	105	Cluster_192.intergenic_upstream.M12	Cluster_139.intergenic_upstream.M9	0.036
11	106	Cluster_192.intergenic_upstream.M12	Cluster_139.intergenic_upstream.M10	0.160
11	107	Cluster_192.intergenic_upstream.M12	Cluster_139.intergenic_upstream.M11	0.134
11	108	Cluster_192.intergenic_upstream.M12	Cluster_139.intergenic_upstream.M12	0.057
11	109	Cluster_192.intergenic_upstream.M12	Cluster_139.intergenic_upstream.M13	0.116
11	110	Cluster_192.intergenic_upstream.M12	Cluster_139.intergenic_upstream.M14	0.048
11	111	Cluster_192.intergenic_upstream.M12	Cluster_139.intergenic_upstream.M15	0.103
11	112	Cluster_192.intergenic_upstream.M12	Cluster_139.intergenic_upstream.M16	0.191
11	113	Cluster_192.intergenic_upstream.M12	Cluster_139.intergenic_upstream.M17	0.220
11	114	Cluster_192.intergenic_upstream.M12	Cluster_112.intergenic_upstream.M1	0.071
11	115	Cluster_192.intergenic_upstream.M12	Cluster_112.intergenic_upstream.M2	0.163
11	116	Cluster_192.intergenic_upstream.M12	Cluster_112.intergenic_upstream.M3	0.011
11	117	Cluster_192.intergenic_upstream.M12	Cluster_112.intergenic_upstream.M4	0.086
11	118	Cluster_192.intergenic_upstream.M12	Cluster_112.intergenic_upstream.M5	0.018
11	119	Cluster_192.intergenic_upstream.M12	Cluster_112.intergenic_upstream.M6	0.060
11	120	Cluster_192.intergenic_upstream.M12	Cluster_39.intergenic_upstream.M1	0.040
11	121	Cluster_192.intergenic_upstream.M12	Cluster_39.intergenic_upstream.M2	0.246
11	122	Cluster_192.intergenic_upstream.M12	Cluster_39.intergenic_upstream.M3	0.056
11	123	Cluster_192.intergenic_upstream.M12	Cluster_39.intergenic_upstream.M4	0.060
11	124	Cluster_192.intergenic_upstream.M12	Cluster_39.intergenic_upstream.M5	0.007
12	13	Cluster_192.intergenic_upstream.M13	Cluster_192.intergenic_upstream.M14	0.211
12	14	Cluster_192.intergenic_upstream.M13	Cluster_192.intergenic_upstream.M15	0.290
12	15	Cluster_192.intergenic_upstream.M13	Cluster_192.intergenic_upstream.M16	0.228
12	16	Cluster_192.intergenic_upstream.M13	Cluster_192.intergenic_upstream.M17	0.144
12	17	Cluster_192.intergenic_upstream.M13	Cluster_269.intergenic_upstream.M1	0.183
12	18	Cluster_192.intergenic_upstream.M13	Cluster_269.intergenic_upstream.M2	0.176
12	19	Cluster_192.intergenic_upstream.M13	Cluster_269.intergenic_upstream.M3	0.153
12	20	Cluster_192.intergenic_upstream.M13	Cluster_269.intergenic_upstream.M4	0.154
12	21	Cluster_192.intergenic_upstream.M13	Cluster_269.intergenic_upstream.M5	0.168
12	22	Cluster_192.intergenic_upstream.M13	Cluster_269.intergenic_upstream.M6	0.249
12	23	Cluster_192.intergenic_upstream.M13	Cluster_269.intergenic_upstream.M7	0.151
12	24	Cluster_192.intergenic_upstream.M13	Cluster_269.intergenic_upstream.M8	0.234
12	25	Cluster_192.intergenic_upstream.M13	Cluster_269.intergenic_upstream.M9	0.217
12	26	Cluster_192.intergenic_upstream.M13	Cluster_269.intergenic_upstream.M10	0.214
12	27	Cluster_192.intergenic_upstream.M13	Cluster_269.intergenic_upstream.M11	0.158
12	28	Cluster_192.intergenic_upstream.M13	Cluster_269.intergenic_upstream.M12	0.159
12	29	Cluster_192.intergenic_upstream.M13	Cluster_269.intergenic_upstream.M13	0.130
12	30	Cluster_192.intergenic_upstream.M13	Cluster_269.intergenic_upstream.M14	0.161
12	31	Cluster_192.intergenic_upstream.M13	Cluster_269.intergenic_upstream.M15	0.113
12	32	Cluster_192.intergenic_upstream.M13	Cluster_269.intergenic_upstream.M16	0.229
12	33	Cluster_192.intergenic_upstream.M13	Cluster_269.intergenic_upstream.M17	0.160
12	34	Cluster_192.intergenic_upstream.M13	Cluster_269.intergenic_upstream.M18	0.104
12	35	Cluster_192.intergenic_upstream.M13	Cluster_269.intergenic_upstream.M19	0.160
12	36	Cluster_192.intergenic_upstream.M13	Cluster_269.intergenic_upstream.M20	0.171
12	37	Cluster_192.intergenic_upstream.M13	Cluster_34.intergenic_upstream.M1	0.113
12	38	Cluster_192.intergenic_upstream.M13	Cluster_34.intergenic_upstream.M2	0.082
12	39	Cluster_192.intergenic_upstream.M13	Cluster_34.intergenic_upstream.M3	0.032
12	40	Cluster_192.intergenic_upstream.M13	Cluster_34.intergenic_upstream.M4	0.073
12	41	Cluster_192.intergenic_upstream.M13	Cluster_34.intergenic_upstream.M5	0.043
12	42	Cluster_192.intergenic_upstream.M13	Cluster_34.intergenic_upstream.M6	0.120
12	43	Cluster_192.intergenic_upstream.M13	Cluster_34.intergenic_upstream.M7	0.073
12	44	Cluster_192.intergenic_upstream.M13	Cluster_34.intergenic_upstream.M8	0.070
12	45	Cluster_192.intergenic_upstream.M13	Cluster_34.intergenic_upstream.M9	0.076
12	46	Cluster_192.intergenic_upstream.M13	Cluster_34.intergenic_upstream.M10	0.074
12	47	Cluster_192.intergenic_upstream.M13	Cluster_34.intergenic_upstream.M11	0.067
12	48	Cluster_192.intergenic_upstream.M13	Cluster_34.intergenic_upstream.M12	0.093
12	49	Cluster_192.intergenic_upstream.M13	Cluster_34.intergenic_upstream.M13	0.054
12	50	Cluster_192.intergenic_upstream.M13	Cluster_34.intergenic_upstream.M14	0.068
12	51	Cluster_192.intergenic_upstream.M13	Cluster_34.intergenic_upstream.M15	0.091
12	52	Cluster_192.intergenic_upstream.M13	Cluster_34.intergenic_upstream.M16	0.093
12	53	Cluster_192.intergenic_upstream.M13	Cluster_34.intergenic_upstream.M17	0.082
12	54	Cluster_192.intergenic_upstream.M13	Cluster_34.intergenic_upstream.M18	0.050
12	55	Cluster_192.intergenic_upstream.M13	Cluster_34.intergenic_upstream.M19	0.100
12	56	Cluster_192.intergenic_upstream.M13	Cluster_34.intergenic_upstream.M20	0.063
12	57	Cluster_192.intergenic_upstream.M13	Cluster_41.intergenic_upstream.M1	0.063
12	58	Cluster_192.intergenic_upstream.M13	Cluster_41.intergenic_upstream.M2	0.116
12	59	Cluster_192.intergenic_upstream.M13	Cluster_41.intergenic_upstream.M3	0.103
12	60	Cluster_192.intergenic_upstream.M13	Cluster_41.intergenic_upstream.M4	0.087
12	61	Cluster_192.intergenic_upstream.M13	Cluster_41.intergenic_upstream.M5	0.098
12	62	Cluster_192.intergenic_upstream.M13	Cluster_41.intergenic_upstream.M6	0.061
12	63	Cluster_192.intergenic_upstream.M13	Cluster_41.intergenic_upstream.M7	0.039
12	64	Cluster_192.intergenic_upstream.M13	Cluster_41.intergenic_upstream.M8	0.067
12	65	Cluster_192.intergenic_upstream.M13	Cluster_41.intergenic_upstream.M9	0.119
12	66	Cluster_192.intergenic_upstream.M13	Cluster_41.intergenic_upstream.M10	0.046
12	67	Cluster_192.intergenic_upstream.M13	Cluster_41.intergenic_upstream.M11	0.078
12	68	Cluster_192.intergenic_upstream.M13	Cluster_41.intergenic_upstream.M12	0.073
12	69	Cluster_192.intergenic_upstream.M13	Cluster_41.intergenic_upstream.M13	0.158
12	70	Cluster_192.intergenic_upstream.M13	Cluster_41.intergenic_upstream.M14	0.120
12	71	Cluster_192.intergenic_upstream.M13	Cluster_41.intergenic_upstream.M15	0.102
12	72	Cluster_192.intergenic_upstream.M13	Cluster_41.intergenic_upstream.M16	0.132
12	73	Cluster_192.intergenic_upstream.M13	Cluster_41.intergenic_upstream.M17	0.090
12	74	Cluster_192.intergenic_upstream.M13	Cluster_41.intergenic_upstream.M18	0.146
12	75	Cluster_192.intergenic_upstream.M13	Cluster_41.intergenic_upstream.M19	0.152
12	76	Cluster_192.intergenic_upstream.M13	Cluster_41.intergenic_upstream.M20	0.120
12	77	Cluster_192.intergenic_upstream.M13	Cluster_123.intergenic_upstream.M1	0.084
12	78	Cluster_192.intergenic_upstream.M13	Cluster_123.intergenic_upstream.M2	0.068
12	79	Cluster_192.intergenic_upstream.M13	Cluster_123.intergenic_upstream.M3	0.136
12	80	Cluster_192.intergenic_upstream.M13	Cluster_123.intergenic_upstream.M4	0.064
12	81	Cluster_192.intergenic_upstream.M13	Cluster_123.intergenic_upstream.M5	0.077
12	82	Cluster_192.intergenic_upstream.M13	Cluster_123.intergenic_upstream.M6	0.058
12	83	Cluster_192.intergenic_upstream.M13	Cluster_123.intergenic_upstream.M7	0.091
12	84	Cluster_192.intergenic_upstream.M13	Cluster_123.intergenic_upstream.M8	0.096
12	85	Cluster_192.intergenic_upstream.M13	Cluster_123.intergenic_upstream.M9	0.102
12	86	Cluster_192.intergenic_upstream.M13	Cluster_123.intergenic_upstream.M10	0.086
12	87	Cluster_192.intergenic_upstream.M13	Cluster_123.intergenic_upstream.M11	0.061
12	88	Cluster_192.intergenic_upstream.M13	Cluster_123.intergenic_upstream.M12	0.097
12	89	Cluster_192.intergenic_upstream.M13	Cluster_123.intergenic_upstream.M13	0.066
12	90	Cluster_192.intergenic_upstream.M13	Cluster_123.intergenic_upstream.M14	0.116
12	91	Cluster_192.intergenic_upstream.M13	Cluster_123.intergenic_upstream.M15	0.063
12	92	Cluster_192.intergenic_upstream.M13	Cluster_123.intergenic_upstream.M16	0.058
12	93	Cluster_192.intergenic_upstream.M13	Cluster_123.intergenic_upstream.M17	0.100
12	94	Cluster_192.intergenic_upstream.M13	Cluster_123.intergenic_upstream.M18	0.086
12	95	Cluster_192.intergenic_upstream.M13	Cluster_123.intergenic_upstream.M19	0.038
12	96	Cluster_192.intergenic_upstream.M13	Cluster_123.intergenic_upstream.M20	0.094
12	97	Cluster_192.intergenic_upstream.M13	Cluster_139.intergenic_upstream.M1	0.092
12	98	Cluster_192.intergenic_upstream.M13	Cluster_139.intergenic_upstream.M2	0.081
12	99	Cluster_192.intergenic_upstream.M13	Cluster_139.intergenic_upstream.M3	0.103
12	100	Cluster_192.intergenic_upstream.M13	Cluster_139.intergenic_upstream.M4	0.111
12	101	Cluster_192.intergenic_upstream.M13	Cluster_139.intergenic_upstream.M5	0.101
12	102	Cluster_192.intergenic_upstream.M13	Cluster_139.intergenic_upstream.M6	0.104
12	103	Cluster_192.intergenic_upstream.M13	Cluster_139.intergenic_upstream.M7	0.059
12	104	Cluster_192.intergenic_upstream.M13	Cluster_139.intergenic_upstream.M8	0.119
12	105	Cluster_192.intergenic_upstream.M13	Cluster_139.intergenic_upstream.M9	0.052
12	106	Cluster_192.intergenic_upstream.M13	Cluster_139.intergenic_upstream.M10	0.100
12	107	Cluster_192.intergenic_upstream.M13	Cluster_139.intergenic_upstream.M11	0.099
12	108	Cluster_192.intergenic_upstream.M13	Cluster_139.intergenic_upstream.M12	0.079
12	109	Cluster_192.intergenic_upstream.M13	Cluster_139.intergenic_upstream.M13	0.081
12	110	Cluster_192.intergenic_upstream.M13	Cluster_139.intergenic_upstream.M14	0.057
12	111	Cluster_192.intergenic_upstream.M13	Cluster_139.intergenic_upstream.M15	0.104
12	112	Cluster_192.intergenic_upstream.M13	Cluster_139.intergenic_upstream.M16	0.122
12	113	Cluster_192.intergenic_upstream.M13	Cluster_139.intergenic_upstream.M17	0.143
12	114	Cluster_192.intergenic_upstream.M13	Cluster_112.intergenic_upstream.M1	0.064
12	115	Cluster_192.intergenic_upstream.M13	Cluster_112.intergenic_upstream.M2	0.086
12	116	Cluster_192.intergenic_upstream.M13	Cluster_112.intergenic_upstream.M3	0.038
12	117	Cluster_192.intergenic_upstream.M13	Cluster_112.intergenic_upstream.M4	0.077
12	118	Cluster_192.intergenic_upstream.M13	Cluster_112.intergenic_upstream.M5	0.021
12	119	Cluster_192.intergenic_upstream.M13	Cluster_112.intergenic_upstream.M6	0.087
12	120	Cluster_192.intergenic_upstream.M13	Cluster_39.intergenic_upstream.M1	0.060
12	121	Cluster_192.intergenic_upstream.M13	Cluster_39.intergenic_upstream.M2	0.122
12	122	Cluster_192.intergenic_upstream.M13	Cluster_39.intergenic_upstream.M3	0.060
12	123	Cluster_192.intergenic_upstream.M13	Cluster_39.intergenic_upstream.M4	0.087
12	124	Cluster_192.intergenic_upstream.M13	Cluster_39.intergenic_upstream.M5	0.021
13	14	Cluster_192.intergenic_upstream.M14	Cluster_192.intergenic_upstream.M15	0.293
13	15	Cluster_192.intergenic_upstream.M14	Cluster_192.intergenic_upstream.M16	0.211
13	16	Cluster_192.intergenic_upstream.M14	Cluster_192.intergenic_upstream.M17	0.310
13	17	Cluster_192.intergenic_upstream.M14	Cluster_269.intergenic_upstream.M1	0.438
13	18	Cluster_192.intergenic_upstream.M14	Cluster_269.intergenic_upstream.M2	0.066
13	19	Cluster_192.intergenic_upstream.M14	Cluster_269.intergenic_upstream.M3	0.128
13	20	Cluster_192.intergenic_upstream.M14	Cluster_269.intergenic_upstream.M4	0.221
13	21	Cluster_192.intergenic_upstream.M14	Cluster_269.intergenic_upstream.M5	0.154
13	22	Cluster_192.intergenic_upstream.M14	Cluster_269.intergenic_upstream.M6	0.154
13	23	Cluster_192.intergenic_upstream.M14	Cluster_269.intergenic_upstream.M7	0.207
13	24	Cluster_192.intergenic_upstream.M14	Cluster_269.intergenic_upstream.M8	0.137
13	25	Cluster_192.intergenic_upstream.M14	Cluster_269.intergenic_upstream.M9	0.203
13	26	Cluster_192.intergenic_upstream.M14	Cluster_269.intergenic_upstream.M10	0.186
13	27	Cluster_192.intergenic_upstream.M14	Cluster_269.intergenic_upstream.M11	0.269
13	28	Cluster_192.intergenic_upstream.M14	Cluster_269.intergenic_upstream.M12	0.206
13	29	Cluster_192.intergenic_upstream.M14	Cluster_269.intergenic_upstream.M13	0.128
13	30	Cluster_192.intergenic_upstream.M14	Cluster_269.intergenic_upstream.M14	0.130
13	31	Cluster_192.intergenic_upstream.M14	Cluster_269.intergenic_upstream.M15	0.159
13	32	Cluster_192.intergenic_upstream.M14	Cluster_269.intergenic_upstream.M16	0.116
13	33	Cluster_192.intergenic_upstream.M14	Cluster_269.intergenic_upstream.M17	0.116
13	34	Cluster_192.intergenic_upstream.M14	Cluster_269.intergenic_upstream.M18	0.057
13	35	Cluster_192.intergenic_upstream.M14	Cluster_269.intergenic_upstream.M19	0.211
13	36	Cluster_192.intergenic_upstream.M14	Cluster_269.intergenic_upstream.M20	0.091
13	37	Cluster_192.intergenic_upstream.M14	Cluster_34.intergenic_upstream.M1	0.114
13	38	Cluster_192.intergenic_upstream.M14	Cluster_34.intergenic_upstream.M2	0.158
13	39	Cluster_192.intergenic_upstream.M14	Cluster_34.intergenic_upstream.M3	0.047
13	40	Cluster_192.intergenic_upstream.M14	Cluster_34.intergenic_upstream.M4	0.060
13	41	Cluster_192.intergenic_upstream.M14	Cluster_34.intergenic_upstream.M5	0.043
13	42	Cluster_192.intergenic_upstream.M14	Cluster_34.intergenic_upstream.M6	0.078
13	43	Cluster_192.intergenic_upstream.M14	Cluster_34.intergenic_upstream.M7	0.049
13	44	Cluster_192.intergenic_upstream.M14	Cluster_34.intergenic_upstream.M8	0.073
13	45	Cluster_192.intergenic_upstream.M14	Cluster_34.intergenic_upstream.M9	0.089
13	46	Cluster_192.intergenic_upstream.M14	Cluster_34.intergenic_upstream.M10	0.034
13	47	Cluster_192.intergenic_upstream.M14	Cluster_34.intergenic_upstream.M11	0.086
13	48	Cluster_192.intergenic_upstream.M14	Cluster_34.intergenic_upstream.M12	0.063
13	49	Cluster_192.intergenic_upstream.M14	Cluster_34.intergenic_upstream.M13	0.040
13	50	Cluster_192.intergenic_upstream.M14	Cluster_34.intergenic_upstream.M14	0.032
13	51	Cluster_192.intergenic_upstream.M14	Cluster_34.intergenic_upstream.M15	0.044
13	52	Cluster_192.intergenic_upstream.M14	Cluster_34.intergenic_upstream.M16	0.038
13	53	Cluster_192.intergenic_upstream.M14	Cluster_34.intergenic_upstream.M17	0.160
13	54	Cluster_192.intergenic_upstream.M14	Cluster_34.intergenic_upstream.M18	0.030
13	55	Cluster_192.intergenic_upstream.M14	Cluster_34.intergenic_upstream.M19	0.092
13	56	Cluster_192.intergenic_upstream.M14	Cluster_34.intergenic_upstream.M20	0.062
13	57	Cluster_192.intergenic_upstream.M14	Cluster_41.intergenic_upstream.M1	0.042
13	58	Cluster_192.intergenic_upstream.M14	Cluster_41.intergenic_upstream.M2	0.110
13	59	Cluster_192.intergenic_upstream.M14	Cluster_41.intergenic_upstream.M3	0.080
13	60	Cluster_192.intergenic_upstream.M14	Cluster_41.intergenic_upstream.M4	0.076
13	61	Cluster_192.intergenic_upstream.M14	Cluster_41.intergenic_upstream.M5	0.111
13	62	Cluster_192.intergenic_upstream.M14	Cluster_41.intergenic_upstream.M6	0.039
13	63	Cluster_192.intergenic_upstream.M14	Cluster_41.intergenic_upstream.M7	0.038
13	64	Cluster_192.intergenic_upstream.M14	Cluster_41.intergenic_upstream.M8	0.043
13	65	Cluster_192.intergenic_upstream.M14	Cluster_41.intergenic_upstream.M9	0.056
13	66	Cluster_192.intergenic_upstream.M14	Cluster_41.intergenic_upstream.M10	0.057
13	67	Cluster_192.intergenic_upstream.M14	Cluster_41.intergenic_upstream.M11	0.053
13	68	Cluster_192.intergenic_upstream.M14	Cluster_41.intergenic_upstream.M12	0.223
13	69	Cluster_192.intergenic_upstream.M14	Cluster_41.intergenic_upstream.M13	0.098
13	70	Cluster_192.intergenic_upstream.M14	Cluster_41.intergenic_upstream.M14	0.094
13	71	Cluster_192.intergenic_upstream.M14	Cluster_41.intergenic_upstream.M15	0.103
13	72	Cluster_192.intergenic_upstream.M14	Cluster_41.intergenic_upstream.M16	0.117
13	73	Cluster_192.intergenic_upstream.M14	Cluster_41.intergenic_upstream.M17	0.068
13	74	Cluster_192.intergenic_upstream.M14	Cluster_41.intergenic_upstream.M18	0.080
13	75	Cluster_192.intergenic_upstream.M14	Cluster_41.intergenic_upstream.M19	0.086
13	76	Cluster_192.intergenic_upstream.M14	Cluster_41.intergenic_upstream.M20	0.157
13	77	Cluster_192.intergenic_upstream.M14	Cluster_123.intergenic_upstream.M1	0.108
13	78	Cluster_192.intergenic_upstream.M14	Cluster_123.intergenic_upstream.M2	0.101
13	79	Cluster_192.intergenic_upstream.M14	Cluster_123.intergenic_upstream.M3	0.092
13	80	Cluster_192.intergenic_upstream.M14	Cluster_123.intergenic_upstream.M4	0.049
13	81	Cluster_192.intergenic_upstream.M14	Cluster_123.intergenic_upstream.M5	0.162
13	82	Cluster_192.intergenic_upstream.M14	Cluster_123.intergenic_upstream.M6	0.117
13	83	Cluster_192.intergenic_upstream.M14	Cluster_123.intergenic_upstream.M7	0.114
13	84	Cluster_192.intergenic_upstream.M14	Cluster_123.intergenic_upstream.M8	0.100
13	85	Cluster_192.intergenic_upstream.M14	Cluster_123.intergenic_upstream.M9	0.083
13	86	Cluster_192.intergenic_upstream.M14	Cluster_123.intergenic_upstream.M10	0.123
13	87	Cluster_192.intergenic_upstream.M14	Cluster_123.intergenic_upstream.M11	0.083
13	88	Cluster_192.intergenic_upstream.M14	Cluster_123.intergenic_upstream.M12	0.093
13	89	Cluster_192.intergenic_upstream.M14	Cluster_123.intergenic_upstream.M13	0.066
13	90	Cluster_192.intergenic_upstream.M14	Cluster_123.intergenic_upstream.M14	0.062
13	91	Cluster_192.intergenic_upstream.M14	Cluster_123.intergenic_upstream.M15	0.048
13	92	Cluster_192.intergenic_upstream.M14	Cluster_123.intergenic_upstream.M16	0.034
13	93	Cluster_192.intergenic_upstream.M14	Cluster_123.intergenic_upstream.M17	0.052
13	94	Cluster_192.intergenic_upstream.M14	Cluster_123.intergenic_upstream.M18	0.060
13	95	Cluster_192.intergenic_upstream.M14	Cluster_123.intergenic_upstream.M19	0.078
13	96	Cluster_192.intergenic_upstream.M14	Cluster_123.intergenic_upstream.M20	0.054
13	97	Cluster_192.intergenic_upstream.M14	Cluster_139.intergenic_upstream.M1	0.114
13	98	Cluster_192.intergenic_upstream.M14	Cluster_139.intergenic_upstream.M2	0.058
13	99	Cluster_192.intergenic_upstream.M14	Cluster_139.intergenic_upstream.M3	0.150
13	100	Cluster_192.intergenic_upstream.M14	Cluster_139.intergenic_upstream.M4	0.061
13	101	Cluster_192.intergenic_upstream.M14	Cluster_139.intergenic_upstream.M5	0.111
13	102	Cluster_192.intergenic_upstream.M14	Cluster_139.intergenic_upstream.M6	0.058
13	103	Cluster_192.intergenic_upstream.M14	Cluster_139.intergenic_upstream.M7	0.050
13	104	Cluster_192.intergenic_upstream.M14	Cluster_139.intergenic_upstream.M8	0.136
13	105	Cluster_192.intergenic_upstream.M14	Cluster_139.intergenic_upstream.M9	0.036
13	106	Cluster_192.intergenic_upstream.M14	Cluster_139.intergenic_upstream.M10	0.117
13	107	Cluster_192.intergenic_upstream.M14	Cluster_139.intergenic_upstream.M11	0.123
13	108	Cluster_192.intergenic_upstream.M14	Cluster_139.intergenic_upstream.M12	0.078
13	109	Cluster_192.intergenic_upstream.M14	Cluster_139.intergenic_upstream.M13	0.117
13	110	Cluster_192.intergenic_upstream.M14	Cluster_139.intergenic_upstream.M14	0.051
13	111	Cluster_192.intergenic_upstream.M14	Cluster_139.intergenic_upstream.M15	0.070
13	112	Cluster_192.intergenic_upstream.M14	Cluster_139.intergenic_upstream.M16	0.121
13	113	Cluster_192.intergenic_upstream.M14	Cluster_139.intergenic_upstream.M17	0.122
13	114	Cluster_192.intergenic_upstream.M14	Cluster_112.intergenic_upstream.M1	0.151
13	115	Cluster_192.intergenic_upstream.M14	Cluster_112.intergenic_upstream.M2	0.099
13	116	Cluster_192.intergenic_upstream.M14	Cluster_112.intergenic_upstream.M3	0.014
13	117	Cluster_192.intergenic_upstream.M14	Cluster_112.intergenic_upstream.M4	0.132
13	118	Cluster_192.intergenic_upstream.M14	Cluster_112.intergenic_upstream.M5	0.048
13	119	Cluster_192.intergenic_upstream.M14	Cluster_112.intergenic_upstream.M6	0.096
13	120	Cluster_192.intergenic_upstream.M14	Cluster_39.intergenic_upstream.M1	0.051
13	121	Cluster_192.intergenic_upstream.M14	Cluster_39.intergenic_upstream.M2	0.132
13	122	Cluster_192.intergenic_upstream.M14	Cluster_39.intergenic_upstream.M3	0.102
13	123	Cluster_192.intergenic_upstream.M14	Cluster_39.intergenic_upstream.M4	0.047
13	124	Cluster_192.intergenic_upstream.M14	Cluster_39.intergenic_upstream.M5	0.020
14	15	Cluster_192.intergenic_upstream.M15	Cluster_192.intergenic_upstream.M16	0.300
14	16	Cluster_192.intergenic_upstream.M15	Cluster_192.intergenic_upstream.M17	0.261
14	17	Cluster_192.intergenic_upstream.M15	Cluster_269.intergenic_upstream.M1	0.277
14	18	Cluster_192.intergenic_upstream.M15	Cluster_269.intergenic_upstream.M2	0.160
14	19	Cluster_192.intergenic_upstream.M15	Cluster_269.intergenic_upstream.M3	0.198
14	20	Cluster_192.intergenic_upstream.M15	Cluster_269.intergenic_upstream.M4	0.248
14	21	Cluster_192.intergenic_upstream.M15	Cluster_269.intergenic_upstream.M5	0.199
14	22	Cluster_192.intergenic_upstream.M15	Cluster_269.intergenic_upstream.M6	0.222
14	23	Cluster_192.intergenic_upstream.M15	Cluster_269.intergenic_upstream.M7	0.228
14	24	Cluster_192.intergenic_upstream.M15	Cluster_269.intergenic_upstream.M8	0.149
14	25	Cluster_192.intergenic_upstream.M15	Cluster_269.intergenic_upstream.M9	0.261
14	26	Cluster_192.intergenic_upstream.M15	Cluster_269.intergenic_upstream.M10	0.201
14	27	Cluster_192.intergenic_upstream.M15	Cluster_269.intergenic_upstream.M11	0.238
14	28	Cluster_192.intergenic_upstream.M15	Cluster_269.intergenic_upstream.M12	0.203
14	29	Cluster_192.intergenic_upstream.M15	Cluster_269.intergenic_upstream.M13	0.150
14	30	Cluster_192.intergenic_upstream.M15	Cluster_269.intergenic_upstream.M14	0.181
14	31	Cluster_192.intergenic_upstream.M15	Cluster_269.intergenic_upstream.M15	0.144
14	32	Cluster_192.intergenic_upstream.M15	Cluster_269.intergenic_upstream.M16	0.163
14	33	Cluster_192.intergenic_upstream.M15	Cluster_269.intergenic_upstream.M17	0.164
14	34	Cluster_192.intergenic_upstream.M15	Cluster_269.intergenic_upstream.M18	0.130
14	35	Cluster_192.intergenic_upstream.M15	Cluster_269.intergenic_upstream.M19	0.213
14	36	Cluster_192.intergenic_upstream.M15	Cluster_269.intergenic_upstream.M20	0.123
14	37	Cluster_192.intergenic_upstream.M15	Cluster_34.intergenic_upstream.M1	0.112
14	38	Cluster_192.intergenic_upstream.M15	Cluster_34.intergenic_upstream.M2	0.132
14	39	Cluster_192.intergenic_upstream.M15	Cluster_34.intergenic_upstream.M3	0.052
14	40	Cluster_192.intergenic_upstream.M15	Cluster_34.intergenic_upstream.M4	0.052
14	41	Cluster_192.intergenic_upstream.M15	Cluster_34.intergenic_upstream.M5	0.057
14	42	Cluster_192.intergenic_upstream.M15	Cluster_34.intergenic_upstream.M6	0.132
14	43	Cluster_192.intergenic_upstream.M15	Cluster_34.intergenic_upstream.M7	0.080
14	44	Cluster_192.intergenic_upstream.M15	Cluster_34.intergenic_upstream.M8	0.091
14	45	Cluster_192.intergenic_upstream.M15	Cluster_34.intergenic_upstream.M9	0.089
14	46	Cluster_192.intergenic_upstream.M15	Cluster_34.intergenic_upstream.M10	0.072
14	47	Cluster_192.intergenic_upstream.M15	Cluster_34.intergenic_upstream.M11	0.094
14	48	Cluster_192.intergenic_upstream.M15	Cluster_34.intergenic_upstream.M12	0.078
14	49	Cluster_192.intergenic_upstream.M15	Cluster_34.intergenic_upstream.M13	0.068
14	50	Cluster_192.intergenic_upstream.M15	Cluster_34.intergenic_upstream.M14	0.062
14	51	Cluster_192.intergenic_upstream.M15	Cluster_34.intergenic_upstream.M15	0.082
14	52	Cluster_192.intergenic_upstream.M15	Cluster_34.intergenic_upstream.M16	0.064
14	53	Cluster_192.intergenic_upstream.M15	Cluster_34.intergenic_upstream.M17	0.124
14	54	Cluster_192.intergenic_upstream.M15	Cluster_34.intergenic_upstream.M18	0.057
14	55	Cluster_192.intergenic_upstream.M15	Cluster_34.intergenic_upstream.M19	0.066
14	56	Cluster_192.intergenic_upstream.M15	Cluster_34.intergenic_upstream.M20	0.088
14	57	Cluster_192.intergenic_upstream.M15	Cluster_41.intergenic_upstream.M1	0.081
14	58	Cluster_192.intergenic_upstream.M15	Cluster_41.intergenic_upstream.M2	0.109
14	59	Cluster_192.intergenic_upstream.M15	Cluster_41.intergenic_upstream.M3	0.111
14	60	Cluster_192.intergenic_upstream.M15	Cluster_41.intergenic_upstream.M4	0.106
14	61	Cluster_192.intergenic_upstream.M15	Cluster_41.intergenic_upstream.M5	0.143
14	62	Cluster_192.intergenic_upstream.M15	Cluster_41.intergenic_upstream.M6	0.076
14	63	Cluster_192.intergenic_upstream.M15	Cluster_41.intergenic_upstream.M7	0.064
14	64	Cluster_192.intergenic_upstream.M15	Cluster_41.intergenic_upstream.M8	0.059
14	65	Cluster_192.intergenic_upstream.M15	Cluster_41.intergenic_upstream.M9	0.084
14	66	Cluster_192.intergenic_upstream.M15	Cluster_41.intergenic_upstream.M10	0.073
14	67	Cluster_192.intergenic_upstream.M15	Cluster_41.intergenic_upstream.M11	0.073
14	68	Cluster_192.intergenic_upstream.M15	Cluster_41.intergenic_upstream.M12	0.123
14	69	Cluster_192.intergenic_upstream.M15	Cluster_41.intergenic_upstream.M13	0.109
14	70	Cluster_192.intergenic_upstream.M15	Cluster_41.intergenic_upstream.M14	0.090
14	71	Cluster_192.intergenic_upstream.M15	Cluster_41.intergenic_upstream.M15	0.147
14	72	Cluster_192.intergenic_upstream.M15	Cluster_41.intergenic_upstream.M16	0.127
14	73	Cluster_192.intergenic_upstream.M15	Cluster_41.intergenic_upstream.M17	0.117
14	74	Cluster_192.intergenic_upstream.M15	Cluster_41.intergenic_upstream.M18	0.123
14	75	Cluster_192.intergenic_upstream.M15	Cluster_41.intergenic_upstream.M19	0.107
14	76	Cluster_192.intergenic_upstream.M15	Cluster_41.intergenic_upstream.M20	0.161
14	77	Cluster_192.intergenic_upstream.M15	Cluster_123.intergenic_upstream.M1	0.096
14	78	Cluster_192.intergenic_upstream.M15	Cluster_123.intergenic_upstream.M2	0.098
14	79	Cluster_192.intergenic_upstream.M15	Cluster_123.intergenic_upstream.M3	0.094
14	80	Cluster_192.intergenic_upstream.M15	Cluster_123.intergenic_upstream.M4	0.080
14	81	Cluster_192.intergenic_upstream.M15	Cluster_123.intergenic_upstream.M5	0.101
14	82	Cluster_192.intergenic_upstream.M15	Cluster_123.intergenic_upstream.M6	0.083
14	83	Cluster_192.intergenic_upstream.M15	Cluster_123.intergenic_upstream.M7	0.142
14	84	Cluster_192.intergenic_upstream.M15	Cluster_123.intergenic_upstream.M8	0.120
14	85	Cluster_192.intergenic_upstream.M15	Cluster_123.intergenic_upstream.M9	0.099
14	86	Cluster_192.intergenic_upstream.M15	Cluster_123.intergenic_upstream.M10	0.136
14	87	Cluster_192.intergenic_upstream.M15	Cluster_123.intergenic_upstream.M11	0.098
14	88	Cluster_192.intergenic_upstream.M15	Cluster_123.intergenic_upstream.M12	0.124
14	89	Cluster_192.intergenic_upstream.M15	Cluster_123.intergenic_upstream.M13	0.084
14	90	Cluster_192.intergenic_upstream.M15	Cluster_123.intergenic_upstream.M14	0.079
14	91	Cluster_192.intergenic_upstream.M15	Cluster_123.intergenic_upstream.M15	0.077
14	92	Cluster_192.intergenic_upstream.M15	Cluster_123.intergenic_upstream.M16	0.063
14	93	Cluster_192.intergenic_upstream.M15	Cluster_123.intergenic_upstream.M17	0.071
14	94	Cluster_192.intergenic_upstream.M15	Cluster_123.intergenic_upstream.M18	0.081
14	95	Cluster_192.intergenic_upstream.M15	Cluster_123.intergenic_upstream.M19	0.073
14	96	Cluster_192.intergenic_upstream.M15	Cluster_123.intergenic_upstream.M20	0.091
14	97	Cluster_192.intergenic_upstream.M15	Cluster_139.intergenic_upstream.M1	0.104
14	98	Cluster_192.intergenic_upstream.M15	Cluster_139.intergenic_upstream.M2	0.071
14	99	Cluster_192.intergenic_upstream.M15	Cluster_139.intergenic_upstream.M3	0.140
14	100	Cluster_192.intergenic_upstream.M15	Cluster_139.intergenic_upstream.M4	0.086
14	101	Cluster_192.intergenic_upstream.M15	Cluster_139.intergenic_upstream.M5	0.121
14	102	Cluster_192.intergenic_upstream.M15	Cluster_139.intergenic_upstream.M6	0.064
14	103	Cluster_192.intergenic_upstream.M15	Cluster_139.intergenic_upstream.M7	0.072
14	104	Cluster_192.intergenic_upstream.M15	Cluster_139.intergenic_upstream.M8	0.137
14	105	Cluster_192.intergenic_upstream.M15	Cluster_139.intergenic_upstream.M9	0.054
14	106	Cluster_192.intergenic_upstream.M15	Cluster_139.intergenic_upstream.M10	0.100
14	107	Cluster_192.intergenic_upstream.M15	Cluster_139.intergenic_upstream.M11	0.123
14	108	Cluster_192.intergenic_upstream.M15	Cluster_139.intergenic_upstream.M12	0.104
14	109	Cluster_192.intergenic_upstream.M15	Cluster_139.intergenic_upstream.M13	0.093
14	110	Cluster_192.intergenic_upstream.M15	Cluster_139.intergenic_upstream.M14	0.076
14	111	Cluster_192.intergenic_upstream.M15	Cluster_139.intergenic_upstream.M15	0.087
14	112	Cluster_192.intergenic_upstream.M15	Cluster_139.intergenic_upstream.M16	0.126
14	113	Cluster_192.intergenic_upstream.M15	Cluster_139.intergenic_upstream.M17	0.107
14	114	Cluster_192.intergenic_upstream.M15	Cluster_112.intergenic_upstream.M1	0.117
14	115	Cluster_192.intergenic_upstream.M15	Cluster_112.intergenic_upstream.M2	0.087
14	116	Cluster_192.intergenic_upstream.M15	Cluster_112.intergenic_upstream.M3	0.036
14	117	Cluster_192.intergenic_upstream.M15	Cluster_112.intergenic_upstream.M4	0.119
14	118	Cluster_192.intergenic_upstream.M15	Cluster_112.intergenic_upstream.M5	0.050
14	119	Cluster_192.intergenic_upstream.M15	Cluster_112.intergenic_upstream.M6	0.106
14	120	Cluster_192.intergenic_upstream.M15	Cluster_39.intergenic_upstream.M1	0.067
14	121	Cluster_192.intergenic_upstream.M15	Cluster_39.intergenic_upstream.M2	0.104
14	122	Cluster_192.intergenic_upstream.M15	Cluster_39.intergenic_upstream.M3	0.097
14	123	Cluster_192.intergenic_upstream.M15	Cluster_39.intergenic_upstream.M4	0.078
14	124	Cluster_192.intergenic_upstream.M15	Cluster_39.intergenic_upstream.M5	0.027
15	16	Cluster_192.intergenic_upstream.M16	Cluster_192.intergenic_upstream.M17	0.224
15	17	Cluster_192.intergenic_upstream.M16	Cluster_269.intergenic_upstream.M1	0.284
15	18	Cluster_192.intergenic_upstream.M16	Cluster_269.intergenic_upstream.M2	0.160
15	19	Cluster_192.intergenic_upstream.M16	Cluster_269.intergenic_upstream.M3	0.172
15	20	Cluster_192.intergenic_upstream.M16	Cluster_269.intergenic_upstream.M4	0.191
15	21	Cluster_192.intergenic_upstream.M16	Cluster_269.intergenic_upstream.M5	0.198
15	22	Cluster_192.intergenic_upstream.M16	Cluster_269.intergenic_upstream.M6	0.227
15	23	Cluster_192.intergenic_upstream.M16	Cluster_269.intergenic_upstream.M7	0.200
15	24	Cluster_192.intergenic_upstream.M16	Cluster_269.intergenic_upstream.M8	0.169
15	25	Cluster_192.intergenic_upstream.M16	Cluster_269.intergenic_upstream.M9	0.207
15	26	Cluster_192.intergenic_upstream.M16	Cluster_269.intergenic_upstream.M10	0.207
15	27	Cluster_192.intergenic_upstream.M16	Cluster_269.intergenic_upstream.M11	0.204
15	28	Cluster_192.intergenic_upstream.M16	Cluster_269.intergenic_upstream.M12	0.170
15	29	Cluster_192.intergenic_upstream.M16	Cluster_269.intergenic_upstream.M13	0.109
15	30	Cluster_192.intergenic_upstream.M16	Cluster_269.intergenic_upstream.M14	0.161
15	31	Cluster_192.intergenic_upstream.M16	Cluster_269.intergenic_upstream.M15	0.118
15	32	Cluster_192.intergenic_upstream.M16	Cluster_269.intergenic_upstream.M16	0.172
15	33	Cluster_192.intergenic_upstream.M16	Cluster_269.intergenic_upstream.M17	0.147
15	34	Cluster_192.intergenic_upstream.M16	Cluster_269.intergenic_upstream.M18	0.107
15	35	Cluster_192.intergenic_upstream.M16	Cluster_269.intergenic_upstream.M19	0.169
15	36	Cluster_192.intergenic_upstream.M16	Cluster_269.intergenic_upstream.M20	0.117
15	37	Cluster_192.intergenic_upstream.M16	Cluster_34.intergenic_upstream.M1	0.101
15	38	Cluster_192.intergenic_upstream.M16	Cluster_34.intergenic_upstream.M2	0.099
15	39	Cluster_192.intergenic_upstream.M16	Cluster_34.intergenic_upstream.M3	0.040
15	40	Cluster_192.intergenic_upstream.M16	Cluster_34.intergenic_upstream.M4	0.067
15	41	Cluster_192.intergenic_upstream.M16	Cluster_34.intergenic_upstream.M5	0.053
15	42	Cluster_192.intergenic_upstream.M16	Cluster_34.intergenic_upstream.M6	0.092
15	43	Cluster_192.intergenic_upstream.M16	Cluster_34.intergenic_upstream.M7	0.082
15	44	Cluster_192.intergenic_upstream.M16	Cluster_34.intergenic_upstream.M8	0.079
15	45	Cluster_192.intergenic_upstream.M16	Cluster_34.intergenic_upstream.M9	0.076
15	46	Cluster_192.intergenic_upstream.M16	Cluster_34.intergenic_upstream.M10	0.066
15	47	Cluster_192.intergenic_upstream.M16	Cluster_34.intergenic_upstream.M11	0.086
15	48	Cluster_192.intergenic_upstream.M16	Cluster_34.intergenic_upstream.M12	0.084
15	49	Cluster_192.intergenic_upstream.M16	Cluster_34.intergenic_upstream.M13	0.059
15	50	Cluster_192.intergenic_upstream.M16	Cluster_34.intergenic_upstream.M14	0.052
15	51	Cluster_192.intergenic_upstream.M16	Cluster_34.intergenic_upstream.M15	0.059
15	52	Cluster_192.intergenic_upstream.M16	Cluster_34.intergenic_upstream.M16	0.066
15	53	Cluster_192.intergenic_upstream.M16	Cluster_34.intergenic_upstream.M17	0.090
15	54	Cluster_192.intergenic_upstream.M16	Cluster_34.intergenic_upstream.M18	0.053
15	55	Cluster_192.intergenic_upstream.M16	Cluster_34.intergenic_upstream.M19	0.084
15	56	Cluster_192.intergenic_upstream.M16	Cluster_34.intergenic_upstream.M20	0.072
15	57	Cluster_192.intergenic_upstream.M16	Cluster_41.intergenic_upstream.M1	0.063
15	58	Cluster_192.intergenic_upstream.M16	Cluster_41.intergenic_upstream.M2	0.097
15	59	Cluster_192.intergenic_upstream.M16	Cluster_41.intergenic_upstream.M3	0.106
15	60	Cluster_192.intergenic_upstream.M16	Cluster_41.intergenic_upstream.M4	0.087
15	61	Cluster_192.intergenic_upstream.M16	Cluster_41.intergenic_upstream.M5	0.088
15	62	Cluster_192.intergenic_upstream.M16	Cluster_41.intergenic_upstream.M6	0.060
15	63	Cluster_192.intergenic_upstream.M16	Cluster_41.intergenic_upstream.M7	0.049
15	64	Cluster_192.intergenic_upstream.M16	Cluster_41.intergenic_upstream.M8	0.059
15	65	Cluster_192.intergenic_upstream.M16	Cluster_41.intergenic_upstream.M9	0.067
15	66	Cluster_192.intergenic_upstream.M16	Cluster_41.intergenic_upstream.M10	0.056
15	67	Cluster_192.intergenic_upstream.M16	Cluster_41.intergenic_upstream.M11	0.073
15	68	Cluster_192.intergenic_upstream.M16	Cluster_41.intergenic_upstream.M12	0.098
15	69	Cluster_192.intergenic_upstream.M16	Cluster_41.intergenic_upstream.M13	0.102
15	70	Cluster_192.intergenic_upstream.M16	Cluster_41.intergenic_upstream.M14	0.103
15	71	Cluster_192.intergenic_upstream.M16	Cluster_41.intergenic_upstream.M15	0.114
15	72	Cluster_192.intergenic_upstream.M16	Cluster_41.intergenic_upstream.M16	0.119
15	73	Cluster_192.intergenic_upstream.M16	Cluster_41.intergenic_upstream.M17	0.088
15	74	Cluster_192.intergenic_upstream.M16	Cluster_41.intergenic_upstream.M18	0.107
15	75	Cluster_192.intergenic_upstream.M16	Cluster_41.intergenic_upstream.M19	0.114
15	76	Cluster_192.intergenic_upstream.M16	Cluster_41.intergenic_upstream.M20	0.129
15	77	Cluster_192.intergenic_upstream.M16	Cluster_123.intergenic_upstream.M1	0.094
15	78	Cluster_192.intergenic_upstream.M16	Cluster_123.intergenic_upstream.M2	0.076
15	79	Cluster_192.intergenic_upstream.M16	Cluster_123.intergenic_upstream.M3	0.103
15	80	Cluster_192.intergenic_upstream.M16	Cluster_123.intergenic_upstream.M4	0.052
15	81	Cluster_192.intergenic_upstream.M16	Cluster_123.intergenic_upstream.M5	0.099
15	82	Cluster_192.intergenic_upstream.M16	Cluster_123.intergenic_upstream.M6	0.060
15	83	Cluster_192.intergenic_upstream.M16	Cluster_123.intergenic_upstream.M7	0.099
15	84	Cluster_192.intergenic_upstream.M16	Cluster_123.intergenic_upstream.M8	0.121
15	85	Cluster_192.intergenic_upstream.M16	Cluster_123.intergenic_upstream.M9	0.094
15	86	Cluster_192.intergenic_upstream.M16	Cluster_123.intergenic_upstream.M10	0.090
15	87	Cluster_192.intergenic_upstream.M16	Cluster_123.intergenic_upstream.M11	0.071
15	88	Cluster_192.intergenic_upstream.M16	Cluster_123.intergenic_upstream.M12	0.100
15	89	Cluster_192.intergenic_upstream.M16	Cluster_123.intergenic_upstream.M13	0.067
15	90	Cluster_192.intergenic_upstream.M16	Cluster_123.intergenic_upstream.M14	0.093
15	91	Cluster_192.intergenic_upstream.M16	Cluster_123.intergenic_upstream.M15	0.047
15	92	Cluster_192.intergenic_upstream.M16	Cluster_123.intergenic_upstream.M16	0.059
15	93	Cluster_192.intergenic_upstream.M16	Cluster_123.intergenic_upstream.M17	0.083
15	94	Cluster_192.intergenic_upstream.M16	Cluster_123.intergenic_upstream.M18	0.079
15	95	Cluster_192.intergenic_upstream.M16	Cluster_123.intergenic_upstream.M19	0.057
15	96	Cluster_192.intergenic_upstream.M16	Cluster_123.intergenic_upstream.M20	0.060
15	97	Cluster_192.intergenic_upstream.M16	Cluster_139.intergenic_upstream.M1	0.089
15	98	Cluster_192.intergenic_upstream.M16	Cluster_139.intergenic_upstream.M2	0.070
15	99	Cluster_192.intergenic_upstream.M16	Cluster_139.intergenic_upstream.M3	0.104
15	100	Cluster_192.intergenic_upstream.M16	Cluster_139.intergenic_upstream.M4	0.093
15	101	Cluster_192.intergenic_upstream.M16	Cluster_139.intergenic_upstream.M5	0.101
15	102	Cluster_192.intergenic_upstream.M16	Cluster_139.intergenic_upstream.M6	0.064
15	103	Cluster_192.intergenic_upstream.M16	Cluster_139.intergenic_upstream.M7	0.056
15	104	Cluster_192.intergenic_upstream.M16	Cluster_139.intergenic_upstream.M8	0.120
15	105	Cluster_192.intergenic_upstream.M16	Cluster_139.intergenic_upstream.M9	0.049
15	106	Cluster_192.intergenic_upstream.M16	Cluster_139.intergenic_upstream.M10	0.093
15	107	Cluster_192.intergenic_upstream.M16	Cluster_139.intergenic_upstream.M11	0.097
15	108	Cluster_192.intergenic_upstream.M16	Cluster_139.intergenic_upstream.M12	0.094
15	109	Cluster_192.intergenic_upstream.M16	Cluster_139.intergenic_upstream.M13	0.067
15	110	Cluster_192.intergenic_upstream.M16	Cluster_139.intergenic_upstream.M14	0.071
15	111	Cluster_192.intergenic_upstream.M16	Cluster_139.intergenic_upstream.M15	0.074
15	112	Cluster_192.intergenic_upstream.M16	Cluster_139.intergenic_upstream.M16	0.120
15	113	Cluster_192.intergenic_upstream.M16	Cluster_139.intergenic_upstream.M17	0.104
15	114	Cluster_192.intergenic_upstream.M16	Cluster_112.intergenic_upstream.M1	0.092
15	115	Cluster_192.intergenic_upstream.M16	Cluster_112.intergenic_upstream.M2	0.081
15	116	Cluster_192.intergenic_upstream.M16	Cluster_112.intergenic_upstream.M3	0.033
15	117	Cluster_192.intergenic_upstream.M16	Cluster_112.intergenic_upstream.M4	0.084
15	118	Cluster_192.intergenic_upstream.M16	Cluster_112.intergenic_upstream.M5	0.043
15	119	Cluster_192.intergenic_upstream.M16	Cluster_112.intergenic_upstream.M6	0.093
15	120	Cluster_192.intergenic_upstream.M16	Cluster_39.intergenic_upstream.M1	0.064
15	121	Cluster_192.intergenic_upstream.M16	Cluster_39.intergenic_upstream.M2	0.102
15	122	Cluster_192.intergenic_upstream.M16	Cluster_39.intergenic_upstream.M3	0.081
15	123	Cluster_192.intergenic_upstream.M16	Cluster_39.intergenic_upstream.M4	0.059
15	124	Cluster_192.intergenic_upstream.M16	Cluster_39.intergenic_upstream.M5	0.029
16	17	Cluster_192.intergenic_upstream.M17	Cluster_269.intergenic_upstream.M1	0.379
16	18	Cluster_192.intergenic_upstream.M17	Cluster_269.intergenic_upstream.M2	0.109
16	19	Cluster_192.intergenic_upstream.M17	Cluster_269.intergenic_upstream.M3	0.254
16	20	Cluster_192.intergenic_upstream.M17	Cluster_269.intergenic_upstream.M4	0.344
16	21	Cluster_192.intergenic_upstream.M17	Cluster_269.intergenic_upstream.M5	0.219
16	22	Cluster_192.intergenic_upstream.M17	Cluster_269.intergenic_upstream.M6	0.113
16	23	Cluster_192.intergenic_upstream.M17	Cluster_269.intergenic_upstream.M7	0.258
16	24	Cluster_192.intergenic_upstream.M17	Cluster_269.intergenic_upstream.M8	0.070
16	25	Cluster_192.intergenic_upstream.M17	Cluster_269.intergenic_upstream.M9	0.210
16	26	Cluster_192.intergenic_upstream.M17	Cluster_269.intergenic_upstream.M10	0.134
16	27	Cluster_192.intergenic_upstream.M17	Cluster_269.intergenic_upstream.M11	0.288
16	28	Cluster_192.intergenic_upstream.M17	Cluster_269.intergenic_upstream.M12	0.202
16	29	Cluster_192.intergenic_upstream.M17	Cluster_269.intergenic_upstream.M13	0.139
16	30	Cluster_192.intergenic_upstream.M17	Cluster_269.intergenic_upstream.M14	0.171
16	31	Cluster_192.intergenic_upstream.M17	Cluster_269.intergenic_upstream.M15	0.136
16	32	Cluster_192.intergenic_upstream.M17	Cluster_269.intergenic_upstream.M16	0.067
16	33	Cluster_192.intergenic_upstream.M17	Cluster_269.intergenic_upstream.M17	0.096
16	34	Cluster_192.intergenic_upstream.M17	Cluster_269.intergenic_upstream.M18	0.080
16	35	Cluster_192.intergenic_upstream.M17	Cluster_269.intergenic_upstream.M19	0.167
16	36	Cluster_192.intergenic_upstream.M17	Cluster_269.intergenic_upstream.M20	0.072
16	37	Cluster_192.intergenic_upstream.M17	Cluster_34.intergenic_upstream.M1	0.072
16	38	Cluster_192.intergenic_upstream.M17	Cluster_34.intergenic_upstream.M2	0.158
16	39	Cluster_192.intergenic_upstream.M17	Cluster_34.intergenic_upstream.M3	0.073
16	40	Cluster_192.intergenic_upstream.M17	Cluster_34.intergenic_upstream.M4	0.034
16	41	Cluster_192.intergenic_upstream.M17	Cluster_34.intergenic_upstream.M5	0.089
16	42	Cluster_192.intergenic_upstream.M17	Cluster_34.intergenic_upstream.M6	0.094
16	43	Cluster_192.intergenic_upstream.M17	Cluster_34.intergenic_upstream.M7	0.054
16	44	Cluster_192.intergenic_upstream.M17	Cluster_34.intergenic_upstream.M8	0.070
16	45	Cluster_192.intergenic_upstream.M17	Cluster_34.intergenic_upstream.M9	0.060
16	46	Cluster_192.intergenic_upstream.M17	Cluster_34.intergenic_upstream.M10	0.048
16	47	Cluster_192.intergenic_upstream.M17	Cluster_34.intergenic_upstream.M11	0.083
16	48	Cluster_192.intergenic_upstream.M17	Cluster_34.intergenic_upstream.M12	0.054
16	49	Cluster_192.intergenic_upstream.M17	Cluster_34.intergenic_upstream.M13	0.101
16	50	Cluster_192.intergenic_upstream.M17	Cluster_34.intergenic_upstream.M14	0.039
16	51	Cluster_192.intergenic_upstream.M17	Cluster_34.intergenic_upstream.M15	0.050
16	52	Cluster_192.intergenic_upstream.M17	Cluster_34.intergenic_upstream.M16	0.048
16	53	Cluster_192.intergenic_upstream.M17	Cluster_34.intergenic_upstream.M17	0.142
16	54	Cluster_192.intergenic_upstream.M17	Cluster_34.intergenic_upstream.M18	0.038
16	55	Cluster_192.intergenic_upstream.M17	Cluster_34.intergenic_upstream.M19	0.048
16	56	Cluster_192.intergenic_upstream.M17	Cluster_34.intergenic_upstream.M20	0.107
16	57	Cluster_192.intergenic_upstream.M17	Cluster_41.intergenic_upstream.M1	0.108
16	58	Cluster_192.intergenic_upstream.M17	Cluster_41.intergenic_upstream.M2	0.069
16	59	Cluster_192.intergenic_upstream.M17	Cluster_41.intergenic_upstream.M3	0.110
16	60	Cluster_192.intergenic_upstream.M17	Cluster_41.intergenic_upstream.M4	0.117
16	61	Cluster_192.intergenic_upstream.M17	Cluster_41.intergenic_upstream.M5	0.086
16	62	Cluster_192.intergenic_upstream.M17	Cluster_41.intergenic_upstream.M6	0.061
16	63	Cluster_192.intergenic_upstream.M17	Cluster_41.intergenic_upstream.M7	0.044
16	64	Cluster_192.intergenic_upstream.M17	Cluster_41.intergenic_upstream.M8	0.069
16	65	Cluster_192.intergenic_upstream.M17	Cluster_41.intergenic_upstream.M9	0.048
16	66	Cluster_192.intergenic_upstream.M17	Cluster_41.intergenic_upstream.M10	0.070
16	67	Cluster_192.intergenic_upstream.M17	Cluster_41.intergenic_upstream.M11	0.046
16	68	Cluster_192.intergenic_upstream.M17	Cluster_41.intergenic_upstream.M12	0.154
16	69	Cluster_192.intergenic_upstream.M17	Cluster_41.intergenic_upstream.M13	0.054
16	70	Cluster_192.intergenic_upstream.M17	Cluster_41.intergenic_upstream.M14	0.056
16	71	Cluster_192.intergenic_upstream.M17	Cluster_41.intergenic_upstream.M15	0.197
16	72	Cluster_192.intergenic_upstream.M17	Cluster_41.intergenic_upstream.M16	0.100
16	73	Cluster_192.intergenic_upstream.M17	Cluster_41.intergenic_upstream.M17	0.081
16	74	Cluster_192.intergenic_upstream.M17	Cluster_41.intergenic_upstream.M18	0.082
16	75	Cluster_192.intergenic_upstream.M17	Cluster_41.intergenic_upstream.M19	0.049
16	76	Cluster_192.intergenic_upstream.M17	Cluster_41.intergenic_upstream.M20	0.224
16	77	Cluster_192.intergenic_upstream.M17	Cluster_123.intergenic_upstream.M1	0.071
16	78	Cluster_192.intergenic_upstream.M17	Cluster_123.intergenic_upstream.M2	0.120
16	79	Cluster_192.intergenic_upstream.M17	Cluster_123.intergenic_upstream.M3	0.049
16	80	Cluster_192.intergenic_upstream.M17	Cluster_123.intergenic_upstream.M4	0.062
16	81	Cluster_192.intergenic_upstream.M17	Cluster_123.intergenic_upstream.M5	0.152
16	82	Cluster_192.intergenic_upstream.M17	Cluster_123.intergenic_upstream.M6	0.097
16	83	Cluster_192.intergenic_upstream.M17	Cluster_123.intergenic_upstream.M7	0.154
16	84	Cluster_192.intergenic_upstream.M17	Cluster_123.intergenic_upstream.M8	0.122
16	85	Cluster_192.intergenic_upstream.M17	Cluster_123.intergenic_upstream.M9	0.061
16	86	Cluster_192.intergenic_upstream.M17	Cluster_123.intergenic_upstream.M10	0.134
16	87	Cluster_192.intergenic_upstream.M17	Cluster_123.intergenic_upstream.M11	0.084
16	88	Cluster_192.intergenic_upstream.M17	Cluster_123.intergenic_upstream.M12	0.083
16	89	Cluster_192.intergenic_upstream.M17	Cluster_123.intergenic_upstream.M13	0.090
16	90	Cluster_192.intergenic_upstream.M17	Cluster_123.intergenic_upstream.M14	0.043
16	91	Cluster_192.intergenic_upstream.M17	Cluster_123.intergenic_upstream.M15	0.049
16	92	Cluster_192.intergenic_upstream.M17	Cluster_123.intergenic_upstream.M16	0.051
16	93	Cluster_192.intergenic_upstream.M17	Cluster_123.intergenic_upstream.M17	0.040
16	94	Cluster_192.intergenic_upstream.M17	Cluster_123.intergenic_upstream.M18	0.067
16	95	Cluster_192.intergenic_upstream.M17	Cluster_123.intergenic_upstream.M19	0.099
16	96	Cluster_192.intergenic_upstream.M17	Cluster_123.intergenic_upstream.M20	0.076
16	97	Cluster_192.intergenic_upstream.M17	Cluster_139.intergenic_upstream.M1	0.060
16	98	Cluster_192.intergenic_upstream.M17	Cluster_139.intergenic_upstream.M2	0.037
16	99	Cluster_192.intergenic_upstream.M17	Cluster_139.intergenic_upstream.M3	0.129
16	100	Cluster_192.intergenic_upstream.M17	Cluster_139.intergenic_upstream.M4	0.047
16	101	Cluster_192.intergenic_upstream.M17	Cluster_139.intergenic_upstream.M5	0.111
16	102	Cluster_192.intergenic_upstream.M17	Cluster_139.intergenic_upstream.M6	0.033
16	103	Cluster_192.intergenic_upstream.M17	Cluster_139.intergenic_upstream.M7	0.084
16	104	Cluster_192.intergenic_upstream.M17	Cluster_139.intergenic_upstream.M8	0.102
16	105	Cluster_192.intergenic_upstream.M17	Cluster_139.intergenic_upstream.M9	0.076
16	106	Cluster_192.intergenic_upstream.M17	Cluster_139.intergenic_upstream.M10	0.064
16	107	Cluster_192.intergenic_upstream.M17	Cluster_139.intergenic_upstream.M11	0.087
16	108	Cluster_192.intergenic_upstream.M17	Cluster_139.intergenic_upstream.M12	0.143
16	109	Cluster_192.intergenic_upstream.M17	Cluster_139.intergenic_upstream.M13	0.087
16	110	Cluster_192.intergenic_upstream.M17	Cluster_139.intergenic_upstream.M14	0.074
16	111	Cluster_192.intergenic_upstream.M17	Cluster_139.intergenic_upstream.M15	0.052
16	112	Cluster_192.intergenic_upstream.M17	Cluster_139.intergenic_upstream.M16	0.079
16	113	Cluster_192.intergenic_upstream.M17	Cluster_139.intergenic_upstream.M17	0.074
16	114	Cluster_192.intergenic_upstream.M17	Cluster_112.intergenic_upstream.M1	0.139
16	115	Cluster_192.intergenic_upstream.M17	Cluster_112.intergenic_upstream.M2	0.053
16	116	Cluster_192.intergenic_upstream.M17	Cluster_112.intergenic_upstream.M3	0.021
16	117	Cluster_192.intergenic_upstream.M17	Cluster_112.intergenic_upstream.M4	0.120
16	118	Cluster_192.intergenic_upstream.M17	Cluster_112.intergenic_upstream.M5	0.083
16	119	Cluster_192.intergenic_upstream.M17	Cluster_112.intergenic_upstream.M6	0.137
16	120	Cluster_192.intergenic_upstream.M17	Cluster_39.intergenic_upstream.M1	0.096
16	121	Cluster_192.intergenic_upstream.M17	Cluster_39.intergenic_upstream.M2	0.073
16	122	Cluster_192.intergenic_upstream.M17	Cluster_39.intergenic_upstream.M3	0.130
16	123	Cluster_192.intergenic_upstream.M17	Cluster_39.intergenic_upstream.M4	0.061
16	124	Cluster_192.intergenic_upstream.M17	Cluster_39.intergenic_upstream.M5	0.042
17	18	Cluster_269.intergenic_upstream.M1	Cluster_269.intergenic_upstream.M2	0.058
17	19	Cluster_269.intergenic_upstream.M1	Cluster_269.intergenic_upstream.M3	0.130
17	20	Cluster_269.intergenic_upstream.M1	Cluster_269.intergenic_upstream.M4	0.254
17	21	Cluster_269.intergenic_upstream.M1	Cluster_269.intergenic_upstream.M5	0.159
17	22	Cluster_269.intergenic_upstream.M1	Cluster_269.intergenic_upstream.M6	0.126
17	23	Cluster_269.intergenic_upstream.M1	Cluster_269.intergenic_upstream.M7	0.277
17	24	Cluster_269.intergenic_upstream.M1	Cluster_269.intergenic_upstream.M8	0.096
17	25	Cluster_269.intergenic_upstream.M1	Cluster_269.intergenic_upstream.M9	0.237
17	26	Cluster_269.intergenic_upstream.M1	Cluster_269.intergenic_upstream.M10	0.171
17	27	Cluster_269.intergenic_upstream.M1	Cluster_269.intergenic_upstream.M11	0.282
17	28	Cluster_269.intergenic_upstream.M1	Cluster_269.intergenic_upstream.M12	0.212
17	29	Cluster_269.intergenic_upstream.M1	Cluster_269.intergenic_upstream.M13	0.139
17	30	Cluster_269.intergenic_upstream.M1	Cluster_269.intergenic_upstream.M14	0.152
17	31	Cluster_269.intergenic_upstream.M1	Cluster_269.intergenic_upstream.M15	0.153
17	32	Cluster_269.intergenic_upstream.M1	Cluster_269.intergenic_upstream.M16	0.089
17	33	Cluster_269.intergenic_upstream.M1	Cluster_269.intergenic_upstream.M17	0.102
17	34	Cluster_269.intergenic_upstream.M1	Cluster_269.intergenic_upstream.M18	0.051
17	35	Cluster_269.intergenic_upstream.M1	Cluster_269.intergenic_upstream.M19	0.192
17	36	Cluster_269.intergenic_upstream.M1	Cluster_269.intergenic_upstream.M20	0.077
17	37	Cluster_269.intergenic_upstream.M1	Cluster_34.intergenic_upstream.M1	0.122
17	38	Cluster_269.intergenic_upstream.M1	Cluster_34.intergenic_upstream.M2	0.238
17	39	Cluster_269.intergenic_upstream.M1	Cluster_34.intergenic_upstream.M3	0.052
17	40	Cluster_269.intergenic_upstream.M1	Cluster_34.intergenic_upstream.M4	0.051
17	41	Cluster_269.intergenic_upstream.M1	Cluster_34.intergenic_upstream.M5	0.039
17	42	Cluster_269.intergenic_upstream.M1	Cluster_34.intergenic_upstream.M6	0.079
[truncated: 5,749 more rows]
