# Supplementary material for: Chronic cocaine-regulated epigenomic changes in mouse nucleus accumbens
Source: Genome Biol. 2014 Apr 22;15(4):R65. doi: 10.1186/gb-2014-15-4-r65 (PMC4073058; doi:10.1186/gb-2014-15-4-r65)
Supplement: Additional file 20 — Motif intermediate results. This zip file contains the textual outputs from motif analysis. The motifs found by MEME [42] were first combined using the Bayesian motif clustering [79] method and then matched with known motifs. Further explanations are provided in the enclosed README file. [file gb-2014-15-4-r65-S20.zip › motif/BMC/intragenic.dp.chain1.iters1000.width]

names	Cluster_29.intron_promoter.M1	Cluster_29.exon_promoter.M1	Cluster_29.exon_promoter.M2	Cluster_29.exon_promoter.M3	Cluster_29.exon_promoter.M4	Cluster_29.exon_promoter.M5	Cluster_192.exon_promoter.M1	Cluster_192.exon_promoter.M2	Cluster_192.exon_promoter.M3	Cluster_192.exon_promoter.M4	Cluster_192.exon_promoter.M5	Cluster_192.exon_promoter.M6	Cluster_192.exon_promoter.M7	Cluster_192.exon_promoter.M8	Cluster_192.exon_promoter.M9	Cluster_192.intron_altDonor.M1	Cluster_269.intron_varDonor.M1	Cluster_269.intron_promoter.M1	Cluster_269.exon_variant.M1	Cluster_269.exon_promoter.M1	Cluster_269.exon_promoter.M2	Cluster_269.exon_promoter.M3	Cluster_279.intron_varAcceptor.M1	Cluster_140.exon_promoter.M1	Cluster_140.exon_promoter.M2	Cluster_140.exon_promoter.M3	Cluster_2.exon_altAcceptor.M1	Cluster_2.exon_altAcceptor.M2	Cluster_2.exon_altAcceptor.M3	Cluster_2.intron_altAcceptor.M1	Cluster_34.intron_promoter.M1	Cluster_34.exon_promoter.M1	Cluster_185.intron_varDonor.M1	Cluster_41.intron_varDonor.M1	Cluster_41.intron_varDonor.M2	Cluster_41.intron_varDonor.M3	Cluster_41.intron_varDonor.M4	Cluster_41.intron_varDonor.M5	Cluster_41.exon_variant.M1	Cluster_41.intron_varAcceptor.M1	Cluster_3.intron_altAcceptor.M1	Cluster_3.intron_altAcceptor.M2	Cluster_3.intron_altAcceptor.M3	Cluster_187.intron_varDonor.M1	Cluster_187.intron_promoter.M1	Cluster_187.intron_promoter.M2	Cluster_187.exon_promoter.M1	Cluster_123.exon_altDonor.M1	Cluster_123.exon_altDonor.M2
iters	0	1	2	3	4	5	6	7	8	9	10	11	12	13	14	15	16	17	18	19	20	21	22	23	24	25	26	27	28	29	30	31	32	33	34	35	36	37	38	39	40	41	42	43	44	45	46	47	48
init	4	4	4	4	4	4	4	4	4	4	4	4	4	4	4	4	4	4	4	4	4	4	4	4	4	4	4	4	4	4	4	4	4	4	4	4	4	4	4	4	4	4	4	4	4	4	4	4	4
0	6	9	6	5	9	9	10	4	5	6	6	5	5	5	4	4	6	6	4	6	4	6	4	8	4	5	6	4	4	4	6	5	4	6	6	10	5	4	8	4	6	6	5	6	6	4	4	4	6
1	6	4	4	6	9	4	10	4	8	10	6	5	6	6	6	4	8	6	4	6	6	6	5	5	4	6	6	4	4	9	6	4	4	4	4	5	4	6	4	4	6	4	10	6	6	4	4	4	4
2	6	4	6	5	5	9	9	4	10	6	6	5	10	5	4	6	5	5	4	10	6	6	4	10	4	10	6	4	4	4	4	7	4	6	6	4	4	6	10	4	6	6	10	4	4	8	4	4	6
3	4	4	6	6	9	4	8	4	9	10	6	5	6	6	4	6	6	6	4	4	8	6	6	6	4	4	6	4	4	6	6	4	6	6	4	6	4	8	6	4	6	6	6	6	6	4	4	4	6
4	6	4	4	6	6	8	8	4	6	4	6	6	10	9	4	4	5	5	4	10	4	4	4	10	4	10	4	4	4	4	5	7	4	4	6	4	8	4	6	7	8	4	6	5	7	6	6	4	6
5	6	4	6	9	6	6	6	4	9	5	5	6	6	6	4	6	6	6	4	4	6	6	7	7	4	4	6	4	4	6	6	6	6	6	5	9	4	6	4	6	6	6	9	6	6	6	4	4	4
6	6	4	4	7	10	4	10	4	10	10	6	10	10	9	4	7	6	6	4	8	8	9	4	9	4	8	6	4	4	4	4	10	4	4	6	4	4	8	10	10	9	4	10	6	4	10	4	4	6
7	10	4	4	4	6	5	5	4	9	5	10	4	6	6	4	4	6	6	4	5	5	6	7	7	4	5	6	4	4	6	6	4	4	6	4	10	4	5	10	7	6	6	10	6	6	7	4	4	4
8	10	4	6	6	10	6	6	4	10	10	6	4	10	9	4	4	5	5	4	10	10	6	4	9	4	10	6	4	4	4	5	7	4	4	6	7	4	4	6	10	6	6	6	5	5	10	4	4	6
9	5	4	4	9	4	4	7	4	7	5	7	4	4	4	4	4	6	6	4	7	5	7	4	4	4	7	8	5	4	4	6	4	4	4	5	4	4	5	5	4	9	4	4	6	6	4	4	4	5
10	5	4	5	5	9	5	7	4	10	8	5	5	4	5	8	4	7	4	4	5	6	4	4	8	4	4	4	6	4	5	4	9	5	5	4	4	9	10	8	6	6	5	4	4	4	6	4	4	4
11	8	4	8	6	9	5	5	4	4	8	6	5	4	6	6	4	6	6	4	5	6	4	5	5	4	6	6	9	4	5	6	5	5	5	5	4	5	7	5	4	6	5	4	6	6	4	4	5	7
12	6	4	6	10	5	5	8	4	8	8	10	5	4	6	10	4	6	6	4	5	8	4	9	5	4	10	8	4	4	9	6	5	4	6	4	4	9	10	4	6	4	6	4	6	6	6	4	8	4
13	6	4	10	6	9	5	5	4	4	6	6	5	4	6	4	4	8	4	4	5	6	4	9	5	4	5	6	6	4	9	4	5	10	6	5	4	5	6	6	6	6	6	4	4	4	4	4	5	7
14	9	4	9	10	5	4	10	4	5	5	10	5	4	4	6	4	6	6	4	5	6	4	4	4	4	10	4	10	4	4	6	5	4	4	5	4	9	6	4	4	6	4	4	6	6	8	4	7	6
15	5	4	5	6	9	5	10	4	10	8	10	5	4	6	8	4	6	6	4	5	6	6	9	10	4	5	6	4	4	9	6	5	4	4	10	4	8	6	9	5	6	4	9	6	5	4	4	8	5
16	8	4	8	10	6	5	6	4	6	8	6	6	4	6	5	5	6	6	4	5	8	4	5	5	4	6	7	5	4	5	6	6	5	5	6	4	6	10	4	4	9	6	4	6	6	4	4	6	7
17	4	4	4	6	4	5	10	4	10	8	10	10	4	4	6	4	4	4	4	5	6	4	9	5	4	4	8	4	4	6	4	4	9	6	10	4	4	4	7	6	6	6	4	4	4	4	6	6	6
18	5	4	8	6	10	5	6	4	10	8	10	4	4	6	5	4	6	6	4	5	6	4	9	10	4	5	6	6	4	9	6	10	4	6	6	4	6	6	6	6	6	6	7	6	6	6	4	6	7
19	6	4	6	10	4	6	10	4	4	6	9	4	4	4	6	6	6	6	4	5	9	6	4	6	4	9	9	4	4	4	6	4	4	4	10	4	4	7	6	4	4	4	4	6	6	4	4	9	4
20	4	4	6	5	9	9	10	4	6	6	5	4	4	7	6	4	8	4	4	9	4	6	7	7	4	9	10	6	4	7	4	6	6	6	6	4	4	4	6	4	4	5	4	4	4	4	8	8	6
21	8	4	5	10	8	8	4	4	10	10	8	4	4	4	10	4	6	6	4	9	7	4	4	4	4	9	10	4	4	4	6	4	5	8	8	4	4	7	4	4	5	5	4	6	6	4	4	4	4
22	8	4	9	8	4	8	7	4	4	7	10	6	4	7	10	4	8	4	4	7	7	6	6	10	4	7	6	6	4	4	4	4	4	6	9	4	4	7	8	4	4	6	8	4	4	9	4	8	8
23	6	4	10	5	7	7	7	4	4	10	7	6	4	7	5	5	6	6	4	4	4	4	4	6	4	4	4	4	4	7	6	4	5	7	7	4	7	4	4	4	5	5	4	6	6	7	4	4	4
24	6	4	10	10	9	4	10	4	6	10	10	6	4	4	8	8	6	6	4	9	7	6	4	10	4	9	6	6	4	4	6	6	4	6	6	4	4	7	10	4	4	4	4	6	4	9	4	8	8
25	4	4	8	5	8	10	8	4	10	10	10	4	4	7	5	5	6	6	4	7	4	4	8	4	4	7	10	4	4	4	6	4	5	8	8	4	8	4	10	4	5	5	4	6	6	7	8	4	4
26	8	4	10	10	8	8	6	4	4	10	10	6	4	6	9	4	8	4	4	9	5	6	4	10	4	9	6	6	4	4	4	4	10	8	8	4	4	5	10	4	4	5	4	4	4	4	4	8	4
27	5	4	7	4	7	7	10	4	4	4	9	5	4	7	4	4	6	6	4	4	4	4	4	5	4	4	10	4	4	5	6	4	4	7	7	4	5	4	7	4	5	6	5	6	6	5	4	4	5
28	8	4	8	10	4	8	10	4	4	8	8	6	4	7	8	8	8	4	4	9	7	6	7	7	4	8	6	6	4	7	4	4	4	6	8	4	6	7	8	4	4	4	4	4	4	5	4	9	4
29	4	4	7	4	4	4	4	4	6	7	4	4	4	4	4	4	6	6	4	4	4	4	4	9	4	4	8	4	4	4	6	6	4	4	4	4	4	4	7	4	5	4	4	6	6	4	4	7	6
30	6	5	8	6	7	6	10	4	6	6	6	6	4	6	7	4	8	4	4	6	8	4	4	4	5	8	9	6	4	4	4	6	4	4	6	4	4	8	6	5	4	4	4	4	4	5	4	6	6
31	10	5	8	8	5	4	4	4	8	10	10	6	4	6	8	4	6	6	4	4	5	4	4	4	5	4	8	4	4	4	6	4	4	4	10	4	6	5	4	5	6	4	6	6	6	5	4	4	4
32	8	5	8	8	8	5	5	4	4	8	10	10	4	6	8	4	6	6	4	10	8	4	4	6	5	4	8	6	4	4	6	6	4	4	6	4	4	8	10	6	4	4	4	6	6	6	6	8	6
33	4	5	4	10	5	4	8	4	7	7	7	4	4	5	4	4	6	6	4	4	5	4	4	4	5	4	6	4	4	4	6	4	4	4	10	4	9	5	7	6	6	4	9	6	6	6	4	4	4
34	10	5	8	5	8	4	4	4	4	10	10	4	4	6	6	4	8	6	4	10	8	4	4	4	5	8	10	6	4	6	6	6	4	5	6	4	4	8	10	6	6	5	4	6	6	6	4	8	6
35	4	5	8	6	8	4	8	4	8	8	4	4	4	6	4	4	6	6	4	4	5	4	4	4	5	4	6	6	4	4	6	4	4	7	8	4	4	5	4	4	4	4	4	6	6	6	4	4	4
36	10	5	10	10	5	9	9	4	4	10	7	4	4	6	6	4	8	4	4	10	5	4	4	4	5	4	6	6	4	4	4	6	4	4	6	4	4	5	10	8	6	4	4	4	4	5	4	8	8
37	4	5	10	4	8	4	4	4	7	7	10	4	4	5	4	4	6	6	4	4	8	4	4	4	5	6	10	6	4	4	6	9	4	6	6	4	4	8	7	4	6	4	4	6	6	6	4	4	7
38	9	5	9	10	5	4	4	4	4	10	10	4	4	6	6	4	8	6	4	7	5	4	4	4	5	4	6	4	4	6	6	6	5	8	10	4	4	5	4	6	6	5	4	6	6	6	4	8	4
39	4	5	4	5	6	5	5	6	6	4	4	4	4	5	6	4	6	6	4	6	7	6	6	4	5	4	9	4	4	6	6	10	4	4	5	4	4	7	4	6	4	5	4	6	6	6	4	4	6
40	6	9	4	5	6	10	4	9	10	6	6	4	4	5	8	5	4	4	4	4	4	6	10	5	4	4	5	5	4	4	4	4	4	5	5	5	4	5	5	4	5	5	4	4	5	8	4	5	5
41	4	6	5	4	4	10	5	6	9	10	5	4	4	5	4	4	6	6	4	7	5	5	7	9	5	4	10	4	4	4	6	4	4	5	6	10	4	5	6	6	5	6	4	6	6	6	4	6	6
42	8	4	4	5	6	8	5	4	4	5	8	5	4	5	6	4	8	6	4	5	6	6	5	6	4	4	6	5	4	6	6	6	5	5	5	6	4	6	6	4	5	5	7	6	6	5	4	6	7
43	8	6	6	8	4	10	10	6	8	8	8	5	4	5	10	4	6	6	4	10	10	6	10	10	5	4	4	4	4	4	6	4	4	6	6	6	4	5	4	7	5	4	4	6	7	6	4	4	6
44	4	6	6	6	4	5	4	6	4	10	6	5	4	5	10	4	6	6	4	4	5	4	4	4	6	4	6	5	4	4	6	10	4	5	6	10	4	5	6	4	5	5	7	6	6	9	4	10	7
45	6	6	10	10	6	10	6	6	5	6	6	5	4	5	5	4	8	6	4	8	5	6	5	10	6	4	10	6	4	4	6	6	4	6	6	10	4	5	6	4	5	4	4	6	6	5	4	6	6
46	6	6	5	6	10	5	10	6	9	8	8	4	4	5	4	4	6	6	4	10	5	6	10	10	6	4	4	6	4	4	6	4	6	6	4	6	4	5	4	5	5	5	4	6	6	4	4	4	6
47	4	9	10	8	4	10	10	4	5	10	8	5	4	5	6	4	8	6	4	10	5	5	10	5	4	4	5	4	4	4	6	4	4	6	6	5	4	5	6	5	5	6	6	6	6	5	4	6	6
48	4	5	8	5	6	4	5	6	9	5	5	5	4	5	10	4	6	6	4	5	8	6	5	10	5	4	6	5	4	4	6	6	4	5	10	10	4	8	6	4	5	5	4	6	6	4	4	6	6
49	4	8	10	7	9	4	6	8	4	9	9	5	4	6	4	4	6	6	4	7	4	4	6	6	7	4	8	4	4	4	6	4	4	6	6	4	4	4	8	4	4	6	5	6	6	4	4	8	5
50	7	8	7	8	7	4	10	4	6	6	10	10	4	7	5	8	5	5	4	10	8	9	8	10	6	4	8	8	4	5	5	6	6	6	7	5	5	5	4	4	9	6	5	5	5	4	4	8	7
51	4	7	10	9	9	4	7	4	10	10	10	4	4	7	5	4	6	6	4	5	8	4	4	4	4	4	6	8	4	4	6	9	4	4	10	5	4	7	7	4	4	4	4	6	6	4	4	7	7
52	7	7	10	6	7	4	5	4	9	10	10	4	4	5	10	4	8	4	4	10	6	8	4	10	7	4	4	6	4	4	4	4	4	6	7	5	4	7	7	4	6	6	6	4	4	4	4	6	6
53	4	10	7	9	4	4	7	4	4	7	4	4	4	7	4	4	6	6	4	7	6	4	5	4	7	4	6	6	4	4	6	4	4	4	4	5	4	5	4	4	4	4	4	6	6	4	4	10	6
54	6	6	6	6	9	4	10	4	4	10	8	4	4	8	6	4	8	6	4	8	6	8	4	10	7	4	10	6	4	4	6	4	4	6	6	5	4	6	4	4	8	6	7	6	6	4	4	6	7
55	4	10	10	9	4	4	10	4	4	10	10	4	4	9	4	4	6	6	4	10	8	7	4	7	4	4	8	8	4	4	6	4	4	4	10	4	4	4	6	9	7	4	4	6	6	9	4	6	6
56	5	7	7	6	9	4	5	4	4	7	7	4	4	4	6	4	8	6	4	5	8	9	10	10	6	4	6	8	4	5	6	4	4	6	9	5	4	7	5	4	8	6	6	6	6	4	4	5	5
57	4	6	10	9	9	4	7	4	9	7	10	4	4	4	4	4	6	6	4	8	8	8	6	4	7	4	4	8	4	4	6	6	4	4	4	7	4	6	9	4	8	4	4	6	6	4	4	10	7
58	6	6	6	6	6	4	10	10	6	10	7	4	4	4	6	4	8	6	4	10	6	9	10	8	7	4	8	6	4	5	6	5	4	6	10	6	4	6	4	4	8	6	6	6	6	4	4	6	6
59	4	5	10	10	10	4	4	5	8	10	9	4	4	4	4	4	6	6	4	4	7	4	4	4	4	4	5	7	4	4	6	6	6	6	8	10	4	5	5	4	4	6	4	6	6	4	4	5	5
60	6	5	6	10	4	4	9	4	4	6	9	6	4	4	5	4	8	5	4	9	5	6	4	8	4	6	6	6	9	4	5	4	4	6	6	6	6	9	8	4	6	4	6	5	5	4	4	6	6
61	4	5	10	9	4	4	9	4	10	10	10	10	4	5	5	4	6	6	4	5	6	9	6	6	4	6	5	5	4	5	6	6	4	4	5	6	5	9	6	4	5	4	5	6	6	4	4	6	6
62	6	5	6	7	7	4	4	4	6	6	4	4	4	4	5	4	8	5	4	9	5	7	4	10	4	4	7	7	7	6	5	6	4	4	9	8	4	6	6	6	7	4	7	5	5	6	6	6	6
63	10	5	10	5	4	4	8	4	6	10	8	4	4	5	5	4	6	6	4	8	10	8	6	6	4	8	8	5	4	6	6	9	4	5	5	6	4	5	6	4	8	5	4	6	6	4	4	8	6
64	6	4	10	10	7	4	9	4	9	10	10	4	4	5	5	4	8	5	4	4	4	7	9	10	4	9	9	7	7	6	5	4	4	6	5	7	6	10	10	6	7	6	7	5	5	6	4	6	6
65	10	5	5	5	10	4	5	4	4	10	5	4	4	5	5	5	6	6	4	9	6	4	5	5	4	6	4	5	4	4	6	6	5	5	9	5	4	5	9	4	4	5	4	6	6	4	4	6	4
66	7	5	10	10	8	4	4	4	6	7	5	4	4	4	5	4	6	4	4	4	5	8	4	10	4	4	9	5	7	6	4	6	4	7	9	10	6	10	7	4	6	4	6	6	4	4	4	7	6
67	4	5	5	5	4	4	8	4	9	8	8	4	4	5	5	8	5	5	4	8	6	9	8	8	4	5	8	8	4	4	5	5	8	8	6	8	4	8	8	6	6	5	6	5	5	4	4	5	4
68	8	5	8	8	6	4	5	4	6	8	10	4	4	5	5	4	6	6	4	8	5	6	4	5	4	8	6	4	6	6	6	6	4	6	5	5	6	6	8	4	6	4	6	6	6	4	4	8	6
69	4	6	10	4	8	4	6	4	7	6	9	4	4	8	5	4	7	5	4	8	9	7	4	9	4	4	8	5	5	5	5	9	4	8	10	6	5	8	4	4	5	6	5	5	5	4	4	4	4
70	8	8	8	6	4	4	7	4	4	10	6	5	4	8	5	4	6	6	4	8	5	4	9	9	4	6	5	10	5	6	6	6	6	5	8	8	8	8	8	7	5	6	4	6	6	7	4	10	6
71	4	4	6	10	6	4	10	4	7	7	10	5	4	6	5	4	8	5	4	7	8	4	4	7	4	4	8	4	9	6	5	6	4	7	8	7	4	8	4	4	6	4	7	5	5	4	4	7	7
72	6	5	5	6	6	4	4	4	6	10	4	5	4	7	5	4	6	6	4	6	5	7	4	5	4	4	7	6	7	6	6	6	4	5	5	6	9	5	7	6	6	6	6	6	6	6	9	7	7
73	4	8	10	10	4	4	5	7	9	5	5	5	4	5	5	4	5	5	4	5	5	7	7	6	4	4	10	5	4	6	5	4	4	8	10	5	4	5	5	8	7	4	4	5	5	8	4	7	7
74	6	5	6	4	10	4	10	4	6	8	5	5	4	7	5	4	6	6	4	8	5	4	6	10	4	6	7	4	10	6	6	10	4	7	6	10	4	5	10	6	7	4	6	6	6	6	4	10	6
75	4	5	7	8	4	4	4	4	6	8	8	6	4	8	5	4	8	5	4	8	6	4	4	8	4	4	8	4	4	6	5	4	4	8	10	8	4	6	8	10	4	4	4	5	5	4	6	6	6
76	6	5	6	6	6	4	7	4	10	7	10	6	4	6	5	4	6	6	10	7	6	6	6	6	4	4	6	6	10	6	6	6	6	5	6	7	9	6	10	4	6	6	6	6	6	4	9	6	6
77	4	5	6	10	10	4	6	4	4	10	4	6	4	8	4	6	8	4	4	8	5	8	6	10	4	6	8	6	4	4	4	6	6	8	10	8	4	5	10	4	8	4	4	4	4	4	4	10	4
78	8	5	10	8	8	4	6	4	6	10	9	10	4	6	5	8	6	6	6	5	6	6	6	6	4	6	6	8	10	6	6	8	8	6	6	6	9	6	10	9	6	6	9	6	6	9	4	9	7
79	4	6	6	4	4	4	10	4	8	4	9	4	4	4	5	4	8	5	4	9	6	8	4	9	4	4	8	4	4	8	5	4	4	8	8	4	4	6	4	4	9	4	4	5	5	4	4	4	4
80	6	6	5	5	8	4	10	4	5	6	6	5	4	9	5	4	6	6	4	4	6	4	8	8	4	4	5	4	4	5	6	6	4	5	8	4	5	6	6	4	4	5	4	6	6	4	5	9	6
81	4	8	9	7	9	4	8	4	9	10	8	5	4	8	5	8	8	5	4	5	8	8	8	4	4	5	7	4	4	10	5	5	8	7	4	4	4	8	4	9	8	4	4	5	5	4	9	7	4
82	6	6	6	8	6	4	6	4	5	8	10	8	4	4	5	4	6	6	4	8	6	4	8	6	4	8	6	4	5	6	6	6	4	4	4	4	8	6	6	4	4	4	5	6	6	4	4	4	8
83	6	10	6	5	9	4	10	4	9	9	9	8	4	5	5	5	8	5	4	4	8	6	8	4	4	4	7	4	5	5	5	4	5	6	9	4	9	8	6	5	6	5	5	5	5	4	5	8	4
84	5	6	10	10	5	4	7	4	5	10	7	5	4	10	5	5	6	6	4	5	5	9	8	6	4	5	10	4	4	5	6	6	5	8	10	4	6	5	4	9	4	5	4	6	6	10	4	4	8
85	10	8	10	10	9	4	10	4	8	10	8	8	4	4	5	4	7	5	4	5	8	8	8	4	4	4	6	4	4	10	5	4	4	6	4	4	4	8	6	4	8	4	9	5	5	4	4	8	4
86	8	9	9	8	8	4	7	4	8	7	10	8	4	5	5	8	6	6	4	5	5	9	8	7	4	8	10	4	5	8	6	6	8	4	10	4	6	5	6	6	6	5	4	6	6	8	5	4	4
87	8	8	8	10	8	4	10	4	8	10	4	8	4	10	5	4	6	6	4	5	5	6	6	4	4	5	5	4	10	4	6	9	4	6	10	4	4	5	6	9	6	4	10	6	6	4	4	6	4
88	4	10	10	8	9	4	8	4	4	8	5	5	4	8	5	8	8	4	4	4	8	6	8	6	4	4	9	4	8	10	4	6	4	6	10	4	8	8	4	4	6	5	4	4	4	4	9	8	8
89	4	7	4	4	10	4	4	4	4	4	7	4	4	4	4	4	4	4	4	6	7	4	4	4	4	4	5	4	4	4	4	4	4	7	4	4	4	7	8	4	4	4	4	4	4	4	4	4	4
90	10	10	6	6	10	6	4	4	8	6	6	6	4	7	4	4	6	6	4	4	10	6	5	6	4	4	7	6	4	5	6	7	4	5	4	5	10	5	4	4	6	5	4	6	6	4	4	10	5
91	10	10	4	8	4	5	4	4	4	7	8	10	4	8	4	4	6	6	4	5	4	4	5	7	4	5	7	4	4	4	6	4	4	8	4	5	4	10	4	4	4	4	4	6	6	4	4	8	7
92	7	10	6	6	4	4	4	4	7	4	8	4	4	7	4	4	6	6	4	5	10	6	8	4	4	5	7	6	4	4	6	10	4	8	4	4	4	4	8	4	6	4	4	6	6	7	4	10	4
93	6	4	5	10	4	7	4	4	4	7	10	4	4	6	4	4	8	6	4	4	4	6	4	7	4	4	7	6	4	4	6	4	4	4	4	5	4	8	4	4	6	5	4	6	6	4	4	5	5
94	4	10	4	4	6	4	4	4	7	4	8	4	4	7	4	4	8	6	4	5	6	6	8	4	4	5	7	6	4	9	6	10	4	8	4	9	4	8	4	4	6	4	9	6	6	4	4	8	6
95	6	6	4	10	4	8	4	8	4	7	8	4	4	4	4	5	6	6	4	5	6	4	10	7	7	5	10	4	4	5	6	4	5	7	4	7	4	7	4	4	4	5	4	6	6	4	4	4	4
96	7	10	5	5	4	5	4	8	10	4	10	4	4	6	4	4	8	4	4	4	6	6	5	4	4	4	6	6	4	10	4	10	4	6	4	10	4	4	4	4	6	5	8	4	4	4	4	8	7
97	4	4	5	10	4	9	4	5	4	7	4	4	4	4	4	4	6	6	4	5	4	4	5	7	7	5	6	6	4	5	6	4	4	8	4	7	4	6	4	4	4	5	4	6	6	4	4	6	6
98	7	6	5	5	4	7	4	9	6	7	7	4	4	7	4	4	6	6	4	5	6	6	10	7	7	5	7	6	4	10	6	10	4	7	4	10	4	10	4	4	6	6	4	6	6	4	6	6	6
99	4	8	4	7	4	4	4	4	9	8	9	4	4	4	4	4	8	4	4	5	4	4	4	8	8	5	4	4	4	4	4	4	4	4	4	4	4	4	4	4	4	4	4	4	4	4	4	4	4
100	7	7	5	7	9	4	5	6	9	10	10	4	4	6	5	4	6	5	4	5	6	5	4	4	6	5	7	4	4	4	6	6	5	5	6	6	4	7	8	4	6	5	6	6	6	4	4	6	5
101	7	5	4	10	5	4	10	6	4	7	4	4	4	4	10	4	6	6	4	5	6	9	6	4	6	5	6	7	4	4	6	4	4	4	4	6	4	6	4	4	6	4	4	6	6	4	4	9	7
102	7	4	4	5	9	4	7	6	4	10	4	4	4	6	6	5	8	4	4	4	6	6	6	4	8	4	6	4	4	7	4	4	5	4	6	6	4	4	6	4	6	4	8	4	4	4	4	6	7
103	5	9	4	10	9	10	10	6	9	10	4	4	10	6	6	4	6	6	4	5	6	9	7	4	5	10	9	4	4	4	6	6	7	4	10	6	4	5	4	4	9	4	6	6	6	4	4	5	6
104	5	5	4	4	8	5	7	8	4	7	4	4	6	10	7	7	6	6	4	5	8	6	7	4	8	10	4	4	4	7	6	4	4	4	8	4	4	5	6	4	6	4	8	6	6	4	4	9	4
105	7	5	4	7	7	10	7	6	6	7	6	4	10	10	6	4	6	6	4	5	6	6	4	8	5	5	6	4	4	4	6	6	4	4	6	6	4	5	4	4	6	4	6	6	7	6	8	8	7
106	10	5	4	8	9	6	6	9	10	10	6	4	4	4	10	8	6	6	4	5	8	9	6	6	8	5	10	4	4	6	6	6	8	4	6	5	4	8	8	4	6	4	6	6	6	4	6	8	4
107	4	5	4	4	9	10	10	6	6	10	9	4	6	8	4	4	8	6	4	5	5	6	8	10	8	5	10	4	4	4	6	9	4	4	8	5	4	5	4	4	6	4	8	6	6	4	4	4	7
108	8	5	6	7	8	10	7	6	8	7	8	4	10	5	4	4	4	4	4	5	5	6	6	5	5	5	8	4	4	4	4	8	4	4	8	5	4	5	10	4	6	4	8	4	4	4	4	9	4
109	5	6	4	5	6	6	5	4	5	9	5	8	4	5	4	4	6	6	4	6	6	4	4	9	8	6	4	5	4	4	6	5	4	5	5	5	4	6	8	5	4	5	5	6	6	5	4	8	6
110	8	4	5	9	10	5	10	4	4	5	8	8	5	5	6	4	8	6	4	5	5	4	8	8	4	4	5	4	4	4	6	4	5	5	8	6	4	6	4	9	4	5	4	6	6	9	4	4	4
111	7	4	7	7	4	10	6	4	4	10	10	6	6	5	4	4	5	5	4	8	5	6	6	8	5	8	4	6	4	4	5	6	4	6	5	9	4	9	7	8	6	6	4	5	5	8	6	8	6
112	10	4	10	10	6	6	10	4	4	10	8	6	10	6	8	4	6	6	4	8	10	6	4	8	4	8	5	6	4	4	6	6	6	6	10	6	4	5	6	6	6	6	4	6	6	6	4	4	6
113	10	4	10	6	10	10	5	6	4	10	10	8	10	5	4	4	6	6	4	4	10	9	8	8	6	4	5	8	4	4	6	4	4	5	4	4	4	7	8	4	4	6	6	6	6	4	4	7	6
114	6	5	6	10	9	5	10	4	4	10	5	6	9	6	6	6	8	6	4	9	10	9	4	4	5	9	6	9	4	4	6	6	6	6	7	5	4	7	5	9	9	6	4	6	6	6	4	4	4
115	4	4	10	8	4	8	4	4	6	4	10	8	4	4	10	8	6	6	4	4	8	6	6	9	4	4	6	6	4	4	6	9	4	6	10	9	4	9	4	9	6	6	4	6	6	9	4	8	5
116	6	4	6	6	6	6	6	4	4	10	6	6	6	5	6	6	6	6	4	8	6	6	4	4	4	8	5	6	4	4	6	6	6	6	6	6	4	5	6	4	6	6	4	6	6	4	4	8	6
117	5	4	10	10	10	10	10	4	6	5	8	8	10	6	5	5	6	6	4	4	10	6	5	8	5	4	5	6	4	4	6	9	4	5	10	6	4	7	8	6	6	5	4	6	6	6	6	8	6
118	8	4	8	6	7	8	6	4	9	10	10	8	7	5	6	6	6	6	4	8	10	7	7	4	4	8	5	8	4	4	6	4	6	6	4	4	8	9	4	8	7	6	4	6	6	8	8	4	4
119	5	4	5	10	8	5	9	4	4	5	5	4	8	6	6	4	6	6	4	6	5	9	4	4	4	4	4	9	5	4	6	4	4	4	5	4	5	5	5	5	4	4	4	6	6	5	5	10	6
120	5	5	9	10	8	7	9	4	5	9	9	4	5	10	5	5	6	6	4	4	8	9	9	6	4	7	10	7	4	5	6	6	5	7	6	4	6	7	9	9	4	5	4	6	6	7	6	6	4
121	10	5	10	8	4	7	9	4	7	7	10	4	6	5	6	7	6	6	4	7	6	6	7	7	4	4	10	7	5	6	6	6	4	5	9	4	10	7	4	4	6	4	5	6	6	4	6	10	7
122	6	5	4	5	8	4	6	4	6	10	8	4	9	6	6	5	6	6	4	4	6	6	4	6	4	9	6	5	4	9	6	9	4	7	9	4	6	4	9	7	7	5	4	6	6	6	6	9	4
123	6	5	6	10	4	6	9	4	9	6	10	5	5	5	10	8	6	6	4	8	8	9	8	9	4	6	10	6	5	8	6	6	8	5	6	4	9	6	9	9	4	4	5	6	6	6	6	9	6
124	5	4	6	5	6	4	6	4	10	10	6	5	9	10	10	5	6	6	4	4	4	6	4	9	4	5	6	4	6	4	6	5	4	7	9	4	4	4	4	4	7	5	4	6	6	4	4	4	4
125	9	5	10	7	4	7	8	4	9	9	10	5	5	9	8	8	6	6	4	8	6	9	8	9	4	6	10	7	6	8	6	5	4	5	7	4	6	7	9	9	4	4	9	6	6	9	6	9	4
126	6	5	5	4	8	7	9	4	5	6	8	5	9	7	6	4	6	6	4	4	10	9	9	9	4	9	9	7	10	9	6	5	4	5	9	4	6	7	8	6	6	4	4	6	6	5	9	6	7
127	10	4	10	7	4	7	9	4	9	10	10	5	9	9	10	8	6	6	4	9	4	4	8	5	4	5	9	7	4	8	6	5	10	6	9	4	4	7	4	9	4	5	9	6	6	9	5	10	4
128	5	5	5	5	4	6	6	4	10	5	4	5	5	6	6	4	4	4	4	4	5	7	4	9	4	10	6	6	9	5	4	5	4	7	5	4	6	6	9	6	6	6	9	4	4	6	6	9	6
129	7	6	9	6	9	4	4	4	7	9	4	5	8	5	4	6	4	4	4	5	6	4	4	4	4	5	9	4	4	4	4	5	4	4	10	5	4	4	4	4	4	4	4	4	4	4	4	9	4
130	4	5	5	6	9	9	4	4	6	4	5	5	4	4	8	4	6	6	4	9	4	6	5	6	4	5	6	6	4	5	6	5	5	5	8	5	8	5	6	4	6	5	6	6	6	4	9	4	6
131	6	8	6	10	8	8	4	4	4	6	6	5	5	6	5	4	6	6	4	4	4	9	9	4	4	5	6	4	4	9	6	5	9	4	6	5	6	8	4	6	4	4	4	6	6	6	6	6	6
132	10	10	10	4	5	10	4	4	4	10	4	5	4	4	8	4	4	4	4	8	7	6	6	5	4	8	10	4	4	4	4	5	4	4	8	5	5	8	6	6	6	4	4	4	6	6	4	4	4
133	7	8	7	7	8	7	4	4	4	4	6	4	6	6	7	4	6	6	4	6	4	6	7	6	4	7	6	5	4	6	6	4	5	5	6	6	9	8	4	6	6	5	4	6	6	6	10	6	6
134	5	5	5	10	5	6	4	4	4	5	5	5	4	6	6	4	6	6	4	4	5	9	10	10	4	5	6	6	4	6	6	6	4	7	6	6	6	6	6	6	4	5	4	6	6	6	6	5	5
135	10	8	6	9	8	8	4	4	8	10	6	5	8	4	8	4	6	6	4	8	4	6	8	8	4	8	6	4	4	4	6	5	4	6	10	6	9	8	4	10	6	4	6	6	6	4	4	6	6
136	5	10	10	5	5	7	4	4	4	4	9	5	4	6	7	4	6	6	4	5	6	9	4	4	4	6	10	7	4	4	6	5	4	7	7	4	7	4	6	4	4	5	4	6	6	4	10	6	4
137	8	8	8	10	8	8	5	4	4	10	10	5	8	6	8	4	6	6	4	5	6	6	10	8	4	10	6	6	4	6	6	5	5	8	8	5	5	6	5	6	6	5	4	6	6	6	6	4	6
138	8	10	10	4	5	10	5	4	6	6	5	5	4	10	5	5	6	6	4	10	4	9	4	8	4	10	10	4	4	10	6	5	5	5	6	6	9	8	6	6	4	4	5	6	6	6	10	9	6
139	6	7	7	5	7	5	6	4	4	10	9	6	5	8	5	4	6	6	4	6	4	4	4	4	5	6	4	4	4	4	6	6	4	7	5	5	5	5	4	4	4	5	4	6	6	4	4	4	7
140	8	5	7	8	8	10	7	4	6	6	10	4	9	9	5	4	8	5	4	10	4	4	6	6	5	6	7	4	4	4	5	6	4	8	6	6	4	4	5	4	4	4	7	5	5	4	4	5	4
141	5	5	10	5	8	4	10	4	10	10	8	7	8	5	5	4	6	6	4	5	4	6	4	10	5	4	10	6	4	4	6	9	4	8	4	9	4	4	6	5	6	5	5	6	6	5	4	6	7
142	7	5	4	5	4	9	10	4	6	10	8	7	4	6	5	4	6	6	4	10	4	6	5	4	5	6	6	6	4	4	6	6	4	8	4	9	4	4	4	5	6	6	8	6	6	5	4	4	4
143	9	5	7	10	6	7	6	4	10	9	10	4	6	9	5	4	8	4	4	5	4	6	8	9	5	6	10	6	4	6	4	6	4	4	4	9	4	4	6	5	6	4	6	4	4	5	4	6	4
144	6	8	6	8	10	4	10	4	10	10	10	6	10	6	5	6	6	6	4	5	5	6	8	8	5	6	5	6	4	4	6	9	4	6	6	6	6	4	6	4	6	4	8	6	6	4	4	6	6
145	5	4	10	4	6	8	8	4	6	8	10	4	6	6	5	6	8	5	4	10	4	6	6	6	4	6	6	6	4	6	5	4	4	8	8	4	6	4	10	5	6	4	4	5	5	5	4	4	4
146	9	4	4	8	10	4	8	4	6	8	9	4	10	9	5	6	6	6	4	5	4	6	8	10	5	4	5	6	4	4	6	6	4	5	4	8	4	4	4	5	6	5	5	6	6	5	4	10	4
147	9	4	8	5	6	7	4	4	10	8	10	4	6	6	5	6	6	6	4	10	4	6	5	4	4	6	6	6	4	4	6	6	4	8	8	8	4	4	9	4	6	5	6	6	6	8	4	4	4
148	7	4	4	10	10	4	6	4	6	4	10	4	10	7	5	4	8	5	4	4	4	6	7	7	4	4	10	6	4	7	5	9	4	4	4	6	4	4	7	5	6	4	5	5	5	5	4	10	4
149	6	5	6	4	4	10	10	4	8	8	6	6	4	10	9	4	6	6	4	9	4	4	9	4	4	4	4	4	4	4	6	6	4	4	7	5	4	4	8	9	4	4	6	6	6	9	9	9	6
150	9	6	6	4	7	7	4	4	4	6	6	4	4	9	4	7	8	4	7	7	6	7	7	8	4	4	6	4	5	4	4	5	6	4	6	4	5	6	9	9	4	4	5	4	4	9	5	6	6
151	6	6	4	5	5	7	10	4	4	10	6	7	4	7	5	6	6	6	4	5	5	7	6	4	4	6	5	4	5	4	6	5	6	4	10	5	6	5	5	4	5	4	7	6	6	6	5	6	5
152	10	9	6	7	9	9	6	4	7	6	10	7	4	4	10	4	8	4	4	5	5	7	6	6	4	5	7	4	4	4	4	7	6	4	10	5	4	6	6	6	4	4	7	4	4	6	6	6	7
153	6	9	4	9	9	5	10	4	4	10	4	4	4	7	7	6	6	6	6	5	9	7	10	6	4	5	9	4	4	4	6	4	5	4	5	5	6	9	5	6	5	4	4	6	6	7	6	6	4
154	9	5	6	6	5	10	4	4	4	10	7	4	4	4	6	4	6	6	4	5	10	4	7	5	4	5	7	4	4	4	6	10	5	4	9	5	4	5	10	4	9	4	4	6	6	8	4	9	6
155	6	5	4	4	9	5	9	4	4	9	10	4	4	5	10	6	7	4	6	5	5	6	5	10	4	5	5	4	4	4	4	10	5	4	5	5	6	6	9	5	5	4	4	4	4	6	6	6	4
156	4	9	6	5	9	10	5	4	4	6	7	4	4	4	10	4	6	6	4	5	5	4	5	4	4	5	9	4	5	4	6	4	5	4	9	5	4	9	5	9	9	4	4	6	6	9	4	6	4
157	9	5	4	10	9	5	10	4	7	9	10	7	4	4	4	6	8	4	6	5	5	7	4	6	4	5	5	4	4	4	4	6	5	4	5	4	6	9	9	6	6	4	7	4	4	6	6	9	4
158	9	5	6	6	5	10	10	4	4	9	10	4	4	4	7	7	6	6	4	5	4	7	8	8	4	5	9	4	4	4	6	4	4	4	9	5	4	9	9	8	5	4	4	6	6	9	4	9	4
159	5	6	4	4	9	6	4	4	5	8	9	4	4	5	5	4	5	5	4	6	6	4	7	4	4	6	6	4	4	5	5	5	7	4	6	8	4	6	4	4	9	4	4	5	5	4	4	4	4
160	10	4	6	6	6	4	4	4	7	4	6	4	4	6	6	7	4	4	4	6	6	6	6	6	4	6	6	4	4	5	4	4	6	4	6	8	4	6	6	5	6	4	4	4	4	5	6	6	4
161	6	4	5	4	9	4	5	4	4	6	10	4	4	4	8	4	6	6	4	5	6	6	5	10	4	10	6	4	4	6	6	6	5	5	6	4	4	9	6	7	6	5	4	6	6	7	5	6	5
162	6	4	6	4	9	4	5	4	4	6	5	4	4	6	6	4	8	4	4	6	6	6	10	10	4	6	6	4	4	6	4	10	10	4	6	6	4	6	6	6	9	4	4	4	4	6	4	6	8
163	6	4	5	5	8	4	5	4	4	6	10	4	4	10	8	4	6	6	4	10	10	4	5	4	4	10	9	4	4	10	5	4	5	5	6	6	4	9	4	7	4	5	4	6	5	7	4	4	4
164	6	4	5	7	7	4	5	4	7	10	5	4	4	4	6	7	6	6	7	10	10	6	10	8	4	10	6	4	4	4	6	10	4	4	6	4	7	9	5	6	6	4	4	6	6	6	4	10	7
165	7	4	4	7	6	6	5	4	4	6	10	4	4	6	6	4	8	6	4	5	6	9	5	10	4	5	9	4	4	10	6	4	10	4	6	6	4	9	6	6	6	4	4	6	6	10	4	6	4
166	6	4	6	10	9	4	5	4	7	10	5	4	4	6	8	7	6	6	7	10	10	6	4	4	4	10	6	4	4	4	6	6	4	4	6	5	4	6	6	6	6	4	4	6	6	6	7	6	4
167	6	4	4	4	6	6	5	4	4	6	10	4	4	6	6	4	8	4	4	5	6	9	4	6	4	4	8	6	4	4	4	4	4	4	4	6	4	8	6	6	6	4	4	4	4	6	4	6	8
168	10	4	4	8	9	4	5	4	6	10	5	4	4	6	6	6	6	6	6	10	7	6	6	10	4	6	6	4	4	10	6	10	10	5	5	5	6	6	6	6	6	5	4	6	6	7	4	6	4
169	4	4	4	4	5	4	9	4	4	4	10	4	4	5	4	4	6	6	4	9	9	8	5	4	4	9	4	4	4	4	6	4	4	4	4	5	4	4	9	4	4	4	4	6	6	4	4	4	4
170	8	5	8	4	9	4	4	4	5	7	8	4	4	5	5	4	8	5	4	4	5	4	8	6	4	5	7	4	4	4	5	4	5	6	7	10	4	4	8	8	5	5	4	5	5	8	5	5	6
171	4	5	4	4	5	4	7	4	8	4	7	4	4	4	4	8	6	6	4	9	5	6	4	4	4	4	7	4	4	4	6	4	8	4	4	4	4	4	4	4	6	4	4	6	6	4	4	9	4
172	4	5	9	5	9	4	5	4	4	6	10	5	5	5	5	4	8	5	4	5	5	6	9	6	4	5	5	4	4	4	5	5	9	4	6	10	4	4	8	6	6	4	4	5	5	6	4	9	6
173	8	5	8	8	5	4	8	4	5	5	8	5	8	5	5	4	6	6	4	9	10	4	7	5	4	7	8	4	4	4	6	5	4	4	8	5	4	4	8	8	4	4	4	6	6	8	4	9	4
174	4	5	10	4	9	4	4	4	10	6	10	5	9	6	6	4	6	6	4	6	5	6	10	6	4	10	4	4	4	4	6	5	4	4	4	9	4	4	10	4	6	4	4	6	6	4	4	9	6
175	9	5	9	8	9	4	10	4	9	7	10	5	9	4	9	4	6	6	4	10	5	9	10	7	4	10	6	4	4	4	6	5	9	4	8	8	6	4	9	4	6	4	4	6	6	4	4	6	4
176	4	5	6	4	6	4	6	4	4	10	6	6	6	6	6	4	4	4	4	6	5	4	6	4	4	6	6	4	4	4	4	6	4	4	4	4	4	4	4	7	4	4	4	4	7	4	6	6	6
177	4	5	10	8	6	4	10	4	6	8	10	6	6	6	10	4	6	6	4	10	5	6	10	7	4	10	8	4	4	4	6	4	4	4	7	10	4	7	6	4	6	4	4	6	6	4	4	6	6
178	8	5	8	8	6	4	8	4	10	8	8	6	6	7	8	8	6	6	4	8	5	6	8	4	4	8	8	4	4	4	6	6	8	4	4	4	4	4	8	6	6	4	4	6	6	6	4	6	6
179	7	6	6	4	8	4	4	8	4	8	10	4	8	9	4	5	6	6	5	8	6	4	8	6	4	8	4	4	4	7	6	4	4	4	5	6	4	4	4	4	4	4	7	6	6	4	4	5	5
180	9	10	9	5	4	4	4	4	6	6	6	5	4	4	5	4	5	5	10	4	10	4	4	4	4	4	4	4	5	4	5	9	4	4	4	6	9	5	6	4	4	4	4	5	5	4	4	6	5
181	5	9	9	8	6	4	4	4	9	10	4	4	10	10	5	5	6	6	10	5	4	4	6	8	4	5	4	4	5	4	6	4	4	4	5	4	8	9	4	4	4	4	5	6	6	4	4	4	4
182	5	6	6	10	4	4	4	4	5	4	6	5	6	4	4	4	8	4	8	9	6	4	10	4	4	4	5	4	4	10	4	5	4	4	5	6	4	6	6	4	4	4	4	4	4	4	4	6	8
183	4	10	10	4	6	4	5	4	10	6	4	5	10	5	5	8	6	6	5	5	6	4	10	5	4	5	7	4	5	4	6	5	4	4	10	4	4	4	5	4	4	4	8	6	6	4	4	5	4
184	6	6	6	6	6	4	10	4	4	10	4	5	10	10	10	4	6	6	10	9	6	4	6	7	4	9	6	4	5	4	6	5	4	4	10	6	6	6	6	4	4	4	5	6	6	4	4	6	8
185	9	10	10	10	4	4	5	4	6	4	4	5	4	9	10	6	6	6	4	6	10	4	6	10	4	6	6	4	5	4	6	5	4	4	6	6	9	6	5	4	4	4	4	6	6	4	4	5	4
186	10	6	6	5	8	4	5	4	10	10	4	5	6	4	6	4	8	6	10	8	6	4	8	10	4	8	6	4	10	5	6	5	4	4	5	5	4	6	6	4	4	5	9	6	6	4	4	6	4
187	9	10	10	10	4	4	10	4	4	4	6	5	10	6	10	7	8	6	7	6	10	4	6	7	4	6	6	4	8	4	6	5	4	4	8	6	6	6	6	4	4	4	8	6	6	9	4	6	8
188	8	10	8	4	6	4	4	4	9	6	4	5	4	9	6	4	5	5	4	6	10	4	6	4	4	6	6	4	6	8	5	5	4	4	8	6	9	6	10	4	4	4	6	5	5	4	4	9	4
189	5	7	7	5	5	4	4	4	4	9	5	5	8	5	4	5	6	6	5	9	7	4	5	5	4	9	4	4	5	4	6	5	4	4	4	4	5	4	8	4	4	4	5	6	6	4	4	5	6
190	10	10	10	8	10	5	5	4	6	6	8	5	10	10	5	6	5	5	5	5	4	6	8	8	4	5	7	6	6	5	5	6	10	6	6	4	5	4	6	4	6	4	4	5	5	4	4	5	4
191	4	6	6	4	4	10	5	4	10	10	5	4	4	6	5	6	6	6	10	5	7	9	8	4	4	5	10	4	6	4	6	4	4	4	10	4	4	7	4	4	9	4	6	6	6	4	4	7	7
192	10	10	10	7	9	10	10	4	5	7	10	5	9	10	10	4	4	4	4	5	7	9	10	10	4	5	6	4	6	4	4	5	8	4	10	4	4	7	10	4	9	4	4	4	4	4	4	8	4
193	4	10	10	4	4	10	4	4	10	10	5	4	4	8	8	8	6	6	6	5	4	6	10	4	4	10	4	4	4	4	6	4	4	4	10	4	4	4	4	4	6	4	8	6	6	4	4	6	7
194	10	10	10	8	6	10	9	4	5	9	10	5	6	9	7	8	4	4	7	5	7	6	8	10	4	5	6	7	5	7	4	5	8	4	7	4	7	7	10	4	6	4	4	4	4	9	4	7	7
195	4	6	6	4	10	7	10	4	10	7	5	5	10	7	10	4	6	6	7	5	4	9	6	7	4	5	10	4	5	7	6	5	4	4	7	4	7	7	7	4	4	4	8	6	6	7	4	8	7
196	6	6	6	8	9	6	10	4	4	10	10	5	9	4	8	8	6	6	9	5	7	9	8	8	4	5	9	4	5	4	6	5	8	4	6	4	5	7	6	4	9	4	4	6	6	4	4	4	4
197	9	10	10	4	9	10	4	4	9	9	9	4	9	5	9	5	6	6	9	5	4	9	5	5	4	5	9	4	6	5	6	4	5	4	10	4	5	4	4	4	4	4	7	6	6	9	4	8	8
198	10	10	10	6	9	10	9	4	5	9	6	5	9	4	10	6	6	6	9	5	7	9	6	10	4	5	9	4	5	7	6	5	10	4	10	4	5	7	6	4	9	4	4	6	6	4	4	6	4
199	4	9	5	4	4	5	5	4	6	5	10	5	4	4	4	4	5	5	4	5	4	8	7	4	4	5	6	4	4	4	5	5	4	4	5	4	4	4	5	4	4	4	4	5	5	4	4	8	6
200	7	4	8	5	6	5	10	4	7	7	7	5	4	5	6	4	8	4	4	5	5	6	5	8	4	5	5	7	5	6	4	5	4	5	7	6	10	5	8	4	7	4	5	4	5	4	10	5	4
201	7	5	10	8	9	9	7	7	10	7	7	5	4	4	4	4	6	6	4	9	4	4	10	4	5	4	6	7	5	4	6	5	4	4	7	6	4	4	7	4	7	4	4	6	6	4	4	9	8
202	6	4	5	4	5	5	5	4	6	10	10	5	4	5	6	4	8	4	4	5	5	6	5	10	4	5	6	5	4	6	4	5	9	4	6	6	9	5	10	6	7	4	8	4	4	6	9	9	8
203	8	5	9	7	9	5	6	7	6	8	8	5	4	5	4	4	6	6	4	9	5	4	10	7	5	7	5	7	5	6	6	5	4	4	5	5	4	5	5	5	7	4	5	6	6	5	5	9	8
204	8	5	6	4	5	5	10	4	6	10	10	5	4	4	7	5	8	4	5	5	4	6	7	7	5	5	7	5	5	6	4	5	10	4	10	8	8	4	9	10	7	4	5	4	4	9	8	9	4
205	8	5	5	4	9	8	4	7	5	10	10	4	4	5	4	7	6	6	5	10	5	4	5	10	5	10	4	5	5	5	6	4	5	5	10	4	4	5	10	5	7	5	10	6	6	5	4	5	8
206	8	5	10	5	6	5	4	5	6	10	7	5	4	5	8	5	8	4	5	5	5	6	10	10	5	5	7	8	5	6	4	5	5	5	8	8	10	5	5	6	7	5	8	4	4	6	10	9	8
207	6	5	10	10	9	10	9	9	6	9	10	4	4	5	4	5	6	6	5	10	5	4	6	9	5	10	4	5	4	6	6	4	5	6	9	6	9	5	10	9	6	6	4	6	6	9	4	9	4
208	8	5	9	10	5	10	9	5	5	9	10	5	4	5	9	5	8	4	5	5	5	6	10	9	5	5	7	6	5	5	4	5	5	5	9	7	9	5	9	9	7	5	7	4	4	9	9	9	4
209	4	5	6	4	9	4	4	6	6	4	4	5	5	6	5	8	6	6	8	8	6	5	4	4	5	8	5	4	6	6	6	5	4	4	4	4	5	6	4	4	4	4	6	6	6	6	5	4	6
210	6	5	8	6	5	6	4	6	10	6	5	5	10	7	7	6	8	6	10	7	4	7	4	6	5	4	4	6	8	4	6	5	6	6	6	4	6	4	6	6	6	5	6	6	6	6	6	10	6
211	6	5	5	10	8	6	4	6	8	7	9	5	4	6	9	6	6	6	4	10	5	4	7	7	5	10	7	6	4	7	6	5	4	8	10	4	4	5	7	6	4	6	4	6	6	6	4	7	6
212	6	5	10	10	5	9	4	4	6	10	4	5	7	7	7	4	6	6	7	10	6	7	7	7	5	10	4	9	7	7	6	5	7	7	6	4	7	6	7	6	7	4	7	6	6	6	7	7	4
213	8	5	8	10	8	8	4	6	10	4	7	4	10	7	7	7	6	6	7	7	5	7	7	4	5	7	6	10	7	10	6	4	7	6	10	4	7	5	4	4	7	6	7	6	6	4	4	7	8
214	6	5	5	10	5	5	4	4	5	7	10	5	6	6	10	4	6	6	6	10	6	6	4	7	5	5	5	5	6	4	6	5	6	8	5	4	7	6	7	6	6	4	6	6	6	6	8	7	8
215	10	5	10	8	8	9	4	6	10	4	8	5	10	8	8	8	6	6	10	8	5	9	6	4	5	8	8	9	6	7	6	5	6	7	9	4	6	5	4	4	6	6	6	6	6	6	9	6	6
216	6	5	10	10	6	8	4	4	6	7	10	6	6	6	6	4	6	6	6	7	6	6	9	7	5	7	7	8	6	9	6	6	6	8	8	4	7	6	7	6	6	4	6	6	6	6	7	7	8
217	10	5	10	6	10	6	4	9	10	4	9	10	10	5	5	7	6	6	7	10	6	7	5	4	5	6	6	6	7	5	6	7	7	7	4	4	7	6	4	4	7	6	7	6	6	4	4	7	6
218	10	5	5	10	7	5	4	4	10	7	7	4	7	7	7	4	6	6	7	7	5	7	9	7	5	7	7	5	7	9	6	7	7	7	8	4	7	5	6	6	7	4	7	6	6	10	7	7	6
219	9	5	8	4	9	10	4	6	4	6	9	4	9	4	4	4	6	6	4	9	5	4	4	6	5	5	5	10	4	4	6	4	4	5	5	4	4	5	6	4	4	6	4	6	6	4	4	4	6
220	10	5	4	6	8	6	4	4	6	6	6	5	5	5	6	4	8	6	4	4	8	6	9	9	5	5	7	5	4	6	6	9	9	6	5	6	6	4	6	4	6	5	4	6	6	10	4	5	5
221	10	5	5	5	6	10	4	4	10	9	10	5	9	5	9	4	6	6	4	6	4	6	6	10	5	10	4	4	4	4	6	5	6	8	6	4	6	4	5	4	4	4	6	6	6	4	6	9	5
222	4	5	8	9	8	10	4	7	9	7	10	5	9	6	6	4	6	6	4	4	6	6	4	4	5	4	6	6	4	5	6	5	4	5	6	6	6	5	5	9	6	5	4	6	6	9	9	6	6
223	8	5	8	4	8	10	4	4	8	9	8	5	8	5	8	4	6	6	4	9	5	6	6	6	5	4	6	10	5	5	6	5	5	8	10	6	6	5	9	10	6	5	6	6	6	10	6	9	6
224	4	5	6	6	10	6	4	4	10	9	9	5	5	6	9	4	6	6	4	6	6	9	9	6	5	6	6	4	5	9	6	5	4	6	5	6	5	5	4	4	6	4	7	6	6	4	5	4	4
225	6	5	9	10	9	6	5	9	9	9	10	6	9	5	9	4	6	6	4	5	5	9	5	10	5	6	5	5	5	5	6	6	6	8	10	10	6	5	6	6	6	4	6	6	6	6	10	8	6
226	6	5	6	6	6	10	5	6	6	10	6	6	5	6	6	4	6	6	4	10	6	6	4	4	5	10	6	9	4	10	6	6	4	5	6	4	9	5	6	6	6	5	9	6	6	6	6	6	6
227	10	5	9	10	10	10	5	4	10	10	6	5	7	4	9	4	6	6	4	5	8	9	6	9	5	5	6	4	5	6	6	9	4	8	5	8	5	5	8	10	6	4	9	6	6	10	9	8	5
228	9	5	6	4	9	5	5	6	9	6	4	6	9	6	9	4	6	6	4	10	5	6	6	6	5	10	6	5	5	6	6	9	8	5	10	6	5	5	9	9	6	4	9	6	6	9	9	9	5
229	9	5	5	4	5	5	5	4	5	10	4	9	5	5	5	4	6	6	4	5	6	5	4	10	5	5	7	4	9	4	6	5	4	7	4	5	8	6	4	4	5	4	5	6	6	4	9	8	7
230	6	5	8	6	10	10	5	6	8	10	6	10	8	5	7	4	8	5	4	9	5	4	7	7	5	9	5	7	7	5	5	10	6	5	6	5	7	6	5	6	6	5	9	5	5	6	6	6	5
231	4	5	10	4	8	8	5	9	10	8	10	4	8	5	8	4	6	6	4	5	5	5	6	10	5	5	8	5	8	8	6	8	5	7	10	6	8	5	9	5	8	5	8	6	6	4	4	4	8
232	9	5	8	6	7	5	5	7	9	6	5	4	7	5	5	4	6	6	4	9	5	4	9	9	5	9	5	9	7	7	6	7	4	5	5	9	7	6	6	6	8	4	7	6	6	6	5	6	6
233	4	5	10	10	10	10	6	6	10	10	6	7	10	5	7	4	6	6	4	7	5	7	7	7	5	7	5	4	6	6	6	7	4	7	8	8	6	6	10	10	8	5	7	6	6	10	10	7	4
234	8	5	8	8	8	8	10	6	9	5	10	4	8	5	8	4	5	5	4	9	5	4	4	8	5	8	8	4	4	8	5	8	6	8	5	8	4	10	6	4	8	6	8	5	5	4	8	6	6
235	7	5	10	10	10	5	8	9	10	10	10	4	10	5	10	4	6	6	4	4	5	6	8	8	5	4	8	6	7	6	6	8	6	8	9	9	6	9	7	6	6	6	8	6	6	10	10	7	7
236	9	5	6	9	6	10	9	8	9	10	6	4	6	5	4	4	5	5	4	7	6	4	9	9	5	7	6	9	4	9	5	10	9	6	5	7	7	5	6	9	6	4	9	5	5	9	9	6	4
237	6	5	10	10	9	5	5	4	10	6	10	4	9	5	8	8	6	6	4	8	5	7	8	8	5	8	8	6	8	6	6	8	4	8	9	9	9	6	10	6	6	6	8	6	6	6	10	8	6
238	9	5	10	8	9	10	8	6	6	10	6	4	9	5	4	4	5	5	4	8	6	4	8	8	5	8	8	8	4	8	5	9	8	6	10	6	6	10	10	9	6	4	6	5	5	9	6	4	4
239	4	6	6	10	10	6	5	6	8	4	9	4	10	5	5	4	6	6	4	5	6	5	5	5	6	5	5	4	4	5	6	5	4	7	9	7	7	5	4	7	5	4	10	6	6	7	7	4	4
240	7	7	6	6	10	10	5	6	10	6	5	4	10	5	9	4	8	6	4	5	4	4	9	8	10	10	10	5	4	5	6	4	6	6	5	5	4	5	6	6	6	5	4	6	6	6	6	9	6
241	6	10	7	10	10	8	5	4	6	9	10	4	10	5	6	4	8	5	4	4	7	4	4	10	7	5	6	4	4	6	5	10	4	7	8	6	4	7	4	6	6	4	4	5	5	6	4	6	6
242	10	8	9	9	9	9	5	4	10	9	5	5	9	6	9	4	6	6	4	5	4	7	9	9	4	5	6	5	4	5	6	4	4	5	9	9	4	5	6	9	6	4	7	6	6	8	6	6	5
243	5	8	5	6	7	8	6	4	5	6	10	5	7	5	7	4	7	6	4	5	4	4	4	7	4	5	6	6	4	6	6	7	4	5	4	7	4	6	6	5	4	6	4	6	6	5	4	5	7
244	9	8	10	10	4	8	6	4	8	10	4	4	4	4	4	4	4	4	4	4	7	7	8	8	4	5	6	4	4	4	4	4	4	5	7	8	4	7	7	7	6	4	7	4	7	7	5	9	5
245	7	8	7	4	8	8	10	4	7	6	4	5	8	6	8	4	6	6	4	5	4	4	4	4	9	6	10	5	4	6	6	6	4	6	9	4	4	5	5	7	6	4	4	6	6	7	7	5	7
246	10	10	10	5	9	5	5	4	10	10	4	5	9	5	9	4	6	6	4	4	9	7	6	7	9	5	6	5	4	4	6	9	4	5	9	7	4	5	8	4	6	5	7	6	6	4	4	9	4
247	5	10	5	10	4	8	10	4	4	10	4	5	4	6	4	4	6	6	4	5	4	4	5	10	4	5	6	10	4	8	6	8	6	6	8	6	6	4	4	7	6	6	4	6	6	7	7	5	7
248	10	8	6	4	8	8	6	4	5	10	4	5	8	10	6	4	8	6	4	5	5	4	8	8	4	9	5	4	4	4	6	8	4	4	8	4	4	5	7	7	4	5	4	6	6	7	5	9	6
249	8	9	6	4	5	4	4	4	8	4	8	6	5	4	5	4	6	6	4	6	4	6	4	5	6	6	7	4	4	4	6	4	4	6	6	4	4	4	4	4	4	4	6	6	6	4	8	4	6
250	8	7	4	6	10	7	6	4	6	6	6	6	6	5	8	4	8	5	4	6	6	6	6	7	6	7	6	6	4	4	5	6	4	8	8	6	4	4	6	5	6	4	4	5	5	7	6	6	7
251	6	10	6	6	6	4	10	4	10	10	10	6	6	4	10	4	6	6	4	6	10	6	4	4	6	4	7	6	4	6	6	9	4	6	6	4	4	4	4	7	6	5	6	6	6	7	4	4	4
252	4	6	4	8	10	9	9	4	10	6	6	4	4	5	4	4	6	6	4	10	6	6	6	7	6	6	6	6	4	4	6	6	4	8	6	6	4	4	6	6	6	4	4	6	6	6	6	10	6
253	6	6	4	4	4	4	4	4	6	7	10	6	4	5	6	4	8	6	4	10	6	6	10	7	6	6	8	6	4	6	6	9	4	6	10	6	4	4	4	8	6	4	4	6	6	8	4	4	4
254	4	10	4	10	6	9	9	4	10	10	8	6	4	5	6	4	6	6	4	10	10	6	10	4	6	10	6	6	4	4	6	4	4	8	9	6	4	4	6	4	6	4	6	6	6	4	4	6	4
255	6	6	6	6	10	4	6	9	6	10	10	10	6	5	6	6	6	6	4	4	6	6	4	6	6	4	8	6	4	6	6	6	6	6	8	6	4	4	6	8	6	4	4	6	6	8	6	6	4
256	4	10	4	4	4	6	6	4	10	6	4	4	4	5	10	4	6	6	4	10	10	4	9	6	10	10	4	4	4	4	6	9	4	8	6	4	5	4	5	5	4	4	4	6	6	5	5	5	4
257	6	6	7	8	6	4	10	4	6	10	8	4	7	6	4	4	6	6	4	8	6	6	8	7	4	8	8	6	4	4	6	6	4	8	4	6	4	4	4	8	6	5	4	6	6	8	6	4	8
258	4	6	6	10	10	6	6	4	10	6	10	4	10	6	6	4	8	6	4	6	10	4	6	6	4	6	8	8	4	6	6	9	4	8	6	6	4	4	6	6	4	4	4	6	6	6	6	6	6
259	4	4	9	4	5	4	10	4	4	8	4	4	9	8	4	4	6	6	4	9	4	4	7	4	4	9	4	4	5	4	6	4	4	4	4	4	5	4	5	5	4	4	5	6	6	5	5	5	4
260	5	4	9	5	9	8	10	4	5	5	5	5	9	8	6	4	8	6	4	4	5	6	5	8	4	4	7	5	6	4	6	7	4	5	6	4	6	5	5	4	6	4	7	6	6	4	6	5	6
261	5	4	7	8	9	10	7	4	6	10	6	5	10	7	9	7	6	6	4	4	8	9	9	8	4	7	7	8	4	9	6	7	7	4	10	4	6	4	6	10	8	4	4	6	6	10	9	6	4
262	10	4	5	4	6	8	8	4	9	10	9	6	6	8	6	7	6	6	4	4	6	6	4	7	4	4	4	6	7	9	6	6	4	4	8	4	10	6	6	4	6	4	4	6	6	4	4	6	4
263	10	4	4	10	7	10	7	4	7	7	4	10	7	4	7	7	6	6	4	5	7	7	9	4	4	5	7	7	8	9	6	7	4	4	4	4	7	7	6	9	7	4	7	6	6	9	9	6	8
264	6	4	7	4	7	8	8	4	10	7	8	4	7	8	7	4	6	6	4	5	7	7	8	4	4	5	7	7	4	8	6	7	4	4	9	4	6	4	10	9	7	4	7	6	6	9	9	7	4
265	9	4	4	6	10	6	6	4	10	10	4	4	6	4	9	4	6	6	4	5	6	6	6	7	4	5	7	6	8	7	6	6	4	4	8	4	6	4	8	4	6	4	6	6	6	4	4	6	8
266	6	4	7	4	7	10	10	4	6	7	10	4	7	6	7	4	6	6	4	5	6	6	10	10	4	5	6	6	10	6	6	7	4	4	6	4	10	4	10	6	6	4	6	6	6	6	8	4	4
267	9	4	6	6	10	6	6	4	10	6	5	4	10	8	9	4	6	6	4	5	6	6	6	8	4	5	6	6	4	8	6	6	4	4	9	4	4	4	4	4	6	4	4	6	6	4	9	7	8
268	6	4	8	4	6	10	10	4	6	10	10	4	6	6	6	4	6	6	4	5	8	6	10	6	4	5	4	6	9	6	6	6	4	4	9	4	9	4	6	6	6	4	9	6	6	6	9	9	4
269	9	4	8	5	8	5	5	4	10	5	8	4	8	10	10	4	6	6	4	8	4	7	4	5	4	8	4	4	8	4	6	4	4	4	5	5	5	4	5	9	4	4	4	6	6	9	5	5	6
270	9	4	8	4	4	10	5	4	4	7	7	4	9	9	4	4	8	5	4	7	7	4	5	7	4	4	5	6	8	7	5	4	4	6	5	5	6	7	8	9	6	4	4	5	5	9	5	10	4
271	6	4	10	7	4	4	5	4	4	5	5	4	8	4	7	4	6	6	4	7	4	6	4	7	4	4	8	4	4	5	6	4	4	4	7	5	8	4	4	4	8	4	4	6	4	10	4	7	4
272	7	4	7	6	4	8	10	4	4	7	7	6	8	6	8	8	8	6	4	5	7	4	8	5	4	9	6	4	8	5	6	4	9	5	6	4	6	7	7	6	6	5	4	6	5	6	9	6	4
273	4	4	10	4	4	4	4	4	7	7	4	6	7	8	4	4	6	6	4	7	4	4	5	7	4	4	10	4	4	5	6	4	4	7	9	6	7	4	6	6	9	4	4	6	6	6	4	10	4
274	7	4	7	7	7	8	10	4	9	7	4	6	10	4	6	4	8	6	4	7	7	7	4	7	4	5	5	4	8	6	6	4	9	4	8	5	4	4	7	9	5	5	4	6	6	9	4	9	4
275	8	4	10	4	4	7	7	4	4	7	10	5	7	8	8	8	6	6	4	10	4	4	5	4	4	5	6	4	7	5	6	4	5	7	7	6	9	4	7	9	7	4	4	6	6	8	9	9	4
276	4	5	8	6	8	8	10	4	7	7	7	6	10	7	4	4	8	6	4	8	7	4	4	6	4	4	10	10	7	4	6	4	4	7	7	10	6	7	7	6	6	5	4	6	6	7	4	6	8
277	7	5	7	4	4	7	5	4	4	7	10	6	7	4	6	4	8	6	4	10	4	7	5	7	4	4	6	4	7	5	6	4	4	6	7	10	10	4	7	7	6	4	4	6	6	4	4	10	7
278	8	5	10	7	8	8	8	4	6	4	4	6	10	6	6	4	8	6	4	8	7	4	6	7	4	4	6	4	8	6	6	6	4	8	6	7	6	7	7	8	9	5	4	6	6	8	6	4	4
279	5	5	4	9	4	5	5	4	8	4	5	8	4	5	10	5	6	6	4	5	4	6	5	4	4	5	7	5	4	5	6	10	5	4	4	4	4	5	4	5	4	6	4	6	6	9	4	6	6
280	10	6	6	6	7	7	6	4	6	6	6	6	6	6	5	4	6	6	4	8	4	4	5	6	4	8	9	6	4	5	6	4	5	6	6	4	6	6	6	5	4	6	8	6	6	5	7	6	8
281	6	6	4	8	9	9	10	4	10	7	7	6	9	5	9	4	5	5	4	8	6	5	9	10	4	8	6	4	4	5	5	6	4	6	9	4	4	6	6	9	7	4	4	5	5	9	4	6	4
282	6	8	6	6	5	5	6	4	6	10	6	8	4	6	9	4	6	6	4	4	10	6	9	9	4	4	10	10	4	5	6	4	4	6	5	4	6	6	10	6	4	5	10	6	6	9	9	9	8
283	10	6	10	10	7	10	10	4	10	8	8	6	7	7	8	8	4	4	4	6	4	6	8	4	4	6	6	8	4	9	4	10	8	8	4	4	4	6	4	7	7	4	4	4	4	5	4	4	4
284	10	6	10	4	9	4	5	4	10	10	5	6	10	4	6	4	6	6	4	9	4	6	4	10	4	4	5	5	4	4	6	10	4	6	8	4	6	4	7	7	4	5	9	6	6	7	6	6	6
285	4	8	4	7	7	10	6	4	7	10	8	8	4	6	8	8	7	6	4	8	4	8	6	8	4	8	10	8	4	8	6	6	4	8	8	4	7	4	10	5	5	4	4	6	6	5	4	6	4
286	6	4	4	4	6	6	10	4	6	8	8	6	6	4	8	4	8	6	4	4	4	6	4	4	4	4	6	8	4	4	6	10	4	6	4	5	5	4	4	7	4	5	10	6	6	7	5	10	4
287	10	7	8	6	7	4	6	4	10	8	8	6	6	6	8	8	8	6	4	9	4	6	9	4	4	9	10	6	4	4	6	4	8	4	8	4	4	6	10	6	7	4	10	6	6	6	4	6	8
288	6	4	4	8	9	7	10	4	7	10	4	6	6	7	6	4	6	6	4	8	4	6	6	4	4	4	6	4	4	4	6	10	4	6	4	4	4	6	6	8	6	4	4	6	6	8	4	10	4
289	8	6	5	6	6	5	5	4	10	5	8	4	9	5	4	6	6	6	5	5	4	4	4	5	4	5	7	6	4	4	6	5	6	4	4	4	4	7	5	4	4	6	4	6	6	4	4	5	4
290	4	5	7	5	10	10	10	4	4	7	7	4	5	4	5	4	5	5	10	5	5	6	4	9	4	7	4	6	4	4	5	4	4	4	5	4	5	4	8	4	6	4	4	5	5	4	4	5	5
291	7	10	7	4	7	7	4	4	4	7	7	4	9	4	10	5	6	6	6	5	10	6	5	5	4	4	6	6	4	4	6	4	5	5	4	4	6	6	7	4	6	5	6	6	6	8	4	9	7
292	6	5	7	4	6	5	8	4	4	4	4	4	4	4	9	4	6	6	6	5	4	6	9	10	4	7	8	6	4	5	6	4	5	5	5	4	4	4	5	4	6	5	4	6	6	4	4	5	4
293	4	4	10	4	10	10	8	4	4	7	7	4	6	4	4	5	6	6	4	5	4	6	4	4	4	8	8	6	4	4	6	4	4	7	10	4	4	8	7	4	6	4	4	6	6	5	10	9	7
294	6	5	5	6	6	5	10	4	4	6	6	4	4	4	8	8	5	5	4	5	4	6	4	7	4	8	6	6	4	4	5	4	8	7	4	4	4	4	6	4	6	5	4	5	5	4	4	4	4
295	4	10	10	4	10	10	10	4	4	9	10	4	6	5	5	4	6	6	4	5	4	6	5	5	4	4	7	6	4	5	6	4	5	5	9	4	4	7	9	4	6	5	4	6	6	8	10	9	7
296	8	4	4	4	8	8	10	4	4	10	10	4	8	4	10	8	6	6	6	8	4	6	8	10	4	8	8	6	4	5	6	4	8	8	10	4	4	8	4	4	6	5	4	6	6	4	4	4	4
297	4	7	10	4	4	7	10	4	6	10	4	4	6	5	5	4	6	6	4	5	4	6	5	5	4	4	4	6	4	5	6	6	5	4	10	4	4	4	10	4	6	5	4	6	6	4	6	8	7
298	8	8	10	6	6	8	4	4	10	6	4	4	8	5	10	4	4	4	4	5	6	6	4	10	4	6	7	6	4	4	4	6	5	7	7	4	4	7	6	4	6	5	4	4	4	4	4	6	4
299	4	4	4	7	8	4	8	4	5	8	5	7	5	4	9	4	6	6	4	4	4	4	6	6	4	5	4	4	4	5	6	5	5	5	8	4	4	4	7	5	4	5	7	6	6	5	4	7	6
300	5	4	6	6	10	7	8	4	8	5	9	7	10	6	7	4	6	6	4	5	7	6	8	6	4	8	5	7	4	9	6	6	4	5	6	8	4	7	4	9	6	6	6	6	6	5	4	5	5
301	7	4	6	6	8	4	10	4	8	10	10	4	8	5	6	6	6	6	4	5	7	6	6	5	4	6	6	6	4	6	6	9	6	6	7	4	4	7	8	8	6	4	4	6	6	9	4	8	7
302	4	4	6	6	6	7	7	4	4	7	7	4	6	5	6	4	6	6	4	9	7	6	10	7	4	4	7	6	4	6	6	4	4	8	7	7	4	7	4	4	6	6	6	6	6	4	5	4	4
303	7	4	10	9	9	4	5	4	4	7	10	4	9	6	6	4	5	5	4	6	7	6	6	6	4	5	5	6	4	6	5	4	6	4	4	7	5	7	9	5	6	6	5	5	5	8	4	8	4
304	8	5	6	4	6	5	5	9	4	10	5	7	6	10	4	4	6	6	4	9	6	6	6	10	5	6	10	6	4	9	6	4	4	7	7	7	4	6	4	5	6	4	6	6	6	8	4	7	7
305	4	5	7	8	10	7	7	8	6	4	8	4	10	4	6	4	8	6	4	4	5	6	5	4	5	4	6	6	4	4	6	6	4	8	6	4	4	5	7	9	6	6	4	6	6	9	4	7	7
306	5	5	5	9	6	4	4	4	10	8	5	7	6	6	4	4	8	6	4	9	5	6	10	10	5	7	7	9	4	6	6	9	6	7	10	8	4	5	7	5	6	6	4	6	6	5	7	7	7
307	4	5	7	4	4	7	7	7	4	7	8	7	4	5	4	4	6	6	4	4	8	6	4	4	5	7	6	6	4	10	6	4	4	8	7	7	4	8	7	9	6	4	9	6	6	5	4	7	7
308	8	5	8	4	6	4	4	4	4	8	10	4	6	7	6	8	8	6	4	9	7	6	5	7	5	5	10	6	4	8	6	4	8	7	7	8	4	7	4	5	6	6	6	6	6	5	4	7	4
309	6	6	10	4	7	4	4	5	8	4	9	6	7	8	4	4	6	6	4	4	6	4	6	5	6	5	4	4	5	4	6	6	4	5	8	4	5	6	6	10	4	5	5	6	6	10	5	6	6
310	7	8	8	5	10	6	5	4	6	6	10	5	5	8	6	5	8	6	4	4	5	4	5	4	5	5	7	5	5	7	6	6	4	4	8	4	5	6	10	4	6	6	5	6	6	7	8	5	4
311	5	7	5	9	10	7	8	4	10	10	10	5	4	5	5	6	6	6	4	4	6	4	6	7	6	4	5	6	4	7	6	9	4	5	5	4	6	6	4	5	6	5	5	6	6	5	6	10	8
312	6	6	9	5	6	6	10	4	5	4	6	6	4	6	5	6	6	6	4	4	6	4	10	4	6	5	5	6	5	4	6	6	5	6	10	4	6	6	6	4	6	5	5	6	6	5	6	4	4
313	10	10	10	10	10	10	5	4	5	6	10	5	6	8	6	5	6	6	9	4	6	9	6	5	6	9	6	6	10	6	6	6	9	6	10	4	5	6	4	6	6	5	5	6	6	6	6	6	8
314	7	7	7	5	10	7	10	4	6	4	7	6	6	10	9	6	6	6	6	4	8	6	10	4	6	5	7	6	4	4	6	9	5	5	10	4	6	8	9	6	4	5	10	6	6	6	6	10	4
315	6	10	10	7	10	7	4	4	10	7	10	6	9	8	6	5	6	6	7	4	7	6	6	6	6	8	8	6	6	6	6	6	10	6	7	4	5	7	6	6	6	4	4	6	6	6	6	6	8
316	8	8	8	5	10	4	6	4	6	4	10	6	10	8	10	6	6	6	6	4	8	6	10	4	10	5	5	9	4	4	6	6	5	5	6	4	6	8	4	6	9	5	8	6	6	6	6	10	4
317	8	8	8	5	10	6	10	4	10	9	6	10	10	8	8	5	6	6	9	4	8	9	8	4	4	9	7	8	8	6	6	6	9	6	9	4	5	8	10	6	4	6	8	6	6	6	6	10	7
318	6	10	10	10	6	7	5	6	6	7	8	6	6	10	10	6	6	6	6	4	7	6	5	7	6	6	6	6	6	7	6	9	6	4	6	4	6	7	6	4	6	4	6	6	6	4	6	4	6
319	4	5	5	4	9	5	9	4	9	9	10	4	9	4	4	8	6	6	4	4	5	7	6	4	4	4	8	8	4	4	6	9	4	4	9	5	5	5	5	4	4	4	5	6	6	4	4	4	4
320	8	5	8	8	8	7	5	4	8	7	6	8	10	5	6	4	8	6	4	6	5	4	10	6	4	4	6	5	4	6	6	8	6	6	7	9	4	5	7	4	6	6	4	6	6	4	9	4	6
321	4	5	10	10	5	4	10	4	9	10	10	5	4	5	9	4	6	6	4	5	5	4	10	4	4	5	5	5	4	5	6	9	6	6	9	4	4	5	5	5	5	4	4	6	6	9	9	4	4
322	6	5	6	6	9	9	9	4	9	9	4	8	6	5	6	4	6	6	4	9	5	4	10	6	4	8	10	5	4	10	6	9	6	6	6	5	4	5	8	6	5	6	4	6	6	10	6	4	8
323	6	5	10	10	5	7	9	4	10	7	6	5	4	5	4	4	6	6	4	5	5	4	10	4	4	4	9	5	4	6	6	6	4	4	9	8	6	5	6	6	7	4	4	6	6	6	9	4	7
324	6	5	10	6	9	6	10	4	9	10	4	6	6	5	6	4	6	6	4	5	5	4	10	6	4	5	5	5	4	4	6	6	4	6	6	6	4	5	6	6	5	6	4	6	6	6	6	4	6
325	10	5	6	6	6	6	6	4	6	10	6	5	4	5	9	6	6	6	4	5	5	4	10	4	4	4	8	5	4	6	6	6	6	6	6	6	4	5	6	9	4	6	4	6	6	8	9	4	4
326	8	5	10	10	9	6	10	4	10	10	10	6	6	5	8	4	8	6	4	5	5	4	10	6	4	8	8	8	4	6	6	6	4	6	8	6	4	5	10	4	5	6	4	6	6	8	6	4	8
327	4	4	6	9	4	9	9	4	10	9	4	4	4	5	4	4	4	4	4	5	5	4	5	6	4	4	6	5	4	10	4	9	6	6	10	9	4	5	9	5	5	6	4	4	4	4	9	6	4
328	10	5	10	5	6	8	8	4	6	10	5	8	6	5	6	4	6	6	4	4	5	6	8	4	4	5	5	5	4	5	6	6	4	5	8	5	4	5	10	8	5	4	4	6	6	8	4	4	8
329	4	6	6	7	8	6	6	4	9	7	8	6	4	5	4	4	4	4	6	5	7	6	5	4	4	9	4	7	4	8	4	10	4	6	4	4	4	7	8	4	9	4	4	4	4	4	4	5	4
330	7	7	6	7	4	7	6	4	7	6	9	7	8	7	6	6	6	6	6	10	6	7	6	6	4	6	6	6	8	6	6	4	5	5	6	5	9	6	4	6	6	5	5	6	6	4	4	6	6
331	4	8	10	10	6	6	7	4	10	7	10	6	4	7	10	5	5	5	6	10	4	8	5	7	4	5	5	10	6	5	5	4	5	7	7	5	7	4	6	6	6	4	7	5	5	4	4	7	4
332	7	7	7	4	7	7	10	4	4	10	8	7	6	4	7	4	6	6	6	4	7	7	7	7	4	4	7	4	7	7	6	7	4	6	4	8	7	7	7	6	6	4	7	6	6	6	4	4	8
333	8	10	10	6	8	6	6	4	6	6	8	6	8	6	6	6	8	6	6	7	4	7	6	6	4	6	6	6	7	6	6	8	6	8	7	6	8	6	8	10	6	4	6	6	6	8	4	7	4
334	6	6	6	4	10	6	10	4	6	10	10	6	10	7	7	4	4	4	6	10	5	6	7	5	4	7	7	8	6	7	4	8	4	7	5	5	8	5	8	6	9	4	4	4	4	6	4	4	8
335	6	10	10	7	6	7	8	4	6	10	8	6	6	7	6	6	6	6	6	8	4	8	6	8	4	6	6	6	8	6	6	6	6	6	6	8	6	6	8	6	6	4	7	6	6	6	6	7	7
336	6	6	6	4	9	6	6	4	6	8	10	6	9	6	6	4	5	5	6	4	7	6	6	6	4	6	6	4	6	6	5	10	4	8	7	8	9	7	4	9	9	4	7	5	5	6	6	7	7
337	8	10	10	5	8	5	5	4	6	5	8	8	8	5	6	6	6	6	6	8	4	8	6	10	4	6	6	6	5	6	6	8	6	8	10	5	8	4	7	7	6	5	7	6	6	7	8	8	4
338	8	7	10	10	8	7	10	4	6	10	10	7	8	7	10	4	6	6	6	10	6	7	8	8	4	8	7	8	8	7	6	8	4	6	8	8	8	6	8	8	8	4	6	6	6	8	8	8	7
339	4	7	7	5	4	8	9	4	8	4	7	10	4	9	6	5	6	6	8	7	4	7	5	5	4	5	5	5	9	5	6	4	5	8	8	4	4	4	4	6	4	4	4	6	6	5	6	4	4
340	6	4	8	6	8	8	4	4	6	6	6	8	4	4	8	4	8	4	6	6	4	4	8	9	4	8	10	6	6	4	4	6	8	8	8	5	9	6	8	9	6	5	8	4	4	9	9	9	6
341	9	7	7	10	7	5	5	4	10	10	9	4	4	9	9	4	6	6	4	5	4	7	8	9	4	9	5	5	8	5	6	9	7	5	7	5	4	5	4	4	8	4	7	6	6	4	4	9	4
342	9	4	10	4	9	6	6	4	9	10	8	8	4	6	8	8	8	4	8	5	4	4	8	8	4	8	7	6	6	5	4	9	8	5	9	5	9	6	9	5	6	4	5	4	4	9	9	9	6
343	8	7	7	8	7	8	4	4	10	8	8	8	4	4	4	8	6	6	4	5	4	7	4	4	4	8	10	4	4	5	6	9	8	8	7	5	4	4	4	9	4	4	7	6	6	9	4	4	4
344	8	4	10	5	9	6	8	4	8	10	10	8	4	6	8	8	8	4	8	5	4	4	6	4	4	8	6	6	8	4	4	6	8	5	8	10	8	6	7	4	6	5	6	4	4	8	9	9	8
345	4	7	7	10	7	5	5	4	10	10	10	4	4	4	5	4	6	6	4	5	4	7	4	8	4	5	5	5	4	5	6	9	7	5	7	8	4	5	4	6	6	4	7	6	6	4	4	4	4
346	6	4	6	4	6	8	6	4	6	8	5	8	4	6	10	8	8	4	8	5	4	4	4	8	4	8	10	6	6	6	4	6	8	5	6	8	9	6	7	9	6	4	6	4	4	9	8	8	8
347	4	7	7	4	9	4	4	4	10	10	9	4	4	4	4	7	6	6	4	5	4	7	8	8	4	4	4	4	4	4	6	9	7	5	7	8	4	4	4	8	4	4	7	6	6	8	9	4	4
348	6	4	6	9	6	6	6	4	6	9	10	8	4	8	7	8	8	4	8	5	4	7	7	7	4	8	8	6	8	10	4	6	8	8	10	7	9	6	10	8	8	4	6	4	4	6	9	8	4
349	5	4	4	4	8	9	8	4	10	5	5	4	6	4	4	4	5	5	6	5	6	4	4	4	4	4	6	8	6	4	5	10	4	6	4	4	4	8	4	4	6	4	4	5	5	4	4	4	6
350	10	9	6	8	10	9	6	4	10	9	9	8	9	5	6	6	6	6	6	5	6	6	5	6	4	9	6	9	5	4	6	6	6	6	6	5	9	6	6	4	6	5	4	6	6	4	9	10	4
351	4	4	5	5	9	5	8	4	4	7	7	4	9	5	4	5	5	5	10	9	5	9	6	10	4	10	8	5	9	6	5	6	6	8	7	5	6	5	6	4	6	5	4	5	5	4	4	6	8
352	6	4	6	8	6	4	7	4	6	6	6	5	6	5	5	6	6	6	6	8	9	6	9	6	4	9	9	4	4	6	6	6	4	7	4	7	6	7	6	4	6	6	5	6	6	4	6	6	4
353	6	4	10	10	9	6	5	4	10	10	6	6	9	5	9	6	5	5	9	6	5	6	9	9	4	6	5	6	7	7	5	7	5	6	4	4	7	4	4	6	6	5	10	5	5	6	6	4	6
354	10	4	9	4	10	4	8	4	8	10	10	8	10	5	8	4	6	6	5	10	10	8	9	5	4	10	6	4	4	5	6	10	10	6	4	5	5	6	6	9	6	4	4	6	6	5	6	6	4
355	10	4	10	5	6	8	5	4	6	8	5	6	6	5	6	6	6	6	6	6	5	6	6	10	4	6	5	8	6	8	6	6	6	8	8	7	6	7	6	6	6	4	9	6	6	10	6	6	4
356	6	4	10	5	10	4	8	8	10	8	6	8	10	5	9	7	6	6	10	10	10	8	9	9	4	10	8	4	8	5	6	10	5	8	8	10	9	10	6	8	9	5	8	6	6	8	9	6	6
357	9	4	6	8	8	8	10	4	8	8	8	8	8	5	9	6	6	6	8	8	6	8	9	8	4	8	6	8	8	10	6	8	10	8	8	9	6	8	4	9	8	4	8	6	6	9	8	4	8
358	8	4	10	4	6	4	10	4	10	10	10	6	6	5	6	7	4	4	6	10	10	6	6	6	4	10	8	4	4	4	4	6	4	8	4	6	6	10	6	8	6	5	4	4	4	5	8	6	4
359	5	4	5	6	8	4	4	4	10	6	7	8	8	5	6	6	6	6	10	7	6	8	10	9	4	6	6	4	4	4	6	4	4	7	4	6	4	4	4	4	4	5	6	6	6	4	4	4	5
360	6	4	7	7	4	7	4	4	6	8	4	6	6	4	6	8	6	6	6	10	7	6	8	6	4	10	4	7	4	7	6	6	5	4	5	6	5	7	5	6	7	5	5	6	7	8	5	5	7
361	5	6	4	10	7	6	4	4	10	5	6	6	10	5	10	4	8	6	4	7	6	7	7	4	4	7	7	6	4	6	6	9	4	4	6	6	6	6	5	4	7	4	4	6	6	4	4	5	6
362	6	6	5	5	5	6	4	4	4	8	4	9	4	5	6	7	8	6	7	7	6	7	7	4	4	7	4	6	4	4	6	4	5	5	5	5	5	6	6	6	5	5	8	6	6	4	5	6	4
363	4	4	8	10	7	4	4	4	6	6	7	9	6	10	9	4	8	6	4	9	4	4	9	4	4	7	4	4	4	5	6	6	4	4	6	5	6	4	10	4	7	6	4	6	6	4	9	5	6
364	6	5	6	5	8	7	4	4	10	6	4	8	8	6	6	5	6	6	4	5	7	6	5	4	4	5	5	7	4	9	6	9	5	5	6	5	6	7	6	6	7	5	8	6	6	6	8	10	4
365	10	5	5	10	6	4	4	4	6	8	7	4	6	4	4	4	6	6	8	8	4	8	9	9	4	8	5	4	4	4	6	6	4	6	10	4	9	4	9	5	7	6	4	6	6	5	9	4	4
366	8	5	6	6	10	7	4	4	10	4	8	8	10	8	6	8	8	6	5	10	7	8	10	8	4	10	8	7	4	6	6	6	7	8	6	5	6	7	4	5	7	6	8	6	6	5	8	10	7
367	6	5	10	10	8	4	4	4	8	6	6	8	8	4	10	4	6	6	8	4	4	8	4	10	4	4	6	4	4	4	6	9	10	4	10	4	6	4	7	5	7	6	4	6	6	5	6	4	4
368	10	5	10	10	8	6	4	4	10	4	10	8	8	6	7	8	7	6	8	10	6	8	5	8	4	10	9	6	4	5	6	4	8	7	4	5	4	6	5	5	7	4	8	6	6	5	4	6	7
369	4	4	4	4	5	4	4	4	8	4	4	5	5	4	4	4	6	6	5	4	4	5	5	5	4	4	4	4	5	5	6	6	4	5	4	5	7	4	4	5	4	4	4	6	6	5	7	5	5
370	6	5	5	8	6	5	5	4	6	6	4	4	6	5	4	4	8	4	10	6	5	4	10	6	4	9	7	4	5	6	4	4	9	6	6	10	6	4	6	5	4	5	4	4	5	5	10	6	6
371	8	5	4	4	10	7	9	4	4	5	6	4	6	5	4	4	6	6	4	6	9	4	9	9	4	4	4	4	6	5	6	4	4	5	6	4	6	4	10	5	6	4	4	6	6	5	6	4	7
372	5	5	6	6	6	6	6	4	6	6	6	4	6	5	4	8	6	6	5	10	5	6	6	5	4	4	6	4	5	6	6	4	8	6	6	10	6	4	10	5	6	4	4	6	6	5	5	7	7
373	8	4	4	4	10	8	6	4	4	10	4	4	10	5	4	4	4	4	9	5	10	6	10	6	4	4	6	4	4	5	4	4	4	6	6	4	5	4	10	5	6	4	4	4	4	5	6	9	4
374	8	5	6	10	6	5	9	4	8	10	6	4	6	5	4	6	6	6	6	6	4	6	10	8	4	6	7	4	5	5	6	4	6	5	6	10	9	4	10	5	6	4	4	6	6	5	8	9	5
375	8	5	4	4	10	7	5	4	4	10	4	4	10	5	4	4	5	5	4	6	6	9	4	4	4	4	6	4	6	5	5	4	4	6	10	4	5	4	4	5	6	4	4	5	5	5	4	6	6
376	4	5	6	8	6	8	9	4	6	8	6	4	6	4	4	6	6	6	6	4	4	6	5	8	4	6	6	4	5	6	6	4	6	7	6	5	9	4	10	5	6	4	4	6	6	4	8	5	5
377	6	4	4	4	6	6	4	4	4	10	4	4	6	5	4	4	5	5	6	10	5	6	10	6	4	4	10	6	6	6	5	4	6	6	10	10	6	7	7	5	6	4	4	5	5	5	6	10	7
378	8	5	6	6	10	5	7	4	6	6	6	4	10	5	4	6	6	6	4	6	5	4	6	6	4	5	7	4	6	5	6	4	6	4	5	6	4	4	6	5	4	4	4	6	6	5	6	6	6
379	6	6	5	5	6	9	6	4	4	8	4	4	6	6	4	4	5	5	4	7	6	6	7	4	4	4	9	5	4	5	5	4	4	5	10	4	4	5	5	5	6	5	4	5	5	5	4	4	4
380	5	10	6	9	9	9	10	4	6	6	9	4	5	6	4	4	5	6	4	4	9	9	7	6	4	4	6	6	5	5	6	4	4	4	6	5	6	8	6	5	6	4	4	6	5	5	5	5	5
381	10	6	10	5	4	6	6	4	6	10	10	4	6	10	4	5	8	6	4	5	4	6	5	8	4	6	10	4	4	6	6	4	6	6	6	5	6	6	6	6	6	5	4	6	6	6	6	6	6
382	4	10	10	10	7	9	9	4	6	6	7	4	4	5	4	5	8	4	4	10	6	6	8	4	4	4	6	6	5	4	4	4	4	6	7	8	10	6	6	10	6	5	4	4	4	4	5	6	4
383	6	6	6	5	6	6	6	4	6	10	10	4	6	8	4	8	6	6	4	4	4	6	4	8	4	8	10	6	5	8	6	4	8	4	8	8	6	6	5	8	6	4	4	6	6	4	8	5	6
384	4	10	10	10	9	4	7	4	6	6	8	4	10	7	4	4	8	4	4	10	9	6	7	7	4	7	7	9	6	7	4	4	7	6	7	8	10	6	6	4	9	5	4	4	4	4	6	6	4
385	6	6	6	5	4	9	9	4	6	10	10	4	6	9	4	5	6	6	4	4	9	9	4	6	4	5	10	9	6	5	6	4	5	4	6	6	6	6	5	6	6	5	4	6	6	4	4	5	8
386	10	10	10	10	8	4	7	4	6	6	8	4	8	7	4	4	6	6	4	10	4	8	6	6	4	4	10	9	6	6	6	4	4	6	10	8	10	6	6	6	6	4	4	6	6	4	8	6	4
387	4	4	4	5	4	8	8	4	6	10	10	4	10	8	4	5	7	4	4	4	6	6	4	8	4	5	6	6	10	5	4	6	5	6	8	8	6	6	6	10	6	5	4	4	4	10	6	10	6
388	8	5	8	10	9	9	10	4	10	8	10	4	8	10	4	4	6	6	4	9	9	9	9	8	4	4	9	9	8	6	6	4	4	5	9	8	10	5	6	9	6	5	4	6	6	8	4	6	4
389	4	6	6	4	4	4	4	4	4	4	4	4	9	4	5	4	8	5	4	4	4	7	4	6	4	4	5	7	4	4	5	4	4	7	4	4	4	7	9	4	9	4	4	5	5	4	4	4	4
390	7	7	9	5	8	7	4	4	5	6	6	4	4	5	5	4	6	5	4	7	5	4	7	7	4	5	7	4	4	5	6	4	5	5	6	4	5	4	6	8	4	5	4	6	6	7	4	6	5
391	4	6	6	6	4	6	4	4	8	8	6	4	7	4	7	4	6	6	4	8	6	4	9	7	4	4	7	4	4	4	6	4	9	8	10	4	4	7	4	4	6	4	4	6	6	4	4	6	4
392	6	6	10	8	6	6	4	4	10	4	9	4	10	5	9	4	5	5	4	4	6	4	4	4	4	5	5	4	4	4	5	4	4	8	8	4	4	4	10	4	5	4	4	5	5	8	4	4	7
393	5	10	6	4	10	5	4	4	4	10	4	4	10	5	5	4	6	6	4	8	6	4	7	7	4	7	7	4	4	5	6	4	7	4	10	4	4	6	4	4	6	4	4	6	6	4	4	6	6
394	8	8	6	6	8	7	4	4	4	4	4	4	8	5	8	4	6	6	4	8	5	4	9	4	4	6	7	4	4	4	6	4	6	6	4	4	4	4	6	4	6	4	4	6	6	4	6	6	6
395	4	5	10	10	4	7	4	4	7	10	8	4	4	5	4	4	6	6	4	7	4	4	4	7	4	7	4	4	4	4	6	4	4	8	8	4	4	6	6	4	4	4	4	6	6	4	4	7	7
396	7	8	5	4	8	7	4	4	4	7	10	4	8	5	6	4	8	6	4	7	5	4	9	7	4	5	7	4	4	5	6	4	4	5	4	5	4	5	4	4	6	4	4	6	6	6	4	4	4
397	8	6	6	5	8	6	4	4	9	4	10	4	8	5	8	4	6	6	4	5	6	4	4	5	4	10	7	4	4	4	6	4	4	8	9	5	4	7	9	5	5	4	4	6	6	8	4	8	7
398	8	10	10	8	8	7	4	4	4	7	8	4	8	6	8	4	6	6	4	8	4	4	7	7	4	4	7	4	4	4	6	4	7	4	8	4	9	7	8	8	9	4	4	6	6	8	4	4	4
399	5	5	5	4	5	5	6	4	4	6	10	4	5	10	4	4	5	5	4	6	5	4	4	6	4	5	4	4	4	6	5	4	4	6	6	6	4	6	6	6	4	4	4	5	5	6	4	10	6
400	5	8	6	8	9	8	9	4	6	6	8	8	8	4	5	4	6	6	4	5	10	6	4	6	4	6	6	6	4	6	6	4	4	8	6	6	4	7	6	5	6	4	4	6	6	5	4	4	8
401	6	4	4	4	5	4	6	4	10	9	5	5	5	6	5	4	8	6	4	10	10	6	7	10	4	5	6	6	4	4	6	5	4	5	10	6	5	7	4	6	6	4	5	6	6	6	4	7	4
402	6	4	4	7	10	8	9	4	4	6	10	6	10	8	5	4	6	6	4	10	7	6	4	4	4	4	10	6	4	7	6	4	4	5	8	4	4	7	6	6	6	4	10	6	6	6	4	6	6
403	10	4	4	4	10	4	7	4	6	9	5	6	10	4	5	4	6	6	4	5	10	6	8	8	4	7	7	6	4	4	6	10	4	8	8	6	4	7	4	6	6	4	4	6	6	10	4	4	4
404	4	4	6	7	4	8	6	4	4	6	8	6	4	6	5	4	8	6	4	5	7	6	4	4	4	6	5	6	4	7	6	4	4	8	7	5	4	7	6	4	6	4	6	6	6	5	4	6	8
405	6	4	4	4	6	4	9	4	7	6	5	6	6	4	5	4	6	6	4	10	7	6	8	7	4	4	10	6	4	4	6	10	4	5	7	9	4	4	6	6	6	4	6	6	6	5	4	8	4
406	6	4	6	6	10	6	4	4	4	6	10	6	10	6	5	4	8	6	4	10	10	6	6	6	4	4	5	6	4	7	6	4	4	5	7	4	4	8	6	6	6	4	4	6	6	6	4	8	6
407	4	4	4	10	9	4	6	4	7	6	5	9	9	4	5	4	6	6	4	5	7	6	8	10	4	6	6	6	4	4	6	9	7	7	7	4	4	4	6	4	6	4	4	6	6	4	4	6	4
408	6	4	5	5	6	6	9	4	6	6	8	6	6	6	5	4	8	6	4	5	10	6	4	4	4	4	6	6	4	8	6	6	8	8	6	4	4	9	6	6	6	5	4	6	6	5	4	9	4
409	8	4	8	8	4	4	4	4	4	8	10	4	4	4	7	4	6	6	4	7	5	4	5	5	4	4	9	4	5	4	6	4	5	7	8	4	5	4	5	5	4	4	4	6	6	5	4	5	6
410	7	4	8	5	9	8	4	4	6	6	8	6	4	5	5	4	8	5	4	4	4	6	4	7	4	4	10	4	4	4	5	6	4	8	6	9	6	4	10	5	6	5	4	5	5	5	4	5	4
411	4	4	9	10	5	5	4	9	10	10	10	9	4	5	7	4	6	6	4	10	4	9	4	4	4	5	7	5	4	4	6	4	4	5	4	4	4	6	4	4	6	5	4	6	6	4	4	5	6
412	8	4	8	5	9	10	4	4	4	4	8	6	4	4	7	4	6	6	4	10	7	6	10	4	4	6	5	5	4	4	6	6	4	8	9	7	5	7	9	5	6	6	4	6	6	5	4	5	4
413	4	4	4	10	4	5	4	4	4	8	10	8	4	5	4	4	6	6	4	4	4	8	4	4	4	4	10	4	4	4	6	4	4	5	8	4	8	4	4	4	4	4	4	6	6	4	4	10	6
414	8	4	9	4	9	8	4	4	6	4	9	6	5	5	6	4	8	6	4	9	7	6	9	4	4	6	9	4	4	4	6	6	4	8	9	9	5	7	10	5	6	5	4	6	6	5	6	9	5
415	4	4	6	7	7	7	4	4	4	5	5	9	6	5	4	4	5	5	4	4	4	9	4	6	4	6	8	4	4	4	5	4	4	8	7	4	8	4	5	5	6	4	4	5	7	5	4	8	6
416	7	4	7	4	7	7	4	4	6	10	10	6	6	5	7	4	6	6	4	10	7	6	5	4	4	6	7	4	4	4	6	6	4	7	7	6	4	7	4	5	6	5	4	6	6	5	4	6	6
417	4	4	4	5	9	8	4	4	10	4	8	8	10	5	5	6	5	5	4	4	4	8	4	4	4	4	10	8	4	4	5	4	6	8	8	8	4	4	10	5	4	5	4	5	5	5	6	6	6
418	8	4	9	10	8	8	4	4	10	10	9	6	9	5	4	4	6	6	4	8	7	6	8	4	4	6	6	10	4	4	6	6	4	5	10	4	7	7	9	10	6	4	4	6	6	6	4	7	7
419	4	4	5	6	4	4	4	4	4	4	4	8	5	7	4	6	8	4	4	10	4	8	6	5	4	5	9	6	4	4	4	9	6	7	4	4	5	4	4	4	4	4	4	4	4	4	4	5	5
420	6	5	8	10	5	4	4	4	5	6	6	4	10	5	6	4	6	5	4	5	6	4	6	9	4	4	5	6	4	6	6	4	4	6	5	4	5	6	6	4	4	5	4	6	6	4	4	6	5
421	4	5	5	5	5	4	4	4	8	4	4	9	4	9	4	5	6	6	4	5	5	6	8	9	4	5	10	5	4	5	6	4	5	6	8	5	4	5	4	4	7	5	4	6	6	4	4	4	4
422	5	5	10	10	7	4	4	4	10	6	5	6	6	6	6	4	8	4	4	5	4	6	8	6	4	9	9	6	4	9	4	4	4	8	6	5	4	4	8	5	4	5	4	4	4	5	4	5	7
423	6	5	6	10	9	4	4	4	7	4	6	9	9	9	4	4	6	6	4	5	7	9	6	9	4	4	7	6	4	7	6	9	5	7	10	5	4	7	4	4	7	5	4	6	6	5	4	6	6
424	5	5	10	4	4	4	4	4	10	6	5	4	4	4	6	4	8	6	4	5	4	4	8	4	4	6	6	6	4	6	6	4	4	8	6	5	4	4	7	5	7	4	4	6	6	5	4	5	6
425	5	7	10	9	7	4	4	4	7	4	5	6	6	9	4	4	8	6	4	5	5	8	9	9	4	9	10	6	4	9	6	10	9	8	10	5	4	5	10	5	4	5	4	6	6	5	4	5	6
426	6	5	6	5	10	4	4	4	10	6	6	9	4	4	6	4	6	6	4	5	5	4	8	4	4	4	4	5	4	7	6	4	4	4	10	5	4	5	4	5	7	6	4	6	6	5	4	6	4
427	10	5	10	10	9	4	4	4	10	4	4	9	6	9	4	4	8	6	4	5	6	9	5	9	4	4	7	6	4	4	6	10	4	7	7	5	4	6	5	5	7	4	4	6	6	5	4	4	7
428	6	7	6	8	4	4	4	4	4	6	6	4	4	4	6	4	6	6	4	5	4	4	8	4	4	8	10	10	4	7	6	4	7	6	10	6	4	4	5	5	7	5	4	6	6	5	4	6	6
429	7	4	10	4	5	4	4	4	4	4	4	9	5	5	4	4	7	5	4	9	4	6	8	4	4	4	4	4	4	4	5	5	4	6	4	4	4	4	7	5	4	4	4	5	5	5	4	4	4
430	6	4	5	5	10	9	4	4	7	6	5	4	5	5	5	4	6	5	4	4	7	7	6	8	4	5	5	4	4	6	6	5	5	4	6	4	10	5	7	5	6	5	4	6	6	5	4	4	5
431	10	5	10	8	10	4	5	4	5	9	8	4	6	4	8	4	6	6	4	9	5	5	10	4	4	4	7	4	4	4	6	10	4	6	4	7	4	5	4	5	6	4	5	6	6	5	4	4	6
432	8	6	8	4	4	9	6	4	10	9	6	4	4	5	8	4	5	5	4	4	5	9	5	4	4	4	10	4	4	7	4	7	4	8	6	4	7	5	6	5	4	5	6	4	4	5	4	4	4
433	4	4	10	5	6	5	10	4	4	9	10	4	6	7	5	8	8	6	4	9	5	6	5	4	4	4	6	4	4	4	6	4	8	4	6	7	4	5	7	5	6	5	4	6	6	5	4	4	7
434	6	4	6	10	9	9	9	4	10	6	10	4	10	5	8	4	6	6	4	4	5	6	10	4	4	4	10	4	4	6	4	9	4	8	6	4	6	5	6	5	6	6	4	6	4	5	4	4	4
435	10	5	10	6	4	4	10	4	4	9	10	4	4	7	7	4	6	6	4	9	10	6	10	4	4	4	6	4	4	4	6	4	4	6	4	7	4	5	7	5	6	6	5	6	6	5	4	4	7
436	6	4	4	10	6	9	9	4	6	6	10	4	6	4	6	4	4	4	4	4	4	6	6	4	4	4	10	4	4	4	4	10	6	4	6	4	4	4	6	5	6	6	4	4	4	5	4	4	4
437	10	4	7	6	10	4	7	4	10	7	4	4	10	7	7	4	6	6	4	9	5	9	10	4	4	4	7	4	4	4	6	4	4	6	4	7	4	5	7	5	6	6	4	6	6	5	4	4	7
438	4	6	10	10	6	9	9	4	4	6	8	4	6	5	8	4	4	4	4	4	10	6	8	4	4	4	10	4	4	4	4	6	4	4	6	4	4	5	8	5	6	4	6	4	4	5	4	4	4
439	4	4	4	6	8	4	4	4	6	4	10	4	8	7	6	7	6	6	4	8	6	7	6	6	4	6	6	4	4	4	6	6	7	5	4	4	4	6	4	4	4	6	4	6	6	4	4	5	4
440	8	4	4	6	4	7	5	4	10	6	8	6	8	7	4	4	5	5	4	6	6	4	6	6	4	5	6	4	4	6	4	6	4	6	4	5	5	4	6	5	6	4	4	4	4	5	4	6	6
441	4	4	6	6	6	6	4	4	6	6	4	10	4	6	6	4	6	6	4	10	6	4	4	10	4	10	6	4	4	4	6	6	4	4	6	6	4	6	6	5	4	5	4	6	6	5	4	6	4
442	6	4	4	8	4	6	5	4	10	6	9	4	8	6	10	4	7	5	4	9	6	7	8	8	4	9	7	4	4	6	5	6	4	7	4	5	4	4	4	5	6	4	4	5	5	5	4	4	7
443	4	4	5	5	6	6	5	4	4	6	5	4	4	6	4	6	6	6	4	5	10	4	6	4	4	5	4	4	4	4	6	9	6	6	6	7	4	7	6	4	6	4	4	6	6	6	4	6	4
444	6	4	5	10	4	6	4	4	6	6	10	4	6	6	9	4	8	4	4	9	6	4	9	9	4	9	5	5	4	8	4	6	9	5	5	4	4	5	5	7	6	5	4	4	4	7	4	8	4
445	8	4	6	6	6	8	5	4	10	6	5	4	8	9	8	4	6	6	4	5	10	4	4	8	4	5	6	5	4	8	6	9	4	8	9	6	4	6	6	8	6	6	6	6	6	8	4	6	7
446	4	4	6	10	4	10	5	4	4	10	8	7	4	7	6	6	8	5	4	10	9	4	6	4	4	10	8	5	4	5	5	4	6	8	4	9	4	4	10	4	4	4	4	5	5	4	4	4	4
447	6	4	6	6	8	6	5	4	4	8	5	4	6	10	9	4	6	6	4	5	6	4	9	8	4	8	6	5	4	4	6	6	8	6	10	8	4	4	10	4	6	6	4	6	6	4	4	7	4
448	4	4	4	10	4	10	5	4	8	7	8	8	4	10	8	4	8	4	4	10	10	4	4	4	4	10	8	4	4	6	4	6	4	5	8	4	4	7	8	10	4	4	4	4	4	10	4	8	7
449	4	4	5	5	5	4	9	4	10	10	9	4	6	4	5	4	6	6	4	5	4	6	4	8	4	5	6	4	4	4	6	9	4	6	4	8	4	4	8	4	6	4	4	6	6	4	6	4	4
450	8	5	6	9	9	9	9	4	6	8	10	4	10	5	5	6	8	5	4	7	6	8	8	8	4	10	7	6	4	10	5	4	4	4	4	8	9	6	4	6	6	5	4	5	5	6	6	9	6
451	4	5	4	6	8	4	6	4	10	10	8	4	4	4	4	4	6	6	4	8	8	5	4	4	4	4	8	8	4	4	6	4	4	4	4	6	4	4	9	4	4	4	4	6	6	4	4	9	4
452	9	5	6	6	9	6	6	4	9	8	10	10	6	4	5	4	8	5	4	4	6	8	8	10	4	4	7	6	4	4	5	8	4	4	4	8	6	6	4	8	6	4	5	5	5	8	8	6	8
453	8	5	4	10	9	8	9	4	9	8	9	4	8	5	5	4	6	6	4	4	5	5	4	8	4	4	9	5	4	10	6	8	10	4	4	8	4	8	9	4	5	4	4	6	6	4	4	9	8
454	8	4	6	6	8	7	7	4	8	7	8	4	10	5	5	5	8	5	4	4	8	8	4	5	4	4	4	8	4	4	5	4	4	4	4	7	6	4	4	8	8	4	5	5	5	8	8	6	7
455	8	5	4	10	7	7	7	4	10	8	8	4	4	6	4	4	6	6	4	4	6	7	8	8	4	4	9	6	4	5	6	4	4	5	4	8	4	5	8	4	6	5	4	6	6	4	4	9	4
456	8	5	5	5	9	7	6	4	8	7	9	4	6	6	5	4	8	5	4	8	6	8	4	4	4	8	9	6	4	10	5	8	4	6	4	7	6	5	4	8	6	5	4	5	5	8	8	6	7
457	4	5	4	10	5	8	10	4	5	10	4	4	10	7	5	4	6	6	4	5	6	5	4	6	4	5	5	6	4	6	6	4	4	4	4	4	6	6	4	8	6	4	4	6	6	4	4	4	8
458	8	5	5	5	9	9	5	4	10	8	5	4	4	5	5	4	6	6	4	10	8	8	4	10	4	5	7	8	4	5	6	4	4	5	4	8	4	7	6	4	4	5	5	6	6	6	6	9	4
459	5	6	4	10	8	4	7	4	5	4	6	4	5	7	6	4	8	5	4	6	7	6	6	6	4	6	6	7	4	7	5	5	4	4	6	4	9	6	6	8	4	4	9	5	5	5	8	9	6
460	9	6	7	7	10	7	6	4	8	6	9	5	7	7	7	4	6	4	4	10	6	8	8	8	4	6	6	9	4	4	6	4	4	6	10	4	9	4	8	8	6	5	4	6	6	9	5	5	5
461	7	10	10	4	4	10	7	4	10	10	4	6	4	7	5	4	6	5	4	4	10	6	4	7	4	4	7	5	4	6	6	4	4	7	7	4	6	4	7	7	5	5	4	6	6	6	6	7	6
462	6	6	6	5	6	6	9	4	6	5	8	4	7	6	10	4	6	6	4	5	6	6	6	6	4	5	10	6	4	6	6	4	4	8	6	4	7	6	6	6	6	6	4	6	6	6	4	7	8
463	6	10	10	10	4	10	6	4	10	9	10	6	6	7	6	6	6	6	4	5	10	6	10	4	4	5	6	6	4	4	6	8	5	6	4	4	4	4	4	10	6	5	4	6	6	10	6	6	4
464	6	6	6	4	8	6	10	4	8	6	10	6	9	10	8	8	5	5	4	5	6	6	10	8	4	5	8	6	4	4	5	4	4	8	10	4	8	8	8	8	6	4	4	5	5	7	8	8	7
465	6	10	10	8	4	8	6	4	10	9	5	4	4	6	4	4	6	6	4	5	10	4	6	8	4	5	6	9	4	6	6	4	4	6	8	4	4	6	4	6	4	5	4	6	6	6	6	4	4
466	8	6	6	10	10	10	10	4	6	10	10	6	10	8	6	8	8	6	4	5	6	7	10	6	4	5	6	6	4	4	6	8	4	7	6	4	8	4	8	8	6	4	4	6	6	9	8	8	8
467	6	10	10	8	6	10	8	4	10	8	8	6	6	8	8	8	6	6	4	5	10	6	4	8	4	5	8	6	4	4	6	6	4	8	10	4	4	8	4	4	6	5	4	6	6	4	4	6	4
468	6	6	6	10	4	6	8	4	8	10	10	4	4	8	6	8	6	6	4	8	6	6	5	8	4	5	6	6	4	7	6	4	4	6	8	4	8	4	8	8	6	4	4	6	6	8	7	8	8
469	10	9	10	6	4	4	4	4	4	4	10	4	4	4	7	6	8	4	4	9	9	4	9	4	4	9	4	4	4	4	4	4	6	4	4	4	4	4	4	4	4	4	4	4	4	6	4	4	4
470	6	9	10	10	8	9	5	4	8	6	6	6	4	4	10	6	6	5	4	5	4	6	6	8	4	5	7	6	4	6	6	6	6	6	6	4	6	4	8	4	6	5	4	6	6	4	4	6	5
471	6	4	4	10	4	4	5	4	10	10	10	10	4	4	10	4	6	6	4	6	4	4	4	4	4	6	4	4	4	6	6	9	4	4	10	4	4	6	6	6	4	4	4	6	6	6	4	6	4
472	4	4	9	4	6	7	5	4	6	9	5	4	4	4	4	4	8	4	4	6	7	6	7	10	4	10	8	6	4	6	4	6	7	4	9	4	4	8	9	4	6	4	5	4	4	10	4	9	7
473	6	4	6	8	9	4	5	4	9	8	10	4	4	4	6	4	4	4	4	5	4	6	7	7	4	5	10	6	4	6	4	9	4	5	6	4	4	4	6	6	6	5	4	4	4	6	4	6	4
474	9	4	10	10	9	9	5	4	10	9	5	4	4	4	4	4	6	6	4	6	4	9	4	4	4	6	9	9	4	7	6	7	4	7	9	4	4	4	9	4	4	4	7	6	6	4	5	5	6
475	4	8	10	4	4	8	5	4	9	4	8	4	4	4	6	8	8	6	4	5	7	6	8	10	4	5	6	6	4	4	6	4	8	8	10	4	7	6	10	6	6	4	4	6	6	6	10	7	7
476	6	4	6	8	6	8	4	4	6	4	4	4	4	4	4	4	5	5	4	7	4	6	4	4	4	7	10	6	4	4	5	9	4	4	6	4	4	4	6	6	6	5	7	5	5	10	4	7	7
477	10	4	10	10	10	4	5	4	9	10	10	4	4	4	7	4	6	6	4	5	5	6	7	7	4	5	9	6	4	7	6	7	7	8	10	4	4	9	10	4	6	5	4	6	6	8	5	9	5
478	6	4	10	5	4	4	5	4	10	4	5	4	4	4	4	4	6	6	4	6	4	4	5	10	4	6	10	4	4	4	6	4	5	5	6	4	6	4	6	6	6	5	4	6	6	6	8	6	7
479	8	4	8	10	4	5	5	4	8	6	9	4	4	7	5	4	8	5	4	5	5	6	7	7	4	5	5	6	4	4	5	9	4	7	6	6	4	6	6	6	6	5	6	5	5	4	4	4	4
480	5	6	5	10	6	6	6	4	4	6	6	5	4	6	4	4	6	5	4	7	10	4	5	7	4	7	5	6	4	5	6	4	5	7	5	5	4	9	4	4	4	6	6	6	6	5	5	9	5
481	6	5	8	10	8	5	10	4	4	10	8	5	4	9	5	4	8	5	4	4	6	6	6	5	4	4	6	5	4	5	5	5	4	8	6	6	4	6	6	5	6	5	5	5	5	5	9	6	4
482	5	6	6	6	5	9	9	4	4	9	10	5	4	5	5	4	6	6	4	5	5	4	5	9	4	5	5	9	4	5	6	5	5	5	7	5	4	10	6	5	4	5	8	6	6	5	5	6	5
483	8	4	8	10	8	4	9	4	4	8	10	5	4	9	4	4	8	4	4	10	10	6	9	9	4	10	8	9	4	4	4	5	4	6	8	7	4	7	10	5	6	4	8	4	4	5	9	4	8
484	5	8	10	8	6	8	8	4	4	8	9	5	4	5	5	4	6	6	4	5	5	4	5	4	4	5	5	8	4	5	6	5	5	8	8	6	4	8	5	5	4	4	5	6	6	5	5	6	4
485	9	4	9	5	10	4	4	4	4	9	10	5	4	9	5	4	8	4	4	10	6	6	4	5	4	10	7	4	4	5	4	5	4	5	4	4	5	5	10	9	6	5	5	4	4	9	9	5	4
486	4	8	10	10	8	8	7	4	4	7	5	4	4	8	5	4	5	5	4	4	10	6	4	4	4	4	8	8	4	4	5	4	5	8	7	6	4	6	6	4	6	5	8	5	5	4	7	10	8
487	6	5	6	5	8	5	10	4	4	6	5	5	4	4	5	4	6	6	4	10	6	4	8	9	4	10	9	5	4	5	6	5	4	5	6	9	4	10	6	8	4	5	5	6	6	4	8	4	4
488	10	4	10	10	4	4	8	4	4	10	10	5	4	6	5	4	8	4	4	5	6	6	8	4	4	5	6	4	4	5	4	5	4	8	8	4	4	8	6	5	6	4	8	4	4	5	6	10	4
489	7	4	10	5	4	4	4	4	4	4	7	6	4	5	5	4	6	6	4	8	5	4	4	4	4	8	7	4	4	4	6	6	4	7	4	5	5	4	9	4	4	5	4	6	6	7	5	5	4
490	4	4	6	9	6	4	10	4	4	6	8	4	4	10	6	4	8	4	4	6	5	4	4	6	4	4	6	4	4	4	4	6	5	6	6	4	10	5	6	4	6	5	4	4	4	4	4	4	6
491	4	4	5	8	9	4	5	4	6	10	5	4	4	4	4	4	6	6	4	8	5	4	4	4	4	6	6	5	4	4	6	9	8	6	6	4	4	5	4	4	6	5	4	6	6	4	4	4	4
492	6	4	6	10	6	4	10	4	6	6	8	4	4	4	4	4	8	4	4	9	4	4	4	6	4	4	6	10	8	4	4	6	9	6	6	4	4	4	8	4	6	5	4	4	4	4	4	4	5
493	4	4	5	10	9	4	5	4	10	8	8	4	4	4	6	4	6	6	4	4	6	4	5	6	4	5	7	4	5	4	6	9	4	8	10	4	5	6	5	4	9	4	4	6	6	4	4	6	4
494	5	5	8	5	5	4	10	4	5	8	8	4	4	6	6	4	7	6	4	9	5	4	4	6	4	5	6	5	7	4	6	5	8	4	5	5	4	5	4	4	5	5	4	6	6	4	4	6	5
495	9	4	7	8	9	4	6	4	10	8	8	4	4	9	10	4	7	4	4	9	8	4	4	10	4	7	10	4	4	4	4	6	4	6	10	5	4	8	7	4	6	4	4	4	4	4	4	10	4
496	4	4	10	5	9	4	9	4	4	10	5	4	4	4	5	4	6	6	4	9	8	4	8	8	4	10	6	5	7	4	6	4	6	8	7	5	8	8	7	4	6	5	4	6	6	4	4	6	6
497	8	4	8	8	8	4	10	4	9	8	8	4	4	6	6	4	8	6	4	9	8	4	4	9	4	10	10	4	4	4	6	6	4	8	8	6	4	8	8	4	6	4	4	6	6	4	4	4	4
498	4	7	6	10	9	4	4	4	10	10	7	4	4	4	9	4	8	4	4	9	6	4	4	4	4	4	10	5	6	4	4	4	5	6	5	6	10	6	6	4	5	5	4	4	4	4	10	6	7
499	5	4	9	5	5	4	8	4	4	8	8	4	4	4	4	4	6	6	4	4	6	4	7	4	4	4	4	8	4	5	6	6	5	7	7	4	7	6	5	4	4	6	4	6	6	4	4	7	4
500	9	5	9	9	8	10	8	4	6	6	10	5	4	5	6	4	7	4	4	8	6	6	9	6	4	4	6	6	4	9	4	6	4	6	6	4	6	6	6	4	7	4	4	4	4	4	6	9	6
501	4	5	5	8	4	7	10	4	10	7	7	4	4	4	7	8	6	6	4	8	8	4	5	10	4	5	7	7	4	8	6	4	7	4	10	5	9	5	7	5	7	5	4	6	6	8	5	4	4
502	8	5	10	10	4	5	7	4	5	7	10	5	4	5	4	4	6	6	4	8	5	6	10	10	4	5	10	6	4	10	6	5	4	7	7	8	5	5	7	5	7	5	4	6	4	5	4	8	8
503	6	10	6	10	4	5	5	4	10	10	5	5	4	4	7	4	8	6	4	7	5	4	5	7	4	6	4	4	4	4	6	5	7	5	5	5	9	5	7	5	7	6	4	6	6	5	6	4	4
504	9	5	10	5	4	7	10	4	4	6	10	4	4	5	5	4	7	5	4	4	6	6	10	4	4	10	7	6	4	5	5	4	5	6	7	7	9	6	7	7	7	5	4	5	5	7	4	8	4
505	5	5	5	10	4	10	10	4	6	10	10	5	4	5	7	4	6	6	4	8	5	6	5	7	4	10	7	6	4	8	6	6	4	8	5	8	9	5	7	5	4	4	4	6	6	5	4	5	7
506	10	5	7	10	4	5	10	4	10	7	4	5	4	7	4	4	6	6	4	4	5	9	10	4	4	10	10	9	4	10	6	5	4	4	8	8	9	5	7	7	7	5	9	6	6	7	6	8	4
507	7	4	10	10	6	7	4	4	6	10	4	5	4	4	6	4	8	6	4	8	4	6	4	9	4	4	6	6	4	7	6	5	4	7	4	4	7	4	7	7	7	4	4	6	6	7	6	7	4
508	4	5	5	4	10	5	7	4	10	7	7	5	4	4	9	4	6	6	4	7	6	4	4	7	4	4	10	4	4	4	6	5	4	7	9	6	9	6	7	6	7	5	4	6	4	6	6	9	7
509	5	6	5	8	6	9	8	4	5	8	9	5	4	5	8	4	8	4	4	5	6	6	6	5	4	4	4	6	4	9	4	5	4	6	5	8	7	6	8	5	9	4	4	4	4	5	4	5	4
510	6	8	6	5	9	4	5	4	6	6	10	5	4	5	6	4	6	6	4	9	8	4	10	9	4	4	5	4	5	5	6	5	4	5	6	5	4	8	5	4	4	5	4	6	6	4	5	5	5
511	4	5	10	6	6	6	8	4	6	10	8	6	4	4	4	4	8	4	4	4	6	6	4	9	4	4	7	6	10	9	4	6	5	5	10	8	9	6	10	4	6	6	8	4	4	4	6	9	7
512	8	7	8	8	10	4	8	4	10	8	10	10	4	5	5	5	6	6	4	8	5	4	9	9	4	5	5	4	4	9	6	4	5	5	8	8	4	5	8	8	4	5	4	6	6	8	8	9	4
513	4	5	10	10	6	8	6	4	4	8	4	4	4	5	9	4	8	4	4	5	8	6	9	4	4	5	4	6	8	9	4	8	4	4	8	8	9	8	8	4	6	4	9	4	4	4	8	9	4
514	6	7	6	5	10	8	9	4	6	8	9	4	4	5	4	4	6	6	4	9	6	4	9	9	4	9	6	4	9	9	6	9	4	5	6	8	9	6	6	8	4	5	4	6	6	8	8	6	8
515	4	5	10	10	6	4	7	4	10	10	7	4	4	5	8	4	8	4	4	8	5	6	4	8	4	8	7	6	4	4	4	6	4	4	10	7	6	5	10	4	6	4	9	4	4	4	4	9	4
516	8	7	8	5	10	8	5	4	9	8	10	4	4	5	4	4	6	6	4	4	8	4	8	8	4	4	5	4	8	9	6	8	10	5	8	8	9	8	8	9	4	5	4	6	6	9	5	9	8
517	4	5	10	10	4	4	9	4	4	10	7	4	4	5	8	4	6	6	4	8	5	6	4	8	4	8	7	6	4	8	6	4	4	6	7	7	4	5	8	4	6	6	9	6	6	4	8	9	4
518	8	5	8	8	4	5	5	4	6	8	8	4	4	5	4	4	6	6	4	8	8	4	8	8	4	8	5	5	8	8	6	9	4	5	6	8	10	8	8	4	4	5	4	6	6	4	8	10	8
519	4	7	10	6	4	4	9	4	10	7	10	6	4	6	5	6	8	5	6	6	6	4	6	6	4	6	7	4	4	5	5	4	6	6	10	6	4	6	6	4	4	6	4	5	5	4	10	5	4
520	5	4	5	10	6	5	6	4	6	7	7	8	4	5	5	4	6	5	6	6	4	6	5	4	4	4	4	6	4	6	6	6	6	6	4	5	9	4	8	4	6	4	8	6	6	4	4	9	5
521	6	9	9	9	6	10	6	4	6	6	10	9	4	8	5	8	6	6	6	8	5	6	10	5	4	6	6	6	4	6	6	6	6	6	8	6	5	5	9	4	6	6	8	6	6	4	4	9	7
522	6	4	10	10	9	10	8	4	10	6	6	4	4	10	5	4	6	6	6	8	4	9	4	9	4	4	7	7	4	6	6	9	4	4	6	10	9	4	6	4	4	4	6	6	6	4	6	6	4
523	9	4	6	4	9	7	6	4	4	9	10	8	4	8	5	8	8	4	4	5	7	6	5	5	4	8	10	6	5	6	4	4	8	6	10	5	4	7	5	4	6	6	4	4	4	4	4	5	7
524	4	4	10	8	4	5	5	4	4	8	5	8	4	4	5	8	5	5	6	8	5	4	4	10	4	8	6	4	10	5	5	6	8	5	6	10	9	5	10	4	4	5	8	5	5	4	6	9	5
525	5	4	5	10	6	5	6	4	6	10	10	6	4	6	5	6	6	6	6	4	4	7	8	8	4	6	6	6	10	6	6	6	6	6	6	4	6	4	5	4	6	6	6	6	6	4	4	4	4
526	9	4	6	6	9	10	9	6	10	10	6	6	4	9	5	6	8	4	10	8	7	6	4	8	4	6	10	9	9	6	4	9	6	6	10	8	5	7	10	4	6	6	4	4	4	4	5	10	7
527	8	4	10	10	4	10	8	4	4	8	10	10	4	4	5	4	6	6	4	8	4	4	6	8	4	6	5	4	8	6	6	4	6	6	4	8	4	4	8	4	4	6	4	6	6	4	4	4	6
528	4	4	6	4	5	5	9	4	4	10	5	4	4	8	5	4	8	4	7	7	5	7	8	4	4	4	10	6	4	4	4	6	4	4	10	7	9	5	10	4	7	4	8	4	4	4	7	7	7
529	4	4	10	5	6	4	10	4	5	5	9	4	4	4	6	4	6	6	4	6	4	4	5	5	4	4	5	4	9	4	6	5	4	6	4	5	4	4	9	4	4	6	5	6	6	4	4	5	6
530	4	5	4	9	10	7	7	4	8	9	4	4	8	5	5	6	8	6	4	9	6	6	6	7	5	5	10	5	6	5	6	4	5	5	4	5	6	6	4	4	6	5	4	6	6	4	6	7	6
531	6	5	6	4	9	4	10	7	10	7	5	4	5	4	9	4	5	5	4	9	6	6	5	4	5	5	10	4	9	5	5	4	4	7	4	5	5	6	4	8	9	4	4	5	5	8	4	7	4
532	10	5	10	10	9	5	5	10	9	9	8	4	9	5	9	4	6	6	4	4	5	9	8	7	5	7	5	5	7	8	6	4	9	8	4	7	7	5	4	4	7	5	4	6	6	4	6	6	6
533	6	5	6	4	9	9	9	4	10	9	10	4	9	4	9	4	6	6	4	9	8	4	4	4	5	6	10	9	4	4	6	5	4	4	4	4	9	8	4	6	4	4	5	6	6	6	4	4	5
534	6	5	10	8	8	8	8	9	6	9	6	4	8	5	8	4	6	6	4	4	5	8	8	7	5	6	8	8	9	8	6	4	4	7	4	7	9	5	4	4	8	5	4	6	7	4	6	10	6
535	6	5	6	4	10	9	5	4	9	4	8	4	10	5	6	4	8	5	4	9	8	4	4	4	5	6	5	9	4	4	5	8	4	4	4	4	4	8	6	6	4	4	8	5	5	6	6	4	6
536	10	5	10	9	9	9	9	9	10	7	10	4	9	5	9	4	6	6	4	4	5	8	8	7	5	6	10	9	8	8	6	4	7	8	4	7	6	5	4	6	8	4	4	6	6	6	7	10	4
537	6	5	6	9	10	9	9	9	10	9	10	4	10	5	10	6	6	6	4	9	5	6	6	4	5	7	10	9	6	6	6	4	4	6	4	4	6	5	4	6	6	5	4	6	6	6	6	6	6
538	7	5	7	5	10	9	9	4	9	4	7	4	10	5	5	5	6	6	4	4	5	8	5	6	5	7	6	9	6	7	6	8	4	8	4	6	6	5	4	8	6	6	8	6	6	8	9	6	4
539	4	5	4	8	8	4	4	5	10	4	10	4	8	5	4	4	8	4	5	4	5	5	6	4	7	6	9	4	5	6	4	4	4	5	4	4	5	5	4	4	5	5	4	4	4	4	6	5	5
540	10	5	5	5	10	5	6	9	4	6	6	4	10	5	5	7	6	5	5	6	5	7	5	5	5	5	5	6	4	5	6	4	5	5	6	4	5	5	5	5	4	5	4	6	6	5	4	5	5
541	4	4	6	10	4	10	5	5	6	9	10	4	4	6	10	4	6	6	8	6	10	5	6	6	8	9	10	9	4	6	6	4	5	8	8	4	10	7	6	6	6	6	4	6	6	6	6	6	7
542	6	5	10	10	7	5	5	9	10	6	8	4	7	5	4	4	6	6	4	6	5	7	5	10	8	4	6	5	5	5	6	4	5	7	6	4	7	5	6	6	4	5	7	6	6	6	7	6	7
543	10	5	10	5	10	10	6	7	6	10	10	4	10	6	6	5	6	6	6	6	10	4	9	6	7	5	6	8	5	9	6	8	5	6	8	4	6	7	6	6	6	6	4	6	6	6	8	6	6
544	5	5	7	10	10	5	10	5	7	10	8	4	10	5	10	5	4	4	4	6	5	5	9	10	8	9	10	5	5	9	4	4	9	8	5	4	10	5	4	6	4	5	4	4	4	6	5	4	4
545	10	5	10	4	9	10	10	7	7	10	10	4	9	4	9	4	6	6	8	6	6	7	4	8	4	4	9	4	4	4	6	4	4	8	8	4	9	4	6	6	6	4	4	6	6	6	4	6	7
546	10	10	10	7	10	7	7	7	10	7	7	4	10	5	4	7	4	4	4	6	10	7	8	8	7	7	5	6	5	6	4	4	6	6	5	4	8	7	6	4	8	5	10	4	4	4	6	6	6
547	6	4	4	10	6	4	10	4	6	10	10	4	6	6	5	5	6	6	6	6	4	5	9	6	4	9	10	5	10	9	6	8	9	8	8	4	6	4	6	6	6	5	8	6	6	6	8	6	6
548	10	5	10	5	10	10	5	7	7	10	10	4	10	5	9	4	6	6	4	6	6	7	9	9	6	5	6	5	4	9	6	4	9	6	6	4	10	6	6	7	4	6	4	6	6	7	4	6	7
549	5	6	5	7	8	6	6	5	5	7	5	4	8	6	9	4	6	6	5	9	8	4	9	5	5	4	4	6	4	9	6	4	9	8	4	4	5	6	4	7	4	4	4	6	6	5	4	5	5
550	8	9	8	9	6	5	6	9	7	8	8	4	8	6	6	6	8	6	10	4	6	6	5	8	5	5	7	6	5	7	6	6	7	5	7	7	7	6	5	7	6	4	5	6	5	9	5	4	6
551	8	5	8	5	10	9	9	9	5	4	4	4	5	4	9	5	6	6	6	7	5	6	7	5	5	5	7	6	4	7	6	9	5	6	10	5	5	6	5	5	6	5	4	6	6	5	5	7	7
552	5	5	6	8	10	9	7	9	7	6	10	4	6	5	6	5	6	6	9	8	8	6	5	5	5	5	7	6	5	7	6	6	5	6	10	7	7	6	5	5	6	4	5	6	7	9	9	6	7
553	9	5	10	5	9	5	5	9	7	10	10	4	8	5	9	4	5	6	7	4	5	9	9	5	5	5	5	6	5	5	6	9	9	6	8	5	7	6	5	5	6	5	4	5	6	5	7	10	5
554	6	4	8	10	6	9	7	9	10	8	8	4	4	5	6	5	6	6	6	8	5	6	8	4	4	4	7	6	5	7	6	6	5	8	8	7	6	6	5	7	6	5	4	6	6	6	6	6	7
555	8	5	5	10	10	9	7	9	10	7	10	4	6	5	8	4	6	6	7	4	5	6	5	5	8	5	7	6	5	5	6	9	4	6	5	10	5	6	4	5	6	4	5	6	6	5	5	5	5
556	6	5	10	5	10	5	9	5	6	7	7	4	8	5	6	7	6	6	10	9	8	9	7	5	8	5	7	9	4	7	6	6	7	8	10	5	10	9	5	6	5	5	4	6	6	6	6	10	7
557	10	5	10	7	10	9	7	9	10	10	8	4	9	5	7	4	4	4	10	4	5	6	4	5	5	5	7	6	5	7	4	9	4	7	10	6	6	7	5	7	6	5	5	4	4	7	6	6	6
558	6	5	7	5	5	5	7	5	5	7	10	4	5	5	5	4	6	6	5	6	5	5	7	10	7	5	7	5	4	7	6	6	10	5	7	10	5	7	4	5	5	5	4	6	6	10	6	10	6
559	4	5	4	9	6	10	10	6	8	4	4	9	6	5	5	4	7	5	5	4	5	7	4	5	4	5	4	9	5	4	5	8	4	6	4	6	9	6	5	4	9	5	5	5	5	4	9	5	5
560	8	5	4	4	10	10	10	4	8	6	5	9	5	5	6	4	6	4	10	5	5	6	6	9	4	6	5	6	4	9	6	6	5	5	5	5	5	5	6	8	6	5	4	6	6	6	5	5	4
561	5	7	6	5	6	5	5	4	5	6	6	6	6	6	6	5	6	5	6	5	5	6	5	6	4	5	6	6	5	5	6	6	5	5	7	9	6	5	6	5	6	5	5	6	7	6	10	6	5
562	9	7	10	10	8	10	10	4	8	9	6	9	9	7	10	8	6	6	10	5	5	9	10	10	4	5	6	6	5	5	6	10	5	5	6	8	10	5	6	6	9	6	5	6	6	6	6	6	6
563	6	7	7	10	6	5	5	6	6	6	9	6	6	10	6	6	6	6	6	5	5	6	6	6	4	5	10	6	5	10	6	6	6	6	9	6	6	5	6	4	6	6	5	6	6	4	4	6	4
564	6	7	10	8	6	10	5	4	8	7	10	8	6	5	10	8	6	6	6	5	5	8	6	10	4	5	8	8	5	5	6	6	5	5	10	10	6	5	7	6	8	6	4	6	6	6	9	9	6
565	9	6	6	10	10	6	6	4	4	10	10	6	10	10	10	4	6	6	6	5	5	6	6	6	4	5	6	6	4	6	6	9	6	6	10	6	6	5	4	10	6	4	4	6	6	6	6	4	4
566	5	9	10	4	6	4	10	4	8	5	8	6	6	8	8	8	5	5	6	5	4	6	5	10	4	5	10	6	5	10	5	8	8	4	5	8	8	4	7	8	6	6	6	5	5	10	10	4	5
567	9	5	8	6	10	9	10	4	4	7	9	8	10	10	8	4	6	6	8	5	5	8	10	8	4	5	10	8	5	6	6	8	6	6	10	8	8	5	7	10	8	6	4	6	6	10	8	6	4
568	7	5	10	10	6	5	9	4	8	10	10	8	8	7	8	6	6	6	8	6	5	8	5	8	4	6	9	8	10	6	6	8	6	6	9	8	8	5	7	9	8	4	6	6	6	9	8	8	7
569	10	5	5	4	9	5	5	4	4	5	10	8	9	10	4	4	6	6	4	9	5	8	6	4	4	4	5	4	4	10	6	6	4	4	5	4	4	5	5	5	4	6	4	6	6	5	5	4	4
570	10	5	7	6	7	10	5	4	6	8	5	6	6	9	6	4	8	6	4	4	5	6	10	7	4	5	7	6	4	6	6	4	5	6	7	4	6	5	5	7	5	4	6	6	6	9	5	5	5
571	9	5	10	10	9	7	5	4	10	6	9	6	6	8	6	8	8	5	4	5	7	6	4	9	4	7	5	5	4	4	5	10	6	7	7	4	4	7	6	8	6	5	7	5	5	8	4	6	4
572	6	5	6	6	5	5	5	4	6	9	5	9	10	6	9	6	6	6	4	5	5	9	6	6	4	6	8	4	4	6	6	4	6	7	6	4	6	5	6	4	4	4	4	6	6	6	6	6	6
573	10	4	6	10	9	7	5	4	10	9	10	6	6	10	6	4	8	5	4	5	6	6	10	9	4	6	8	7	6	7	5	6	6	6	7	4	7	6	6	8	6	4	6	5	5	8	8	6	4
574	9	5	5	5	5	5	5	4	10	4	5	9	10	9	8	4	6	6	4	4	5	9	5	5	4	9	8	4	4	4	6	10	9	5	5	4	9	5	4	9	5	4	4	6	6	9	4	4	6
575	6	4	10	10	9	7	10	4	6	6	8	6	6	5	6	4	8	6	6	8	5	6	10	6	4	10	6	4	6	10	6	10	6	6	6	4	6	5	6	5	8	4	8	6	6	5	10	6	4
576	9	5	6	7	5	5	8	4	4	9	8	6	10	4	9	5	6	6	4	5	5	6	7	8	4	7	8	6	6	4	6	10	6	8	5	4	4	5	10	9	5	4	5	6	6	9	6	6	6
577	6	5	10	5	6	7	8	4	7	7	10	8	7	6	7	5	6	6	6	5	5	7	6	6	4	6	7	5	6	6	6	7	6	6	8	4	6	5	4	6	8	5	6	6	6	6	6	7	4
578	5	5	5	8	9	5	8	8	10	8	8	9	10	5	9	8	6	6	10	5	6	9	8	9	4	5	8	4	10	8	6	10	9	8	5	4	5	6	8	4	8	4	8	6	6	4	4	8	6
579	8	6	5	4	8	6	4	4	4	10	10	7	4	6	4	4	6	6	4	5	6	7	6	4	4	6	7	4	4	4	6	4	4	6	7	5	5	6	5	4	4	4	4	6	6	6	5	5	5
580	7	10	8	8	7	7	5	6	6	6	7	7	6	9	5	6	8	6	5	5	5	5	9	8	4	4	4	5	4	8	6	6	5	5	5	10	4	9	6	7	6	5	8	6	6	7	4	5	6
581	4	5	10	5	4	5	5	5	8	10	10	8	5	4	5	8	6	6	5	5	6	8	4	4	4	7	7	5	4	7	6	9	4	7	4	4	6	9	4	6	6	5	4	6	6	6	4	5	5
582	6	4	6	10	6	10	5	6	8	10	5	4	6	6	5	8	8	6	10	4	6	4	4	8	4	4	4	10	4	4	6	6	8	4	6	8	4	6	7	7	6	4	10	6	6	7	6	4	4
583	4	6	6	8	10	6	10	6	10	8	8	5	6	9	10	8	6	6	4	5	6	5	4	9	4	5	4	4	4	8	6	9	8	7	4	4	4	9	4	7	6	5	8	6	6	7	4	10	6
584	8	4	10	4	8	10	6	6	8	6	10	4	10	8	6	8	5	5	10	5	10	4	8	10	4	5	4	4	4	8	5	4	8	4	8	10	10	8	6	8	6	4	8	5	5	8	8	10	4
585	7	6	6	8	7	6	4	6	7	10	8	5	7	7	10	5	6	6	7	5	6	5	4	10	4	4	4	5	4	4	6	5	5	7	4	4	4	6	4	7	6	5	4	6	6	7	7	4	7
586	8	5	10	10	8	4	6	8	6	10	10	5	8	8	8	8	6	6	8	5	10	5	4	8	4	4	4	4	4	8	6	6	8	4	8	6	4	8	6	8	6	4	10	6	6	8	4	6	6
587	4	7	5	5	4	6	5	6	10	10	8	8	4	4	10	5	6	6	4	5	7	8	8	8	4	5	5	5	4	8	6	9	5	5	4	8	4	8	4	4	6	5	4	6	6	4	4	10	7
588	5	5	6	10	6	5	8	6	10	4	10	5	6	7	7	7	8	6	4	5	5	5	4	7	4	5	8	4	4	4	6	9	7	6	8	7	4	8	5	6	6	5	10	6	6	6	6	8	6
589	9	6	10	5	9	6	4	9	4	7	8	7	9	4	5	4	6	6	4	9	6	7	4	4	4	9	4	4	4	4	6	4	4	8	7	4	4	8	7	8	4	4	4	6	6	8	4	4	4
590	9	9	10	8	9	10	6	4	6	6	7	6	9	5	6	7	8	5	6	7	10	6	4	7	4	4	6	4	4	5	5	6	5	6	7	4	4	6	9	9	5	5	4	5	5	9	4	9	5
591	6	5	6	5	4	5	10	4	10	9	10	6	6	5	10	6	6	6	4	5	5	6	4	4	4	5	4	5	4	4	6	4	10	7	5	4	4	4	4	4	6	5	4	6	6	4	4	4	7
592	9	5	10	10	8	7	5	4	4	4	8	9	10	5	4	7	4	4	6	9	10	6	4	7	4	5	6	7	4	4	4	4	4	6	9	4	4	6	9	9	4	4	4	4	4	9	4	9	4
593	4	7	6	10	4	7	10	4	4	7	7	8	4	4	9	4	6	6	4	9	6	8	4	7	4	6	4	7	4	5	6	4	10	5	5	4	4	4	7	4	5	5	4	6	6	4	4	4	6
594	7	5	10	10	8	7	10	4	4	9	10	4	6	5	4	4	8	6	6	7	5	6	5	4	4	5	9	7	4	4	6	4	5	8	9	4	4	9	4	9	6	5	4	6	6	9	4	9	4
595	7	7	7	8	4	7	7	4	4	4	7	6	6	5	6	7	8	6	4	9	5	6	9	7	4	7	6	7	4	4	6	4	9	6	7	5	7	5	9	9	6	4	4	6	6	9	4	5	7
596	4	10	10	5	7	7	10	4	4	6	5	9	4	5	6	4	8	6	6	5	10	6	9	4	4	10	4	5	4	4	6	4	5	6	9	5	4	9	4	4	6	5	4	6	6	4	4	9	4
597	6	6	6	10	4	6	7	4	4	9	8	6	6	5	9	6	8	6	4	9	6	6	9	7	4	7	6	7	4	4	6	4	10	6	7	4	6	7	9	9	6	4	4	6	6	9	4	9	7
598	9	10	10	5	7	7	7	4	4	4	8	9	10	5	5	4	5	5	6	7	10	6	7	4	4	8	6	7	4	4	5	4	7	6	5	4	4	10	4	4	6	5	4	5	5	4	7	7	7
599	4	6	6	7	4	6	4	4	4	4	10	4	4	6	7	4	6	6	4	7	6	4	4	6	4	4	4	4	4	4	6	4	4	4	10	4	4	6	6	4	4	4	4	6	6	4	4	6	6
600	6	6	5	4	8	6	6	4	6	8	8	6	4	5	6	4	8	4	4	6	6	6	6	6	4	8	5	4	4	6	4	4	6	7	6	4	4	4	6	4	6	5	4	4	4	4	4	8	4
601	4	10	6	7	4	10	10	4	4	7	10	6	4	4	10	6	6	6	6	8	6	4	6	10	4	8	7	4	4	4	6	4	4	4	4	4	6	5	4	4	4	5	4	6	6	4	4	7	6
602	6	6	10	4	8	6	5	4	8	4	8	6	4	5	8	6	6	6	4	8	6	6	4	8	4	8	6	4	4	6	6	4	6	7	10	4	4	4	8	4	6	4	4	6	4	7	4	4	6
603	4	10	4	7	4	10	7	4	4	6	7	4	4	5	5	4	4	4	4	7	4	6	7	7	4	7	7	4	4	6	4	4	6	7	4	4	4	5	5	4	6	5	4	4	4	4	4	9	4
604	7	6	10	7	8	10	10	4	8	7	8	6	4	6	8	4	6	6	4	8	6	6	4	4	4	8	7	4	4	4	6	4	6	6	8	4	4	4	8	4	6	5	4	6	6	4	4	7	6
605	7	10	10	4	4	6	5	4	4	9	10	6	4	5	8	6	8	4	6	8	6	6	4	8	4	8	10	4	4	6	4	4	6	4	6	4	4	5	6	4	6	5	4	4	4	7	4	4	4
606	10	6	10	7	7	6	10	4	8	10	7	4	4	6	8	4	6	6	4	8	6	4	6	8	4	8	10	4	4	10	6	4	4	7	4	4	4	10	4	4	4	5	4	6	6	4	4	9	6
607	4	6	6	4	4	7	5	4	4	6	10	6	4	5	6	4	8	4	4	6	6	6	4	6	4	6	5	4	4	6	4	4	7	4	10	4	4	7	8	4	6	6	4	4	4	4	4	8	4
608	10	10	10	7	7	10	10	4	8	10	7	4	4	6	8	4	6	6	4	8	6	4	8	8	4	8	10	4	4	10	6	4	4	5	4	4	4	4	4	4	4	4	4	6	6	7	4	7	7
609	4	5	5	4	4	9	5	4	5	5	10	8	4	9	8	4	6	6	4	5	5	4	4	8	4	5	5	7	4	5	7	4	4	7	4	4	4	5	5	4	4	4	4	6	7	4	6	4	4
610	4	4	8	5	7	9	5	4	7	7	5	6	5	9	6	7	6	6	4	5	9	6	9	4	4	5	7	6	4	6	5	4	9	5	7	5	9	6	7	4	6	4	4	6	6	4	4	10	5
611	7	4	7	8	4	5	5	4	4	5	10	9	8	7	9	4	8	6	4	5	4	6	7	9	4	7	10	6	4	4	6	4	9	5	4	10	4	6	7	4	6	5	4	6	6	4	6	6	6
612	4	4	4	10	7	5	5	4	6	8	5	6	7	4	6	4	6	6	4	5	5	6	7	4	4	5	6	6	4	6	6	4	6	8	5	4	7	6	5	4	6	4	4	6	6	4	5	7	7
613	6	5	10	5	6	5	5	4	9	10	10	9	6	6	9	6	7	6	6	5	5	6	6	6	4	10	10	6	4	6	6	4	6	5	9	6	6	6	10	4	6	5	4	6	6	4	4	4	4
614	5	5	6	10	7	7	5	4	4	10	5	9	7	5	5	4	6	6	4	4	4	4	9	10	4	5	5	4	4	5	6	4	4	7	6	4	5	4	5	5	4	4	4	6	6	5	6	10	7
615	8	5	10	5	8	9	4	4	4	5	10	6	8	8	8	7	6	6	7	5	4	6	6	7	4	10	10	6	4	7	6	4	10	4	9	7	8	6	10	7	6	5	4	6	6	8	4	4	4
616	8	5	4	10	8	10	5	4	4	10	5	9	8	10	8	6	6	6	6	5	8	6	5	10	4	8	4	6	4	8	6	4	5	8	8	10	4	6	10	4	6	6	4	6	6	6	6	10	7
617	6	5	10	4	10	10	5	4	4	10	10	6	10	7	4	6	8	5	6	4	4	6	9	9	4	5	8	6	4	7	5	4	4	8	4	6	9	6	10	7	6	4	4	5	5	7	4	9	4
618	6	5	7	10	6	4	5	4	4	10	5	9	6	7	6	4	6	6	4	5	8	6	7	7	4	8	6	6	4	7	6	4	9	5	9	10	4	6	9	7	6	4	4	6	6	7	6	6	6
619	4	6	10	4	8	4	6	4	4	6	9	4	8	4	4	4	8	6	4	5	6	4	4	4	4	5	8	4	4	4	6	4	4	7	4	4	4	4	4	4	4	4	4	6	6	4	9	8	6
620	8	5	5	6	8	6	10	4	6	6	8	4	6	5	5	4	8	5	4	5	5	4	8	6	4	5	6	6	4	4	5	4	8	8	6	9	4	5	6	5	6	5	4	5	5	5	6	6	6
621	5	7	10	10	4	7	10	4	10	10	10	4	5	5	5	4	6	6	4	5	5	4	5	10	4	5	6	9	4	6	6	4	6	5	10	7	4	5	10	5	6	6	4	6	6	5	9	8	8
622	9	10	10	10	7	7	8	4	4	9	5	4	8	5	5	6	6	6	6	5	6	4	4	6	4	5	6	5	4	6	6	4	6	8	4	7	6	6	9	5	6	4	4	6	6	5	5	8	4
623	9	5	5	4	4	4	10	4	6	6	7	5	4	5	5	4	8	5	4	5	8	4	7	7	4	5	6	6	4	7	5	4	7	7	5	5	4	8	5	9	6	6	4	5	5	5	5	5	8
624	9	8	10	6	8	5	6	4	4	10	8	4	6	5	5	4	6	6	4	4	8	4	4	6	4	4	6	8	4	4	6	4	4	5	9	9	4	5	10	9	6	6	4	6	6	4	9	8	4
625	4	8	8	10	4	7	10	4	8	7	5	4	10	6	5	4	6	6	4	5	8	4	4	10	4	5	8	8	4	4	6	4	6	7	8	8	4	8	7	4	6	4	4	6	6	4	4	4	4
626	5	10	10	4	7	7	7	4	4	10	5	4	5	10	5	4	6	6	4	5	10	4	6	6	4	5	5	9	4	6	6	4	6	8	5	7	4	7	5	5	6	6	4	6	6	5	7	7	8
627	8	10	10	6	6	6	6	4	9	6	8	4	10	8	4	4	8	4	4	5	10	4	4	10	4	5	7	6	4	4	4	4	4	8	9	9	4	6	10	5	4	6	4	4	4	5	9	8	4
628	5	5	5	10	4	10	7	4	5	10	10	5	7	5	5	4	6	6	4	5	5	4	7	4	4	5	5	7	4	4	6	4	7	5	5	5	4	5	5	5	6	4	4	6	6	5	5	4	4
629	9	7	9	4	5	7	10	4	5	9	5	5	4	9	6	4	7	6	4	5	8	7	4	5	4	5	7	9	4	5	6	5	4	7	7	5	4	8	5	5	4	4	5	6	6	5	9	4	4
630	5	4	6	6	8	6	6	4	7	6	8	5	8	4	8	7	6	6	8	9	8	8	5	7	4	5	6	5	4	4	6	10	7	8	7	10	7	6	8	5	6	4	6	6	6	5	4	10	6
631	6	4	10	6	5	9	10	4	7	7	5	5	4	7	5	7	6	6	7	7	8	8	10	7	4	9	7	4	4	8	6	8	4	8	4	8	4	8	8	5	8	4	4	6	6	5	7	4	8
632	10	4	10	9	8	8	5	4	7	10	8	5	8	7	8	7	6	6	7	8	8	6	8	7	4	8	10	5	4	4	6	4	5	8	6	7	7	8	6	5	6	5	6	6	6	10	5	7	4
633	8	4	8	4	5	5	7	4	7	7	10	5	4	7	5	7	6	6	4	8	10	9	8	7	4	5	7	4	4	6	6	7	10	6	7	4	4	5	8	5	6	4	10	6	6	5	4	7	6
634	6	5	6	8	8	10	8	4	4	6	5	4	4	7	7	4	6	6	4	8	6	7	8	7	4	5	7	5	4	9	6	7	8	7	7	5	4	6	6	5	5	5	4	6	6	5	6	7	4
635	7	4	10	10	7	7	10	4	7	10	8	5	6	7	6	7	6	6	7	7	6	7	5	6	4	6	7	4	4	4	6	7	6	8	6	10	9	6	7	10	7	5	7	6	6	8	9	6	5
636	5	4	10	10	9	5	10	4	5	10	9	5	4	5	8	7	6	6	7	9	8	7	8	9	4	10	8	5	4	6	6	7	5	6	4	7	4	8	6	5	7	5	4	6	6	5	5	4	4
637	10	8	10	10	5	8	8	4	7	8	5	5	4	8	5	7	4	4	9	8	8	6	4	9	4	5	6	8	4	4	4	4	10	8	6	4	9	8	6	9	6	4	6	4	4	9	10	10	8
638	7	5	7	5	8	8	10	4	10	7	8	5	8	7	8	6	6	6	6	8	6	6	8	7	4	8	7	5	4	8	6	9	5	8	7	7	4	6	7	4	6	5	4	6	6	4	4	9	4
639	4	4	10	7	7	5	5	4	4	7	10	7	4	4	5	4	6	6	4	4	7	7	5	4	4	5	9	4	5	5	6	5	6	5	5	5	4	7	4	4	4	4	5	6	6	4	4	5	4
640	7	5	7	6	10	5	9	4	6	6	7	4	4	5	5	4	4	4	4	5	5	4	9	5	5	5	5	4	5	5	4	10	5	4	5	10	5	5	4	4	9	5	5	4	5	4	4	4	5
641	9	5	10	8	10	7	10	5	10	10	4	4	4	5	4	4	6	6	4	5	8	4	7	4	5	5	7	6	4	4	6	4	6	5	4	6	4	8	4	4	6	5	4	6	6	4	10	4	6
642	5	5	10	5	4	10	10	4	4	10	4	7	4	5	4	4	6	6	4	9	10	4	7	6	5	9	6	4	5	5	6	4	7	5	4	4	4	5	4	4	6	5	5	6	6	4	4	4	7
643	9	5	5	5	4	5	5	7	7	5	10	4	4	5	4	4	4	4	4	5	5	4	9	4	5	5	7	5	6	8	4	10	4	5	4	7	10	5	4	4	7	6	4	4	4	4	7	4	7
644	4	4	6	6	4	5	10	4	4	10	7	4	4	5	7	4	6	6	4	4	5	4	7	6	4	7	6	7	5	7	6	4	7	7	4	7	4	7	4	4	6	5	4	6	6	4	4	4	4
645	7	5	10	10	4	7	5	5	7	10	10	4	4	5	4	4	6	6	4	5	5	4	5	4	5	5	7	5	6	4	6	10	5	5	4	10	10	5	4	4	4	5	4	6	6	4	4	4	8
646	4	5	4	6	10	5	10	9	10	10	10	4	4	5	5	4	8	4	4	5	5	4	7	6	5	5	6	7	5	8	4	10	5	4	4	7	4	5	4	4	7	5	4	4	4	4	4	4	4
647	4	5	7	10	4	5	7	4	4	7	7	4	4	5	4	4	6	6	4	5	5	4	9	4	8	5	10	7	6	4	6	4	4	5	4	5	7	5	4	4	7	6	4	6	6	4	4	4	8
648	9	5	9	5	7	9	10	7	8	9	10	4	4	5	6	4	8	6	4	5	5	4	8	6	5	5	6	7	10	6	6	4	6	4	4	10	4	5	4	4	7	6	4	6	6	4	4	4	7
649	4	4	10	6	4	4	4	4	10	6	4	4	4	4	4	4	6	6	4	5	5	4	4	4	5	5	8	4	4	4	6	4	4	4	4	4	4	4	4	4	4	6	4	6	6	4	4	4	4
650	10	4	10	4	8	4	5	6	10	4	6	4	4	5	8	4	8	4	4	5	5	6	5	4	5	5	10	4	4	4	4	9	5	7	6	4	4	7	4	4	5	4	4	4	4	4	4	4	6
651	4	4	6	5	9	4	10	8	4	6	8	4	4	5	8	4	6	6	4	6	5	6	4	4	5	4	10	8	4	4	6	4	6	4	8	4	4	5	6	4	8	6	4	6	6	4	4	4	5
652	10	5	10	5	8	4	5	4	8	4	10	5	4	10	8	4	6	4	4	10	5	6	8	4	5	5	6	5	4	4	4	8	8	5	4	4	4	5	4	4	5	4	5	6	4	6	4	4	4
653	4	9	10	9	8	4	10	6	4	6	8	4	4	4	8	4	6	6	4	10	5	6	4	4	5	10	6	5	4	4	6	4	6	6	5	4	4	5	6	4	5	6	4	6	6	4	4	4	5
654	6	4	6	10	8	4	9	4	8	4	10	4	4	4	8	4	8	6	4	6	4	4	6	4	4	6	9	6	4	4	6	6	6	6	10	4	4	4	4	4	8	4	4	6	6	4	4	4	7
655	4	5	10	10	5	4	4	6	4	6	4	4	4	4	5	4	8	6	4	10	6	6	4	6	5	6	6	5	4	4	6	4	6	5	5	4	4	6	6	4	5	6	4	6	6	4	4	4	6
656	5	5	5	6	9	4	6	6	4	4	10	4	4	4	6	4	4	4	4	10	5	6	6	4	5	10	6	5	4	4	4	4	6	6	10	4	4	5	4	4	5	6	4	4	4	4	4	4	4
657	10	5	10	10	5	4	10	9	6	6	10	4	4	4	6	4	7	6	4	6	8	6	6	4	5	4	6	8	4	4	6	6	6	7	4	4	10	8	6	4	8	4	4	6	6	4	4	4	7
658	4	5	10	5	9	4	8	5	4	5	8	4	4	4	7	4	6	6	4	10	5	5	4	6	5	8	10	8	4	4	6	6	5	7	5	4	4	5	5	4	5	6	4	6	6	5	4	5	4
659	4	5	4	8	4	4	4	5	6	7	6	4	4	6	6	4	6	6	4	6	5	5	6	4	5	4	6	4	4	4	6	6	5	6	10	5	5	5	7	4	4	5	4	6	6	7	4	5	6
660	6	4	6	6	8	4	7	8	10	6	6	4	4	9	7	4	8	4	4	5	6	4	4	8	7	4	7	4	4	5	4	4	4	6	4	5	4	6	4	4	7	6	4	4	4	4	4	6	4
661	6	4	6	10	4	4	6	6	4	10	6	4	4	4	4	4	6	6	4	5	6	6	7	7	6	5	7	4	4	5	6	6	4	4	9	5	4	6	8	4	6	4	4	6	6	4	4	6	7
662	6	4	6	6	8	4	8	8	6	6	6	4	4	6	4	4	8	6	4	4	10	9	4	9	4	4	6	4	4	4	6	4	4	6	6	4	4	4	6	4	4	6	4	6	6	4	4	6	4
663	4	5	10	10	5	4	5	5	10	10	4	4	4	5	6	5	8	6	4	5	4	8	5	4	6	4	5	4	4	5	6	7	5	5	7	5	4	4	4	4	8	6	4	6	6	4	4	4	7
664	9	6	9	6	7	4	9	9	6	9	5	7	4	6	7	6	6	6	4	9	6	5	7	7	4	5	7	4	4	6	6	7	6	6	4	6	10	6	5	4	7	4	6	6	6	4	4	5	4
665	6	4	6	10	4	4	9	4	10	4	6	4	4	10	10	4	6	6	4	5	8	9	8	8	6	8	6	4	4	6	6	4	6	6	6	4	4	8	6	4	4	6	4	6	6	4	4	6	7
666	4	4	10	4	10	4	8	6	10	5	5	4	4	4	6	4	8	4	4	5	6	8	6	8	4	6	6	4	4	6	4	7	6	8	4	6	4	6	4	4	8	6	4	4	4	4	4	5	4
667	6	6	6	8	4	4	9	6	4	10	6	6	4	4	4	4	6	6	4	9	6	7	4	8	7	4	4	4	4	4	6	4	4	7	6	4	4	6	5	4	4	4	6	6	6	4	4	6	6
668	4	4	10	4	9	4	6	4	6	6	6	4	4	5	6	4	8	6	4	5	10	9	9	9	6	6	7	4	4	7	6	10	4	4	10	6	4	4	8	4	6	6	4	6	6	4	4	6	4
669	4	4	4	4	4	4	10	5	8	10	4	4	4	6	9	4	5	5	4	5	6	6	6	4	4	6	4	5	5	4	5	6	4	4	5	5	5	4	5	4	6	5	4	5	5	4	4	4	4
670	6	4	5	8	6	9	9	4	4	6	8	8	4	4	6	4	8	4	4	5	5	6	10	7	4	9	9	4	7	4	4	6	10	5	7	10	10	9	7	4	6	6	4	4	6	4	4	6	6
671	10	4	4	10	9	4	6	4	4	10	9	8	4	4	4	4	6	6	4	5	4	4	10	4	4	5	5	6	6	4	6	9	4	4	6	4	4	5	4	5	4	4	6	6	6	5	4	5	6
672	10	5	6	6	9	6	6	9	4	6	9	4	4	6	6	4	8	4	4	5	9	6	6	4	5	6	6	4	6	5	4	4	5	5	6	6	6	6	9	9	6	5	4	4	6	9	4	6	6
673	10	5	7	10	5	9	9	4	4	10	7	5	4	5	4	4	6	6	4	6	4	4	10	9	5	9	10	4	5	10	6	6	5	7	5	10	4	5	9	9	4	5	4	6	7	9	4	7	8
674	10	5	6	10	9	8	4	9	4	8	8	6	4	6	6	4	8	4	4	10	5	6	6	6	5	6	8	4	7	10	4	6	4	6	10	4	8	8	8	6	6	5	4	4	4	6	8	8	8
675	10	5	8	10	5	6	6	4	4	6	8	8	4	6	4	4	6	6	4	4	6	9	4	4	5	4	6	6	4	6	6	9	5	8	6	8	8	6	8	8	6	5	4	6	6	8	8	8	4
676	10	5	10	10	8	7	10	8	7	10	10	8	4	10	6	4	7	4	4	9	8	6	9	6	5	9	4	4	8	4	4	6	4	6	10	8	8	4	8	6	6	4	7	4	4	8	6	8	7
677	6	5	10	4	5	4	10	4	4	5	8	5	4	10	4	4	6	6	4	4	4	9	4	4	5	4	6	5	4	6	6	9	6	6	6	6	6	6	6	9	6	5	4	6	6	9	4	6	4
678	6	5	5	5	9	9	9	9	6	10	10	8	4	8	6	4	8	4	4	10	8	6	8	6	5	10	4	4	8	5	4	6	4	6	10	8	8	4	8	6	6	5	6	4	4	6	6	8	8
679	10	5	9	6	5	4	4	4	4	4	8	5	4	4	4	4	6	6	4	4	4	7	4	4	5	4	6	5	5	6	6	8	4	6	4	4	4	6	5	4	6	5	4	6	6	4	4	4	4
680	5	7	7	10	10	10	5	6	6	8	5	6	4	5	4	4	8	4	4	5	5	4	5	6	5	5	5	8	5	6	4	6	5	5	6	4	5	6	5	6	4	5	6	4	4	6	4	6	5
681	6	6	6	5	10	5	10	9	10	8	10	4	4	5	6	4	6	6	4	5	6	4	6	6	5	10	4	6	9	6	6	4	4	5	9	4	6	7	7	4	7	5	4	6	6	9	4	4	6
682	6	9	10	7	6	9	5	7	6	7	10	6	4	5	10	4	8	4	4	4	5	4	7	10	10	5	7	6	6	6	4	6	5	5	6	4	6	6	7	6	4	5	5	4	4	6	4	9	4
683	10	10	10	9	10	4	7	8	6	10	4	4	4	10	9	4	4	4	4	5	10	4	5	9	9	9	5	7	4	6	4	4	4	6	10	4	4	7	4	6	7	6	8	4	4	6	4	4	7
684	4	7	10	6	10	6	7	4	10	7	8	4	4	4	6	4	6	6	4	4	6	4	6	4	8	8	6	4	6	4	6	10	6	6	7	4	4	4	6	4	4	6	7	6	6	4	4	6	4
685	6	6	6	4	6	6	9	6	6	10	4	4	4	6	6	6	8	4	4	5	6	4	6	8	6	9	6	6	6	6	4	8	6	6	6	4	6	4	6	8	7	6	4	4	4	8	4	6	7
686	10	10	10	6	10	6	6	4	10	6	7	4	4	4	8	4	6	6	4	5	6	4	4	4	7	10	4	6	4	4	6	4	4	6	10	4	4	6	6	4	7	6	6	6	6	4	4	4	4
687	10	10	10	10	10	4	10	6	6	10	4	4	4	6	4	4	8	4	4	5	10	4	6	10	6	4	6	4	5	6	4	10	6	6	6	4	7	4	7	6	4	6	6	4	4	6	4	9	7
688	6	6	6	8	10	7	9	4	10	7	10	4	4	10	6	4	6	6	4	6	6	4	6	4	10	6	6	4	4	4	6	4	6	6	6	4	6	6	7	4	7	6	6	6	6	4	4	4	4
689	4	10	10	5	9	5	5	4	6	8	8	4	5	6	9	4	7	5	4	9	9	4	4	4	4	5	4	5	4	6	5	9	5	5	7	4	6	4	8	6	4	5	7	5	5	6	5	5	4
690	9	9	9	8	9	10	5	4	10	9	5	5	8	5	5	5	6	5	4	5	5	6	5	6	4	5	5	5	4	5	6	7	5	5	6	4	6	8	9	5	6	4	5	6	6	5	5	6	5
691	4	7	7	4	7	7	5	4	6	9	8	5	7	10	4	4	5	6	4	10	4	4	6	10	4	6	9	5	4	6	5	5	4	4	5	4	4	7	7	5	4	4	4	5	5	5	4	5	4
692	6	6	6	9	6	6	5	4	10	9	5	5	6	6	7	4	6	6	4	5	5	6	7	7	4	6	10	5	4	6	6	5	4	4	8	4	9	6	4	5	6	4	10	6	6	5	6	9	6
693	4	10	10	4	7	5	4	4	4	10	10	5	7	5	4	4	6	6	4	10	4	4	5	4	4	5	10	5	4	4	6	5	4	4	5	4	4	5	7	5	4	4	4	6	6	5	4	7	4
694	8	10	8	9	8	8	5	4	10	9	5	5	8	5	6	4	8	6	4	5	5	6	5	4	4	5	10	5	4	5	6	5	4	4	5	4	9	8	8	8	6	4	10	6	6	8	5	9	6
695	4	8	8	4	4	8	10	4	6	10	10	5	4	6	4	4	6	6	4	10	9	4	10	8	4	6	10	5	4	6	6	5	4	4	10	4	4	8	8	6	4	4	4	6	6	6	4	5	4
696	8	8	8	7	6	8	7	4	10	7	10	5	6	5	4	4	6	6	4	8	4	6	7	4	4	5	5	4	4	6	6	5	4	4	8	4	5	8	8	5	6	4	6	6	6	5	5	4	6
697	6	8	8	8	10	8	8	4	6	10	10	5	10	4	6	8	8	6	4	4	9	6	4	4	4	4	10	5	4	6	6	5	8	4	5	4	5	8	4	4	6	4	4	6	6	4	5	10	4
698	9	10	9	4	6	8	4	4	10	9	10	5	6	5	5	4	5	5	4	7	4	6	7	4	4	6	6	4	4	7	5	5	4	4	10	4	9	8	9	5	6	4	8	5	5	5	8	4	6
699	4	5	5	6	8	6	5	4	5	6	5	5	8	4	4	4	6	6	4	5	4	4	5	4	4	5	8	6	4	6	6	5	4	4	6	5	6	6	5	4	4	4	5	6	6	4	6	10	5
700	10	4	9	10	4	4	6	4	8	10	6	6	9	6	6	4	6	6	4	9	7	4	10	6	4	9	6	7	4	5	6	7	4	4	6	6	4	4	8	5	7	4	4	6	6	5	4	6	7
701	4	5	5	5	6	5	6	4	10	5	4	10	4	5	5	5	6	6	4	9	6	4	6	10	4	6	7	7	4	5	6	4	5	5	5	7	7	5	7	5	4	5	9	6	6	5	6	4	6
702	6	4	9	8	4	7	8	4	6	10	7	4	9	6	7	4	6	6	4	8	7	4	10	10	4	7	6	6	4	9	6	7	4	6	8	7	4	7	6	5	6	6	4	6	6	5	4	7	4
703	10	5	10	4	4	4	8	4	10	10	6	8	10	5	8	4	6	6	4	8	5	4	4	4	4	5	10	9	4	4	6	4	4	4	4	10	6	4	10	4	4	4	9	6	6	4	6	6	7
704	6	5	6	8	8	7	8	4	6	7	9	4	6	6	4	4	6	6	4	8	5	4	5	7	4	5	6	6	4	4	6	7	4	4	7	7	4	7	7	6	6	5	4	6	6	6	6	4	4
705	10	5	10	5	4	7	8	4	8	10	10	4	7	5	6	4	8	6	4	4	8	4	8	5	4	8	8	8	4	5	6	7	5	5	5	5	4	7	10	10	9	5	7	6	6	10	4	6	6
706	4	5	6	10	6	6	6	4	10	6	6	4	10	6	8	4	6	6	4	9	6	4	4	9	4	6	6	8	4	8	6	4	4	6	6	7	6	6	6	6	6	4	4	6	6	6	7	7	7
707	6	5	6	5	4	4	8	4	7	10	8	4	4	5	4	4	4	4	4	4	6	4	7	7	4	6	7	7	4	5	4	6	4	5	8	7	4	5	6	4	6	5	7	4	4	4	4	7	7
708	10	5	10	10	8	6	8	4	10	6	10	4	7	6	6	5	6	6	4	9	6	4	10	7	4	10	6	6	4	10	6	4	5	5	6	7	7	6	7	10	4	5	4	6	6	10	7	7	7
709	6	6	10	4	4	4	5	4	8	8	4	4	6	6	4	4	6	6	4	4	6	7	4	10	4	5	6	6	4	6	6	6	4	6	10	4	4	4	6	6	6	6	4	6	6	6	4	4	4
710	6	10	10	5	9	7	9	4	4	8	5	5	6	10	4	4	7	4	4	8	4	6	4	4	4	4	8	6	4	6	4	6	6	6	8	5	4	6	4	6	6	6	6	4	5	6	7	5	5
711	8	10	10	6	9	7	6	4	4	8	6	5	6	4	5	4	6	6	4	5	7	9	6	4	4	6	6	6	4	4	6	5	6	6	7	5	4	6	6	6	4	6	4	6	6	6	6	6	7
712	8	8	8	5	5	4	6	4	4	8	5	5	10	6	5	4	8	6	4	9	4	6	5	6	4	9	6	6	4	6	6	5	6	6	5	5	7	6	6	7	6	6	5	6	6	7	7	8	5
713	7	8	10	6	9	6	7	4	4	8	6	5	7	4	5	4	8	5	4	9	5	9	5	10	4	9	8	6	4	4	5	5	4	5	9	5	4	6	4	7	4	5	4	5	5	6	9	6	4
714	6	8	10	5	5	10	10	4	7	6	6	5	6	8	5	4	6	6	4	8	4	6	10	7	4	8	6	6	4	8	6	5	4	6	8	5	4	6	4	8	6	6	4	6	6	8	8	6	8
715	10	10	10	6	9	8	10	4	4	8	6	5	9	4	5	4	8	5	4	4	6	9	10	4	4	4	10	7	4	4	5	5	4	6	8	10	6	7	6	6	6	6	9	5	5	4	9	6	4
716	9	8	8	5	5	10	10	4	7	10	10	5	7	6	5	6	6	6	4	6	4	6	5	9	4	6	6	4	4	8	6	5	6	6	8	9	4	4	4	8	6	6	7	6	6	8	8	9	7
717	5	10	10	7	9	8	7	4	4	7	8	5	9	7	5	4	8	5	4	9	6	9	10	10	4	4	10	7	4	7	5	5	4	6	7	4	4	6	6	7	6	6	4	5	5	9	7	7	4
718	7	8	8	7	5	8	10	4	6	10	9	5	6	4	5	4	6	6	4	6	4	5	4	6	4	6	10	4	4	4	6	5	6	6	8	6	4	4	6	4	6	6	4	6	6	4	4	7	7
719	4	9	10	6	9	9	8	4	4	4	10	6	8	8	6	4	8	6	4	8	4	7	4	4	4	4	4	4	5	8	6	6	4	4	8	4	5	5	5	4	5	4	6	6	6	4	4	4	4
720	7	7	10	9	7	4	8	4	6	6	6	7	7	7	9	4	6	6	4	4	4	4	5	6	4	4	6	4	9	8	6	4	6	6	6	5	4	5	6	4	7	5	5	6	4	8	4	10	6
721	4	6	6	10	7	6	9	4	6	10	7	4	7	7	4	4	6	6	4	4	6	6	9	10	4	4	5	4	6	4	6	4	9	5	6	5	6	5	6	4	6	5	6	6	6	4	4	6	6
722	8	8	10	6	8	4	7	4	10	7	10	7	8	8	6	6	8	6	4	5	6	4	5	6	4	4	8	4	4	6	6	4	6	7	8	4	4	4	4	4	8	4	4	6	6	4	4	4	4
723	4	7	7	10	7	9	9	4	9	10	5	7	7	7	4	4	6	6	4	5	10	4	5	10	4	7	7	4	8	7	4	4	4	8	7	5	10	6	6	4	7	5	9	6	4	4	4	10	7
724	7	7	7	10	7	4	10	4	4	10	8	7	7	7	4	4	6	6	4	5	4	7	4	6	4	5	4	4	7	4	6	6	4	8	7	5	6	5	6	4	7	4	7	6	6	4	4	6	4
725	4	7	10	4	8	9	9	4	8	9	10	4	8	8	6	4	8	6	4	5	6	4	8	10	4	5	4	4	4	6	6	6	4	8	7	9	6	10	6	4	6	4	4	6	6	4	4	6	4
726	6	6	6	10	6	8	10	4	4	8	10	7	6	6	6	4	5	5	4	5	6	4	4	10	4	5	6	4	6	4	5	6	5	4	6	7	4	7	6	4	6	6	4	5	5	4	4	6	8
727	4	10	10	5	9	4	5	4	8	10	8	8	8	8	9	4	6	6	4	5	6	7	5	4	4	5	10	4	7	4	6	4	5	8	8	4	4	10	4	4	8	4	4	6	6	4	4	4	4
728	8	8	8	10	8	8	8	4	6	8	10	8	8	8	4	4	6	6	4	5	10	4	9	10	4	5	4	4	10	7	4	10	4	7	8	6	6	8	4	4	8	5	7	6	4	6	4	10	8
729	4	5	5	7	4	4	4	4	4	5	5	4	4	4	6	4	6	6	4	5	5	4	4	6	4	5	4	4	4	4	6	6	4	4	4	4	6	5	4	4	5	4	4	6	6	4	4	4	4
730	5	5	4	4	8	5	5	4	5	8	5	4	6	5	5	4	8	6	4	5	5	6	4	8	4	5	6	4	4	4	6	4	4	4	6	4	5	4	8	5	6	5	4	6	6	5	4	10	6
731	5	4	4	6	4	10	10	4	8	4	5	4	5	4	8	4	6	6	4	10	4	6	5	5	4	5	6	4	4	4	6	9	4	4	4	4	4	6	6	10	6	4	4	6	6	5	4	10	6
732	10	8	6	6	7	8	6	4	10	8	9	4	6	5	8	4	6	6	4	7	9	6	6	5	4	5	6	4	4	5	4	5	4	4	6	4	6	10	4	4	6	4	4	6	4	4	4	6	4
733	6	10	4	4	4	5	10	4	9	6	10	4	10	5	6	4	6	6	4	10	5	9	8	5	4	5	10	4	4	5	6	9	4	4	6	4	4	4	8	4	4	4	4	6	6	4	5	4	6
734	4	5	4	6	5	10	6	4	10	10	5	4	6	5	5	4	6	6	4	5	10	6	4	5	4	5	6	4	4	5	4	4	4	4	8	4	4	10	4	4	6	4	4	6	4	4	4	10	4
735	5	10	6	6	4	5	10	4	10	6	10	4	10	5	8	4	6	6	4	10	10	9	6	5	4	5	7	4	4	5	6	9	4	4	4	4	4	4	5	5	6	4	4	6	6	5	4	6	6
736	10	10	4	4	5	10	6	4	8	10	5	4	4	10	5	4	6	6	4	5	6	4	4	4	4	4	6	4	4	5	4	8	4	4	7	4	4	7	4	8	4	4	5	4	4	8	4	7	4
737	5	10	4	6	7	5	10	4	10	5	10	4	10	8	8	4	6	6	4	10	10	6	5	5	4	5	10	5	4	5	6	5	4	4	5	4	5	6	6	4	6	4	4	6	6	4	5	6	6
738	5	9	5	5	6	6	9	4	5	10	4	4	6	8	5	4	6	6	4	4	6	6	8	4	4	4	6	5	4	5	6	6	4	4	8	4	4	9	4	8	6	4	4	6	6	8	5	5	4
739	4	7	4	4	8	6	5	4	8	4	5	4	8	4	6	4	6	6	4	7	7	4	4	4	4	4	6	6	4	7	6	4	4	4	6	6	4	6	6	6	4	4	4	6	6	6	4	8	4
740	6	6	4	4	4	4	5	4	4	6	6	4	4	10	7	4	8	5	4	6	6	6	6	6	4	6	6	6	4	6	6	9	4	6	6	10	7	6	7	7	6	5	4	5	6	7	4	8	6
741	5	9	4	4	8	9	10	4	4	9	9	4	8	9	4	4	6	6	4	8	6	6	4	5	4	8	6	6	4	6	4	9	4	4	5	8	4	6	5	4	6	4	4	6	4	4	4	4	4
742	5	4	4	5	4	4	4	4	4	9	4	4	10	4	4	4	6	6	4	5	8	6	7	8	4	4	7	9	4	7	5	4	6	5	7	6	4	8	4	6	6	5	4	6	6	4	4	8	6
743	6	6	7	7	8	9	9	4	4	9	10	4	9	6	6	4	8	6	4	8	6	6	6	6	4	4	4	6	4	4	6	5	4	4	4	4	4	6	9	5	6	4	4	6	4	7	4	4	4
744	9	7	10	5	4	4	4	4	4	9	10	4	10	4	7	4	6	6	4	5	10	6	5	10	4	6	7	9	4	7	6	4	7	5	6	9	4	6	9	7	6	5	4	6	6	7	4	8	6
745	7	10	10	10	8	9	9	4	4	7	8	4	7	10	4	4	6	6	4	8	8	9	9	9	4	9	4	9	4	4	6	6	4	4	7	4	4	8	7	7	4	4	4	6	4	4	4	4	4
746	10	6	10	5	4	4	4	4	4	9	10	4	6	4	6	4	8	6	4	5	6	6	5	6	4	6	7	6	4	7	6	6	6	5	4	7	4	6	7	7	6	5	4	6	5	7	4	8	5
747	4	10	10	10	8	7	7	4	4	6	8	4	10	8	7	4	8	6	4	8	6	9	7	7	4	7	7	7	4	7	6	4	7	7	6	6	4	6	4	4	4	4	4	6	6	4	4	4	7
748	6	6	6	4	4	4	10	4	4	9	10	4	7	4	4	4	6	6	4	7	6	7	9	7	4	6	7	4	4	7	6	6	4	7	4	7	4	6	8	7	9	4	4	6	7	4	4	8	7
749	4	7	10	8	5	4	4	4	4	6	5	4	9	5	7	4	8	5	4	9	7	6	7	8	4	5	7	4	4	7	5	4	7	5	6	8	4	7	4	4	6	4	4	5	5	4	4	4	6
750	5	5	5	10	10	10	4	4	5	8	8	5	10	5	9	4	6	5	4	4	5	9	4	4	4	5	4	5	4	4	6	5	5	5	5	5	5	5	6	4	4	5	4	6	6	6	9	6	5
751	8	8	10	4	9	8	4	4	8	4	6	5	9	5	5	4	8	6	4	5	6	9	8	5	4	6	5	8	4	5	6	5	5	7	6	8	4	8	6	4	9	4	4	6	6	6	4	6	4
752	7	6	6	4	7	6	5	4	7	8	10	5	7	10	8	4	6	6	4	5	6	7	6	10	4	9	6	5	4	6	6	5	4	6	4	6	4	6	4	4	7	5	4	6	6	9	4	4	6
753	5	10	10	7	10	7	4	4	10	8	4	5	10	4	5	4	6	6	4	10	8	9	5	7	4	10	5	4	4	5	6	5	5	7	7	9	4	8	6	4	4	4	4	6	6	6	4	6	6
754	8	8	8	5	4	7	5	4	5	10	9	4	4	6	6	4	7	6	4	9	8	7	6	10	4	9	6	7	4	6	6	4	7	7	5	7	6	8	6	4	7	5	4	6	6	4	4	6	6
755	4	5	5	5	7	7	5	4	10	5	5	5	7	4	10	4	6	6	4	5	6	7	9	7	4	5	5	10	4	5	6	6	4	5	6	5	4	6	6	4	7	6	4	6	7	4	4	6	7
756	6	10	6	10	9	10	5	4	5	10	10	5	9	6	6	4	7	6	4	9	6	9	9	6	4	9	6	4	4	6	6	5	8	6	9	9	4	6	10	4	8	4	4	6	6	4	4	8	6
757	10	10	10	4	9	8	5	4	10	10	5	5	9	4	10	4	4	4	4	5	10	9	9	10	4	5	5	5	4	5	4	5	5	8	10	4	4	8	10	4	4	5	4	4	4	4	4	4	4
758	4	6	6	5	8	6	5	4	4	5	10	5	8	8	4	4	6	6	4	6	6	8	8	8	4	6	6	9	4	6	6	5	8	5	6	9	4	6	9	4	8	5	4	6	6	4	4	10	7
759	5	5	5	7	4	5	9	4	4	8	9	6	4	4	5	4	8	5	4	9	5	4	4	9	4	5	5	4	4	5	5	6	4	6	10	4	4	5	5	4	4	4	4	5	5	4	4	9	5
760	6	5	9	6	6	5	5	4	5	8	8	4	6	6	10	4	6	5	4	6	8	6	8	8	4	6	6	8	4	6	6	6	6	5	6	4	6	6	9	6	6	5	4	6	7	6	4	6	5
761	4	5	10	9	9	6	6	4	8	8	10	4	4	8	4	4	6	6	4	9	6	6	4	4	4	4	4	6	4	4	6	4	4	5	10	4	4	6	4	4	6	5	4	6	6	4	4	4	7
762	8	5	8	5	5	8	9	4	4	8	8	4	6	4	6	4	8	6	4	6	8	6	7	9	4	6	6	6	4	6	6	6	6	5	6	5	9	8	8	7	6	5	4	6	6	7	4	9	4
763	10	5	10	10	9	5	9	4	6	10	9	4	5	6	6	4	8	6	4	9	5	6	8	6	4	4	10	6	4	6	6	4	6	6	10	5	4	5	4	4	6	4	4	6	6	4	4	4	5
764	7	5	6	5	4	7	9	4	4	7	4	4	6	4	9	4	6	6	4	9	5	9	4	10	4	7	7	7	4	4	6	4	4	5	7	5	9	5	10	7	4	5	4	6	6	7	4	9	6
765	4	5	10	10	7	7	8	4	7	10	10	4	4	8	8	8	5	5	4	8	5	8	8	8	4	8	7	8	4	6	5	6	8	5	6	5	6	5	10	4	8	5	4	5	4	4	4	4	4
766	5	5	6	5	5	7	9	4	5	4	10	4	6	5	4	4	6	6	4	6	7	6	6	6	4	6	10	6	4	5	6	5	6	5	10	5	5	7	5	5	4	5	4	6	6	5	4	5	7
767	6	5	10	9	9	5	6	4	6	10	10	4	6	9	6	4	8	6	4	9	5	6	8	10	4	9	7	6	4	6	6	4	6	7	9	5	9	5	10	7	6	4	4	6	6	10	4	6	4
768	5	5	6	8	5	9	9	4	5	10	8	4	6	4	9	4	6	6	4	9	5	6	6	6	4	9	10	6	4	5	6	5	6	6	5	5	5	5	4	5	6	5	4	6	6	5	8	4	7
769	4	6	10	10	9	6	9	4	7	4	10	4	4	5	5	4	8	5	4	4	5	7	5	9	4	4	10	6	4	7	5	6	4	8	9	6	4	5	4	4	4	4	4	5	5	4	4	4	5
770	8	4	8	5	8	8	7	4	8	6	4	10	4	5	8	5	6	5	6	8	8	6	5	4	4	7	6	8	4	7	6	7	5	8	8	8	4	8	6	5	6	5	4	6	6	7	6	10	5
771	5	5	5	8	6	4	10	4	4	7	8	5	4	5	6	5	6	5	6	8	5	4	7	4	4	5	10	5	4	4	6	4	5	8	6	4	4	5	7	4	4	5	4	6	6	4	9	4	5
772	6	4	10	5	9	8	10	4	5	10	10	5	4	5	8	5	6	6	8	8	5	4	4	4	4	5	4	5	4	7	6	6	5	6	10	6	10	5	6	6	4	5	9	6	6	6	6	4	6
773	10	4	10	7	8	8	4	4	8	7	8	9	4	5	8	8	8	4	8	7	6	6	6	4	4	9	6	8	4	4	4	6	5	8	8	4	4	6	7	6	4	6	4	4	4	6	6	9	6
774	8	4	8	10	8	4	7	4	4	7	8	9	4	5	8	4	6	6	4	7	8	4	8	4	4	9	5	8	4	5	6	4	9	8	8	6	4	8	7	4	4	4	4	6	6	4	6	5	6
775	6	4	6	4	6	7	10	4	8	10	6	8	4	5	6	8	6	6	4	7	6	6	8	4	4	8	10	6	4	4	6	6	8	6	6	4	4	6	7	6	6	5	4	6	6	6	6	10	8
776	10	4	10	5	9	5	8	4	4	7	10	5	4	5	8	5	4	4	4	7	8	8	5	8	4	5	7	8	4	6	4	6	5	8	9	6	4	8	7	6	6	6	4	4	4	6	9	5	4
777	4	4	7	7	7	8	7	4	8	10	7	8	4	5	9	8	6	6	4	4	5	4	6	4	4	8	7	7	4	4	6	9	8	7	7	4	4	5	7	4	4	4	4	6	6	4	4	10	4
778	9	4	9	4	9	7	10	8	8	10	10	8	4	4	8	8	8	4	4	8	6	6	10	4	4	8	7	6	4	7	4	4	8	6	9	9	4	6	7	7	6	4	4	4	4	7	9	9	4
779	5	4	5	4	5	4	4	4	4	4	5	4	4	4	4	4	6	6	4	4	8	4	4	7	4	4	7	5	4	4	6	6	4	8	7	7	6	8	6	5	4	4	4	6	6	5	6	4	6
780	7	4	6	6	7	7	7	4	5	6	8	6	4	5	4	4	8	4	4	9	5	4	9	4	4	6	6	9	4	9	4	9	9	7	7	7	5	5	8	7	4	4	4	4	4	7	4	5	4
781	4	4	5	8	9	5	10	9	7	8	10	4	4	5	6	7	6	6	4	6	8	4	6	7	4	4	4	4	4	6	6	4	5	7	7	7	4	8	9	4	4	5	4	6	6	4	4	7	4
782	7	4	6	6	7	7	6	4	4	7	6	6	4	5	4	4	8	4	4	9	7	4	9	4	4	4	5	4	4	4	4	4	4	5	5	5	4	7	6	7	4	6	4	4	4	4	8	6	4
783	6	4	5	10	4	10	4	4	6	4	10	4	4	4	6	6	6	6	6	6	4	4	6	8	4	5	7	7	4	6	6	4	6	8	9	7	6	4	7	8	4	5	4	6	6	8	6	7	8
784	4	4	6	6	7	5	7	4	4	7	7	6	4	5	4	4	6	6	4	8	8	4	9	4	4	4	7	4	4	9	6	4	4	7	5	5	4	8	7	4	4	4	4	6	6	4	4	6	4
785	7	4	5	5	7	7	9	4	4	6	10	4	4	4	6	4	8	4	4	6	6	4	6	8	4	4	6	4	4	6	4	4	5	4	7	7	4	7	8	8	4	4	4	4	4	8	8	5	4
786	6	4	6	10	4	7	10	4	6	8	10	6	4	5	4	6	6	6	6	5	7	4	5	4	4	4	10	9	4	9	6	4	9	7	7	7	6	7	4	6	4	5	4	6	6	6	6	6	4
787	4	4	6	6	7	7	4	4	4	4	4	4	4	4	6	4	6	6	4	8	6	4	9	8	4	4	4	4	4	9	6	4	9	7	6	6	4	6	7	8	4	4	4	6	7	8	4	7	4
788	7	4	6	10	7	7	8	4	6	8	6	6	4	5	6	6	8	4	6	8	5	4	8	6	4	6	6	5	4	8	4	4	6	6	6	6	6	5	6	4	4	5	4	4	4	4	4	6	8
789	4	4	10	6	4	6	5	4	7	4	10	4	5	6	7	7	6	6	5	5	8	4	5	5	4	4	7	4	4	7	6	4	5	6	6	9	4	8	4	8	4	6	4	6	6	8	4	9	4
790	6	4	6	6	4	4	5	4	4	4	5	4	8	4	8	4	6	6	4	9	8	4	7	8	4	4	4	4	4	7	6	4	4	4	6	4	9	4	6	8	4	4	4	6	4	8	4	9	6
791	9	4	10	10	8	10	10	4	8	6	10	4	6	7	8	8	8	6	5	8	4	4	4	8	4	4	6	4	4	5	6	4	4	4	6	6	6	7	6	4	4	4	4	6	6	4	4	6	6
792	6	4	10	5	4	4	5	4	6	10	10	4	10	4	6	5	6	6	4	4	7	4	8	8	4	4	7	7	5	6	6	4	5	5	10	4	4	4	6	7	4	5	4	6	7	4	4	5	6
793	7	4	6	10	8	10	10	4	8	10	10	4	4	6	10	8	8	6	5	8	4	4	8	8	4	4	4	4	5	5	6	4	8	5	10	8	6	6	6	7	4	5	4	6	6	7	4	6	6
794	7	4	10	10	4	8	5	4	4	10	10	4	6	9	10	4	8	6	5	5	8	4	9	7	4	4	7	8	5	5	6	4	4	4	4	4	4	8	4	4	4	4	4	6	6	7	4	8	5
795	9	4	6	4	5	5	10	4	8	10	5	4	10	9	8	8	6	6	5	9	4	4	8	8	4	4	7	4	5	5	6	4	8	4	9	8	6	8	6	7	4	4	4	6	7	4	4	6	6
796	4	4	10	8	8	8	8	4	4	8	10	4	4	9	10	4	6	6	5	5	8	4	9	4	4	4	8	8	7	7	6	4	5	5	10	4	4	8	6	4	4	5	4	6	6	4	4	6	7
797	7	4	7	5	4	7	7	4	4	7	7	4	6	4	4	4	8	6	10	9	4	4	4	9	4	4	4	4	4	4	6	4	4	4	7	6	6	6	6	4	4	6	4	6	6	4	4	6	4
798	9	4	10	10	8	8	6	4	8	10	10	4	10	7	6	8	8	6	7	8	8	4	9	7	4	4	9	8	6	9	6	4	9	5	9	9	4	6	6	4	4	5	4	6	6	4	4	6	8
799	4	4	5	4	4	4	8	4	4	8	4	5	4	5	8	4	4	4	4	10	4	4	4	4	4	4	4	4	4	4	4	4	4	4	5	4	5	6	5	6	4	4	4	4	6	4	4	5	4
800	5	4	5	7	9	4	8	4	6	6	7	4	4	7	8	6	6	6	4	5	8	6	6	6	4	6	6	6	4	5	6	4	6	5	6	4	4	6	6	4	6	5	4	6	4	5	4	6	4
801	6	4	6	6	9	4	9	4	8	10	8	4	4	6	5	8	8	6	4	5	6	6	10	10	4	4	4	6	4	4	6	4	6	4	6	4	6	6	6	5	6	4	4	6	6	5	4	6	6
802	4	4	5	10	4	4	6	4	4	6	10	4	4	9	5	5	8	4	4	5	6	4	4	4	4	5	6	4	4	5	4	4	4	5	10	4	4	6	5	4	6	5	4	4	4	4	4	5	4
803	10	4	6	6	9	4	10	4	4	10	10	4	4	9	5	4	6	6	4	5	10	6	4	7	4	4	4	6	4	4	6	4	6	4	9	4	4	6	9	9	6	4	4	6	5	9	4	4	5
804	10	4	4	4	4	4	6	4	4	10	9	4	4	4	5	4	6	6	4	5	6	6	7	7	4	4	7	6	4	4	6	4	6	4	4	4	4	6	10	4	6	4	4	6	6	4	4	6	4
805	9	4	5	7	6	4	10	4	4	5	10	4	4	9	5	4	8	4	4	5	10	6	8	7	4	5	7	6	4	5	4	4	6	5	10	4	4	6	10	9	6	5	4	4	4	9	4	5	7
806	10	4	5	5	9	4	6	4	4	10	5	4	4	4	5	4	6	6	4	5	6	9	10	4	4	4	5	9	4	4	6	4	4	6	6	4	4	6	4	4	6	6	4	6	6	4	4	10	4
807	4	4	5	5	4	4	10	4	4	10	8	4	4	9	10	4	8	4	4	5	10	4	10	7	4	4	8	4	4	4	4	4	4	4	10	4	6	4	7	9	6	4	4	4	4	9	4	6	7
808	10	4	6	6	8	4	6	4	4	10	10	4	4	4	4	4	4	4	4	5	6	6	7	4	4	4	6	6	4	5	4	4	6	4	8	4	4	6	5	5	6	5	4	4	4	5	4	7	7
809	5	4	4	9	5	4	8	4	8	8	5	5	4	5	4	5	6	6	5	5	4	7	5	4	4	5	7	7	4	5	6	5	4	4	5	5	4	4	8	5	4	4	5	6	6	5	4	4	4
810	6	4	5	4	9	4	8	4	5	10	6	6	4	4	6	5	8	6	10	7	6	5	9	6	4	6	6	6	4	10	6	6	5	6	6	10	10	8	6	5	6	5	5	6	6	6	4	6	6
811	9	4	9	8	6	4	8	4	10	8	4	4	4	6	6	8	6	6	4	6	4	7	5	4	4	9	5	4	4	5	6	10	5	5	4	8	4	6	10	9	4	4	4	6	6	5	4	4	8
812	4	4	6	4	9	4	9	4	9	10	4	6	4	6	6	4	4	4	4	10	7	7	7	4	4	10	7	5	4	7	4	4	5	5	4	4	4	8	4	9	7	5	5	4	4	9	6	4	4
813	9	4	9	5	9	4	5	4	9	5	4	4	4	10	4	6	6	6	4	10	6	6	6	6	4	10	6	4	4	6	6	10	10	5	4	9	4	6	6	9	6	5	4	6	6	9	4	4	4
814	4	4	8	8	6	4	6	4	4	9	4	6	4	10	9	4	8	4	4	9	6	6	7	4	4	9	7	5	4	7	4	4	5	5	4	4	4	6	4	4	6	5	6	4	4	4	6	4	8
815	9	4	9	10	9	4	10	4	6	9	4	6	4	7	6	8	6	6	6	8	6	6	5	6	4	8	5	4	4	5	6	10	5	6	4	8	6	8	7	8	6	6	7	6	6	7	4	4	4
816	4	4	8	10	8	4	8	4	10	8	6	6	4	10	9	4	4	4	4	9	6	6	5	6	4	8	5	4	4	5	4	6	5	4	7	7	4	7	8	4	6	4	10	4	4	4	4	6	8
817	9	4	9	4	9	4	6	4	9	10	4	4	4	6	4	8	6	6	6	8	6	6	7	4	4	8	7	4	4	7	6	4	4	4	4	4	4	6	9	9	6	4	9	6	6	4	4	4	4
818	4	7	5	9	9	4	10	4	4	7	4	6	4	10	6	5	8	6	4	10	6	6	5	6	4	10	5	5	4	5	6	10	5	5	4	8	4	8	8	4	6	5	7	6	6	4	4	4	7
819	6	4	4	9	6	4	5	4	6	9	4	4	4	4	8	4	6	4	4	4	4	6	9	4	4	4	4	8	4	4	4	4	9	4	4	4	4	5	6	4	6	4	4	6	4	5	5	4	4
820	6	5	6	6	10	10	10	4	10	6	8	6	4	5	6	4	8	5	4	7	6	4	5	8	4	8	6	4	4	8	6	6	5	7	8	10	4	5	7	5	4	5	4	6	6	5	10	4	5
821	5	5	9	5	4	5	8	4	10	5	10	4	4	7	5	4	6	6	4	5	5	6	7	7	4	7	6	6	4	7	6	9	5	7	7	5	4	5	5	5	6	6	4	6	6	5	4	5	7
822	9	5	10	10	9	7	5	4	9	8	9	6	4	7	7	4	8	4	4	8	8	6	5	9	4	9	6	6	4	5	4	6	9	7	9	10	4	8	6	5	6	4	4	4	4	5	4	4	4
823	6	5	10	7	4	5	10	4	10	5	4	4	4	5	5	4	6	6	4	7	5	4	9	9	4	9	6	4	4	6	6	9	7	5	10	7	4	5	6	5	4	5	4	6	6	5	6	5	6
824	10	5	10	10	4	7	5	4	4	8	9	6	4	5	9	6	6	6	7	7	6	6	9	4	4	9	5	6	4	8	6	4	4	7	9	7	6	6	7	5	6	4	6	6	4	5	4	5	4
825	4	5	5	5	6	6	6	4	10	9	10	10	4	5	9	7	8	4	6	5	10	6	6	6	4	6	6	6	4	5	4	6	8	6	10	5	4	6	4	4	6	5	6	4	4	4	6	10	7
826	5	4	5	10	10	5	10	8	6	8	6	8	4	7	9	8	6	6	4	8	5	4	7	6	4	7	6	4	4	10	6	6	8	7	10	10	4	5	7	6	4	4	4	6	6	6	6	9	4
827	10	5	10	4	6	5	10	4	10	4	8	4	4	5	4	4	7	4	7	7	10	6	4	4	4	5	6	6	4	10	4	9	4	5	5	7	4	5	7	5	6	5	8	4	4	5	4	4	5
828	9	5	5	5	10	7	5	4	9	6	10	10	4	5	7	8	6	6	4	7	5	4	6	6	4	6	6	4	4	8	6	6	8	6	10	7	4	6	7	5	4	5	4	6	6	5	6	7	7
829	5	6	9	5	4	6	9	4	9	8	8	4	4	5	10	4	6	6	4	5	8	4	7	10	4	5	8	4	4	4	6	9	4	5	9	4	4	8	5	5	4	4	4	6	6	5	4	8	4
830	6	10	6	7	7	7	8	4	6	7	10	4	4	6	4	4	8	4	4	9	4	6	6	6	4	6	10	4	4	7	4	4	4	4	7	6	4	7	9	5	6	5	6	4	4	5	4	4	6
831	7	10	4	10	9	10	6	4	9	9	4	4	4	4	9	4	6	6	4	9	6	6	8	8	4	6	6	6	4	4	6	6	4	4	4	4	7	7	4	5	6	4	8	6	6	5	4	7	4
832	9	10	7	8	7	7	10	4	10	9	4	4	4	9	9	4	8	6	4	9	8	4	8	8	4	6	10	4	4	5	6	4	4	4	7	6	4	7	6	5	4	4	6	6	6	5	4	4	6
833	5	7	5	5	7	7	7	4	8	4	7	4	4	7	4	4	6	6	4	4	7	6	8	8	4	6	10	6	4	7	6	9	6	5	7	5	4	7	7	5	6	5	8	6	6	5	4	5	6
834	8	8	6	10	8	8	10	4	10	6	10	4	4	4	6	8	8	4	4	8	8	6	8	8	4	6	6	6	4	4	4	4	4	6	8	6	4	8	4	5	6	4	8	4	4	5	4	8	6
835	6	6	10	4	6	7	4	4	9	10	7	4	4	6	10	4	6	6	4	4	6	4	4	7	4	6	10	4	4	6	6	10	4	4	4	10	5	6	8	6	4	4	8	6	6	6	4	5	6
836	6	10	10	7	9	7	6	4	10	6	8	4	4	4	9	4	8	4	4	9	6	6	8	8	4	4	6	6	4	4	4	8	4	4	8	8	4	6	4	8	6	4	8	4	4	8	4	6	4
837	6	8	6	6	8	8	10	4	8	10	10	4	4	9	9	4	6	6	4	9	10	4	8	8	4	6	10	4	4	6	6	4	4	4	6	8	4	6	6	8	4	6	6	6	6	8	4	4	6
838	6	6	6	8	6	6	5	4	8	5	8	4	4	4	8	8	6	6	4	4	6	6	6	8	4	6	6	6	4	4	6	10	8	5	9	8	10	6	4	10	6	5	8	6	6	10	4	6	4
839	4	9	10	5	8	9	6	4	10	7	10	9	4	4	4	4	6	4	4	7	7	4	4	4	4	4	8	4	5	4	4	5	4	4	4	4	5	7	4	4	4	4	4	6	4	4	4	7	7
840	5	6	10	5	10	4	9	4	6	4	10	6	5	4	6	4	8	5	4	6	5	4	8	5	4	8	5	4	4	4	6	5	4	4	6	4	6	4	6	4	4	4	6	6	6	4	4	5	4
841	6	4	5	6	6	7	7	4	10	10	8	4	10	5	5	4	6	6	4	10	5	4	4	9	4	4	5	5	4	4	6	4	4	4	5	4	5	7	5	5	4	4	4	6	6	5	4	6	8
842	7	4	10	9	10	4	10	4	10	10	10	9	10	4	8	4	6	6	4	4	7	4	4	9	4	4	7	10	5	4	6	8	4	4	5	4	5	4	9	5	4	4	6	6	6	5	4	5	4
843	9	4	6	9	4	7	7	4	4	7	10	4	4	6	4	4	8	6	4	8	6	6	4	4	4	9	5	7	4	4	6	4	6	4	6	4	6	7	10	4	6	4	4	6	6	4	4	9	6
844	6	6	7	5	7	6	5	4	8	6	8	4	7	4	7	4	6	6	4	8	5	4	8	8	4	4	7	6	4	4	6	8	4	5	6	4	6	6	8	5	4	5	4	6	6	5	4	6	6
845	9	7	10	10	7	7	10	4	7	10	10	5	5	4	5	4	6	6	4	10	6	4	4	5	4	4	10	7	4	4	6	4	4	5	10	4	4	7	4	5	4	5	4	6	6	5	4	4	4
846	7	4	7	4	7	4	10	4	10	7	7	4	7	4	9	4	6	6	4	9	5	4	5	10	4	4	5	4	4	4	6	7	4	4	5	4	6	4	7	5	4	6	4	6	6	5	4	9	4
847	4	6	10	10	9	7	7	4	10	10	8	8	9	4	9	4	6	6	4	7	6	4	8	8	4	7	5	4	4	4	6	7	4	4	10	4	4	7	7	5	4	4	4	6	6	5	4	4	6
848	9	4	9	5	10	4	5	4	10	9	10	4	10	4	4	4	6	6	4	10	5	4	4	4	4	4	5	5	5	4	6	5	4	5	5	4	6	4	5	5	4	5	5	6	6	5	4	9	4
849	4	4	6	7	5	4	4	4	4	7	8	10	10	5	8	4	8	5	4	8	9	4	8	8	4	4	8	4	4	4	5	5	4	5	10	4	4	4	8	5	4	5	4	5	5	5	4	4	4
850	7	6	4	7	9	7	10	4	6	7	9	4	4	6	6	4	6	4	5	5	7	6	7	4	4	4	6	7	4	5	6	4	5	5	5	10	4	7	4	5	6	5	6	6	6	5	9	10	4
851	8	4	6	7	5	6	10	4	8	7	7	4	6	5	4	4	6	5	10	5	6	4	8	8	4	5	6	6	4	10	6	10	4	6	9	8	9	6	7	5	4	6	9	6	7	5	9	9	5
852	7	4	4	7	9	6	6	4	10	9	10	4	6	6	8	4	8	6	8	6	4	4	8	8	4	7	10	6	4	6	6	4	4	4	6	8	4	6	4	5	4	4	4	6	6	6	5	8	7
853	4	7	6	10	5	7	10	4	10	7	7	4	4	6	4	4	4	4	4	6	5	4	4	4	4	6	9	7	4	6	4	6	6	6	7	4	4	7	5	5	4	6	4	4	4	8	9	4	5
854	5	4	4	10	9	4	8	4	5	10	10	4	9	6	4	4	6	6	4	10	4	4	5	4	4	5	9	4	4	10	6	4	4	4	5	4	4	4	9	5	4	4	4	6	6	5	5	7	7
855	9	4	6	6	5	7	7	4	9	7	9	4	4	10	4	4	6	6	4	7	7	4	8	10	4	7	10	7	4	6	6	7	4	6	10	10	4	7	7	5	4	6	4	6	6	5	9	7	7
856	9	7	4	10	9	7	5	4	10	10	7	4	9	9	6	4	8	6	4	7	7	4	4	9	4	7	4	7	4	4	6	9	4	4	9	9	4	7	9	5	4	4	4	6	6	5	9	9	6
857	5	4	6	6	9	4	5	4	9	9	10	4	4	5	4	4	5	5	4	10	4	4	8	8	4	10	5	4	4	7	5	7	4	6	5	8	4	4	7	5	4	6	4	5	5	4	5	7	7
858	9	6	4	10	9	5	5	4	10	5	8	4	9	8	7	4	6	6	4	7	5	4	4	9	4	7	8	5	4	5	6	9	4	4	10	9	4	5	9	5	4	6	4	6	6	5	9	9	4
859	4	4	6	6	6	4	6	4	9	10	10	4	4	4	5	4	6	6	4	9	4	4	5	5	4	6	9	5	4	5	6	5	5	5	6	5	5	4	5	4	4	6	5	6	6	4	4	5	5
860	4	4	4	4	10	7	10	4	4	9	7	4	4	5	5	4	8	5	4	4	6	6	9	8	4	4	4	6	4	9	5	10	4	4	4	10	4	4	8	6	6	4	4	5	5	6	4	10	5
861	10	6	5	8	10	5	5	4	7	5	10	8	6	5	5	8	6	6	4	9	5	6	8	8	4	6	8	6	4	8	6	10	8	6	5	4	4	6	5	4	6	6	4	6	6	4	4	10	4
862	8	4	6	6	6	10	10	4	9	10	10	8	9	5	5	4	6	6	4	5	6	6	9	6	4	4	4	6	4	9	6	6	4	8	6	6	4	4	10	4	6	4	4	6	6	4	4	4	7
863	4	4	10	10	10	10	10	4	4	10	10	4	10	5	5	4	6	6	4	9	5	6	4	10	4	5	4	6	4	9	6	4	10	8	4	6	4	7	7	4	6	5	4	6	6	4	4	7	7
864	10	4	10	6	10	10	6	4	6	6	10	7	10	5	5	4	8	5	4	5	8	6	9	9	4	10	6	6	4	9	5	10	9	8	6	9	4	6	10	5	6	6	4	5	5	8	4	4	4
865	6	4	6	10	6	7	10	4	10	10	7	9	6	7	5	4	6	6	4	9	6	6	4	5	4	7	9	9	4	4	6	4	4	5	10	4	4	4	7	5	6	4	4	6	6	5	4	9	7
866	5	6	10	4	6	6	6	4	9	10	10	4	6	6	5	4	8	5	4	4	6	6	9	10	4	6	9	6	4	9	5	10	9	8	9	8	4	6	8	5	6	6	4	5	5	5	4	4	4
867	10	4	10	10	10	10	8	4	10	10	10	4	10	9	5	4	6	6	4	8	6	6	8	5	4	8	10	6	4	8	6	4	4	5	10	4	4	7	10	5	6	4	9	6	6	5	4	9	5
868	6	4	6	7	6	6	6	4	6	6	6	4	6	4	5	4	8	5	4	4	6	6	4	8	4	6	6	6	4	7	5	10	4	8	6	9	4	7	6	5	6	6	4	5	5	5	4	9	4
869	8	4	10	10	8	9	5	4	9	8	10	9	8	4	6	8	6	6	9	8	6	4	6	6	4	5	5	4	4	6	6	4	4	8	8	6	4	4	10	5	4	4	6	6	6	5	4	8	6
870	6	4	7	8	4	4	5	4	6	7	5	8	8	5	5	8	6	6	6	5	7	4	10	7	4	6	7	8	4	6	6	6	6	5	7	5	4	8	7	6	6	4	4	6	6	7	4	8	4
871	4	4	10	6	8	8	5	4	4	8	10	4	4	6	7	4	8	5	4	8	6	4	8	8	4	8	7	9	4	4	5	4	6	8	6	7	4	6	8	4	4	6	4	5	5	4	9	9	4
872	6	4	6	10	4	4	5	4	6	6	5	6	6	6	6	6	6	6	6	6	6	4	6	6	4	6	6	6	4	6	6	6	6	6	6	6	4	6	6	4	6	4	4	6	6	4	4	6	4
873	5	4	10	4	8	6	5	4	10	10	10	9	10	6	10	4	8	5	5	9	8	4	9	8	4	8	9	9	4	5	5	9	8	8	6	6	4	8	10	5	4	4	4	5	5	5	4	4	6
874	8	4	6	8	8	4	4	4	6	8	4	6	6	7	6	6	6	6	6	6	8	4	8	6	4	8	6	6	4	7	6	6	6	4	8	9	4	8	6	6	6	4	4	6	6	6	4	6	4
875	4	4	10	6	4	8	5	4	10	8	10	8	10	5	10	4	8	5	6	9	6	4	10	10	4	6	8	8	4	8	5	6	6	6	6	4	4	6	10	6	6	4	4	5	5	6	4	4	8
876	6	4	9	6	7	6	5	4	6	9	5	8	8	7	7	6	6	6	6	6	10	4	7	8	4	7	6	6	4	7	6	6	6	5	9	6	4	6	6	4	8	6	4	6	6	4	4	9	4
877	7	4	7	10	4	4	5	4	10	7	10	6	8	10	10	4	6	6	7	9	5	4	6	8	4	5	10	6	4	7	6	9	6	8	8	4	8	5	7	8	4	6	4	6	6	8	4	7	8
878	4	4	10	6	6	8	5	4	4	8	5	6	6	6	10	6	4	4	4	6	8	4	6	6	4	6	6	6	4	6	4	4	6	5	4	6	6	8	6	4	6	6	8	4	4	4	9	9	8
879	5	4	5	10	4	4	6	4	4	5	7	8	6	4	9	4	6	6	4	7	5	5	7	9	4	6	4	8	4	4	6	4	5	6	8	4	4	5	8	4	4	5	4	6	6	4	4	4	4
880	7	4	6	6	5	6	10	4	4	9	4	6	8	5	8	4	8	5	4	6	8	4	6	6	4	6	5	4	4	6	5	4	4	5	5	6	4	5	7	4	5	6	4	5	5	4	4	9	6
881	6	4	6	10	8	5	10	4	5	5	6	9	4	5	5	5	6	6	6	10	5	6	8	4	4	10	5	6	4	6	6	4	10	7	10	6	6	5	5	6	8	6	4	6	6	6	4	6	4
882	6	4	8	4	6	5	5	4	7	9	10	8	6	4	10	7	8	6	6	6	8	8	4	4	4	6	7	4	4	6	6	4	10	7	6	8	4	6	9	6	6	4	4	6	6	4	4	9	7
883	6	4	10	9	9	5	10	4	9	9	7	4	10	5	9	4	6	6	10	10	5	5	5	4	4	5	7	8	4	6	6	4	8	5	4	8	4	5	6	6	5	6	4	6	6	6	4	9	4
884	9	4	9	4	6	10	4	4	9	8	10	8	8	5	8	6	5	5	8	5	7	8	6	4	4	5	6	4	4	6	5	4	6	7	5	5	4	7	5	4	8	6	4	5	5	4	4	8	4
885	4	4	6	5	9	5	9	4	4	9	8	8	8	5	9	4	6	6	8	6	5	8	8	4	4	10	8	6	4	4	6	4	6	8	10	8	4	5	10	10	8	6	4	6	6	10	4	9	7
886	6	4	6	10	4	5	4	4	4	8	10	9	10	5	8	6	6	6	8	6	8	7	8	4	4	6	6	6	4	6	6	4	6	7	6	6	4	8	6	6	7	6	4	6	6	6	4	8	4
887	10	4	10	4	5	10	9	4	4	9	7	4	4	5	9	4	6	6	4	6	5	4	4	4	4	7	7	4	4	5	6	4	4	7	5	8	10	5	9	4	4	4	4	6	6	4	4	9	4
888	10	4	10	5	9	5	5	9	6	9	10	6	6	5	5	8	8	6	4	10	8	8	6	4	4	6	8	4	4	6	6	4	8	6	6	5	4	8	10	9	8	6	4	6	6	9	4	4	8
889	6	4	4	9	6	6	6	4	6	4	9	9	9	4	9	4	6	6	4	6	4	4	4	4	4	6	4	4	4	6	6	6	4	8	9	9	4	4	4	4	4	4	6	6	6	4	4	4	4
890	4	5	6	6	6	7	6	4	10	6	7	4	7	5	6	6	6	6	4	6	8	6	6	8	5	7	6	8	4	7	6	6	6	7	6	7	6	5	8	4	6	6	4	6	6	5	4	4	6
891	6	5	6	10	6	6	6	6	4	6	8	4	9	5	6	7	6	6	4	9	7	6	7	6	5	10	7	7	4	4	6	4	4	6	10	4	7	5	4	4	6	6	6	6	6	5	4	4	8
892	4	5	6	6	8	10	10	6	4	10	10	4	4	5	9	4	6	6	4	4	6	6	6	4	5	9	6	6	4	8	6	4	6	8	4	4	4	5	7	4	6	6	4	6	6	5	4	4	8
893	8	5	6	10	8	8	10	6	4	10	8	4	6	6	6	4	5	5	4	7	6	6	7	8	5	10	7	6	4	8	5	4	4	8	10	9	4	5	10	4	6	6	4	5	5	5	4	4	6
894	6	5	6	6	6	5	10	6	6	10	10	4	6	6	9	6	6	6	4	4	7	6	6	7	5	10	6	7	4	4	6	6	6	4	6	7	7	5	7	4	6	6	6	6	6	5	4	4	8
895	4	5	6	10	10	10	6	6	7	10	8	4	9	7	8	4	6	6	4	8	6	6	8	4	5	8	6	6	4	8	6	9	4	6	7	4	4	5	6	4	6	4	4	6	4	5	4	7	6
896	8	5	5	5	8	8	10	5	4	6	10	4	8	7	8	4	6	6	4	4	6	6	5	8	5	10	5	6	4	8	6	4	5	8	4	8	4	5	8	4	6	6	4	6	6	5	4	6	6
897	6	5	4	10	6	5	7	9	6	10	10	4	6	7	6	6	6	6	4	7	4	6	7	4	5	4	7	4	4	4	6	6	4	4	8	4	6	4	8	4	6	4	6	6	6	5	4	4	8
898	4	4	6	6	10	10	7	6	10	5	10	4	9	7	8	4	5	5	4	4	6	6	7	10	4	6	7	6	4	9	5	6	7	8	9	10	4	5	9	4	6	6	4	5	5	5	4	4	6
899	4	4	4	8	4	4	10	4	4	9	10	4	4	4	4	4	6	6	4	4	4	4	4	4	4	4	4	4	4	4	6	4	4	4	4	4	4	4	4	4	4	4	4	6	6	6	4	4	4
900	10	5	10	8	9	9	9	6	6	5	10	5	4	5	6	4	7	4	4	6	5	9	5	8	9	4	5	5	4	5	4	6	4	5	6	4	4	5	8	8	4	5	4	4	4	6	4	4	6
901	6	5	6	4	6	4	4	4	10	4	10	6	4	5	8	4	6	6	4	6	5	4	8	8	4	4	7	7	4	4	6	6	4	4	6	4	5	5	6	5	4	4	5	6	6	5	4	4	6
902	4	4	10	10	10	9	8	6	4	6	8	6	4	5	8	8	8	6	4	6	5	9	4	8	8	8	6	6	4	5	6	9	8	5	10	4	10	5	4	6	4	5	4	6	6	6	4	4	4
903	5	5	5	4	4	4	4	4	8	4	10	4	4	5	8	4	7	4	4	9	7	4	4	5	4	4	5	5	4	5	4	4	4	7	8	4	4	5	10	8	4	4	7	4	4	6	4	4	6
904	10	5	10	10	4	8	8	6	4	9	8	4	4	6	8	4	6	6	4	8	8	9	5	10	5	4	6	6	4	10	6	7	4	6	8	4	4	8	4	4	4	5	4	6	6	6	4	4	8
905	10	4	10	4	4	4	4	4	8	4	10	4	4	10	8	4	6	6	4	8	8	4	4	4	4	4	8	8	4	7	6	4	5	8	10	4	7	8	9	7	4	5	7	6	7	4	4	4	4
906	6	5	6	9	4	9	9	6	4	6	9	6	4	6	5	4	7	6	4	9	5	7	4	10	7	4	5	5	4	9	6	6	4	7	9	4	4	5	4	6	4	4	4	6	6	6	4	4	8
907	10	5	10	4	9	4	4	4	10	4	10	4	4	10	8	4	6	6	4	8	8	9	5	4	4	4	6	6	4	5	6	4	7	6	10	4	4	8	10	4	4	5	4	6	6	4	4	4	5
908	4	5	6	8	4	9	9	6	4	6	8	4	4	9	8	4	8	6	4	8	5	4	7	8	5	4	9	8	4	5	6	4	4	8	9	4	4	5	4	8	4	4	4	6	6	4	4	4	8
909	5	7	5	6	4	5	5	4	5	5	10	8	4	8	8	6	6	6	10	5	7	6	5	8	6	5	7	7	5	5	6	5	5	6	5	4	5	7	8	4	4	4	5	6	6	4	4	5	5
910	10	7	6	10	9	7	4	7	7	9	4	7	4	4	4	6	4	4	4	6	7	4	9	4	4	7	4	4	6	9	4	4	6	6	10	4	7	7	4	4	6	5	4	4	4	4	4	10	8
911	10	10	4	4	7	7	5	7	5	10	4	4	4	5	8	8	6	6	10	8	7	6	5	8	6	4	5	6	4	5	6	6	8	5	6	4	10	7	7	4	6	6	9	6	5	4	4	6	7
912	4	6	6	7	9	6	9	6	8	7	4	6	4	9	9	6	8	6	4	9	7	4	7	4	4	10	7	4	6	7	6	6	5	5	9	4	4	7	4	4	4	5	4	6	6	4	4	6	6
913	7	7	7	10	7	7	9	7	5	10	10	7	4	5	10	5	6	6	4	7	7	6	5	5	6	10	6	6	10	6	6	4	5	5	7	4	4	7	9	4	6	5	5	6	6	4	4	6	7
914	4	6	10	4	9	6	6	9	8	7	10	4	4	10	9	8	5	5	4	10	7	4	5	10	4	10	5	4	9	5	5	6	5	4	6	4	6	7	4	4	4	4	4	5	5	4	4	6	4
915	6	6	6	7	9	6	9	7	5	10	9	8	4	5	9	7	6	6	6	8	7	6	9	6	6	8	6	6	5	6	6	9	9	5	9	4	6	7	8	4	6	5	5	6	6	4	4	6	8
916	4	10	10	10	9	7	7	9	6	10	9	4	4	8	8	6	8	4	4	8	9	9	7	10	10	8	7	7	9	7	4	4	6	5	9	4	4	4	4	4	9	5	4	4	4	4	4	10	4
917	10	6	10	5	6	6	9	7	7	10	10	8	4	7	9	7	6	6	5	8	7	4	9	5	7	8	5	4	7	5	6	6	5	5	6	4	8	7	10	4	4	6	7	6	6	4	4	8	7
918	4	10	10	10	9	7	6	5	5	10	7	4	4	5	7	5	8	4	10	7	5	6	7	10	5	7	7	6	5	7	4	4	7	8	10	4	10	5	4	4	6	5	4	4	4	4	4	10	5
919	4	4	4	6	4	4	7	8	4	8	8	4	4	4	4	4	6	6	4	4	5	4	4	4	8	4	7	4	10	4	6	6	4	4	4	4	4	5	5	4	4	6	4	6	6	4	4	5	6
920	10	4	7	8	8	4	7	8	6	6	10	4	4	4	5	4	8	4	4	5	5	6	8	5	5	6	5	4	4	4	4	4	6	6	6	4	6	5	6	4	6	6	4	4	4	4	4	4	4
921	4	6	9	10	4	6	6	6	6	10	10	4	4	4	9	4	6	6	4	5	5	4	4	8	5	4	8	5	4	4	6	4	4	4	5	4	5	5	6	4	4	4	4	6	6	4	4	10	6
922	7	4	8	4	8	4	4	8	10	7	8	4	4	4	10	4	6	6	4	5	10	6	8	8	8	4	4	4	6	5	6	4	9	4	8	5	9	10	7	4	6	6	4	6	6	4	4	9	6
923	4	4	5	8	8	8	4	4	4	4	10	4	4	4	4	4	8	4	4	5	5	9	8	4	8	8	5	5	4	4	4	4	8	6	4	10	8	5	4	4	5	6	4	4	4	4	4	5	8
924	7	6	9	10	6	8	4	6	4	5	7	4	4	4	8	4	6	6	4	5	8	4	4	10	8	4	8	5	8	5	6	4	4	4	8	10	4	5	7	4	4	4	4	6	6	4	4	5	8
925	7	5	9	9	8	9	9	5	4	7	10	4	4	4	4	4	8	4	4	5	7	8	8	8	7	5	5	5	4	4	4	4	8	5	5	8	9	10	7	4	8	6	4	4	4	4	4	9	5
926	4	6	7	6	4	6	5	6	4	10	7	4	4	4	5	4	6	6	4	5	4	5	5	5	4	10	7	4	7	4	6	4	5	4	10	5	4	7	7	4	5	4	4	6	6	4	4	5	6
927	8	6	8	6	4	6	10	6	10	5	8	4	4	4	10	4	6	6	4	5	5	4	8	10	5	4	5	5	4	4	6	4	4	6	10	8	10	5	5	4	4	6	4	6	6	4	4	10	4
928	4	6	5	10	4	6	5	6	4	7	10	4	4	4	4	4	6	6	4	5	8	8	4	5	8	5	7	4	5	4	6	4	8	4	5	5	4	10	7	4	8	4	4	6	6	4	4	10	8
929	6	6	6	6	6	6	9	6	5	6	8	5	5	4	4	4	6	6	4	5	4	6	5	5	4	6	4	5	5	5	6	5	6	6	8	5	5	5	6	10	6	6	5	6	6	10	10	5	5
930	10	8	10	10	9	10	6	6	6	8	9	5	6	5	5	4	8	5	4	5	6	6	5	7	7	5	6	7	4	5	5	5	6	6	7	5	6	8	7	10	6	6	5	5	5	10	6	10	7
931	6	6	6	4	6	6	6	7	6	10	9	5	10	5	5	4	6	6	4	6	5	7	5	5	4	5	6	6	5	5	6	5	4	4	6	5	6	6	5	5	5	4	5	6	6	8	5	5	5
932	5	10	10	7	9	7	7	4	9	10	6	6	6	6	5	4	7	5	4	10	7	4	4	7	5	5	7	7	5	5	5	6	4	4	10	4	6	7	8	10	8	6	10	5	5	5	5	10	7
933	7	6	6	10	6	6	10	7	6	7	10	4	10	6	4	4	6	6	4	4	6	4	4	7	7	7	7	7	5	5	6	4	6	6	6	5	5	6	5	5	5	6	4	6	6	5	6	5	5
934	5	10	10	4	9	6	6	4	10	10	4	6	6	6	5	4	8	5	4	5	6	4	4	6	6	5	10	4	5	5	5	10	4	4	10	5	6	6	6	8	6	4	9	5	5	8	6	6	7
935	8	8	8	7	8	7	6	9	7	7	10	6	10	6	5	4	6	6	4	5	8	7	5	7	6	7	6	6	5	5	6	10	6	6	10	5	6	8	8	5	6	6	7	6	6	5	5	6	5
936	5	6	10	10	6	6	10	4	10	9	8	6	6	10	5	4	8	5	4	10	6	4	5	10	9	5	10	9	5	5	5	6	4	4	6	5	5	6	5	10	9	4	4	5	5	5	5	10	7
937	8	8	8	4	9	8	6	10	5	10	10	6	10	10	5	4	6	6	4	5	8	7	10	10	6	7	7	10	5	5	6	10	6	6	10	5	7	8	10	5	6	6	7	6	6	5	7	6	7
938	4	8	6	6	8	8	6	6	7	6	5	6	6	4	5	4	5	5	4	10	8	4	4	4	9	7	10	6	5	4	5	6	4	6	8	5	4	8	5	4	9	6	4	5	5	10	8	10	5
939	4	4	4	10	4	4	9	4	5	8	9	4	10	6	8	4	6	6	4	6	4	4	4	5	4	5	4	4	6	5	6	5	6	6	4	4	4	4	9	6	4	6	5	6	6	6	4	4	5
940	6	6	5	5	4	6	6	9	9	6	4	4	9	6	5	4	5	5	4	10	6	4	5	9	4	6	5	6	6	6	5	6	4	6	5	4	5	6	5	6	4	5	4	5	5	6	4	5	5
941	9	6	4	10	8	6	6	6	4	10	7	4	4	4	9	4	6	6	4	5	6	4	4	9	4	5	8	6	4	4	6	4	4	4	4	4	6	6	7	4	4	4	4	6	6	6	4	9	6
942	4	6	4	4	4	6	6	6	6	10	10	4	8	6	8	4	8	6	4	10	6	4	7	10	4	10	4	6	4	7	6	6	7	5	5	4	4	6	5	6	4	5	4	6	6	6	4	5	6
943	6	6	5	10	4	6	6	6	10	6	4	6	4	4	4	4	5	5	4	5	6	4	10	10	4	5	8	6	4	4	5	9	5	5	8	4	8	6	6	6	4	5	4	5	5	4	4	6	6
944	6	6	5	5	4	6	6	6	4	10	8	6	8	7	8	4	6	6	4	9	6	4	4	7	4	9	8	6	6	4	6	4	4	6	5	4	6	6	8	6	4	6	4	6	6	6	4	4	4
945	10	6	9	10	7	6	6	6	6	10	8	6	7	7	6	4	6	6	4	7	6	6	4	7	4	7	7	6	4	4	6	6	5	5	7	4	4	6	10	4	6	5	4	6	6	4	4	8	6
946	4	6	7	4	4	8	9	4	10	7	10	4	4	7	4	4	4	4	4	10	4	4	9	9	4	4	4	4	4	4	4	4	4	6	7	4	8	4	7	6	4	5	6	4	6	10	4	8	6
947	6	8	6	6	6	4	4	6	4	6	10	6	8	7	9	4	6	6	4	6	6	4	6	9	5	6	7	6	4	4	6	4	4	4	6	4	6	6	6	6	4	4	4	6	6	4	4	6	4
948	10	5	10	10	8	6	6	6	8	10	8	4	8	9	4	4	5	5	4	10	6	4	6	6	5	10	5	6	6	6	5	6	4	4	8	4	4	6	4	4	4	4	7	5	5	4	4	4	6
949	4	7	4	5	4	9	10	4	4	6	10	4	4	4	4	4	6	6	4	4	4	4	4	9	7	4	8	4	4	4	6	4	4	5	4	5	5	4	6	5	4	5	5	6	6	5	4	6	6
950	7	7	6	9	9	6	6	6	6	7	10	6	6	5	7	4	8	5	4	8	10	4	5	4	6	5	5	9	4	4	5	7	4	4	4	5	4	7	8	4	4	4	4	5	5	4	4	7	6
951	7	7	4	5	7	4	10	4	10	9	7	4	4	5	5	4	6	6	4	5	7	4	5	4	7	7	7	4	4	5	6	4	5	4	4	6	4	7	4	4	4	4	7	6	6	5	4	4	4
952	4	4	6	6	7	9	9	9	4	9	10	6	6	5	10	4	6	6	4	8	10	4	5	9	4	9	6	4	4	5	6	7	4	4	4	5	4	9	7	4	4	4	4	6	6	4	4	9	4
953	7	6	4	10	7	7	7	4	9	9	6	4	4	5	10	4	6	6	4	8	6	4	9	4	7	6	9	4	5	9	6	5	4	4	4	6	8	4	4	5	4	4	5	6	6	5	4	4	7
954	7	9	4	9	9	9	9	8	4	8	10	6	4	10	4	4	6	6	4	6	10	6	9	7	4	7	7	6	4	9	6	8	9	4	4	7	6	8	8	5	6	4	4	6	4	5	4	7	8
955	6	10	6	6	4	4	6	4	4	6	10	6	6	6	4	4	8	6	4	6	6	6	4	4	7	6	8	8	5	4	6	5	4	4	4	4	6	6	4	5	6	4	5	6	6	5	4	7	4
956	10	10	4	4	9	7	7	9	6	9	10	10	4	8	6	8	7	6	4	4	10	6	8	4	7	10	6	6	10	8	6	8	8	4	4	7	4	7	8	5	6	4	4	6	6	5	4	8	6
957	7	9	4	8	9	8	8	8	10	9	10	7	4	7	9	4	6	6	4	6	9	6	4	5	7	5	10	6	7	5	6	7	4	4	4	4	4	9	4	5	6	4	7	6	6	5	4	4	8
958	10	10	6	6	6	4	4	6	6	6	10	4	7	4	7	4	6	6	4	7	10	6	4	4	6	8	6	6	6	5	6	6	4	4	4	7	7	7	8	5	6	4	4	6	4	5	4	6	6
959	7	6	4	4	9	5	5	4	6	6	5	4	4	5	5	4	6	6	4	5	6	8	4	4	5	6	4	4	5	5	6	5	4	4	4	4	4	5	4	6	4	4	5	6	6	6	4	4	5
960	8	4	4	4	4	4	5	6	5	4	8	4	4	6	9	4	6	6	4	9	6	6	8	6	6	5	5	6	4	5	6	10	4	6	7	5	5	5	6	6	7	4	4	6	6	6	4	6	4
961	6	5	4	4	9	6	5	4	6	6	5	4	4	6	4	4	6	6	4	6	4	4	5	6	4	4	4	4	5	6	6	5	4	8	9	5	6	10	6	5	5	4	4	6	6	5	4	6	5
962	4	4	4	4	4	4	5	6	9	4	10	4	4	6	6	4	8	6	4	9	6	6	8	4	6	4	5	6	4	5	6	6	10	5	5	5	4	5	6	6	5	4	4	6	6	6	4	6	7
963	6	7	4	4	9	10	5	6	9	6	5	4	4	6	4	4	8	5	4	6	6	6	4	6	6	4	5	6	5	5	5	6	4	8	10	4	4	6	6	6	7	4	5	5	5	6	4	6	6
964	4	4	4	4	4	4	5	6	4	5	8	4	4	5	8	4	6	6	4	8	6	6	5	10	6	6	7	6	10	7	6	10	9	5	4	5	4	10	6	4	5	4	4	6	6	4	4	6	5
965	8	7	4	4	9	6	5	4	7	6	5	4	4	6	8	4	6	6	4	6	4	4	5	4	4	4	7	4	4	7	6	4	4	8	6	5	4	6	6	6	7	4	4	6	6	6	4	6	7
966	4	4	4	4	4	4	5	7	10	4	8	4	4	4	6	4	8	5	4	9	7	6	7	9	6	4	7	6	6	7	5	10	7	6	10	5	4	5	6	9	7	4	4	5	5	9	4	6	6
967	6	6	4	4	9	7	5	6	9	6	5	4	4	6	6	4	6	6	4	6	6	6	4	7	6	7	6	6	4	6	6	7	4	5	9	4	4	10	4	4	6	4	8	6	6	4	4	4	4
968	4	5	4	4	4	4	5	6	4	5	8	4	4	10	9	5	6	6	5	5	6	6	7	4	6	4	7	6	9	7	6	9	5	8	4	5	4	5	6	8	7	5	4	6	6	8	4	10	7
969	4	9	8	4	8	9	7	4	6	9	7	4	4	6	4	4	6	6	8	7	4	4	5	5	4	4	4	4	4	4	6	5	4	7	4	10	4	8	4	4	4	4	4	6	6	4	4	4	4
970	7	7	7	4	7	7	8	4	4	9	10	4	4	8	5	4	8	5	4	10	8	6	4	9	4	5	10	6	4	5	5	4	8	5	8	8	4	8	6	6	6	5	4	5	5	6	4	8	6
971	5	8	5	4	8	5	5	4	4	4	10	4	4	5	5	4	6	6	4	5	5	9	5	5	4	5	10	9	4	8	6	4	5	8	8	5	4	5	4	6	9	5	4	6	6	6	4	8	4
972	8	7	7	4	7	8	8	4	4	6	4	4	4	9	5	4	8	6	4	5	8	8	8	5	4	5	8	8	4	6	6	4	10	8	7	10	4	8	5	6	8	5	4	6	6	6	4	8	7
973	4	7	10	5	7	4	4	4	6	6	6	5	5	6	4	4	6	6	4	8	4	6	4	5	4	5	6	6	4	5	6	5	6	6	10	4	4	4	6	6	6	5	6	6	6	6	8	8	4
974	8	10	8	8	9	7	10	4	4	9	8	5	8	10	5	4	8	5	4	10	8	9	4	5	4	5	10	8	4	10	5	5	4	8	7	6	4	8	6	6	6	6	4	5	5	6	4	8	5
975	5	5	10	7	5	5	7	4	6	6	10	5	5	6	5	4	6	6	4	4	5	9	4	5	4	5	6	9	4	7	6	6	4	6	10	7	4	5	6	6	9	4	8	6	6	6	4	8	8
976	8	8	8	5	7	10	10	4	4	7	10	5	7	10	4	4	6	6	4	8	8	8	4	5	4	5	8	8	4	5	6	5	10	8	10	4	4	8	7	6	8	5	10	6	6	6	7	8	4
977	4	7	7	10	5	7	7	4	8	10	8	5	5	8	5	6	8	5	6	4	7	6	4	5	4	5	8	6	4	5	5	5	5	6	7	7	4	7	7	6	6	6	8	5	5	6	4	7	5
978	7	7	7	10	8	7	10	4	4	7	10	5	8	4	4	4	6	6	4	8	7	8	4	5	4	5	9	9	4	10	6	5	10	8	7	4	4	7	7	6	9	4	4	6	6	6	8	7	8
979	4	9	9	4	5	9	4	4	6	9	4	5	5	5	5	4	7	5	4	5	9	6	4	6	4	6	6	6	4	6	5	5	4	6	9	4	4	4	4	6	6	4	6	5	5	6	4	4	4
980	8	6	8	5	10	6	6	4	5	6	6	4	5	8	5	4	6	6	4	7	6	4	4	6	4	4	5	4	4	4	6	6	4	5	7	4	4	4	6	8	4	4	4	6	6	6	5	10	6
981	7	4	10	8	4	4	6	4	8	7	8	6	6	7	5	8	8	5	4	4	4	6	4	10	4	4	7	6	4	7	5	6	6	7	7	4	4	6	7	7	6	4	4	5	5	6	6	8	4
982	8	4	10	4	6	5	5	4	6	5	9	9	4	6	5	8	6	6	4	7	5	6	4	4	4	7	7	6	4	8	6	9	6	7	5	4	4	6	5	6	6	4	4	6	6	6	4	4	6
983	7	4	7	8	10	4	6	4	10	7	10	6	6	4	5	8	8	5	6	6	4	6	4	9	4	6	7	6	4	7	5	4	6	7	7	4	6	6	7	7	6	4	6	5	5	6	4	10	4
984	4	4	10	4	6	7	9	4	6	7	7	9	6	4	4	7	6	6	6	4	6	9	4	7	4	4	6	4	4	4	6	6	4	4	6	4	4	4	7	6	4	4	4	6	6	6	10	10	6
985	5	4	5	7	10	4	6	4	7	5	10	6	10	4	5	7	8	5	6	8	4	6	4	7	4	8	8	6	4	4	5	9	6	7	5	4	4	6	5	5	6	4	4	5	5	5	4	4	5
986	8	4	10	5	4	9	9	4	6	7	9	4	4	4	5	8	6	6	4	5	8	4	7	7	4	5	8	4	4	7	6	6	4	7	10	4	4	4	7	6	4	5	4	6	6	6	10	10	4
987	7	5	7	8	10	5	6	4	10	7	10	7	10	4	5	4	7	5	4	6	5	8	4	7	5	6	4	6	4	7	5	9	6	4	7	4	4	6	7	4	6	4	4	5	5	6	4	7	6
988	4	5	10	8	4	7	9	9	6	10	9	4	4	4	5	8	6	6	6	5	4	6	4	4	5	4	7	6	4	7	6	6	6	7	9	4	4	6	4	10	6	4	4	6	6	6	10	10	4
989	4	6	4	4	9	4	4	4	10	4	6	5	9	4	6	4	6	6	4	7	4	5	4	6	6	7	4	5	4	4	6	9	5	4	4	5	4	5	6	4	5	4	4	6	6	4	4	6	4
990	6	4	4	6	5	9	5	6	5	5	4	5	6	4	4	6	6	6	6	5	4	6	5	4	6	5	6	6	4	5	6	4	5	5	6	6	5	4	4	6	6	4	4	6	6	6	6	5	6
991	10	6	6	10	9	4	5	6	7	6	4	5	4	4	6	5	7	6	4	5	4	6	9	6	6	7	6	6	4	10	7	6	9	4	6	6	4	4	4	6	6	4	4	6	6	6	6	4	6
992	5	4	4	4	5	6	8	6	10	6	6	5	6	5	5	4	8	6	4	5	4	5	5	6	6	8	10	5	4	4	6	4	4	4	10	6	4	4	6	4	5	4	4	6	6	4	9	6	6
993	10	10	6	4	9	4	4	6	10	10	9	5	4	4	6	4	8	6	4	5	4	6	9	10	6	5	6	6	4	9	6	6	6	6	10	9	4	4	6	10	6	6	4	6	6	10	6	6	6
994	9	4	6	4	9	6	6	6	9	6	6	5	6	5	5	4	8	6	4	5	4	6	5	5	6	5	6	6	4	5	6	4	5	4	6	5	4	4	10	5	6	4	4	6	6	5	6	6	6
995	6	4	4	8	9	8	8	8	9	10	10	5	6	4	6	6	7	6	6	5	4	6	8	10	10	5	10	6	4	10	6	7	4	4	10	6	4	4	10	9	6	4	6	6	6	9	9	4	6
996	10	9	6	6	9	4	4	6	9	10	5	5	10	4	10	6	6	6	6	5	6	6	4	10	4	5	6	6	4	4	6	4	6	4	9	6	4	4	6	6	6	4	6	6	6	10	6	10	6
997	9	4	10	10	9	9	6	6	9	9	10	4	4	4	6	4	6	6	4	5	4	6	8	8	6	5	10	6	4	4	6	9	8	4	9	8	4	4	6	10	6	4	4	6	6	10	9	9	6
998	10	9	9	4	9	4	4	9	10	4	5	5	6	5	5	4	7	6	4	5	4	5	5	5	4	5	10	5	4	6	6	4	6	4	9	5	4	4	9	10	5	4	4	6	6	10	6	5	6
999	6	4	4	4	6	7	6	6	6	4	9	6	4	5	5	4	8	5	4	9	4	6	6	8	7	9	6	6	4	6	5	5	4	4	4	7	4	4	4	4	6	4	4	5	4	4	4	6	4
[truncated: 56 more columns]
