# Supplementary material for: Chronic cocaine-regulated epigenomic changes in mouse nucleus accumbens
Source: Genome Biol. 2014 Apr 22;15(4):R65. doi: 10.1186/gb-2014-15-4-r65 (PMC4073058; doi:10.1186/gb-2014-15-4-r65)
Supplement: Additional file 20 — Motif intermediate results. This zip file contains the textual outputs from motif analysis. The motifs found by MEME [42] were first combined using the Bayesian motif clustering [79] method and then matched with known motifs. Further explanations are provided in the enclosed README file. [file gb-2014-15-4-r65-S20.zip › motif/BMC/intergenic.dp.chain1.iters1000.align]

names	Cluster_192.intergenic_upstream.M1	Cluster_192.intergenic_upstream.M2	Cluster_192.intergenic_upstream.M3	Cluster_192.intergenic_upstream.M4	Cluster_192.intergenic_upstream.M5	Cluster_192.intergenic_upstream.M6	Cluster_192.intergenic_upstream.M7	Cluster_192.intergenic_upstream.M8	Cluster_192.intergenic_upstream.M9	Cluster_192.intergenic_upstream.M10	Cluster_192.intergenic_upstream.M11	Cluster_192.intergenic_upstream.M12	Cluster_192.intergenic_upstream.M13	Cluster_192.intergenic_upstream.M14	Cluster_192.intergenic_upstream.M15	Cluster_192.intergenic_upstream.M16	Cluster_192.intergenic_upstream.M17	Cluster_269.intergenic_upstream.M1	Cluster_269.intergenic_upstream.M2	Cluster_269.intergenic_upstream.M3	Cluster_269.intergenic_upstream.M4	Cluster_269.intergenic_upstream.M5	Cluster_269.intergenic_upstream.M6	Cluster_269.intergenic_upstream.M7	Cluster_269.intergenic_upstream.M8	Cluster_269.intergenic_upstream.M9	Cluster_269.intergenic_upstream.M10	Cluster_269.intergenic_upstream.M11	Cluster_269.intergenic_upstream.M12	Cluster_269.intergenic_upstream.M13	Cluster_269.intergenic_upstream.M14	Cluster_269.intergenic_upstream.M15	Cluster_269.intergenic_upstream.M16	Cluster_269.intergenic_upstream.M17	Cluster_269.intergenic_upstream.M18	Cluster_269.intergenic_upstream.M19	Cluster_269.intergenic_upstream.M20	Cluster_34.intergenic_upstream.M1	Cluster_34.intergenic_upstream.M2	Cluster_34.intergenic_upstream.M3	Cluster_34.intergenic_upstream.M4	Cluster_34.intergenic_upstream.M5	Cluster_34.intergenic_upstream.M6	Cluster_34.intergenic_upstream.M7	Cluster_34.intergenic_upstream.M8	Cluster_34.intergenic_upstream.M9	Cluster_34.intergenic_upstream.M10	Cluster_34.intergenic_upstream.M11	Cluster_34.intergenic_upstream.M12
iters	0	1	2	3	4	5	6	7	8	9	10	11	12	13	14	15	16	17	18	19	20	21	22	23	24	25	26	27	28	29	30	31	32	33	34	35	36	37	38	39	40	41	42	43	44	45	46	47	48
init	6	14	14	5	14	6	11	0	1	6	8	13	10	0	3	12	1	6	13	8	7	13	8	14	0	2	7	12	14	9	6	9	0	9	1	13	12	14	6	1	4	0	8	13	1	14	7	12	2
0	0	0	0	5	13	0	11	0	1	6	0	4	0	0	3	1	1	6	0	0	0	0	1	0	0	2	7	12	8	9	6	9	0	0	1	0	12	0	6	0	4	0	0	13	1	0	0	4	2
1	0	0	0	5	13	0	11	0	1	6	0	4	0	0	3	1	1	6	0	0	0	0	1	0	0	2	7	12	8	9	6	9	0	0	1	0	12	0	6	0	4	0	0	13	1	0	0	4	2
2	0	0	0	5	13	0	11	0	1	0	0	4	0	0	3	1	1	6	0	0	0	0	1	0	0	2	0	11	8	9	6	3	0	0	1	0	12	0	0	0	4	0	0	13	1	0	0	4	2
3	0	0	0	0	13	0	11	0	1	0	0	4	0	0	3	1	1	6	0	0	0	0	1	0	0	2	0	11	8	9	6	3	0	0	1	0	12	0	0	0	4	0	0	13	1	0	0	4	2
4	0	0	0	0	0	0	11	0	1	0	0	4	0	0	3	1	1	6	0	0	0	0	1	0	0	2	0	11	1	9	6	3	0	0	1	0	12	0	0	0	4	0	0	13	1	0	0	4	2
5	0	0	0	0	0	0	0	0	1	0	0	4	0	0	3	1	1	6	0	0	0	0	1	0	0	2	0	11	1	9	6	3	0	0	1	0	12	0	0	0	4	0	0	13	1	0	0	4	0
6	0	0	0	0	0	0	0	0	1	0	0	4	0	0	3	1	1	6	0	0	0	0	1	0	0	2	0	11	1	9	6	3	0	0	1	0	12	0	0	0	4	0	0	10	1	0	0	4	0
7	0	0	0	0	0	0	0	0	1	0	0	4	0	0	3	1	1	6	0	0	0	0	1	0	0	2	0	0	1	9	6	3	0	0	1	0	12	0	0	0	4	0	0	10	1	0	0	4	0
8	0	0	0	0	0	0	0	0	1	0	0	4	0	0	3	1	1	6	0	0	0	0	1	0	0	2	0	0	1	9	6	3	0	0	1	0	2	0	0	0	4	0	0	0	1	0	0	4	0
9	6	14	14	5	1	6	11	1	2	6	8	13	10	1	2	12	3	10	12	8	7	13	8	13	1	10	7	12	3	9	7	8	2	9	1	13	12	14	6	1	1	8	11	13	0	14	2	12	0
10	6	13	14	5	1	0	11	0	2	6	0	4	10	1	2	3	3	10	12	0	7	12	8	13	0	1	7	12	3	9	2	8	2	0	1	13	3	0	6	1	1	8	10	0	0	9	2	7	0
11	6	5	14	5	1	0	11	1	2	6	0	4	10	1	2	3	3	10	9	0	7	7	0	13	0	1	7	11	3	9	1	8	2	0	1	13	3	0	6	1	1	0	10	0	0	9	2	7	0
12	6	5	14	5	1	0	9	1	2	6	0	4	10	1	2	3	3	10	9	0	7	5	0	8	0	1	7	11	3	9	1	4	2	0	1	0	3	0	6	1	1	0	10	0	0	9	2	7	0
13	6	5	14	5	1	0	9	1	2	6	0	4	10	1	2	3	3	10	9	0	0	5	0	8	0	1	7	4	3	9	1	4	2	0	1	0	3	0	6	1	1	0	10	0	0	9	2	7	0
14	5	5	14	5	1	0	9	1	1	6	0	3	9	0	2	3	3	9	9	0	0	5	0	7	0	1	0	4	3	9	1	4	2	0	1	0	3	0	5	1	1	0	10	0	0	4	2	2	0
15	5	5	14	5	1	0	9	1	1	6	0	3	9	0	2	3	3	0	9	0	0	5	0	7	0	1	0	4	3	9	1	4	2	0	1	0	3	0	5	1	1	0	10	0	0	4	2	2	0
16	5	5	14	5	1	0	9	1	1	6	0	3	9	0	2	3	3	0	9	0	0	5	0	7	0	1	0	4	3	9	1	4	2	0	1	0	3	0	5	1	1	0	10	0	0	4	2	2	0
17	5	5	14	5	1	0	9	1	1	6	0	3	9	0	2	3	3	0	9	0	0	5	0	7	0	1	0	4	3	9	1	4	2	0	1	0	3	0	5	1	1	0	10	0	0	4	2	2	0
18	5	5	14	5	1	0	9	1	1	6	0	3	9	0	2	3	3	0	9	0	0	5	0	7	0	1	0	4	3	9	1	4	2	0	1	0	3	0	5	1	1	0	10	0	0	4	2	2	0
19	6	14	13	3	14	3	10	0	2	4	8	12	12	1	9	13	0	11	9	7	7	13	8	13	0	2	6	14	14	7	13	7	0	3	1	13	6	0	6	3	0	5	11	7	3	11	4	11	0
20	4	2	2	3	14	3	0	0	0	0	0	12	0	1	9	13	0	5	9	0	7	13	8	8	0	2	6	14	12	7	6	7	0	3	1	13	6	0	6	3	0	0	11	7	3	9	4	6	0
21	4	2	2	3	14	3	0	0	0	0	0	11	0	0	9	13	0	4	9	0	7	0	8	8	0	2	6	13	12	7	6	7	0	3	1	13	6	0	6	3	0	0	3	7	3	0	4	6	0
22	4	2	2	3	14	3	0	0	0	0	0	2	0	0	9	13	0	4	9	0	7	0	8	8	0	2	6	12	4	7	6	4	0	3	0	7	0	0	6	3	0	0	3	7	3	0	3	6	0
23	4	2	2	3	14	3	0	0	0	0	0	2	0	0	9	13	0	4	9	0	7	0	8	8	0	2	6	5	4	0	6	4	0	3	0	7	0	0	6	3	0	0	3	0	3	0	3	6	0
24	4	2	2	3	14	3	0	0	0	0	0	2	0	0	9	13	0	4	9	0	7	0	0	8	0	2	6	5	4	0	6	4	0	3	0	7	0	0	6	3	0	0	3	0	3	0	3	6	0
25	4	2	2	3	14	3	0	0	0	0	0	2	0	0	9	13	0	4	9	0	7	0	0	8	0	2	6	5	4	0	6	4	0	3	0	7	0	0	6	3	0	0	3	0	3	0	3	6	0
26	4	2	2	3	14	3	0	0	0	0	0	2	0	0	9	13	0	4	9	0	7	0	0	8	0	2	6	5	4	0	6	4	0	3	0	7	0	0	6	3	0	0	3	0	3	0	3	6	0
27	4	2	2	3	14	3	0	0	0	0	0	2	0	0	9	13	0	4	9	0	7	0	0	8	0	2	6	5	4	0	6	4	0	3	0	7	0	0	6	3	0	0	3	0	3	0	3	6	0
28	4	2	2	3	14	3	0	0	0	0	0	2	0	0	9	13	0	4	9	0	7	0	0	8	0	2	6	5	4	0	6	4	0	3	0	7	0	0	6	3	0	0	3	0	3	0	3	6	0
29	5	14	14	5	14	5	11	3	1	6	8	13	12	1	1	14	1	9	9	8	8	13	8	14	1	8	7	14	14	9	2	9	4	6	0	11	13	0	5	4	1	3	9	10	1	0	7	10	2
30	0	13	7	5	5	5	11	3	1	0	8	13	6	1	1	14	1	4	0	0	8	0	0	0	0	8	6	14	14	9	2	0	4	6	0	0	2	0	5	4	1	3	9	10	0	0	0	0	2
31	0	13	7	5	5	5	11	3	1	0	8	3	6	1	1	14	1	4	0	0	8	0	0	0	0	8	5	14	14	9	2	0	4	6	0	0	2	0	5	4	1	3	9	10	0	0	0	0	2
32	0	12	7	4	5	0	6	3	1	0	8	3	6	1	1	14	1	4	0	0	8	0	0	0	0	8	5	14	14	9	2	0	4	6	0	0	2	0	5	4	0	3	9	10	0	0	0	0	2
33	0	0	7	4	5	0	6	3	1	0	8	3	6	1	1	14	1	4	0	0	8	0	0	0	0	8	5	14	14	9	2	0	4	6	0	0	2	0	5	4	0	3	9	0	0	0	0	0	2
34	0	0	7	4	5	0	6	3	1	0	8	3	6	1	1	14	1	4	0	0	8	0	0	0	0	8	5	1	14	9	2	0	4	6	0	0	2	0	5	4	0	3	9	0	0	0	0	0	2
35	0	0	7	4	5	0	6	3	1	0	8	3	6	1	1	14	1	4	0	0	0	0	0	0	0	8	5	1	14	9	2	0	4	6	0	0	2	0	5	4	0	3	9	0	0	0	0	0	2
36	0	0	7	4	5	0	6	3	1	0	8	3	6	1	1	14	1	4	0	0	0	0	0	0	0	8	5	1	14	9	2	0	4	6	0	0	2	0	5	4	0	3	9	0	0	0	0	0	2
37	0	0	7	4	5	0	6	3	1	0	8	3	6	1	1	14	1	4	0	0	0	0	0	0	0	8	5	1	14	9	2	0	4	6	0	0	2	0	5	4	0	3	9	0	0	0	0	0	2
38	0	0	7	4	5	0	6	3	1	0	8	3	6	1	1	14	1	4	0	0	0	0	0	0	0	8	5	1	14	9	2	0	4	6	0	0	2	0	5	4	0	3	9	0	0	0	0	0	2
39	0	14	0	0	0	4	11	0	2	0	6	13	5	0	4	11	2	4	11	8	8	13	8	8	0	2	2	0	12	9	2	8	4	9	0	12	6	8	6	3	1	1	9	8	0	14	0	12	2
40	0	14	0	0	0	4	11	0	0	0	6	9	1	0	4	11	2	4	11	7	8	0	8	8	0	2	0	0	9	9	2	8	4	0	0	10	6	5	6	3	1	1	9	8	0	14	0	9	2
41	0	14	0	0	0	4	11	0	0	0	6	9	1	0	4	11	2	4	11	7	8	0	8	8	0	2	0	0	9	9	2	8	4	0	0	2	6	5	6	3	1	1	0	8	0	14	0	0	2
42	0	14	0	0	0	0	11	0	0	0	6	9	1	0	4	11	2	4	11	7	8	0	8	8	0	2	0	0	9	8	2	8	4	0	0	2	6	4	6	3	1	1	0	8	0	14	0	0	2
43	0	14	0	0	0	0	11	0	0	0	6	9	1	0	4	11	2	4	11	7	8	0	8	8	0	2	0	0	9	2	2	8	4	0	0	2	6	4	0	3	1	1	0	8	0	14	0	0	2
44	0	14	0	0	0	0	11	0	0	0	6	9	1	0	4	11	2	4	11	7	0	0	8	8	0	2	0	0	9	2	2	8	4	0	0	2	6	4	0	3	1	1	0	8	0	14	0	0	2
45	0	0	0	0	0	0	11	0	0	0	6	9	1	0	4	10	2	4	11	7	0	0	8	8	0	2	0	0	9	2	2	8	4	0	0	2	6	4	0	3	1	1	0	8	0	13	0	0	2
46	0	0	0	0	0	0	0	0	0	0	6	9	1	0	4	10	2	4	11	7	0	0	8	8	0	2	0	0	9	2	2	8	4	0	0	2	6	4	0	3	1	1	0	0	0	13	0	0	0
47	0	0	0	0	0	0	0	0	0	0	6	9	1	0	4	0	2	4	9	7	0	0	8	8	0	2	0	0	9	2	2	8	4	0	0	2	6	4	0	3	1	1	0	0	0	13	0	0	0
48	0	0	0	0	0	0	0	0	0	0	6	9	1	0	4	0	2	4	0	7	0	0	0	8	0	2	0	0	9	2	2	8	4	0	0	2	0	4	0	3	1	1	0	0	0	13	0	0	0
49	5	14	14	5	14	6	11	1	0	6	7	13	10	0	3	12	3	9	13	7	5	13	8	1	2	7	0	11	11	9	6	6	2	6	1	11	12	11	6	4	0	9	9	13	3	0	7	11	2
50	5	14	14	5	14	0	0	1	0	6	7	8	10	0	3	12	3	9	10	0	5	6	8	1	2	0	0	11	11	2	6	6	2	1	1	11	12	6	6	4	0	9	9	13	3	0	0	11	2
51	5	14	14	5	14	0	0	1	0	6	7	8	10	0	3	3	3	9	10	0	5	6	0	1	2	0	0	11	11	2	6	6	2	1	1	11	12	6	6	4	0	0	9	0	3	0	0	0	2
52	5	14	14	5	14	0	0	1	0	6	7	8	10	0	3	3	3	9	10	0	5	6	0	1	2	0	0	11	11	2	6	6	2	1	1	11	12	6	6	4	0	0	9	0	3	0	0	0	2
53	0	12	14	5	14	0	0	1	0	6	7	8	10	0	3	3	3	9	10	0	5	6	0	1	2	0	0	11	11	2	6	6	0	1	1	11	12	6	6	4	0	0	9	0	3	0	0	0	2
54	0	10	14	5	14	0	0	1	0	6	0	8	3	0	3	3	3	9	10	0	5	6	0	1	0	0	0	11	11	2	6	6	0	1	1	11	12	6	6	4	0	0	9	0	3	0	0	0	2
55	0	10	14	5	14	0	0	1	0	6	0	8	3	0	3	3	3	9	10	0	5	6	0	1	0	0	0	11	11	2	6	6	0	1	1	11	12	6	6	4	0	0	9	0	3	0	0	0	2
56	0	0	14	5	14	0	0	1	0	6	0	8	3	0	3	3	3	9	10	0	5	6	0	1	0	0	0	11	11	2	6	6	0	1	1	11	12	6	6	4	0	0	9	0	3	0	0	0	2
57	0	0	14	5	14	0	0	1	0	6	0	8	3	0	3	3	3	9	10	0	5	6	0	1	0	0	0	11	11	2	6	6	0	1	1	11	12	6	6	4	0	0	9	0	3	0	0	0	2
58	0	0	14	5	14	0	0	1	0	6	0	8	3	0	3	3	3	9	10	0	0	6	0	1	0	0	0	3	11	2	6	0	0	1	1	11	12	6	6	4	0	0	9	0	3	0	0	0	2
59	6	0	14	5	10	2	9	0	1	6	5	10	12	0	0	8	3	0	13	0	7	10	10	9	0	11	0	8	6	9	7	7	1	3	0	0	0	13	0	1	0	7	8	7	8	14	0	4	3
60	6	0	14	5	10	2	9	0	1	6	5	10	12	0	0	8	3	0	13	0	7	0	10	9	0	11	0	8	6	9	7	7	1	3	0	0	0	0	0	1	0	7	0	7	8	14	0	4	3
61	6	0	14	5	10	2	9	0	1	6	5	10	12	0	0	8	3	0	0	0	7	0	10	9	0	11	0	8	6	9	7	7	1	3	0	0	0	0	0	1	0	7	0	7	8	14	0	4	3
62	6	0	14	5	10	2	9	0	1	6	0	0	12	0	0	8	3	0	0	0	7	0	10	9	0	11	0	8	6	9	7	7	1	3	0	0	0	0	0	1	0	7	0	7	8	14	0	4	3
63	6	0	14	5	0	2	9	0	1	0	0	0	6	0	0	1	3	0	0	0	7	0	10	9	0	11	0	8	6	9	7	7	1	3	0	0	0	0	0	1	0	7	0	7	8	14	0	4	3
64	6	0	14	5	0	2	9	0	1	0	0	0	6	0	0	1	3	0	0	0	0	0	10	9	0	11	0	8	6	9	7	7	1	3	0	0	0	0	0	1	0	7	0	7	8	14	0	4	3
65	6	0	14	5	0	2	1	0	1	0	0	0	6	0	0	1	3	0	0	0	0	0	10	9	0	11	0	8	6	6	7	7	1	3	0	0	0	0	0	1	0	7	0	7	0	14	0	4	0
66	6	0	14	5	0	2	1	0	1	0	0	0	6	0	0	1	3	0	0	0	0	0	10	9	0	11	0	8	6	6	7	0	1	3	0	0	0	0	0	1	0	7	0	7	0	14	0	4	0
67	6	0	14	0	0	2	1	0	1	0	0	0	6	0	0	1	3	0	0	0	0	0	10	9	0	11	0	8	6	6	7	0	1	3	0	0	0	0	0	1	0	7	0	7	0	14	0	4	0
68	6	0	14	0	0	2	1	0	1	0	0	0	6	0	0	1	3	0	0	0	0	0	10	9	0	11	0	8	6	6	7	0	1	3	0	0	0	0	0	1	0	7	0	7	0	14	0	4	0
69	0	0	10	0	1	5	11	0	1	3	7	13	2	1	1	9	1	6	10	5	7	13	7	13	0	3	7	11	7	9	6	9	0	9	0	10	12	13	6	0	0	0	9	13	5	7	0	14	2
70	0	0	10	0	0	0	11	0	1	3	0	4	1	1	0	9	1	6	0	5	0	0	0	4	0	3	7	0	7	0	6	9	0	0	0	10	12	2	0	0	0	0	0	13	5	7	0	7	0
71	0	0	10	0	0	0	11	0	1	3	0	4	1	1	0	9	1	6	0	5	0	0	0	4	0	3	0	0	7	0	6	9	0	0	0	0	12	2	0	0	0	0	0	0	5	7	0	7	0
72	0	0	0	0	0	0	0	0	1	3	0	4	1	1	0	9	1	6	0	5	0	0	0	4	0	3	0	0	7	0	6	9	0	0	0	0	12	2	0	0	0	0	0	0	5	7	0	7	0
73	0	0	0	0	0	0	0	0	1	3	0	4	1	1	0	9	1	6	0	0	0	0	0	4	0	3	0	0	7	0	6	9	0	0	0	0	12	2	0	0	0	0	0	0	5	7	0	7	0
74	0	0	0	0	0	0	0	0	1	3	0	4	1	1	0	9	1	6	0	0	0	0	0	4	0	3	0	0	7	0	6	9	0	0	0	0	12	2	0	0	0	0	0	0	5	7	0	7	0
75	0	0	0	0	0	0	0	0	1	3	0	4	1	1	0	9	1	6	0	0	0	0	0	4	0	3	0	0	7	0	6	9	0	0	0	0	12	2	0	0	0	0	0	0	5	7	0	7	0
76	0	0	0	0	0	0	0	0	1	3	0	4	1	1	0	9	1	6	0	0	0	0	0	4	0	3	0	0	7	0	6	9	0	0	0	0	12	2	0	0	0	0	0	0	5	7	0	7	0
77	0	0	0	0	0	0	0	0	1	3	0	4	1	1	0	9	1	6	0	0	0	0	0	4	0	3	0	0	7	0	6	9	0	0	0	0	12	2	0	0	0	0	0	0	5	7	0	7	0
78	0	0	0	0	0	0	0	0	1	3	0	4	1	1	0	9	1	6	0	0	0	0	0	4	0	3	0	0	7	0	6	9	0	0	0	0	12	2	0	0	0	0	0	0	5	7	0	7	0
79	6	3	2	5	0	5	10	0	2	6	0	13	0	6	4	9	0	9	0	0	7	9	9	11	0	3	7	6	11	2	6	6	1	0	0	11	2	2	3	3	2	1	11	12	0	14	7	7	0
80	1	3	2	3	0	0	10	0	2	6	0	13	0	6	0	9	0	5	0	0	0	9	9	11	0	3	0	1	6	2	6	0	1	0	0	5	2	0	3	3	0	1	0	10	0	14	7	0	0
81	1	3	2	3	0	0	0	0	2	0	0	13	0	6	0	9	0	5	0	0	0	0	0	11	0	3	0	1	6	2	6	0	1	0	0	5	2	0	3	3	0	1	0	10	0	14	0	0	0
82	1	3	2	3	0	0	0	0	2	0	0	13	0	6	0	9	0	5	0	0	0	0	0	11	0	3	0	1	6	2	6	0	1	0	0	5	2	0	3	3	0	1	0	0	0	14	0	0	0
83	1	3	2	3	0	0	0	0	2	0	0	13	0	6	0	9	0	5	0	0	0	0	0	0	0	3	0	1	6	2	6	0	1	0	0	5	2	0	3	3	0	1	0	0	0	14	0	0	0
84	1	3	2	3	0	0	0	0	2	0	0	13	0	6	0	9	0	5	0	0	0	0	0	0	0	3	0	1	6	2	6	0	1	0	0	5	2	0	3	3	0	1	0	0	0	14	0	0	0
85	1	3	2	3	0	0	0	0	2	0	0	13	0	6	0	9	0	5	0	0	0	0	0	0	0	3	0	1	6	2	6	0	1	0	0	5	2	0	3	3	0	1	0	0	0	14	0	0	0
86	1	3	2	3	0	0	0	0	2	0	0	13	0	6	0	9	0	5	0	0	0	0	0	0	0	3	0	1	6	2	6	0	0	0	0	5	2	0	3	3	0	1	0	0	0	14	0	0	0
87	1	3	2	3	0	0	0	0	2	0	0	13	0	6	0	9	0	5	0	0	0	0	0	0	0	3	0	1	6	2	6	0	0	0	0	5	2	0	3	3	0	1	0	0	0	14	0	0	0
88	1	3	2	3	0	0	0	0	2	0	0	13	0	6	0	9	0	5	0	0	0	0	0	0	0	3	0	1	6	2	6	0	0	0	0	5	2	0	3	3	0	1	0	0	0	14	0	0	0
89	5	14	14	5	1	0	11	0	1	0	8	11	12	0	5	12	3	5	13	8	8	13	8	14	2	6	7	12	12	9	2	9	1	9	1	11	12	13	6	5	3	8	10	13	0	0	5	10	2
90	5	14	9	5	1	0	0	0	1	0	0	0	12	0	5	4	3	5	8	0	4	0	1	14	2	2	7	12	12	0	2	6	1	9	1	7	11	4	6	5	3	0	10	13	0	0	0	10	2
91	5	14	9	5	1	0	0	0	1	0	0	0	0	0	5	4	3	5	8	0	4	0	1	14	2	2	7	12	12	0	2	0	1	9	1	7	6	4	6	0	3	0	10	9	0	0	0	5	2
92	5	14	9	5	1	0	0	0	1	0	0	0	0	0	5	4	3	5	8	0	4	0	1	14	2	2	7	12	12	0	2	0	1	9	1	7	6	4	6	0	3	0	10	9	0	0	0	5	2
93	5	14	9	5	1	0	0	0	1	0	0	0	0	0	5	4	3	5	8	0	4	0	1	14	2	2	7	12	12	0	2	0	1	9	1	7	6	4	6	0	3	0	10	9	0	0	0	5	2
94	5	14	9	5	1	0	0	0	1	0	0	0	0	0	5	4	3	5	8	0	4	0	1	14	2	2	7	11	12	0	2	0	1	9	1	7	6	4	6	0	3	0	10	9	0	0	0	5	2
95	5	14	9	5	1	0	0	0	1	0	0	0	0	0	5	4	0	5	8	0	4	0	1	14	2	2	7	11	9	0	2	0	1	9	1	7	0	4	6	0	3	0	10	9	0	0	0	5	2
96	5	14	9	5	1	0	0	0	1	0	0	0	0	0	5	4	0	5	8	0	4	0	1	14	2	2	7	11	9	0	2	0	1	9	1	7	0	4	6	0	3	0	10	9	0	0	0	5	2
97	5	14	9	5	1	0	0	0	1	0	0	0	0	0	5	4	0	5	8	0	4	0	1	14	2	2	7	11	9	0	2	0	1	9	1	7	0	4	6	0	3	0	10	9	0	0	0	5	2
98	5	14	9	5	1	0	0	0	1	0	0	0	0	0	5	4	0	5	8	0	4	0	1	14	2	2	7	11	9	0	2	0	1	9	1	7	0	4	6	0	3	0	10	9	0	0	0	5	2
99	5	14	13	5	12	5	10	2	0	6	6	13	11	1	3	10	0	9	13	8	7	13	8	13	0	11	0	0	1	0	5	3	3	1	0	11	8	10	5	0	3	1	11	0	5	2	7	12	3
100	5	12	6	5	0	0	0	0	0	6	6	13	11	0	3	10	0	0	9	8	7	12	8	3	0	11	0	0	0	0	5	3	3	1	0	11	8	10	0	0	3	1	10	0	1	2	0	9	3
101	5	10	6	3	0	0	0	0	0	6	6	3	8	0	3	8	0	0	9	7	7	12	5	3	0	9	0	0	0	0	5	3	1	1	0	11	8	8	0	0	1	1	9	0	1	2	0	0	3
102	5	10	6	3	0	0	0	0	0	6	6	3	8	0	3	8	0	0	9	7	7	0	5	3	0	9	0	0	0	0	5	3	1	1	0	11	8	0	0	0	1	1	9	0	1	2	0	0	3
103	5	10	6	3	0	0	0	0	0	6	6	3	8	0	3	8	0	0	0	0	7	0	5	3	0	9	0	0	0	0	5	3	1	1	0	11	8	0	0	0	1	1	0	0	1	2	0	0	3
104	5	10	6	3	0	0	0	0	0	6	0	3	0	0	3	8	0	0	0	0	0	0	5	3	0	9	0	0	0	0	5	3	1	1	0	11	0	0	0	0	1	1	0	0	1	2	0	0	3
105	5	9	6	2	0	0	0	0	0	6	0	3	0	0	3	8	0	0	0	0	0	0	5	3	0	6	0	0	0	0	5	3	1	1	0	11	0	0	0	0	0	1	0	0	1	2	0	0	0
106	5	9	6	2	0	0	0	0	0	6	0	3	0	0	3	8	0	0	0	0	0	0	5	3	0	6	0	0	0	0	5	3	1	1	0	11	0	0	0	0	0	1	0	0	1	2	0	0	0
107	5	0	6	2	0	0	0	0	0	6	0	3	0	0	3	8	0	0	0	0	0	0	0	3	0	6	0	0	0	0	5	3	1	1	0	11	0	0	0	0	0	1	0	0	1	2	0	0	0
108	5	0	6	2	0	0	0	0	0	6	0	3	0	0	3	8	0	0	0	0	0	0	0	3	0	6	0	0	0	0	5	3	1	1	0	11	0	0	0	0	0	1	0	0	1	2	0	0	0
109	5	0	12	4	0	0	4	1	0	3	7	11	10	0	4	11	0	8	11	6	6	8	8	12	2	1	1	10	12	7	5	7	3	6	0	11	11	13	5	0	3	1	6	11	3	0	5	9	2
110	5	0	12	4	0	0	0	1	0	3	0	10	0	0	4	7	0	0	11	2	6	8	1	12	2	1	0	10	11	3	5	7	3	0	0	11	11	0	5	0	3	1	6	0	3	0	5	0	2
111	5	0	12	4	0	0	0	1	0	3	0	0	0	0	4	7	0	0	11	2	6	8	1	12	2	1	0	10	11	3	5	7	3	0	0	11	11	0	5	0	3	1	6	0	3	0	5	0	0
112	5	0	12	4	0	0	0	1	0	3	0	0	0	0	4	7	0	0	11	2	0	8	1	12	2	1	0	10	11	3	5	7	3	0	0	11	11	0	5	0	3	1	6	0	3	0	5	0	0
113	5	0	7	4	0	0	0	1	0	3	0	0	0	0	4	7	0	0	11	2	0	0	1	8	2	1	0	10	11	0	1	7	3	0	0	11	11	0	5	0	3	1	6	0	3	0	0	0	0
114	5	0	7	4	0	0	0	1	0	3	0	0	0	0	4	7	0	0	11	2	0	0	1	8	2	1	0	10	11	0	1	7	3	0	0	11	11	0	5	0	3	1	6	0	3	0	0	0	0
115	5	0	7	4	0	0	0	1	0	3	0	0	0	0	4	7	0	0	11	2	0	0	1	8	2	1	0	10	11	0	1	7	3	0	0	11	11	0	5	0	3	1	6	0	3	0	0	0	0
116	5	0	7	4	0	0	0	1	0	3	0	0	0	0	4	7	0	0	11	2	0	0	1	0	2	1	0	10	11	0	1	7	3	0	0	11	11	0	0	0	0	1	0	0	3	0	0	0	0
117	5	0	7	4	0	0	0	1	0	3	0	0	0	0	4	7	0	0	11	2	0	0	1	0	2	1	0	10	11	0	1	7	3	0	0	11	11	0	0	0	0	1	0	0	3	0	0	0	0
118	5	0	7	4	0	0	0	1	0	3	0	0	0	0	4	7	0	0	0	2	0	0	1	0	2	1	0	10	11	0	1	7	3	0	0	11	11	0	0	0	0	1	0	0	3	0	0	0	0
119	6	14	14	5	14	0	11	0	1	4	0	13	11	1	3	12	1	10	13	8	7	13	0	13	0	3	7	1	1	9	6	8	2	9	0	13	12	13	6	3	1	2	10	13	10	13	7	12	0
120	6	14	2	5	14	0	11	0	1	4	0	4	8	1	0	12	1	10	0	0	0	13	0	13	0	3	4	1	1	0	6	8	2	0	0	13	12	13	6	3	1	2	10	13	10	13	0	7	0
121	6	13	2	5	14	0	11	0	1	4	0	4	8	1	0	8	1	10	0	0	0	13	0	13	0	3	0	1	1	0	6	7	1	0	0	13	12	0	6	3	0	2	0	0	10	13	0	7	0
122	6	13	2	5	14	0	11	0	1	4	0	4	8	0	0	8	1	9	0	0	0	13	0	11	0	3	0	1	1	0	4	7	1	0	0	9	12	0	2	3	0	0	0	0	10	0	0	7	0
123	6	13	2	5	14	0	11	0	1	0	0	4	4	0	0	8	1	9	0	0	0	6	0	11	0	3	0	1	1	0	4	7	1	0	0	9	12	0	2	3	0	0	0	0	10	0	0	7	0
124	6	13	2	5	14	0	11	0	1	0	0	4	4	0	0	8	1	9	0	0	0	6	0	11	0	3	0	1	1	0	4	7	1	0	0	9	12	0	2	3	0	0	0	0	10	0	0	7	0
125	6	13	2	5	14	0	11	0	1	0	0	4	4	0	0	8	1	9	0	0	0	6	0	11	0	3	0	1	1	0	4	1	1	0	0	9	12	0	2	3	0	0	0	0	10	0	0	7	0
126	6	13	2	5	14	0	11	0	1	0	0	4	4	0	0	8	1	9	0	0	0	6	0	11	0	3	0	1	1	0	4	1	1	0	0	9	12	0	2	3	0	0	0	0	10	0	0	7	0
127	0	13	2	5	14	0	11	0	1	0	0	4	4	0	0	8	1	0	0	0	0	6	0	11	0	3	0	1	1	0	4	1	1	0	0	3	12	0	2	3	0	0	0	0	10	0	0	7	0
128	0	13	2	5	14	0	11	0	1	0	0	4	4	0	0	8	1	0	0	0	0	6	0	11	0	3	0	1	1	0	4	1	1	0	0	3	12	0	2	3	0	0	0	0	10	0	0	7	0
129	5	1	13	5	1	3	12	0	8	6	7	13	9	1	2	2	0	6	13	8	8	13	0	14	0	7	3	12	14	0	3	0	1	3	1	1	7	8	6	2	3	0	8	12	6	0	0	7	2
130	5	1	0	5	1	3	12	0	8	6	7	0	9	1	2	2	0	6	13	8	8	13	0	12	0	7	0	12	14	0	1	0	1	3	1	1	7	8	6	2	3	0	8	0	6	0	0	4	2
131	5	1	0	5	1	0	0	0	6	6	7	0	9	1	0	2	0	6	9	0	8	13	0	11	0	7	0	12	14	0	1	0	1	3	1	1	7	8	6	2	3	0	7	0	2	0	0	4	2
132	5	1	0	5	1	0	0	0	6	0	1	0	9	1	0	2	0	6	9	0	0	13	0	11	0	7	0	4	14	0	1	0	1	3	1	1	7	8	6	2	3	0	7	0	2	0	0	4	2
133	5	1	0	5	1	0	0	0	6	0	1	0	9	1	0	2	0	0	0	0	0	13	0	11	0	7	0	4	14	0	1	0	1	3	1	1	7	8	6	2	3	0	7	0	2	0	0	4	2
134	5	1	0	5	1	0	0	0	6	0	1	0	9	1	0	2	0	0	0	0	0	13	0	11	0	7	0	4	14	0	1	0	1	3	1	1	7	8	6	2	3	0	0	0	2	0	0	4	2
135	5	1	0	5	1	0	0	0	6	0	1	0	9	1	0	2	0	0	0	0	0	13	0	11	0	7	0	4	14	0	1	0	1	3	1	1	7	8	6	2	3	0	0	0	2	0	0	4	2
136	5	1	0	5	1	0	0	0	6	0	1	0	9	1	0	2	0	0	0	0	0	13	0	0	0	7	0	4	14	0	1	0	1	3	1	1	7	8	6	2	3	0	0	0	2	0	0	4	2
137	5	1	0	5	1	0	0	0	6	0	1	0	9	1	0	2	0	0	0	0	0	13	0	0	0	7	0	4	14	0	1	0	1	3	1	1	7	8	6	2	3	0	0	0	2	0	0	4	2
138	5	1	0	5	1	0	0	0	6	0	1	0	9	1	0	2	0	0	0	0	0	6	0	0	0	0	0	4	14	0	1	0	1	3	1	1	7	8	6	2	3	0	0	0	2	0	0	4	2
139	6	14	14	3	14	0	11	1	1	6	8	13	12	0	5	12	1	7	13	8	8	13	8	14	1	2	7	0	0	5	6	9	3	5	0	7	12	14	7	0	0	5	12	13	9	14	7	12	3
140	6	13	14	3	14	0	11	1	1	4	0	10	10	0	5	12	1	7	0	8	8	10	0	14	0	2	7	0	0	5	6	7	1	5	0	7	0	0	0	0	0	5	12	8	9	14	1	12	3
141	6	10	14	0	14	0	11	1	1	0	0	10	6	0	5	12	1	7	0	7	8	10	0	14	0	2	7	0	0	5	6	7	1	5	0	7	0	0	0	0	0	5	2	8	9	14	1	12	3
142	6	0	14	0	14	0	11	1	1	0	0	10	6	0	5	12	1	7	0	7	8	10	0	13	0	2	0	0	0	5	6	7	1	5	0	7	0	0	0	0	0	4	2	1	9	14	1	12	3
143	6	0	14	0	14	0	11	1	1	0	0	10	6	0	5	12	1	7	0	7	8	0	0	13	0	2	0	0	0	5	6	0	1	5	0	7	0	0	0	0	0	4	2	1	9	14	1	12	3
144	6	0	14	0	14	0	11	1	1	0	0	10	6	0	5	1	1	7	0	7	8	0	0	13	0	2	0	0	0	5	6	0	1	5	0	7	0	0	0	0	0	4	2	1	9	14	1	12	0
145	6	0	14	0	14	0	0	1	1	0	0	10	6	0	5	1	1	7	0	7	8	0	0	9	0	2	0	0	0	5	2	0	1	5	0	7	0	0	0	0	0	0	2	1	9	14	1	12	0
146	6	0	14	0	14	0	0	1	1	0	0	10	6	0	5	1	1	7	0	7	8	0	0	9	0	2	0	0	0	5	2	0	1	5	0	7	0	0	0	0	0	0	2	1	9	14	1	12	0
147	6	0	14	0	14	0	0	1	1	0	0	10	6	0	5	1	1	7	0	0	8	0	0	9	0	2	0	0	0	5	2	0	1	5	0	7	0	0	0	0	0	0	2	1	9	14	1	12	0
148	6	0	14	0	14	0	0	1	1	0	0	10	6	0	5	1	1	7	0	0	8	0	0	9	0	2	0	0	0	5	2	0	1	5	0	7	0	0	0	0	0	0	2	1	9	14	1	12	0
149	13	13	6	4	14	5	11	0	1	6	8	13	12	0	3	12	3	9	11	0	7	5	7	13	1	9	7	13	12	9	6	9	3	8	0	13	11	13	6	1	0	11	13	12	6	13	3	12	0
150	0	0	6	4	11	0	11	0	1	0	4	10	6	0	3	12	3	3	11	0	0	5	0	13	1	9	0	0	12	9	0	0	0	2	0	10	2	0	0	1	0	8	0	0	3	13	3	8	0
151	0	0	6	4	0	0	11	0	1	0	4	0	6	0	3	12	3	3	11	0	0	5	0	13	1	9	0	0	12	9	0	0	0	2	0	10	2	0	0	1	0	8	0	0	3	13	3	0	0
152	0	0	6	4	0	0	11	0	1	0	4	0	0	0	3	12	3	3	11	0	0	5	0	13	1	9	0	0	12	9	0	0	0	2	0	4	2	0	0	1	0	8	0	0	3	13	3	0	0
153	0	0	6	4	0	0	11	0	1	0	0	0	0	0	3	12	3	3	11	0	0	5	0	13	1	9	0	0	12	9	0	0	0	2	0	4	2	0	0	1	0	8	0	0	3	13	3	0	0
154	0	0	6	4	0	0	11	0	1	0	0	0	0	0	3	12	3	3	11	0	0	5	0	13	1	9	0	0	12	8	0	0	0	1	0	4	2	0	0	1	0	8	0	0	2	13	2	0	0
155	0	0	6	4	0	0	11	0	1	0	0	0	0	0	3	0	3	3	11	0	0	5	0	13	1	9	0	0	12	3	0	0	0	1	0	4	2	0	0	1	0	8	0	0	2	13	2	0	0
156	0	0	6	4	0	0	7	0	1	0	0	0	0	0	3	0	0	0	11	0	0	5	0	13	1	1	0	0	11	2	0	0	0	1	0	4	2	0	0	1	0	0	0	0	2	13	2	0	0
157	0	0	6	4	0	0	7	0	1	0	0	0	0	0	3	0	0	0	11	0	0	5	0	13	1	1	0	0	11	2	0	0	0	1	0	4	2	0	0	1	0	0	0	0	2	13	2	0	0
158	0	0	6	4	0	0	0	0	1	0	0	0	0	0	3	0	0	0	11	0	0	5	0	13	1	1	0	0	11	2	0	0	0	1	0	4	2	0	0	1	0	0	0	0	2	13	2	0	0
159	2	1	13	5	13	0	5	1	0	6	2	13	6	1	5	12	2	9	11	3	3	12	8	8	0	7	2	8	4	6	6	8	2	6	0	10	12	12	6	0	4	8	8	13	0	0	8	9	2
160	2	1	13	5	13	0	5	1	0	6	2	8	6	1	5	12	0	3	11	3	3	8	3	8	0	7	2	8	0	6	6	6	2	6	0	10	12	0	0	0	4	8	8	13	0	0	8	0	0
161	2	1	13	5	13	0	5	1	0	6	2	8	6	1	5	12	0	3	11	3	3	8	3	8	0	7	2	8	0	6	6	0	2	6	0	10	12	0	0	0	4	8	8	13	0	0	8	0	0
162	2	1	13	5	11	0	5	1	0	6	0	8	6	1	5	12	0	3	11	3	3	8	1	8	0	7	2	8	0	6	6	0	2	6	0	10	10	0	0	0	4	8	8	13	0	0	8	0	0
163	2	1	5	0	11	0	5	1	0	6	0	8	0	1	5	12	0	3	11	3	3	8	1	0	0	7	2	8	0	6	6	0	2	6	0	10	4	0	0	0	4	8	3	12	0	0	0	0	0
164	2	1	5	0	0	0	5	1	0	6	0	8	0	1	5	12	0	3	11	3	3	8	1	0	0	7	2	8	0	4	6	0	2	6	0	10	4	0	0	0	4	8	1	9	0	0	0	0	0
165	2	1	5	0	0	0	5	1	0	0	0	0	0	1	5	12	0	3	11	3	3	8	1	0	0	7	2	8	0	4	6	0	2	6	0	10	4	0	0	0	0	8	1	9	0	0	0	0	0
166	2	1	5	0	0	0	5	1	0	0	0	0	0	1	5	12	0	3	11	3	3	8	1	0	0	7	2	0	0	4	6	0	2	6	0	10	4	0	0	0	0	0	1	9	0	0	0	0	0
167	2	1	5	0	0	0	5	1	0	0	0	0	0	1	5	12	0	3	11	3	3	8	1	0	0	7	2	0	0	4	6	0	2	6	0	0	4	0	0	0	0	0	1	9	0	0	0	0	0
168	2	1	5	0	0	0	5	1	0	0	0	0	0	1	5	12	0	3	11	3	3	8	1	0	0	7	2	0	0	4	6	0	2	6	0	0	4	0	0	0	0	0	1	9	0	0	0	0	0
169	5	14	13	5	1	6	11	0	1	0	8	13	10	0	5	0	0	6	11	0	7	13	8	13	1	7	7	11	13	0	10	9	0	9	0	11	9	14	5	1	6	0	5	11	11	1	0	11	0
170	5	13	2	5	1	0	11	0	1	0	8	4	6	0	0	0	0	6	11	0	7	7	8	13	0	1	6	1	13	0	0	8	0	0	0	7	3	14	5	0	6	0	1	11	11	1	0	0	0
171	5	11	2	0	1	0	0	0	1	0	8	4	6	0	0	0	0	6	11	0	7	7	0	13	0	1	6	1	13	0	0	8	0	0	0	7	3	14	5	0	4	0	1	0	3	1	0	0	0
172	5	11	2	0	1	0	0	0	1	0	8	4	6	0	0	0	0	6	11	0	7	7	0	13	0	1	6	1	13	0	0	8	0	0	0	7	3	14	5	0	4	0	1	0	3	1	0	0	0
173	5	0	2	0	1	0	0	0	1	0	8	4	6	0	0	0	0	0	11	0	7	7	0	13	0	1	3	1	13	0	0	8	0	0	0	7	3	14	5	0	4	0	1	0	3	1	0	0	0
174	5	0	2	0	1	0	0	0	1	0	8	4	6	0	0	0	0	0	11	0	7	7	0	13	0	1	3	1	13	0	0	8	0	0	0	7	3	14	5	0	4	0	1	0	3	1	0	0	0
175	5	0	2	0	1	0	0	0	1	0	8	4	6	0	0	0	0	0	11	0	7	7	0	13	0	1	3	1	13	0	0	8	0	0	0	7	3	14	5	0	4	0	1	0	3	1	0	0	0
176	5	0	2	0	1	0	0	0	1	0	0	4	6	0	0	0	0	0	11	0	7	7	0	13	0	1	3	1	13	0	0	8	0	0	0	7	3	14	5	0	4	0	1	0	3	1	0	0	0
177	5	0	2	0	1	0	0	0	1	0	0	4	6	0	0	0	0	0	11	0	7	7	0	13	0	1	3	1	13	0	0	8	0	0	0	7	3	14	5	0	4	0	1	0	3	1	0	0	0
178	5	0	2	0	1	0	0	0	1	0	0	4	6	0	0	0	0	0	11	0	7	7	0	13	0	1	3	1	13	0	0	8	0	0	0	7	3	14	5	0	4	0	1	0	3	1	0	0	0
179	6	1	14	5	0	6	11	0	2	0	8	13	11	2	2	13	3	10	1	7	8	13	8	7	1	12	7	11	8	9	0	0	3	9	0	11	12	13	0	2	0	0	6	7	8	0	7	3	0
180	4	1	9	0	0	6	11	0	0	0	8	4	6	2	2	12	3	10	0	7	8	13	8	7	1	12	7	11	8	5	0	0	3	0	0	11	12	9	0	2	0	0	6	7	3	0	7	3	0
181	4	1	9	0	0	0	11	0	0	0	8	4	6	2	2	12	3	10	0	7	8	13	5	7	1	12	7	11	8	5	0	0	3	0	0	11	3	9	0	2	0	0	6	7	3	0	0	3	0
182	4	1	9	0	0	0	0	0	0	0	8	4	0	2	2	12	3	10	0	0	0	13	5	7	1	12	7	11	8	5	0	0	3	0	0	11	3	9	0	2	0	0	0	7	3	0	0	3	0
183	4	1	9	0	0	0	0	0	0	0	8	4	0	2	2	12	3	10	0	0	0	7	5	7	1	12	7	11	8	5	0	0	3	0	0	11	3	9	0	2	0	0	0	7	3	0	0	3	0
184	4	1	9	0	0	0	0	0	0	0	0	4	0	2	2	12	3	9	0	0	0	7	5	7	1	12	7	11	8	5	0	0	3	0	0	11	3	9	0	2	0	0	0	7	3	0	0	3	0
185	4	1	2	0	0	0	0	0	0	0	0	4	0	2	2	12	3	9	0	0	0	7	5	7	1	12	7	11	8	5	0	0	3	0	0	11	3	9	0	2	0	0	0	7	3	0	0	3	0
186	4	1	2	0	0	0	0	0	0	0	0	4	0	2	2	12	3	9	0	0	0	7	5	7	1	12	0	11	8	5	0	0	3	0	0	11	3	2	0	2	0	0	0	7	3	0	0	3	0
187	4	1	2	0	0	0	0	0	0	0	0	4	0	2	2	1	3	9	0	0	0	7	5	7	1	12	0	11	8	5	0	0	3	0	0	11	3	2	0	2	0	0	0	7	3	0	0	3	0
188	4	1	2	0	0	0	0	0	0	0	0	4	0	2	2	1	3	9	0	0	0	7	5	7	1	7	0	11	8	0	0	0	3	0	0	11	3	2	0	2	0	0	0	7	3	0	0	3	0
189	6	2	14	5	14	3	5	0	1	4	0	13	0	0	6	12	1	0	0	3	5	13	8	14	0	3	7	12	14	9	4	4	0	9	0	1	0	14	0	0	6	7	0	0	4	0	0	0	2
190	6	2	14	5	14	3	5	0	1	4	0	4	0	0	6	12	1	0	0	3	5	13	8	14	0	3	7	12	14	9	4	4	0	0	0	1	0	0	0	0	6	7	0	0	4	0	0	0	2
191	6	2	2	5	14	3	5	0	1	4	0	4	0	0	0	12	1	0	0	3	5	4	8	13	0	3	7	12	14	3	4	4	0	0	0	1	0	0	0	0	6	7	0	0	4	0	0	0	2
192	6	2	2	5	14	3	5	0	1	4	0	4	0	0	0	12	1	0	0	3	5	4	8	13	0	3	7	12	14	3	4	4	0	0	0	1	0	0	0	0	6	0	0	0	4	0	0	0	2
193	6	2	2	5	14	3	5	0	1	4	0	4	0	0	0	12	1	0	0	3	5	4	8	13	0	3	0	12	14	3	4	4	0	0	0	1	0	0	0	0	6	0	0	0	4	0	0	0	2
194	6	2	2	5	14	3	5	0	1	4	0	4	0	0	0	12	1	0	0	3	5	4	8	13	0	3	0	12	14	3	4	4	0	0	0	1	0	0	0	0	6	0	0	0	4	0	0	0	2
195	6	2	2	5	14	3	5	0	1	4	0	4	0	0	0	12	1	0	0	3	5	4	8	13	0	3	0	12	14	3	4	4	0	0	0	1	0	0	0	0	6	0	0	0	4	0	0	0	2
196	6	2	2	5	14	3	5	0	1	4	0	4	0	0	0	12	1	0	0	3	5	4	8	13	0	3	0	12	14	3	4	4	0	0	0	1	0	0	0	0	6	0	0	0	4	0	0	0	2
197	6	2	2	5	14	3	5	0	1	4	0	4	0	0	0	12	1	0	0	3	0	4	0	13	0	3	0	12	14	3	4	4	0	0	0	1	0	0	0	0	6	0	0	0	4	0	0	0	2
198	6	2	2	5	14	3	5	0	1	4	0	4	0	0	0	12	1	0	0	3	0	4	0	13	0	3	0	12	14	3	4	4	0	0	0	1	0	0	0	0	6	0	0	0	4	0	0	0	2
199	3	11	11	0	1	6	11	0	1	6	0	10	10	0	4	2	0	7	12	8	4	13	8	14	1	9	4	10	14	9	13	6	0	7	0	11	12	12	6	1	0	3	10	13	8	13	7	0	3
200	3	0	11	0	1	6	11	0	1	6	0	10	10	0	4	2	0	7	0	0	4	0	8	4	1	9	4	0	8	9	13	0	0	0	0	3	12	4	6	1	0	1	0	0	8	0	7	0	3
201	3	0	11	0	1	0	11	0	1	6	0	10	0	0	4	2	0	7	0	0	4	0	0	4	1	1	4	0	8	9	13	0	0	0	0	3	12	4	6	1	0	1	0	0	8	0	7	0	3
202	3	0	2	0	1	0	11	0	1	6	0	0	0	0	4	2	0	7	0	0	4	0	0	4	1	1	4	0	8	9	13	0	0	0	0	3	12	4	6	1	0	1	0	0	8	0	0	0	3
203	3	0	2	0	1	0	11	0	1	0	0	0	0	0	4	2	0	7	0	0	4	0	0	4	1	1	4	0	8	9	13	0	0	0	0	3	12	4	6	1	0	1	0	0	0	0	0	0	3
204	3	0	2	0	1	0	11	0	1	0	0	0	0	0	4	2	0	7	0	0	4	0	0	4	1	1	4	0	8	9	13	0	0	0	0	3	12	4	6	1	0	1	0	0	0	0	0	0	3
205	3	0	2	0	1	0	11	0	1	0	0	0	0	0	4	2	0	0	0	0	4	0	0	4	1	1	0	0	1	9	13	0	0	0	0	3	12	4	6	1	0	1	0	0	0	0	0	0	3
206	3	0	2	0	1	0	11	0	1	0	0	0	0	0	4	2	0	0	0	0	4	0	0	4	1	1	0	0	1	9	13	0	0	0	0	3	12	4	6	1	0	1	0	0	0	0	0	0	3
207	3	0	2	0	1	0	0	0	1	0	0	0	0	0	4	2	0	0	0	0	4	0	0	4	1	1	0	0	1	9	13	0	0	0	0	3	12	4	6	1	0	1	0	0	0	0	0	0	3
208	3	0	2	0	1	0	0	0	1	0	0	0	0	0	4	2	0	0	0	0	4	0	0	4	1	1	0	0	1	9	13	0	0	0	0	3	12	4	6	1	0	1	0	0	0	0	0	0	3
209	6	0	14	5	13	6	10	9	1	0	7	13	12	1	5	11	1	9	13	7	6	12	8	14	0	3	7	12	13	8	0	8	4	9	1	13	9	14	6	0	0	2	11	2	7	12	5	11	3
210	6	0	3	5	13	0	0	9	1	0	7	10	12	0	5	11	1	9	9	0	0	12	2	14	0	3	7	12	13	0	0	7	4	6	1	11	9	2	6	0	0	2	11	0	1	0	1	0	0
211	6	0	3	5	13	0	0	9	0	0	0	0	0	0	5	3	1	9	9	0	0	0	2	14	0	3	7	12	12	0	0	7	4	0	1	0	9	2	6	0	0	2	1	0	1	0	1	0	0
212	6	0	3	0	13	0	0	9	0	0	0	0	0	0	5	3	1	9	9	0	0	0	2	14	0	0	4	12	5	0	0	7	4	0	1	0	9	2	6	0	0	2	1	0	1	0	1	0	0
213	6	0	3	0	13	0	0	9	0	0	0	0	0	0	5	3	1	9	9	0	0	0	2	14	0	0	4	12	5	0	0	7	4	0	1	0	9	2	6	0	0	2	1	0	1	0	1	0	0
214	6	0	3	0	13	0	0	9	0	0	0	0	0	0	5	3	1	9	9	0	0	0	2	14	0	0	4	12	5	0	0	7	4	0	1	0	9	2	6	0	0	2	1	0	1	0	1	0	0
215	6	0	3	0	13	0	0	0	0	0	0	0	0	0	5	3	1	9	9	0	0	0	2	14	0	0	4	12	5	0	0	7	4	0	1	0	9	2	6	0	0	2	1	0	1	0	1	0	0
216	6	0	3	0	13	0	0	0	0	0	0	0	0	0	5	3	1	9	9	0	0	0	2	14	0	0	4	7	0	0	0	0	4	0	1	0	2	2	6	0	0	2	1	0	1	0	1	0	0
217	6	0	3	0	13	0	0	0	0	0	0	0	0	0	5	3	1	9	9	0	0	0	2	14	0	0	4	7	0	0	0	0	4	0	1	0	2	2	6	0	0	2	1	0	1	0	1	0	0
218	6	0	3	0	4	0	0	0	0	0	0	0	0	0	5	3	1	0	9	0	0	0	2	14	0	0	4	7	0	0	0	0	4	0	1	0	2	2	6	0	0	2	1	0	1	0	1	0	0
219	5	14	13	5	13	5	10	1	1	6	7	13	10	1	3	11	2	9	1	7	7	12	8	5	1	9	6	13	13	8	5	8	0	9	0	12	12	14	6	3	0	10	8	13	1	13	7	11	3
220	5	14	6	5	0	0	0	1	1	0	0	10	10	1	3	10	0	9	0	0	7	0	8	5	1	9	4	5	13	8	5	8	0	6	0	12	0	1	6	3	0	0	8	1	1	0	0	0	0
221	5	14	6	5	0	0	0	1	1	0	0	10	10	1	3	10	0	9	0	0	7	0	0	5	1	1	0	5	13	8	5	8	0	6	0	12	0	1	6	3	0	0	0	1	1	0	0	0	0
222	5	14	0	5	0	0	0	1	1	0	0	10	10	1	3	10	0	3	0	0	0	0	0	5	1	1	0	5	13	3	5	8	0	6	0	4	0	1	6	3	0	0	0	1	1	0	0	0	0
223	4	14	0	5	0	0	0	1	0	0	0	10	10	1	3	10	0	2	0	0	0	0	0	5	1	1	0	5	12	3	5	8	0	6	0	4	0	1	6	3	0	0	0	1	1	0	0	0	0
224	4	14	0	5	0	0	0	1	0	0	0	10	10	1	3	10	0	2	0	0	0	0	0	5	1	1	0	5	12	3	5	8	0	6	0	4	0	1	6	3	0	0	0	1	1	0	0	0	0
225	4	14	0	5	0	0	0	1	0	0	0	10	10	1	3	10	0	2	0	0	0	0	0	5	1	1	0	5	12	0	5	8	0	6	0	4	0	1	6	3	0	0	0	1	1	0	0	0	0
226	4	14	0	5	0	0	0	1	0	0	0	10	10	1	3	10	0	2	0	0	0	0	0	5	1	1	0	5	12	0	5	4	0	2	0	4	0	1	6	3	0	0	0	1	1	0	0	0	0
227	4	14	0	5	0	0	0	1	0	0	0	0	0	1	3	10	0	2	0	0	0	0	0	5	1	1	0	5	12	0	5	4	0	2	0	4	0	1	6	3	0	0	0	1	1	0	0	0	0
228	4	14	0	5	0	0	0	1	0	0	0	0	0	1	3	10	0	2	0	0	0	0	0	5	1	1	0	5	12	0	5	4	0	2	0	4	0	1	6	3	0	0	0	1	1	0	0	0	0
229	5	13	13	0	0	0	4	0	1	6	0	12	11	0	7	11	0	0	13	8	0	13	7	8	0	2	2	5	2	1	6	6	0	8	1	13	11	13	0	4	6	0	11	13	0	13	6	14	4
230	5	0	2	0	0	0	4	0	1	6	0	0	0	0	7	11	0	0	0	2	0	6	0	8	0	2	2	5	2	1	0	6	0	2	1	13	0	13	0	4	6	0	8	13	0	12	6	0	4
231	5	0	2	0	0	0	4	0	1	6	0	0	0	0	7	11	0	0	0	2	0	6	0	8	0	2	2	5	2	1	0	6	0	2	1	11	0	2	0	4	6	0	8	9	0	1	6	0	4
232	5	0	2	0	0	0	4	0	1	6	0	0	0	0	7	1	0	0	0	2	0	6	0	8	0	2	2	5	2	1	0	6	0	2	1	11	0	2	0	4	6	0	8	9	0	1	6	0	4
233	5	0	2	0	0	0	4	0	1	6	0	0	0	0	7	1	0	0	0	2	0	6	0	8	0	2	2	5	2	1	0	0	0	2	1	11	0	2	0	4	6	0	0	9	0	1	0	0	4
234	5	0	2	0	0	0	4	0	1	6	0	0	0	0	7	1	0	0	0	2	0	6	0	8	0	2	2	5	2	1	0	0	0	2	1	11	0	2	0	4	6	0	0	9	0	1	0	0	4
235	5	0	2	0	0	0	4	0	1	6	0	0	0	0	7	1	0	0	0	2	0	0	0	8	0	2	2	5	2	1	0	0	0	2	1	11	0	2	0	4	0	0	0	0	0	1	0	0	4
236	5	0	2	0	0	0	4	0	1	6	0	0	0	0	7	1	0	0	0	0	0	0	0	8	0	2	2	5	2	0	0	0	0	2	1	11	0	2	0	0	0	0	0	0	0	1	0	0	4
237	5	0	2	0	0	0	4	0	1	0	0	0	0	0	7	1	0	0	0	0	0	0	0	8	0	2	2	5	2	0	0	0	0	2	1	11	0	2	0	0	0	0	0	0	0	1	0	0	0
238	5	0	2	0	0	0	4	0	1	0	0	0	0	0	7	1	0	0	0	0	0	0	0	8	0	2	2	5	2	0	0	0	0	2	1	11	0	2	0	0	0	0	0	0	0	1	0	0	0
239	3	2	2	0	8	3	5	0	1	5	0	0	0	0	0	6	1	0	0	0	7	0	0	0	0	5	0	4	8	0	0	0	1	4	0	0	3	2	0	0	0	7	0	0	5	4	7	0	0
240	3	2	2	0	0	0	0	0	1	5	0	0	0	0	0	6	1	0	0	0	7	0	0	0	0	5	0	4	8	0	0	0	1	4	0	0	3	2	0	0	0	6	0	0	0	4	0	0	0
241	3	2	2	0	0	0	0	0	1	5	0	0	0	0	0	6	1	0	0	0	0	0	0	0	0	5	0	4	8	0	0	0	1	4	0	0	3	2	0	0	0	0	0	0	0	4	0	0	0
242	3	2	2	0	0	0	0	0	1	5	0	0	0	0	0	6	1	0	0	0	0	0	0	0	0	5	0	4	8	0	0	0	1	4	0	0	3	2	0	0	0	0	0	0	0	4	0	0	0
243	3	2	2	0	0	0	0	0	1	0	0	0	0	0	0	6	1	0	0	0	0	0	0	0	0	5	0	4	8	0	0	0	1	4	0	0	3	2	0	0	0	0	0	0	0	4	0	0	0
244	3	2	2	0	0	0	0	0	1	0	0	0	0	0	0	6	1	0	0	0	0	0	0	0	0	5	0	4	8	0	0	0	1	4	0	0	3	2	0	0	0	0	0	0	0	4	0	0	0
245	3	2	2	0	0	0	0	0	1	0	0	0	0	0	0	0	1	0	0	0	0	0	0	0	0	0	0	0	8	0	0	0	1	4	0	0	3	2	0	0	0	0	0	0	0	4	0	0	0
246	3	2	2	0	0	0	0	0	1	0	0	0	0	0	0	0	1	0	0	0	0	0	0	0	0	0	0	0	8	0	0	0	1	4	0	0	3	2	0	0	0	0	0	0	0	4	0	0	0
247	3	2	2	0	0	0	0	0	1	0	0	0	0	0	0	0	0	0	0	0	0	0	0	0	0	0	0	0	8	0	0	0	1	4	0	0	3	2	0	0	0	0	0	0	0	4	0	0	0
248	3	2	2	0	0	0	0	0	1	0	0	0	0	0	0	0	0	0	0	0	0	0	0	0	0	0	0	0	8	0	0	0	1	4	0	0	3	2	0	0	0	0	0	0	0	4	0	0	0
249	6	14	13	5	13	6	11	1	2	4	7	12	11	0	2	13	0	8	13	8	7	13	8	13	1	7	6	13	12	8	6	8	3	8	1	1	12	14	5	4	4	5	11	13	7	13	7	11	0
250	6	13	6	5	0	0	0	0	2	4	0	6	0	0	2	0	0	0	0	0	7	10	0	0	0	4	0	13	4	0	6	0	3	8	1	1	12	0	5	4	4	5	0	13	0	13	0	11	0
251	6	13	6	5	0	0	0	0	2	4	0	6	0	0	2	0	0	0	0	0	7	0	0	0	0	4	0	13	4	0	6	0	3	8	1	1	12	0	5	4	4	0	0	13	0	13	0	6	0
252	6	13	6	5	0	0	0	0	2	4	0	6	0	0	2	0	0	0	0	0	7	0	0	0	0	4	0	13	4	0	6	0	3	8	1	1	12	0	5	4	4	0	0	8	0	13	0	6	0
253	6	13	6	5	0	0	0	0	2	4	0	6	0	0	2	0	0	0	0	0	7	0	0	0	0	4	0	13	4	0	6	0	3	8	1	1	12	0	5	4	4	0	0	8	0	10	0	6	0
254	6	13	6	5	0	0	0	0	2	4	0	6	0	0	2	0	0	0	0	0	7	0	0	0	0	4	0	13	4	0	6	0	3	8	1	1	12	0	5	4	4	0	0	0	0	0	0	6	0
255	6	13	6	5	0	0	0	0	2	4	0	6	0	0	2	0	0	0	0	0	0	0	0	0	0	4	0	13	4	0	6	0	3	8	1	1	12	0	5	4	4	0	0	0	0	0	0	6	0
256	6	13	6	5	0	0	0	0	2	4	0	6	0	0	2	0	0	0	0	0	0	0	0	0	0	4	0	13	4	0	6	0	3	8	1	1	12	0	5	4	4	0	0	0	0	0	0	6	0
257	6	13	6	5	0	0	0	0	2	4	0	6	0	0	2	0	0	0	0	0	0	0	0	0	0	4	0	13	4	0	6	0	3	8	1	1	12	0	0	4	4	0	0	0	0	0	0	6	0
258	6	13	6	5	0	0	0	0	2	4	0	6	0	0	2	0	0	0	0	0	0	0	0	0	0	4	0	13	4	0	6	0	3	8	1	1	12	0	0	4	4	0	0	0	0	0	0	6	0
259	4	1	12	0	1	4	9	0	1	6	1	12	6	0	4	9	0	9	0	0	4	9	8	6	0	2	2	9	10	6	0	7	1	0	0	0	11	7	6	3	3	5	8	9	3	8	0	6	0
260	4	1	4	0	1	0	9	0	1	6	1	12	6	0	4	9	0	9	0	0	4	9	0	6	0	2	2	9	10	6	0	2	1	0	0	0	11	7	6	3	3	5	0	9	3	3	0	6	0
261	4	1	4	0	1	0	9	0	1	6	1	12	6	0	4	9	0	9	0	0	4	9	0	6	0	2	2	9	10	6	0	2	1	0	0	0	11	7	6	3	3	5	0	9	3	3	0	6	0
262	4	1	4	0	1	0	9	0	1	6	1	6	0	0	4	9	0	9	0	0	4	0	0	6	0	2	2	9	10	3	0	2	1	0	0	0	11	0	0	0	3	5	0	9	3	3	0	6	0
263	4	1	4	0	1	0	0	0	1	6	1	6	0	0	4	9	0	9	0	0	4	0	0	6	0	2	2	9	7	0	0	2	1	0	0	0	11	0	0	0	3	5	0	9	3	0	0	6	0
264	4	1	4	0	1	0	0	0	1	6	1	6	0	0	4	9	0	9	0	0	0	0	0	6	0	2	2	9	7	0	0	2	1	0	0	0	11	0	0	0	3	0	0	0	3	0	0	6	0
265	4	1	4	0	1	0	0	0	1	6	1	6	0	0	4	9	0	9	0	0	0	0	0	6	0	2	2	9	7	0	0	2	1	0	0	0	11	0	0	0	3	0	0	0	3	0	0	6	0
266	4	1	4	0	1	0	0	0	1	6	1	6	0	0	4	9	0	9	0	0	0	0	0	6	0	2	2	9	7	0	0	2	1	0	0	0	11	0	0	0	3	0	0	0	3	0	0	6	0
267	4	1	4	0	1	0	0	0	1	6	1	6	0	0	4	9	0	9	0	0	0	0	0	6	0	2	2	7	7	0	0	0	1	0	0	0	11	0	0	0	3	0	0	0	3	0	0	6	0
268	4	1	4	0	1	0	0	0	1	6	1	0	0	0	4	9	0	9	0	0	0	0	0	0	0	2	0	7	7	0	0	0	1	0	0	0	11	0	0	0	3	0	0	0	3	0	0	6	0
269	6	10	14	5	13	4	4	0	2	4	7	12	10	7	2	12	3	6	11	6	8	11	7	4	0	9	6	7	13	6	4	1	1	7	0	11	11	13	6	1	0	0	9	11	6	0	5	11	2
270	1	5	13	0	9	0	0	0	0	0	0	10	6	7	2	12	3	0	11	6	3	0	3	4	0	9	1	0	7	0	0	1	1	0	0	5	5	11	6	1	0	0	0	11	6	0	5	0	2
271	1	5	13	0	0	0	0	0	0	0	0	0	6	7	2	12	3	0	11	0	3	0	3	4	0	2	1	0	7	0	0	1	1	0	0	5	5	6	6	1	0	0	0	0	6	0	5	0	2
272	1	5	13	0	0	0	0	0	0	0	0	0	6	7	2	12	3	0	11	0	3	0	3	4	0	2	1	0	7	0	0	1	1	0	0	5	5	6	6	1	0	0	0	0	6	0	5	0	2
273	1	5	13	0	0	0	0	0	0	0	0	0	6	7	2	12	3	0	11	0	3	0	3	4	0	2	1	0	7	0	0	1	1	0	0	5	5	6	6	1	0	0	0	0	6	0	5	0	2
274	1	5	13	0	0	0	0	0	0	0	0	0	6	7	2	12	3	0	11	0	3	0	3	4	0	2	1	0	7	0	0	1	1	0	0	5	5	6	6	1	0	0	0	0	6	0	5	0	2
275	1	5	13	0	0	0	0	0	0	0	0	0	6	7	2	12	3	0	11	0	3	0	3	4	0	2	1	0	7	0	0	1	1	0	0	5	5	6	6	1	0	0	0	0	6	0	5	0	2
276	1	5	13	0	0	0	0	0	0	0	0	0	6	7	2	13	4	0	11	0	3	0	3	4	0	2	1	0	7	1	0	1	1	0	0	5	5	6	6	1	0	0	0	0	6	0	5	0	2
277	1	5	13	0	0	0	0	0	0	0	0	0	6	7	2	13	4	0	11	0	3	0	3	4	0	2	1	0	7	1	0	1	1	0	0	5	5	6	6	1	0	0	0	0	6	0	5	0	2
278	1	5	13	0	0	0	0	0	0	0	0	0	6	7	2	13	4	0	11	0	3	0	3	4	0	2	1	0	7	1	0	1	1	0	0	5	5	6	6	1	0	0	0	0	6	0	5	0	2
279	5	1	9	5	0	1	10	2	1	0	7	13	10	0	5	6	1	9	13	7	6	11	8	8	0	12	7	12	14	7	2	9	1	6	0	1	3	14	0	0	3	0	12	12	0	14	2	9	3
280	5	1	9	3	0	1	0	2	1	0	0	8	10	0	3	6	1	9	0	7	6	9	8	8	0	12	7	10	14	2	0	9	1	6	0	1	3	0	0	0	1	0	12	9	0	14	2	9	3
281	5	1	9	3	0	1	0	2	1	0	0	8	10	0	3	6	1	9	0	0	6	0	0	8	0	0	7	10	14	2	0	9	0	6	0	1	3	0	0	0	1	0	12	9	0	14	2	9	3
282	5	1	9	3	0	1	0	2	1	0	0	8	10	0	3	6	1	9	0	0	6	0	0	8	0	0	7	10	14	2	0	9	0	6	0	1	3	0	0	0	1	0	12	9	0	14	2	9	3
283	5	1	9	3	0	1	0	2	1	0	0	8	10	0	3	6	1	9	0	0	6	0	0	8	0	0	7	10	14	2	0	9	0	6	0	1	3	0	0	0	1	0	12	9	0	14	2	9	3
284	5	1	9	3	0	1	0	2	1	0	0	8	10	0	3	6	1	9	0	0	6	0	0	8	0	0	7	10	14	2	0	9	0	6	0	1	3	0	0	0	1	0	12	9	0	14	2	9	3
285	5	1	9	3	0	1	0	2	1	0	0	8	10	0	3	6	1	9	0	0	6	0	0	8	0	0	7	10	14	2	0	6	0	6	0	1	3	0	0	0	1	0	12	9	0	14	2	9	0
286	5	1	9	3	0	1	0	2	1	0	0	8	10	0	3	6	1	9	0	0	6	0	0	8	0	0	7	10	14	2	0	6	0	6	0	1	3	0	0	0	1	0	12	9	0	14	2	9	0
287	5	1	0	3	0	1	0	2	1	0	0	8	10	0	3	6	1	0	0	0	0	0	0	8	0	0	7	10	14	2	0	6	0	6	0	1	3	0	0	0	1	0	12	9	0	14	2	9	0
288	5	1	0	3	0	1	0	2	1	0	0	8	10	0	3	6	1	0	0	0	0	0	0	8	0	0	7	10	14	2	0	0	0	6	0	1	3	0	0	0	1	0	12	9	0	14	2	9	0
289	1	14	13	5	13	4	10	0	1	5	7	12	0	0	5	9	2	0	12	7	6	12	7	0	1	1	2	10	12	8	1	6	3	3	0	10	11	8	5	0	6	3	12	12	6	13	5	12	2
290	1	14	2	5	13	4	10	0	1	0	4	0	0	0	3	9	0	0	12	7	6	0	7	0	1	1	2	10	12	2	1	0	0	3	0	0	11	8	5	0	6	3	12	5	6	0	5	12	2
291	1	14	2	5	13	4	10	0	1	0	4	0	0	0	3	9	0	0	12	0	6	0	7	0	1	1	2	10	10	2	1	0	0	1	0	0	11	8	5	0	6	3	12	5	6	0	5	10	2
292	1	14	2	5	13	4	10	0	1	0	4	0	0	0	3	9	0	0	10	0	6	0	7	0	1	1	2	10	10	2	1	0	0	1	0	0	11	8	5	0	6	3	12	5	6	0	5	10	2
293	1	14	2	5	13	4	10	0	1	0	4	0	0	0	3	9	0	0	10	0	6	0	7	0	1	1	2	10	10	2	1	0	0	1	0	0	6	3	5	0	6	3	12	5	6	0	5	0	2
294	1	14	2	5	13	4	10	0	1	0	4	0	0	0	3	9	0	0	10	0	6	0	7	0	1	1	0	10	10	2	1	0	0	1	0	0	6	3	5	0	6	3	12	5	6	0	5	0	2
295	1	14	2	5	13	4	10	0	1	0	4	0	0	0	3	9	0	0	0	0	6	0	0	0	1	1	0	10	10	2	1	0	0	1	0	0	0	3	5	0	1	3	12	5	0	0	5	0	2
296	1	14	2	5	13	4	10	0	1	0	4	0	0	0	3	9	0	0	0	0	6	0	0	0	1	1	0	10	10	2	1	0	0	1	0	0	0	3	5	0	1	3	12	5	0	0	5	0	2
297	1	14	2	5	13	4	10	0	1	0	4	0	0	0	3	9	0	0	0	0	6	0	0	0	1	1	0	10	10	2	1	0	0	1	0	0	0	3	5	0	1	3	7	5	0	0	5	0	2
298	1	14	2	5	13	4	10	0	1	0	4	0	0	0	3	9	0	0	0	0	6	0	0	0	1	1	0	10	10	2	1	0	0	1	0	0	0	3	5	0	1	3	7	5	0	0	5	0	2
299	6	12	11	2	12	0	8	2	2	6	8	13	11	2	5	12	0	9	12	7	6	11	5	12	0	8	7	13	14	5	0	9	1	9	0	13	12	14	6	2	2	11	0	12	9	11	6	12	0
300	6	0	11	2	0	0	0	2	0	0	0	11	6	0	5	5	0	4	0	0	6	11	0	0	0	8	7	13	12	3	0	9	1	7	0	11	9	0	6	0	2	0	0	0	1	11	0	10	0
301	0	0	11	2	0	0	0	2	0	0	0	2	6	0	5	5	0	4	0	0	6	11	0	0	0	8	7	7	12	3	0	9	1	7	0	11	9	0	6	0	2	0	0	0	1	11	0	0	0
302	0	0	11	2	0	0	0	2	0	0	0	2	6	0	5	5	0	4	0	0	6	0	0	0	0	8	7	7	12	3	0	9	1	7	0	11	9	0	6	0	2	0	0	0	1	11	0	0	0
303	0	0	0	2	0	0	0	2	0	0	0	2	6	0	5	5	0	4	0	0	6	0	0	0	0	8	0	7	11	3	0	9	1	7	0	11	9	0	6	0	2	0	0	0	1	11	0	0	0
304	0	0	0	2	0	0	0	2	0	0	0	2	6	0	5	5	0	4	0	0	6	0	0	0	0	0	0	7	11	3	0	9	1	7	0	11	9	0	6	0	2	0	0	0	1	11	0	0	0
305	0	0	0	2	0	0	0	2	0	0	0	2	6	0	5	5	0	4	0	0	6	0	0	0	0	0	0	7	11	3	0	9	1	7	0	11	9	0	6	0	2	0	0	0	1	11	0	0	0
306	0	0	0	2	0	0	0	2	0	0	0	2	6	0	5	5	0	4	0	0	6	0	0	0	0	0	0	7	11	3	0	9	1	7	0	11	9	0	6	0	2	0	0	0	1	11	0	0	0
307	0	0	0	2	0	0	0	2	0	0	0	2	6	0	5	5	0	4	0	0	0	0	0	0	0	0	0	7	11	3	0	9	1	7	0	11	9	0	6	0	2	0	0	0	1	11	0	0	0
308	0	0	0	2	0	0	0	2	0	0	0	2	6	0	5	5	0	4	0	0	0	0	0	0	0	0	0	7	11	3	0	9	1	7	0	11	9	0	6	0	2	0	0	0	1	11	0	0	0
309	6	14	14	0	1	6	11	0	1	2	8	13	8	1	2	12	1	9	12	8	8	13	8	14	0	11	0	14	2	9	6	9	1	9	1	13	12	14	4	0	3	0	12	0	3	14	5	12	2
310	6	14	10	0	1	6	11	0	1	2	0	10	8	1	2	12	1	5	12	8	0	0	8	0	0	11	0	14	2	5	6	9	1	9	1	8	12	0	4	0	3	0	12	0	3	14	5	7	2
311	6	14	10	0	1	6	11	0	1	2	0	10	8	1	2	12	1	5	12	7	0	0	8	0	0	11	0	14	2	5	6	9	1	9	1	8	12	0	4	0	3	0	12	0	3	14	5	7	2
312	6	14	0	0	1	0	11	0	1	2	0	10	8	1	2	12	1	5	12	7	0	0	8	0	0	0	0	14	2	5	6	9	1	9	1	8	0	0	4	0	3	0	12	0	3	14	5	7	2
313	0	0	0	0	1	0	11	0	1	2	0	10	8	1	2	9	1	5	12	0	0	0	8	0	0	0	0	14	2	5	6	9	1	9	1	8	0	0	4	0	3	0	12	0	3	14	5	7	2
314	0	0	0	0	1	0	11	0	1	2	0	0	8	1	2	9	1	5	11	0	0	0	8	0	0	0	0	14	2	5	6	9	1	9	0	8	0	0	4	0	3	0	12	0	3	14	5	7	2
315	0	0	0	0	1	0	11	0	1	2	0	0	8	1	2	9	1	5	11	0	0	0	0	0	0	0	0	14	2	5	6	9	1	9	0	8	0	0	4	0	3	0	12	0	3	14	5	7	2
316	0	0	0	0	1	0	11	0	1	2	0	0	8	1	2	9	1	5	11	0	0	0	0	0	0	0	0	14	2	5	6	6	1	9	0	8	0	0	4	0	3	0	12	0	3	14	5	4	2
317	0	0	0	0	1	0	1	0	1	2	0	0	8	1	2	9	1	5	11	0	0	0	0	0	0	0	0	14	2	5	6	6	1	9	0	8	0	0	4	0	3	0	12	0	3	14	5	4	2
318	0	0	0	0	1	0	1	0	1	2	0	0	8	1	2	9	1	5	11	0	0	0	0	0	0	0	0	14	2	5	6	6	1	9	0	8	0	0	4	0	3	0	12	0	3	14	5	4	2
319	6	11	13	4	13	1	10	0	2	5	3	13	11	0	0	7	2	6	2	7	7	12	7	12	1	2	6	9	6	8	6	9	3	7	6	12	12	13	5	3	0	8	10	13	0	14	0	12	3
320	6	0	12	4	7	0	0	0	2	5	3	12	11	0	0	6	2	6	2	0	7	0	0	0	1	2	6	6	0	8	3	5	0	4	0	9	12	10	5	3	0	0	0	13	0	14	0	12	2
321	6	0	2	4	7	0	0	0	2	0	3	12	6	0	0	6	2	6	2	0	7	0	0	0	1	2	6	6	0	8	3	5	0	4	0	9	12	10	5	3	0	0	0	13	0	14	0	0	2
322	6	0	2	4	7	0	0	0	2	0	3	12	6	0	0	6	2	6	2	0	7	0	0	0	1	2	6	6	0	5	3	5	0	4	0	9	12	0	5	0	0	0	0	10	0	14	0	0	2
323	6	0	2	4	7	0	0	0	2	0	3	12	6	0	0	6	2	6	2	0	7	0	0	0	1	2	0	6	0	0	3	5	0	4	0	9	12	0	5	0	0	0	0	4	0	14	0	0	2
324	6	0	2	4	7	0	0	0	2	0	3	12	0	0	0	6	2	6	2	0	0	0	0	0	1	2	0	6	0	0	3	5	0	4	0	0	12	0	5	0	0	0	0	4	0	14	0	0	2
325	6	0	2	4	7	0	0	0	2	0	3	12	0	0	0	6	2	6	2	0	0	0	0	0	1	2	0	6	0	0	3	5	0	4	0	0	12	0	5	0	0	0	0	4	0	14	0	0	2
326	6	0	2	4	7	0	0	0	2	0	3	12	0	0	0	6	0	6	2	0	0	0	0	0	1	2	0	6	0	0	3	5	0	4	0	0	12	0	5	0	0	0	0	4	0	14	0	0	2
327	6	0	2	4	7	0	0	0	2	0	3	12	0	0	0	6	0	6	2	0	0	0	0	0	1	2	0	6	0	0	3	5	0	4	0	0	12	0	5	0	0	0	0	4	0	14	0	0	2
328	6	0	2	4	7	0	0	0	2	0	3	12	0	0	0	6	0	6	2	0	0	0	0	0	1	2	0	6	0	0	3	5	0	4	0	0	12	0	5	0	0	0	0	4	0	14	0	0	2
329	4	11	13	5	13	6	11	1	0	5	7	12	4	1	4	2	2	9	6	8	6	13	3	13	0	4	6	12	0	8	2	8	3	9	0	12	8	13	5	2	0	1	10	13	0	12	7	9	0
330	4	9	0	5	0	6	11	0	0	5	7	12	4	1	4	1	2	0	6	0	0	13	3	13	0	4	6	11	0	8	2	8	3	9	0	2	8	3	5	2	0	1	10	8	0	0	7	9	0
331	4	9	0	5	0	0	0	0	0	5	7	12	4	1	4	1	2	0	6	0	0	13	3	13	0	4	6	11	0	8	2	8	3	9	0	2	0	3	5	2	0	1	10	8	0	0	7	9	0
332	4	0	0	5	0	0	0	0	0	5	7	12	4	1	4	1	2	0	6	0	0	0	3	13	0	4	6	11	0	8	2	8	3	9	0	2	0	3	5	2	0	1	10	8	0	0	7	0	0
333	4	0	0	5	0	0	0	0	0	5	7	12	4	1	4	1	2	0	6	0	0	0	3	13	0	4	0	11	0	8	2	8	3	9	0	2	0	3	5	2	0	1	0	8	0	0	0	0	0
334	4	0	0	5	0	0	0	0	0	5	7	12	4	1	4	1	2	0	6	0	0	0	3	13	0	4	0	11	0	8	2	8	3	9	0	2	0	3	5	2	0	1	0	8	0	0	0	0	0
335	4	0	0	5	0	0	0	0	0	5	7	12	4	1	4	1	2	0	6	0	0	0	3	13	0	4	0	11	0	8	2	8	3	9	0	2	0	3	5	2	0	1	0	8	0	0	0	0	0
336	4	0	0	5	0	0	0	0	0	5	7	12	4	1	4	1	2	0	6	0	0	0	3	13	0	4	0	11	0	8	2	8	3	9	0	2	0	3	5	2	0	1	0	8	0	0	0	0	0
337	4	0	0	5	0	0	0	0	0	5	7	11	4	0	4	1	2	0	6	0	0	0	3	13	0	4	0	11	0	8	2	8	3	9	0	2	0	3	5	2	0	1	0	8	0	0	0	0	0
338	4	0	0	5	0	0	0	0	0	5	7	0	4	0	4	1	2	0	6	0	0	0	3	13	0	4	0	11	0	8	2	8	3	9	0	2	0	3	5	2	0	1	0	8	0	0	0	0	0
339	6	13	13	0	5	5	10	0	1	5	0	13	1	2	4	9	1	6	13	8	7	12	7	8	1	0	7	1	7	0	6	7	0	7	0	10	11	0	5	3	1	5	10	12	4	0	4	10	2
340	6	13	9	0	1	5	10	0	1	5	0	13	1	2	4	9	1	6	9	0	7	12	0	8	1	0	4	1	7	0	6	7	0	7	0	10	11	0	5	0	1	5	10	0	4	0	4	0	2
341	6	13	9	0	1	0	10	0	1	5	0	13	1	2	4	9	1	6	9	0	1	10	0	8	1	0	0	1	7	0	6	7	0	0	0	10	11	0	5	0	1	5	10	0	4	0	4	0	0
342	6	13	9	0	1	0	10	0	1	5	0	13	1	2	4	9	1	6	9	0	1	0	0	8	1	0	0	1	7	0	6	7	0	0	0	10	11	0	5	0	1	5	0	0	4	0	4	0	0
343	6	13	2	0	1	0	10	0	1	5	0	13	1	2	4	9	1	6	9	0	1	0	0	8	1	0	0	1	7	0	6	7	0	0	0	10	11	0	5	0	1	5	0	0	4	0	4	0	0
344	6	13	2	0	1	0	10	0	1	5	0	13	1	2	4	9	1	6	9	0	1	0	0	8	1	0	0	1	7	0	6	7	0	0	0	10	11	0	0	0	1	5	0	0	4	0	4	0	0
345	6	13	2	0	1	0	0	0	1	5	0	13	1	2	4	9	1	6	9	0	1	0	0	8	1	0	0	1	7	0	6	7	0	0	0	10	11	0	0	0	1	5	0	0	4	0	4	0	0
346	6	13	2	0	1	0	0	0	1	5	0	0	1	2	4	9	1	6	9	0	1	0	0	8	1	0	0	1	7	0	6	7	0	0	0	10	11	0	0	0	1	5	0	0	4	0	4	0	0
347	6	13	2	0	1	0	0	0	1	5	0	0	1	2	4	9	1	6	0	0	1	0	0	8	1	0	0	1	7	0	6	7	0	0	0	10	11	0	0	0	1	0	0	0	4	0	4	0	0
348	6	13	2	0	1	0	0	0	1	5	0	0	1	2	4	9	1	6	0	0	1	0	0	8	1	0	0	1	7	0	6	7	0	0	0	10	11	0	0	0	1	0	0	0	4	0	4	0	0
349	5	1	13	5	0	3	9	1	2	6	7	13	11	0	5	10	3	6	13	8	7	12	8	1	0	10	2	0	1	0	5	6	2	6	1	11	3	13	0	1	0	5	0	5	13	4	0	11	0
350	5	1	11	5	0	1	0	1	2	6	7	3	11	0	5	10	3	6	13	0	7	12	8	1	0	10	2	0	1	0	5	6	2	6	1	11	3	13	0	1	0	5	0	5	13	4	0	11	0
351	5	1	2	5	0	1	0	1	2	0	7	3	11	0	5	10	3	6	13	0	7	0	8	1	0	10	2	0	1	0	5	6	2	6	1	0	3	0	0	1	0	5	0	5	13	4	0	0	0
352	5	1	2	5	0	1	0	1	2	0	0	3	11	0	5	0	3	6	14	1	7	1	0	1	0	0	2	0	2	0	5	0	2	0	2	1	3	0	0	1	0	0	0	5	13	4	0	0	0
353	5	1	2	5	0	1	0	1	2	0	0	3	0	0	5	0	3	6	14	1	7	1	0	1	0	0	2	0	2	0	5	0	2	0	2	1	3	0	0	1	0	0	0	5	13	4	0	0	0
354	5	1	2	0	0	1	0	1	2	0	0	3	0	0	5	0	3	6	14	1	7	1	0	1	0	0	2	0	2	0	5	0	2	0	2	1	3	0	0	1	0	0	0	5	13	4	0	0	0
355	5	1	2	0	0	1	0	1	2	0	0	3	0	0	5	0	3	6	14	1	7	1	0	1	0	0	2	0	2	0	5	0	2	0	2	1	3	0	0	1	0	0	0	5	13	4	0	0	0
356	5	1	2	0	0	1	0	1	2	0	0	3	0	0	5	0	3	6	14	1	0	1	0	1	0	0	2	0	2	0	5	0	2	0	2	1	3	0	0	1	0	0	0	5	13	4	0	0	0
357	5	1	2	0	0	1	0	1	2	0	0	3	0	0	5	0	3	6	14	1	0	1	0	1	0	0	2	0	2	0	5	0	2	0	2	1	3	0	0	1	0	0	0	5	13	4	0	0	0
358	5	1	2	0	0	1	0	1	2	0	0	3	0	0	5	0	3	6	14	1	0	1	0	1	0	0	2	0	2	0	5	0	2	0	2	1	3	0	0	1	0	0	0	5	13	4	0	0	0
359	13	10	14	5	1	6	11	0	1	6	8	13	12	1	2	12	1	9	13	2	7	13	8	14	2	10	0	12	8	3	7	9	3	3	1	11	6	8	0	4	1	12	10	12	2	8	7	6	0
360	11	10	3	5	1	0	11	0	1	6	7	0	12	1	2	12	1	9	13	2	7	13	8	5	2	0	0	12	8	3	7	9	3	3	1	1	6	8	0	4	1	0	1	0	0	8	7	6	0
361	11	10	3	5	1	0	11	0	1	0	7	0	6	1	2	12	1	0	12	2	7	13	8	5	2	0	0	13	8	3	7	9	3	3	1	1	6	8	0	4	1	0	1	0	0	8	7	6	0
362	0	10	3	5	1	0	0	0	1	0	7	0	6	1	2	10	1	0	11	0	0	0	8	5	2	0	0	13	8	3	7	9	3	3	0	1	6	8	0	4	1	0	1	0	0	8	7	6	0
363	0	0	3	5	1	0	0	0	1	0	0	0	6	1	2	10	1	0	11	0	0	0	1	5	2	0	0	13	8	3	7	9	3	3	0	1	6	8	0	4	1	0	1	0	0	8	7	6	0
364	0	0	3	5	1	0	0	0	1	0	0	0	0	1	2	10	1	0	11	0	0	0	1	5	2	0	0	13	8	3	7	9	3	3	0	1	6	8	0	4	1	0	1	0	0	8	7	6	0
365	0	0	3	5	1	0	0	0	1	0	0	0	0	1	2	10	1	0	0	0	0	0	1	5	2	0	0	13	8	3	7	9	3	3	0	1	6	8	0	4	1	0	1	0	0	8	7	6	0
366	0	0	3	5	1	0	0	0	1	0	0	0	0	1	2	10	1	0	0	0	0	0	1	5	2	0	0	13	8	3	7	9	3	3	0	1	6	8	0	4	1	0	1	0	0	8	7	6	0
367	0	0	3	5	1	0	0	0	1	0	0	0	0	1	2	10	1	0	0	0	0	0	1	5	2	0	0	13	8	3	7	9	3	3	0	1	6	8	0	4	1	0	1	0	0	8	7	6	0
368	0	0	3	5	1	0	0	0	1	0	0	0	0	1	2	10	1	0	0	0	0	0	1	5	2	0	0	13	8	3	7	9	3	3	0	1	6	8	0	4	1	0	1	0	0	8	7	6	0
369	6	1	14	4	14	0	11	1	2	0	2	13	6	0	5	5	3	10	8	8	7	13	9	14	0	9	2	12	6	9	6	6	2	7	0	13	7	14	6	3	2	4	10	13	11	14	3	10	1
370	2	1	2	0	14	0	11	1	1	0	2	10	6	0	5	1	3	0	8	0	1	10	5	10	0	9	2	12	6	9	6	6	2	7	0	12	7	0	6	3	2	4	6	1	3	14	3	0	1
371	2	1	2	0	14	0	11	1	1	0	2	10	6	0	5	1	3	0	8	0	1	0	0	10	0	9	2	11	6	9	6	6	2	7	0	12	6	0	0	3	2	4	0	1	3	14	3	0	0
372	2	1	2	0	14	0	11	1	1	0	2	10	6	0	5	1	3	0	8	0	1	0	0	10	0	9	2	11	6	9	6	6	2	7	0	12	6	0	0	3	2	4	0	1	3	14	3	0	0
373	2	1	2	0	14	0	11	1	1	0	2	10	6	0	5	1	3	0	8	0	1	0	0	6	0	9	2	11	6	9	6	6	2	7	0	12	6	0	0	3	2	0	0	1	3	14	3	0	0
374	2	1	2	0	14	0	11	1	1	0	2	10	6	0	5	1	3	0	8	0	1	0	0	6	0	9	2	11	6	9	6	6	2	7	0	12	6	0	0	3	2	0	0	1	3	14	3	0	0
375	2	1	2	0	14	0	11	1	1	0	2	10	6	0	5	1	3	0	8	0	1	0	0	6	0	9	2	11	6	9	6	6	2	7	0	12	6	0	0	3	2	0	0	1	3	14	3	0	0
376	2	1	2	0	14	0	11	1	1	0	2	10	0	0	5	1	3	0	8	0	1	0	0	6	0	9	2	11	6	9	6	6	2	7	0	12	6	0	0	3	2	0	0	1	3	14	3	0	0
377	2	1	2	0	14	0	11	1	1	0	2	10	0	0	5	1	3	0	8	0	1	0	0	6	0	9	2	11	6	9	6	6	2	7	0	12	6	0	0	3	2	0	0	1	3	14	3	0	0
378	2	1	2	0	14	0	11	1	1	0	2	10	0	0	5	1	3	0	8	0	1	0	0	6	0	9	2	11	6	9	6	6	2	7	0	12	6	0	0	3	2	0	0	1	3	14	3	0	0
379	4	14	2	5	14	6	9	0	1	0	8	13	12	0	3	4	1	0	13	8	7	13	8	11	1	10	0	12	14	6	5	0	4	4	1	2	12	11	6	0	0	9	9	8	4	9	2	12	0
380	4	14	2	0	12	6	0	0	1	0	6	2	12	0	3	4	1	0	9	3	7	13	8	2	1	4	0	12	14	6	1	0	2	0	1	2	10	0	6	0	0	9	9	6	0	0	2	0	0
381	4	13	2	0	12	6	0	0	1	0	0	1	12	0	3	1	1	0	9	3	7	13	8	2	0	4	0	0	14	6	1	0	2	0	1	2	10	0	6	0	0	9	9	6	0	0	2	0	0
382	4	13	2	0	12	0	0	0	1	0	0	1	12	0	3	1	1	0	0	3	7	13	8	2	0	4	0	0	14	6	1	0	2	0	1	2	10	0	6	0	0	9	0	6	0	0	2	0	0
383	4	13	2	0	12	0	0	0	1	0	0	1	0	0	3	1	1	0	0	3	7	13	8	2	0	4	0	0	12	4	1	0	2	0	1	0	10	0	6	0	0	9	0	6	0	0	2	0	0
384	4	13	2	0	12	0	0	0	1	0	0	1	0	0	3	1	1	0	0	3	0	13	8	2	0	4	0	0	12	4	1	0	2	0	1	0	10	0	6	0	0	0	0	6	0	0	2	0	0
385	4	13	2	0	12	0	0	0	1	0	0	1	0	0	3	1	1	0	0	3	0	13	8	2	0	4	0	0	12	4	1	0	2	0	1	0	10	0	6	0	0	0	0	6	0	0	2	0	0
386	4	13	2	0	12	0	0	0	1	0	0	1	0	0	3	1	1	0	0	3	0	13	8	2	0	4	0	0	12	4	1	0	2	0	1	0	10	0	6	0	0	0	0	6	0	0	2	0	0
387	4	13	2	0	12	0	0	0	1	0	0	1	0	1	4	1	1	0	0	3	0	13	8	2	0	4	0	0	12	5	1	0	2	0	1	0	10	0	6	0	0	0	0	6	0	0	2	0	0
388	4	13	2	0	12	0	0	0	1	0	0	1	0	1	4	1	1	0	0	3	0	13	8	2	0	4	0	0	12	5	1	0	2	0	1	0	10	0	6	0	0	0	0	6	0	0	2	0	0
389	5	1	2	5	4	0	10	2	0	3	5	12	3	0	4	8	0	7	10	0	6	12	8	8	2	8	2	5	8	8	5	0	0	5	2	4	9	12	7	3	0	3	0	10	5	1	4	7	2
390	5	1	2	5	4	0	10	2	0	3	5	5	3	0	4	8	0	7	10	0	6	12	8	8	2	8	2	5	0	8	5	0	0	5	2	4	5	5	7	3	0	3	0	10	5	1	0	7	2
391	5	1	2	5	4	0	9	2	0	3	5	5	3	0	4	8	0	7	0	0	6	12	8	8	2	8	2	5	0	8	5	0	0	5	2	4	5	5	7	3	0	3	0	0	0	1	0	0	2
392	5	1	2	5	4	0	9	2	0	3	0	5	3	0	4	0	0	7	0	0	6	12	0	8	2	8	0	5	0	8	5	0	0	5	2	4	5	5	7	3	0	3	0	0	0	1	0	0	2
393	5	1	2	5	4	0	9	2	0	3	0	5	3	0	4	0	0	7	0	0	6	12	0	8	2	8	0	5	0	8	5	0	0	0	2	4	5	5	7	3	0	3	0	0	0	1	0	0	2
394	5	1	2	5	4	0	9	2	0	3	0	5	3	0	4	0	0	7	0	0	6	12	0	8	2	8	0	5	0	8	5	0	0	0	2	4	5	5	7	3	0	3	0	0	0	1	0	0	2
395	5	1	2	5	4	0	1	2	0	3	0	5	3	0	4	0	0	7	0	0	6	12	0	8	2	8	0	5	0	8	5	0	0	0	2	4	5	5	7	3	0	3	0	0	0	1	0	0	2
396	5	1	2	5	4	0	1	2	0	3	0	5	3	0	4	0	0	7	0	0	6	12	0	8	2	8	0	5	0	8	5	0	0	0	2	4	5	5	7	3	0	3	0	0	0	1	0	0	0
397	5	1	2	5	4	0	1	2	0	3	0	5	3	0	4	0	0	7	0	0	6	12	0	8	2	8	0	5	0	8	5	0	0	0	2	4	5	5	7	3	0	3	0	0	0	1	0	0	0
398	5	1	2	5	4	0	1	2	0	3	0	5	3	0	4	0	0	0	0	0	6	12	0	8	2	8	0	5	0	8	5	0	0	0	2	4	5	5	7	3	0	3	0	0	0	1	0	0	0
399	2	11	13	2	0	5	10	0	0	6	7	12	11	1	5	11	3	9	13	8	7	7	7	9	0	4	2	10	0	7	6	6	1	6	0	11	9	12	5	3	0	10	11	13	10	0	6	11	2
400	2	0	2	2	0	0	10	0	0	6	7	10	5	1	5	11	3	3	11	0	2	7	7	9	0	1	2	5	0	0	6	6	1	6	0	11	0	0	0	0	0	0	1	0	10	0	6	11	0
401	2	0	2	2	0	0	10	0	0	6	7	10	0	1	5	11	3	3	11	0	2	7	0	0	0	1	2	5	0	0	6	6	1	6	0	11	0	0	0	0	0	0	1	0	10	0	6	11	0
402	2	0	2	2	0	0	10	0	0	6	7	10	0	1	5	11	3	3	11	0	2	7	0	0	0	1	2	5	0	0	6	0	1	0	0	11	0	0	0	0	0	0	1	0	10	0	0	11	0
403	2	0	2	2	0	0	10	0	0	6	0	10	0	1	5	11	3	3	11	0	2	7	0	0	0	1	2	5	0	0	6	0	1	0	0	11	0	0	0	0	0	0	1	0	0	0	0	0	0
404	2	0	2	2	0	0	7	0	0	6	0	0	0	1	5	11	3	3	11	0	2	7	0	0	0	1	2	5	0	0	6	0	1	0	0	11	0	0	0	0	0	0	1	0	0	0	0	0	0
405	2	0	2	2	0	0	7	0	0	6	0	0	0	1	5	11	3	3	11	0	2	7	0	0	0	1	2	5	0	0	6	0	1	0	0	11	0	0	0	0	0	0	1	0	0	0	0	0	0
406	2	0	2	2	0	0	7	0	0	0	0	0	0	1	5	11	3	3	11	0	2	7	0	0	0	1	2	5	0	0	6	0	1	0	0	11	0	0	0	0	0	0	1	0	0	0	0	0	0
407	2	0	2	2	0	0	0	0	0	0	0	0	0	1	5	11	3	3	11	0	2	7	0	0	0	1	2	5	0	0	6	0	1	0	0	11	0	0	0	0	0	0	1	0	0	0	0	0	0
408	2	0	2	2	0	0	0	0	0	0	0	0	0	1	5	11	3	3	11	0	2	7	0	0	0	1	2	5	0	0	6	0	1	0	0	11	0	0	0	0	0	0	1	0	0	0	0	0	0
409	6	1	9	4	9	1	5	3	2	2	4	0	7	0	0	10	1	7	11	0	5	0	8	0	1	3	0	7	11	4	0	0	1	4	0	1	7	9	0	1	0	1	9	8	5	3	0	2	0
410	6	1	0	4	0	1	5	3	2	2	0	0	0	0	0	10	1	7	11	0	0	0	8	0	1	3	0	7	10	3	0	0	1	4	0	1	7	9	0	0	0	1	0	8	5	3	0	2	0
411	6	1	0	4	0	1	5	3	2	1	0	0	0	0	0	10	1	7	11	0	0	0	0	0	1	3	0	7	10	3	0	0	0	4	0	1	0	0	0	0	0	1	0	0	5	3	0	2	0
412	6	1	0	4	0	1	5	3	2	1	0	0	0	0	0	10	1	0	11	0	0	0	0	0	1	3	0	7	10	3	0	0	0	4	0	1	0	0	0	0	0	1	0	0	5	3	0	2	0
413	6	1	0	4	0	1	5	3	2	1	0	0	0	0	0	10	1	0	11	0	0	0	0	0	1	3	0	7	4	0	0	0	0	4	0	1	0	0	0	0	0	1	0	0	5	3	0	2	0
414	6	1	0	4	0	1	5	3	2	1	0	0	0	0	0	10	1	0	11	0	0	0	0	0	1	3	0	7	4	0	0	0	0	4	0	1	0	0	0	0	0	1	0	0	5	3	0	2	0
415	6	1	0	4	0	1	5	3	2	1	0	0	0	0	0	10	1	0	11	0	0	0	0	0	1	3	0	7	4	0	0	0	0	4	0	1	0	0	0	0	0	1	0	0	5	3	0	2	0
416	6	1	0	4	0	1	5	3	2	1	0	0	0	0	0	10	1	0	11	0	0	0	0	0	1	3	0	7	4	0	0	0	0	4	0	1	0	0	0	0	0	1	0	0	5	3	0	2	0
417	6	1	0	4	0	1	5	3	2	1	0	0	0	0	0	10	1	0	11	0	0	0	0	0	1	3	0	7	4	0	0	0	0	4	0	1	0	0	0	0	0	1	0	0	5	3	0	2	0
418	6	1	0	4	0	1	5	3	2	0	0	0	0	0	0	10	1	0	11	0	0	0	0	0	1	3	0	7	4	0	0	0	0	4	0	1	0	0	0	0	0	1	0	0	5	3	0	2	0
419	1	9	7	4	1	0	6	0	4	5	7	9	9	0	3	10	0	7	11	5	0	9	9	8	0	0	2	9	6	3	1	5	1	6	0	10	8	10	5	0	0	5	0	11	6	10	4	8	0
420	1	9	7	4	1	0	6	0	4	5	0	0	9	0	3	10	0	7	11	5	0	9	0	8	0	0	2	0	6	0	1	5	1	6	0	10	0	10	5	0	0	5	0	0	6	10	4	0	0
421	1	0	7	4	1	0	0	0	4	5	0	0	0	0	3	10	0	0	11	0	0	0	0	8	0	0	2	0	6	0	1	5	1	6	0	7	0	4	0	0	0	5	0	0	1	9	4	0	0
422	1	0	6	4	1	0	0	0	4	0	0	0	0	0	3	10	0	0	11	0	0	0	0	0	0	0	2	0	6	0	1	5	1	6	0	7	0	4	0	0	0	0	0	0	0	9	4	0	0
423	1	0	6	4	1	0	0	0	4	0	0	0	0	0	3	10	0	0	11	0	0	0	0	0	0	0	2	0	6	0	1	5	1	6	0	7	0	4	0	0	0	0	0	0	0	9	4	0	0
424	1	0	6	4	1	0	0	0	0	0	0	0	0	0	3	10	0	0	11	0	0	0	0	0	0	0	2	0	6	0	1	4	1	6	0	7	0	4	0	0	0	0	0	0	0	9	4	0	0
425	1	0	6	4	1	0	0	0	0	0	0	0	0	0	3	10	0	0	11	0	0	0	0	0	0	0	2	0	6	0	1	4	1	6	0	7	0	4	0	0	0	0	0	0	0	0	4	0	0
426	1	0	6	4	1	0	0	0	0	0	0	0	0	0	3	10	0	0	11	0	0	0	0	0	0	0	2	0	6	0	1	4	1	0	0	7	0	4	0	0	0	0	0	0	0	0	4	0	0
427	1	0	6	4	1	0	0	0	0	0	0	0	0	0	3	10	0	0	11	0	0	0	0	0	0	0	2	0	6	0	1	4	1	0	0	0	0	4	0	0	0	0	0	0	0	0	4	0	0
428	1	0	6	4	1	0	0	0	0	0	0	0	0	0	3	10	0	0	11	0	0	0	0	0	0	0	2	0	6	0	1	4	1	0	0	0	0	4	0	0	0	0	0	0	0	0	4	0	0
429	4	14	0	4	14	0	9	0	1	0	8	12	11	0	6	10	0	0	12	7	6	12	8	13	1	2	2	0	14	8	5	0	12	8	0	11	12	13	5	2	0	0	10	13	4	1	6	0	0
430	4	13	0	3	14	0	0	0	1	0	8	12	5	0	6	10	0	0	12	0	2	2	8	0	0	2	2	0	14	8	5	0	9	8	0	11	8	13	5	2	0	0	0	13	4	1	6	0	0
431	4	5	0	3	14	0	0	0	1	0	8	12	5	0	6	10	0	0	12	0	2	2	0	0	0	2	2	0	14	0	5	0	9	8	0	11	0	0	5	2	0	0	0	13	4	1	6	0	0
432	4	5	0	3	14	0	0	0	1	0	8	12	5	0	6	10	0	0	9	0	2	2	0	0	0	2	2	0	14	0	5	0	9	8	0	11	0	0	5	2	0	0	0	8	4	1	6	0	0
433	4	5	0	3	14	0	0	0	1	0	8	12	5	0	6	10	0	0	9	0	2	2	0	0	0	2	2	0	14	0	5	0	9	8	0	11	0	0	5	2	0	0	0	8	4	1	6	0	0
434	4	5	0	3	14	0	0	0	1	0	8	12	5	0	6	10	0	0	9	0	2	2	0	0	0	2	2	0	14	0	5	0	9	8	0	11	0	0	5	2	0	0	0	8	4	1	6	0	0
435	4	5	0	3	14	0	0	0	1	0	8	12	5	0	6	10	0	0	9	0	2	2	0	0	0	2	2	0	14	0	5	0	9	8	0	11	0	0	5	2	0	0	0	8	4	1	6	0	0
436	4	5	0	3	14	0	0	0	1	0	8	12	5	0	6	10	0	0	9	0	2	2	0	0	0	2	2	0	14	0	5	0	9	8	0	11	0	0	5	2	0	0	0	8	4	1	6	0	0
437	4	5	0	3	14	0	0	0	1	0	8	12	5	0	6	10	0	0	9	0	2	2	0	0	0	2	2	0	14	0	5	0	9	8	0	11	0	0	5	2	0	0	0	8	4	1	6	0	0
438	4	5	0	3	14	0	0	0	1	0	0	12	5	0	6	10	0	0	9	0	2	2	0	0	0	2	2	0	14	0	5	0	9	8	0	11	0	0	5	2	0	0	0	8	4	1	6	0	0
439	5	3	13	0	1	6	11	0	1	6	8	13	9	1	2	7	1	9	13	8	7	7	8	8	1	8	7	13	6	7	13	8	0	9	1	12	6	14	6	1	1	8	10	7	2	13	3	13	1
440	5	3	2	0	1	0	9	0	1	6	8	6	9	1	2	0	1	9	10	8	0	7	8	8	1	0	7	7	0	0	7	0	0	2	1	12	6	0	6	1	1	0	2	7	2	13	0	7	1
441	5	3	2	0	1	0	9	0	1	6	8	6	9	1	2	0	1	9	0	0	0	7	8	8	1	0	7	7	0	0	7	0	0	2	1	12	0	0	6	1	1	0	2	1	2	10	0	4	1
442	5	3	2	0	1	0	0	0	1	6	8	6	9	1	2	0	1	9	0	0	0	7	0	8	1	0	7	7	0	0	7	0	0	2	1	12	0	0	6	1	1	0	2	1	2	0	0	4	1
443	5	3	2	0	1	0	0	0	1	6	8	6	9	1	2	0	1	9	0	0	0	7	0	8	1	0	7	7	0	0	7	0	0	2	1	12	0	0	6	1	1	0	2	1	2	0	0	4	1
444	5	3	2	0	1	0	0	0	1	6	8	6	9	1	2	0	0	0	0	0	0	0	0	0	1	0	5	7	0	0	7	0	0	0	1	12	0	0	6	1	1	0	2	1	2	0	0	4	1
445	5	3	2	0	1	0	0	0	1	0	8	6	9	1	2	0	0	0	0	0	0	0	0	0	1	0	2	7	0	0	7	0	0	0	1	12	0	0	6	1	1	0	2	1	2	0	0	4	1
446	5	3	2	0	1	0	0	0	1	0	0	6	9	1	2	0	0	0	0	0	0	0	0	0	1	0	2	7	0	0	7	0	0	0	1	12	0	0	6	1	1	0	2	1	2	0	0	4	1
447	5	3	2	0	1	0	0	0	1	0	0	6	9	1	2	0	0	0	0	0	0	0	0	0	1	0	2	7	0	0	7	0	0	0	1	12	0	0	6	1	1	0	2	1	2	0	0	4	1
448	5	3	2	0	1	0	0	0	1	0	0	6	0	1	2	0	0	0	0	0	0	0	0	0	1	0	2	7	0	0	0	0	0	0	1	0	0	0	6	1	1	0	2	1	2	0	0	4	1
449	6	1	13	5	0	3	10	2	0	6	7	13	11	0	6	10	1	9	13	8	8	12	8	13	0	3	4	8	12	8	5	8	2	9	0	13	12	13	7	3	3	3	11	13	8	13	6	11	2
450	6	1	13	5	0	3	10	2	0	6	0	4	5	0	0	2	1	9	0	0	8	0	8	13	0	3	0	0	6	8	5	7	2	0	0	0	8	13	0	3	3	0	1	13	8	13	6	0	2
451	6	1	13	5	0	3	10	2	0	6	0	4	5	0	0	2	1	9	0	0	8	0	8	13	0	3	0	0	6	8	5	7	2	0	0	0	8	13	0	3	3	0	1	13	8	13	6	0	2
452	6	1	13	5	0	3	10	2	0	6	0	4	5	0	0	2	1	9	0	0	0	0	0	13	0	3	0	0	6	8	5	6	2	0	0	0	8	13	0	3	3	0	1	13	8	12	0	0	2
453	6	1	13	5	0	3	10	2	0	6	0	4	5	0	0	2	1	9	0	0	0	0	0	13	0	3	0	0	6	2	5	0	2	0	0	0	2	13	0	3	3	0	1	8	8	12	0	0	2
454	6	1	11	5	0	3	10	2	0	6	0	4	5	0	0	2	1	9	0	0	0	0	0	13	0	3	0	0	6	2	5	0	2	0	0	0	2	10	0	1	0	0	1	8	6	12	0	0	2
455	6	1	11	5	0	0	10	2	0	6	0	4	5	0	0	2	1	9	0	0	0	0	0	13	0	3	0	0	6	2	5	0	2	0	0	0	2	10	0	1	0	0	1	8	6	12	0	0	2
456	6	1	5	5	0	0	0	2	0	6	0	4	5	0	0	2	1	0	0	0	0	0	0	13	0	3	0	0	6	2	5	0	2	0	0	0	2	10	0	1	0	0	1	8	0	0	0	0	2
457	6	1	5	5	0	0	0	2	0	6	0	4	5	0	0	2	1	0	0	0	0	0	0	13	0	3	0	0	6	2	5	0	2	0	0	0	2	10	0	1	0	0	1	8	0	0	0	0	2
458	6	1	5	5	0	0	0	2	0	6	0	4	5	0	0	2	1	0	0	0	0	0	0	13	0	3	0	0	6	2	5	0	2	0	0	0	2	10	0	1	0	0	1	8	0	0	0	0	2
459	0	10	13	4	13	5	10	0	1	4	7	11	11	6	5	11	2	9	13	8	6	12	8	12	1	7	1	12	12	8	5	8	0	9	1	11	11	13	6	3	3	7	8	12	5	0	0	11	3
460	0	10	0	0	13	5	10	0	1	4	7	11	11	6	5	7	2	3	13	0	0	0	3	12	1	7	1	12	12	0	0	8	0	9	1	11	7	13	0	3	3	7	0	6	5	0	0	0	3
461	0	0	0	0	13	0	10	0	1	4	7	0	11	6	5	7	2	3	9	0	0	0	3	12	1	7	1	3	12	0	0	8	0	0	1	11	0	13	0	3	3	7	0	6	5	0	0	0	3
462	0	0	0	0	13	0	10	0	1	4	7	0	11	6	5	7	2	3	9	0	0	0	3	12	1	7	1	3	12	0	0	8	0	0	1	11	0	13	0	3	3	7	0	6	5	0	0	0	3
463	0	0	0	0	13	0	10	0	1	4	7	0	11	6	5	7	2	3	9	0	0	0	3	5	1	7	1	3	12	0	0	8	0	0	1	11	0	13	0	3	3	7	0	6	5	0	0	0	3
464	0	0	0	0	13	0	10	0	1	4	7	0	11	6	5	7	2	3	9	0	0	0	3	5	1	7	1	3	12	0	0	8	0	0	1	11	0	13	0	3	3	7	0	6	5	0	0	0	3
465	0	0	0	0	13	0	10	0	1	4	0	0	11	6	5	7	2	3	9	0	0	0	3	5	1	7	0	3	11	0	0	8	0	0	1	11	0	13	0	3	3	7	0	6	5	0	0	0	3
466	0	0	0	0	13	0	10	0	1	4	0	0	8	6	5	7	2	3	9	0	0	0	0	5	1	7	0	3	11	0	0	8	0	0	1	11	0	10	0	3	0	7	0	6	5	0	0	0	3
467	0	0	0	0	13	0	10	0	1	4	0	0	8	6	5	7	2	3	9	0	0	0	0	5	1	7	0	3	11	0	0	8	0	0	1	11	0	10	0	3	0	7	0	6	5	0	0	0	3
468	0	0	0	0	13	0	10	0	1	4	0	0	8	6	5	7	2	3	9	0	0	0	0	5	1	7	0	3	11	0	0	8	0	0	1	11	0	10	0	3	0	7	0	6	5	0	0	0	3
469	6	14	14	5	13	4	10	0	2	5	8	13	10	0	6	12	0	7	13	7	7	12	8	6	0	2	2	13	2	9	2	8	2	5	0	12	11	10	5	2	0	11	10	12	4	10	6	11	2
470	6	14	10	0	0	4	0	0	2	5	0	2	0	0	6	9	0	4	0	0	7	0	8	6	0	2	2	13	2	8	2	1	2	5	0	12	11	10	2	2	0	0	0	9	4	10	6	0	2
471	6	14	0	0	0	4	0	0	2	5	0	2	0	0	0	9	0	4	0	0	7	0	8	6	0	2	2	13	2	8	2	1	2	5	0	12	11	10	2	2	0	0	0	0	4	10	6	0	0
472	6	14	0	0	0	0	0	0	2	5	0	2	0	0	0	9	0	4	0	0	7	0	8	6	0	2	2	13	2	8	2	1	2	5	0	12	11	10	2	2	0	0	0	0	4	10	0	0	0
473	6	14	0	0	0	0	0	0	2	5	0	2	0	0	0	9	0	4	0	0	7	0	0	6	0	2	2	13	2	8	2	1	2	5	0	12	11	10	2	2	0	0	0	0	4	10	0	0	0
474	6	14	0	0	0	0	0	0	2	5	0	2	0	0	0	9	0	4	0	0	7	0	0	6	0	2	2	13	2	0	2	1	2	5	0	12	11	10	2	2	0	0	0	0	4	10	0	0	0
475	4	14	0	0	0	0	0	0	0	5	0	2	0	0	0	9	0	2	0	0	7	0	0	4	0	2	2	11	2	0	2	1	2	5	0	12	11	10	2	2	0	0	0	0	4	0	0	0	0
476	4	14	0	0	0	0	0	0	0	5	0	2	0	0	0	9	0	2	0	0	7	0	0	4	0	2	2	11	2	0	2	1	2	5	0	12	11	10	2	2	0	0	0	0	4	0	0	0	0
477	4	14	0	0	0	0	0	0	0	5	0	2	0	0	0	9	0	2	0	0	7	0	0	4	0	2	2	11	2	0	2	1	2	5	0	12	11	10	2	2	0	0	0	0	4	0	0	0	0
478	4	14	0	0	0	0	0	0	0	5	0	2	0	0	0	9	0	2	0	0	7	0	0	4	0	2	2	11	2	0	2	1	2	5	0	12	11	10	2	2	0	0	0	0	4	0	0	0	0
479	4	13	13	4	1	6	11	0	1	6	8	12	11	0	3	12	3	10	13	7	8	12	7	12	0	10	7	12	12	9	4	9	0	9	1	0	11	1	6	5	1	6	8	12	4	1	7	14	2
480	4	0	1	4	1	6	11	0	1	6	8	0	10	0	3	11	2	0	0	0	0	0	3	12	0	3	0	4	12	8	0	5	0	9	1	0	7	0	5	5	1	6	8	0	4	1	7	0	2
481	4	0	1	4	1	0	11	0	1	6	8	0	10	0	3	11	2	0	0	0	0	0	3	12	0	3	0	4	12	8	0	5	0	9	1	0	0	0	5	5	1	6	8	0	4	1	7	0	2
482	4	0	1	4	1	0	11	0	1	6	0	0	10	0	3	11	2	0	0	0	0	0	3	0	0	3	0	4	12	8	0	5	0	9	1	0	0	0	5	5	1	0	8	0	4	1	7	0	2
483	4	0	1	4	1	0	11	0	1	0	0	0	0	0	3	11	2	0	0	0	0	0	3	0	0	3	0	4	12	8	0	5	0	9	1	0	0	0	0	5	1	0	0	0	4	1	7	0	0
484	4	0	1	4	1	0	11	0	1	0	0	0	0	0	3	11	2	0	0	0	0	0	3	0	0	3	0	4	12	8	0	0	0	9	1	0	0	0	0	5	1	0	0	0	4	1	7	0	0
485	4	0	1	4	1	0	0	0	1	0	0	0	0	0	3	11	2	0	0	0	0	0	3	0	0	3	0	4	11	8	0	0	0	8	1	0	0	0	0	5	1	0	0	0	4	0	7	0	0
486	4	0	1	4	1	0	0	0	1	0	0	0	0	0	3	11	2	0	0	0	0	0	3	0	0	3	0	4	11	8	0	0	0	0	1	0	0	0	0	5	1	0	0	0	4	0	7	0	0
487	4	0	1	4	1	0	0	0	1	0	0	0	0	0	3	11	2	0	0	0	0	0	3	0	0	3	0	4	11	8	0	0	0	0	1	0	0	0	0	5	1	0	0	0	4	0	7	0	0
488	4	0	1	4	1	0	0	0	1	0	0	0	0	0	3	11	2	0	0	0	0	0	3	0	0	3	0	4	11	0	0	0	0	0	1	0	0	0	0	5	1	0	0	0	4	0	7	0	0
489	1	10	12	0	5	0	12	0	0	5	4	3	4	1	5	11	1	0	9	6	0	10	0	10	1	2	0	9	4	4	5	7	1	5	0	11	4	5	7	1	0	2	8	5	8	11	0	9	0
490	1	10	12	0	5	0	11	0	0	5	4	3	4	1	5	2	1	0	0	0	0	10	0	7	1	2	0	9	4	4	5	0	1	5	0	11	4	5	7	1	0	2	8	5	8	11	0	9	0
491	1	10	12	0	5	0	7	0	0	5	4	3	4	1	5	2	1	0	0	0	0	4	0	7	1	2	0	9	4	4	5	0	1	5	0	11	4	5	0	1	0	2	8	5	8	0	0	0	0
492	1	0	12	0	5	0	7	0	0	5	4	3	4	1	5	2	1	0	0	0	0	4	0	7	1	2	0	9	4	4	3	0	1	5	0	11	4	5	0	1	0	0	6	5	8	0	0	0	0
493	1	0	12	0	5	0	7	0	0	5	4	3	4	1	5	2	1	0	0	0	0	4	0	7	1	2	0	9	4	4	3	0	1	5	0	11	4	5	0	1	0	0	6	5	8	0	0	0	0
494	1	0	11	0	5	0	7	0	0	5	4	3	4	1	4	1	0	0	0	0	0	4	0	6	1	2	0	9	4	4	3	0	1	5	0	11	4	5	0	1	0	0	6	5	8	0	0	0	0
495	1	0	0	0	0	0	7	0	0	5	4	3	4	1	4	1	0	0	0	0	0	4	0	6	1	2	0	9	4	4	3	0	1	5	0	11	4	5	0	1	0	0	1	5	0	0	0	0	0
496	1	0	0	0	0	0	0	0	0	5	4	3	4	1	4	1	0	0	0	0	0	4	0	6	1	2	0	9	4	4	3	0	1	5	0	11	4	5	0	1	0	0	1	5	0	0	0	0	0
497	1	0	0	0	0	0	0	0	0	5	4	3	4	1	4	1	0	0	0	0	0	4	0	6	1	2	0	9	4	4	3	0	1	5	0	12	5	5	1	1	0	0	1	5	0	0	0	0	1
498	1	0	0	0	0	0	0	0	0	5	4	3	4	1	4	1	0	0	0	0	0	4	0	6	1	2	0	9	4	4	3	0	1	5	0	12	5	5	1	1	0	0	1	5	0	0	0	0	1
499	5	0	11	5	3	0	12	0	0	5	0	10	4	0	2	9	0	0	11	6	0	9	0	8	0	2	0	4	11	0	2	7	0	0	0	10	9	12	6	0	1	2	1	4	1	3	0	10	2
500	5	0	10	5	2	0	12	0	0	0	0	10	4	0	2	9	0	0	11	0	0	9	0	8	0	2	0	4	10	0	2	7	0	0	0	10	9	2	0	0	1	1	0	4	1	3	0	0	2
501	5	0	2	5	2	0	12	0	0	0	0	10	4	0	2	9	0	0	11	0	0	9	0	8	0	2	0	4	10	0	2	7	0	0	0	10	9	2	0	0	1	1	0	4	1	3	0	0	2
502	5	0	2	5	2	0	12	0	0	0	0	10	4	0	2	9	0	0	11	0	0	9	0	8	0	2	0	4	10	0	2	7	0	0	0	10	9	2	0	0	1	1	0	4	1	3	0	0	2
503	5	0	2	5	2	0	0	0	0	0	0	10	4	0	2	9	0	0	11	0	0	9	0	8	0	2	0	4	10	0	2	7	0	0	0	10	9	2	0	0	1	1	0	4	1	3	0	0	2
504	5	0	2	0	2	0	0	0	0	0	0	0	4	0	2	9	0	0	11	0	0	0	0	8	0	2	0	4	10	0	2	7	0	0	0	0	9	2	0	0	1	1	0	4	1	3	0	0	2
505	5	0	2	0	2	0	0	0	0	0	0	0	4	0	2	9	0	0	11	0	0	0	0	0	0	2	0	4	10	0	2	7	0	0	0	0	9	2	0	0	1	1	0	4	1	3	0	0	2
506	5	0	2	0	2	0	0	0	0	0	0	0	4	0	2	8	0	0	11	0	0	0	0	0	0	2	0	4	10	0	2	7	0	0	0	0	9	2	0	0	1	1	0	4	0	3	0	0	2
507	5	0	2	0	2	0	0	0	0	0	0	0	4	0	2	8	0	0	11	0	0	0	0	0	0	2	0	4	10	0	2	7	0	0	0	0	9	2	0	0	1	1	0	4	0	3	0	0	2
508	5	0	2	0	2	0	0	0	0	0	0	0	4	0	2	8	0	0	11	0	0	0	0	0	0	2	0	4	10	0	2	7	0	0	0	0	9	2	0	0	1	1	0	4	0	3	0	0	2
509	6	0	13	5	0	5	10	1	1	6	7	13	11	0	5	11	3	9	11	8	7	12	8	13	1	3	2	11	4	7	6	6	1	5	0	11	8	12	6	1	0	2	0	0	7	0	0	10	0
510	6	0	6	5	0	0	10	1	1	6	7	7	11	0	5	11	3	4	11	0	7	0	8	13	1	3	2	11	4	1	6	6	1	5	0	0	8	1	6	1	0	2	0	0	0	0	0	9	0
511	6	0	6	5	0	0	0	1	1	6	7	7	11	0	5	11	3	4	11	0	3	0	8	13	1	3	2	7	0	1	6	6	1	5	0	0	8	1	6	1	0	2	0	0	0	0	0	0	0
512	6	0	6	0	0	0	0	1	1	6	0	7	0	0	5	11	3	4	11	0	3	0	0	13	1	3	2	7	0	1	6	6	1	5	0	0	8	1	6	1	0	2	0	0	0	0	0	0	0
513	6	0	6	0	0	0	0	1	1	6	0	7	0	0	5	11	3	4	11	0	3	0	0	13	1	3	2	7	0	1	6	6	1	5	0	0	8	1	6	1	0	2	0	0	0	0	0	0	0
514	6	0	6	0	0	0	0	1	1	6	0	7	0	0	5	11	3	4	11	0	3	0	0	13	1	3	2	7	0	1	6	6	1	5	0	0	8	1	6	1	0	2	0	0	0	0	0	0	0
515	6	0	6	0	0	0	0	1	1	0	0	7	0	0	5	11	3	4	11	0	3	0	0	13	1	3	2	7	0	1	6	0	1	5	0	0	2	1	6	1	0	2	0	0	0	0	0	0	0
516	6	0	6	0	0	0	0	1	1	0	0	7	0	0	5	9	3	4	11	0	3	0	0	13	1	3	2	7	0	1	6	0	1	5	0	0	2	1	6	1	0	0	0	0	0	0	0	0	0
517	6	0	6	0	0	0	0	1	1	0	0	7	0	0	5	9	3	4	11	0	3	0	0	13	1	3	2	7	0	1	6	0	1	5	0	0	2	1	6	1	0	0	0	0	0	0	0	0	0
518	6	0	6	0	0	0	0	1	1	0	0	7	0	0	5	9	0	4	11	0	3	0	0	13	1	3	2	7	0	1	6	0	1	5	0	0	2	1	6	1	0	0	0	0	0	0	0	0	0
519	0	0	13	3	13	5	10	0	0	0	7	0	11	1	1	1	3	0	11	8	6	12	0	8	0	5	0	12	0	6	5	8	0	6	0	10	10	13	5	2	2	11	8	8	8	11	6	11	2
520	0	0	12	3	13	5	0	0	0	0	7	0	11	1	1	1	3	0	0	0	6	8	0	8	0	5	0	12	0	6	5	2	0	0	0	10	4	2	5	2	2	0	0	8	7	11	0	9	2
521	0	0	10	3	14	6	1	0	0	0	0	0	11	1	1	1	3	0	0	0	6	8	0	8	0	5	0	13	0	6	5	2	0	0	0	10	4	2	5	0	0	0	1	8	7	9	0	0	2
522	0	0	10	3	14	6	1	0	0	0	0	0	11	1	1	1	3	0	0	0	6	8	0	8	0	5	0	13	0	6	5	2	0	0	0	10	4	2	5	0	0	0	1	8	0	9	0	0	2
523	0	0	0	3	14	0	1	0	0	0	0	0	11	1	1	1	3	0	0	0	0	8	0	8	0	5	0	13	0	6	5	2	0	0	0	10	4	2	5	0	0	0	1	8	0	9	0	0	2
524	0	0	0	3	14	0	1	0	0	0	0	0	11	1	1	1	3	0	0	0	0	8	0	8	0	5	0	13	0	6	5	2	0	0	0	10	4	2	5	0	0	0	1	8	0	9	0	0	2
525	0	0	0	3	14	0	1	0	0	0	0	0	11	1	1	1	3	0	0	0	0	8	0	8	0	5	0	13	0	6	5	2	0	0	0	10	4	2	5	0	0	0	1	8	0	9	0	0	2
526	0	0	0	3	14	0	1	0	0	0	0	0	11	1	1	1	3	0	0	0	0	8	0	8	0	5	0	13	0	6	5	2	0	0	0	10	4	2	5	0	0	0	1	8	0	0	0	0	2
527	0	0	0	3	14	0	1	0	0	0	0	0	11	1	1	1	3	0	0	0	0	8	0	8	0	5	0	7	0	0	5	2	0	0	0	10	4	2	5	0	0	0	1	8	0	0	0	0	2
528	0	0	0	3	14	0	1	0	0	0	0	0	11	1	1	1	3	0	0	0	0	8	0	8	0	5	0	7	0	0	5	2	0	0	0	10	4	2	5	0	0	0	1	8	0	0	0	0	2
529	6	11	14	4	14	6	11	2	1	6	8	13	0	0	3	14	1	7	13	8	7	13	8	13	1	2	3	9	13	9	14	9	4	9	1	12	12	14	6	4	0	0	8	13	14	14	7	0	3
530	2	7	14	0	14	0	0	2	1	0	8	4	0	0	0	11	1	0	10	2	0	0	0	13	1	0	3	9	13	7	13	0	4	0	1	12	12	0	6	0	0	0	0	13	12	5	7	0	3
531	2	7	14	0	14	0	0	2	1	0	8	4	0	0	0	11	1	0	10	2	0	0	0	12	1	0	3	9	13	0	13	0	4	0	1	11	12	0	6	0	0	0	0	0	12	5	7	0	2
532	2	7	8	0	14	0	0	2	1	0	8	4	0	0	0	11	1	0	10	2	0	0	0	12	1	0	3	9	13	0	13	0	4	0	1	11	12	0	6	0	0	0	0	0	12	5	1	0	2
533	2	7	8	0	14	0	0	2	1	0	8	4	0	0	0	11	1	0	10	2	0	0	0	12	1	0	3	9	13	0	13	0	4	0	1	11	12	0	6	0	0	0	0	0	0	5	1	0	2
534	2	0	8	0	14	0	0	2	1	0	8	4	0	0	0	1	1	0	10	2	0	0	0	12	1	0	3	9	13	0	13	0	4	0	1	11	12	0	6	0	0	0	0	0	0	5	1	0	2
535	2	0	8	0	14	0	0	2	1	0	8	4	0	0	0	1	1	0	10	2	0	0	0	12	1	0	0	9	13	0	13	0	4	0	1	11	10	0	6	0	0	0	0	0	0	5	1	0	0
536	2	0	8	0	14	0	0	2	1	0	8	4	0	0	0	1	1	0	10	2	0	0	0	12	1	0	0	9	13	0	13	0	4	0	1	11	10	0	6	0	0	0	0	0	0	5	1	0	0
537	2	0	8	0	14	0	0	2	1	0	8	4	0	0	0	1	1	0	10	2	0	0	0	12	1	0	0	9	13	0	13	0	4	0	1	11	10	0	6	0	0	0	0	0	0	5	1	0	0
538	2	0	8	0	14	0	0	2	1	0	8	4	0	0	0	1	1	0	10	2	0	0	0	12	1	0	0	9	13	0	8	0	4	0	1	6	10	0	6	0	0	0	0	0	0	0	1	0	0
539	6	14	2	5	1	6	8	0	2	6	7	12	9	0	6	12	2	10	14	7	7	12	8	13	0	2	7	10	12	9	6	8	0	9	0	13	12	13	6	0	0	7	8	13	0	13	7	0	0
540	6	0	2	5	1	6	0	0	2	6	7	0	3	0	6	12	2	10	13	0	7	0	8	3	0	2	7	10	12	0	6	8	0	9	0	13	11	13	6	0	0	7	8	0	0	13	7	0	0
541	5	0	2	5	1	0	0	0	1	6	7	0	3	0	6	12	2	10	13	0	0	0	8	3	0	2	0	10	12	0	6	8	0	0	0	12	11	0	6	0	0	7	8	0	0	13	7	0	0
542	5	0	2	5	1	0	0	0	1	6	0	0	3	0	6	12	2	10	13	0	0	0	8	3	0	2	0	10	12	0	6	8	0	0	0	12	11	0	6	0	0	7	3	0	0	13	7	0	0
543	5	0	2	5	1	0	0	0	1	6	0	0	3	0	6	12	2	0	13	0	0	0	8	3	0	2	0	9	12	0	5	8	0	0	0	12	11	0	6	0	0	7	3	0	0	13	0	0	0
544	5	0	2	5	1	0	0	0	1	6	0	0	3	0	6	12	2	0	13	0	0	0	8	3	0	2	0	9	12	0	5	8	0	0	0	12	11	0	6	0	0	7	3	0	0	13	0	0	0
545	5	0	2	5	1	0	0	0	1	0	0	0	3	0	6	12	2	0	13	0	0	0	8	3	0	2	0	9	12	0	5	0	0	0	0	12	11	0	6	0	0	7	3	0	0	13	0	0	0
546	5	0	2	5	1	0	0	0	1	0	0	0	3	0	6	12	2	0	12	0	0	0	8	3	0	2	0	9	12	0	5	0	0	0	0	12	11	0	6	0	0	7	3	0	0	13	0	0	0
547	5	0	2	5	1	0	0	0	1	0	0	0	3	0	6	12	2	0	12	0	0	0	0	3	0	2	0	9	12	0	5	0	0	0	0	12	11	0	6	0	0	7	3	0	0	13	0	0	0
548	5	0	2	5	1	0	0	0	1	0	0	0	3	0	6	12	2	0	10	0	0	0	0	3	0	2	0	9	12	0	5	0	0	0	0	12	11	0	6	0	0	7	3	0	0	13	0	0	0
549	5	0	2	5	0	0	0	0	1	0	0	10	0	0	5	11	1	0	12	8	5	12	0	1	1	6	0	4	4	0	3	0	0	0	0	8	6	0	7	3	0	5	4	12	2	0	5	9	0
550	5	0	2	5	0	0	0	0	1	0	0	0	0	0	5	11	1	0	0	8	5	12	0	1	1	6	0	4	4	0	3	0	0	0	0	8	6	0	7	3	0	5	4	0	2	0	5	0	0
551	5	0	2	5	0	0	0	0	1	0	0	0	0	0	5	11	1	0	0	8	5	6	0	1	1	0	0	4	4	0	3	0	0	0	0	8	6	0	0	3	0	5	4	0	2	0	5	0	0
552	5	0	2	5	0	0	0	0	1	0	0	0	0	0	5	11	1	0	0	8	5	6	0	1	1	0	0	4	4	0	3	0	0	0	0	8	6	0	0	3	0	5	4	0	2	0	5	0	0
553	5	0	2	5	0	0	0	0	1	0	0	0	0	0	5	11	1	0	0	8	5	6	0	1	1	0	0	4	4	0	3	0	0	0	0	8	6	0	0	3	0	5	4	0	2	0	5	0	0
554	5	0	2	5	0	0	0	0	1	0	0	0	0	0	5	11	1	0	0	8	5	6	0	1	1	0	0	4	4	0	3	0	0	0	0	8	6	0	0	3	0	5	4	0	2	0	5	0	0
555	5	0	2	5	0	0	0	0	1	0	0	0	0	0	5	11	1	0	0	8	5	6	0	1	1	0	0	4	4	0	3	0	0	0	0	8	6	0	0	3	0	5	4	0	2	0	5	0	0
556	5	0	2	5	0	0	0	0	1	0	0	0	0	0	5	11	1	0	0	7	5	6	0	1	1	0	0	4	4	0	3	0	0	0	0	8	6	0	0	3	0	5	4	0	2	0	4	0	0
557	5	0	2	5	0	0	0	0	1	0	0	0	0	0	5	11	1	0	0	7	5	6	0	1	1	0	0	4	4	0	3	0	0	0	0	8	6	0	0	3	0	5	4	0	2	0	4	0	0
558	5	0	2	5	0	0	0	0	1	0	0	0	0	0	5	11	1	0	0	7	5	6	0	1	1	0	0	4	4	0	3	0	0	0	0	8	6	0	0	3	0	5	4	0	2	0	4	0	0
559	2	10	2	0	4	1	5	0	1	5	0	0	6	0	3	6	0	0	10	7	7	0	0	0	0	0	0	1	1	4	3	0	2	0	0	10	10	0	0	1	1	4	0	6	0	5	3	0	2
560	2	10	2	0	4	0	5	0	1	0	0	0	6	0	3	6	0	0	10	7	7	0	0	0	0	0	0	1	1	4	3	0	2	0	0	10	4	0	0	1	1	4	0	0	0	5	3	0	2
561	2	0	2	0	4	0	5	0	1	0	0	0	6	0	3	6	0	0	0	7	0	0	0	0	0	0	0	1	1	0	3	0	2	0	0	10	4	0	0	1	1	4	0	0	0	5	3	0	2
562	2	0	2	0	4	0	5	0	1	0	0	0	6	0	3	6	0	0	0	7	0	0	0	0	0	0	0	1	1	0	3	0	2	0	0	10	4	0	0	1	1	4	0	0	0	5	3	0	2
563	2	0	2	0	4	0	5	0	1	0	0	0	6	0	3	6	0	0	0	7	0	0	0	0	0	0	0	1	1	0	3	0	2	0	0	10	0	0	0	1	1	4	0	0	0	5	3	0	2
564	2	0	2	0	4	0	5	0	1	0	0	0	6	0	3	6	0	0	0	7	0	0	0	0	0	0	0	1	1	0	3	0	2	0	0	10	0	0	0	1	1	4	0	0	0	5	3	0	2
565	2	0	2	0	4	0	5	0	1	0	0	0	6	0	3	6	0	0	0	7	0	0	0	0	0	0	0	1	1	0	3	0	2	0	0	6	0	0	0	1	1	4	0	0	0	5	3	0	2
566	2	0	2	0	4	0	5	0	1	0	0	0	6	0	3	6	0	0	0	7	0	0	0	0	0	0	0	1	1	0	3	0	2	0	0	6	0	0	0	1	1	4	0	0	0	5	3	0	2
567	2	0	2	0	4	0	5	0	1	0	0	0	6	0	3	6	0	0	0	7	0	0	0	0	0	0	0	1	1	0	3	0	2	0	0	6	0	0	0	1	1	4	0	0	0	5	3	0	2
568	2	0	2	0	4	0	5	0	1	0	0	0	6	0	3	6	0	0	0	7	0	0	0	0	0	0	0	1	1	0	3	0	2	0	0	6	0	0	0	1	1	4	0	0	0	5	3	0	2
569	5	12	12	5	1	3	11	0	0	6	8	11	10	1	5	10	1	9	11	7	0	11	8	8	1	4	0	11	12	0	5	7	0	7	0	12	9	12	7	3	2	10	0	12	6	0	5	10	0
570	5	0	8	0	1	3	11	0	0	6	0	10	0	1	5	8	1	0	11	0	0	0	8	8	1	4	0	8	12	0	5	0	0	7	0	1	2	2	0	0	2	0	0	0	2	0	5	8	0
571	5	0	8	0	1	0	11	0	0	6	0	10	0	1	5	0	1	0	11	0	0	0	0	0	1	4	0	8	12	0	5	0	0	1	0	1	0	2	0	0	2	0	0	0	2	0	5	0	0
572	5	0	8	0	1	0	11	0	0	6	0	10	0	1	5	0	1	0	11	0	0	0	0	0	1	4	0	8	12	0	5	0	0	1	0	1	0	2	0	0	2	0	0	0	2	0	5	0	0
573	5	0	8	0	1	0	11	0	0	6	0	10	0	1	5	0	1	0	11	0	0	0	0	0	1	4	0	8	12	0	5	0	0	1	0	1	0	2	0	0	2	0	0	0	2	0	5	0	0
574	5	0	8	0	1	0	11	0	0	6	0	0	0	1	1	0	1	0	11	0	0	0	0	0	1	0	0	8	12	0	5	0	0	1	0	1	0	2	0	0	2	0	0	0	2	0	5	0	0
575	5	0	8	0	1	0	0	0	0	6	0	0	0	1	1	0	1	0	11	0	0	0	0	0	1	0	0	8	12	0	5	0	0	1	0	1	0	2	0	0	2	0	0	0	2	0	5	0	0
576	5	0	6	0	1	0	0	0	0	0	0	0	0	1	1	0	1	0	11	0	0	0	0	0	1	0	0	0	12	0	5	0	0	1	0	1	0	2	0	0	2	0	0	0	0	0	0	0	0
577	5	0	6	0	1	0	0	0	0	0	0	0	0	1	1	0	1	0	11	0	0	0	0	0	1	0	0	0	12	0	5	0	0	1	0	1	0	2	0	0	2	0	0	0	0	0	0	0	0
578	5	0	6	0	1	0	0	0	0	0	0	0	0	1	1	0	1	0	11	0	0	0	0	0	1	0	0	0	12	0	5	0	0	1	0	1	0	2	0	0	2	0	0	0	0	0	0	0	0
579	6	12	12	5	4	4	9	1	1	6	8	10	10	0	5	12	2	7	12	7	5	10	8	11	0	4	1	12	9	7	4	7	2	5	0	10	9	12	6	0	0	2	9	10	0	0	3	10	2
580	6	7	10	0	2	4	2	1	1	0	8	10	10	0	5	12	2	7	12	7	5	10	8	11	0	4	1	12	9	7	4	7	2	5	0	10	9	12	6	0	0	2	9	4	0	0	3	4	2
581	6	0	0	0	2	4	2	1	1	0	0	2	10	0	5	10	2	7	9	0	5	8	8	0	0	4	1	6	9	0	4	7	2	5	0	3	9	0	0	0	0	2	9	4	0	0	0	4	2
582	6	0	0	0	2	0	2	1	1	0	0	2	8	0	5	6	0	7	9	0	5	0	0	0	0	4	1	4	9	0	4	7	2	5	0	3	9	0	0	0	0	2	8	4	0	0	0	0	0
583	6	0	0	0	2	0	2	1	1	0	0	2	8	0	5	6	0	7	0	0	5	0	0	0	0	4	1	4	9	0	4	7	2	5	0	3	9	0	0	0	0	2	8	4	0	0	0	0	0
584	6	0	0	0	2	0	2	1	1	0	0	2	8	0	5	6	0	7	0	0	0	0	0	0	0	4	1	4	9	0	4	7	2	5	0	3	9	0	0	0	0	2	8	4	0	0	0	0	0
585	6	0	0	0	2	0	2	1	1	0	0	2	8	0	5	6	0	4	0	0	0	0	0	0	0	4	1	4	9	0	4	7	2	5	0	3	9	0	0	0	0	2	0	4	0	0	0	0	0
586	6	0	0	0	2	0	2	1	1	0	0	2	8	0	5	6	0	4	0	0	0	0	0	0	0	4	1	4	9	0	4	7	2	5	0	3	9	0	0	0	0	2	0	4	0	0	0	0	0
587	6	0	0	0	2	0	2	1	1	0	0	2	8	0	5	6	0	4	0	0	0	0	0	0	0	4	1	4	7	0	4	7	0	5	0	3	9	0	0	0	0	2	0	4	0	0	0	0	0
588	6	0	0	0	2	0	2	1	1	0	0	2	8	0	5	6	0	4	0	0	0	0	0	0	0	4	1	4	7	0	4	7	0	5	0	3	9	0	0	0	0	2	0	4	0	0	0	0	0
589	5	14	14	5	0	5	11	0	2	6	8	13	11	2	3	12	3	6	13	8	8	12	8	14	1	2	7	11	11	9	10	2	3	7	1	1	12	14	6	0	2	14	10	13	7	14	0	5	2
590	0	13	10	5	0	0	11	0	2	0	0	3	11	2	3	12	3	6	0	8	8	0	1	4	0	0	0	11	11	9	10	2	3	7	1	1	12	7	6	0	2	14	0	13	5	9	0	0	2
591	0	11	10	3	0	0	0	0	2	0	0	1	11	2	3	4	3	6	0	0	8	0	1	4	0	0	0	9	10	9	8	2	3	7	1	1	12	7	6	0	0	14	0	0	5	7	0	0	0
592	0	0	10	3	0	0	0	0	2	0	0	1	11	2	3	4	3	6	0	0	0	0	1	4	0	0	0	1	10	9	8	2	3	0	1	1	12	7	6	0	0	14	0	0	5	7	0	0	0
593	0	0	2	3	0	0	0	0	2	0	0	1	11	2	3	4	0	6	0	0	0	0	1	4	0	0	0	1	10	9	8	2	3	0	1	1	12	7	6	0	0	14	0	0	5	7	0	0	0
594	0	0	2	3	0	0	0	0	2	0	0	1	11	2	3	4	0	6	0	0	0	0	1	4	0	0	0	1	10	9	8	2	3	0	1	1	12	7	6	0	0	14	0	0	5	7	0	0	0
595	0	0	2	3	0	0	0	0	2	0	0	1	11	2	3	4	0	6	0	0	0	0	1	4	0	0	0	1	1	9	8	2	3	0	1	1	12	7	6	0	0	14	0	0	5	7	0	0	0
596	0	0	2	3	0	0	0	0	2	0	0	1	11	2	3	4	0	6	0	0	0	0	1	4	0	0	0	1	1	9	8	2	3	0	1	1	12	7	6	0	0	14	0	0	5	7	0	0	0
597	0	0	2	3	0	0	0	0	2	0	0	1	11	2	3	4	0	6	0	0	0	0	1	4	0	0	0	1	1	9	8	2	3	0	1	1	12	7	6	0	0	14	0	0	5	7	0	0	0
598	0	0	2	3	0	0	0	0	2	0	0	1	11	2	3	4	0	6	0	0	0	0	1	4	0	0	0	1	1	9	8	2	0	0	1	1	9	7	6	0	0	14	0	0	5	7	0	0	0
599	5	12	12	5	1	3	5	3	1	4	6	13	12	0	6	12	1	8	11	0	8	0	8	7	1	5	0	11	14	8	14	8	0	9	0	12	11	13	6	5	2	12	8	13	8	13	0	9	3
600	5	0	0	5	1	3	5	3	0	4	6	13	12	0	6	12	1	8	11	0	1	0	8	6	1	5	0	0	1	0	7	4	0	9	0	11	11	0	6	5	2	7	0	2	0	0	0	0	3
601	5	0	0	5	1	3	5	3	0	4	6	4	10	0	6	10	1	0	11	0	1	0	0	6	1	5	0	0	1	0	5	4	0	0	0	11	5	0	0	5	0	7	0	2	0	0	0	0	3
602	5	0	0	5	1	0	5	3	0	0	6	4	6	0	1	9	1	0	11	0	1	0	0	6	0	0	0	0	1	0	5	4	0	0	0	11	5	0	0	5	0	7	0	2	0	0	0	0	3
603	5	0	0	5	1	0	5	3	0	0	6	4	6	0	1	9	1	0	11	0	1	0	0	6	0	0	0	0	1	0	5	4	0	0	0	11	5	0	0	5	0	7	0	2	0	0	0	0	3
604	5	0	0	5	1	0	5	3	0	0	0	4	6	0	1	9	1	0	11	0	1	0	0	6	0	0	0	0	1	0	5	4	0	0	0	11	0	0	0	0	0	7	0	2	0	0	0	0	3
605	5	0	0	5	1	0	0	3	0	0	0	4	6	0	1	9	1	0	11	0	1	0	0	6	0	0	0	0	1	0	5	4	0	0	0	11	0	0	0	0	0	0	0	2	0	0	0	0	3
606	5	0	0	5	1	0	0	3	0	0	0	4	6	0	1	9	1	0	11	0	1	0	0	6	0	0	0	0	1	0	5	0	0	0	0	12	0	0	1	0	0	0	0	2	0	0	0	0	0
607	5	0	0	5	1	0	0	3	0	0	0	4	6	0	1	0	1	0	11	0	1	0	0	6	0	0	0	0	1	0	5	0	0	0	0	12	0	0	1	0	0	0	0	2	0	0	0	0	0
608	5	0	0	5	1	0	0	3	0	0	0	4	6	0	1	0	1	0	11	0	1	0	0	6	0	0	0	0	1	0	5	0	0	0	0	12	0	0	1	0	0	0	0	2	0	0	0	0	0
609	6	12	12	3	0	0	9	0	1	3	8	11	10	1	5	12	2	8	11	7	5	9	8	11	1	9	2	11	12	7	4	7	2	7	0	7	8	10	2	2	0	0	10	12	5	12	5	10	0
610	6	0	12	3	0	0	0	0	1	3	0	0	3	0	5	2	0	8	11	3	5	5	0	6	1	1	2	1	10	1	4	6	2	0	0	7	2	0	0	0	0	0	2	0	5	0	5	0	0
611	6	0	12	3	0	0	0	0	1	3	0	0	3	0	5	2	0	8	11	3	0	5	0	6	1	1	2	1	10	1	4	6	2	0	0	7	2	0	0	0	0	0	2	0	0	0	5	0	0
612	6	0	12	3	0	0	0	0	1	3	0	0	3	0	5	2	0	0	11	3	0	5	0	6	1	1	2	1	10	1	4	6	2	0	0	7	2	0	0	0	0	0	2	0	0	0	5	0	0
613	6	0	12	3	0	0	0	0	1	3	0	0	3	0	5	2	0	0	11	3	0	5	0	6	1	1	2	1	10	1	4	6	2	0	0	7	2	0	0	0	0	0	2	0	0	0	2	0	0
614	6	0	12	3	0	0	0	0	1	3	0	0	3	0	5	2	0	0	11	3	0	5	0	6	1	1	2	1	10	1	4	6	2	0	0	0	2	0	0	0	0	0	2	0	0	0	2	0	0
615	6	0	12	3	0	0	0	0	1	3	0	0	3	0	5	2	0	0	11	3	0	5	0	6	1	1	2	1	10	1	4	6	2	0	0	0	2	0	0	0	0	0	2	0	0	0	2	0	0
616	6	0	12	3	0	0	0	0	1	3	0	0	3	0	5	2	0	0	11	3	0	5	0	6	1	1	2	1	10	1	4	6	2	0	0	0	2	0	0	0	0	0	2	0	0	0	2	0	0
617	6	0	12	3	0	0	0	0	1	3	0	0	3	0	5	2	0	0	11	3	0	5	0	6	1	1	2	1	10	1	4	6	2	0	0	0	2	0	0	0	0	0	2	0	0	0	2	0	0
618	0	0	12	3	0	0	0	0	1	3	0	0	3	0	5	2	0	0	11	3	0	5	0	6	1	1	0	1	4	1	4	6	2	0	0	0	2	0	0	0	0	0	2	0	0	0	2	0	0
619	2	10	12	5	4	3	11	0	5	6	8	9	9	0	0	10	1	1	11	3	0	10	7	8	2	9	2	8	11	6	5	5	0	6	0	8	8	9	6	0	1	0	8	10	3	9	0	11	0
620	2	0	9	0	4	3	0	0	0	6	8	9	0	0	0	10	1	1	7	0	0	0	0	8	2	3	2	8	11	0	5	5	0	6	0	0	8	9	0	0	1	0	8	0	3	9	0	0	0
621	2	0	6	0	4	0	0	0	0	0	0	9	0	0	0	10	1	1	0	0	0	0	0	0	2	3	2	8	11	0	5	5	0	6	0	0	0	0	0	0	1	0	8	0	0	9	0	0	0
622	2	0	6	0	4	0	0	0	0	0	0	9	0	0	0	1	1	1	0	0	0	0	0	0	2	3	2	8	11	0	5	5	0	0	0	0	0	0	0	0	1	0	0	0	0	0	0	0	0
623	2	0	6	0	4	0	0	0	0	0	0	0	0	0	0	1	1	1	0	0	0	0	0	0	2	3	2	8	11	0	5	5	0	0	0	0	0	0	0	0	1	0	0	0	0	0	0	0	0
624	2	0	6	0	4	0	0	0	0	0	0	0	0	0	0	1	1	1	0	0	0	0	0	0	2	3	2	8	11	0	5	0	0	0	0	0	0	0	0	0	1	0	0	0	0	0	0	0	0
625	2	0	6	0	4	0	0	0	0	0	0	0	0	0	0	1	1	1	0	0	0	0	0	0	2	3	2	8	11	0	5	0	0	0	0	0	0	0	0	0	1	0	0	0	0	0	0	0	0
626	2	0	6	0	4	0	0	0	0	0	0	0	0	0	0	1	1	1	0	0	0	0	0	0	2	3	2	8	11	0	5	0	0	0	0	0	0	0	0	0	1	0	0	0	0	0	0	0	0
627	2	0	6	0	4	0	0	0	0	0	0	0	0	0	0	1	1	1	0	0	0	0	0	0	2	3	2	8	11	0	0	0	0	0	0	0	0	0	0	0	1	0	0	0	0	0	0	0	0
628	2	0	6	0	4	0	0	0	0	0	0	0	0	0	0	1	1	1	0	0	0	0	0	0	2	3	2	8	11	0	0	0	0	0	0	0	0	0	0	0	1	0	0	0	0	0	0	0	0
629	6	0	0	0	8	0	6	0	0	4	0	0	0	0	1	1	0	0	5	0	7	0	0	0	0	3	2	4	1	0	0	0	1	0	1	1	10	0	0	1	3	4	0	0	4	0	5	0	2
630	6	0	0	0	8	0	6	0	0	4	0	0	0	0	1	1	0	0	5	0	7	0	0	0	0	3	2	4	1	0	0	0	1	0	1	1	10	0	0	1	3	0	0	0	4	0	5	0	2
631	6	0	0	0	1	0	0	0	0	4	0	0	0	0	1	1	0	0	5	0	0	0	0	0	0	3	2	4	1	0	0	0	1	0	1	1	10	0	0	1	3	0	0	0	4	0	5	0	2
632	6	0	0	0	1	0	0	0	0	0	0	0	0	0	1	1	0	0	0	0	0	0	0	0	0	3	0	4	1	0	0	0	1	0	1	1	10	0	0	1	3	0	0	0	4	0	0	0	2
633	6	0	0	0	1	0	0	0	0	0	0	0	0	0	1	1	0	0	0	0	0	0	0	0	0	3	0	4	1	0	0	0	1	0	1	1	10	0	0	1	3	0	0	0	4	0	0	0	2
634	6	0	0	0	1	0	0	0	0	0	0	0	0	0	1	1	0	0	0	0	0	0	0	0	0	3	0	4	1	0	0	0	1	0	1	1	10	0	0	1	3	0	0	0	0	0	0	0	2
635	0	0	0	0	1	0	0	0	0	0	0	0	0	0	1	1	0	0	0	0	0	0	0	0	0	0	0	3	1	0	0	0	1	0	1	1	10	0	0	1	3	0	0	0	0	0	0	0	2
636	0	0	0	0	1	0	0	0	0	0	0	0	0	0	1	1	0	0	0	0	0	0	0	0	0	0	0	3	1	0	0	0	1	0	1	1	10	0	0	1	3	0	0	0	0	0	0	0	2
637	0	0	0	0	1	0	0	0	0	0	0	0	0	0	1	1	0	0	0	0	0	0	0	0	0	0	0	3	1	0	0	0	1	0	1	1	10	0	0	1	3	0	0	0	0	0	0	0	2
638	0	0	0	0	1	0	0	0	0	0	0	0	0	0	1	1	0	0	0	0	0	0	0	0	0	0	0	3	1	0	0	0	1	0	1	1	10	0	0	1	3	0	0	0	0	0	0	0	2
639	6	1	14	5	14	6	4	1	1	6	8	13	11	2	6	12	1	11	12	8	8	13	8	13	2	6	7	11	13	9	5	9	3	9	0	13	12	13	6	5	1	3	9	13	7	5	4	12	0
640	6	1	2	5	4	0	4	1	1	0	0	4	5	2	0	12	1	0	8	8	8	0	3	6	2	3	7	1	10	2	0	9	3	0	0	0	12	2	6	5	1	3	2	0	0	5	0	0	0
641	6	1	2	5	4	0	4	1	1	0	0	4	5	2	0	4	1	0	0	8	8	0	3	6	2	3	7	1	10	2	0	9	3	0	0	0	12	2	6	5	1	3	2	0	0	5	0	0	0
642	6	1	2	5	4	0	4	1	1	0	0	4	0	2	0	4	1	0	0	8	8	0	3	6	2	3	7	1	10	2	0	9	3	0	0	0	12	2	6	5	1	3	2	0	0	5	0	0	0
643	6	1	2	5	4	0	4	0	1	0	0	4	0	2	0	4	1	0	0	7	8	0	3	6	2	3	0	1	10	2	0	9	3	0	0	0	0	2	6	5	1	3	2	0	0	5	0	0	0
644	6	1	2	0	4	0	4	0	1	0	0	4	0	2	0	4	1	0	0	7	8	0	3	6	2	3	0	1	10	2	0	9	3	0	0	0	0	2	6	5	1	3	2	0	0	5	0	0	0
645	6	1	2	0	4	0	4	0	1	0	0	4	0	2	0	4	1	0	0	7	8	0	3	6	2	3	0	1	10	2	0	9	3	0	0	0	0	2	6	5	1	3	2	0	0	5	0	0	0
646	6	1	2	0	4	0	4	0	1	0	0	4	0	2	0	4	1	0	0	7	8	0	3	6	2	3	0	1	10	2	0	9	3	0	0	0	0	2	6	5	1	3	2	0	0	5	0	0	0
647	6	1	2	0	4	0	4	0	1	0	0	4	0	2	0	4	1	0	0	0	0	0	3	6	2	3	0	1	10	2	0	9	3	0	0	0	0	2	6	5	1	3	2	0	0	5	0	0	0
648	6	1	2	0	4	0	4	0	1	0	0	4	0	2	0	4	1	0	0	0	0	0	3	6	2	3	0	1	10	2	0	9	3	0	0	0	0	2	6	5	1	3	2	0	0	5	0	0	0
649	0	0	14	3	14	6	11	4	1	6	8	13	10	0	3	12	3	0	13	8	8	13	4	3	0	0	7	13	5	9	6	9	4	9	1	13	10	12	7	2	1	11	0	9	0	14	5	10	0
650	0	0	10	3	5	0	11	4	1	6	8	13	10	0	3	12	3	0	8	0	8	13	4	3	0	0	0	13	5	1	6	9	4	9	1	13	5	3	7	2	1	11	0	0	0	14	0	0	0
651	0	0	10	3	5	0	11	4	1	6	8	0	10	0	3	12	3	0	8	0	8	13	4	3	0	0	0	13	5	1	6	9	4	9	1	12	5	3	7	2	1	11	0	0	0	14	0	0	0
652	0	0	10	3	5	0	0	4	1	6	8	0	0	0	3	12	3	0	8	0	8	0	4	3	0	0	0	13	5	1	6	9	4	0	1	12	5	3	7	2	1	11	0	0	0	14	0	0	0
653	0	0	10	3	5	0	0	4	1	0	8	0	0	0	3	1	3	0	0	0	3	0	4	3	0	0	0	13	0	1	6	9	4	0	1	12	5	3	7	2	1	0	0	0	0	14	0	0	0
654	0	0	10	3	5	0	0	4	1	0	8	0	0	0	3	1	3	0	0	0	3	0	4	3	0	0	0	13	0	1	6	9	4	0	1	12	5	3	7	2	1	0	0	0	0	14	0	0	0
655	0	0	10	3	5	0	0	4	1	0	8	0	0	0	3	1	3	0	0	0	3	0	4	3	0	0	0	13	0	1	6	9	4	0	1	11	5	3	7	2	0	0	0	0	0	14	0	0	0
656	0	0	2	3	5	0	0	4	1	0	0	0	0	0	3	1	3	0	0	0	3	0	4	3	0	0	0	13	0	1	6	9	4	0	1	11	5	3	7	2	0	0	0	0	0	11	0	0	0
657	0	0	2	3	5	0	0	4	1	0	0	0	0	0	3	1	3	0	0	0	3	0	4	3	0	0	0	13	0	1	6	9	4	0	1	11	5	3	7	2	0	0	0	0	0	0	0	0	0
658	0	0	2	3	5	0	0	4	1	0	0	0	0	0	3	1	3	0	0	0	3	0	4	3	0	0	0	13	0	1	6	9	4	0	1	11	5	3	7	2	0	0	0	0	0	0	0	0	0
659	5	12	14	5	14	6	11	0	2	5	8	13	12	2	5	12	1	10	12	8	7	13	8	14	1	12	7	0	14	9	3	5	1	9	0	11	12	8	6	0	1	7	10	3	3	8	1	9	0
660	4	7	11	0	12	3	11	0	1	5	1	4	12	2	2	5	0	4	5	7	7	10	8	14	1	12	7	0	13	9	3	4	1	0	0	11	9	8	6	0	1	7	10	0	3	8	1	2	0
661	4	7	11	0	13	3	11	0	0	5	1	4	0	2	2	5	0	4	5	4	7	10	1	14	1	4	7	0	12	9	3	3	1	0	0	11	9	8	6	0	1	7	10	0	3	8	1	2	1
662	4	0	2	0	13	3	11	0	0	5	1	4	0	2	2	5	0	4	5	4	0	10	1	14	1	4	7	0	12	9	3	3	1	0	0	11	9	8	6	0	1	7	10	0	3	8	1	2	1
663	4	0	2	0	13	3	11	0	0	5	1	4	0	2	2	5	0	4	5	4	0	0	1	14	1	4	7	0	12	9	3	3	0	0	0	11	9	8	6	0	1	7	10	0	3	8	1	2	1
664	4	0	2	0	13	3	11	0	0	5	1	4	0	2	2	5	0	4	5	4	0	0	1	14	1	4	7	0	12	9	3	3	0	0	0	11	9	8	6	0	1	7	10	0	3	8	1	2	1
665	4	0	2	0	13	3	11	0	0	5	1	4	0	2	2	5	0	4	5	4	0	0	1	14	1	4	7	0	12	9	3	3	0	0	0	11	9	8	6	0	1	7	10	0	3	8	1	2	1
666	4	0	2	0	13	3	11	0	0	5	1	4	0	2	2	5	0	4	5	4	0	0	1	14	1	4	7	0	12	9	3	3	0	0	0	11	9	8	6	0	1	7	10	0	3	8	1	2	1
667	4	0	2	0	10	0	11	0	0	5	1	4	0	2	2	5	0	4	5	4	0	0	1	14	1	4	7	0	12	9	3	3	0	0	0	11	9	8	6	0	1	7	10	0	3	8	1	2	1
668	4	0	2	0	10	0	11	0	0	5	1	4	0	2	2	5	0	4	5	4	0	0	1	14	1	4	0	0	0	9	3	3	0	0	0	11	9	8	6	0	1	7	10	0	3	0	1	2	1
669	6	14	14	5	14	6	12	1	1	6	8	13	11	0	5	12	1	10	13	5	8	10	8	10	0	8	7	11	11	9	6	8	2	9	1	0	12	13	7	5	0	7	9	13	10	1	7	11	3
670	6	13	13	5	6	0	3	1	0	6	0	4	5	0	5	2	0	7	0	4	3	0	0	9	0	0	0	3	3	9	6	0	1	0	1	0	0	12	0	5	0	6	0	1	9	1	7	4	3
671	6	13	13	5	6	0	3	1	0	6	0	4	5	0	5	2	0	7	0	4	3	0	0	9	0	0	0	3	3	9	6	0	1	0	1	0	0	9	0	5	0	0	0	1	3	1	7	4	3
672	6	13	9	5	6	0	3	1	0	6	0	4	5	0	5	2	0	7	0	0	3	0	0	9	0	0	0	3	3	9	6	0	1	0	1	0	0	9	0	5	0	0	0	1	3	1	0	4	3
673	6	14	9	5	6	0	4	1	0	6	0	4	5	0	5	2	0	7	0	0	3	0	0	9	0	0	1	3	3	9	6	0	1	0	1	0	0	9	0	5	0	0	0	1	3	1	0	5	3
674	6	14	9	5	6	0	4	1	0	6	0	4	5	0	5	2	0	7	0	0	3	0	0	9	0	0	1	3	3	9	6	0	1	0	1	0	0	9	0	5	0	0	0	1	3	1	0	5	3
675	6	14	9	5	6	0	4	1	0	6	0	4	5	0	5	2	0	7	0	0	3	0	0	9	0	0	1	3	3	9	6	0	1	0	1	0	0	9	0	5	0	0	0	1	3	1	0	5	3
676	6	14	9	5	6	0	4	1	0	6	0	4	5	0	5	2	0	7	0	0	3	0	0	9	0	0	1	3	3	9	6	0	1	0	1	0	0	9	0	5	0	0	0	1	3	1	0	5	3
677	6	14	9	5	6	0	4	1	0	6	0	4	5	0	5	2	0	7	0	0	3	0	0	9	0	0	1	3	3	9	6	0	1	0	1	0	0	9	0	5	0	0	0	1	3	1	0	5	3
678	6	14	9	5	6	0	4	1	0	6	0	4	5	0	5	2	0	7	0	0	3	0	0	9	0	0	1	3	3	9	6	0	1	0	1	0	0	9	0	5	0	0	0	1	3	1	0	5	3
679	5	14	2	5	1	4	11	0	1	5	8	13	12	2	6	12	3	10	11	7	7	12	8	13	1	2	7	13	13	9	2	7	1	10	0	10	12	14	6	3	3	0	9	12	1	14	7	11	2
680	5	14	2	5	1	4	4	0	1	5	0	13	12	0	6	12	3	10	11	0	0	0	8	13	1	2	0	3	13	9	2	7	1	0	0	10	12	7	6	3	1	0	9	0	1	4	7	4	2
681	5	14	2	5	1	4	4	0	1	5	0	0	12	0	6	12	3	10	11	0	0	0	8	13	1	2	0	3	13	9	2	7	1	0	0	6	12	7	6	3	1	0	9	0	1	4	7	0	2
682	5	14	2	5	0	0	4	0	1	5	0	0	12	0	6	12	3	10	11	0	0	0	8	13	1	2	0	3	13	9	2	7	1	0	0	6	12	7	6	3	1	0	9	0	1	4	0	0	2
683	4	14	2	5	0	0	4	0	0	5	0	0	12	0	6	12	3	10	11	0	0	0	8	13	1	2	0	3	12	9	2	7	1	0	0	6	10	7	6	3	1	0	9	0	1	4	0	0	0
684	4	14	2	5	0	0	4	0	0	5	0	0	0	0	6	1	3	10	11	0	0	0	8	13	1	2	0	3	12	9	2	7	1	0	0	6	10	7	6	3	1	0	9	0	1	4	0	0	0
685	4	14	2	5	0	0	4	0	0	5	0	0	0	0	6	1	3	0	11	0	0	0	8	13	1	2	0	3	1	9	2	7	1	0	0	6	10	7	6	3	1	0	9	0	1	4	0	0	0
686	4	14	2	5	0	0	4	0	0	5	0	0	0	0	6	1	3	0	11	0	0	0	8	13	1	2	0	3	1	9	2	7	1	0	0	6	10	7	6	3	1	0	3	0	1	4	0	0	0
687	4	14	2	5	0	0	4	0	0	5	0	0	0	0	6	1	3	0	11	0	0	0	8	13	1	2	0	3	1	9	2	7	1	0	0	6	10	7	6	3	1	0	3	0	1	4	0	0	0
688	4	14	2	5	0	0	4	0	0	5	0	0	0	0	6	1	3	0	11	0	0	0	8	13	1	2	0	3	1	9	2	7	1	0	0	6	10	7	6	3	1	0	3	0	1	4	0	0	0
689	4	14	9	0	14	1	11	0	0	5	7	13	12	0	2	10	3	5	11	8	5	13	9	8	0	7	7	14	14	7	6	9	2	7	0	9	10	10	7	0	0	9	8	13	4	14	7	9	0
690	4	14	9	0	14	1	11	0	0	5	7	0	12	0	0	5	3	0	11	8	5	7	9	6	0	1	0	14	10	3	0	9	2	7	0	3	0	3	7	0	0	9	0	13	4	13	7	0	0
691	4	14	9	0	14	1	11	0	0	5	7	0	12	0	0	5	3	0	11	8	5	7	9	6	0	1	0	14	10	3	0	9	2	7	0	3	0	3	7	0	0	9	0	13	4	13	7	0	0
692	4	14	9	0	14	1	11	0	0	5	7	0	12	0	0	5	3	0	11	8	5	7	3	0	0	1	0	14	10	3	0	9	2	7	0	3	0	3	7	0	0	9	0	8	4	13	7	0	0
693	4	14	9	0	14	1	11	0	0	5	7	0	12	0	0	5	3	0	11	0	5	7	3	0	0	1	0	14	10	3	0	9	2	7	0	3	0	3	7	0	0	9	0	8	4	13	7	0	0
694	4	14	9	0	14	1	11	0	0	5	7	0	12	0	0	5	3	0	11	0	5	7	3	0	0	1	0	14	10	3	0	9	2	7	0	3	0	3	7	0	0	9	0	8	4	13	7	0	0
695	4	14	9	0	14	1	11	0	0	5	7	0	12	0	0	5	3	0	11	0	5	7	3	0	0	1	0	14	10	3	0	9	2	7	0	3	0	3	7	0	0	9	0	8	4	13	7	0	0
696	4	14	9	0	14	1	11	0	0	5	7	0	12	0	0	5	3	0	11	0	5	0	3	0	0	1	0	14	10	3	0	9	2	7	0	3	0	3	7	0	0	9	0	8	4	13	7	0	0
697	4	14	9	0	14	1	11	0	0	5	7	0	12	0	0	5	3	0	11	0	5	0	3	0	0	1	0	14	2	3	0	9	2	7	0	3	0	3	7	0	0	9	0	8	4	13	7	0	0
698	4	14	9	0	14	1	11	0	0	5	7	0	12	0	0	5	3	0	11	0	5	0	3	0	0	1	0	14	2	3	0	9	2	7	0	3	0	3	7	0	0	9	0	8	4	13	7	0	0
699	5	14	14	5	14	6	12	1	0	6	8	13	10	2	6	10	0	8	2	8	7	13	0	14	1	5	2	12	0	9	3	0	2	9	1	13	11	7	6	1	0	11	11	13	7	13	0	12	2
700	5	13	12	5	8	0	12	1	0	0	2	13	10	2	1	8	0	3	0	2	0	2	0	5	0	0	2	5	0	9	3	0	0	9	1	0	11	7	1	1	0	11	0	9	7	13	0	12	2
701	5	0	5	5	8	0	12	1	0	0	2	0	10	2	1	8	0	3	0	2	0	2	0	5	0	0	2	5	0	9	3	0	0	0	1	0	11	7	1	1	0	11	0	5	0	13	0	12	2
702	5	0	5	5	8	0	11	1	0	0	2	0	10	2	1	8	0	3	0	2	0	2	0	5	0	0	2	5	0	5	3	0	0	0	1	0	11	7	1	1	0	11	0	5	0	13	0	10	2
703	5	0	5	5	8	0	11	1	0	0	2	0	10	2	1	8	0	3	0	2	0	2	0	5	0	0	2	5	0	5	3	0	0	0	1	0	11	7	1	1	0	0	0	5	0	10	0	7	2
704	5	0	5	5	8	0	11	1	0	0	2	0	10	2	1	8	0	3	0	0	0	2	0	5	0	0	2	5	0	5	3	0	0	0	1	0	11	7	1	1	0	0	0	5	0	10	0	0	2
705	5	0	5	5	8	0	11	1	0	0	2	0	10	2	1	8	0	3	0	0	0	2	0	5	0	0	2	5	0	5	3	0	0	0	1	0	11	7	1	1	0	0	0	5	0	0	0	0	2
706	5	0	5	0	0	0	11	1	0	0	2	0	0	0	1	8	0	3	0	0	0	2	0	5	0	0	2	5	0	0	3	0	0	0	1	0	11	7	1	1	0	0	0	5	0	0	0	0	2
707	5	0	5	0	0	0	11	1	0	0	2	0	0	0	1	8	0	3	0	0	0	2	0	5	0	0	2	5	0	0	3	0	0	0	1	0	11	7	1	1	0	0	0	5	0	0	0	0	2
708	5	0	5	0	0	0	11	1	0	0	2	0	0	0	1	8	0	3	0	0	0	2	0	5	0	0	2	5	0	0	3	0	0	0	1	0	11	7	1	1	0	0	0	5	0	0	0	0	2
709	5	0	1	4	0	3	0	0	0	4	6	12	6	0	4	6	0	0	0	0	6	0	7	0	1	0	6	4	9	6	0	0	2	2	0	8	3	10	6	1	0	0	3	5	0	10	0	0	2
710	5	0	1	4	0	3	0	0	0	4	0	12	6	0	4	6	0	0	0	0	6	0	0	0	1	0	3	4	9	6	0	0	2	2	0	8	3	10	6	1	0	0	0	5	0	10	0	0	2
711	5	0	1	4	0	3	0	0	0	4	0	12	6	0	4	6	0	0	0	0	6	0	0	0	1	0	3	4	9	6	0	0	2	2	0	1	3	10	6	1	0	0	0	5	0	3	0	0	2
712	5	0	1	4	0	0	0	0	0	4	0	12	6	0	4	6	0	0	0	0	6	0	0	0	1	0	0	4	9	6	0	0	2	2	0	1	3	10	6	1	0	0	0	5	0	3	0	0	2
713	5	0	1	4	0	0	0	0	0	4	0	12	6	0	4	6	0	0	0	0	6	0	0	0	1	0	0	4	9	6	0	0	2	2	0	1	3	10	6	1	0	0	0	5	0	3	0	0	2
714	5	0	1	4	0	0	0	0	0	4	0	12	6	0	4	6	0	0	0	0	6	0	0	0	1	0	0	4	9	6	0	0	2	2	0	1	3	0	6	1	0	0	0	5	0	3	0	0	2
715	5	0	1	4	0	0	0	0	0	4	0	12	6	0	4	6	0	0	0	0	6	0	0	0	1	0	0	4	9	6	0	0	2	2	0	1	3	0	6	1	0	0	0	5	0	3	0	0	2
716	5	0	1	4	0	0	0	0	0	4	0	12	6	0	4	6	0	0	0	0	6	0	0	0	1	0	0	4	9	6	0	0	2	2	0	1	3	0	0	1	0	0	0	5	0	3	0	0	2
717	5	0	1	0	0	0	0	0	0	4	0	12	6	0	4	6	0	0	0	0	6	0	0	0	0	0	0	4	5	6	0	0	1	2	0	1	3	0	0	1	0	0	0	5	0	3	0	0	2
718	5	0	1	0	0	0	0	0	0	4	0	12	6	0	4	6	0	0	0	0	6	0	0	0	0	0	0	4	5	6	0	0	0	2	0	1	3	0	0	1	0	0	0	5	0	3	0	0	2
719	5	11	14	5	1	6	1	0	1	6	8	0	10	11	5	5	0	0	12	8	0	13	8	6	1	3	1	2	2	7	5	0	0	5	1	10	12	0	0	1	1	3	1	13	8	0	5	0	1
720	5	0	14	0	1	6	1	0	1	6	8	0	10	11	5	5	0	0	12	2	0	13	8	6	1	3	1	2	2	7	5	0	0	5	1	10	12	0	0	1	1	3	1	13	8	0	5	0	1
721	5	0	14	0	1	0	1	0	1	6	0	0	10	11	5	5	0	0	12	2	0	13	8	6	1	3	1	2	2	0	5	0	0	5	1	10	5	0	0	1	1	3	1	0	8	0	5	0	1
722	5	0	14	0	1	0	1	0	1	6	0	0	0	11	5	5	0	0	11	2	0	13	8	6	1	3	1	2	2	0	5	0	0	5	0	10	5	0	0	1	1	3	1	0	8	0	5	0	1
723	5	0	14	0	1	0	1	0	1	6	0	0	0	11	5	5	0	0	11	2	0	13	8	6	1	3	1	2	2	0	5	0	0	5	0	10	5	0	0	1	1	3	1	0	8	0	5	0	1
724	5	0	14	0	1	0	1	0	1	6	0	0	0	11	5	5	0	0	11	2	0	13	8	6	1	3	1	2	2	0	5	0	0	5	0	10	5	0	0	1	1	3	1	0	8	0	5	0	1
725	5	0	14	0	1	0	1	0	1	6	0	0	0	11	5	5	0	0	11	2	0	13	8	6	1	3	1	2	2	0	5	0	0	5	0	10	5	0	0	1	1	3	1	0	8	0	5	0	1
726	5	0	14	0	1	0	1	0	1	6	0	0	0	11	5	5	0	0	11	2	0	13	8	6	1	3	1	2	2	0	5	0	0	5	0	10	5	0	0	1	1	3	1	0	8	0	5	0	1
727	5	0	14	0	1	0	1	0	1	6	0	0	0	11	5	5	0	0	11	2	0	13	8	6	1	3	1	2	2	0	5	0	0	5	0	10	5	0	0	1	1	3	1	0	8	0	5	0	1
728	5	0	14	0	1	0	1	0	1	6	0	0	0	11	5	5	0	0	11	2	0	13	8	6	1	3	1	2	2	0	5	0	0	5	0	10	5	0	0	1	1	3	1	0	8	0	5	0	1
729	6	13	14	4	14	6	11	1	2	4	8	13	10	0	3	12	5	6	12	8	3	12	5	13	0	1	0	9	6	8	2	9	0	9	0	13	7	13	6	0	2	0	9	0	11	11	6	12	0
730	4	13	8	4	13	1	11	1	0	0	7	11	6	0	3	12	5	6	12	4	3	0	5	13	0	0	0	9	1	8	2	9	0	7	0	2	2	2	6	0	2	0	9	0	7	9	6	5	0
731	4	13	8	4	13	1	11	1	0	0	2	0	6	0	3	12	5	6	8	4	3	0	5	13	0	0	0	9	1	8	2	9	0	7	0	2	2	2	6	0	2	0	3	0	1	9	0	5	0
732	4	9	8	0	13	1	11	1	0	0	2	0	6	0	3	6	5	6	2	4	3	0	5	13	0	0	0	9	1	8	2	9	0	7	0	2	2	2	6	0	2	0	3	0	1	9	0	5	0
733	4	9	8	0	13	1	11	1	0	0	2	0	6	0	3	6	5	6	2	4	3	0	5	13	0	0	0	9	1	8	2	9	0	7	0	2	2	2	6	0	2	0	3	0	1	9	0	5	0
734	4	9	8	0	13	1	0	1	0	0	2	0	6	0	3	6	5	6	2	4	3	0	5	13	0	0	0	9	1	3	2	9	0	7	0	2	2	2	6	0	2	0	3	0	1	9	0	5	0
735	4	9	8	0	13	1	0	1	0	0	2	0	6	0	3	6	5	6	2	4	3	0	5	13	0	0	0	9	1	3	2	9	0	7	0	2	2	2	6	0	2	0	3	0	1	1	0	5	0
736	4	9	8	0	13	1	0	1	0	0	2	0	6	0	0	3	2	6	2	4	3	0	2	13	0	0	0	9	1	3	2	9	0	7	0	2	2	2	6	0	2	0	3	0	1	1	0	5	0
737	4	9	8	0	13	1	0	1	0	0	2	0	0	0	0	3	2	6	2	4	3	0	2	13	0	0	0	9	1	3	2	9	0	7	0	2	2	2	6	0	2	0	3	0	1	1	0	5	0
738	4	9	8	0	13	1	0	1	0	0	2	0	0	0	0	3	2	6	2	4	3	0	2	13	0	0	0	9	1	3	2	9	0	7	0	2	2	2	6	0	2	0	3	0	1	1	0	5	0
739	6	14	9	5	0	1	10	0	2	4	6	13	8	3	1	10	3	7	0	0	7	6	6	9	1	10	5	9	5	8	6	8	1	9	0	10	11	13	5	2	0	4	7	10	4	0	5	9	2
740	6	14	9	5	0	1	10	0	2	0	6	6	0	3	1	10	3	7	0	0	7	6	6	9	1	10	5	9	5	8	6	7	1	9	0	10	11	0	5	2	0	4	0	10	4	0	5	9	2
741	6	14	2	5	0	1	0	0	2	0	6	6	0	3	1	10	3	7	0	0	7	6	6	9	1	10	5	9	5	8	6	7	1	9	0	10	11	0	5	2	0	4	0	10	4	0	5	9	2
742	6	14	2	5	0	1	0	0	2	0	6	6	0	3	1	10	3	7	0	0	7	6	6	9	1	10	5	9	5	8	6	7	1	9	0	10	11	0	5	2	0	4	0	10	4	0	5	0	2
743	6	14	2	5	0	1	0	0	2	0	6	6	0	3	1	10	3	7	0	0	7	6	6	9	1	10	5	9	5	3	6	7	1	9	0	10	11	0	5	2	0	4	0	10	4	0	5	0	2
744	0	14	2	5	0	1	0	0	2	0	6	6	0	3	1	10	3	0	0	0	1	6	6	9	1	10	5	9	5	3	6	7	1	9	0	10	11	0	5	2	0	4	0	10	4	0	5	0	2
745	0	14	2	5	0	1	0	0	2	0	6	6	0	3	1	10	3	0	0	0	1	6	6	9	1	10	5	9	5	3	6	7	1	9	0	10	11	0	5	2	0	4	0	10	4	0	5	0	2
746	0	14	2	5	0	1	0	0	2	0	6	6	0	3	0	10	3	0	0	0	1	6	6	9	1	10	4	9	5	0	6	7	1	9	0	10	11	0	5	2	0	4	0	10	4	0	5	0	2
747	0	14	2	5	0	1	0	0	2	0	1	6	0	3	0	10	3	0	0	0	1	6	6	9	1	10	4	9	5	0	6	7	1	4	0	10	11	0	5	2	0	4	0	10	4	0	5	0	2
748	0	14	2	5	0	1	0	0	2	0	1	6	0	3	0	10	3	0	0	0	1	6	6	9	1	10	0	9	5	0	6	7	1	4	0	10	11	0	5	2	0	4	0	10	4	0	5	0	2
749	0	13	11	0	11	3	8	2	0	5	7	13	9	0	4	11	1	5	12	5	6	9	9	13	0	5	7	12	12	9	6	9	0	7	0	13	11	13	5	1	6	2	11	13	8	10	6	0	3
750	0	13	11	0	0	3	8	2	0	0	7	1	4	0	4	5	1	5	12	5	6	3	9	13	0	5	1	0	12	9	6	7	0	7	0	13	9	1	5	1	0	2	0	13	0	8	6	0	0
751	0	13	11	0	0	3	0	2	0	0	7	1	4	0	4	5	1	5	10	5	6	3	0	5	0	5	1	0	6	9	6	7	0	1	0	8	9	1	0	1	0	2	0	8	0	8	0	0	0
752	0	13	0	0	0	0	0	2	0	0	7	1	4	0	4	5	1	5	10	5	6	3	0	5	0	5	1	0	6	9	6	7	0	1	0	8	9	1	0	1	0	2	0	8	0	8	0	0	0
753	0	13	0	0	0	0	0	2	0	0	7	1	4	0	4	5	1	5	0	5	6	3	0	5	0	5	1	0	6	9	6	7	0	1	0	8	9	1	0	1	0	2	0	8	0	8	0	0	0
754	0	13	0	0	0	0	0	2	0	0	7	1	4	0	4	5	1	5	0	0	6	3	0	5	0	5	1	0	6	9	6	7	0	1	0	8	9	1	0	1	0	2	0	8	0	8	0	0	0
755	0	13	0	0	0	0	0	2	0	0	7	1	4	0	4	5	1	5	0	0	6	3	0	5	0	5	1	0	6	9	6	7	0	1	0	8	9	1	0	1	0	2	0	8	0	8	0	0	0
756	0	13	0	0	0	0	0	2	0	0	7	1	4	0	4	5	1	5	0	0	6	3	0	5	0	5	1	0	6	9	6	7	0	1	0	8	9	1	0	1	0	2	0	8	0	8	0	0	0
757	0	13	0	0	0	0	0	2	0	0	0	1	4	0	4	5	1	5	0	0	6	3	0	5	0	5	1	0	6	9	6	7	0	1	0	8	9	1	0	1	0	2	0	0	0	8	0	0	0
758	0	13	0	0	0	0	0	2	0	0	0	1	4	0	4	5	1	5	0	0	0	3	0	5	0	5	1	0	6	9	6	7	0	1	0	8	9	1	0	1	0	2	0	0	0	8	0	0	0
759	1	1	13	5	0	5	10	0	1	6	7	11	11	1	5	2	2	0	12	7	7	9	9	13	0	1	0	11	13	8	6	8	1	0	0	13	11	13	6	2	0	0	9	0	0	13	4	1	0
760	1	1	0	5	0	0	0	0	1	6	0	11	11	1	5	2	0	0	0	0	7	0	9	13	0	1	0	11	13	8	6	8	1	0	0	11	11	13	5	0	0	0	9	0	0	13	4	0	0
761	1	1	0	1	0	0	0	0	1	0	0	11	11	1	5	2	0	0	0	0	7	0	3	8	0	1	0	11	13	2	1	8	1	0	0	5	5	0	5	0	0	0	6	0	0	13	4	0	0
762	1	1	0	1	0	0	0	0	1	0	0	5	8	1	5	2	0	0	0	0	7	0	0	8	0	1	0	11	13	2	1	8	1	0	0	5	2	0	5	0	0	0	0	0	0	13	4	0	0
763	1	1	0	1	0	0	0	0	1	0	0	5	8	1	5	2	0	0	0	0	7	0	0	8	0	1	0	11	13	2	1	8	1	0	0	5	2	0	5	0	0	0	0	0	0	13	4	0	0
764	1	1	0	1	0	0	0	0	1	0	0	5	0	1	5	2	0	0	0	0	0	0	0	0	0	1	0	11	14	3	1	8	1	0	1	5	2	0	5	0	0	0	0	0	0	13	4	0	0
765	1	1	0	1	0	0	0	0	1	0	0	5	0	1	5	2	0	0	0	0	0	0	0	0	0	1	0	6	14	3	1	8	1	0	1	5	2	0	5	0	0	0	0	0	0	13	4	0	0
766	1	1	0	1	0	0	0	0	1	0	0	5	0	1	5	2	0	0	0	0	0	0	0	0	0	1	0	6	14	3	1	8	1	0	1	5	2	0	5	0	0	0	0	0	0	13	4	0	0
767	1	1	0	1	0	0	0	0	1	0	0	5	0	1	5	2	0	0	0	0	0	0	0	0	0	1	0	6	14	3	1	8	1	0	1	5	2	0	5	0	0	0	0	0	0	13	4	0	0
768	1	1	0	1	0	0	0	0	1	0	0	5	0	1	5	2	0	0	0	0	0	0	0	0	0	1	0	6	14	3	1	8	1	0	1	5	2	0	5	0	0	0	0	0	0	13	4	0	0
769	6	10	13	5	13	5	10	0	2	5	7	13	11	0	2	12	2	10	11	7	6	12	10	13	2	2	7	12	14	9	5	0	1	9	0	11	1	3	6	5	2	14	13	8	4	11	7	3	0
770	4	8	13	5	13	0	0	0	0	2	7	11	8	0	2	12	0	9	11	7	6	0	10	13	2	2	0	7	14	8	5	0	1	7	0	11	1	1	6	5	2	13	0	7	4	11	7	3	0
771	4	0	13	5	13	0	0	0	0	0	7	0	6	0	2	12	0	9	11	7	6	0	10	13	2	2	0	7	14	8	5	0	1	7	0	11	1	1	6	5	2	12	0	7	4	11	7	3	0
772	4	0	13	5	13	0	0	0	0	0	7	0	6	0	2	12	0	9	11	0	0	0	10	13	2	2	0	7	14	0	5	0	1	7	0	11	1	1	6	5	2	0	0	7	4	11	7	3	0
773	4	0	6	5	13	0	0	0	0	0	7	0	6	0	2	12	0	9	11	0	0	0	0	8	2	2	0	7	14	0	5	0	1	7	0	11	1	1	6	5	2	0	0	7	4	11	0	3	0
774	4	0	6	5	13	0	0	0	0	0	7	0	6	0	2	12	0	9	11	0	0	0	0	8	2	2	0	7	14	0	5	0	1	7	0	11	1	1	6	5	2	0	0	7	4	11	0	3	0
775	4	0	6	5	13	0	0	0	0	0	7	0	6	0	2	12	0	9	11	0	0	0	0	8	2	2	0	7	14	0	5	0	1	7	0	11	1	1	6	5	2	0	0	7	4	11	0	3	0
776	4	0	6	5	13	0	0	0	0	0	0	0	6	0	2	12	0	9	11	0	0	0	0	8	2	2	0	7	14	0	5	0	1	7	0	11	1	1	6	5	2	0	0	7	4	11	0	3	0
777	4	0	6	5	13	0	0	0	0	0	0	0	6	0	2	12	0	9	11	0	0	0	0	8	2	2	0	7	14	0	5	0	1	7	0	11	1	1	6	5	2	0	0	7	4	11	0	3	0
778	4	0	6	5	13	0	0	0	0	0	0	0	6	0	2	12	0	9	11	0	0	0	0	8	2	2	0	7	14	0	5	0	1	7	0	11	1	1	6	5	0	0	0	7	4	9	0	3	0
779	5	1	13	4	0	5	11	0	0	0	7	12	7	1	6	12	2	7	13	7	6	12	8	13	0	3	2	8	10	8	5	7	9	7	0	12	12	12	5	1	3	8	10	7	4	13	7	9	1
780	5	1	9	4	0	5	11	0	0	0	0	2	7	1	6	0	0	7	0	0	0	0	8	13	0	3	2	8	1	0	5	0	9	0	0	12	3	3	5	1	0	8	10	7	4	13	3	0	1
781	5	1	9	4	0	1	11	0	0	0	0	2	7	1	6	0	0	1	0	0	0	0	8	13	0	3	2	8	1	0	5	0	9	0	0	12	3	3	5	1	0	0	10	0	4	13	3	0	1
782	5	1	9	4	0	1	4	0	0	0	0	2	7	1	6	0	0	1	0	0	0	0	8	13	0	3	2	8	1	0	5	0	9	0	0	12	3	3	5	1	0	0	10	0	4	13	3	0	1
783	5	1	9	4	0	1	4	0	0	0	0	2	7	1	6	0	0	1	0	0	0	0	8	13	0	3	2	8	1	0	5	0	9	0	0	12	3	3	5	1	0	0	10	0	4	13	3	0	1
784	5	1	9	4	0	1	4	0	0	0	0	2	7	1	6	0	0	1	0	0	0	0	0	13	0	3	2	8	1	0	5	0	9	0	0	1	3	3	5	1	0	0	10	0	4	13	3	0	1
785	5	1	1	4	0	1	4	0	0	0	0	2	7	1	6	0	0	1	0	0	0	0	0	13	0	3	2	8	1	0	5	0	9	0	0	1	3	3	5	1	0	0	10	0	4	13	3	0	1
786	5	1	1	4	0	1	4	0	0	0	0	2	7	1	6	0	0	1	0	0	0	0	0	13	0	3	2	8	1	0	5	0	9	0	0	1	3	3	5	1	0	0	10	0	4	13	3	0	1
787	5	1	1	4	0	1	4	0	0	0	0	2	7	1	6	0	0	1	0	0	0	0	0	13	0	3	2	8	1	0	5	0	9	0	0	1	3	3	5	1	0	0	0	0	4	13	3	0	1
788	5	1	1	4	0	1	4	0	0	0	0	2	0	1	6	0	0	1	0	0	0	0	0	13	0	3	2	8	1	0	5	0	9	0	0	1	3	3	5	1	0	0	0	0	4	13	3	0	1
789	5	9	12	4	0	0	8	1	0	6	0	11	10	1	2	0	0	8	0	0	2	0	7	12	0	2	2	12	12	8	0	8	0	6	1	11	12	13	6	3	2	10	7	11	11	0	5	11	1
790	5	0	12	4	0	0	0	1	0	6	0	0	0	1	2	0	0	0	0	0	2	0	0	3	0	2	2	12	12	8	0	8	0	6	1	11	12	2	6	3	2	0	7	11	1	0	5	0	0
791	5	0	7	4	0	0	0	1	0	6	0	0	0	1	2	0	0	0	0	0	2	0	0	3	0	2	2	12	12	8	0	8	0	6	1	11	12	2	6	3	2	0	7	0	1	0	0	0	0
792	5	0	7	4	0	0	0	1	0	6	0	0	0	1	2	0	0	0	0	0	2	0	0	3	0	2	2	12	5	8	0	8	0	6	1	11	12	2	6	3	2	0	0	0	1	0	0	0	0
793	5	0	7	4	0	0	0	1	0	6	0	0	0	1	2	0	0	0	0	0	2	0	0	3	0	2	0	12	5	8	0	8	0	6	1	11	12	2	6	3	2	0	0	0	1	0	0	0	0
794	5	0	7	4	0	0	0	1	0	6	0	0	0	1	2	0	0	0	0	0	2	0	0	3	0	2	0	12	5	8	0	8	0	6	1	11	12	2	6	3	2	0	0	0	1	0	0	0	0
795	5	0	7	4	0	0	0	1	0	6	0	0	0	1	2	0	0	0	0	0	2	0	0	3	0	2	0	10	3	7	0	8	0	6	1	11	12	2	6	2	2	0	0	0	1	0	0	0	0
796	5	0	7	4	0	0	0	1	0	6	0	0	0	1	2	0	0	0	0	0	2	0	0	3	0	2	0	9	2	7	0	8	0	6	1	11	12	2	6	2	2	0	0	0	1	0	0	0	0
797	5	0	7	4	0	0	0	1	0	6	0	0	0	1	2	0	0	0	0	0	2	0	0	3	0	2	0	9	2	5	0	8	0	6	1	11	12	2	6	0	2	0	0	0	1	0	0	0	0
798	5	0	7	4	0	0	0	1	0	6	0	0	0	1	2	0	0	0	0	0	2	0	0	3	0	2	0	9	2	4	0	8	0	6	1	11	12	2	6	0	2	0	0	0	1	0	0	0	0
799	6	1	2	5	9	2	10	0	1	0	7	11	0	0	1	12	0	4	0	0	4	0	8	0	2	3	0	8	1	0	3	6	3	9	0	8	7	0	3	0	0	5	0	6	11	0	3	9	2
800	6	1	2	0	9	2	0	0	1	0	0	0	0	0	1	12	0	4	0	0	4	0	8	0	2	3	0	8	1	0	3	0	3	9	0	0	0	0	3	0	0	5	0	6	11	0	3	0	0
801	6	1	2	0	9	2	0	0	1	0	0	0	0	0	1	12	0	4	0	0	4	0	8	0	2	3	0	8	1	1	3	0	3	9	0	1	0	0	4	0	0	0	1	6	11	0	3	0	0
802	6	1	2	0	9	0	0	0	1	0	0	0	0	0	1	12	0	4	0	0	0	0	8	0	2	3	0	8	1	1	3	0	3	9	0	1	0	0	4	0	0	0	1	6	11	0	3	0	0
803	6	1	2	0	7	0	0	0	1	0	0	0	0	0	1	12	0	4	0	0	0	0	2	0	2	3	0	8	1	1	3	0	3	9	0	1	0	0	4	0	0	0	1	0	11	0	3	0	0
804	6	1	2	0	0	0	0	0	1	0	0	0	0	0	1	12	0	4	0	0	0	0	2	0	2	3	0	8	1	1	3	0	3	9	0	1	0	0	4	0	0	0	1	0	11	0	3	0	0
805	6	1	2	0	0	0	0	0	1	0	0	0	0	0	1	12	0	4	0	0	0	0	2	0	2	3	0	8	1	1	3	0	3	9	0	1	0	0	4	0	0	0	1	0	11	0	3	0	0
806	6	1	2	0	0	0	0	0	1	0	0	0	0	0	1	12	0	4	0	0	0	0	2	0	2	3	0	8	1	1	3	0	3	9	0	1	0	0	4	0	0	0	1	0	11	0	3	0	0
807	6	1	2	0	0	0	0	0	1	0	0	0	0	0	1	12	0	4	0	0	0	0	2	0	2	3	0	8	1	1	3	0	3	0	0	1	0	0	4	0	0	0	1	0	11	0	3	0	0
808	6	1	2	0	0	0	0	0	1	0	0	0	0	0	1	12	0	4	0	0	0	0	2	0	2	3	0	8	1	1	3	0	3	0	0	1	0	0	4	0	0	0	1	0	11	0	3	0	0
809	5	10	13	5	0	5	10	1	0	0	3	13	6	1	3	11	3	9	0	0	7	4	2	8	0	6	0	9	1	8	5	8	1	6	0	11	2	13	6	0	1	6	8	0	4	13	4	13	2
810	5	10	2	5	0	3	10	1	0	0	3	2	6	1	3	5	3	9	0	0	7	4	2	8	0	6	0	9	1	4	5	8	1	6	0	11	2	13	0	0	1	6	8	0	4	13	4	12	2
811	5	10	2	5	0	3	0	1	0	0	3	2	6	1	3	5	3	9	0	0	3	4	2	8	0	6	0	9	1	0	5	9	1	6	0	11	2	13	1	0	1	6	0	0	4	13	4	0	2
812	5	10	2	5	0	3	0	1	0	0	3	2	6	1	3	5	3	9	0	0	3	4	2	8	0	6	0	9	1	0	5	9	1	6	0	11	2	0	1	0	1	6	0	0	4	13	4	0	2
813	5	10	2	5	0	0	0	1	0	0	3	2	6	1	3	5	0	0	0	0	3	4	2	8	0	1	0	9	1	0	5	9	1	6	0	11	2	0	1	0	1	6	0	0	4	13	4	0	2
814	5	10	2	5	0	0	0	1	0	0	3	2	6	1	3	5	0	0	0	0	3	4	2	8	0	1	0	9	1	0	5	9	1	6	0	11	2	0	1	0	1	0	0	0	4	13	4	0	2
815	5	10	2	0	0	0	0	1	0	0	3	2	6	1	3	5	0	0	0	0	3	4	2	8	0	1	0	9	1	0	5	9	1	6	0	11	2	0	1	0	1	0	0	0	4	13	4	0	2
816	5	0	2	0	0	0	0	1	0	0	3	2	6	1	3	5	0	0	0	0	3	0	2	8	0	1	0	9	1	0	5	9	1	6	0	11	2	0	1	0	1	0	0	0	4	13	4	0	2
817	5	0	2	0	0	0	0	1	0	0	3	2	6	1	3	5	0	0	0	0	3	0	2	8	0	1	0	9	1	0	5	9	1	6	0	11	2	0	1	0	1	0	0	0	4	13	4	0	2
818	5	0	2	0	0	0	0	1	0	0	3	2	6	1	3	5	0	0	0	0	3	0	2	8	0	1	0	9	1	0	5	9	1	6	0	11	2	0	1	0	1	0	0	0	4	13	4	0	2
819	6	14	13	5	13	5	10	0	1	6	8	13	12	0	5	11	2	9	13	7	7	12	8	13	1	2	7	11	12	8	5	8	0	8	0	4	3	5	6	2	1	6	8	12	3	14	6	12	2
820	0	14	2	5	10	0	10	0	0	0	8	2	6	0	5	11	2	8	0	0	7	0	8	1	1	2	2	11	12	8	5	0	0	0	0	4	3	0	5	2	1	6	8	0	3	14	0	12	2
821	0	14	2	5	10	0	10	0	0	0	8	2	6	0	5	11	2	8	0	0	7	0	8	1	1	2	2	11	12	8	5	0	0	0	0	4	3	0	5	2	1	6	8	0	3	14	0	12	2
822	0	14	2	5	10	0	10	0	0	0	8	2	6	0	5	11	2	0	0	0	7	0	8	1	1	2	2	11	12	8	5	0	0	0	0	4	3	0	0	2	1	0	8	0	3	14	0	6	0
823	0	14	2	5	10	0	0	0	0	0	8	2	6	0	5	11	2	0	0	0	7	0	8	1	1	2	2	11	12	8	5	0	0	0	0	4	3	0	0	2	1	0	8	0	3	14	0	6	0
824	0	14	2	5	10	0	0	0	0	0	8	2	0	0	5	11	2	0	0	0	7	0	8	1	1	2	2	11	12	8	5	0	0	0	0	4	3	0	0	2	1	0	8	0	3	14	0	6	0
825	0	14	2	5	10	0	0	0	0	0	8	2	0	0	5	11	2	0	0	0	7	0	8	1	1	2	2	11	10	8	5	0	0	0	0	4	3	0	0	0	1	0	8	0	3	14	0	6	0
826	0	14	2	5	10	0	0	0	0	0	8	2	0	0	5	11	2	0	0	0	7	0	8	1	1	2	2	11	10	8	5	0	0	0	0	4	3	0	0	0	1	0	8	0	3	14	0	6	0
827	0	14	2	5	10	0	0	0	0	0	8	2	0	0	5	11	2	0	0	0	7	0	8	1	1	2	2	11	10	8	5	0	0	0	0	4	3	0	0	0	1	0	0	0	3	14	0	6	0
828	0	14	2	5	10	0	0	0	0	0	0	2	0	0	5	11	2	0	0	0	7	0	8	1	1	2	2	11	10	8	5	0	0	0	0	4	3	0	0	0	1	0	0	0	3	14	0	6	0
829	5	9	13	5	0	3	8	1	0	3	5	8	10	1	2	7	2	9	13	5	7	10	9	3	0	11	7	11	9	3	0	8	0	9	0	12	12	9	5	2	2	3	3	0	4	13	1	4	1
830	5	0	13	5	0	3	8	1	0	3	0	8	10	1	0	7	2	0	9	5	7	8	9	3	0	11	7	8	9	0	0	4	0	0	0	12	12	0	5	2	2	1	3	0	4	13	1	4	1
831	5	0	13	5	0	3	8	1	0	3	0	8	0	1	0	7	2	0	9	5	0	0	9	3	0	11	0	8	9	0	0	4	0	0	0	12	12	0	5	2	2	1	3	0	4	13	1	4	1
832	0	0	6	5	0	3	1	1	0	3	0	8	0	1	0	7	2	0	9	5	0	0	9	3	0	11	0	8	4	0	0	3	0	0	0	11	12	0	5	2	2	1	3	0	4	13	1	4	1
833	0	0	6	5	0	3	1	1	0	3	0	8	0	1	0	7	2	0	0	5	0	0	9	3	0	11	0	8	4	0	0	3	0	0	0	11	12	0	5	2	2	1	3	0	4	13	1	4	1
834	0	0	6	5	0	3	1	1	0	3	0	8	0	1	0	7	2	0	0	0	0	0	9	3	0	11	0	0	4	0	0	3	0	0	0	11	12	0	5	2	2	1	3	0	4	13	1	4	1
835	0	0	6	5	0	3	1	1	0	3	0	8	0	1	0	7	2	0	0	0	0	0	0	3	0	11	0	0	4	0	0	3	0	0	0	11	12	0	5	2	2	1	3	0	4	13	1	4	1
836	0	0	6	5	0	3	1	1	0	3	0	8	0	1	0	7	2	0	0	0	0	0	0	3	0	0	0	0	4	0	0	3	0	0	0	11	12	0	0	2	2	1	3	0	4	13	1	4	1
837	0	0	6	5	0	3	1	1	0	3	0	8	0	1	0	7	2	0	0	0	0	0	0	3	0	0	0	0	4	0	0	3	0	0	0	11	12	0	0	2	2	1	3	0	4	13	1	4	1
838	0	0	6	5	0	3	1	1	0	3	0	8	0	0	0	7	1	0	0	0	0	0	0	3	0	0	0	0	4	0	0	3	0	0	0	10	12	0	0	2	2	1	3	0	4	13	1	4	1
839	6	12	14	3	14	0	11	0	0	6	8	13	10	3	6	13	5	7	12	8	8	13	0	13	1	3	7	12	14	9	6	9	1	9	1	10	9	12	6	0	1	0	8	13	6	0	7	11	2
840	6	0	2	3	14	0	11	0	0	6	0	13	6	0	6	12	5	7	12	0	0	0	0	0	1	3	0	4	14	8	6	0	1	9	1	10	8	8	6	0	1	0	8	13	6	0	7	4	2
841	6	0	2	3	14	0	11	0	0	6	0	13	6	0	6	12	5	7	11	0	0	0	0	0	1	3	0	4	14	3	6	0	1	9	0	10	8	8	6	0	1	0	8	10	6	0	7	4	2
842	6	0	2	2	14	0	11	0	0	6	0	10	6	0	6	6	5	7	11	0	0	0	0	0	1	3	0	4	14	0	6	0	1	9	0	10	8	8	6	0	1	0	8	10	6	0	7	4	2
843	6	0	2	2	14	0	11	0	0	6	0	10	6	0	6	6	5	7	11	0	0	0	0	0	1	3	0	4	14	0	6	0	1	9	0	10	8	8	6	0	1	0	8	10	6	0	7	4	2
844	6	0	2	2	14	0	11	0	0	6	0	10	0	0	6	6	5	7	0	0	0	0	0	0	1	3	0	4	14	0	6	0	1	9	0	10	8	8	6	0	1	0	0	10	6	0	7	4	2
845	6	0	2	2	14	0	11	0	0	6	0	10	0	0	6	6	5	7	0	0	0	0	0	0	1	3	0	4	14	0	6	0	1	9	0	10	8	8	6	0	1	0	0	10	6	0	7	4	2
846	6	0	2	2	14	0	11	0	0	6	0	10	0	0	6	6	5	7	0	0	0	0	0	0	1	3	0	4	14	0	6	0	1	9	0	10	8	8	6	0	1	0	0	10	6	0	7	4	2
847	6	0	2	2	14	0	11	0	0	6	0	10	0	0	6	6	5	7	0	0	0	0	0	0	1	3	0	4	14	0	6	0	1	9	0	10	8	8	6	0	1	0	0	10	6	0	7	4	2
848	6	0	2	2	14	0	11	0	0	6	0	10	0	0	6	6	5	7	0	0	0	0	0	0	1	3	0	4	14	0	6	0	1	9	0	10	8	8	6	0	1	0	0	10	6	0	7	4	2
849	5	14	7	5	11	6	10	0	1	2	8	13	8	2	3	9	0	9	10	8	7	12	5	13	0	5	7	11	12	8	4	7	2	9	0	11	12	12	5	5	1	11	12	13	1	11	4	12	0
850	5	13	7	5	0	0	0	0	1	2	2	0	8	2	3	3	0	9	10	8	7	0	5	0	0	5	6	2	1	0	4	7	1	9	0	0	2	2	5	5	1	8	0	0	0	1	1	0	0
851	5	13	7	5	0	0	0	0	1	2	2	0	8	0	3	3	0	0	10	0	0	0	5	0	0	5	1	2	1	0	4	7	1	4	0	0	2	2	5	5	1	0	0	0	0	1	1	0	0
852	5	13	7	5	0	0	0	0	1	2	2	0	8	0	3	3	0	0	10	0	0	0	5	0	0	5	1	2	1	0	4	7	1	4	0	0	2	2	5	0	1	0	0	0	0	1	1	0	0
853	5	13	7	5	0	0	0	0	1	2	2	0	8	0	3	3	0	0	0	0	0	0	5	0	0	5	0	2	1	0	4	7	1	4	0	0	2	2	5	0	1	0	0	0	0	1	1	0	0
854	5	12	7	4	0	0	0	0	1	2	2	0	8	0	3	3	0	0	0	0	0	0	5	0	0	2	0	2	1	0	4	5	1	4	0	0	2	0	5	0	0	0	0	0	0	1	1	0	0
855	5	12	7	4	0	0	0	0	1	2	2	0	8	0	3	3	0	0	0	0	0	0	5	0	0	2	0	2	1	0	4	0	1	4	0	0	2	0	0	0	0	0	0	0	0	1	1	0	0
856	5	12	7	4	0	0	0	0	1	2	2	0	8	0	3	3	0	0	0	0	0	0	5	0	0	2	0	2	1	0	4	0	1	4	0	0	2	0	0	0	0	0	0	0	0	1	1	0	0
857	5	12	7	4	0	0	0	0	1	2	2	0	8	0	3	3	0	0	0	0	0	0	5	0	0	2	0	2	1	0	4	0	1	4	0	0	2	0	0	0	0	0	0	0	0	1	1	0	0
858	5	0	7	4	0	0	0	0	1	2	2	0	8	0	3	3	0	0	0	0	0	0	5	0	0	2	0	2	1	0	4	0	1	4	0	0	2	0	0	0	0	0	0	0	0	1	1	0	0
859	6	14	14	5	1	6	11	1	2	0	8	13	9	2	7	12	3	10	12	8	8	13	8	14	1	10	7	12	13	9	2	9	3	9	1	13	12	14	6	3	1	3	10	13	7	14	0	12	3
860	6	13	2	0	1	2	11	1	2	0	0	4	1	0	7	9	3	10	12	8	2	0	1	5	0	10	4	6	13	0	2	0	0	0	1	0	12	0	6	3	1	0	1	13	7	13	0	7	0
861	6	13	2	0	1	2	11	1	2	0	0	4	0	0	7	9	3	10	11	7	2	0	1	5	0	10	0	6	13	0	2	0	0	0	0	0	11	0	6	3	1	0	1	0	7	13	0	7	0
862	6	13	2	0	1	2	0	1	2	0	0	4	0	0	7	9	3	10	11	7	2	0	1	5	0	10	0	6	13	0	2	0	0	0	0	0	11	0	6	3	1	0	1	0	7	13	0	7	0
863	6	13	2	0	1	2	0	1	2	0	0	4	0	0	7	9	3	0	11	0	2	0	1	5	0	10	0	6	13	0	2	0	0	0	0	0	11	0	6	3	1	0	1	0	7	13	0	7	0
864	6	13	2	0	1	2	0	1	2	0	0	4	0	0	7	9	3	0	11	0	2	0	1	5	0	10	0	6	13	0	2	0	0	0	0	0	11	0	6	3	1	0	1	0	7	13	0	7	0
865	6	13	2	0	1	2	0	1	2	0	0	4	0	0	7	9	3	0	11	0	2	0	1	5	0	10	0	6	13	0	2	0	0	0	0	0	11	0	6	3	1	0	1	0	7	13	0	7	0
866	6	13	2	0	1	2	0	1	2	0	0	4	0	0	7	9	3	0	11	0	2	0	1	5	0	0	0	6	13	0	2	0	0	0	0	0	0	0	6	3	1	0	1	0	0	13	0	7	0
867	6	13	2	0	1	2	0	1	2	0	0	4	0	0	7	9	3	0	11	0	2	0	1	5	0	0	0	6	13	0	2	0	0	0	0	0	0	0	6	3	1	0	1	0	0	13	0	7	0
868	6	13	2	0	1	0	0	1	2	0	0	4	0	0	7	9	3	0	11	0	2	0	1	5	0	0	0	6	13	0	2	0	0	0	0	0	0	0	6	3	1	0	1	0	0	13	0	7	0
869	5	1	14	5	4	6	11	0	1	4	0	13	10	2	5	12	1	6	0	8	7	13	9	6	0	9	2	14	13	4	4	7	0	4	9	6	12	13	7	2	2	3	12	8	8	0	2	11	2
870	5	1	6	5	4	6	11	0	1	4	0	10	10	2	5	12	1	0	0	0	7	0	9	6	0	9	2	1	13	4	4	7	0	4	9	6	0	1	1	2	2	3	0	8	0	0	2	11	2
871	5	1	6	5	4	0	11	0	1	4	0	0	10	2	5	12	1	0	0	0	7	0	0	6	0	9	2	1	13	4	4	6	0	4	9	6	0	0	1	2	2	3	0	0	0	0	2	0	2
872	5	1	6	5	4	0	11	0	1	4	0	0	0	2	5	12	1	0	0	0	7	0	0	6	0	9	0	1	13	4	4	6	0	4	9	6	0	0	1	2	2	3	0	0	0	0	2	0	2
873	5	1	6	5	4	0	11	0	1	4	0	0	0	2	5	12	1	0	0	0	7	0	0	6	0	9	0	1	12	3	4	6	0	4	9	6	0	0	0	2	2	3	0	0	0	0	2	0	2
874	5	1	6	5	4	0	11	0	1	4	0	0	0	2	5	12	1	0	0	0	7	0	0	6	0	9	0	1	12	3	4	6	0	4	9	6	0	0	0	2	2	3	0	0	0	0	2	0	2
875	5	1	6	0	0	0	0	0	1	4	0	0	0	2	5	12	1	0	0	0	3	0	0	6	0	9	0	1	12	3	4	6	0	4	9	6	0	0	0	2	2	3	0	0	0	0	2	0	2
876	5	1	6	0	0	0	0	0	1	4	0	0	0	2	5	12	1	0	0	0	0	0	0	6	0	9	0	1	12	3	4	6	0	4	9	6	0	0	0	2	2	3	0	0	0	0	2	0	2
877	5	1	6	0	0	0	0	0	1	4	0	0	0	2	5	12	1	0	0	0	0	0	0	6	0	9	0	1	12	3	4	6	0	4	9	6	0	0	0	2	2	3	0	0	0	0	2	0	2
878	5	1	6	0	0	0	0	0	1	4	0	0	0	2	5	12	1	0	0	0	0	0	0	6	0	0	0	1	12	3	4	6	0	4	9	6	0	0	0	2	2	3	0	0	0	0	2	0	2
879	6	12	9	5	1	1	9	1	0	3	8	8	3	0	3	11	0	8	11	6	4	8	8	11	1	10	0	12	11	7	4	5	0	2	0	6	7	0	2	1	0	8	8	12	4	11	0	11	2
880	6	0	9	5	1	1	9	1	0	3	0	8	3	0	3	11	0	8	9	0	4	8	8	11	1	10	0	12	11	0	4	5	0	2	0	6	7	0	2	1	0	0	0	0	4	11	0	8	2
881	6	0	9	0	1	1	9	1	0	3	0	8	3	0	3	11	0	7	9	0	4	8	8	11	1	10	0	12	11	0	4	5	0	2	0	6	7	0	2	1	0	0	0	0	4	1	0	8	0
882	6	0	9	0	1	1	9	1	0	3	0	8	3	0	3	11	0	0	0	0	4	8	8	11	1	10	0	12	10	0	4	5	0	2	0	6	7	0	2	1	0	0	0	0	4	0	0	8	0
883	6	0	9	0	1	1	9	1	0	3	0	0	3	0	3	11	0	0	0	0	0	8	0	11	1	2	0	12	10	0	4	5	0	2	0	6	7	0	2	1	0	0	0	0	4	0	0	0	0
884	6	0	0	0	1	1	0	1	0	3	0	0	3	0	3	11	0	0	0	0	0	0	0	11	1	2	0	12	10	0	4	5	0	2	0	6	7	0	2	1	0	0	0	0	4	0	0	0	0
885	6	0	0	0	1	1	0	1	0	3	0	0	3	0	3	11	0	0	0	0	0	0	0	11	1	2	0	12	10	0	4	5	0	2	0	6	7	0	2	1	0	0	0	0	4	0	0	0	0
886	6	0	0	0	1	0	0	1	0	3	0	0	3	0	3	11	0	0	0	0	0	0	0	11	1	2	0	12	10	0	4	5	0	2	0	6	7	0	2	1	0	0	0	0	4	0	0	0	0
887	6	0	0	0	1	0	0	1	0	3	0	0	3	0	3	11	0	0	0	0	0	0	0	11	1	2	0	12	10	0	4	5	0	2	0	6	7	0	2	1	0	0	0	0	4	0	0	0	0
888	0	0	0	0	1	0	0	1	0	3	0	0	3	0	3	11	0	0	0	0	0	0	0	11	1	2	0	12	4	0	4	5	0	2	0	6	7	0	2	1	0	0	0	0	4	0	0	0	0
889	5	12	8	5	8	0	12	0	1	4	8	10	10	1	5	5	0	6	10	3	6	7	9	9	0	2	2	7	10	5	3	6	1	4	0	8	9	11	4	0	0	0	10	11	9	0	4	10	0
890	5	3	8	5	8	0	12	0	1	4	2	10	10	1	5	5	0	6	10	3	6	7	9	3	0	2	2	1	10	5	3	0	1	4	0	8	9	11	4	0	0	0	10	0	0	0	4	0	0
891	5	3	2	5	8	0	11	0	1	0	2	0	6	1	5	5	0	6	5	2	6	7	0	3	0	2	2	1	10	0	2	0	1	4	0	8	9	11	4	0	0	0	10	0	0	0	4	0	0
892	5	3	2	5	8	0	0	0	1	0	2	0	6	1	5	5	0	6	5	2	6	7	0	3	0	2	2	1	10	0	2	0	1	4	0	8	9	11	4	0	0	0	0	0	0	0	4	0	0
893	5	3	2	5	8	0	0	0	1	0	2	0	0	1	5	5	0	6	5	2	6	0	0	3	0	2	2	1	10	0	2	0	1	4	0	0	9	11	4	0	0	0	0	0	0	0	4	0	0
894	5	3	2	5	8	0	0	0	1	0	2	0	0	1	5	5	0	6	5	0	6	0	0	3	0	2	2	1	10	0	2	0	1	4	0	0	9	11	4	0	0	0	0	0	0	0	4	0	0
895	5	3	2	5	0	0	0	0	1	0	2	0	0	1	0	5	0	6	0	0	0	0	0	3	0	2	2	1	12	0	4	2	1	4	0	0	9	11	4	0	0	0	0	0	0	0	4	0	0
896	5	3	2	5	0	0	0	0	1	0	2	0	0	1	0	5	0	6	0	0	0	0	0	3	0	2	2	1	12	0	4	2	1	4	0	0	9	0	4	0	0	0	0	0	0	0	4	0	0
897	5	3	2	0	0	0	0	0	1	0	2	0	0	1	0	5	0	0	0	0	0	0	0	3	0	2	0	1	12	0	4	2	1	4	0	0	9	0	4	0	0	0	0	0	0	0	4	0	0
898	5	3	2	0	0	0	0	0	1	0	2	0	0	1	0	5	0	0	0	0	0	0	0	3	0	2	0	1	12	0	4	2	1	4	0	0	9	0	4	0	0	0	0	0	0	0	4	0	0
899	6	12	12	5	1	0	12	1	0	1	8	11	10	0	5	12	1	9	0	0	2	9	8	11	1	5	2	12	9	4	3	4	2	7	1	10	8	10	6	2	0	4	8	9	4	1	2	10	0
900	6	12	12	5	1	0	8	1	0	1	0	1	10	0	5	12	1	0	0	0	2	5	2	11	1	0	0	11	9	3	3	4	2	0	1	2	0	8	0	2	0	4	8	9	4	1	2	5	0
901	6	0	10	5	1	0	8	1	0	1	0	1	10	0	5	12	1	0	0	0	2	5	2	11	1	0	0	11	9	3	3	4	2	0	1	2	0	8	0	0	0	4	0	9	4	1	2	5	0
902	6	0	2	5	1	0	8	1	0	1	0	1	0	0	6	12	1	0	0	0	2	5	2	12	1	0	0	9	9	1	3	4	2	0	1	0	0	8	0	0	0	4	0	9	4	1	2	5	0
903	6	0	2	5	1	0	8	1	0	1	0	1	0	0	6	12	1	0	0	0	2	5	2	12	1	0	0	9	9	1	3	4	2	0	1	0	0	8	0	0	0	4	0	9	4	1	2	5	0
904	6	0	2	5	1	0	8	1	0	1	0	1	0	0	6	12	1	0	0	0	2	0	2	12	1	0	0	9	9	1	3	0	2	0	1	0	0	8	0	0	0	4	0	9	4	1	2	5	0
905	6	0	2	0	1	0	0	1	0	1	0	1	0	0	6	12	1	0	0	0	2	0	2	12	1	0	0	9	9	1	3	0	2	0	1	0	0	8	0	0	0	4	0	9	4	1	2	5	0
906	6	0	2	0	1	0	0	1	0	1	0	1	0	0	6	12	1	0	0	0	2	0	2	13	1	1	0	10	9	2	3	0	2	0	2	1	0	8	0	1	0	4	1	9	4	1	2	5	0
907	6	0	2	0	1	0	0	1	0	1	0	1	0	0	6	12	1	0	0	0	2	0	2	13	1	1	0	10	9	2	3	0	2	0	2	1	0	8	0	1	0	4	1	9	4	1	2	5	0
908	6	0	2	0	1	0	0	1	0	1	0	1	0	0	6	12	1	0	0	0	2	0	2	13	1	1	0	10	9	2	3	0	2	0	2	1	0	8	0	1	0	4	1	9	4	1	2	5	0
909	5	7	14	0	14	5	11	0	1	0	8	13	10	1	2	6	0	0	6	8	7	1	0	14	0	2	7	12	5	9	2	9	1	9	1	6	10	12	6	3	2	0	9	13	0	14	0	12	0
910	5	7	14	0	13	5	11	0	0	0	0	4	10	1	1	6	0	0	6	2	7	1	0	13	0	2	7	12	5	8	2	9	1	0	1	6	10	12	6	3	2	0	9	13	0	14	0	6	0
911	5	7	11	0	12	0	11	0	0	0	0	4	10	1	0	6	0	0	6	2	7	1	0	13	0	2	7	12	5	8	2	9	1	0	1	6	10	12	6	3	2	0	9	12	0	14	0	6	0
912	5	7	2	0	0	0	0	0	0	0	0	4	10	1	0	6	0	0	6	2	7	1	0	12	0	2	0	12	5	8	1	9	1	0	1	6	10	12	6	3	2	0	9	0	0	14	0	6	0
913	5	7	2	0	0	0	0	0	0	0	0	4	10	1	0	6	0	0	6	2	0	1	0	12	0	2	0	12	5	5	1	9	1	0	1	6	10	12	6	0	2	0	9	0	0	14	0	6	0
914	5	0	2	0	0	0	0	0	0	0	0	4	10	1	0	6	0	0	6	2	0	1	0	12	0	2	0	12	5	5	1	9	1	0	1	6	10	12	6	0	2	0	9	0	0	14	0	6	0
915	5	0	2	0	0	0	0	0	0	0	0	4	0	1	0	6	0	0	6	2	0	1	0	12	0	2	0	12	5	5	1	9	1	0	1	6	10	12	6	0	2	0	9	0	0	14	0	6	0
916	5	0	2	0	0	0	0	0	0	0	0	4	0	1	0	6	0	0	6	2	0	1	0	11	0	2	0	12	5	5	1	9	1	0	1	6	10	12	6	0	2	0	9	0	0	14	0	6	0
917	5	0	2	0	0	0	0	0	0	0	0	4	0	1	0	6	0	0	6	2	0	1	0	0	0	2	0	12	2	2	1	9	1	0	1	6	10	12	6	0	2	0	9	0	0	14	0	6	0
918	5	0	2	0	0	0	0	0	0	0	0	4	0	1	0	6	0	0	6	2	0	1	0	0	0	2	0	12	2	2	1	9	1	0	1	6	10	12	6	0	2	0	9	0	0	13	0	5	0
919	6	11	14	5	0	0	1	0	1	6	0	13	10	0	0	7	1	6	4	4	6	5	8	3	2	8	7	8	3	9	0	7	1	9	1	0	12	14	6	2	3	0	7	13	3	0	7	11	0
920	6	11	14	5	0	0	1	0	1	6	0	13	10	0	0	7	1	6	4	4	6	5	8	3	2	8	7	8	3	9	0	7	1	9	1	0	12	3	6	2	3	0	0	0	3	0	1	11	0
921	6	11	14	5	0	0	1	0	1	6	0	12	10	0	0	7	1	6	4	4	6	5	8	3	2	8	7	2	3	9	0	7	1	0	1	0	12	3	6	2	3	0	0	0	3	0	1	11	0
922	6	11	14	5	0	0	1	0	0	6	0	11	0	0	0	7	1	6	4	4	6	5	0	3	2	8	7	2	3	9	0	7	1	0	1	0	12	3	6	2	3	0	0	0	3	0	1	11	0
923	6	0	14	0	0	0	1	0	0	6	0	2	0	0	0	1	1	6	4	4	6	5	0	3	2	8	7	2	3	9	0	7	1	0	1	0	12	3	6	2	3	0	0	0	3	0	1	11	0
924	6	0	11	0	0	0	1	0	0	0	0	2	0	0	0	1	1	6	4	4	6	5	0	3	2	8	7	2	3	9	0	7	1	0	1	0	12	3	6	2	3	0	0	0	3	0	1	11	0
925	6	0	0	0	0	0	1	0	0	0	0	2	0	0	0	1	1	6	4	4	6	5	0	3	2	8	7	2	3	9	0	7	1	0	1	0	12	3	6	2	3	0	0	0	3	0	1	0	0
926	6	0	0	0	0	0	1	0	0	0	0	2	0	0	0	1	1	6	4	4	6	5	0	3	2	6	7	2	3	9	0	7	1	0	1	0	12	3	6	2	3	0	0	0	3	0	1	0	0
927	6	0	0	0	0	0	1	0	0	0	0	2	0	0	0	1	1	6	4	4	6	5	0	3	2	6	7	2	3	9	0	7	1	0	1	0	12	3	6	2	3	0	0	0	3	0	1	0	0
928	6	0	0	0	0	0	1	0	0	0	0	2	0	0	0	1	1	6	4	4	6	5	0	3	2	6	7	2	3	9	0	7	1	0	1	0	12	3	6	2	3	0	0	0	3	0	1	0	0
929	7	5	0	5	14	6	11	0	1	6	8	13	10	0	1	12	0	9	12	8	6	0	8	6	0	10	4	0	10	8	6	8	1	7	0	12	9	3	6	3	3	3	12	12	0	3	7	11	2
930	7	5	0	5	14	6	11	0	1	6	8	3	10	0	1	12	0	9	12	8	0	0	0	6	0	10	4	0	10	8	6	6	1	7	0	12	0	3	6	3	3	3	8	0	0	3	7	0	0
931	7	5	0	5	14	6	0	0	1	6	8	3	10	0	1	12	0	9	12	0	0	0	0	6	0	9	4	0	10	8	5	6	1	7	0	12	0	3	6	3	3	3	8	0	0	3	7	0	0
932	7	5	0	5	14	6	0	0	1	6	8	3	10	0	1	12	0	9	0	0	0	0	0	6	0	9	4	0	10	8	0	6	1	7	0	12	0	3	6	3	3	3	0	0	0	3	0	0	0
933	7	5	0	0	14	6	0	0	1	6	0	3	10	0	1	12	0	9	0	0	0	0	0	6	0	9	4	0	10	8	0	6	1	0	0	12	0	3	6	3	3	3	0	0	0	3	0	0	0
934	7	5	0	0	14	6	0	0	1	6	0	3	10	0	1	12	0	0	0	0	0	0	0	6	0	9	4	0	10	8	0	6	1	0	0	12	0	3	6	3	3	3	0	0	0	3	0	0	0
935	7	5	0	0	14	6	0	0	1	6	0	3	10	0	1	12	0	0	0	0	0	0	0	6	0	9	4	0	10	8	0	6	1	0	0	12	0	3	6	3	3	3	0	0	0	3	0	0	0
936	7	5	0	0	14	6	0	0	1	6	0	3	10	0	1	12	0	0	0	0	0	0	0	6	0	9	4	0	10	8	0	6	1	0	0	12	0	3	6	3	3	3	0	0	0	3	0	0	0
937	0	5	0	0	14	6	0	0	1	6	0	3	10	0	1	12	0	0	0	0	0	0	0	6	0	9	4	0	7	8	0	6	1	0	0	12	0	3	6	3	0	3	0	0	0	3	0	0	0
938	0	5	0	0	14	6	0	0	1	6	0	3	10	0	1	12	0	0	0	0	0	0	0	6	0	9	4	0	7	8	0	6	1	0	0	12	0	3	6	3	0	3	0	0	0	3	0	0	0
939	5	11	11	5	14	5	10	1	1	6	3	12	12	1	0	6	1	6	1	7	7	12	8	13	1	7	0	3	13	0	4	2	1	8	0	12	11	13	6	0	0	6	9	7	2	13	6	9	0
940	5	0	2	0	14	5	0	1	1	6	3	2	12	1	0	1	0	6	1	0	7	11	8	10	1	7	0	3	13	0	4	2	1	1	0	12	11	6	6	0	0	6	6	7	2	13	6	0	0
941	5	0	2	0	14	5	0	1	1	6	3	2	12	1	0	1	0	6	1	0	7	11	8	10	1	7	0	3	13	0	4	2	1	1	0	12	11	6	6	0	0	6	6	7	2	8	6	0	0
942	5	0	2	0	14	5	0	1	1	6	3	2	12	1	0	1	0	6	1	0	7	11	8	10	1	7	0	3	13	0	4	2	1	1	0	12	11	6	6	0	0	6	6	7	2	8	6	0	0
943	5	0	2	0	14	5	0	1	1	6	3	2	12	1	0	1	0	6	1	0	7	0	8	10	1	7	0	3	13	0	4	2	1	1	0	12	11	6	6	0	0	6	6	0	2	8	6	0	0
944	5	0	2	0	14	5	0	1	1	6	3	2	12	1	0	1	0	6	1	0	7	0	8	9	1	6	0	3	13	0	4	2	1	1	0	12	11	6	6	0	0	6	6	0	2	8	6	0	0
945	5	0	2	0	14	0	0	1	0	6	3	2	12	0	0	1	0	6	1	0	7	0	8	9	1	6	0	3	13	0	4	2	1	1	0	11	11	6	6	0	0	6	6	0	2	7	6	0	0
946	5	0	2	0	14	0	0	1	0	6	3	2	12	0	0	1	0	6	1	0	7	0	8	9	1	6	0	3	13	0	4	2	1	1	0	11	11	6	6	0	0	6	6	0	2	7	6	0	0
947	5	0	2	0	14	0	0	1	0	6	3	2	12	0	0	1	0	6	1	0	7	0	8	9	1	6	0	3	13	0	4	2	1	1	0	11	11	6	6	0	0	6	6	0	2	7	6	0	0
948	5	0	2	0	14	0	0	1	0	6	3	2	12	0	0	1	0	6	1	0	7	0	8	9	1	6	0	3	13	0	4	2	1	1	0	11	11	6	6	0	0	6	6	0	2	7	6	0	0
949	6	1	13	5	1	5	11	0	1	6	8	12	10	0	2	12	2	4	12	8	7	13	9	13	0	9	7	13	2	8	4	8	1	0	1	12	2	13	6	0	1	14	12	13	3	0	7	12	2
950	6	1	2	5	1	0	11	0	1	6	8	10	0	0	0	12	2	4	12	2	7	7	2	13	0	9	0	13	2	8	4	6	1	0	1	0	2	6	6	0	1	11	12	0	3	0	4	12	0
951	6	1	2	5	1	0	9	0	1	6	8	0	0	0	0	12	2	4	11	2	7	7	2	13	0	9	0	13	0	8	4	6	1	0	0	0	2	6	6	0	1	11	12	0	3	0	4	0	0
952	6	1	2	5	1	0	9	0	1	6	8	0	0	0	0	12	2	4	11	2	7	7	2	13	0	9	0	13	0	3	4	2	1	0	0	0	2	6	6	0	1	0	0	0	3	0	4	0	0
953	6	1	2	5	1	0	9	0	1	6	8	0	0	0	0	12	2	4	11	2	7	7	2	13	0	9	0	13	0	3	4	2	1	0	0	0	2	6	6	0	1	0	0	0	3	0	4	0	0
954	6	1	2	5	1	0	9	0	1	0	0	0	0	0	0	12	2	4	11	2	0	0	2	13	0	9	0	13	0	3	4	2	1	0	0	0	2	6	6	0	1	0	0	0	3	0	4	0	0
955	6	1	2	5	1	0	9	0	1	0	0	0	0	0	0	12	2	4	11	2	0	0	2	13	0	9	0	13	0	3	4	2	1	0	0	0	2	6	6	0	1	0	0	0	3	0	4	0	0
956	6	1	2	5	1	0	0	0	1	0	0	0	0	0	0	10	2	4	11	0	0	0	2	13	0	9	0	13	0	3	4	2	1	0	0	0	2	6	6	0	1	0	0	0	3	0	4	0	0
957	6	1	2	5	1	0	0	0	1	0	0	0	0	0	0	0	2	4	11	0	0	0	2	13	0	9	0	13	0	3	4	2	1	0	0	0	2	6	6	0	1	0	0	0	3	0	4	0	0
958	6	1	2	5	1	0	0	0	1	0	0	0	0	0	0	0	2	4	11	0	0	0	2	13	0	9	0	13	0	3	4	2	1	0	0	0	2	6	6	0	1	0	0	0	3	0	4	0	0
959	6	10	12	5	0	5	8	0	1	0	0	0	5	0	1	8	0	0	13	5	5	10	8	9	2	2	2	12	9	5	2	5	7	5	0	1	5	0	5	0	3	12	1	7	4	0	0	0	0
960	6	0	2	3	0	0	0	0	1	0	0	0	5	0	1	0	0	0	13	5	0	0	0	9	0	2	2	12	9	5	2	5	7	0	0	1	5	0	5	0	1	11	0	7	4	0	0	0	0
961	6	0	2	3	0	0	0	0	1	0	0	0	5	0	1	0	0	0	13	0	0	0	0	9	0	2	1	12	9	5	2	5	7	0	0	1	5	0	5	0	0	10	0	7	4	0	0	0	0
962	6	0	2	3	0	0	0	0	1	0	0	0	5	0	1	0	0	0	13	0	0	0	0	9	0	2	1	12	9	5	2	5	7	0	0	1	5	0	5	0	0	0	0	7	4	0	0	0	0
963	6	0	2	3	0	0	0	0	1	0	0	0	5	0	1	0	0	0	13	0	0	0	0	9	0	2	1	12	9	5	2	5	7	0	0	1	5	0	5	0	0	0	0	7	4	0	0	0	0
964	6	0	2	3	0	0	0	0	1	0	0	0	0	0	1	0	0	0	13	0	0	0	0	0	0	2	1	12	9	5	2	5	1	0	0	1	5	0	5	0	0	0	0	7	4	0	0	0	0
965	6	0	2	3	0	0	0	0	1	0	0	0	0	0	1	0	0	0	14	1	1	1	0	1	0	2	1	12	9	5	2	5	1	0	0	1	5	0	5	0	0	0	0	7	4	0	0	0	0
966	0	0	2	3	0	0	0	0	1	0	0	0	0	0	1	0	0	0	14	1	1	1	0	1	0	2	1	7	9	5	2	0	1	0	0	1	5	0	5	0	0	0	0	7	4	0	0	0	0
967	0	0	2	3	0	0	0	0	1	0	0	0	0	0	1	0	0	0	14	1	1	1	0	1	0	2	1	7	9	5	2	0	1	0	0	1	5	0	5	0	0	0	0	7	4	0	0	0	0
968	0	0	2	3	0	0	0	0	1	0	0	0	0	0	1	0	0	0	14	1	1	1	0	1	0	2	1	7	9	5	2	0	1	0	0	1	5	0	5	0	0	0	0	7	4	0	0	0	0
969	3	14	14	0	1	6	5	2	0	0	8	13	10	0	6	12	0	5	13	8	7	13	8	14	1	4	0	14	11	2	6	9	4	9	1	13	11	14	6	2	0	10	10	13	9	0	7	12	2
970	3	14	12	0	1	6	3	2	0	0	4	4	10	0	0	8	0	5	9	3	0	0	8	5	1	4	0	14	11	0	6	0	0	0	1	0	2	0	6	2	0	4	1	13	2	0	0	0	2
971	3	14	10	0	1	6	3	2	0	0	4	4	10	0	0	8	0	5	9	3	0	0	8	5	1	4	0	14	11	0	6	0	0	0	1	0	2	0	6	0	0	4	1	8	2	0	0	0	2
972	3	14	10	0	1	0	3	2	0	0	4	4	0	0	0	8	0	5	0	3	0	0	8	5	1	4	0	14	11	0	6	0	0	0	1	0	2	0	6	0	0	4	1	8	2	0	0	0	2
973	3	14	10	0	1	0	3	2	0	0	4	4	0	0	0	8	0	5	0	3	0	0	8	5	1	4	0	14	11	0	6	0	0	0	1	0	2	0	6	0	0	4	1	8	2	0	0	0	2
974	3	14	10	0	1	0	3	2	0	0	4	4	0	0	0	8	0	5	0	3	0	0	8	5	1	4	0	14	11	0	6	0	0	0	1	0	2	0	6	0	0	4	1	8	2	0	0	0	2
975	3	14	10	0	1	0	3	2	0	0	4	4	0	0	0	8	0	5	0	3	0	0	8	5	1	4	0	14	11	0	6	0	0	0	1	0	2	0	6	0	0	4	1	8	2	0	0	0	2
976	3	14	2	0	1	0	3	2	0	0	4	4	0	0	0	8	0	5	0	3	0	0	8	5	1	4	0	14	11	0	6	0	0	0	1	0	2	0	6	0	0	4	1	0	2	0	0	0	0
977	3	14	2	0	1	0	3	2	0	0	4	4	0	0	0	8	0	5	0	3	0	0	8	5	1	4	0	14	11	0	6	0	0	0	1	0	2	0	6	0	0	4	1	0	2	0	0	0	0
978	3	14	2	0	1	0	3	2	0	0	4	4	0	0	0	8	0	5	0	3	0	0	8	5	1	4	0	14	11	0	6	0	0	0	1	0	2	0	6	0	0	4	1	0	2	0	0	0	0
979	6	14	14	5	8	0	11	0	1	0	8	13	9	0	3	12	1	10	6	2	7	13	9	13	1	3	7	14	10	9	1	9	0	3	0	13	1	14	7	4	1	1	12	0	7	14	0	12	2
980	6	14	0	5	8	0	11	0	0	0	0	2	1	0	3	12	1	0	6	2	7	10	9	13	1	0	4	14	10	0	1	9	0	0	0	13	1	0	7	4	1	1	9	0	7	5	0	0	2
981	6	14	0	5	8	0	11	0	0	0	0	2	1	0	3	12	1	0	6	2	7	10	9	6	1	0	4	14	10	0	1	9	0	0	0	13	1	0	7	0	1	1	2	0	0	5	0	0	2
982	6	14	0	5	8	0	11	0	0	0	0	2	1	0	3	6	1	0	0	2	7	10	9	6	1	0	4	14	10	0	1	9	0	0	0	13	1	0	7	0	1	1	2	0	0	5	0	0	2
983	6	14	0	5	8	0	0	0	0	0	0	2	1	0	3	6	1	0	0	2	7	0	9	6	1	0	4	14	10	0	1	9	0	0	0	13	1	0	7	0	1	1	2	0	0	5	0	0	2
984	6	12	0	3	8	0	0	0	0	0	0	2	1	0	3	4	1	0	0	2	7	0	9	6	1	0	4	14	10	0	1	9	0	0	0	13	1	0	7	0	1	1	2	0	0	5	0	0	2
985	6	0	0	3	8	0	0	0	0	0	0	2	1	0	3	4	1	0	0	2	7	0	9	6	1	0	0	14	10	0	1	9	0	0	0	13	1	0	7	0	1	1	2	0	0	5	0	0	2
986	6	0	0	3	8	0	0	0	0	0	0	2	1	0	3	4	1	0	0	2	7	0	9	6	1	0	0	14	10	0	1	9	0	0	0	13	1	0	7	0	1	1	2	0	0	5	0	0	2
987	6	0	0	3	8	0	0	0	0	0	0	2	1	0	3	4	1	0	0	2	7	0	9	6	1	0	0	14	10	0	1	9	0	0	0	13	1	0	7	0	1	1	2	0	0	5	0	0	2
988	6	0	0	3	8	0	0	0	0	0	0	2	1	0	3	4	1	0	0	2	7	0	9	6	1	0	0	14	10	0	1	9	0	0	0	12	1	0	7	0	0	1	2	0	0	5	0	0	2
989	0	0	10	5	0	2	6	0	2	6	4	8	7	0	5	7	2	7	9	4	3	9	8	7	0	4	2	13	9	8	1	7	4	5	1	10	7	13	6	1	2	5	9	13	4	8	7	3	0
990	0	0	10	3	0	2	6	0	2	6	0	8	7	0	5	5	2	7	9	4	3	9	8	7	0	4	0	13	9	8	1	7	4	5	1	10	7	9	6	1	0	5	0	8	4	8	7	3	0
991	0	0	6	3	0	2	6	0	2	6	0	8	0	0	5	1	2	7	5	0	3	9	0	7	0	0	0	13	9	8	1	3	4	5	1	10	7	5	6	1	0	0	0	8	0	4	3	3	0
992	0	0	6	3	0	2	6	0	2	6	0	0	0	0	5	1	2	0	5	0	3	0	0	7	0	0	0	13	9	8	1	3	4	5	1	10	7	5	6	1	0	0	0	8	0	4	3	3	0
993	0	0	6	3	0	2	6	0	2	6	0	0	0	0	5	1	2	0	5	0	3	0	0	7	0	0	0	13	9	8	1	3	4	5	1	10	7	5	6	1	0	0	0	8	0	4	3	3	0
994	0	0	6	3	0	2	6	0	2	6	0	0	0	0	5	1	2	0	5	0	3	0	0	7	0	0	0	13	9	8	1	3	4	5	1	10	7	5	6	1	0	0	0	8	0	4	3	3	0
995	0	0	6	3	0	0	0	0	2	0	0	0	0	0	5	1	2	0	5	0	3	0	0	7	0	0	0	13	9	8	1	0	4	5	1	10	7	5	6	1	0	0	0	8	0	4	3	3	0
996	0	0	6	3	0	0	0	0	2	0	0	0	0	0	5	1	2	0	5	0	3	0	0	7	0	0	0	13	9	8	1	0	4	5	1	10	7	5	6	1	0	0	0	8	0	4	3	3	0
997	0	0	6	3	0	0	0	0	2	0	0	0	0	0	5	1	2	0	5	0	3	0	0	7	0	0	0	13	9	8	1	0	4	5	1	10	7	5	6	1	0	0	0	8	0	4	3	3	0
998	0	0	6	3	0	0	0	0	2	0	0	0	0	0	5	1	2	0	0	0	3	0	0	7	0	0	0	13	9	8	1	0	4	5	1	10	7	5	6	1	0	0	0	8	0	4	3	3	0
999	6	1	11	5	0	2	10	0	0	4	1	4	10	0	4	12	0	6	11	0	6	4	2	4	2	0	0	13	11	7	5	8	1	0	0	10	4	6	6	3	3	7	10	9	4	0	5	5	2
[truncated: 76 more columns]
