# Supplementary material for: Chronic cocaine-regulated epigenomic changes in mouse nucleus accumbens
Source: Genome Biol. 2014 Apr 22;15(4):R65. doi: 10.1186/gb-2014-15-4-r65 (PMC4073058; doi:10.1186/gb-2014-15-4-r65)
Supplement: Additional file 20 — Motif intermediate results. This zip file contains the textual outputs from motif analysis. The motifs found by MEME [42] were first combined using the Bayesian motif clustering [79] method and then matched with known motifs. Further explanations are provided in the enclosed README file. [file gb-2014-15-4-r65-S20.zip › motif/BMC/intergenic.dp.chain1.iters1000.clusind]

motif	0	1	2	3	4	5	6	7	8	9	10	11	12	13	14	15	16	17	18	19	20	21	22	23	24	25	26	27	28	29	30	31	32	33	34	35	36	37	38	39	40	41	42	43	44	45	46	47	48
init	0	0	0	0	0	0	0	0	0	0	0	0	0	0	0	0	0	0	0	0	0	0	0	0	0	0	0	0	0	0	0	0	0	0	0	0	0	0	0	0	0	0	0	0	0	0	0	0	0
0	1	2	3	4	5	6	7	8	9	10	11	12	13	14	15	16	17	18	19	20	21	22	23	24	25	26	27	17	1	9	28	15	4	12	29	30	31	32	14	5	33	34	35	36	37	38	39	35	40
1	9	31	9	15	5	71	71	9	0	15	9	0	15	0	2	2	3	2	36	71	9	71	15	71	15	2	9	0	0	6	9	10	15	6	6	71	31	0	2	4	0	71	10	13	6	15	6	10	40
2	7	31	16	31	5	8	16	12	18	20	21	22	10	23	10	12	23	23	13	16	3	16	10	16	24	10	25	26	18	28	16	29	31	30	32	32	31	30	29	5	33	34	35	37	38	28	39	43	12
3	4	0	4	2	5	4	4	4	28	4	4	28	4	28	28	4	28	28	37	4	4	4	28	4	28	26	4	4	28	3	4	4	7	3	3	4	0	28	4	5	28	4	3	8	3	10	3	13	10
4	6	0	9	6	5	16	19	20	6	21	22	6	23	6	3	20	22	21	23	24	25	27	25	29	25	20	26	30	4	31	32	33	26	34	35	36	30	34	38	39	26	40	41	36	31	30	42	25	20
5	31	30	31	30	29	31	5	10	31	10	31	20	31	31	31	14	31	14	36	31	31	31	31	15	20	17	31	18	31	4	15	18	30	31	31	22	23	4	22	17	20	15	22	24	28	34	23	31	38
6	4	0	18	4	24	1	0	18	4	0	4	4	4	4	0	4	4	4	24	24	4	24	4	0	4	4	4	2	24	3	4	5	4	3	3	3	0	6	2	3	4	8	3	9	3	6	11	4	38
7	3	10	3	10	3	3	1	1	3	21	3	21	3	3	3	1	3	3	3	3	3	3	3	3	21	3	3	22	3	26	3	26	10	27	28	29	27	27	29	2	27	29	8	28	30	27	30	8	8
8	26	26	26	26	26	26	26	26	26	26	26	26	26	26	26	26	26	26	26	26	26	26	26	26	26	26	26	26	26	1	26	6	26	7	1	26	10	6	1	1	15	1	1	10	1	16	7	26	26
9	1	1	1	1	1	1	1	1	1	1	1	1	1	1	1	1	1	1	1	1	1	1	1	1	1	1	1	1	1	3	1	1	1	1	4	4	1	3	5	11	3	12	13	11	10	3	10	13	13
10	6	8	26	31	32	33	34	35	6	36	37	38	39	40	41	42	43	40	44	45	46	47	48	49	8	50	51	52	41	53	54	55	48	38	44	52	42	56	46	57	58	34	47	59	55	60	44	54	52
11	55	8	26	23	53	26	26	35	55	23	53	55	55	40	26	55	0	55	2	26	0	47	8	49	4	53	6	9	26	13	9	15	58	15	44	55	15	55	13	15	58	16	17	53	20	20	27	23	28
12	13	14	3	6	26	11	19	24	13	24	35	24	25	13	29	30	35	29	11	31	29	19	6	49	24	29	0	29	8	32	8	33	24	34	11	36	37	0	38	39	24	8	3	26	16	20	30	24	16
13	2	28	1	2	32	3	1	32	2	28	32	2	28	32	28	12	32	32	3	1	5	28	32	12	2	3	6	5	3	7	1	7	2	7	3	3	3	7	12	32	2	1	0	0	7	7	3	28	7
14	7	13	19	13	19	19	21	21	7	13	21	7	7	7	14	1	21	7	19	22	21	21	13	7	13	19	23	1	19	5	24	25	25	26	24	19	26	27	7	14	25	29	29	24	30	31	6	31	30
15	0	9	15	27	17	18	15	5	0	17	19	27	20	7	19	15	28	32	41	15	5	9	27	22	17	46	9	22	23	47	15	23	9	46	19	48	48	49	23	48	5	18	15	17	48	7	19	48	48
16	47	50	1	50	15	1	3	3	47	50	3	50	47	47	50	0	3	0	1	6	47	10	50	47	50	0	10	0	1	8	11	0	50	11	1	1	11	8	0	11	50	15	12	12	47	8	1	11	47
17	8	18	19	23	1	27	19	10	8	28	14	29	29	8	31	31	19	31	32	19	19	10	6	29	33	31	34	31	27	35	27	31	50	6	36	37	37	38	31	37	39	27	19	28	37	40	41	40	11
18	35	13	0	51	19	0	2	51	35	13	35	51	35	35	13	2	3	3	0	4	5	2	51	5	5	0	2	3	0	7	19	3	51	7	0	4	51	7	3	4	51	19	9	9	4	7	0	5	35
19	7	20	1	20	0	10	1	0	7	6	0	6	7	7	6	1	1	7	14	1	1	20	20	6	6	24	6	24	24	2	1	7	20	25	0	24	25	26	7	24	20	10	1	25	2	27	28	27	2
20	31	5	8	12	16	17	23	35	31	39	40	35	5	35	4	16	41	24	16	42	41	43	44	45	12	46	47	48	31	48	49	48	50	46	51	52	52	52	48	26	20	45	43	50	53	31	51	45	54
21	31	4	4	52	8	8	8	13	31	39	8	48	16	48	5	14	14	48	15	5	14	17	4	14	52	14	14	48	18	19	4	21	16	15	15	22	23	19	25	21	18	14	27	23	21	28	15	8	22
22	22	26	26	18	1	3	7	3	22	3	11	13	1	48	7	1	24	31	1	7	24	7	11	17	11	37	38	39	40	41	26	42	26	8	39	44	44	19	37	45	46	47	17	38	49	8	39	8	28
23	6	6	6	6	4	4	4	4	6	4	1	6	5	9	4	10	10	10	15	5	10	5	6	10	6	10	10	18	10	18	6	10	6	15	20	6	6	6	10	20	6	4	6	17	4	6	19	6	6
24	0	3	8	11	12	14	16	24	0	26	24	28	12	10	9	12	31	9	12	26	31	26	34	35	36	37	40	31	31	24	18	41	23	24	24	42	43	9	44	35	20	45	46	43	17	47	17	19	48
25	9	51	51	51	8	8	8	8	9	12	8	51	0	9	10	14	14	27	55	14	27	14	12	0	51	0	0	27	0	10	0	0	12	55	55	51	51	31	27	14	51	14	51	12	12	10	55	10	51
26	8	1	2	4	6	7	13	15	15	7	16	21	6	8	8	6	9	15	6	13	9	25	16	15	26	15	15	9	9	16	17	15	16	16	16	28	29	21	15	30	32	33	34	29	29	28	16	28	35
27	45	45	45	45	2	2	2	2	45	6	6	45	5	45	2	27	27	27	31	5	27	5	6	27	45	27	27	27	27	45	45	27	6	31	31	45	6	9	27	5	45	2	45	6	6	21	31	21	45
28	0	3	7	8	10	11	12	13	0	13	10	14	10	15	16	10	17	16	10	11	17	11	13	18	19	22	23	2	17	24	26	28	3	24	10	29	29	16	15	18	30	32	33	12	13	14	22	24	34
29	16	48	48	48	7	7	7	7	16	7	0	48	9	9	25	27	27	31	45	27	0	27	10	9	48	7	9	0	0	0	9	9	10	45	3	48	48	17	9	3	25	27	3	45	45	25	3	25	48
30	9	1	2	4	5	6	13	18	11	16	19	20	16	21	19	22	23	9	5	24	26	28	8	29	1	30	32	21	33	34	35	36	19	20	26	37	38	33	17	34	20	39	35	22	32	30	2	25	40
31	21	1	34	33	65	65	65	33	21	22	33	3	21	21	34	7	7	21	7	65	65	22	33	22	1	21	5	21	11	18	11	11	33	19	32	7	22	24	18	26	28	26	11	29	35	33	29	35	33
32	0	9	0	9	0	4	4	18	10	32	10	10	12	21	18	13	14	15	16	13	14	13	12	11	1	17	10	21	18	23	27	30	10	1	31	36	32	17	15	23	9	16	28	27	36	12	37	36	12
33	21	24	23	29	2	23	23	4	21	13	4	18	21	21	23	45	45	21	45	46	2	47	18	47	4	13	21	21	18	11	47	47	4	4	45	46	13	11	21	15	9	15	23	48	21	18	23	21	13
34	6	18	6	18	1	45	1	11	7	7	11	8	12	14	11	16	17	19	20	14	17	14	22	14	12	22	24	21	25	27	16	25	11	24	29	14	31	30	33	27	7	16	16	29	9	34	9	35	22
35	2	25	16	25	16	16	16	26	2	25	27	25	2	2	27	8	8	2	8	8	20	8	25	8	25	2	2	2	21	28	38	39	21	21	40	8	25	28	2	27	28	7	30	38	2	7	30	39	7
36	14	28	8	28	21	21	21	28	28	14	21	28	14	14	21	0	3	14	5	9	3	10	0	13	36	10	3	10	15	17	15	15	18	19	5	20	10	22	18	17	23	21	13	0	20	19	0	20	19
37	1	0	17	0	15	17	0	17	1	0	17	1	1	1	17	2	15	1	2	15	17	15	4	15	4	15	1	15	6	12	25	27	6	6	2	15	0	12	1	22	12	22	25	30	12	6	31	27	4
38	7	12	7	12	7	2	2	12	12	7	6	12	7	7	2	2	7	7	9	9	7	9	12	9	6	7	7	7	10	11	10	10	6	6	13	9	2	14	11	13	16	9	10	2	19	20	19	19	20
39	0	11	2	10	2	1	3	11	11	5	1	11	5	11	8	1	8	0	8	3	11	3	11	10	1	18	11	3	24	25	26	27	24	24	8	8	28	28	29	25	11	26	30	31	0	24	31	25	27
40	17	9	17	9	25	2	35	20	11	20	21	22	22	5	37	38	5	5	39	40	41	42	43	41	24	41	18	44	45	46	35	47	48	3	39	18	48	45	5	49	50	43	44	49	38	0	49	51	52
41	10	7	10	9	0	60	60	10	2	47	9	9	9	10	9	0	10	10	39	13	10	60	7	10	7	14	7	10	0	46	60	15	9	15	39	3	9	9	10	0	9	40	16	9	18	0	9	19	15
42	15	5	15	5	6	8	24	6	15	39	7	46	39	15	39	11	15	11	39	13	6	12	17	6	20	11	17	46	14	22	14	28	7	29	39	14	28	22	11	30	5	14	29	39	28	0	29	28	16
43	28	4	31	26	5	31	31	31	22	8	5	26	26	27	26	0	31	35	36	13	31	31	5	31	5	12	4	31	5	37	38	40	26	0	36	31	7	5	37	31	41	38	4	7	42	0	0	40	12
44	40	10	4	10	4	14	6	4	22	4	10	0	0	45	4	8	8	8	4	13	15	6	6	8	10	8	16	16	10	4	6	18	10	21	4	4	18	16	21	23	10	6	24	24	18	25	30	32	8
45	22	5	22	9	11	1	1	22	14	14	17	17	17	20	17	25	22	22	14	1	17	1	9	22	15	26	9	1	27	27	1	28	29	29	14	17	31	9	27	14	23	33	29	14	18	25	17	28	31
46	28	34	34	34	34	4	5	6	8	11	25	34	34	22	34	16	19	21	16	24	34	30	34	38	25	19	34	26	34	26	39	40	34	34	16	34	41	34	39	9	34	13	34	33	40	25	34	42	31
47	43	54	54	54	24	24	24	54	54	54	25	54	54	43	54	2	54	43	16	3	24	3	25	24	4	24	54	3	24	54	3	5	54	54	40	54	24	54	24	54	4	3	3	5	8	9	10	8	8
48	1	5	1	5	1	7	5	1	13	20	9	1	21	1	1	1	1	1	2	22	1	23	26	1	5	1	13	1	1	1	27	28	1	28	1	1	29	1	27	30	5	31	32	33	28	9	16	28	28
49	28	8	8	8	8	8	8	8	6	8	9	8	8	28	8	8	8	6	8	22	28	8	8	2	9	8	13	8	28	8	8	7	8	17	8	8	8	7	17	8	7	22	17	8	18	9	8	16	19
50	0	3	4	15	26	27	29	30	26	31	3	32	33	34	35	36	37	35	6	38	30	39	40	36	31	39	40	2	26	13	41	2	40	32	42	43	31	32	35	44	43	22	22	17	42	36	45	41	26
51	51	0	4	52	5	5	24	52	11	14	15	11	26	51	11	25	24	51	15	4	4	3	40	5	31	15	3	5	26	5	3	51	0	24	15	26	11	11	51	24	27	25	24	28	15	34	15	38	39
52	30	0	1	0	19	20	19	19	30	19	30	0	19	30	21	30	4	21	20	23	32	30	32	33	32	32	33	35	33	41	41	30	42	35	20	42	32	42	35	4	42	33	33	32	32	5	32	41	19
53	2	7	1	8	9	9	10	11	12	15	16	17	24	26	17	30	26	26	15	11	31	34	0	9	0	36	18	9	19	1	34	37	7	10	15	12	0	37	26	4	12	9	9	38	39	8	40	24	43
54	47	3	6	7	13	25	13	13	27	13	28	13	35	13	13	6	9	13	25	6	6	9	11	42	3	42	42	18	9	49	49	18	50	13	25	13	51	18	13	1	4	9	52	52	52	50	51	38	11
55	13	51	2	51	5	5	7	12	13	14	12	15	14	13	19	21	19	23	21	24	6	9	51	5	14	15	33	5	13	2	5	13	12	3	21	25	26	25	27	19	25	5	3	26	21	25	4	6	51
56	8	10	16	2	17	18	17	17	34	17	16	17	17	35	17	16	5	35	18	16	16	5	2	9	9	17	9	15	15	36	37	15	2	17	18	37	2	15	37	36	38	39	39	40	18	2	17	36	2
57	16	2	0	1	6	6	8	10	10	13	20	21	22	16	23	24	23	23	22	25	26	24	20	6	13	27	24	26	10	0	24	27	20	28	22	10	17	27	23	0	10	6	6	28	17	10	29	16	30
58	0	35	2	2	1	11	1	1	14	1	0	1	1	0	1	0	0	1	11	0	15	0	2	18	18	18	18	19	2	21	21	36	2	1	11	1	22	18	1	37	39	6	40	40	17	2	22	37	2
59	4	22	5	7	9	9	10	12	4	13	14	20	23	1	20	4	24	25	23	26	24	15	27	9	13	24	33	9	2	5	15	10	27	19	23	28	22	28	29	24	15	9	9	19	23	17	31	0	32
60	38	28	6	28	5	6	6	7	17	7	28	38	37	38	5	37	5	38	4	6	17	20	5	5	37	5	49	17	38	50	5	50	37	12	51	52	17	53	52	54	15	6	23	51	6	55	5	55	55
61	32	32	1	32	32	1	2	2	3	37	32	55	55	7	50	55	50	3	10	6	11	6	32	50	55	32	49	50	55	18	18	20	37	18	4	6	21	20	11	2	21	15	15	15	1	23	26	28	29
62	40	23	1	18	18	1	1	1	9	23	14	16	23	40	40	7	18	40	7	1	9	1	18	18	55	18	23	1	23	10	18	10	55	19	19	1	23	40	10	19	9	1	10	10	6	11	11	6	6
63	49	3	4	49	5	13	15	17	17	20	10	11	20	10	10	23	15	17	13	7	10	14	49	15	11	49	16	27	11	28	27	29	11	27	13	30	14	29	31	30	28	7	9	32	4	28	33	11	27
64	28	28	4	28	28	4	4	4	28	4	4	28	28	28	28	4	4	28	4	4	31	4	28	28	28	28	28	28	28	3	3	3	28	3	4	4	28	28	5	4	8	4	4	8	7	12	12	7	7
65	0	12	1	12	1	2	9	10	10	11	15	11	11	11	3	17	18	17	19	20	3	21	12	18	15	12	11	3	11	22	23	24	15	25	26	27	12	23	27	5	10	21	29	29	9	30	31	11	22
66	30	30	0	1	6	0	6	6	30	30	0	30	30	30	6	30	0	30	6	0	0	6	1	30	1	1	30	0	30	30	1	18	30	1	6	6	30	30	6	6	30	0	6	6	40	5	5	0	9
67	4	7	14	15	0	14	0	14	16	17	19	19	19	19	5	14	20	19	20	21	22	21	22	22	22	22	19	23	19	19	23	23	22	18	5	20	5	23	0	14	25	21	20	20	23	26	27	28	28
68	26	26	1	26	1	1	14	4	4	4	4	4	4	4	26	6	6	4	6	1	1	1	26	4	7	26	12	1	4	4	6	15	7	6	6	14	26	26	14	0	26	1	14	0	16	17	6	4	17
69	2	3	8	9	11	13	11	13	19	22	17	11	22	11	17	13	1	11	8	23	24	25	24	24	24	24	11	27	11	11	27	27	22	27	17	23	25	24	27	23	7	15	15	15	17	16	16	11	28
70	11	28	20	34	2	3	4	5	35	34	6	9	2	10	2	14	10	19	17	4	21	26	40	41	42	20	43	44	45	46	47	48	34	9	22	45	47	44	49	48	14	7	41	50	51	43	47	52	53
71	10	43	48	56	27	48	48	28	10	27	28	56	6	29	39	56	61	29	39	61	48	61	6	5	56	17	21	61	26	48	40	42	43	48	39	9	6	42	48	44	26	44	48	14	50	42	41	56	62
72	4	6	3	42	16	8	11	51	42	12	13	42	15	42	16	4	42	42	15	16	16	16	19	42	42	16	42	16	42	17	42	20	6	16	16	16	6	9	20	21	4	23	20	16	16	14	19	20	14
73	31	6	20	34	3	20	20	20	31	34	20	34	34	31	3	20	20	31	3	7	8	10	34	20	34	11	34	12	31	20	20	13	34	17	22	28	6	13	30	11	12	30	4	35	4	13	17	19	4
74	26	6	1	13	1	5	27	39	13	13	29	13	13	26	1	36	42	26	36	42	24	42	13	3	27	1	26	26	26	7	10	31	13	7	29	26	6	28	31	31	10	11	31	3	12	43	43	43	17
75	48	6	8	48	8	31	31	8	48	8	8	48	31	8	8	8	8	8	8	8	8	8	6	8	48	8	8	8	8	8	8	0	6	8	8	8	6	0	1	2	0	1	5	31	31	0	5	5	48
76	7	6	0	0	0	1	12	0	0	18	19	0	12	0	0	0	0	7	12	12	12	12	0	0	0	0	12	12	0	0	0	20	0	12	12	12	6	21	20	20	22	23	20	12	12	24	24	24	22
77	27	6	27	6	27	20	20	27	27	6	20	6	6	28	28	27	20	28	20	27	28	27	6	27	6	9	6	27	9	27	27	1	6	6	9	9	5	5	10	11	1	10	13	11	13	5	13	13	1
78	1	30	1	30	1	7	18	1	1	1	1	18	18	1	1	1	1	1	1	1	1	1	30	1	18	1	18	1	1	1	1	8	18	30	1	1	21	8	1	21	24	24	1	18	1	8	30	18	27
79	0	21	3	8	4	4	4	6	8	7	12	8	21	13	15	16	17	13	20	22	23	25	6	26	16	28	23	29	29	31	32	33	7	9	34	35	21	36	33	28	32	33	37	15	38	39	39	38	26
80	51	39	58	0	39	51	39	39	1	1	39	8	34	58	2	39	23	2	34	58	3	39	1	58	1	35	4	51	51	39	39	12	1	39	9	16	39	0	8	9	0	17	20	21	23	22	28	3	29
81	38	22	22	18	24	27	30	36	8	40	41	42	22	22	22	22	22	38	5	22	22	2	34	22	42	22	22	22	22	22	22	22	42	22	5	22	4	42	12	22	9	24	22	4	22	17	20	17	17
82	17	10	17	42	17	17	17	17	42	17	17	11	17	17	17	17	14	11	17	17	17	17	10	17	2	18	19	17	17	17	17	27	2	17	17	17	17	5	11	12	5	14	17	4	24	30	30	20	31
83	11	30	1	29	6	7	8	13	11	15	22	23	30	25	30	26	11	28	30	36	37	38	30	10	23	28	30	11	30	18	30	11	23	30	19	11	27	23	39	25	26	37	12	30	28	4	14	4	4
84	4	9	4	23	4	4	4	4	4	4	4	1	4	4	4	4	4	1	6	4	4	4	9	4	7	4	8	4	4	4	4	4	7	4	4	4	4	10	1	4	26	4	4	12	4	13	15	16	17
85	1	13	13	13	0	2	3	5	1	11	14	21	13	13	13	13	23	30	13	13	23	13	13	13	7	6	13	13	8	13	13	9	7	13	34	13	35	21	10	36	8	26	37	13	38	39	39	39	21
86	21	39	20	39	20	39	20	20	21	39	39	0	39	20	20	39	20	0	39	20	20	20	39	20	21	20	39	20	20	20	20	20	7	39	39	20	39	2	0	20	2	20	39	39	20	3	5	9	11
87	0	3	3	3	3	13	0	15	0	22	3	24	3	3	3	3	3	28	3	3	3	3	3	3	24	28	3	3	3	3	3	0	7	3	3	3	3	24	21	3	24	3	3	3	29	30	30	30	24
88	30	30	30	24	30	30	30	30	24	30	30	1	30	30	30	30	30	1	30	30	30	30	30	30	4	30	30	30	30	30	30	30	7	30	30	30	30	5	1	30	6	8	30	30	30	9	10	12	13
89	1	9	9	9	9	0	9	2	1	3	9	24	9	9	9	9	9	27	9	9	9	9	9	9	24	27	9	9	9	9	9	9	7	9	9	9	9	24	28	9	24	9	9	9	8	29	29	29	24
90	5	10	11	12	15	15	0	15	5	10	2	3	18	19	20	2	21	19	22	23	25	26	30	32	33	25	34	1	21	35	36	37	20	38	39	40	41	35	19	28	12	42	32	43	34	20	22	28	8
91	61	16	10	16	10	32	10	32	61	0	0	0	3	61	0	0	21	61	10	10	32	10	0	32	16	25	2	1	21	2	10	5	0	0	10	61	23	0	61	23	16	32	12	24	34	16	22	23	12
92	1	4	32	6	32	9	9	13	1	13	32	17	4	1	13	1	3	1	13	32	28	28	6	29	30	9	25	31	35	36	31	31	30	17	13	17	9	17	1	35	5	37	29	36	7	5	30	28	5
93	15	10	25	4	25	29	31	29	15	10	11	10	12	15	10	15	15	15	12	29	29	29	10	19	4	19	27	31	15	34	38	39	10	10	12	15	31	10	15	35	4	38	40	40	34	4	19	29	39
94	19	1	5	1	5	5	16	5	19	17	17	11	1	11	17	18	20	19	17	5	5	5	21	22	21	23	19	24	20	25	22	23	26	28	17	28	26	30	23	20	1	22	22	25	34	26	32	27	26
95	0	3	8	6	1	22	22	22	0	8	1	1	9	19	1	1	12	14	9	8	22	8	1	15	6	16	29	22	12	29	33	33	1	1	9	1	24	1	19	20	30	35	15	35	34	30	9	8	30
96	4	3	15	3	15	15	15	15	4	0	15	4	3	4	4	4	4	4	15	15	15	15	10	13	3	13	14	13	4	12	15	13	3	4	15	4	3	4	4	13	3	22	16	16	34	3	13	3	3
97	13	5	13	8	3	13	13	3	3	5	3	5	0	13	5	13	13	13	0	0	0	0	3	9	10	25	9	26	9	26	25	27	3	25	0	25	28	28	27	29	8	29	9	26	29	22	30	31	32
98	5	1	9	1	9	9	9	9	5	2	2	4	1	5	2	4	9	5	2	9	9	9	4	6	1	6	7	6	5	7	9	6	4	4	2	4	1	4	5	6	1	9	8	7	7	4	6	9	8
99	6	0	6	12	1	6	6	12	1	0	1	0	13	6	0	1	11	6	13	13	13	13	0	14	15	16	14	16	6	17	13	18	0	18	13	16	19	19	16	20	21	20	14	22	23	21	24	13	21
100	2	4	5	15	8	9	10	4	30	12	0	36	37	38	37	0	34	11	39	40	41	42	43	44	12	0	43	45	42	37	43	41	17	17	46	30	0	46	6	47	15	48	42	17	39	41	5	22	36
101	53	54	53	54	53	40	53	2	52	2	36	7	8	53	53	54	53	53	38	9	53	10	8	42	36	54	11	53	10	14	53	53	54	53	38	53	10	54	53	26	54	10	21	42	29	53	29	5	31
102	3	4	18	20	23	0	25	0	27	25	23	54	24	2	30	33	34	43	0	44	34	45	30	33	4	46	33	11	10	11	47	48	4	49	0	38	50	51	55	56	20	57	58	21	46	42	0	46	47
103	39	3	39	39	39	18	39	22	39	5	39	39	39	39	39	39	39	39	2	44	39	39	39	39	3	39	39	39	39	39	39	39	3	39	11	39	39	39	39	50	39	23	25	5	21	39	27	34	39
104	45	3	0	6	14	14	15	7	16	4	17	45	18	19	20	22	24	26	4	24	13	2	28	29	3	30	31	32	33	35	45	45	3	36	4	45	37	45	38	20	6	33	20	4	30	45	30	19	5
105	39	3	47	3	47	47	47	47	45	21	54	14	54	39	34	15	39	45	54	47	47	47	34	47	2	13	15	47	47	47	16	17	2	16	54	18	21	24	18	17	3	16	17	21	20	26	29	26	13
106	36	4	36	4	36	36	36	1	4	4	36	36	36	36	36	36	36	36	36	36	36	36	36	36	4	36	36	36	36	36	36	36	4	36	36	36	36	4	36	2	3	36	36	36	36	32	36	36	36
107	10	19	20	21	22	23	24	25	26	5	27	28	29	30	31	33	34	35	0	37	38	39	40	41	33	42	43	44	45	46	47	48	33	49	50	51	5	44	52	31	51	2	3	53	54	10	32	55	56
108	34	75	34	75	34	34	34	75	60	75	75	75	75	75	34	60	9	9	75	75	75	75	75	9	60	34	75	75	75	75	75	9	60	75	75	19	75	60	9	19	20	75	75	75	75	9	75	75	60
109	19	19	19	19	7	8	13	10	19	0	10	19	19	19	19	19	19	19	0	0	19	0	19	19	14	19	19	19	19	19	19	19	14	0	0	15	19	15	19	16	15	7	16	0	16	15	16	16	15
110	1	4	9	11	1	9	27	8	13	34	35	36	37	38	39	40	41	42	43	40	44	41	45	46	4	47	48	44	48	49	50	51	4	14	43	52	53	54	52	55	56	50	46	0	7	57	58	59	60
111	51	51	3	51	46	1	1	9	48	3	3	10	3	52	11	11	46	52	43	1	12	46	9	17	51	3	19	12	20	20	17	30	51	17	43	4	14	30	31	20	61	46	32	32	53	0	3	14	7
112	30	24	2	24	24	2	24	43	30	6	15	24	24	24	43	24	10	24	29	2	12	24	15	9	24	38	24	38	24	38	24	40	24	42	29	24	24	24	42	20	24	31	9	43	29	24	0	3	7
113	40	1	5	19	21	22	23	25	40	21	40	40	26	40	27	28	10	40	29	2	10	12	28	32	33	35	36	38	37	39	32	41	44	44	46	41	26	41	40	38	20	9	31	31	42	37	5	41	7
114	7	41	7	41	7	7	7	7	37	26	7	7	26	7	7	7	7	7	1	7	7	7	7	7	41	7	2	37	37	7	7	10	41	7	1	12	26	13	12	18	13	19	19	10	10	20	5	21	24
115	26	26	26	26	26	8	26	26	37	14	14	26	16	26	26	26	26	16	14	16	26	16	26	16	26	16	26	16	26	26	16	2	26	26	14	2	17	17	17	2	26	1	26	18	23	10	23	17	5
116	4	6	7	9	11	11	8	13	2	15	20	21	15	22	24	25	27	28	29	24	30	31	32	33	34	35	36	2	38	39	40	41	34	42	29	43	44	43	45	46	47	30	48	25	46	38	42	49	44
117	41	41	72	44	72	72	72	41	38	41	41	41	41	41	41	4	72	38	29	4	72	72	41	72	41	41	2	6	38	6	72	7	43	41	29	11	15	7	11	15	7	4	15	20	29	21	51	7	24
118	11	6	11	6	11	11	11	11	12	11	11	11	11	11	11	11	11	14	29	11	11	11	11	11	6	11	12	16	17	19	16	23	6	11	19	30	30	30	31	32	33	31	11	16	20	17	6	34	30
119	23	23	23	23	23	1	23	27	23	3	8	23	23	23	23	23	9	23	23	23	23	23	10	23	23	23	23	23	23	23	27	14	23	23	14	23	23	14	23	23	14	18	23	23	23	14	23	23	17
120	24	29	30	31	32	32	1	32	33	29	23	3	8	34	8	35	24	9	36	37	38	39	35	10	40	41	42	43	44	45	43	34	46	3	41	47	35	33	48	49	46	44	18	50	1	40	51	52	47
121	29	2	29	35	7	11	7	12	14	16	32	29	16	23	16	26	29	23	32	7	39	30	12	10	31	23	26	7	30	11	12	36	2	11	32	37	16	33	14	16	46	12	44	61	7	40	16	50	62
122	37	0	7	0	1	1	3	1	10	4	3	37	5	36	5	27	6	36	3	15	30	30	0	17	2	18	27	21	15	21	17	24	2	21	3	26	35	21	26	33	46	17	3	35	38	41	42	38	5
123	24	16	24	28	29	32	29	34	46	0	1	34	0	24	24	34	24	24	32	29	4	6	36	29	16	4	34	29	29	18	1	27	16	37	4	27	36	27	34	24	46	17	32	33	29	46	36	34	37
124	27	3	29	3	7	7	9	7	27	11	9	16	13	27	29	3	9	9	7	14	9	9	3	21	22	21	3	26	21	26	9	28	22	26	21	30	7	16	21	21	31	29	7	26	17	30	33	17	16
125	16	6	7	8	10	12	10	15	16	15	7	11	7	28	7	13	18	19	20	10	23	13	24	10	6	25	27	10	10	12	12	34	6	12	7	16	35	35	15	37	31	12	38	38	10	24	38	11	30
126	35	1	10	1	8	8	9	8	35	6	9	1	1	35	10	1	9	9	8	18	9	9	1	13	21	9	6	23	25	25	13	13	6	23	25	35	16	23	25	16	31	10	8	21	26	23	16	26	25
127	23	2	8	5	7	12	7	14	14	8	14	15	17	9	14	22	27	30	32	7	14	22	33	7	2	14	22	34	7	14	33	34	2	36	8	23	33	35	14	17	31	12	37	37	7	38	16	15	36
128	7	0	7	0	10	10	21	10	7	33	21	2	7	7	7	43	21	7	10	9	9	7	0	24	2	24	43	7	9	24	21	24	2	10	10	21	10	24	21	7	24	17	10	9	22	24	10	22	24
129	24	4	10	11	12	13	12	14	24	14	10	14	10	24	10	14	18	14	19	12	12	14	0	26	4	31	14	12	12	32	33	34	4	35	36	36	37	35	36	37	38	13	17	17	12	39	40	40	41
130	26	19	1	26	3	3	6	7	6	11	30	44	45	15	24	46	6	18	47	48	49	50	7	51	19	46	52	49	53	12	51	53	19	24	47	12	53	26	49	46	26	6	33	34	38	26	38	52	7
131	53	31	55	53	55	1	22	55	25	31	53	53	53	49	25	53	11	49	15	27	28	29	53	32	31	29	53	28	35	35	36	37	31	35	24	35	40	40	37	50	40	36	32	24	15	40	28	53	40
132	37	8	35	29	35	35	29	35	25	1	9	37	29	37	25	37	37	37	35	35	11	12	35	37	12	13	13	11	14	16	35	17	12	19	14	21	14	16	22	21	29	21	17	19	16	16	26	14	16
133	14	12	34	12	14	3	14	34	14	14	14	14	14	34	14	14	1	5	8	14	14	9	12	14	23	9	14	1	11	11	14	14	23	11	25	11	31	31	31	25	12	29	14	25	11	11	25	32	11
134	9	11	9	11	2	11	11	9	3	7	10	9	11	9	3	9	9	9	11	9	9	5	11	9	5	8	8	9	1	13	1	1	5	15	15	16	1	13	16	1	8	1	12	15	17	18	17	5	20
135	6	5	1	5	1	1	1	2	1	2	1	1	1	1	1	1	3	1	1	1	1	7	5	1	10	7	1	1	14	14	21	23	10	21	1	14	25	25	23	31	25	32	31	21	14	25	14	12	25
136	14	14	14	14	0	4	14	14	6	14	2	14	14	14	6	7	14	14	3	9	13	15	14	5	14	15	16	18	19	20	19	19	14	20	7	22	19	14	22	7	19	18	19	20	24	19	26	24	14
137	19	1	19	19	19	19	19	0	19	4	19	19	19	19	19	19	2	19	19	19	19	3	19	19	3	5	19	15	6	6	8	9	3	6	8	6	11	11	9	5	12	8	13	13	11	12	13	19	12
138	6	3	6	3	6	6	6	6	6	6	6	6	6	6	6	6	6	6	6	6	6	0	3	6	1	0	2	6	4	14	6	4	1	20	6	22	4	14	22	4	3	20	4	20	26	14	26	4	14
139	4	4	4	4	4	8	4	4	4	4	4	4	4	4	4	4	10	4	4	4	4	4	4	4	4	4	4	4	0	0	4	2	4	0	2	0	11	11	2	13	11	13	3	3	0	11	3	15	11
140	6	7	9	12	14	14	8	16	20	22	24	25	22	26	27	28	26	10	29	30	31	32	33	34	7	35	36	37	9	16	38	39	40	38	41	28	42	43	44	45	46	34	47	48	9	46	49	14	16
141	46	3	9	3	5	13	14	14	46	17	5	5	17	46	5	14	34	46	13	18	34	14	13	20	7	5	20	9	9	5	20	46	7	20	13	21	21	46	34	34	23	20	47	13	29	23	5	33	29
142	1	6	8	20	12	12	8	19	22	9	25	26	9	17	27	23	27	27	25	8	27	12	20	28	26	31	32	36	38	39	40	38	26	40	5	31	23	36	39	31	21	28	39	32	8	21	41	12	42
143	23	21	1	6	13	14	15	15	13	16	15	13	13	13	13	17	23	17	51	19	17	12	21	19	13	17	13	1	1	15	14	22	13	21	1	20	29	29	14	30	33	34	15	51	32	33	14	35	15
144	29	29	0	29	4	4	6	7	10	7	16	24	25	27	25	31	27	10	36	6	27	6	29	6	12	38	39	40	43	44	40	43	12	40	22	13	47	48	44	47	30	19	34	22	0	30	24	4	49
145	30	30	0	30	2	3	5	2	30	2	2	2	2	30	2	2	0	30	3	8	2	9	30	11	2	2	2	0	0	2	11	4	2	3	3	30	9	30	4	9	14	11	2	3	17	14	18	19	21
146	2	14	10	2	15	15	15	5	5	16	20	22	25	25	26	27	28	28	26	27	29	27	14	28	31	32	33	34	35	36	35	32	31	34	20	5	16	29	36	32	37	35	11	26	10	37	15	15	11
147	37	37	10	37	1	3	4	4	37	1	4	1	1	37	1	1	10	37	3	7	10	23	37	10	1	1	1	10	10	4	4	4	1	30	3	37	37	37	4	4	42	3	4	3	43	42	44	45	44
148	1	42	0	1	2	2	2	1	42	5	5	6	12	12	13	14	16	16	13	14	7	14	42	17	18	19	20	17	0	7	7	19	18	13	5	1	20	6	2	19	21	2	7	13	0	21	2	2	17
149	21	21	0	21	3	4	8	8	21	3	3	3	3	21	3	3	8	8	4	0	8	0	21	8	3	3	3	8	9	8	9	9	3	21	4	8	21	21	6	9	11	15	8	4	35	11	36	37	36
150	1	5	8	12	13	14	16	18	19	20	22	23	20	9	24	25	26	27	25	26	28	24	29	30	31	32	33	34	39	40	41	42	43	41	25	43	42	34	27	44	39	2	45	46	13	32	47	22	48
151	63	63	30	63	1	30	66	66	40	20	63	5	63	63	40	8	40	40	9	66	40	66	63	11	63	32	63	63	40	40	66	66	63	63	9	32	66	63	11	40	12	66	8	39	14	17	25	21	40
152	2	4	2	6	6	11	2	13	1	13	7	63	5	10	15	4	16	1	15	16	18	7	4	20	22	18	23	28	2	29	28	10	22	33	15	5	33	9	34	35	23	34	28	33	15	63	15	29	14
153	45	46	47	63	41	20	11	4	29	45	48	49	41	49	41	50	47	29	51	11	29	2	16	20	63	2	2	29	52	53	11	49	46	16	51	49	52	53	52	45	53	2	50	20	5	9	22	33	33
154	53	50	20	50	20	0	0	0	53	9	0	53	9	53	9	3	20	3	51	20	20	9	50	8	9	8	9	0	8	10	20	20	9	10	51	53	12	13	8	14	17	8	19	23	10	24	10	17	24
155	8	15	8	15	8	6	8	11	24	51	51	51	51	3	24	18	8	3	22	8	8	51	22	26	51	27	27	8	27	28	26	26	51	9	22	51	26	27	29	8	27	14	14	26	9	30	31	14	32
156	0	30	1	30	4	26	6	26	30	11	15	30	30	30	30	30	17	17	3	18	20	20	21	23	30	24	45	46	47	47	48	49	30	48	3	49	26	50	23	52	53	24	23	54	48	9	3	53	9
157	9	9	9	9	9	9	9	9	9	9	9	9	9	9	9	9	9	9	3	9	9	9	9	0	9	23	9	9	9	9	0	9	9	9	3	9	9	9	1	1	4	1	11	0	11	12	13	12	14
158	2	5	6	0	7	8	10	19	12	21	22	0	0	12	25	25	26	30	3	0	32	0	33	34	34	0	34	34	35	36	37	37	34	37	3	34	0	37	37	26	35	19	0	4	4	38	3	13	13
159	35	34	34	34	34	38	38	34	34	34	38	34	38	34	34	34	34	34	2	38	38	34	34	5	6	34	7	8	7	8	5	5	9	5	2	10	5	10	9	8	12	9	9	5	5	17	21	8	17
160	34	0	4	14	15	4	5	18	20	24	15	30	20	31	32	33	35	36	33	4	31	37	39	40	0	6	20	31	37	20	41	42	18	0	33	2	15	43	36	44	24	6	41	45	46	2	32	47	35
161	31	22	10	22	13	17	17	13	5	22	21	13	23	25	23	13	26	25	33	4	27	13	17	5	22	21	29	31	27	20	17	59	13	22	33	15	60	60	21	21	22	4	17	43	13	15	10	21	2
162	10	18	8	18	11	8	8	12	10	12	11	24	10	10	10	28	8	10	28	8	8	26	11	10	12	10	26	10	10	10	10	10	13	12	28	18	11	24	8	30	12	8	8	32	33	35	36	33	60
163	1	4	6	7	9	14	15	11	16	14	17	15	19	20	21	22	25	25	29	31	34	15	44	45	34	46	15	26	47	48	49	50	11	34	29	26	19	25	51	20	16	30	52	53	47	22	6	47	46
164	22	22	22	22	9	22	22	22	22	22	22	22	22	22	22	0	0	0	29	0	0	22	22	0	22	22	22	1	0	4	0	0	22	22	29	22	22	22	0	1	22	0	4	7	1	11	11	0	22
165	2	10	0	12	0	9	13	14	15	16	18	21	23	0	24	25	26	27	28	30	31	26	32	33	25	33	34	27	35	35	36	38	39	25	28	38	29	36	40	31	41	42	4	42	1	38	43	44	45
166	38	25	35	25	2	9	25	25	38	25	25	25	25	35	35	0	0	0	28	0	0	0	25	0	10	11	25	59	0	12	0	13	25	14	28	14	0	14	0	15	14	16	12	4	11	1	28	14	45
167	0	8	0	27	0	2	0	9	0	20	22	14	30	0	0	33	34	36	37	38	39	40	33	41	33	41	34	0	43	43	44	41	44	33	37	46	47	47	48	39	15	38	12	44	11	47	1	16	34
168	43	33	7	33	5	24	33	33	2	33	33	33	33	7	33	8	8	8	37	8	8	8	9	8	14	9	33	8	8	0	8	9	9	19	37	8	20	19	8	21	19	15	0	12	9	19	37	9	19
169	39	12	1	12	39	12	12	12	39	0	12	39	12	39	1	2	1	1	3	5	6	39	12	1	12	1	39	1	39	7	10	39	12	12	3	17	0	39	1	17	39	10	15	18	39	2	15	1	18
170	8	14	19	22	27	31	32	33	8	33	34	35	36	37	38	37	9	37	27	32	37	5	40	41	14	5	42	43	8	34	43	44	45	35	27	36	5	0	37	42	17	41	36	45	10	40	27	2	46
171	39	14	39	52	19	41	22	41	31	49	31	0	49	55	8	56	39	55	56	42	32	31	54	57	58	32	59	57	39	8	57	43	60	43	56	31	60	61	62	63	14	64	64	36	65	0	66	43	59
172	1	1	7	1	43	57	39	39	1	49	43	61	49	39	11	7	12	12	11	7	12	61	1	13	61	43	12	15	16	16	17	19	1	20	11	15	20	22	19	37	22	13	39	17	11	15	20	23	16
173	19	2	12	22	3	13	22	13	19	25	13	22	22	22	4	22	9	18	21	9	27	22	29	30	22	13	31	30	32	33	30	34	35	32	21	22	33	36	38	27	37	40	37	37	41	36	32	34	15
174	48	32	48	32	36	30	30	30	48	36	32	36	36	48	33	48	48	48	21	30	48	36	32	0	36	48	36	1	2	2	3	4	32	5	21	1	6	7	48	3	7	0	1	5	5	8	9	12	4
175	4	4	0	4	24	2	7	0	4	29	2	7	29	7	4	0	0	7	21	0	7	7	4	31	7	2	7	31	35	37	31	38	4	35	21	7	37	6	38	31	39	40	40	39	39	6	35	38	1
176	38	35	31	6	31	31	31	31	38	6	10	6	6	38	31	31	31	38	21	31	31	6	35	11	6	31	6	11	12	12	13	14	13	15	13	11	13	16	17	18	16	11	35	18	18	19	20	22	14
177	14	14	12	14	11	12	16	11	14	0	14	16	0	16	12	12	12	16	5	11	12	16	14	7	16	12	16	7	8	9	7	10	14	8	5	30	8	32	30	4	17	33	17	9	9	17	8	10	34
178	32	8	32	32	7	7	7	7	32	32	7	32	32	32	8	32	7	32	5	7	32	32	8	0	32	32	32	6	11	11	12	18	8	14	5	32	23	24	6	12	24	0	23	12	12	24	25	18	11
179	11	18	11	24	18	11	11	0	11	2	11	24	18	11	11	11	11	11	5	0	11	11	18	3	24	11	24	3	15	16	15	19	16	16	5	11	16	8	15	3	20	21	20	20	20	22	16	19	30
180	1	24	6	9	16	12	13	12	1	33	2	14	9	11	17	23	25	26	23	13	0	27	17	25	18	28	29	26	11	32	16	27	37	14	28	5	37	32	25	38	5	25	2	0	6	39	40	40	41
181	10	21	27	21	27	8	15	22	10	22	21	10	10	10	9	53	27	10	23	53	10	54	55	10	3	56	57	10	10	10	54	58	59	21	23	10	37	10	58	58	38	58	27	23	22	59	45	12	56
182	44	56	54	44	57	54	4	44	44	44	56	44	8	44	44	9	54	44	9	31	35	36	57	46	44	3	3	47	44	36	48	48	3	3	3	44	3	56	36	36	44	47	38	3	53	44	3	3	12
183	47	47	13	47	13	13	13	4	47	7	47	47	9	47	13	8	13	8	10	13	13	15	9	36	9	8	16	18	47	19	13	18	20	21	24	47	25	47	26	27	28	29	29	30	24	31	32	33	47
184	1	22	1	23	16	39	1	1	1	1	4	1	1	1	1	7	7	40	7	1	1	1	1	1	1	41	16	42	1	41	1	1	1	1	7	1	1	1	8	42	1	21	1	1	7	1	1	1	26
185	11	11	0	11	2	41	3	12	11	13	41	11	4	11	14	17	18	18	23	27	41	11	28	41	11	29	2	30	11	31	32	33	29	29	34	11	35	11	31	8	36	31	17	34	21	37	38	39	30
186	53	1	53	0	2	53	53	53	53	53	53	53	53	53	53	3	53	53	3	53	53	53	53	53	4	12	13	53	53	53	53	53	29	14	12	53	53	13	53	53	4	20	17	53	2	29	14	53	23
187	22	22	24	5	53	0	25	28	30	31	32	33	34	35	34	36	37	38	34	39	40	41	42	43	42	40	30	43	35	44	25	45	33	41	32	35	34	33	13	44	35	0	25	4	31	28	41	14	40
188	65	65	65	65	40	65	65	65	65	65	65	65	65	65	65	65	65	65	65	65	5	65	65	5	65	6	65	65	65	6	65	65	65	65	65	65	65	65	65	8	11	43	65	65	65	65	65	65	0
189	3	2	3	3	3	7	9	10	3	12	13	3	14	3	15	3	16	17	18	19	16	3	20	3	3	3	3	3	3	3	6	21	3	3	22	3	23	3	24	1	3	10	8	11	25	26	27	28	3
190	4	4	65	66	67	65	67	65	7	4	7	9	67	12	12	13	12	12	13	65	7	14	67	17	18	68	69	70	70	71	14	70	66	9	68	6	4	21	6	71	1	17	13	1	68	66	69	71	8
191	70	67	20	67	28	29	30	31	28	31	14	70	32	33	34	30	35	70	32	36	29	37	38	39	38	28	28	40	70	41	42	43	67	30	40	28	31	43	42	9	67	21	42	31	40	43	28	44	33
192	70	39	28	70	5	5	6	5	7	7	5	11	39	7	28	12	70	13	28	5	5	5	11	14	11	15	20	15	70	15	5	13	39	28	40	22	7	13	22	15	11	23	22	12	24	70	25	20	70
193	4	4	4	8	10	16	10	6	70	6	17	70	4	70	20	10	18	18	17	19	21	29	21	19	29	30	31	18	32	32	33	18	8	10	17	33	6	18	33	34	8	14	33	12	17	23	10	35	36
194	32	32	10	32	3	3	7	3	7	36	3	32	10	32	10	9	13	9	10	16	3	3	10	19	32	7	10	32	32	20	3	9	32	22	22	20	10	9	20	20	32	19	22	22	22	9	8	7	14
195	2	6	2	11	17	18	17	21	17	6	23	26	23	27	27	28	27	2	23	21	13	16	13	21	29	27	13	27	30	30	31	2	11	31	3	30	6	31	30	33	34	19	23	28	23	11	17	27	16
196	1	17	5	17	8	8	9	10	15	9	15	17	17	20	44	45	46	46	44	8	15	10	15	8	9	21	15	30	47	48	15	47	17	45	21	49	9	47	31	49	17	31	48	9	21	47	11	19	10
197	47	47	8	47	1	5	1	5	47	1	7	47	1	47	1	12	30	47	1	13	18	5	23	8	47	13	25	26	47	28	5	29	1	1	1	29	1	32	29	12	32	8	33	1	1	34	1	34	34
198	0	3	6	11	14	14	15	14	16	17	16	47	7	19	24	15	19	27	30	24	16	14	11	24	18	16	3	16	0	19	14	27	7	15	23	19	17	0	19	12	18	25	7	28	23	11	31	15	11
199	5	5	5	0	9	21	9	22	0	22	26	5	9	0	29	32	5	5	29	14	34	35	22	14	35	36	5	5	37	37	38	5	38	9	29	37	22	39	37	36	39	14	38	22	29	0	9	12	22
200	37	35	14	1	4	4	17	19	40	20	17	40	23	37	9	40	37	37	25	26	19	27	28	31	33	28	4	31	34	41	17	34	42	43	44	45	23	45	46	36	47	48	31	49	9	0	50	41	12
201	7	7	17	7	41	1	35	21	7	7	39	39	57	7	39	39	21	41	35	21	21	21	11	21	7	11	7	7	41	4	19	19	7	35	39	39	25	7	19	21	4	26	35	25	21	4	35	0	4
202	4	25	2	29	14	14	14	14	4	25	14	1	25	19	29	29	41	41	14	14	14	14	25	14	29	14	29	14	15	16	15	18	29	15	20	29	25	29	41	15	22	16	24	30	14	32	34	22	37
203	3	5	15	4	2	6	35	7	8	10	16	8	1	3	3	16	15	3	13	35	19	35	21	19	1	27	2	28	8	31	33	28	1	36	16	16	5	31	31	20	8	39	27	25	24	33	36	20	39
204	31	5	31	33	45	45	45	45	31	45	45	31	42	31	45	45	31	31	45	45	45	45	45	45	42	45	31	45	31	2	6	2	33	45	45	45	5	1	10	6	31	45	45	2	31	13	2	2	1
205	0	5	6	8	2	11	8	12	14	16	22	2	6	25	28	6	29	30	32	8	34	8	35	34	28	6	36	6	31	37	38	39	28	38	40	6	5	39	37	41	42	43	38	44	46	0	13	47	39
206	37	5	52	5	52	52	52	52	37	52	38	37	5	37	52	52	37	37	38	52	52	52	5	52	5	52	5	37	52	10	11	37	5	14	38	52	16	16	17	14	10	11	20	20	17	10	0	17	10
207	10	12	3	12	12	11	4	7	10	8	12	12	12	17	12	12	9	10	11	21	23	12	12	10	12	24	12	12	10	25	26	12	12	12	25	25	12	12	26	25	27	28	12	28	29	30	30	10	0
208	25	2	40	9	3	25	40	25	9	40	25	9	4	26	25	25	6	6	4	40	40	40	25	40	7	25	8	25	40	11	13	15	7	16	17	18	2	18	26	19	11	13	20	17	19	11	16	19	11
209	11	2	21	11	24	21	24	21	11	31	24	11	21	11	21	24	21	21	21	24	24	24	11	21	11	21	11	21	24	4	9	24	11	21	21	21	2	11	4	7	15	32	21	32	4	20	20	15	16
210	1	15	5	10	17	18	27	28	29	21	30	31	35	36	37	38	39	40	41	42	43	39	44	45	35	46	46	47	29	48	45	36	10	31	49	50	37	2	40	17	29	21	7	50	51	2	41	52	31
211	60	17	46	17	15	15	15	60	29	18	55	22	23	24	24	13	25	24	45	15	36	27	60	34	35	42	43	42	29	34	15	48	17	31	45	10	48	60	24	61	62	25	63	50	61	17	2	61	51
212	42	0	34	1	6	7	8	34	11	8	34	8	6	48	34	9	42	42	6	15	34	15	12	14	8	16	16	18	29	19	14	48	19	19	18	19	10	19	42	20	10	14	19	14	21	11	7	21	21
213	48	14	0	0	1	1	14	30	48	14	31	0	32	33	35	35	34	33	31	30	36	30	35	12	36	36	35	34	34	34	14	22	36	35	18	31	36	0	33	22	10	15	35	20	32	35	31	15	36
214	21	21	12	21	4	1	12	12	4	4	12	4	1	4	21	4	12	12	1	12	12	12	4	28	28	28	4	12	12	40	28	41	21	21	12	12	41	28	28	33	41	22	28	28	12	4	1	28	28
215	28	11	28	11	0	0	2	3	5	6	6	7	11	9	4	14	9	9	14	6	6	6	16	17	19	23	24	9	9	23	25	7	25	23	14	6	26	27	29	0	30	26	22	33	0	34	25	37	38
216	10	7	17	10	1	15	17	17	1	2	17	1	15	3	17	20	17	3	15	17	17	17	1	28	28	28	10	9	9	28	17	32	10	28	17	17	32	28	28	35	0	26	28	35	30	10	15	30	28
217	28	14	28	28	6	6	28	7	8	1	2	11	1	28	12	8	13	8	6	16	18	20	21	22	23	24	24	28	22	9	22	22	28	27	27	27	24	29	31	22	9	24	26	24	27	9	26	27	10
218	37	37	22	37	0	4	22	22	37	6	22	37	37	8	37	37	22	0	1	22	22	22	37	2	6	37	37	22	5	5	7	11	7	7	22	22	11	11	11	13	5	2	37	7	13	37	7	13	5
219	10	10	2	10	2	2	2	2	10	10	2	10	10	10	10	10	2	2	0	2	2	2	10	18	10	10	18	2	2	18	2	2	10	10	10	2	10	10	18	2	18	19	10	19	2	18	19	18	19
220	1	3	4	5	9	11	12	8	1	13	14	16	17	22	27	28	29	27	28	0	30	31	32	33	3	32	34	35	1	17	32	22	3	16	36	1	37	38	27	39	40	41	42	37	43	38	4	44	16
221	26	3	26	3	26	28	22	22	1	17	36	22	5	9	9	11	26	9	12	11	26	11	0	9	14	0	31	26	1	35	69	70	14	22	36	1	5	3	35	34	70	5	27	11	70	3	3	70	4
222	1	6	35	8	3	8	3	38	1	6	8	38	6	70	3	3	1	35	12	40	15	40	8	3	6	8	6	1	1	0	3	18	8	38	18	19	6	23	23	18	24	25	8	18	27	31	33	27	24
223	1	7	4	7	9	4	10	11	1	17	17	17	26	26	26	6	39	1	39	26	26	26	7	26	12	4	15	35	1	35	15	40	12	17	38	15	43	43	43	44	45	35	12	25	40	7	7	40	46
224	32	2	32	3	49	32	32	32	5	8	32	32	5	49	32	7	9	10	39	32	32	32	11	32	2	32	2	9	1	32	32	4	11	4	11	32	7	7	49	11	1	13	32	11	40	14	19	40	4
225	28	18	20	18	20	22	4	4	28	2	8	4	2	28	20	2	28	28	5	39	10	39	18	20	23	24	26	20	28	30	26	31	23	4	20	26	2	26	26	23	1	31	13	23	31	18	23	31	33
226	25	0	3	6	18	3	25	25	25	7	18	25	25	8	37	6	11	15	28	25	11	25	5	25	0	3	0	11	25	18	25	10	5	10	5	25	0	6	8	5	0	4	4	5	13	16	13	19	19
227	2	0	2	0	0	35	12	14	20	14	14	7	23	2	0	0	2	2	35	15	25	26	0	28	37	28	3	3	3	3	0	3	37	0	35	10	11	11	11	26	40	12	28	35	11	40	0	3	3
228	24	6	0	17	18	18	18	0	24	0	0	0	6	0	7	14	7	7	14	14	7	14	2	0	6	18	20	7	7	2	23	7	6	25	23	0	25	25	7	23	2	18	18	14	25	2	12	26	27
229	1	6	1	6	3	5	13	1	1	1	10	6	16	1	16	6	24	28	16	16	29	16	6	1	33	16	33	24	1	29	33	34	33	6	16	33	6	6	35	16	34	36	16	16	16	6	6	16	24
230	7	8	11	12	16	16	16	3	7	5	16	10	13	14	18	20	18	18	21	22	16	23	23	18	25	28	30	18	16	28	31	14	32	31	37	38	39	32	38	35	30	38	36	40	41	42	43	44	41
231	18	32	18	32	53	38	53	20	18	42	53	18	53	18	18	53	3	5	3	3	53	18	32	5	42	54	18	7	3	7	7	5	8	7	53	10	7	11	12	35	8	14	38	40	53	11	38	53	18
232	5	34	5	2	0	1	6	5	2	29	9	2	17	5	5	19	5	20	20	20	22	20	20	5	29	20	2	5	20	20	20	23	34	20	23	5	20	23	5	22	23	20	20	20	25	23	20	27	5
233	13	13	13	13	13	13	13	0	13	0	13	13	13	1	13	0	3	1	3	13	13	13	13	6	0	13	13	13	13	13	13	2	13	13	9	13	13	13	12	6	13	19	24	3	13	25	30	13	27
234	16	4	16	16	5	7	8	5	16	16	15	16	16	16	16	16	16	16	15	1	18	16	20	16	16	21	16	16	23	40	41	16	2	42	39	16	16	16	23	18	16	21	2	12	19	16	20	24	16
235	22	22	4	22	22	4	22	22	22	5	22	22	7	8	11	13	28	29	7	13	28	1	22	15	38	8	43	44	22	11	22	40	22	22	44	45	46	22	40	28	23	46	44	2	15	47	12	22	20
236	45	48	45	48	48	4	45	48	45	48	48	48	48	45	45	48	45	45	48	7	45	48	48	1	48	13	48	45	48	16	48	48	48	48	48	26	48	26	45	29	26	1	31	48	2	34	48	12	48
237	14	43	14	43	25	10	14	4	14	27	30	14	33	14	14	36	14	14	37	14	14	14	43	14	43	28	14	14	14	14	14	14	43	7	13	16	14	38	16	14	29	1	14	26	14	14	31	29	12
238	44	41	44	44	44	44	44	44	44	44	44	44	44	44	44	44	44	44	44	44	44	44	44	44	44	44	44	44	44	44	44	44	44	44	44	44	44	44	44	4	44	44	44	44	1	44	44	44	44
239	3	8	13	14	15	16	17	18	3	19	20	8	21	22	15	23	24	25	26	27	28	29	30	31	32	33	34	31	35	36	37	38	39	40	41	42	43	8	45	35	4	46	47	48	28	1	49	50	51
240	77	57	77	79	0	5	15	77	77	79	77	77	77	77	77	77	77	77	78	77	77	77	79	77	79	3	77	77	77	12	77	77	79	3	35	77	77	77	77	14	16	17	77	35	19	77	20	77	33
241	28	28	4	28	4	4	4	0	28	28	5	28	4	28	4	28	4	4	4	4	10	4	28	4	28	4	13	4	28	4	4	4	28	4	4	4	4	28	4	4	28	3	4	4	4	12	4	15	33
242	33	33	33	33	33	7	33	1	33	33	33	33	33	33	33	33	33	33	33	33	33	33	33	33	33	33	33	33	33	33	33	33	33	33	33	33	33	33	33	0	5	1	33	33	3	33	8	33	10
243	2	16	17	18	19	19	7	7	20	21	22	23	24	25	26	27	28	29	30	31	32	34	35	36	37	38	39	40	41	42	43	44	37	45	46	47	48	49	50	41	27	40	0	1	26	3	35	5	8
244	95	95	95	95	95	95	95	95	95	95	95	95	95	95	95	95	95	95	95	95	95	95	95	95	95	95	95	95	95	95	95	95	95	95	95	95	95	95	95	2	95	95	95	95	8	95	95	95	8
245	1	3	4	5	6	7	9	10	11	12	13	14	15	16	17	18	19	20	21	0	22	23	24	25	26	27	28	29	30	31	32	33	26	34	35	36	37	38	39	30	2	40	41	42	43	44	45	46	8
246	107	107	107	107	107	107	107	107	107	107	107	107	107	107	107	107	107	107	107	107	107	107	107	107	107	107	107	107	107	107	107	107	107	107	107	107	107	107	107	1	107	107	107	107	107	107	107	107	8
247	2	3	0	4	5	6	7	9	10	11	12	13	14	15	16	0	17	18	19	20	21	22	23	24	25	26	27	28	29	30	31	32	25	33	34	35	36	37	38	29	1	39	40	41	42	43	44	45	8
248	106	106	106	106	106	2	106	106	106	106	106	106	106	106	106	106	106	106	106	106	106	106	106	106	106	106	106	106	106	106	106	106	106	106	106	106	106	106	106	3	106	106	106	106	106	106	106	106	8
249	70	70	2	70	2	4	4	4	70	2	2	2	2	2	2	2	2	2	4	4	2	4	70	4	70	2	2	2	2	2	4	2	70	2	4	4	4	70	2	4	70	4	4	4	2	2	4	2	8
250	0	1	5	6	7	9	10	11	0	12	13	9	14	15	16	17	18	19	20	21	18	22	23	24	1	22	25	15	23	26	27	28	29	27	30	31	29	32	0	33	34	35	36	37	5	34	38	35	33
251	4	1	15	4	15	6	1	11	7	29	7	7	11	9	9	9	15	0	37	9	15	10	7	9	1	22	34	12	15	12	12	9	29	7	9	9	13	7	0	12	34	35	13	14	15	5	13	35	5
252	5	2	12	2	12	12	3	3	5	1	3	1	2	20	3	13	12	3	14	12	3	14	2	12	6	12	1	10	3	22	26	10	1	26	12	3	27	26	26	28	6	27	30	31	22	32	13	2	33
253	10	4	10	7	10	2	10	2	10	4	2	4	5	10	5	5	10	10	5	5	10	5	8	10	4	2	4	14	10	8	2	15	14	8	14	10	14	15	15	8	4	16	5	14	32	19	14	21	33
254	33	3	33	3	33	33	33	33	33	6	11	12	33	33	33	33	33	33	6	33	33	33	3	33	17	33	18	20	33	20	33	33	22	22	23	33	25	22	33	20	26	25	33	16	23	27	28	12	29
255	20	0	20	1	2	20	25	3	5	0	3	0	7	20	8	9	10	20	3	11	13	15	19	25	0	21	19	32	25	35	20	32	19	35	31	25	37	37	32	38	0	39	40	39	38	1	9	35	38
256	32	6	32	6	32	32	32	6	32	2	6	5	6	32	2	32	32	32	2	2	5	2	6	32	0	32	2	8	32	8	8	10	37	8	10	32	11	14	21	22	24	11	10	24	26	21	11	21	1
257	11	12	11	13	11	11	11	16	11	11	17	17	18	11	11	11	11	11	18	16	17	16	20	11	12	23	20	25	11	27	28	25	11	35	28	11	36	36	14	27	12	22	22	28	11	37	38	21	11
258	25	2	25	2	3	4	12	2	25	12	2	2	2	25	2	13	25	25	2	2	2	2	2	2	12	2	2	17	25	17	2	23	36	17	2	17	24	23	17	17	29	17	2	12	30	29	24	29	21
259	17	0	17	1	2	17	17	3	3	0	4	6	8	6	9	9	17	3	10	11	13	14	15	16	0	18	19	20	9	22	26	20	15	27	18	9	15	27	32	33	19	34	35	13	22	1	24	1	22
260	42	9	7	9	12	28	29	52	42	52	40	51	51	6	53	54	55	6	17	29	53	20	10	56	54	56	42	42	57	51	20	58	54	9	17	18	59	42	57	32	9	2	7	17	60	58	60	42	61
261	38	59	38	38	38	11	38	38	38	59	38	38	16	38	38	38	38	38	16	38	38	38	38	38	59	38	38	38	38	38	38	38	59	38	32	38	6	38	38	10	46	49	44	6	10	38	38	38	38
262	0	18	1	3	4	18	5	8	11	18	13	17	17	19	21	18	23	19	21	16	24	25	26	27	18	28	29	30	4	31	33	34	26	35	21	36	18	37	39	31	3	33	18	35	8	40	41	42	43
263	45	0	45	0	1	61	62	61	45	11	11	45	11	45	13	17	17	17	61	61	17	61	16	17	19	17	45	45	23	23	18	17	19	0	61	61	11	45	17	25	0	61	3	3	18	8	16	19	11
264	2	11	2	11	2	1	11	6	9	21	22	2	32	2	2	13	33	2	32	22	34	22	18	2	21	35	9	2	2	23	36	37	21	11	32	2	38	38	39	36	11	25	40	41	42	2	13	9	16
265	17	13	7	13	20	20	13	26	7	13	13	7	1	7	6	30	30	30	6	30	30	30	13	18	13	18	38	30	7	30	13	30	13	13	23	30	34	37	34	7	13	18	34	7	7	25	36	36	37
266	5	12	14	34	14	34	34	34	15	34	17	20	34	24	34	34	24	24	34	14	6	26	32	5	34	34	15	5	5	34	34	38	34	34	34	34	39	39	40	41	39	40	42	42	43	39	25	39	39
267	7	39	5	12	13	19	22	28	39	29	29	39	17	24	20	30	31	33	35	31	20	30	28	6	14	26	39	15	32	36	37	15	14	38	46	47	48	49	50	32	51	52	48	48	52	53	38	25	54
268	33	7	48	30	48	5	48	48	12	48	48	13	48	33	48	17	17	19	48	48	20	22	48	28	7	48	29	15	31	31	48	15	30	48	48	48	14	14	19	35	30	17	36	47	47	14	36	36	38
269	3	52	3	52	5	8	15	5	3	5	5	5	5	3	5	5	3	3	8	8	3	8	5	8	5	3	5	7	5	7	8	15	5	8	7	8	5	5	3	3	52	10	8	7	7	11	8	5	5
270	2	2	4	2	6	9	6	13	14	16	17	14	16	18	19	20	21	22	18	21	23	24	25	26	27	28	23	3	29	29	25	28	27	30	18	22	31	14	32	33	34	21	10	18	19	20	19	11	35
271	14	49	0	4	60	0	4	1	2	16	4	5	16	6	2	8	9	2	17	66	9	8	20	4	4	24	20	0	2	46	0	6	4	4	17	2	8	22	46	1	13	23	49	10	0	26	0	20	26
272	35	35	28	35	35	40	35	40	35	35	41	35	35	40	35	5	5	35	17	28	28	16	8	35	35	35	35	24	35	24	43	43	35	35	17	35	6	35	35	24	35	40	0	5	1	35	1	43	35
273	13	17	2	17	28	2	20	3	4	7	17	17	7	28	17	9	12	9	14	15	19	15	17	19	17	19	21	17	17	12	2	19	17	17	14	17	14	17	19	22	26	29	17	30	2	17	14	31	32
274	9	24	13	39	40	41	2	41	9	7	3	13	13	41	4	20	20	42	43	41	41	41	44	42	45	13	9	13	13	20	2	9	45	21	43	13	46	9	13	4	46	41	24	20	22	29	22	9	13
275	13	20	1	20	20	1	20	11	13	20	20	3	6	11	6	7	14	7	43	14	14	14	7	7	20	17	7	19	7	25	20	25	6	19	43	21	19	25	27	17	25	11	20	4	1	7	1	25	28
276	7	0	24	30	32	33	34	33	7	13	36	13	13	33	34	37	37	38	39	24	24	24	40	41	42	44	45	1	46	37	24	46	42	1	39	46	1	45	41	19	47	33	11	32	1	48	49	50	48
277	53	53	0	53	24	0	53	4	37	37	37	37	37	24	37	7	9	9	7	16	21	22	21	9	53	0	21	21	37	23	25	25	37	23	7	25	23	53	9	16	21	19	53	22	0	21	7	25	37
278	3	3	1	3	1	2	2	0	0	0	1	0	0	2	0	4	0	0	7	2	2	2	4	0	4	5	0	1	0	5	2	2	4	3	7	0	1	5	5	1	0	2	2	2	8	8	10	5	8
279	6	6	9	6	11	9	11	11	6	13	16	6	6	1	6	17	17	6	16	17	1	17	18	11	4	6	6	19	6	19	9	6	4	18	16	6	3	6	3	20	6	21	6	19	9	6	9	20	6
280	0	2	11	5	10	15	31	32	0	32	33	34	35	6	36	37	38	39	40	10	41	36	42	43	2	44	45	36	46	34	36	47	2	46	44	48	44	49	48	47	5	48	21	50	45	51	18	46	9
281	47	46	47	46	24	51	47	51	47	51	44	47	51	47	47	47	47	47	51	6	47	10	5	47	46	15	25	47	27	27	36	28	13	29	27	47	27	29	28	30	38	28	40	27	49	56	21	18	46
282	28	56	40	56	25	27	40	56	28	1	27	28	40	28	28	28	28	28	27	40	28	40	27	28	56	56	25	28	2	3	2	4	13	2	5	4	3	2	6	4	2	7	8	9	56	10	30	9	4
283	2	2	8	2	25	10	4	8	2	10	2	4	10	2	4	4	25	25	10	8	8	8	10	2	2	10	1	4	12	12	16	4	12	13	16	18	12	24	18	26	29	18	31	12	26	32	5	13	30
284	4	12	32	12	1	14	17	32	4	19	17	20	20	4	4	21	21	21	17	32	21	32	17	21	12	20	1	2	8	22	8	23	27	2	22	23	27	20	23	8	2	23	27	24	32	28	31	24	2
285	1	28	8	28	0	8	0	1	1	17	8	0	0	1	23	0	23	1	3	8	23	8	6	23	28	28	7	0	9	9	10	11	14	10	9	15	9	7	16	19	10	25	25	15	19	29	17	15	11
286	9	29	25	29	9	4	25	12	9	30	9	29	29	9	9	9	9	9	30	25	25	25	29	9	29	29	9	25	3	6	3	3	14	3	18	6	20	3	6	25	3	21	22	20	18	24	30	20	18
287	3	3	5	3	7	24	24	22	3	24	4	3	24	9	8	8	12	13	7	24	15	24	24	16	3	24	19	8	23	23	28	32	23	14	28	8	23	33	32	34	35	36	37	23	19	38	21	14	3
288	38	23	42	23	42	42	42	38	38	2	42	38	38	38	8	38	42	38	42	42	42	42	5	38	23	19	38	38	7	9	7	10	11	7	9	42	11	38	12	42	7	42	37	13	15	20	28	13	19
289	0	7	20	7	20	20	20	1	0	20	20	20	2	16	20	20	16	18	20	20	20	20	20	5	7	20	24	30	32	32	33	33	10	35	32	20	32	35	33	30	12	33	37	32	24	15	11	7	15
290	15	4	6	9	13	14	17	17	13	0	1	23	4	15	2	27	2	27	18	28	29	31	34	13	4	36	9	13	38	39	40	41	1	40	42	43	4	9	44	38	7	30	37	45	30	24	30	11	46
291	13	4	52	6	21	21	21	46	14	14	4	14	17	14	17	4	52	13	18	2	21	17	14	17	4	17	15	17	23	17	17	17	4	23	18	17	27	27	13	31	27	17	37	17	17	15	17	24	46
292	1	3	21	3	5	6	8	9	5	9	10	10	3	10	5	11	21	11	19	8	2	8	9	8	20	2	46	2	4	2	8	10	20	10	23	2	3	5	11	2	3	25	37	6	25	5	2	10	46
293	0	7	46	17	27	46	27	46	30	7	7	7	31	7	32	46	30	46	31	27	33	27	32	27	7	9	34	34	17	35	46	34	17	34	31	20	36	36	30	38	3	9	37	31	9	25	39	40	41
294	16	4	7	4	5	5	6	6	16	10	11	12	7	13	11	12	13	13	10	15	5	18	6	19	21	16	22	5	7	7	19	26	21	11	10	7	16	16	13	27	4	19	37	10	7	16	7	13	12
295	9	0	9	1	8	17	8	8	9	24	0	0	0	0	9	0	9	9	29	8	15	8	6	8	0	5	0	5	1	15	17	9	1	0	15	15	26	1	9	5	4	30	37	17	7	1	31	15	1
296	0	13	0	13	14	37	16	19	14	19	20	21	23	25	23	28	25	28	23	29	25	35	19	6	36	14	38	14	20	23	29	6	36	39	23	23	39	38	28	35	13	14	37	16	25	14	23	6	19
297	14	2	37	3	5	10	5	3	11	2	2	2	2	2	11	2	11	2	5	5	10	5	3	5	2	12	2	12	14	12	10	2	3	2	5	12	2	11	12	18	13	22	24	22	26	27	5	12	3
298	2	1	2	1	6	6	7	7	2	9	16	20	23	25	16	28	25	29	34	9	6	9	28	35	36	23	38	6	16	23	9	14	36	39	40	23	41	16	29	14	1	38	41	38	25	28	23	25	28
299	1	0	6	4	10	12	10	10	1	0	0	0	0	1	1	0	6	1	10	10	7	10	4	10	0	7	0	7	1	6	12	1	4	1	10	7	0	1	1	7	13	13	17	13	7	4	10	1	4
300	3	8	19	3	9	19	11	15	16	18	20	16	21	1	22	23	22	24	25	23	26	22	21	27	28	29	30	31	32	32	19	33	28	16	31	1	34	35	36	32	37	38	33	17	39	37	40	41	42
301	12	33	53	33	30	2	53	31	5	31	53	6	31	8	31	53	9	8	53	53	5	53	33	53	33	33	30	12	11	14	15	21	33	21	23	21	33	21	21	1	37	11	25	23	25	21	25	17	21
302	21	0	10	11	30	10	10	21	21	10	2	21	11	21	11	21	21	21	28	10	10	5	11	10	8	11	30	11	9	9	10	12	8	13	28	14	14	16	26	12	13	1	12	9	12	31	31	14	17
303	12	12	0	12	30	40	41	12	12	42	12	12	42	12	12	12	12	12	30	2	21	12	12	12	12	12	5	12	43	44	44	45	42	45	30	12	12	45	45	8	45	8	16	46	47	45	47	47	16
304	45	4	45	45	45	8	45	0	45	0	7	45	0	45	45	45	13	45	7	13	45	2	14	45	17	18	45	45	45	45	8	5	17	19	19	45	20	22	23	5	24	25	5	24	5	26	26	27	19
305	12	5	5	5	4	5	16	5	21	5	5	5	5	0	5	38	12	39	5	5	7	5	5	5	38	5	13	5	5	14	24	8	38	8	5	8	5	8	8	17	18	17	25	40	41	18	41	25	25
306	8	6	9	8	8	4	8	8	8	10	11	8	10	8	8	8	8	8	0	12	8	15	16	8	8	8	8	8	8	8	8	13	10	14	19	21	21	22	23	13	22	24	13	21	13	22	18	13	14
307	2	13	13	13	6	13	4	7	13	21	13	13	13	9	13	11	25	26	13	13	0	13	13	13	12	15	16	13	13	31	13	33	12	33	21	10	41	33	10	45	33	45	24	46	47	33	47	18	18
308	33	1	2	33	36	3	3	33	33	13	4	33	5	33	6	33	33	33	7	8	6	0	9	11	33	33	33	33	33	11	14	15	9	12	4	33	6	16	15	11	21	12	12	21	22	23	23	22	25
309	15	15	15	1	15	15	15	2	15	2	15	15	2	15	15	15	3	15	15	15	15	15	15	15	8	15	13	15	15	15	15	24	8	24	15	15	15	24	9	9	24	3	15	27	15	24	36	15	24
310	7	11	12	11	1	16	17	16	18	1	19	20	1	2	21	23	7	28	30	31	32	33	34	35	24	23	34	2	17	13	37	38	24	24	30	39	23	40	18	38	41	37	42	21	27	43	27	36	44
311	2	9	38	10	23	2	42	11	14	43	6	14	43	1	1	25	26	1	25	31	38	38	42	38	9	29	42	1	8	1	29	33	9	33	25	29	30	29	2	34	10	30	42	23	34	21	25	33	30
312	1	12	13	12	21	4	15	30	1	21	15	1	21	6	11	11	6	17	11	15	6	15	18	6	20	24	18	6	15	26	27	28	20	32	11	26	36	32	17	28	12	37	42	11	11	23	39	40	41
313	51	8	42	13	12	12	42	42	17	23	12	12	23	1	1	6	4	4	1	29	35	28	35	38	35	23	35	24	42	24	38	27	35	35	1	27	23	13	4	36	43	38	37	53	54	55	28	27	43
314	55	55	55	0	2	7	37	8	55	55	24	10	55	55	18	55	24	24	19	37	24	37	37	37	18	55	37	21	37	24	21	27	18	21	19	22	22	21	22	25	0	37	26	26	26	29	29	31	55
315	22	29	20	21	20	27	20	20	21	29	2	21	29	21	39	21	27	21	19	20	4	20	5	20	21	29	7	9	20	9	10	11	21	12	19	11	29	13	10	9	21	0	20	14	15	17	23	12	17
316	17	17	22	11	24	24	36	37	17	17	22	17	17	9	17	37	9	9	22	2	9	4	37	5	5	17	18	9	20	39	37	40	5	5	22	42	17	42	39	43	11	24	18	4	43	0	22	40	14
317	9	0	9	18	9	0	3	9	9	0	0	9	9	9	0	0	21	23	21	21	26	21	0	26	26	26	27	9	21	23	27	27	26	26	21	27	26	27	23	23	18	29	30	25	25	31	21	26	30
318	1	31	5	31	6	6	12	3	8	3	5	10	11	9	9	10	9	8	5	11	1	11	3	12	10	11	10	1	11	8	3	10	3	10	5	8	3	10	1	13	31	6	12	3	5	14	5	10	15
319	1	12	12	12	12	14	18	18	1	12	14	1	1	1	14	14	18	1	27	18	28	18	12	29	28	28	12	1	18	29	18	1	28	28	27	29	28	29	30	18	29	18	13	28	32	33	34	28	13
320	2	4	5	7	8	5	9	10	2	11	28	16	11	17	33	16	17	20	33	21	22	23	24	25	26	42	43	44	45	17	44	46	47	48	45	47	49	47	1	50	51	52	53	54	20	32	49	34	16
321	35	32	3	32	13	4	13	16	35	11	2	5	11	7	7	9	14	7	9	13	7	13	32	13	32	14	14	31	14	35	13	35	32	13	17	35	32	35	35	17	5	13	13	18	7	21	49	23	25
322	0	1	30	3	42	30	42	42	0	42	21	35	42	14	21	5	2	2	30	30	2	30	4	42	11	12	22	0	24	28	42	31	11	42	30	33	1	36	38	28	5	24	21	39	22	40	12	40	35
323	29	1	51	51	29	51	51	51	29	51	3	29	29	29	40	51	29	29	51	51	29	51	35	51	51	29	9	29	51	13	51	29	1	51	22	29	1	29	29	11	40	51	51	9	40	15	15	17	19
324	0	1	32	15	6	32	7	6	0	32	7	1	3	8	1	1	10	8	32	32	16	32	1	32	15	21	7	10	32	1	6	13	24	24	32	25	28	28	28	21	1	10	24	24	28	9	11	9	1
325	27	18	39	18	27	39	39	39	27	39	39	27	39	27	9	18	27	27	39	39	9	39	0	39	33	27	27	27	39	9	39	27	33	39	39	39	3	27	27	3	6	39	39	39	9	10	0	15	16
326	2	10	23	23	4	11	11	4	2	23	11	10	23	5	10	10	12	5	23	23	11	23	10	23	10	14	18	11	11	10	4	19	10	23	10	23	20	20	21	3	10	11	23	23	3	22	19	22	14
327	16	7	8	7	8	22	22	8	16	8	16	8	22	16	2	7	2	8	22	22	22	22	12	22	27	8	8	8	22	18	8	16	4	4	34	22	36	16	16	36	10	21	22	22	2	37	12	19	8
328	37	37	39	37	13	1	1	17	37	20	1	23	37	13	37	17	39	7	1	1	1	1	23	1	37	25	26	27	39	1	18	27	37	1	1	39	37	37	27	4	17	18	1	1	39	2	2	2	12
329	14	0	14	21	14	21	21	14	14	14	2	14	5	14	2	0	6	14	5	21	2	21	8	21	11	14	14	14	14	2	21	2	11	21	2	21	0	2	14	21	0	6	21	21	13	15	16	22	8
330	17	26	19	20	28	29	30	31	32	33	34	29	17	17	35	31	17	36	25	37	38	39	20	40	39	41	42	31	43	44	45	46	34	11	47	48	43	48	49	50	46	45	40	0	44	6	13	41	33
331	51	63	63	63	63	3	9	19	51	63	63	46	63	51	63	31	51	51	19	40	63	24	63	20	39	51	51	31	40	44	20	28	63	39	63	31	34	46	51	43	36	20	37	63	44	46	37	51	28
332	44	2	11	20	11	20	20	11	44	20	44	44	44	44	31	3	11	44	3	11	24	4	24	9	9	10	8	8	8	44	12	15	44	9	12	8	9	9	44	8	15	16	16	12	18	21	16	22	18
333	1	15	30	30	30	2	9	30	1	15	38	39	40	41	30	39	41	31	40	41	41	41	38	3	4	31	10	39	42	43	3	45	46	5	40	47	46	5	48	49	50	51	52	38	43	5	21	45	5
334	13	45	13	45	13	22	22	13	13	45	13	13	13	13	13	13	13	13	22	22	22	22	13	0	0	13	13	13	22	1	2	10	13	0	22	2	0	10	13	2	10	2	22	22	43	14	22	19	20
335	26	4	8	4	9	12	0	16	26	4	17	10	18	23	24	24	30	31	1	30	23	17	37	38	39	40	41	42	38	44	38	46	4	26	1	24	47	26	46	48	49	38	47	47	44	26	42	46	39
336	33	33	33	33	38	25	38	33	33	33	33	33	33	46	33	33	10	46	25	25	25	25	33	6	6	25	6	33	7	8	38	11	33	6	7	7	6	33	12	38	11	13	38	7	44	33	7	15	15
337	17	0	1	2	8	17	17	3	24	5	24	11	26	11	30	30	17	17	5	24	17	24	31	32	34	17	25	35	17	36	32	37	24	39	30	35	24	17	17	39	12	32	24	24	36	40	31	37	17
338	16	37	21	37	42	42	1	21	16	37	16	2	16	3	16	16	21	16	42	42	42	42	16	32	3	16	21	16	42	4	5	7	16	5	36	21	16	7	16	5	7	9	42	16	36	7	16	10	11
339	15	28	28	28	4	32	32	28	15	28	1	15	2	15	28	28	15	15	32	32	15	32	28	8	15	3	15	18	32	23	8	40	28	15	28	28	28	41	40	43	44	8	28	28	23	7	28	40	44
340	0	6	13	14	13	16	17	21	22	24	17	1	32	22	2	27	30	31	33	34	35	36	37	30	38	2	3	36	18	22	36	18	38	39	42	47	48	0	31	3	14	36	36	41	42	47	43	49	21
341	19	6	19	6	19	5	19	19	1	6	12	13	19	19	19	1	19	19	59	19	16	34	1	19	6	19	2	19	19	19	37	60	18	61	19	13	6	1	19	3	6	37	14	19	19	13	48	60	34
342	4	0	60	15	60	60	60	5	4	17	17	12	13	4	4	4	4	4	17	60	60	20	13	4	22	23	4	4	4	2	4	25	22	15	17	26	27	4	4	25	28	5	29	27	17	30	27	31	31
343	16	1	10	1	19	37	38	16	16	1	39	16	12	16	16	16	40	16	12	40	41	38	12	16	1	12	20	16	16	16	16	2	1	1	12	16	1	16	16	22	1	41	22	12	12	16	5	2	16
344	4	15	7	10	7	7	7	17	18	19	19	24	17	30	31	33	4	34	31	7	7	7	17	35	36	30	33	7	37	38	39	37	40	43	31	44	45	46	47	34	10	39	40	45	31	1	45	5	22
345	8	41	8	41	42	48	49	8	24	41	24	50	24	8	8	41	8	8	24	8	8	8	24	8	41	8	4	8	8	24	8	36	41	41	24	50	41	50	8	36	41	8	8	10	24	50	1	8	8
346	3	0	7	9	36	36	3	11	50	12	12	13	36	16	17	18	21	18	12	23	25	26	9	18	27	28	27	4	18	41	18	29	31	32	31	33	34	35	33	38	40	42	34	31	31	10	31	29	1
347	0	6	0	6	0	0	0	0	29	6	7	0	0	29	0	6	0	0	8	0	0	0	6	0	6	0	0	0	0	4	0	11	13	6	14	0	6	6	16	11	6	17	21	23	14	13	10	24	6
348	12	15	18	19	20	22	27	30	6	32	32	6	7	6	33	34	35	34	32	8	37	40	41	34	44	45	46	47	34	41	34	4	44	48	32	6	49	50	49	16	19	49	49	48	32	41	48	4	13
349	15	0	0	0	15	49	15	41	3	0	0	0	0	9	0	0	15	9	0	0	0	0	0	8	0	0	0	15	12	18	0	20	0	0	0	15	22	15	26	20	15	19	27	22	0	30	35	40	40
350	5	13	16	28	29	16	31	0	13	3	32	33	34	1	36	38	39	36	9	41	42	46	47	0	8	49	38	38	29	34	47	46	47	13	18	49	47	42	49	50	51	46	18	18	52	36	32	29	30
351	25	40	2	40	5	45	40	18	25	31	25	40	40	42	25	40	52	25	1	9	41	53	41	52	40	54	40	25	9	55	41	56	41	40	57	58	41	47	52	49	50	59	60	61	52	42	59	29	56
352	26	0	26	2	26	52	52	52	26	1	54	26	11	26	26	15	18	18	19	19	18	19	41	21	23	15	24	26	19	21	27	28	31	32	19	19	21	26	33	21	11	34	33	52	33	18	57	21	29
353	33	5	33	5	4	19	33	33	33	9	33	5	13	14	17	33	33	33	20	22	33	25	19	25	5	25	5	33	22	19	33	33	5	25	15	23	15	23	24	15	11	22	28	28	24	23	20	15	23
354	6	3	6	7	6	20	24	6	6	20	6	6	20	6	6	20	6	6	4	4	24	4	20	4	3	20	8	6	4	4	20	24	9	4	4	24	4	6	12	4	9	12	4	4	12	6	11	11	11
355	15	24	4	15	4	4	1	1	15	1	4	24	4	24	15	4	4	1	5	7	10	19	19	22	22	19	24	4	4	3	22	8	15	23	25	3	26	23	7	27	26	9	28	29	28	23	5	26	27
356	12	6	28	12	5	5	5	12	12	28	5	12	28	11	12	5	11	11	16	16	17	16	5	5	6	5	18	5	16	16	5	5	12	16	16	16	5	12	16	16	24	16	8	8	15	15	20	20	20
357	15	1	16	1	16	16	16	0	1	16	16	1	16	15	2	16	16	15	4	10	16	11	11	11	1	4	1	16	10	14	16	16	1	17	18	19	18	17	22	23	14	24	18	19	22	8	4	23	14
358	6	13	6	20	6	4	22	6	6	0	4	6	4	6	6	4	6	6	2	2	6	2	4	2	13	28	28	6	2	28	4	6	16	28	2	22	4	28	30	22	28	30	2	2	30	28	31	31	28
359	19	19	2	19	2	2	2	2	19	2	2	19	2	30	2	2	2	30	0	3	2	7	7	7	19	0	19	2	9	9	2	2	2	9	6	6	9	9	3	6	10	12	13	14	13	9	0	9	15
360	8	11	18	23	24	25	26	27	28	29	31	32	29	28	33	34	35	28	36	34	37	38	39	40	41	42	39	35	22	24	43	44	41	43	36	42	29	33	37	3	11	10	40	45	8	24	46	43	44
361	55	38	55	38	55	55	55	55	5	9	23	23	9	25	55	32	35	60	61	55	55	62	38	55	31	36	38	39	5	62	62	63	31	62	41	63	36	63	55	62	38	34	63	32	3	62	41	62	10
362	0	20	39	63	1	12	13	14	63	14	20	20	14	39	63	9	39	39	16	9	17	21	20	63	20	20	20	23	63	5	24	27	20	29	16	30	29	31	30	35	31	30	36	24	23	3	36	32	27
363	23	0	27	8	27	27	27	27	23	14	1	23	23	23	23	23	27	27	16	27	27	27	2	27	8	27	4	6	23	27	27	7	6	27	16	7	27	7	27	27	7	9	7	6	12	7	27	7	13
364	7	7	7	7	7	0	7	10	7	10	7	7	1	7	14	7	7	7	16	14	7	6	7	7	7	7	7	18	7	18	7	22	25	22	16	26	26	28	26	22	29	26	9	30	25	31	9	32	25
365	18	22	18	22	18	22	18	18	18	18	22	18	22	18	18	18	18	18	16	18	18	18	22	18	22	18	18	0	18	1	1	10	0	12	12	10	0	0	10	13	0	10	0	1	18	13	12	13	10
366	10	0	10	0	2	10	10	3	0	7	10	0	10	0	10	0	10	10	10	10	10	10	8	10	0	10	9	11	10	11	10	15	16	10	10	17	23	15	24	17	25	26	27	16	28	11	26	23	29
367	5	15	12	15	11	2	14	12	5	14	3	15	7	11	18	15	19	20	21	22	36	37	3	8	15	0	18	9	5	8	38	39	15	40	41	39	40	42	39	36	42	39	9	38	0	28	2	40	0
368	39	9	39	9	39	39	39	39	39	9	39	39	39	39	39	4	39	39	39	39	39	39	4	39	9	39	39	6	39	6	39	5	9	5	5	12	12	12	14	5	12	17	20	17	21	6	17	5	22
369	6	4	6	4	6	5	6	6	6	8	5	6	5	6	6	10	6	6	10	6	6	6	11	6	4	6	11	13	6	15	15	16	13	18	19	16	5	13	16	23	13	16	13	15	19	21	18	25	19
370	0	21	1	0	3	3	7	9	13	9	15	8	9	12	9	0	14	17	15	20	29	31	0	32	21	33	33	34	34	35	36	34	37	37	38	13	37	39	12	40	41	42	32	43	20	44	38	45	46
371	44	44	3	44	1	2	1	1	13	1	44	44	1	12	1	1	35	3	2	1	3	5	15	1	44	35	13	16	44	17	3	22	44	3	2	17	16	17	23	34	17	1	24	2	2	20	2	35	16
372	17	20	1	17	0	0	4	6	17	7	7	6	8	8	12	14	12	8	14	18	1	18	14	15	6	6	17	0	12	30	8	15	20	15	14	31	6	32	0	7	23	33	20	14	7	24	14	30	16
373	10	24	0	24	11	19	11	11	30	21	24	19	19	10	19	19	11	19	11	11	19	11	24	27	24	30	28	29	19	35	29	19	24	29	35	35	19	29	8	15	29	27	8	11	32	39	35	40	40
374	35	39	35	39	3	3	4	6	35	6	35	6	6	35	6	6	10	10	12	13	11	17	12	10	39	4	10	10	6	18	10	10	39	17	26	28	6	28	3	26	28	3	17	15	12	27	26	18	27
375	27	1	27	2	5	9	5	2	27	16	27	1	27	27	27	27	5	27	9	5	5	5	9	27	20	20	22	27	2	23	3	27	2	2	9	23	1	23	24	27	2	25	24	9	9	29	9	30	38
376	23	23	5	23	0	0	7	7	23	29	8	23	11	23	23	0	12	12	0	13	14	16	0	12	14	14	23	12	23	17	12	23	23	29	0	19	23	1	19	16	1	19	22	0	0	28	13	17	28
377	20	21	28	24	25	26	25	25	17	28	0	26	28	8	28	11	25	11	27	25	28	25	30	11	30	17	31	11	28	39	11	11	39	28	29	39	26	11	40	29	11	1	28	22	41	42	29	43	44
378	39	42	45	42	3	3	4	5	39	5	39	5	42	39	5	5	6	6	3	7	45	8	3	6	42	7	39	6	5	9	45	6	10	10	5	12	5	12	45	8	10	25	45	3	3	1	7	9	1
379	6	1	19	1	26	27	26	26	9	28	3	1	3	6	1	29	30	31	32	26	27	26	33	6	1	9	33	33	1	34	27	35	1	35	32	33	1	34	27	36	34	27	3	37	38	40	37	41	43
380	27	2	27	5	8	10	11	12	15	12	8	16	2	50	17	50	17	10	18	19	20	21	22	11	6	23	22	17	24	10	25	24	8	25	28	29	30	16	31	20	15	35	35	30	18	9	28	36	39
381	24	34	24	2	37	40	21	40	15	30	41	34	46	24	55	49	24	24	46	21	24	56	2	21	34	24	2	17	11	24	21	57	2	11	46	46	11	11	57	55	58	59	60	61	37	11	59	37	56
382	11	0	11	0	37	3	34	4	11	4	56	11	34	11	34	34	7	11	8	18	12	13	0	13	14	15	11	11	16	11	16	16	11	17	17	20	17	23	16	20	11	36	26	17	31	33	17	38	40
383	16	1	16	6	19	19	19	36	16	36	3	16	24	16	16	25	16	16	37	19	16	7	8	27	1	27	8	27	15	15	28	29	0	28	28	15	28	29	30	30	20	32	32	32	30	29	28	16	0
384	15	10	37	10	6	12	17	7	22	37	37	6	37	6	23	37	24	15	33	33	42	43	44	7	1	37	45	33	46	47	33	48	21	37	37	37	44	10	46	43	22	20	33	37	6	49	37	50	1
385	6	4	6	9	11	11	11	12	6	14	11	16	16	17	17	17	17	17	11	11	8	15	4	11	4	6	16	11	6	6	11	17	16	11	11	11	16	24	17	27	16	11	11	6	20	15	22	20	20
386	2	4	7	4	9	21	25	15	12	6	26	9	7	9	12	15	26	2	29	33	26	35	36	37	38	39	36	40	36	41	42	25	36	43	44	45	43	15	40	45	24	42	46	47	48	49	44	22	50
387	15	3	36	4	5	5	35	13	15	13	53	14	3	7	7	16	16	16	9	5	35	2	17	35	3	18	19	19	20	7	35	2	21	17	18	20	17	23	2	20	21	35	20	13	14	23	13	14	4
388	2	3	32	23	1	6	2	2	2	3	3	2	8	2	7	2	2	2	8	32	2	15	3	32	29	5	3	32	32	31	32	37	3	8	8	18	8	37	17	38	23	32	8	8	1	20	8	18	29
389	3	4	10	4	13	32	15	6	23	24	27	3	13	3	27	27	27	27	24	30	1	34	35	36	35	27	39	40	39	34	41	40	42	42	43	13	42	42	39	34	23	41	38	24	44	36	45	44	1
390	5	35	5	35	5	31	31	5	3	6	3	7	5	8	5	5	8	8	5	8	8	9	10	3	11	3	12	8	39	3	10	9	16	19	5	5	25	7	26	29	23	16	16	29	5	12	25	10	3
391	40	3	40	3	2	4	22	28	48	38	6	48	49	40	48	48	40	40	50	6	40	51	6	52	3	53	3	52	51	54	6	9	48	53	54	52	53	53	52	54	53	6	6	16	23	48	12	29	25
392	26	24	54	24	54	54	51	54	2	54	4	13	54	26	14	15	26	26	54	54	26	17	15	26	24	20	21	26	27	28	54	27	30	32	34	27	37	28	28	38	39	34	34	38	38	2	37	26	20
393	28	29	29	29	0	5	17	29	29	6	29	28	29	28	29	29	29	28	17	17	29	4	29	4	29	28	29	4	17	7	29	7	29	32	17	7	29	8	11	11	8	13	14	7	21	29	29	11	29
394	19	4	4	4	4	4	4	4	4	4	4	4	4	19	4	4	19	19	7	4	19	0	0	1	0	4	1	5	5	6	1	5	4	4	7	1	4	0	5	6	0	4	4	9	6	1	13	5	0
395	6	6	6	0	3	11	15	6	6	16	6	6	24	6	6	6	6	6	6	6	6	19	25	6	26	25	6	6	19	27	6	27	25	6	6	6	25	27	27	28	29	30	31	28	32	32	25	29	13
396	27	5	27	19	27	19	27	27	27	19	0	27	27	27	27	27	27	27	19	27	27	3	3	27	3	27	27	27	7	10	7	11	19	7	10	27	27	15	16	10	15	7	19	11	10	24	30	16	31
397	3	3	10	3	10	10	10	10	10	10	3	10	10	10	10	10	10	10	10	10	10	0	1	0	1	1	10	0	10	4	10	0	3	1	5	10	5	4	4	6	4	5	5	6	9	9	5	9	31
398	4	11	15	4	16	18	20	22	25	26	27	4	28	29	30	32	33	34	35	36	37	38	4	39	4	4	40	41	38	42	41	43	32	4	35	43	32	44	45	42	46	47	48	41	42	25	49	46	46
399	38	38	42	38	42	42	42	42	38	42	42	42	42	42	42	42	42	42	42	42	42	2	38	2	38	42	42	2	3	6	42	3	38	42	42	3	42	6	6	8	6	42	42	8	9	9	8	9	9
400	7	4	13	18	19	20	21	22	7	23	24	25	26	27	28	29	30	31	32	33	34	30	28	27	23	35	36	34	27	37	39	29	23	38	40	7	43	44	34	45	46	47	48	49	21	36	50	19	25
401	1	36	41	36	4	41	41	41	6	4	6	9	13	63	41	14	63	63	18	41	41	14	28	30	9	35	33	63	41	41	41	27	9	9	18	37	4	27	63	45	37	21	1	52	41	34	41	19	40
402	37	55	20	14	47	23	47	25	37	55	14	37	55	37	13	26	26	26	18	47	31	38	55	47	55	38	38	26	28	30	47	39	37	43	18	46	55	46	26	26	4	25	13	42	47	4	1	21	46
403	6	6	44	6	7	44	44	44	8	8	11	12	44	15	44	16	17	20	18	44	44	16	6	44	8	44	16	23	17	44	44	23	8	16	18	15	44	29	30	31	6	44	44	17	25	29	32	1	33
404	9	28	10	28	28	26	37	42	15	28	28	11	28	48	49	50	48	48	20	50	51	52	28	53	28	54	55	48	28	51	28	28	55	16	20	15	28	55	48	54	55	6	23	28	17	55	16	53	55
405	34	34	34	34	34	32	32	32	34	34	34	34	34	34	34	34	32	34	20	0	32	34	34	32	34	34	34	7	32	34	34	34	34	34	20	34	34	34	34	15	34	32	34	34	34	34	34	34	34
406	18	22	23	24	25	26	23	27	28	29	30	31	33	35	36	37	35	38	39	20	0	40	41	37	42	43	44	36	25	45	46	47	42	48	39	49	50	51	52	35	15	46	53	54	55	56	57	58	59
407	49	37	49	37	49	23	8	37	49	37	37	49	49	14	14	18	22	18	39	22	18	18	37	0	0	18	18	14	49	14	18	49	0	18	39	24	0	24	18	35	24	15	0	7	35	24	39	18	24
408	70	70	70	70	27	39	39	27	70	39	39	70	39	70	39	70	70	4	6	6	8	70	70	6	39	39	9	70	70	39	70	70	39	39	10	70	70	10	12	6	13	6	70	39	10	7	14	15	16
409	0	2	3	5	3	3	25	6	11	11	11	18	3	22	11	24	27	22	4	28	27	8	29	30	24	3	29	9	31	27	32	33	24	31	4	34	35	9	33	12	5	13	36	35	12	34	7	30	9
410	32	29	0	26	39	57	32	13	32	6	25	32	18	58	58	11	22	59	60	58	28	32	8	32	61	3	62	63	64	64	27	27	29	65	60	32	8	27	59	64	5	33	66	11	58	27	4	65	7
411	12	9	43	12	63	67	43	67	12	15	67	12	43	12	63	0	67	69	60	67	67	67	6	67	0	67	12	3	69	10	18	3	15	18	60	43	25	26	67	28	5	67	10	29	67	39	42	44	39
412	46	33	60	14	60	60	60	60	46	60	60	14	60	14	60	14	60	9	17	60	60	60	17	60	17	60	17	60	14	60	60	14	17	60	6	6	17	6	60	60	6	60	60	17	17	6	17	60	6
413	6	6	20	21	22	23	24	25	6	26	27	28	29	30	31	32	33	33	9	34	35	36	37	38	39	40	41	14	42	43	44	45	26	46	9	47	48	49	47	50	51	52	53	54	55	56	57	58	59
414	79	70	79	73	79	79	79	79	79	9	70	70	79	79	79	2	79	79	9	2	79	79	70	79	73	79	70	79	79	79	79	79	70	73	9	79	70	70	79	79	70	79	79	32	2	79	9	79	59
415	8	15	8	7	8	8	8	8	8	16	17	18	16	18	8	8	8	8	19	17	8	8	20	8	16	8	21	8	8	8	8	18	16	21	19	8	22	23	22	24	25	26	16	20	27	23	28	8	59
416	10	33	15	23	7	41	42	43	44	33	33	23	33	10	45	46	47	48	19	45	49	50	46	51	33	52	33	53	54	55	56	53	33	54	19	18	33	57	18	56	57	43	33	52	45	16	44	20	59
417	59	59	59	59	59	59	59	59	59	59	59	59	59	59	59	59	59	59	19	59	59	59	59	59	59	59	59	59	59	59	59	59	59	59	19	59	59	59	59	59	59	59	59	59	59	59	59	59	0
418	4	6	7	11	12	13	17	18	4	20	21	22	23	24	12	25	26	27	19	28	29	30	31	32	33	34	35	24	36	37	38	39	33	40	19	36	41	42	43	44	45	46	47	48	49	50	41	51	29
419	20	20	74	20	24	0	25	25	20	4	4	4	4	5	4	6	6	6	19	25	7	25	20	7	4	74	4	6	13	7	20	6	4	4	19	20	20	20	6	11	20	25	17	19	25	20	19	20	29
420	29	31	29	30	31	31	31	0	29	14	15	16	31	29	5	31	29	29	24	31	29	31	34	29	35	29	36	37	31	7	31	29	35	38	24	31	39	29	29	6	11	40	31	17	31	30	41	42	43
421	3	4	8	10	12	19	20	12	0	0	0	2	14	15	15	5	16	27	24	50	51	52	5	34	51	53	5	16	36	53	7	54	51	51	24	38	54	39	55	34	25	8	6	53	11	17	53	7	40
422	54	5	3	5	67	4	54	67	54	10	0	54	5	2	12	14	14	14	24	14	14	14	19	20	19	27	32	14	54	47	14	50	19	32	24	32	75	50	75	55	5	8	55	24	3	6	24	6	7
423	47	4	47	4	24	9	9	9	47	24	24	47	4	47	9	47	47	47	0	24	47	24	4	9	4	24	4	47	47	10	24	20	4	20	0	47	4	10	9	9	10	9	9	8	47	47	3	3	3
424	1	6	11	1	14	15	16	17	18	17	19	21	22	23	25	27	28	29	30	28	31	27	25	32	16	0	25	33	34	33	34	35	16	36	30	37	37	21	38	39	37	40	41	31	42	43	42	41	44
425	44	44	44	44	44	44	44	44	44	44	44	44	44	44	44	44	44	44	1	44	44	6	44	44	44	44	44	44	44	44	44	44	44	44	1	44	44	44	44	35	44	11	44	44	27	13	44	44	14
426	0	0	0	0	3	4	0	5	0	7	8	0	0	0	0	0	0	0	1	0	0	0	0	0	6	0	0	0	0	0	0	0	6	10	1	0	0	0	0	0	12	5	11	0	0	0	13	0	0
427	2	15	16	23	14	16	3	3	4	3	0	7	8	24	25	26	27	28	29	30	31	32	33	34	26	35	36	37	38	39	40	41	26	40	29	6	10	42	43	44	23	25	38	5	11	45	11	13	46
428	86	86	86	86	86	86	86	86	86	86	86	86	86	86	86	86	86	86	29	86	86	86	86	86	26	86	86	86	86	86	86	86	26	86	29	86	86	86	86	86	86	86	86	86	86	86	86	86	46
429	46	29	2	46	29	3	46	4	5	6	29	46	29	46	29	46	7	8	9	9	9	9	29	9	46	9	46	10	29	9	9	11	46	9	12	12	29	12	9	13	14	15	9	29	16	17	9	18	19
430	25	0	25	0	1	1	2	1	12	25	3	3	4	3	5	5	25	5	6	7	8	32	33	34	0	35	5	5	10	36	33	10	11	3	37	38	39	3	5	35	46	1	32	14	6	33	1	10	15
431	36	31	1	62	63	64	63	2	3	2	12	65	63	66	67	62	66	10	6	2	64	64	31	2	0	1	7	25	34	68	34	69	34	3	6	66	68	37	10	69	65	35	35	14	6	34	32	70	70
432	34	63	11	63	9	9	13	11	34	13	9	34	19	19	34	63	11	34	20	13	9	9	19	13	63	34	34	9	0	0	7	7	21	0	6	34	21	21	0	22	23	11	7	14	6	24	9	19	63
433	10	16	0	18	27	28	27	28	0	27	29	0	29	0	30	29	0	0	27	27	31	32	31	31	29	33	35	36	37	38	36	37	29	39	38	39	36	39	40	32	39	28	32	36	38	10	6	37	29
434	37	37	1	37	2	2	5	7	37	8	2	8	5	5	37	37	14	8	0	15	2	2	8	37	5	8	37	37	16	16	27	18	37	16	0	8	37	16	18	14	21	22	0	0	0	27	2	10	23
435	16	4	16	16	1	2	1	1	16	6	7	16	16	16	9	16	7	16	1	1	12	17	12	12	17	19	7	7	20	28	20	20	16	31	28	16	12	32	31	19	16	2	20	28	28	7	14	12	16
436	3	20	1	4	13	13	18	24	25	24	13	24	6	27	20	20	25	31	9	29	13	18	24	1	18	24	25	20	30	13	35	36	30	37	9	24	20	30	38	35	37	39	40	40	9	3	13	36	41
437	30	30	13	30	0	4	0	10	30	11	12	12	30	12	30	30	13	12	0	4	6	6	14	6	30	15	30	12	19	21	19	19	30	12	21	12	19	25	12	15	12	6	6	21	21	19	3	13	30
438	19	19	0	19	2	2	7	2	12	0	10	11	7	7	19	19	7	17	20	0	2	2	11	2	7	20	19	19	23	23	19	24	19	23	20	19	27	27	23	24	15	2	24	20	20	25	2	23	7
439	11	3	11	5	8	13	8	16	23	16	16	10	8	10	11	12	13	23	8	13	17	21	22	30	22	17	17	17	35	36	35	35	35	37	16	11	30	37	38	21	36	39	21	30	16	11	40	41	41
440	1	35	3	1	5	6	39	15	18	20	24	37	25	23	10	37	26	26	8	27	28	25	10	13	11	29	26	6	31	37	31	32	33	37	34	18	13	44	26	17	1	45	45	15	21	46	8	47	48
441	18	53	39	53	27	27	3	27	18	46	53	53	53	26	46	26	5	26	16	20	5	5	53	23	46	53	11	11	3	11	5	19	33	27	27	25	28	53	30	25	53	27	23	28	46	1	8	1	46
442	22	6	22	6	11	11	0	33	22	6	11	6	6	22	25	33	22	22	25	25	29	6	4	22	6	13	16	20	20	24	20	20	6	16	29	26	6	6	26	34	6	34	23	24	20	28	16	8	6
443	26	16	26	2	16	16	45	16	26	45	16	16	16	26	26	26	26	26	16	16	16	26	16	26	2	16	0	26	26	0	16	26	2	4	4	9	16	9	13	0	9	14	26	4	45	9	17	26	17
444	9	9	5	9	6	7	9	10	9	9	9	9	9	11	12	0	15	18	20	0	23	24	9	25	9	9	27	28	28	29	9	30	9	27	29	31	9	32	31	33	34	33	35	29	12	36	34	37	36
445	32	32	32	32	32	15	4	32	32	5	32	32	32	31	32	31	32	31	32	32	32	32	32	32	44	32	6	31	32	32	32	32	32	32	32	7	32	8	10	7	8	11	7	32	32	8	32	32	32
446	1	1	1	1	0	7	1	3	1	1	4	1	1	1	1	1	5	9	7	20	20	13	1	1	1	15	1	16	16	7	1	1	1	1	7	19	1	1	19	22	1	22	11	11	33	1	34	35	1
447	8	17	8	8	8	8	8	8	8	3	8	8	8	19	8	8	8	8	8	8	8	8	8	8	8	8	8	8	8	8	8	8	8	8	8	8	8	8	4	8	5	9	8	8	8	8	8	8	8
448	14	1	15	1	16	17	18	20	14	20	21	22	23	14	24	25	26	27	28	29	30	31	1	32	33	34	35	36	36	37	38	39	25	40	41	42	43	1	24	44	35	43	5	9	45	46	47	48	25
449	86	86	86	86	86	32	86	86	86	86	86	86	86	86	86	86	86	86	86	86	86	86	86	86	86	86	86	86	86	86	86	86	86	86	86	86	86	86	86	86	86	86	86	86	86	86	86	86	86
450	1	5	6	7	8	4	9	10	11	12	13	14	15	16	17	18	19	16	20	21	19	22	23	24	5	25	26	18	17	11	23	27	23	14	25	28	26	29	30	31	33	34	35	36	37	38	39	40	41
451	11	38	1	6	57	57	24	11	2	38	2	38	2	27	27	2	2	27	36	24	11	24	2	3	38	27	2	3	2	4	3	8	38	3	4	8	4	12	8	4	6	14	11	16	1	17	1	8	12
452	12	12	0	12	17	0	0	23	3	17	25	12	12	8	4	26	12	8	16	0	28	0	30	31	12	32	31	33	33	34	31	35	33	37	39	40	41	42	43	44	42	31	41	14	45	46	47	48	41
453	34	46	2	42	2	5	7	0	34	5	7	5	5	34	0	5	2	2	7	10	10	11	42	13	5	2	23	7	5	25	26	25	26	0	7	10	25	27	11	0	42	28	28	14	7	27	0	10	28
454	27	13	1	13	3	3	3	4	27	13	6	13	13	2	8	6	12	16	17	12	12	12	13	18	13	19	18	18	18	19	18	2	18	18	19	19	13	20	18	1	20	18	21	13	1	22	25	22	22
455	18	22	18	22	9	10	18	18	18	18	18	18	18	18	18	18	18	18	18	18	18	18	22	4	4	18	8	11	28	11	34	28	34	37	37	18	4	8	38	11	8	20	20	37	11	28	37	21	28
456	0	4	5	4	18	9	10	13	14	16	23	4	27	28	30	31	32	33	35	36	39	40	4	22	41	42	43	22	44	30	22	45	31	44	42	46	47	47	22	13	8	48	49	44	5	11	44	46	21
457	22	56	22	51	22	22	22	22	22	22	22	22	22	22	22	22	22	22	22	22	22	22	51	0	0	22	0	2	2	2	6	6	6	2	2	22	0	2	9	9	2	9	9	6	22	2	5	2	2
458	0	0	0	0	15	20	0	0	0	0	0	0	0	0	0	0	0	0	0	0	0	0	0	21	25	26	27	21	27	28	27	0	27	0	29	0	30	30	21	31	32	33	34	27	35	30	27	5	30
459	14	21	21	21	21	21	21	21	21	21	21	21	21	14	21	21	21	21	21	21	21	21	21	1	1	21	1	2	21	2	1	21	2	2	2	21	1	2	3	3	2	3	3	1	40	4	7	2	2
460	21	0	24	25	26	27	28	29	30	31	32	33	34	26	14	25	35	36	37	38	39	41	42	35	32	43	30	27	44	45	42	46	32	0	37	44	25	14	36	47	48	28	49	39	37	14	26	4	34
461	46	3	43	14	10	27	10	43	14	17	17	18	26	19	22	14	22	19	23	10	22	10	26	22	17	24	24	53	54	22	10	55	24	53	37	54	25	56	19	17	14	10	19	55	37	48	49	26	57
462	55	56	7	56	3	3	8	8	56	3	55	55	56	10	7	7	9	7	3	16	55	18	20	16	18	7	18	8	55	29	30	32	18	30	10	32	55	25	30	55	25	33	30	34	10	25	33	32	7
463	0	4	0	25	5	6	5	0	25	11	12	13	25	5	0	25	5	0	15	5	24	5	24	20	12	0	13	8	31	31	5	29	12	29	6	36	11	37	36	38	39	40	36	40	6	41	42	32	31
464	29	37	29	37	1	1	4	4	37	7	29	29	37	18	29	37	19	29	18	21	29	27	1	29	19	29	29	29	29	28	5	30	19	33	33	30	27	34	30	29	34	27	33	33	33	34	1	30	6
465	0	34	8	34	9	13	9	8	34	1	4	34	34	9	7	34	30	17	13	9	22	9	24	25	34	26	31	25	31	24	9	28	34	32	36	38	1	39	40	41	42	9	43	44	36	45	46	28	38
466	28	0	28	39	3	3	10	10	39	8	45	39	4	11	11	39	11	11	3	15	15	16	4	11	34	11	17	11	18	28	19	21	22	21	19	25	16	27	25	16	27	29	19	29	19	31	21	32	35
467	21	21	3	21	0	2	0	0	21	21	0	21	21	0	0	21	18	0	8	2	0	2	21	0	21	0	21	0	18	0	2	4	21	10	2	4	9	10	13	2	4	2	0	8	2	10	17	4	0
468	4	4	0	4	11	11	12	14	4	14	15	4	14	16	19	15	16	20	15	12	23	12	19	26	23	28	23	26	16	32	16	33	23	33	28	34	14	19	26	16	13	12	35	34	28	13	35	10	36
469	33	33	33	33	2	24	2	2	33	24	11	33	24	33	33	33	24	33	11	2	33	2	33	33	33	33	33	2	33	33	2	27	33	30	11	27	24	30	27	26	30	2	11	2	11	30	24	27	33
470	1	3	4	5	7	8	9	10	1	12	13	14	15	16	17	18	19	20	21	22	23	25	28	29	31	32	34	16	35	36	35	37	28	10	41	34	3	17	20	23	34	26	42	18	41	1	43	44	45
471	36	2	4	2	38	45	3	8	36	38	54	3	2	16	9	2	23	16	38	3	23	3	2	16	2	45	11	36	3	12	3	3	2	34	12	13	15	15	12	17	19	3	3	21	54	2	13	15	1
472	36	0	12	4	4	6	4	12	36	4	2	4	7	36	4	8	8	8	7	7	8	7	9	8	14	8	9	20	7	20	7	4	2	12	23	2	0	9	24	23	9	17	7	14	23	19	21	19	19
473	0	1	1	0	1	1	1	1	0	1	3	0	1	20	1	1	6	10	1	1	6	1	15	16	0	26	27	20	1	28	1	1	0	1	1	12	29	29	28	30	29	1	1	20	20	0	12	17	21
474	28	4	7	4	8	13	14	19	8	22	22	8	23	24	7	25	25	25	10	41	25	6	19	25	14	25	8	24	6	15	16	26	4	19	42	7	23	42	7	16	30	43	44	45	22	44	12	26	44
475	24	1	5	11	23	4	4	5	24	11	28	4	23	29	32	1	29	24	23	29	33	29	11	24	4	36	4	24	29	11	29	29	1	5	32	11	4	11	19	33	11	30	1	4	32	44	4	29	12
476	24	0	0	1	0	2	3	0	8	9	0	0	1	8	0	14	14	14	9	14	14	14	0	14	15	14	16	14	14	18	1	0	1	0	18	0	1	0	0	5	19	14	22	22	18	0	25	11	19
477	0	4	6	4	17	17	17	2	2	6	3	21	4	0	24	24	24	24	3	17	24	17	27	2	21	27	2	24	17	6	17	15	4	28	6	29	4	30	31	29	30	15	4	27	3	5	27	0	21
478	24	1	1	14	1	4	4	1	24	1	1	4	22	24	1	23	25	26	22	22	25	22	1	1	4	32	1	25	22	1	22	1	14	1	22	1	2	2	1	31	2	23	30	30	30	2	30	1	33
479	1	0	3	0	6	6	6	7	7	9	10	0	9	1	12	12	12	12	10	3	12	3	13	15	13	7	17	12	3	18	15	20	0	21	10	24	9	24	25	6	17	20	9	13	10	17	21	23	18
480	5	14	16	22	29	30	31	30	0	29	32	33	23	34	35	36	23	37	38	39	40	41	42	31	29	20	7	40	31	43	42	44	45	29	18	18	44	43	43	25	46	47	47	48	49	5	25	50	51
481	43	36	57	36	27	1	2	4	43	23	27	43	0	43	23	27	10	10	2	57	57	57	27	11	0	57	31	57	7	13	57	7	45	7	57	57	14	16	18	11	7	57	11	13	2	7	57	27	23
482	34	34	34	34	12	34	1	34	34	34	20	34	34	34	34	34	34	34	21	34	34	34	24	11	34	34	34	34	26	28	34	30	34	32	34	34	34	28	28	14	16	36	37	38	39	26	14	40	34
483	3	7	3	8	41	10	3	12	28	15	3	3	18	20	23	25	3	3	25	3	3	3	41	3	11	21	51	3	3	24	3	28	27	24	29	3	31	35	42	3	28	1	16	24	25	36	21	3	40
484	6	30	7	30	8	7	10	30	12	30	15	30	30	30	30	30	18	20	15	22	34	48	34	49	24	34	50	52	53	54	55	56	53	57	25	58	24	54	52	31	57	18	58	1	15	6	31	16	40
485	54	5	23	13	23	23	7	8	54	12	23	54	42	44	45	46	23	54	53	46	23	10	23	23	12	45	51	23	20	22	23	22	47	20	47	47	22	48	23	22	48	8	47	22	53	20	22	44	40
486	51	4	51	4	51	22	51	4	4	51	51	51	4	51	4	4	22	51	22	3	22	22	22	4	51	4	5	51	51	7	22	12	5	13	22	7	19	19	12	29	19	12	12	8	22	20	31	7	40
487	9	11	18	14	21	21	23	24	18	25	26	7	27	7	28	7	18	33	27	28	18	7	18	18	3	34	35	36	18	37	18	7	11	7	37	13	7	13	36	37	51	38	39	37	37	18	37	41	41
488	35	5	2	5	18	2	2	35	6	35	35	35	5	35	6	5	9	35	9	9	12	9	14	15	12	6	3	35	35	17	19	19	3	14	11	11	15	3	2	21	3	15	11	24	25	26	27	18	12
489	1	4	40	7	5	13	40	16	1	22	31	37	44	45	45	46	40	47	44	46	5	46	48	46	22	31	49	50	51	51	40	40	4	17	50	50	7	37	45	46	2	16	50	5	44	51	24	50	18
490	50	50	0	50	50	0	8	50	50	1	50	50	50	9	10	13	15	50	13	39	10	41	50	43	50	50	50	52	46	52	53	54	50	52	17	55	55	55	52	56	55	17	2	2	17	50	56	24	41
491	20	22	23	25	26	0	8	27	28	16	29	30	31	52	23	23	32	52	0	11	11	10	13	15	33	34	35	36	52	37	36	37	22	38	23	36	39	38	40	27	42	44	32	39	23	45	13	47	41
492	36	3	14	14	23	23	23	22	36	14	36	14	14	36	20	20	20	20	23	23	23	14	14	20	14	55	36	11	14	11	25	26	14	14	28	29	29	28	20	11	29	25	25	23	27	29	27	28	28
493	43	14	1	2	14	1	1	14	43	3	43	4	5	43	6	6	43	43	3	5	7	8	12	15	16	12	16	43	17	17	18	17	19	21	3	22	24	19	17	26	34	38	40	8	1	41	12	21	29
494	22	22	20	22	22	2	27	2	22	22	22	22	22	22	20	20	20	22	27	1	1	22	22	20	22	22	22	1	22	22	2	22	22	22	27	6	6	22	6	6	22	6	1	7	26	22	22	6	6
495	34	34	0	34	3	34	34	34	34	34	34	34	34	34	34	4	5	34	34	34	5	34	34	34	34	34	34	34	34	34	34	34	4	34	34	34	10	34	11	13	14	16	17	34	7	34	19	20	21
496	8	9	27	0	27	3	18	22	24	26	29	31	32	27	33	33	27	35	36	27	27	37	38	39	40	41	42	43	44	45	46	47	38	4	48	43	22	49	44	45	43	46	33	11	27	7	26	27	32
497	1	43	6	43	0	0	1	1	1	43	43	43	43	3	1	1	8	1	8	18	24	1	43	1	43	29	43	30	1	30	1	1	43	30	3	4	4	30	4	22	31	22	22	3	11	31	11	7	4
498	25	4	4	25	4	4	25	4	4	25	4	25	4	4	4	25	4	4	2	2	4	25	4	4	4	4	4	4	4	0	4	25	25	4	2	18	23	23	26	18	23	2	18	2	23	26	18	23	22
499	13	14	18	13	15	16	13	17	19	18	20	13	21	28	18	18	29	30	18	18	31	13	32	13	33	34	35	36	18	37	38	13	13	4	18	39	39	39	13	40	39	17	41	41	40	13	42	40	13
500	3	39	5	6	5	51	7	51	13	8	51	9	39	13	26	10	3	9	1	11	51	12	10	14	14	26	48	51	15	51	51	16	6	51	1	4	16	19	20	21	23	5	15	1	17	24	17	25	29
501	49	43	61	43	62	7	63	49	16	27	49	8	27	16	43	47	63	3	13	63	49	49	43	47	8	9	27	22	49	49	5	16	43	49	13	49	6	6	49	62	6	5	10	11	49	6	49	49	43
502	18	2	13	2	63	13	7	13	34	13	13	34	13	16	13	13	35	35	3	36	63	24	3	35	37	13	13	22	24	13	7	9	2	13	3	13	9	13	7	9	2	63	7	3	5	13	5	38	13
503	9	9	9	9	7	14	18	27	9	29	9	9	9	9	9	9	22	9	30	9	9	9	9	9	9	9	9	22	9	9	31	32	9	9	30	9	32	32	33	37	32	31	2	37	2	32	37	2	32
504	0	3	4	6	8	8	32	30	32	30	10	11	12	32	13	14	22	15	16	17	18	19	20	21	23	24	25	7	26	27	10	28	29	35	16	36	28	40	26	28	33	18	29	30	14	31	14	13	2
505	64	28	64	28	7	26	28	28	28	28	28	28	28	64	28	28	64	64	0	16	16	16	28	3	28	28	28	7	4	4	16	6	28	28	0	6	8	8	9	10	8	16	10	6	11	8	12	6	8
506	4	29	6	30	31	31	26	32	33	34	35	36	37	6	6	38	6	4	39	6	6	6	40	6	3	41	42	7	43	44	6	45	43	46	39	47	45	47	44	45	9	16	43	48	38	11	0	12	47
507	45	43	45	43	45	45	45	7	45	45	45	45	10	45	45	1	45	45	39	45	45	45	45	45	45	45	1	7	3	45	45	4	5	45	39	4	8	8	4	18	8	3	9	18	16	8	18	9	8
508	1	1	1	1	4	39	1	39	1	39	39	1	1	1	1	6	6	6	10	39	39	39	10	39	6	1	20	13	1	39	20	7	1	1	10	39	7	6	21	39	1	20	1	10	7	1	10	39	6
509	13	8	13	13	13	13	13	13	13	13	13	13	13	4	13	13	13	13	9	13	13	13	11	13	11	12	13	14	13	14	13	15	17	14	9	13	15	14	13	15	18	19	21	22	7	23	24	14	14
510	2	2	6	8	20	34	35	36	37	38	39	40	41	13	42	43	44	45	43	46	47	48	36	49	39	20	37	47	47	40	11	42	38	12	43	50	42	50	51	52	37	11	41	38	6	8	2	18	19
511	15	15	49	15	49	49	1	15	15	15	15	15	3	51	13	15	49	15	43	49	47	49	3	36	15	46	15	47	47	36	36	48	15	15	43	31	15	15	15	3	15	36	42	36	49	15	50	52	48
512	6	7	10	14	10	10	10	1	16	36	17	10	18	48	10	36	10	13	43	10	36	10	20	21	21	10	22	48	10	23	24	24	23	25	43	10	24	24	24	3	26	27	10	28	27	23	28	27	29
513	4	21	4	21	6	14	15	21	24	1	21	16	21	4	17	18	19	4	43	13	31	38	21	20	39	40	16	4	20	31	20	4	1	21	43	22	41	39	4	22	18	3	26	20	42	17	21	22	40
514	53	53	0	53	53	20	53	53	53	20	53	53	53	53	53	20	53	53	43	20	20	20	53	5	53	53	53	53	6	5	8	6	53	8	43	53	6	53	6	8	1	5	53	3	0	53	9	8	53
515	6	2	5	43	5	5	43	43	43	7	43	43	43	6	43	2	5	43	21	5	22	5	2	23	43	21	43	6	24	25	23	26	43	2	21	25	26	43	43	24	43	1	43	1	25	43	21	25	25
516	29	4	29	29	29	23	29	29	29	29	29	29	29	29	29	7	29	29	14	29	29	29	15	23	29	18	29	29	29	29	6	29	15	6	14	29	29	29	29	6	6	7	29	29	29	29	2	29	18
517	13	13	23	13	23	16	16	16	13	17	16	16	16	13	16	16	23	13	14	23	23	23	13	21	21	23	16	16	23	16	21	16	16	21	14	23	16	16	16	15	21	7	16	16	16	13	16	16	16
518	21	21	1	21	3	5	6	8	21	21	12	21	21	21	21	21	17	21	14	22	24	25	21	26	27	28	21	26	26	26	29	26	21	30	14	29	26	21	29	30	15	26	7	26	31	15	32	30	33
519	0	4	26	1	26	26	26	26	3	5	26	6	26	29	8	10	26	11	14	26	26	26	12	13	13	26	16	17	17	18	17	19	18	17	14	20	18	19	19	20	17	22	22	7	7	18	22	17	13
520	17	24	0	19	1	2	4	21	19	21	3	19	5	19	1	21	6	17	14	8	10	11	21	26	5	12	6	16	29	16	30	40	41	42	29	19	40	43	44	12	20	45	46	3	0	20	18	47	21
521	51	20	9	15	35	35	35	4	51	38	53	51	54	51	55	56	55	51	55	55	36	1	8	51	5	51	14	35	55	16	0	51	41	7	55	51	4	51	51	9	19	56	35	8	45	19	8	18	46
522	35	54	35	16	15	20	22	20	15	15	35	15	23	28	35	20	35	20	22	22	35	15	15	20	15	5	15	20	22	20	15	35	41	24	22	15	15	15	20	4	9	35	25	25	26	15	25	28	15
523	18	41	2	15	6	10	6	11	12	13	13	17	41	12	13	11	12	12	13	6	10	21	27	12	29	17	5	30	12	31	32	32	27	13	13	24	33	34	24	33	21	32	27	33	30	4	27	30	9
524	30	3	6	30	2	2	15	15	30	15	2	30	18	30	2	15	2	30	2	11	30	30	15	30	30	2	15	10	6	10	30	10	15	2	2	10	15	10	10	11	41	19	15	2	25	25	2	28	15
525	25	18	25	18	3	5	3	3	10	3	7	7	8	25	9	25	12	9	13	12	12	9	18	9	8	16	7	16	12	25	7	17	18	20	21	7	3	16	9	17	18	5	3	2	19	22	23	19	16
526	0	16	3	16	1	1	4	6	6	10	10	10	16	10	1	6	1	6	4	4	10	6	3	6	10	15	10	34	4	34	10	3	3	15	4	10	35	35	6	1	16	1	17	17	17	36	17	35	37
527	34	0	1	8	9	11	9	9	34	9	11	34	12	1	13	9	14	13	11	14	14	13	9	13	9	1	9	18	1	18	9	1	9	11	11	9	9	13	13	19	20	21	9	19	19	21	19	14	9
528	4	12	9	12	0	0	7	8	9	10	8	10	17	10	0	25	17	25	7	7	17	25	26	25	27	10	28	10	17	17	29	29	30	30	8	31	32	31	32	33	28	29	35	30	36	26	35	31	37
529	0	31	0	31	1	2	1	0	0	1	0	1	3	0	4	4	0	4	2	0	0	4	1	4	1	0	1	0	0	0	1	0	1	2	2	1	4	4	4	0	31	6	1	2	0	4	2	11	1
530	5	5	7	5	8	9	10	14	18	20	21	22	8	23	24	24	25	26	27	28	29	30	32	33	34	35	36	37	18	38	39	40	21	22	37	18	41	42	23	43	18	33	6	41	31	44	7	37	11
531	66	8	7	8	4	4	4	66	18	66	8	8	5	45	9	5	5	5	4	4	39	4	8	33	5	10	8	0	12	13	25	12	8	8	39	21	30	8	66	25	18	23	4	34	23	18	36	18	21
532	19	16	2	16	14	17	22	24	19	26	17	16	14	19	19	30	22	19	9	27	7	28	14	27	14	27	16	19	29	17	13	22	16	17	9	19	14	19	19	25	29	31	32	28	27	29	2	32	34
533	40	14	33	14	1	1	33	40	29	13	1	40	5	40	14	14	21	21	5	33	33	33	24	33	26	35	14	35	36	1	42	33	14	1	5	40	24	36	21	42	25	27	5	24	31	43	1	43	29
534	3	0	15	36	16	17	16	18	3	18	19	3	1	3	1	20	3	3	17	16	22	23	28	16	19	1	3	1	30	32	35	38	19	39	17	3	39	39	3	42	30	16	17	25	42	32	27	32	28
535	2	30	35	30	0	0	4	2	7	4	0	4	4	2	2	4	35	2	4	8	35	8	30	9	9	4	10	0	11	0	12	35	12	12	12	2	14	11	2	35	15	18	12	18	2	15	12	15	14
536	3	11	3	11	13	19	13	27	0	7	32	13	32	3	33	13	3	3	19	19	33	19	32	0	32	33	32	0	10	0	34	3	36	37	38	13	37	39	3	34	10	19	40	38	41	10	42	36	41
537	13	10	1	29	2	2	4	29	5	5	2	7	5	8	0	9	4	9	5	4	0	4	10	16	29	0	29	17	17	18	22	4	2	18	5	23	18	17	23	28	30	16	5	22	0	31	2	31	0
538	20	17	20	17	1	15	1	20	17	21	24	1	2	20	20	1	1	20	15	15	1	15	24	25	24	1	24	20	26	2	32	1	36	36	36	32	36	38	20	26	24	30	36	22	20	32	39	20	39
539	8	1	6	1	7	7	10	12	8	12	7	13	1	8	1	14	16	8	14	16	17	16	1	17	1	18	18	19	8	7	18	23	7	17	14	8	18	13	23	27	19	16	10	18	26	13	7	28	29
540	3	4	30	5	6	22	17	22	3	6	12	8	24	31	33	34	31	35	36	37	38	39	40	41	42	33	43	38	40	44	45	46	47	48	49	50	36	47	31	51	46	19	45	52	12	48	53	34	50
541	50	47	12	47	12	4	22	5	50	48	23	23	23	23	23	8	12	12	26	12	64	12	30	40	30	12	37	12	40	8	40	39	66	67	26	50	68	69	23	12	46	12	40	68	45	48	66	45	51
542	8	8	26	8	52	26	26	8	50	0	2	8	26	4	39	9	9	9	11	26	26	26	39	26	0	9	48	9	39	13	14	15	8	13	16	13	11	13	9	17	50	26	18	16	15	48	16	15	13
543	13	15	39	15	7	12	15	15	13	48	15	15	2	9	4	19	23	24	25	23	19	4	27	39	27	28	29	30	29	31	30	32	29	33	25	34	35	36	34	28	32	23	33	35	17	48	37	38	41
544	32	33	29	32	19	19	48	32	32	7	33	33	7	34	29	2	14	14	8	2	9	2	48	14	7	48	12	14	14	9	12	16	24	26	27	39	7	26	34	39	36	2	40	27	16	52	33	16	40
545	39	26	39	26	16	39	39	39	39	5	39	52	39	52	52	6	10	11	8	39	39	39	52	39	52	39	52	16	13	39	52	15	26	17	8	20	20	20	20	21	13	2	17	6	22	52	21	16	22
546	17	13	17	13	1	3	52	4	17	52	17	5	52	9	14	18	9	14	11	9	9	9	19	14	24	25	27	9	29	18	27	5	13	15	26	30	32	15	36	29	37	9	40	8	26	6	30	37	40
547	30	30	30	30	18	44	29	30	30	30	30	30	30	30	30	0	44	30	1	29	44	29	3	30	0	30	6	18	4	16	4	30	30	30	1	13	13	13	4	20	13	29	30	20	44	6	21	18	13
548	37	37	37	37	37	37	37	37	37	37	37	37	37	4	6	2	37	37	5	37	37	37	37	37	0	37	6	37	6	37	3	37	37	37	1	37	9	37	4	2	14	3	37	9	2	15	37	14	16
549	7	8	10	12	13	17	20	21	7	24	25	26	27	26	28	29	30	32	29	2	33	2	34	35	28	36	38	39	35	40	38	41	42	43	29	44	39	45	36	46	44	2	47	15	48	49	50	48	48
550	61	42	61	42	2	2	2	2	61	29	55	7	26	8	8	10	2	10	12	13	13	17	17	2	26	61	8	2	2	2	17	2	42	15	20	61	57	17	17	20	21	24	24	25	27	30	20	32	34
551	0	0	0	0	0	5	0	28	0	28	0	0	0	0	0	7	0	19	7	12	22	23	0	22	0	23	0	22	22	0	26	0	0	0	13	0	0	0	29	26	0	12	0	7	0	0	26	10	0
552	24	2	12	12	12	12	12	12	24	12	12	12	12	12	12	5	12	12	12	6	12	12	12	12	12	12	12	12	12	12	12	12	12	12	12	12	12	12	12	12	16	17	17	17	12	12	6	5	12
553	5	5	6	5	0	6	6	6	5	1	6	6	6	6	6	2	6	2	6	3	3	6	6	6	6	6	6	6	6	6	6	6	5	6	6	6	6	2	6	4	5	3	6	6	13	14	15	16	19
554	2	2	3	2	3	3	3	3	2	3	3	3	3	3	3	0	3	1	3	9	11	11	11	11	0	9	11	11	3	3	11	3	11	3	3	3	3	12	3	11	12	4	4	4	4	11	9	3	3
555	9	0	9	0	9	9	9	9	9	8	9	9	9	9	9	10	9	10	9	14	14	9	9	9	15	16	16	9	9	9	16	9	16	9	16	16	9	16	9	9	15	14	9	9	9	16	12	12	16
556	10	25	14	25	14	14	14	14	10	14	14	14	14	10	14	0	14	3	14	4	6	6	6	6	0	6	6	6	14	14	6	14	6	14	14	14	14	6	14	6	0	8	8	8	8	6	4	14	11
557	0	0	0	0	0	2	0	0	0	0	0	0	0	0	0	5	5	5	5	3	5	0	0	5	7	5	7	5	5	0	5	0	7	5	5	0	5	0	5	5	9	5	0	9	5	0	10	9	0
558	3	3	3	3	3	3	3	3	3	1	3	3	3	3	3	3	3	3	3	2	6	3	3	3	3	8	3	3	2	3	3	3	3	3	14	3	17	3	2	18	3	19	3	8	20	3	14	3	17
559	0	5	7	9	11	15	16	22	0	22	1	23	24	25	26	27	28	29	30	31	26	32	33	34	35	27	36	37	37	38	39	40	41	42	30	43	43	44	45	39	18	28	19	27	24	8	27	14	43
560	82	2	82	82	82	3	82	82	82	5	82	82	82	52	82	82	82	82	0	1	82	31	82	82	2	52	82	82	1	82	82	82	82	82	7	52	9	82	82	82	2	31	82	9	16	82	7	82	14
561	19	2	19	23	24	4	3	25	19	25	26	19	19	19	27	28	29	19	0	30	32	30	33	34	35	36	37	19	38	39	38	19	40	41	1	19	38	19	42	43	40	4	44	38	36	19	43	28	19
562	46	46	30	46	30	2	30	30	46	30	30	46	8	12	46	46	30	18	30	0	12	21	46	21	8	30	21	21	21	30	21	22	21	30	30	46	30	46	30	30	46	21	30	21	30	23	30	23	26
563	16	6	16	11	19	0	0	2	20	25	28	29	16	16	31	32	16	16	0	18	0	0	33	32	31	8	16	16	0	0	0	16	29	11	0	16	22	34	16	20	35	18	36	18	37	16	0	32	33
564	4	4	4	4	4	4	4	4	4	4	4	4	4	48	4	4	4	4	4	2	4	4	4	4	4	4	4	4	4	4	4	4	4	4	4	4	4	4	4	4	4	5	4	8	4	9	4	4	4
565	14	15	16	17	18	19	20	21	22	23	24	25	23	14	26	27	28	29	2	30	31	30	32	33	34	35	36	37	38	39	40	41	42	43	44	45	46	47	48	49	42	37	50	38	8	8	9	27	51
566	89	89	30	89	30	30	30	89	89	23	89	89	89	89	89	89	30	89	30	1	30	14	89	14	89	89	14	14	14	30	14	89	14	89	30	89	89	89	1	30	89	14	1	14	16	89	30	89	89
567	4	7	23	9	23	23	23	10	11	12	12	12	12	13	15	7	23	17	23	18	12	18	19	15	20	21	12	12	15	23	12	22	12	23	23	24	25	26	27	23	28	25	29	21	24	16	23	24	31
568	27	0	18	28	18	18	18	18	18	2	3	18	18	18	18	18	18	18	18	4	18	5	18	5	5	18	18	18	5	18	5	5	18	18	18	18	5	5	6	18	5	4	18	4	9	5	18	5	18
569	1	1	1	1	0	4	4	8	1	1	1	1	1	1	1	1	1	1	4	2	3	2	1	2	1	1	10	2	2	12	2	1	1	1	4	1	4	1	2	14	1	16	19	20	16	1	20	16	1
570	11	18	27	28	23	0	29	23	8	30	31	32	33	34	35	36	37	38	39	40	23	3	41	42	43	35	41	10	44	23	12	45	43	46	39	47	45	48	49	10	14	50	46	19	27	51	52	36	53
571	21	44	26	21	26	0	5	29	44	7	26	11	44	26	26	16	26	32	39	5	26	5	3	16	44	29	18	26	31	31	26	26	44	33	39	31	30	44	31	10	44	7	37	26	19	46	37	38	11
572	31	24	2	24	20	20	0	13	23	2	25	25	2	41	49	41	50	50	39	32	51	52	24	51	49	20	0	3	41	16	18	53	49	18	39	54	3	53	55	41	53	3	54	10	2	16	5	26	11
573	41	8	41	8	41	41	41	41	41	41	41	41	41	1	1	6	6	6	1	41	41	41	1	41	6	1	6	41	9	9	41	41	6	41	1	9	41	6	9	13	6	13	41	41	41	8	1	41	9
574	4	3	7	3	11	12	14	15	16	17	18	19	20	21	22	9	21	16	23	24	25	26	27	28	20	22	20	29	30	31	30	32	27	33	23	34	35	34	36	29	3	37	38	39	40	31	42	43	44
575	61	61	30	61	30	30	4	14	61	14	30	61	30	61	30	61	30	61	23	30	30	30	61	30	61	30	61	30	7	7	10	10	61	10	23	7	10	61	7	11	61	7	7	10	10	61	30	30	7
576	7	13	0	5	6	8	7	23	4	9	7	13	7	20	14	7	20	20	22	23	24	23	25	23	13	26	27	28	29	31	29	29	13	29	22	32	29	32	33	14	32	11	34	31	0	34	35	36	37
577	47	29	47	29	29	47	29	2	29	29	29	29	29	29	29	29	47	47	4	29	29	29	29	29	29	29	29	29	5	5	6	7	29	8	4	5	9	7	5	9	7	9	13	8	0	6	22	7	5
578	5	1	5	23	1	3	5	1	5	23	5	23	5	5	5	5	5	5	4	5	5	5	1	5	23	5	23	5	2	10	2	2	1	2	4	12	2	12	15	15	12	15	15	10	5	0	4	5	13
579	14	2	4	14	2	4	2	4	2	2	4	2	2	2	2	2	4	14	3	4	4	4	2	2	2	2	2	4	11	11	17	18	2	22	3	11	24	18	11	24	18	24	17	22	25	17	0	0	11
580	2	1	5	1	5	6	7	9	12	15	19	9	20	21	9	19	33	33	3	34	35	36	37	38	39	40	41	42	42	42	19	21	42	35	43	9	21	42	33	44	12	38	34	15	33	19	43	15	20
581	14	37	2	14	1	1	14	14	42	3	18	18	23	26	14	27	26	26	29	30	1	27	14	31	23	14	21	32	42	41	47	48	49	47	50	17	51	52	32	48	21	44	53	47	51	54	29	49	20
582	36	12	48	36	2	6	2	36	8	9	9	36	13	48	9	18	24	48	3	2	30	33	42	48	31	9	37	24	36	48	36	41	36	41	3	9	41	36	1	50	41	2	53	50	44	30	47	18	13
583	41	41	41	41	41	41	41	41	41	41	41	41	41	41	41	41	41	41	27	41	41	41	41	41	41	41	41	15	41	41	41	8	41	11	11	11	8	8	11	41	1	1	11	11	8	1	11	8	8
584	8	3	11	3	5	14	20	21	8	22	23	8	8	8	24	3	25	8	11	26	27	28	3	29	3	24	30	25	8	15	31	32	3	33	34	35	36	37	38	32	39	40	42	36	43	44	45	46	47
585	32	32	32	32	32	2	32	32	32	32	32	32	0	5	32	32	1	6	2	2	1	2	32	32	32	32	32	32	32	2	32	11	32	11	2	32	11	11	1	14	11	14	42	15	11	11	32	11	0
586	11	11	22	7	22	8	10	13	11	16	17	11	11	22	19	11	22	22	25	22	22	22	26	22	27	19	11	22	11	28	29	30	31	33	33	33	30	34	22	30	35	36	29	33	15	37	38	39	15
587	4	9	30	9	30	30	30	30	7	20	30	30	8	30	30	30	30	30	20	20	30	20	30	30	8	30	10	30	13	30	30	16	13	16	20	30	17	17	30	19	16	20	19	20	17	17	19	16	17
588	16	16	16	16	2	3	16	4	16	7	9	16	16	11	16	16	14	16	25	25	18	25	16	16	16	8	16	14	16	16	16	10	16	13	13	13	10	16	10	10	22	23	10	13	24	22	16	32	32
589	0	0	0	0	10	10	0	0	0	0	0	0	0	0	0	0	0	0	10	10	10	10	0	0	0	0	0	0	0	0	0	1	0	0	10	0	2	0	3	4	2	0	5	5	1	0	6	1	2
590	12	20	21	22	23	24	25	26	27	28	29	30	31	32	31	33	34	35	36	26	37	38	39	40	20	41	42	43	44	45	46	44	47	48	33	49	47	50	35	49	27	3	40	43	41	51	47	51	46
591	45	0	45	0	45	3	8	14	35	14	45	0	45	45	45	16	45	35	3	22	58	43	20	45	23	41	20	26	44	29	26	45	47	20	3	45	36	29	38	42	0	27	3	40	3	26	65	45	26
592	4	5	27	29	6	27	32	27	29	27	7	29	29	29	32	4	27	4	27	27	58	27	29	4	29	29	27	26	29	8	27	27	36	44	8	32	36	9	9	8	0	10	8	10	10	9	10	11	12
593	13	36	5	43	10	45	10	46	47	48	8	10	10	10	10	8	7	13	49	10	10	50	10	10	4	10	51	10	10	26	10	52	53	53	44	8	36	26	26	54	26	0	55	56	44	26	9	55	0
594	26	1	26	0	2	36	3	36	26	26	6	0	0	26	26	6	26	26	6	5	26	26	0	26	0	26	0	26	0	4	26	26	26	4	4	26	1	7	14	16	17	20	4	20	4	24	20	24	25
595	11	1	11	8	20	4	4	20	2	3	4	4	4	4	4	4	11	11	4	4	4	4	4	4	5	20	10	4	12	18	4	18	20	19	21	18	20	19	18	18	19	16	22	23	21	19	27	22	16
596	18	20	16	16	0	1	6	8	16	8	2	16	16	18	16	18	18	18	0	3	18	9	16	18	16	5	16	16	18	10	16	12	20	16	10	13	20	12	14	15	12	17	13	15	10	12	17	18	26
597	10	7	10	20	32	17	17	32	20	10	32	20	20	10	1	20	10	10	17	10	10	10	20	10	20	10	0	20	10	2	10	2	3	3	6	2	7	3	2	2	3	8	6	8	6	3	21	32	20
598	2	4	2	8	2	8	8	2	2	15	8	8	8	2	2	23	2	2	8	8	2	8	8	2	1	8	8	8	8	0	8	16	7	8	0	18	7	16	19	24	16	34	18	35	0	16	34	23	36
599	20	34	20	0	4	9	10	11	0	34	34	0	0	0	0	0	20	20	34	12	0	13	0	20	0	0	1	0	0	14	0	14	34	0	15	14	14	14	14	15	14	7	15	7	17	14	21	17	0
600	0	3	5	8	18	18	8	8	4	9	0	10	11	16	27	28	16	27	28	16	12	16	13	4	35	36	13	1	37	38	12	39	35	10	28	4	40	37	27	36	11	41	42	1	43	44	28	45	46
601	7	11	7	11	54	7	7	7	2	2	10	0	3	4	7	5	7	9	30	7	7	7	32	33	35	7	58	7	7	7	5	33	11	0	30	38	59	33	56	38	3	7	7	7	4	33	1	7	10
602	15	36	15	36	15	18	19	20	44	3	15	15	3	15	21	22	15	44	30	9	23	24	36	25	22	21	23	27	15	32	34	35	36	34	30	0	35	11	25	39	41	45	46	39	0	47	48	49	33
603	62	62	62	62	62	31	62	62	0	31	62	62	62	0	62	62	62	62	3	30	31	30	62	62	62	62	62	62	30	62	30	62	62	62	3	0	62	62	62	30	59	30	62	31	9	62	62	9	62
604	0	6	4	4	4	4	4	4	7	7	10	7	7	12	4	4	0	12	13	4	4	4	4	0	7	4	15	4	4	4	4	0	4	4	13	17	21	17	12	22	17	4	23	4	17	24	25	4	9
605	2	2	0	2	5	6	19	30	0	31	38	2	2	0	38	10	45	45	46	47	45	48	2	49	49	50	45	45	15	51	45	52	2	38	46	0	49	52	45	15	21	22	30	38	23	52	13	23	49
606	11	11	1	11	1	1	11	1	5	5	5	11	5	6	1	19	6	6	46	0	20	0	11	6	5	1	28	31	0	31	33	34	11	11	46	35	11	11	35	33	11	19	15	1	10	22	46	11	23
607	17	35	17	35	12	46	35	46	17	3	46	35	17	17	35	4	17	17	8	8	17	8	35	17	35	17	17	17	8	46	8	35	35	46	31	34	35	34	38	38	34	33	46	46	31	34	10	10	31
608	34	34	6	6	6	6	6	6	34	6	6	6	6	6	6	6	6	6	3	6	6	6	6	6	34	6	6	6	6	6	6	6	6	6	3	4	6	11	4	4	18	6	6	6	18	20	21	18	18
609	10	10	10	10	10	1	10	10	10	2	10	10	10	4	10	4	4	4	3	4	4	4	10	4	10	10	10	4	4	10	4	10	10	10	3	5	5	5	7	11	5	13	11	11	5	10	11	5	5
610	0	24	25	26	27	25	1	28	29	27	2	30	31	32	33	34	35	36	37	38	39	40	41	42	43	41	44	45	46	47	48	49	43	50	37	44	10	45	46	51	29	48	13	52	33	53	54	34	55
611	72	27	0	27	6	15	6	6	72	1	1	72	72	72	72	72	2	72	37	0	64	72	27	72	27	1	72	72	72	72	72	16	27	1	37	72	72	72	15	51	18	19	38	6	20	72	0	2	55
612	24	24	4	24	16	4	24	16	24	8	9	24	10	5	11	11	5	13	14	17	0	26	24	5	10	28	29	30	31	30	32	33	10	34	14	24	35	24	31	35	32	17	4	33	24	18	19	24	29
613	58	59	60	61	60	62	4	4	16	62	4	4	4	4	4	4	60	4	14	60	60	4	8	4	62	4	16	4	4	4	4	5	62	62	14	4	33	5	9	56	5	10	11	13	26	33	18	28	5
614	5	5	7	5	12	7	12	15	5	14	20	5	24	25	14	14	27	27	31	32	34	35	14	27	34	8	5	27	16	36	37	38	34	38	31	39	36	40	27	6	9	37	10	31	25	9	31	16	28
615	38	21	1	7	1	4	4	4	16	7	1	7	4	7	1	1	1	38	15	1	1	1	21	38	7	4	16	38	8	8	1	20	7	24	15	4	31	20	4	47	7	4	1	6	7	20	9	10	25
616	11	8	14	8	18	14	8	19	8	18	22	8	26	11	27	27	28	28	29	30	33	34	8	28	18	37	8	8	16	38	39	16	18	39	15	38	38	16	28	38	8	40	41	33	6	42	29	38	16
617	14	14	3	14	3	4	4	4	14	3	3	14	4	14	3	3	4	14	5	4	3	3	14	4	3	3	14	4	14	4	3	11	3	14	5	4	4	14	4	0	14	4	3	11	14	14	6	14	12
618	2	7	8	9	18	8	18	18	20	21	22	22	23	24	25	25	24	26	5	8	28	30	31	30	32	33	34	11	2	33	35	36	32	35	5	33	11	36	28	33	0	37	38	39	40	11	5	41	42
619	36	36	1	36	1	4	4	4	36	1	8	36	4	28	7	1	8	7	5	9	12	1	4	1	1	4	13	4	4	4	1	2	1	4	5	4	4	14	8	15	36	9	1	2	12	14	0	4	14
620	17	18	21	23	25	30	31	32	33	34	35	25	37	17	24	28	38	17	5	21	38	39	40	41	42	43	28	17	44	45	46	46	47	48	49	50	51	47	52	44	28	15	53	54	34	28	46	12	48
621	44	42	16	28	18	23	44	4	44	30	31	42	58	44	44	25	25	44	17	21	32	25	42	33	37	44	38	44	39	39	40	45	76	39	40	44	50	47	39	77	78	4	15	77	16	54	46	54	39
622	1	51	1	51	1	1	1	56	1	56	56	51	56	1	1	3	1	1	56	1	1	1	51	1	51	1	51	1	1	1	1	51	56	5	56	1	1	51	1	1	51	48	4	34	1	6	56	1	8
623	0	22	23	24	25	26	27	25	28	28	28	29	30	31	32	25	3	33	32	35	36	37	38	39	40	41	42	43	44	45	46	47	22	47	32	5	49	44	50	52	53	49	39	43	4	33	38	6	41
624	44	44	7	12	7	7	12	12	44	12	12	44	12	44	44	12	7	44	12	12	60	12	44	12	44	15	44	44	18	18	12	19	44	20	12	18	47	21	18	18	21	22	18	12	23	44	47	20	24
625	29	6	29	6	29	29	29	29	6	6	6	6	6	29	6	29	29	29	6	29	29	29	6	29	6	29	6	29	29	29	6	29	6	6	6	29	6	6	29	1	6	29	5	6	1	6	6	29	28
626	6	0	2	4	8	9	12	16	17	18	19	20	21	20	22	17	22	22	23	18	19	18	0	18	0	19	24	18	17	19	25	25	26	27	30	21	6	31	22	18	32	33	21	5	27	34	35	27	27
627	17	17	2	17	22	22	17	17	8	9	8	17	12	17	16	29	43	44	29	16	43	23	8	43	8	0	17	44	45	45	46	17	8	45	29	47	17	45	6	31	8	25	33	29	2	45	8	47	45
628	52	52	52	52	52	34	52	52	52	52	52	52	52	52	52	52	52	52	34	52	52	52	52	52	52	52	52	52	52	52	52	52	52	52	52	52	52	52	52	52	52	52	52	52	52	0	52	52	2
629	1	3	7	8	9	9	10	11	12	13	14	15	16	17	18	19	20	21	16	22	23	24	25	26	27	28	29	30	31	32	33	35	36	37	38	39	40	41	42	44	45	46	47	48	49	31	0	50	18
630	82	82	82	82	82	1	82	82	82	82	82	82	82	82	82	82	3	82	82	82	82	82	82	82	82	82	82	82	82	82	82	82	82	82	82	82	82	82	82	3	82	10	82	82	82	82	82	82	82
631	4	6	8	9	11	8	1	12	13	14	15	16	17	18	19	20	18	21	22	23	24	25	26	27	28	29	30	31	32	33	34	35	28	36	37	38	36	7	39	31	9	12	3	10	40	41	42	43	44
632	102	36	102	36	102	102	102	102	102	1	4	36	36	102	102	102	102	102	6	102	102	102	36	102	36	102	8	102	102	11	102	102	36	13	13	102	14	14	102	13	36	13	13	13	13	14	3	102	36
633	16	16	16	16	16	16	16	16	16	16	16	16	16	16	16	16	16	16	16	16	16	16	16	16	14	16	16	16	16	16	16	16	14	16	16	16	1	4	16	1	4	16	16	16	16	5	16	1	5
634	21	1	21	2	13	17	18	19	23	24	25	1	26	21	1	27	21	21	28	29	30	31	32	21	1	33	34	21	35	36	37	38	1	1	14	21	39	39	21	40	1	40	41	42	43	39	44	45	45
635	20	39	16	39	16	2	39	16	39	24	39	39	39	13	39	39	17	18	11	16	17	16	39	16	39	19	23	25	16	27	16	28	39	39	16	29	30	31	30	32	39	33	30	30	34	36	36	31	36
636	17	40	17	40	17	2	17	17	17	17	17	17	40	17	17	17	9	9	40	17	11	11	40	11	9	17	9	17	11	40	11	11	9	40	17	17	40	9	11	17	9	11	11	17	17	9	40	17	17
637	0	0	3	9	4	4	2	5	6	7	8	10	7	14	15	16	18	19	15	20	18	20	16	2	21	22	23	24	20	3	2	14	21	22	25	26	22	27	24	28	29	4	25	30	31	32	16	33	34
638	22	22	22	22	1	11	59	59	22	22	22	22	22	22	22	22	6	22	37	59	7	10	22	59	22	15	15	59	23	17	59	14	22	19	19	22	20	20	15	19	20	27	29	19	61	20	19	22	22
639	25	61	25	61	25	25	32	25	25	25	25	25	25	25	25	25	25	25	25	25	25	25	61	25	61	25	25	25	25	25	25	25	61	25	25	25	61	61	25	25	61	25	25	25	1	10	1	25	61
640	2	3	5	6	7	8	25	9	12	13	14	15	16	12	17	18	19	20	21	22	19	23	24	26	27	28	29	7	28	30	24	31	27	15	33	34	35	36	37	38	39	18	26	40	26	12	21	10	41
641	31	31	31	31	31	18	31	9	31	2	31	31	31	31	29	5	31	31	5	22	31	22	31	31	31	8	29	31	31	31	31	19	31	31	8	19	20	19	19	59	31	23	31	20	29	19	21	19	31
642	19	0	19	19	22	22	22	19	19	22	22	19	2	19	29	19	19	19	22	4	19	5	19	19	5	19	6	19	19	22	5	7	5	5	22	9	5	14	15	9	7	22	16	17	18	25	5	21	29
643	7	7	0	7	4	4	6	1	7	10	7	7	7	7	6	2	31	7	4	37	38	39	40	41	42	43	44	45	7	7	46	47	42	48	4	47	5	7	47	39	15	48	7	15	47	47	16	47	2
644	47	3	47	0	47	47	47	8	47	8	10	47	47	47	47	47	47	47	37	13	47	13	47	47	47	47	47	47	47	47	47	14	47	47	37	19	14	19	5	14	14	14	22	14	23	25	23	16	25
645	7	14	3	14	0	11	14	0	12	14	14	14	14	14	14	8	10	15	14	17	18	20	14	21	14	30	14	14	14	31	14	32	14	14	14	14	33	33	32	34	35	36	35	22	34	32	14	36	34
646	32	1	32	32	32	32	2	32	32	0	3	32	32	32	32	32	32	32	17	4	32	4	6	32	7	32	9	32	32	32	32	10	10	10	11	10	10	32	12	10	10	10	32	10	12	15	10	15	15
647	10	10	10	10	1	5	10	2	13	10	10	10	10	10	10	0	10	3	10	16	17	24	10	6	10	7	10	10	10	10	10	9	25	26	26	27	25	9	27	28	29	30	31	33	27	27	34	27	30
648	9	9	9	9	9	9	1	9	9	2	5	9	9	9	9	9	9	9	0	9	9	9	9	9	9	9	9	9	9	9	9	3	9	9	9	9	3	6	6	3	7	3	9	3	9	6	3	6	9
649	4	8	3	10	3	3	3	1	11	3	3	3	3	3	3	3	3	2	3	3	3	3	0	5	14	17	3	3	3	3	3	18	18	3	3	3	19	19	18	20	19	7	21	22	23	18	24	7	25
650	18	30	4	30	8	9	10	30	18	1	11	12	13	16	41	42	43	16	2	44	45	46	13	26	1	42	0	16	45	5	14	41	11	12	17	47	2	3	48	45	12	17	41	8	42	21	2	23	47
651	34	21	46	47	34	41	34	21	12	21	47	6	21	19	31	33	31	35	31	34	35	37	47	34	37	13	21	19	46	41	35	26	47	37	38	39	31	26	19	41	12	13	40	33	8	44	31	44	23
652	19	13	44	2	3	13	4	2	26	13	2	2	55	19	26	13	2	19	13	44	19	6	2	7	10	14	2	19	14	14	19	17	2	18	14	26	14	20	22	17	26	12	17	12	22	24	14	27	27
653	11	31	17	24	1	3	17	24	11	4	3	24	24	33	17	34	17	19	35	1	36	1	24	1	24	24	24	33	36	1	6	7	24	24	1	7	7	7	37	38	39	40	41	42	43	45	41	45	43
654	14	7	45	7	14	14	14	14	7	14	7	14	7	33	7	14	14	8	33	45	14	45	14	14	7	14	14	0	14	14	0	3	7	14	45	4	5	9	4	3	7	3	5	5	4	13	5	15	13
655	12	13	3	13	12	3	3	13	4	13	3	13	13	12	3	12	3	12	0	12	3	12	13	12	13	13	13	1	12	3	2	6	13	13	1	8	11	6	17	18	8	29	18	30	31	32	33	32	34
656	24	32	5	6	24	9	6	6	6	1	10	24	32	24	6	24	24	24	32	24	0	24	6	24	6	24	24	15	24	24	15	22	6	32	23	22	32	11	22	26	11	15	8	23	22	27	32	28	28
657	22	18	18	18	18	15	15	18	22	18	18	18	18	22	18	18	15	22	18	15	15	15	18	15	18	18	18	22	18	18	0	3	18	18	0	5	18	5	7	3	5	9	3	0	10	12	10	10	5
658	2	2	8	8	8	3	3	8	4	2	3	8	3	8	3	2	8	6	3	3	3	3	8	3	8	8	8	11	8	8	6	13	8	8	11	13	2	13	4	14	13	14	16	16	11	13	16	4	12
659	1	1	1	13	1	1	13	1	13	1	1	1	1	13	13	1	13	1	1	1	1	1	1	1	13	1	1	5	1	1	1	6	13	1	15	20	1	21	20	6	22	6	6	5	23	26	26	23	23
660	0	3	7	3	10	14	2	16	0	18	19	24	25	20	14	19	0	28	29	30	35	36	37	38	18	39	40	38	0	41	16	0	25	24	39	42	43	42	44	45	46	47	38	43	40	41	39	19	23
661	12	41	38	41	3	5	38	38	0	41	12	41	25	12	12	12	8	12	38	9	8	12	30	21	21	39	22	26	0	31	38	0	34	26	53	12	31	41	12	31	41	38	45	26	46	54	55	45	3
662	48	1	4	21	6	3	23	5	48	10	48	21	21	31	48	48	22	48	6	22	0	48	48	8	11	48	13	8	48	16	8	17	48	16	6	48	18	18	13	20	21	22	8	20	20	18	16	13	25
663	28	16	28	16	1	8	7	8	28	16	4	28	16	28	5	5	7	28	10	8	7	0	16	8	16	12	29	34	7	35	37	34	38	39	41	34	35	37	28	1	37	8	42	6	10	35	43	44	16
664	21	35	21	35	2	3	15	26	21	2	21	26	2	21	21	21	4	21	3	27	30	8	26	0	2	3	0	35	21	12	26	26	38	29	3	21	31	31	21	1	31	8	0	12	12	10	10	10	35
665	22	12	22	22	7	7	0	7	22	13	22	22	2	14	18	18	0	4	15	0	14	0	22	0	23	22	24	0	28	30	0	28	13	24	24	34	30	22	30	30	22	0	36	37	38	30	38	38	2
666	17	1	17	10	11	16	20	21	17	11	17	17	11	30	17	17	25	30	25	4	30	14	17	26	14	25	26	23	17	27	29	23	14	31	25	23	32	29	33	35	29	40	26	32	32	41	41	0	14
667	43	11	43	27	1	1	39	26	43	3	43	27	5	43	43	6	26	43	5	26	27	26	27	26	3	43	10	10	27	12	39	43	3	10	5	43	12	27	43	6	27	26	16	12	12	27	5	39	10
668	15	12	15	8	15	1	26	9	15	9	15	15	9	15	9	12	14	14	9	18	19	20	23	18	20	24	25	15	28	29	18	15	20	30	9	15	31	31	14	29	6	32	18	33	34	35	34	34	36
669	43	29	43	29	29	18	18	18	43	29	43	29	29	43	43	43	43	43	18	0	29	0	29	0	29	43	43	0	0	1	2	2	29	1	18	2	1	2	43	4	29	0	6	4	4	1	6	2	29
670	10	13	14	16	17	19	20	21	22	23	24	25	26	27	28	30	31	32	33	14	34	30	35	31	23	36	38	17	36	39	40	41	13	25	42	44	45	22	46	47	48	14	20	45	14	49	28	38	21
671	11	13	3	39	11	3	13	11	4	58	39	11	39	11	11	11	5	5	4	14	31	14	39	7	13	58	11	11	49	8	7	11	13	8	8	4	58	22	7	14	9	12	8	8	12	15	3	11	11
672	16	13	2	16	16	6	21	8	16	23	8	16	16	16	21	16	16	16	3	2	16	8	16	16	25	29	21	16	29	32	16	16	25	33	34	34	58	32	33	34	32	33	7	9	24	29	12	8	32
673	10	1	58	32	10	58	1	10	10	13	32	32	32	10	10	10	6	10	58	58	58	58	32	10	32	58	1	10	58	2	58	10	32	58	2	58	3	11	3	58	26	3	2	58	2	26	2	1	12
674	5	0	1	0	5	2	8	2	5	0	2	5	2	5	2	5	5	5	8	1	1	1	0	5	0	2	6	5	1	9	6	5	0	9	14	1	24	6	14	1	6	14	16	16	17	5	18	19	6
675	4	7	24	10	4	10	7	9	4	11	9	11	9	4	4	4	4	4	10	24	24	24	26	4	27	9	7	4	10	28	26	4	27	29	29	29	7	11	28	29	26	28	10	29	26	27	10	26	27
676	20	5	28	5	20	28	7	28	20	5	28	20	20	20	20	20	28	20	28	28	28	28	5	20	5	20	8	28	28	13	8	20	5	13	13	28	7	8	15	7	8	18	18	13	7	20	13	7	8
677	2	3	13	6	2	13	3	2	2	9	13	9	9	9	2	2	9	9	13	13	13	13	10	9	19	9	3	13	13	21	10	2	19	22	23	13	3	9	23	22	10	23	23	26	21	2	28	10	19
678	31	0	21	0	31	1	4	6	31	3	21	3	3	31	31	31	31	21	4	4	4	4	0	31	3	3	12	31	12	14	12	31	3	12	21	21	16	3	16	4	12	16	16	4	20	31	20	12	14
679	2	7	8	9	2	0	7	14	2	7	14	14	14	2	2	2	2	2	0	0	0	0	1	2	1	14	7	2	0	6	0	2	1	0	6	0	7	1	6	0	7	10	6	0	8	2	9	0	11
680	4	5	12	7	20	27	29	30	4	31	32	4	1	33	12	7	34	35	36	29	37	38	39	40	5	41	42	43	12	44	40	45	46	43	36	1	47	48	49	50	51	40	40	10	44	43	34	42	46
681	24	5	12	25	28	12	5	28	24	5	28	27	32	62	63	44	63	63	20	12	44	12	5	29	5	63	5	63	24	37	38	37	32	44	20	64	47	37	63	45	4	49	29	38	44	37	40	64	28
682	24	0	5	0	47	1	2	6	24	8	8	2	5	37	2	14	2	37	8	2	2	2	16	29	18	19	16	2	24	21	2	22	32	23	8	37	25	26	22	25	0	29	29	14	21	22	27	21	31
683	24	12	15	0	17	29	12	17	24	1	6	12	39	22	12	40	21	22	41	21	21	21	1	42	12	15	12	42	24	19	21	19	39	40	41	19	23	19	19	26	43	44	42	14	45	19	45	27	23
684	19	3	12	3	12	42	7	7	24	3	7	6	8	19	11	17	11	19	7	11	11	11	12	1	22	19	15	25	15	30	11	32	39	34	7	35	34	36	37	32	3	25	1	35	30	14	30	14	15
685	2	5	5	13	30	1	5	20	5	24	24	5	24	8	5	20	30	17	24	24	30	24	3	27	5	29	5	27	33	41	24	41	19	3	24	41	3	41	41	34	42	27	27	42	43	41	44	43	45
686	41	2	4	2	4	4	1	1	7	2	1	9	2	41	8	7	8	7	1	8	8	8	5	27	11	4	5	12	8	15	8	15	7	4	1	16	5	17	18	1	2	20	21	16	15	25	4	15	41
687	10	13	27	23	27	24	13	26	13	30	30	13	31	13	13	26	30	31	30	27	15	27	2	35	13	31	2	35	15	36	30	37	37	36	30	37	36	37	31	17	38	35	17	38	15	37	38	39	39
688	13	0	13	0	13	36	1	1	4	0	36	6	0	7	8	4	8	4	7	8	8	1	8	9	10	4	10	11	8	14	8	14	16	18	7	14	18	6	4	7	0	19	13	11	14	6	18	14	16
689	14	3	9	5	0	9	3	27	14	28	28	3	29	14	3	29	28	29	28	29	14	29	3	30	3	9	3	29	29	31	29	32	21	14	28	33	14	33	32	34	37	30	28	37	11	32	11	38	38
690	32	2	29	2	4	0	6	4	7	8	10	13	17	32	20	3	15	23	24	25	6	26	27	20	35	26	9	32	36	36	41	42	2	27	24	41	43	9	44	42	45	25	46	0	24	47	0	22	17
691	12	14	4	29	33	63	56	64	12	2	14	32	29	7	8	7	7	12	64	33	56	7	14	12	29	64	2	10	10	10	10	13	65	65	64	64	14	13	42	9	13	43	9	45	64	47	63	4	17
692	13	3	33	2	5	5	26	33	13	6	16	16	14	13	16	16	5	13	6	18	26	16	23	23	3	33	27	28	30	31	34	35	2	27	6	30	14	36	28	31	37	18	35	38	6	47	5	34	34
693	20	1	28	1	9	5	9	20	20	35	1	47	3	47	28	47	11	20	11	12	9	47	11	35	3	9	47	28	20	9	9	19	1	1	11	20	14	19	21	28	19	24	29	29	11	32	37	21	32
694	19	0	8	10	16	16	22	8	19	25	26	26	1	19	27	27	16	27	8	22	12	26	30	12	0	33	1	34	40	36	38	39	10	41	8	34	1	14	34	43	44	43	33	38	8	46	16	28	48
695	34	2	16	2	4	5	4	6	34	39	2	0	0	34	34	0	7	34	5	7	4	0	2	7	13	15	0	34	2	15	7	39	2	0	5	20	0	20	21	21	20	16	39	5	5	46	22	21	13
696	3	8	4	9	11	11	12	4	3	6	14	3	9	17	18	17	17	19	18	12	26	27	29	26	29	19	2	17	32	32	32	15	8	2	18	34	2	15	17	26	15	26	39	14	18	46	11	19	6
697	46	0	17	8	1	7	1	1	46	39	0	46	8	4	17	22	28	4	22	28	1	28	9	28	46	4	8	17	32	27	30	31	8	8	22	22	0	36	37	17	38	1	31	30	22	40	7	17	40
698	1	2	3	2	14	14	19	20	1	31	21	21	0	21	23	0	19	23	20	3	25	25	20	25	0	17	21	9	25	9	9	27	2	27	20	20	32	32	23	33	32	34	35	34	20	30	14	7	39
699	27	8	9	10	15	16	15	9	27	22	8	2	10	9	8	2	16	27	26	15	15	15	3	9	10	9	2	28	15	36	37	38	2	40	37	28	8	38	28	36	38	15	40	37	37	30	41	9	40
700	36	4	13	17	18	19	20	23	24	18	25	23	29	36	31	8	20	31	13	26	32	33	17	3	4	31	34	32	35	44	45	35	8	23	46	47	48	48	31	49	34	50	33	51	52	30	50	53	29
701	44	5	6	44	44	53	7	9	30	9	44	10	9	44	44	8	11	44	12	11	44	7	44	44	4	44	44	44	44	14	8	44	17	23	14	14	22	44	17	46	44	18	14	13	6	19	20	53	9
702	0	19	0	1	3	5	7	3	15	16	24	19	19	0	14	19	0	10	24	3	11	26	31	37	11	39	41	0	42	43	42	45	19	39	47	48	48	19	48	48	17	47	49	49	30	6	31	20	41
703	4	28	4	28	4	4	4	4	19	6	4	1	5	4	4	6	4	4	5	4	4	4	28	4	1	4	19	4	4	4	4	4	0	4	47	15	16	26	0	32	26	17	4	4	16	30	48	30	19
704	24	33	25	33	27	29	37	43	33	46	49	33	33	25	50	43	6	51	50	52	53	54	33	28	43	55	33	6	56	57	58	59	33	60	55	28	47	33	58	56	49	54	0	17	16	24	60	32	33
705	15	61	15	61	15	47	5	61	61	61	61	61	61	15	61	61	15	15	61	61	15	61	61	61	61	61	61	15	61	15	61	61	61	61	61	61	61	61	61	52	61	5	61	61	61	8	61	61	61
706	7	4	6	12	18	5	19	20	21	22	23	7	24	25	26	27	28	7	29	30	31	32	33	34	35	36	38	28	39	40	27	41	42	43	44	45	46	7	47	39	48	49	50	51	52	26	8	53	54
707	59	59	57	59	46	46	19	59	59	59	59	59	59	57	59	59	28	57	46	19	57	19	59	57	59	59	59	3	59	57	19	59	59	59	46	57	4	59	57	28	59	3	4	4	57	59	59	59	59
708	0	0	4	0	6	4	1	4	0	4	0	0	4	0	4	4	0	4	4	4	4	4	0	4	19	4	0	4	4	4	7	4	0	4	4	4	9	9	9	4	0	7	10	13	14	10	10	4	9
709	9	9	2	9	9	11	17	21	9	22	9	9	23	9	24	25	9	26	27	28	29	30	9	31	24	32	9	33	34	35	25	36	9	37	38	39	40	41	42	43	41	33	40	40	32	41	37	0	7
710	56	4	48	2	54	54	54	54	10	2	11	56	56	56	54	56	17	56	17	54	54	54	21	54	9	54	22	54	56	56	54	54	9	54	24	56	55	56	56	39	25	54	22	54	44	56	26	56	6
711	3	44	3	44	13	20	42	43	56	44	3	2	10	11	45	44	11	46	10	17	47	48	2	21	44	49	46	47	50	51	52	50	56	9	45	53	10	2	55	51	23	25	22	39	57	53	49	26	2
712	16	2	16	2	16	13	16	16	2	2	16	3	3	3	16	2	16	3	51	16	54	16	17	16	17	16	19	16	2	3	16	20	17	2	51	16	16	9	3	21	2	21	16	16	22	3	17	9	29
713	3	25	3	25	3	1	3	3	3	25	3	5	8	3	3	5	3	11	8	8	54	8	5	8	25	24	8	3	3	12	8	3	25	5	12	3	8	5	13	12	5	8	8	8	12	18	18	11	5
714	11	5	19	5	9	6	19	1	11	5	15	16	16	11	17	5	11	23	23	23	26	23	28	11	28	11	28	11	11	16	19	11	28	24	29	24	23	30	11	31	32	31	24	29	33	11	24	34	35
715	16	16	21	16	16	21	21	21	16	16	21	1	2	2	21	16	21	2	21	21	0	21	1	21	16	21	2	0	16	2	21	16	16	1	21	21	21	2	2	21	16	21	21	21	2	2	1	1	1
716	5	5	5	5	5	5	5	5	2	5	5	5	11	12	5	5	12	13	11	12	13	5	5	5	5	5	14	13	5	0	5	5	5	15	11	5	5	5	17	0	18	14	5	5	19	20	22	23	24
717	7	8	33	9	10	33	21	35	5	2	33	36	36	36	33	35	33	7	33	33	33	37	38	39	40	41	33	33	9	36	33	42	40	33	33	43	33	44	43	17	8	33	18	33	41	42	38	39	45
718	32	32	32	32	32	6	32	32	32	32	32	32	5	32	32	32	32	32	5	32	32	32	32	32	34	32	32	32	32	9	32	32	40	32	5	32	32	32	32	9	36	17	32	32	32	32	32	32	36
719	1	10	0	11	12	0	6	13	14	15	0	16	14	18	19	10	20	21	0	0	22	0	23	0	15	24	25	22	26	26	0	27	40	28	0	29	0	30	31	33	10	13	17	0	34	37	38	39	23
720	26	1	8	10	0	11	11	11	26	0	6	6	6	8	11	6	8	11	12	14	18	21	6	32	6	32	6	21	0	15	22	22	6	11	12	22	24	24	32	32	25	6	32	13	8	21	13	18	6
721	15	24	1	21	8	3	8	8	15	21	4	8	8	5	5	8	7	7	5	27	5	10	5	7	8	16	8	26	26	31	8	8	8	26	5	8	33	7	1	34	21	25	35	36	37	38	39	26	8
722	1	40	0	40	40	0	40	40	1	40	40	40	3	40	4	1	1	1	11	0	12	14	15	1	40	12	40	1	0	1	40	40	40	40	11	40	40	40	16	1	15	4	40	14	0	40	0	1	40
723	7	8	9	10	27	30	31	32	33	34	9	9	30	22	9	9	22	9	30	3	9	35	9	3	36	22	12	22	37	37	9	38	36	32	30	9	30	37	3	11	10	30	4	14	39	41	42	42	43
724	9	9	1	9	1	1	9	39	9	9	2	5	9	39	6	7	13	16	6	7	18	18	19	16	19	21	5	18	1	2	23	23	19	6	6	25	6	25	2	13	25	10	23	7	39	25	6	16	9
725	18	18	3	18	17	20	17	22	18	22	3	18	1	39	3	18	20	20	17	20	29	30	29	20	18	17	18	21	31	21	29	31	18	21	17	31	17	31	20	21	18	1	20	22	3	31	1	21	18
726	39	39	5	39	6	5	39	3	39	39	8	8	39	9	12	8	9	12	3	9	8	13	8	12	39	14	39	9	9	39	8	8	39	3	3	8	15	12	9	9	39	5	9	13	16	12	16	16	39
727	0	1	2	5	13	4	2	4	5	13	2	5	5	2	2	5	6	5	4	4	2	11	5	5	5	2	5	14	4	14	5	5	5	18	4	5	4	5	15	20	5	21	26	27	2	21	4	6	5
728	2	2	0	0	2	7	9	9	2	9	12	12	0	16	17	12	16	17	16	16	23	23	12	17	0	24	2	2	2	24	12	23	0	9	24	12	24	17	2	24	0	0	9	16	14	17	24	2	0
729	23	0	5	8	5	5	23	5	23	8	23	23	7	5	23	7	21	7	26	5	27	29	27	23	30	27	23	29	0	29	27	31	30	7	26	31	27	8	31	21	32	33	31	9	5	33	0	7	34
730	1	2	3	4	10	13	14	15	1	17	18	19	17	20	22	24	14	25	24	28	22	37	22	38	2	10	39	14	40	20	38	41	39	19	24	42	40	42	43	41	4	38	38	15	28	1	9	44	45
731	20	29	41	52	32	41	41	41	20	17	34	57	20	58	58	32	41	58	59	41	41	41	41	41	2	10	20	37	41	60	41	61	18	61	62	61	24	60	58	63	60	64	65	63	65	20	65	18	61
732	9	1	4	1	5	7	8	11	9	11	5	9	9	9	61	12	15	9	12	16	17	19	21	22	29	17	9	15	23	25	26	27	60	28	61	30	23	27	30	23	28	26	11	17	5	9	5	28	31
733	24	5	25	27	1	22	1	24	24	45	4	24	45	25	4	4	1	25	1	22	7	22	4	16	24	24	24	15	16	19	22	20	27	20	1	20	24	37	37	25	27	16	19	16	11	45	23	20	11
734	19	8	16	8	10	16	14	17	19	20	10	12	12	12	20	10	18	18	20	16	16	16	10	7	8	12	21	18	26	28	7	29	10	30	1	31	26	29	31	26	30	32	33	34	10	19	34	35	33
735	38	10	10	29	0	0	0	0	38	25	13	13	25	13	0	14	14	14	0	0	0	0	15	20	38	38	13	14	0	15	7	21	24	24	0	15	15	27	21	14	29	7	25	15	37	19	37	24	38
736	21	1	0	1	4	5	6	9	21	9	4	21	21	21	11	11	11	21	12	16	17	18	11	22	6	33	21	17	23	23	22	26	4	26	28	26	23	21	30	23	1	20	9	28	4	21	33	26	33
737	31	4	22	31	2	22	22	31	31	26	5	31	8	14	26	31	31	31	26	22	22	22	26	11	31	31	31	26	22	22	12	15	16	17	7	27	12	15	27	2	17	11	16	12	9	31	9	23	16
738	15	1	37	15	2	3	37	37	15	10	1	15	15	15	15	15	37	37	2	11	11	11	15	11	15	37	15	11	37	37	11	5	15	5	2	5	37	8	8	13	15	14	14	14	9	8	18	5	5
739	19	19	11	19	27	11	27	19	19	5	5	19	5	19	5	5	19	19	3	10	28	31	5	33	19	28	5	34	34	27	35	36	5	38	2	39	27	36	39	27	38	35	5	34	27	39	28	9	18
740	0	4	27	6	7	7	8	11	0	12	19	14	15	16	16	19	17	20	16	8	20	11	6	17	4	4	20	27	27	3	11	10	19	19	16	19	22	23	20	24	3	22	26	7	16	29	16	17	3
741	28	4	31	4	34	35	36	3	4	3	4	4	4	20	10	4	20	15	15	15	37	37	4	20	38	39	40	39	39	41	39	42	3	4	15	4	4	39	23	40	43	44	38	41	15	39	15	40	17
742	4	2	2	5	41	2	2	5	7	2	8	9	11	7	9	10	10	7	11	10	7	9	13	7	2	2	4	1	13	14	13	42	9	8	11	3	16	3	7	18	16	10	2	21	11	5	11	22	5
743	6	12	15	12	2	17	26	26	6	28	28	4	2	15	4	2	17	4	17	26	15	15	28	15	29	30	31	30	28	14	30	4	28	31	17	31	12	6	6	30	9	18	32	32	17	31	17	4	31
744	19	1	1	3	12	8	12	12	1	1	1	1	1	1	10	3	10	11	10	12	19	1	3	1	1	1	1	12	12	12	12	13	1	3	20	3	25	25	25	6	1	12	12	12	20	3	9	18	3
745	1	0	2	0	7	2	2	8	15	17	21	22	23	26	22	15	26	15	23	17	17	11	21	19	27	31	32	17	21	32	31	22	36	36	23	36	0	15	19	32	6	26	0	31	23	6	23	22	36
746	19	1	1	3	0	7	0	0	1	8	1	1	0	1	10	1	1	1	0	0	0	1	3	12	1	1	10	0	1	14	0	24	1	1	0	1	25	25	25	27	1	28	30	30	0	3	0	6	3
747	1	2	4	2	5	4	4	7	9	1	8	11	2	15	15	16	17	18	16	17	18	19	9	15	20	23	11	23	29	29	23	11	14	8	29	31	2	14	18	31	27	4	2	4	29	27	16	23	9
748	11	0	0	25	2	5	2	25	0	0	0	7	26	0	2	25	26	30	26	26	26	0	25	0	0	0	20	26	2	26	0	33	25	0	26	25	34	34	34	35	7	36	37	37	26	25	26	33	25
749	0	1	3	1	3	3	3	4	5	9	11	9	11	13	13	5	13	5	11	3	11	14	15	13	17	18	17	18	5	13	18	9	9	19	11	9	1	5	5	19	18	19	11	19	11	14	11	7	9
750	2	8	13	10	12	16	13	18	4	20	24	25	20	26	28	31	32	26	28	32	33	31	18	34	8	35	31	17	2	36	37	38	39	18	28	40	38	17	26	41	42	37	43	44	45	38	46	36	7
751	36	8	0	8	40	48	34	36	2	3	36	36	36	36	5	40	40	36	10	48	2	48	47	34	12	16	4	36	23	29	36	29	5	23	28	31	29	29	31	36	4	0	40	26	36	29	13	41	43
752	6	9	11	14	7	17	29	7	29	7	7	29	21	29	7	29	29	29	7	7	7	7	29	29	9	21	2	12	7	16	7	22	12	29	7	29	5	23	16	30	4	5	16	5	0	31	31	22	0
753	22	1	40	1	6	16	16	11	14	17	19	40	40	3	40	27	16	35	36	40	44	40	40	40	9	16	4	16	40	2	40	2	40	16	45	40	2	2	46	44	4	11	48	48	27	2	48	49	9
754	2	20	15	21	15	0	2	15	3	15	15	2	15	2	15	2	2	2	15	6	3	15	15	2	20	2	14	2	2	22	15	23	15	2	15	2	23	24	22	22	4	23	22	23	23	11	11	2	1
755	22	18	30	18	21	22	22	0	0	36	37	12	38	17	39	12	22	39	40	12	0	3	6	39	20	38	37	22	39	14	41	14	42	22	43	22	14	14	44	45	4	41	46	46	47	14	46	45	47
756	0	8	54	10	54	54	54	11	13	11	11	14	10	14	54	14	14	14	54	54	16	54	10	16	8	13	4	54	13	3	54	6	10	14	54	14	19	24	3	19	4	11	54	6	19	28	6	19	19
757	17	0	3	0	3	3	23	17	8	8	6	8	0	17	8	8	3	3	3	3	3	3	8	3	7	3	22	3	3	25	3	25	8	3	10	3	25	25	26	26	4	29	3	30	31	25	32	25	7
758	25	1	25	12	25	14	25	1	25	1	25	25	6	25	6	25	25	25	6	6	15	6	25	25	1	16	4	25	25	17	25	22	12	22	6	25	10	23	17	10	4	10	17	22	10	24	24	29	10
759	3	5	17	5	17	17	17	8	9	14	17	8	14	20	14	21	17	20	17	17	17	17	14	17	1	17	15	17	17	16	17	16	14	12	17	8	16	16	6	38	4	39	40	41	42	16	40	43	21
760	8	1	3	8	13	18	19	22	16	22	9	23	8	32	23	23	24	6	20	25	6	26	22	27	22	28	23	15	15	33	34	36	22	36	12	14	37	8	46	14	34	27	27	37	33	38	44	46	15
761	7	36	31	1	31	27	7	31	46	38	31	11	3	46	31	9	15	46	3	31	15	31	38	13	36	7	16	17	15	19	13	20	36	24	17	19	38	25	26	28	20	32	63	33	64	65	64	44	66
762	46	65	15	65	15	15	15	15	22	22	15	23	29	30	30	30	34	35	34	34	39	34	29	39	65	15	39	15	16	16	15	13	20	13	40	39	29	13	16	11	25	15	28	25	40	38	25	16	41
763	16	13	3	13	5	6	8	14	16	14	18	13	13	16	13	13	16	16	38	5	16	5	13	16	13	21	13	22	27	31	33	35	27	37	31	35	27	29	43	22	27	33	37	27	35	11	27	28	35
764	0	15	27	11	27	27	27	27	3	27	27	11	6	35	8	8	14	18	27	35	22	35	27	5	15	27	11	21	23	23	27	25	26	26	23	30	32	26	25	32	34	21	30	36	39	42	44	39	45
765	23	42	23	42	23	23	23	21	25	21	23	23	23	25	23	23	23	25	23	23	23	23	23	23	42	23	0	2	3	4	23	5	42	3	6	23	4	3	7	4	8	9	6	4	5	10	6	5	6
766	3	3	5	3	5	1	3	5	3	10	3	3	3	5	3	3	5	3	10	5	5	5	3	5	3	3	3	3	0	0	0	20	3	21	21	3	21	22	22	0	20	0	21	21	24	26	24	27	27
767	26	26	0	26	0	0	0	0	20	0	0	26	26	20	0	0	0	20	0	0	0	0	26	0	26	0	26	0	1	4	5	9	26	1	5	26	4	1	1	11	12	13	5	4	9	14	11	9	14
768	1	14	1	1	9	1	14	1	1	14	1	1	1	1	1	1	1	1	9	9	1	9	1	9	14	1	34	1	0	0	0	35	14	36	36	1	0	37	38	0	35	0	36	0	39	40	39	41	42
769	40	35	0	40	0	0	0	0	40	0	0	40	40	40	0	40	0	40	0	0	0	0	35	0	35	0	40	40	3	3	4	6	35	4	4	40	7	7	3	8	10	11	4	17	8	18	8	6	18
770	25	25	11	15	26	27	28	29	25	30	31	25	30	3	32	26	33	34	36	37	38	39	26	23	15	32	0	27	41	42	43	41	40	25	36	44	26	25	45	43	15	46	47	46	36	41	11	29	6
771	1	2	9	41	12	11	41	41	1	30	12	13	30	34	41	28	23	34	28	37	18	12	33	39	33	41	39	39	0	27	0	56	33	0	28	18	46	56	56	39	0	15	41	45	28	47	9	26	47
772	27	12	2	12	3	3	3	3	27	9	1	1	1	1	3	12	2	2	9	37	15	11	12	11	12	2	0	13	14	16	0	14	1	0	28	1	12	14	2	11	17	19	3	13	28	17	20	20	22
773	14	8	29	32	36	38	40	41	41	41	36	14	41	14	27	36	42	27	36	40	42	15	37	11	8	43	41	14	14	27	40	44	41	41	36	41	38	45	44	46	17	3	19	19	36	45	29	38	42
774	1	1	1	1	2	2	1	5	14	6	7	9	9	10	10	12	10	10	20	12	10	12	1	10	1	8	9	15	21	15	9	21	6	9	20	14	15	21	10	9	21	17	15	15	20	21	1	15	10
775	21	21	2	21	11	22	11	22	21	11	21	21	21	21	11	5	2	21	20	26	2	27	21	21	21	11	21	21	28	28	21	29	21	29	20	21	28	6	6	29	30	22	28	28	5	30	17	28	30
776	13	5	28	5	0	28	1	28	13	3	4	3	3	9	11	10	10	10	28	10	10	10	5	10	5	12	14	10	15	19	15	15	3	15	28	13	20	15	15	10	20	0	23	24	25	20	23	17	19
777	15	0	10	0	16	16	15	18	15	18	16	15	15	15	15	4	9	21	4	22	29	33	0	36	0	21	15	37	38	37	39	38	39	3	4	15	37	13	40	41	3	42	38	37	4	3	43	42	9
778	14	38	38	38	6	19	38	38	14	6	18	38	20	24	6	28	18	24	31	16	18	16	38	14	38	38	21	38	22	22	38	32	20	32	31	14	22	32	32	16	34	19	35	22	31	34	35	22	18
779	28	6	28	6	2	2	22	22	28	4	22	28	4	28	7	8	28	7	8	22	28	22	6	28	6	7	28	28	10	11	10	10	4	10	8	28	12	10	10	28	11	12	12	13	8	28	8	15	11
780	5	20	9	11	14	24	1	25	26	25	27	29	14	30	18	2	31	30	32	33	34	35	20	1	20	6	36	1	37	38	20	39	20	4	40	41	42	42	30	43	44	45	46	45	40	47	9	48	49
781	0	47	1	47	0	24	5	61	41	11	0	47	0	27	5	41	2	31	5	1	0	1	56	32	47	27	47	6	6	0	32	6	0	56	5	0	5	47	4	2	33	35	61	37	5	39	5	6	39
782	7	23	61	39	8	32	10	16	16	16	11	23	17	61	18	17	7	17	32	61	19	61	11	22	23	19	23	61	61	25	26	26	23	23	28	34	11	23	26	25	34	22	2	2	32	4	33	26	35
783	43	1	43	34	43	22	43	43	43	43	43	43	43	43	43	43	43	43	40	43	43	43	43	3	3	43	3	43	43	43	43	43	43	43	43	43	43	43	43	43	7	9	9	3	40	11	40	43	12
784	0	3	1	0	6	6	23	25	26	27	28	29	30	31	32	33	34	36	33	37	38	39	41	42	44	45	46	31	38	47	48	49	50	51	52	53	54	55	56	57	46	42	42	58	52	30	52	40	54
785	30	30	1	30	42	42	42	42	30	30	30	30	5	5	5	5	42	5	42	42	31	42	30	19	30	5	30	5	42	19	19	30	30	30	42	30	19	30	5	19	30	23	24	23	23	36	36	24	30
786	19	19	19	19	19	19	19	19	19	1	19	19	19	19	19	19	19	19	36	19	19	19	19	2	2	19	19	19	19	3	4	4	19	3	3	19	6	6	4	7	6	7	7	2	3	8	3	4	19
787	8	2	8	8	0	5	8	21	8	8	1	8	8	8	8	8	22	8	2	8	8	8	2	23	24	25	8	8	8	23	8	8	8	8	2	8	2	8	8	26	8	27	28	29	2	30	30	30	8
788	3	30	23	4	23	23	0	23	5	6	23	1	7	30	30	23	23	10	30	23	23	23	30	12	12	23	12	23	23	15	12	16	15	15	30	23	30	15	15	23	17	23	30	12	30	18	19	20	21
789	18	12	12	18	18	3	18	0	18	0	4	18	18	18	18	18	1	18	39	6	7	9	12	10	11	13	14	18	12	14	29	29	12	14	14	14	14	11	29	14	11	10	18	16	16	17	16	29	18
790	33	2	5	8	15	5	3	14	19	14	17	0	4	29	23	25	33	1	25	22	10	22	6	7	9	23	13	33	28	31	34	35	21	36	37	39	41	44	45	46	47	48	34	46	48	49	37	50	51
791	71	28	2	28	68	5	35	35	31	31	35	35	31	35	35	28	0	0	41	68	5	68	13	0	35	35	13	1	3	6	67	8	31	35	1	6	28	8	6	10	8	3	10	14	1	39	2	33	51
792	6	7	1	11	1	1	6	6	6	6	1	6	6	6	6	12	6	6	12	1	1	1	13	6	8	6	16	6	26	27	1	30	7	30	38	27	7	27	40	38	43	45	26	38	10	16	10	10	43
793	21	23	21	23	21	21	11	29	31	32	29	34	35	36	37	37	39	41	35	39	37	39	36	12	32	42	44	46	46	47	11	48	49	30	46	31	36	50	42	47	50	12	46	11	48	26	36	48	30
794	47	36	48	47	48	4	48	46	47	47	48	47	47	47	47	47	48	47	48	48	48	48	36	48	47	47	47	9	9	13	48	15	47	15	17	13	36	13	13	18	13	9	20	15	23	23	24	25	25
795	13	36	9	36	9	15	15	15	29	36	15	36	36	13	36	36	9	29	36	36	36	36	1	29	1	13	36	3	3	4	36	5	36	6	15	8	12	12	16	4	19	21	36	20	5	8	12	5	19
796	12	12	5	12	5	5	5	4	8	4	4	12	5	12	5	12	5	8	5	5	5	5	12	5	4	5	24	0	0	14	5	17	12	17	5	18	23	17	14	25	23	18	5	25	27	28	30	27	27
797	24	23	24	24	24	24	24	24	17	24	24	24	24	14	24	24	24	24	24	24	24	24	24	24	17	24	2	24	24	7	24	8	2	10	24	2	11	2	19	7	20	18	24	10	8	14	11	8	17
798	8	11	8	11	8	0	8	5	2	9	13	8	8	8	8	8	8	8	15	8	16	8	11	8	9	21	22	8	8	23	8	28	29	28	30	31	32	28	31	19	32	8	8	32	33	28	34	33	33
799	28	28	3	28	4	4	28	28	28	32	28	28	0	28	28	28	2	5	0	6	4	13	28	15	28	28	22	28	9	16	21	24	28	25	25	24	26	40	24	26	19	41	42	43	25	44	26	24	25
800	1	8	20	3	20	18	33	38	39	38	49	50	25	51	52	53	20	51	25	18	18	18	0	18	2	4	0	5	18	53	18	6	2	9	13	15	16	9	5	21	39	18	52	13	40	41	42	54	55
801	58	53	34	53	35	35	58	58	51	53	31	53	45	33	53	36	37	38	36	33	40	40	44	58	53	58	0	33	40	46	58	58	9	2	31	46	53	9	46	10	55	6	46	37	13	51	31	13	15
802	42	42	46	42	46	17	42	18	42	22	42	42	23	42	42	24	46	42	26	24	27	24	42	42	42	46	42	42	42	28	29	42	42	42	45	30	42	42	32	30	42	36	6	6	10	42	45	31	15
803	15	15	10	15	1	10	5	10	15	22	7	15	11	15	15	12	10	15	11	10	15	10	13	10	15	15	14	15	10	15	10	16	15	15	12	10	15	15	15	17	18	10	19	13	20	24	12	20	26
804	2	4	6	8	9	21	4	5	28	5	12	7	23	22	30	32	22	35	32	30	11	36	11	37	38	39	11	40	40	41	42	40	16	43	12	39	16	44	45	39	28	17	16	32	13	44	18	19	24
805	23	23	23	23	13	23	23	23	23	23	23	23	1	1	1	2	23	1	5	2	2	2	1	2	23	6	23	2	2	1	23	1	23	23	5	1	23	23	1	7	23	13	23	8	9	23	5	1	24
806	9	24	9	24	9	3	9	9	9	10	9	9	12	9	14	16	9	9	12	9	9	9	18	9	24	9	9	9	9	9	9	9	24	14	16	20	9	24	9	20	7	9	21	16	8	8	12	22	25
807	0	16	5	16	11	11	3	15	17	15	10	23	37	38	39	40	41	40	42	43	44	45	37	18	16	46	47	48	48	49	50	51	16	52	53	54	16	40	40	55	17	7	54	21	56	57	53	48	46
808	40	0	40	40	56	1	40	8	40	40	40	40	56	40	40	3	40	5	3	3	3	3	56	3	40	10	40	5	3	5	3	5	40	40	11	40	40	15	18	5	15	8	40	3	7	15	17	23	46
809	26	46	26	46	34	26	26	26	46	0	1	46	34	26	46	16	26	26	25	27	28	29	29	30	46	28	30	30	3	26	10	26	46	46	16	26	3	46	10	31	46	26	26	8	32	46	16	26	23
810	10	9	12	13	26	14	15	18	19	19	9	0	19	1	21	46	22	21	22	15	10	18	19	10	25	21	19	1	15	27	40	45	25	47	40	1	25	3	48	1	31	49	50	49	40	8	32	51	45
811	4	45	8	3	8	6	12	4	8	26	45	3	26	1	3	8	8	8	40	8	9	45	18	22	45	8	35	8	8	9	15	36	45	45	38	8	15	41	36	42	43	51	10	15	38	44	15	32	52
812	36	44	36	41	0	25	36	36	36	36	2	36	36	36	36	36	36	36	0	1	36	36	36	36	44	36	36	36	36	36	36	6	44	6	0	36	6	9	12	6	41	36	6	6	0	10	6	36	12
813	8	6	14	6	6	19	6	6	20	22	6	6	22	2	6	6	23	24	10	6	1	6	28	30	6	31	32	6	6	33	6	34	22	35	35	34	37	37	34	9	37	38	39	40	35	0	42	42	34
814	0	0	34	0	34	34	34	0	0	34	0	0	34	34	34	34	34	34	34	34	34	0	34	34	0	34	0	34	34	34	0	1	0	0	34	2	2	2	3	1	0	5	1	1	1	7	1	7	8
815	4	9	1	13	1	1	1	1	17	23	1	1	23	7	1	1	1	1	1	1	1	1	1	1	9	1	24	1	1	1	1	25	9	25	1	25	1	25	1	3	25	3	5	26	27	28	29	30	27
816	25	9	0	25	4	6	8	10	25	10	11	25	10	25	12	13	14	15	16	17	18	19	20	21	11	22	28	23	4	24	34	41	11	42	43	44	45	46	44	41	47	14	22	45	43	28	41	23	44
817	41	41	41	41	41	41	41	41	41	41	41	41	41	41	41	41	41	41	28	41	41	41	41	41	41	5	8	41	41	41	8	9	41	9	28	41	41	9	10	17	9	17	22	41	28	14	26	26	27
818	9	0	1	9	2	3	4	7	9	12	13	9	12	9	15	16	18	9	14	21	23	25	29	9	30	9	9	9	2	5	9	31	30	32	32	31	34	35	31	31	10	36	32	14	32	37	14	16	31
819	37	37	31	37	31	31	31	37	37	37	37	37	37	37	31	31	31	31	31	31	31	31	37	31	37	31	37	31	31	31	31	0	37	0	31	1	1	1	2	3	0	3	31	0	4	5	0	5	12
820	20	28	29	30	32	33	9	34	35	36	38	39	36	40	41	42	40	35	43	44	45	46	47	48	28	49	50	45	47	40	47	51	28	52	53	41	47	50	35	54	55	56	57	58	42	4	59	60	34
821	40	28	8	28	8	60	6	6	40	62	47	4	40	10	10	4	11	11	47	6	11	6	14	14	19	11	14	11	21	40	14	10	19	21	21	10	47	4	11	10	28	60	60	21	22	23	21	60	40
822	3	7	0	9	12	15	0	0	16	0	28	7	17	11	17	7	18	20	18	0	30	0	28	0	7	31	28	30	3	32	23	31	9	19	34	17	28	16	36	30	37	38	39	41	23	22	42	38	40
823	27	4	27	4	27	3	5	6	32	22	7	10	27	27	27	15	15	15	7	22	27	22	7	10	18	15	10	15	27	15	10	10	18	7	22	27	7	10	27	16	4	27	3	22	22	17	7	10	40
824	0	1	8	2	11	8	8	11	15	17	2	1	5	6	13	17	21	23	21	8	24	8	4	8	1	25	4	28	31	32	4	25	1	28	21	33	4	28	34	24	16	35	8	17	17	36	16	36	31
825	42	0	42	1	42	42	36	42	32	11	1	14	1	14	42	14	14	42	0	36	42	36	0	42	5	42	14	42	13	32	0	14	5	1	36	42	0	14	42	13	1	42	42	36	4	15	21	24	31
826	32	7	3	7	10	12	3	16	17	17	0	17	0	32	17	15	3	32	11	11	32	11	20	20	7	3	20	3	17	22	20	3	7	0	11	17	23	22	23	13	20	25	26	15	15	4	15	4	22
827	1	2	1	14	1	4	4	14	1	12	14	2	7	1	1	2	1	1	7	4	1	4	7	14	16	18	14	1	14	19	7	24	16	7	4	1	7	28	1	4	14	1	13	4	25	31	33	34	22
828	10	5	10	5	10	6	2	8	10	8	9	11	5	10	10	31	11	10	31	31	10	31	31	31	5	11	12	17	11	18	31	11	5	31	18	10	31	11	10	17	2	21	5	18	18	13	13	11	22
829	35	0	35	3	35	13	13	3	35	13	13	0	5	35	35	0	35	35	5	13	35	13	5	13	4	35	3	35	0	6	13	35	4	5	8	35	5	0	35	9	3	35	12	14	17	18	20	12	18
830	30	3	1	2	10	11	1	15	26	28	31	30	33	36	38	15	39	40	41	39	42	38	43	36	33	44	10	45	30	45	1	46	5	47	44	48	49	47	50	42	9	51	26	49	44	14	44	14	52
831	23	8	3	8	10	3	2	8	23	8	8	8	11	23	10	8	3	23	8	1	27	12	14	13	8	8	15	23	23	8	16	23	8	8	44	23	8	16	23	2	16	28	8	31	8	14	32	37	8
832	7	21	22	24	14	25	22	17	26	29	30	33	29	11	14	17	10	10	34	3	11	3	12	10	17	13	17	15	7	27	3	35	36	39	13	35	21	12	10	15	12	15	41	13	31	43	34	17	36
833	37	21	37	21	37	37	37	37	35	0	37	43	43	37	37	37	37	37	1	37	37	37	43	37	43	4	37	37	37	37	37	37	21	37	7	37	8	8	37	16	8	15	37	13	7	18	19	18	21
834	6	4	10	5	12	17	5	25	5	5	0	5	5	26	27	5	5	5	18	1	29	30	5	31	4	32	5	33	5	32	34	5	5	32	32	5	36	5	5	25	8	29	15	36	32	13	32	16	5
835	7	13	7	13	7	7	7	7	3	6	7	13	0	7	7	9	7	7	0	7	7	7	1	7	9	13	10	7	7	7	7	7	13	17	22	7	13	13	7	7	13	7	7	15	22	24	25	24	27
836	18	19	20	21	23	26	28	29	11	29	6	11	29	30	23	6	31	33	29	34	35	36	6	1	35	9	11	10	37	38	39	37	40	10	38	30	19	11	17	41	11	42	43	39	38	15	41	44	40
837	65	19	65	19	65	65	65	65	65	15	65	15	15	65	65	65	65	65	65	65	65	65	19	65	15	65	65	65	65	65	65	65	19	65	65	65	1	1	65	68	1	2	65	65	65	5	15	5	19
838	7	5	8	0	10	11	12	13	14	0	16	0	0	17	10	13	18	20	21	22	23	24	0	25	0	26	27	28	29	30	31	14	0	32	33	17	5	0	34	29	0	23	1	2	33	35	26	37	28
839	15	3	15	3	15	18	15	15	35	15	15	15	15	4	15	15	7	15	15	15	15	15	5	15	35	15	15	15	15	15	15	15	3	15	15	35	8	35	15	7	8	15	15	15	15	1	15	1	8
840	11	19	20	21	22	22	18	23	11	24	25	26	27	15	28	29	18	30	31	32	33	34	23	5	28	36	37	33	38	39	40	41	24	26	31	38	39	27	42	36	26	7	18	43	44	38	44	37	23
841	38	50	4	38	14	16	22	14	38	14	22	38	4	15	4	17	22	17	31	22	22	22	50	22	39	17	4	9	5	19	5	5	14	38	31	38	20	5	5	17	21	16	16	18	16	28	43	26	28
842	5	14	12	0	1	1	1	2	3	8	2	11	3	5	12	13	1	5	2	1	24	1	14	1	8	27	8	1	5	11	30	33	35	35	2	33	33	36	37	40	35	30	30	14	30	35	2	8	33
843	9	0	9	10	25	26	28	25	9	25	1	9	9	5	9	0	29	31	29	32	31	24	29	34	34	31	34	38	39	31	39	38	25	9	29	9	9	39	38	24	39	26	28	24	26	5	26	9	25
844	39	25	6	25	7	7	7	8	39	10	8	10	14	12	10	25	7	8	15	7	8	7	25	7	25	8	25	8	39	8	16	16	19	19	8	19	39	21	16	22	23	7	27	23	7	19	7	10	30
845	39	39	7	39	3	4	6	3	11	11	3	11	3	16	6	39	12	12	3	13	12	14	39	15	15	12	15	7	17	12	17	17	11	11	3	11	20	20	17	14	20	22	22	14	3	39	27	27	39
846	17	3	17	3	2	2	2	5	17	5	8	8	10	17	8	5	2	17	16	10	13	10	3	10	3	18	3	2	19	19	21	23	5	8	25	8	23	19	30	18	19	21	10	23	16	5	16	8	5
847	19	19	2	19	1	6	9	1	19	1	6	6	1	30	6	1	11	11	9	9	11	9	1	9	1	11	1	2	13	15	13	13	1	6	15	6	19	20	13	11	22	2	9	22	9	20	15	6	20
848	13	1	13	1	4	4	4	5	13	7	5	7	10	13	13	12	12	12	10	4	14	4	16	4	17	21	23	12	30	12	33	34	7	30	5	34	34	30	35	36	30	33	10	16	10	30	10	23	34
849	30	30	4	30	0	1	2	0	30	0	1	1	0	30	1	0	2	2	0	3	3	8	0	11	11	2	11	2	14	14	0	8	1	19	14	1	30	20	19	8	21	8	11	8	0	22	14	21	22
850	12	13	3	15	16	17	18	3	12	23	26	19	23	29	31	26	32	29	31	33	34	35	29	36	37	38	39	40	41	42	3	43	13	44	45	41	46	46	47	48	44	49	50	51	39	46	49	52	32
851	0	5	58	13	58	58	58	33	0	5	61	5	5	6	58	43	2	16	45	17	34	58	29	58	5	58	18	58	58	58	58	22	5	18	45	58	33	13	0	58	12	23	58	33	31	12	35	31	5
852	12	3	36	3	36	36	36	36	12	10	10	11	10	22	36	11	36	36	32	36	22	36	10	36	5	11	36	36	36	36	36	6	5	36	14	36	10	6	6	0	16	36	36	10	22	17	45	6	20
853	6	13	23	27	23	23	23	3	6	13	12	13	13	6	23	13	23	6	30	23	23	23	23	23	13	23	31	23	23	23	23	33	13	23	23	23	13	34	35	33	27	0	23	23	23	34	32	17	13
854	37	2	37	2	37	4	37	37	37	7	7	9	7	37	37	12	37	37	12	37	37	37	6	37	16	18	9	37	37	19	20	22	16	24	12	37	25	22	33	26	2	20	0	25	28	33	25	37	29
855	35	17	35	23	35	35	35	35	2	17	35	35	17	35	35	35	35	35	35	35	35	35	35	35	17	35	35	35	35	35	35	4	17	35	35	35	35	2	4	35	9	35	35	35	35	9	35	35	35
856	0	1	0	17	0	3	0	0	0	5	5	0	5	0	0	5	0	0	5	5	5	5	5	5	10	0	10	5	5	5	0	0	10	17	5	5	1	0	5	2	17	4	5	1	11	10	14	5	5
857	15	7	15	7	15	15	15	15	15	3	8	15	3	15	15	15	15	15	13	15	15	15	16	15	3	15	15	15	15	15	15	15	3	15	18	15	22	22	15	15	7	15	2	4	15	15	18	11	14
858	27	5	27	17	27	27	27	27	7	27	27	27	27	27	27	27	27	27	27	27	27	27	27	27	27	27	27	27	27	27	27	27	27	27	27	27	27	27	27	3	8	13	27	27	2	7	27	8	27
859	4	4	4	4	4	4	4	4	4	0	4	4	0	4	4	4	4	4	4	4	4	4	4	4	1	4	4	4	4	4	4	4	1	4	4	4	4	4	4	4	4	4	4	4	4	4	2	4	4
860	11	22	23	24	25	26	27	28	11	28	29	30	29	0	31	32	33	34	35	36	37	38	39	40	22	41	42	37	31	43	44	45	42	30	35	1	46	47	48	49	50	32	40	51	52	53	46	2	54
861	31	12	31	12	69	13	69	69	31	11	69	31	46	31	15	15	15	16	35	17	15	36	69	69	18	31	19	31	15	15	69	31	20	15	35	15	46	31	31	36	12	1	31	21	15	53	23	69	54
862	0	4	36	12	5	36	6	8	12	36	9	12	46	10	11	13	14	11	13	14	26	27	4	27	4	53	27	36	19	28	27	27	20	30	13	33	19	30	11	35	40	27	1	19	21	53	35	40	28
863	53	0	53	0	19	49	19	0	53	19	19	53	19	11	5	6	7	8	13	14	7	19	9	9	31	32	53	53	34	7	34	34	20	0	13	37	38	32	38	37	0	6	34	1	1	39	5	9	31
864	38	18	34	25	27	13	0	28	0	30	13	28	0	38	34	25	34	38	8	13	34	13	18	34	18	28	39	34	11	11	13	14	20	35	8	13	0	35	14	8	36	6	37	37	37	40	8	36	11
865	40	3	40	3	18	11	18	3	40	40	3	40	0	14	11	40	18	40	15	11	11	11	18	40	19	40	40	40	21	23	21	24	20	3	15	11	19	3	40	26	3	21	21	19	19	6	27	18	30
866	2	7	8	10	6	21	21	16	3	17	22	16	22	40	3	3	21	0	22	6	21	6	7	25	7	28	31	34	35	35	37	37	10	20	22	6	24	38	37	34	10	26	39	20	41	42	39	16	35
867	3	2	35	2	5	35	7	2	8	46	12	7	13	37	35	17	35	8	22	35	35	17	0	0	19	0	42	3	25	28	25	25	28	2	22	35	25	0	3	28	2	17	25	19	42	42	25	7	16
868	42	1	42	2	42	5	25	9	42	9	9	42	42	42	42	42	42	42	22	9	25	9	1	42	1	42	10	42	11	11	13	14	10	15	22	42	18	42	42	10	2	13	3	18	21	26	39	26	21
869	11	1	11	1	12	11	11	1	11	5	16	11	11	11	11	11	11	11	22	11	11	11	19	11	20	11	19	11	23	24	23	11	23	24	27	24	11	23	11	27	1	28	11	24	24	29	24	32	23
870	0	20	3	31	34	4	6	4	0	23	34	5	8	10	12	13	14	16	13	21	22	25	14	35	8	36	10	11	0	35	12	37	31	36	34	10	38	38	16	22	14	12	1	37	3	10	37	34	27
871	0	8	40	31	40	20	40	4	0	4	23	24	4	0	23	54	40	0	55	40	40	40	21	0	54	54	56	40	0	40	40	11	57	57	40	0	56	11	40	6	56	40	40	1	50	22	38	34	27
872	7	54	60	7	8	60	60	14	17	4	60	17	56	18	18	60	60	20	18	60	24	60	7	21	54	26	29	60	30	21	60	30	7	26	18	32	39	30	21	24	30	11	41	39	0	32	18	0	32
873	30	30	43	30	43	2	43	43	30	2	4	30	4	43	43	8	9	9	8	43	43	43	30	43	30	4	29	14	31	31	33	35	30	14	43	43	2	7	31	35	36	33	33	35	35	7	35	43	30
874	29	29	5	29	6	8	12	13	29	13	8	29	8	29	15	16	16	16	9	9	17	9	29	16	29	29	18	16	18	19	8	16	29	18	8	16	29	16	8	17	16	8	8	2	20	29	21	22	29
875	16	7	18	5	3	10	30	12	16	18	13	16	31	16	13	32	33	34	32	33	3	33	35	36	36	36	37	38	39	38	19	40	37	41	39	42	43	44	45	19	17	46	47	39	42	38	40	42	2
876	55	36	40	25	39	32	39	15	55	39	5	39	32	55	40	7	7	7	9	9	3	9	39	7	36	10	16	7	28	28	39	29	30	28	31	7	39	7	31	31	30	9	31	19	34	7	35	7	39
877	28	28	28	28	28	28	28	28	28	28	28	28	28	28	28	5	8	15	5	8	28	8	28	3	28	28	28	18	20	21	20	22	28	23	20	28	23	21	20	20	21	18	20	23	21	24	23	25	3
878	0	1	20	4	5	7	9	11	13	14	16	22	5	20	29	31	31	31	15	5	5	5	32	31	33	34	35	31	36	36	37	38	39	36	15	31	40	31	41	42	31	37	18	42	5	31	43	18	31
879	31	31	38	31	0	38	36	31	31	36	31	36	1	31	31	2	4	7	2	4	4	4	31	9	9	7	36	11	13	14	13	16	13	21	11	28	36	32	28	14	33	13	13	11	34	35	21	33	18
880	35	20	35	23	35	0	35	26	27	26	29	35	35	35	35	35	1	35	30	37	38	35	31	35	40	35	31	35	27	41	42	35	23	35	43	35	35	35	35	32	44	45	46	47	43	34	34	33	27
881	5	23	6	7	8	8	0	11	12	11	8	13	14	15	16	17	15	1	16	0	17	19	14	20	14	21	12	22	24	24	22	26	23	29	31	36	37	38	40	36	21	22	37	17	31	41	42	29	27
882	22	22	20	22	20	24	3	22	22	22	22	22	22	22	4	5	4	6	7	8	13	5	22	34	22	5	22	12	14	12	35	22	22	35	12	34	22	22	12	23	63	64	64	37	37	14	35	35	27
883	2	15	34	18	34	13	13	21	24	25	28	29	30	12	12	34	12	24	34	34	7	31	32	36	36	38	36	39	39	40	40	39	36	34	41	43	39	43	45	41	43	23	46	34	41	43	14	38	27
884	27	27	2	27	4	10	13	27	27	27	39	27	27	27	27	15	15	27	18	21	15	7	27	22	24	27	25	39	28	28	27	29	30	32	18	28	33	27	28	29	30	33	33	35	18	28	29	22	14
885	11	12	39	2	39	39	39	39	10	13	19	19	19	19	39	22	39	19	39	39	39	39	19	15	19	21	19	24	24	24	24	24	19	15	39	24	19	24	24	26	24	39	39	15	39	24	18	30	30
886	24	24	22	24	22	0	24	24	24	24	2	24	24	24	24	3	3	3	15	22	22	15	24	4	4	36	4	5	6	7	8	5	6	9	7	10	5	11	12	10	13	8	6	14	7	16	5	10	11
887	5	5	5	5	5	5	5	5	5	5	5	5	5	5	5	5	0	5	4	4	0	4	5	1	2	5	3	15	5	15	15	22	3	5	15	1	24	22	15	15	1	24	24	5	15	22	14	1	11
888	8	10	15	12	13	16	17	18	19	20	21	23	25	26	27	28	26	29	28	13	26	18	0	30	20	27	19	31	8	32	33	31	10	34	35	1	31	33	36	37	38	40	41	35	35	42	0	43	32
889	31	31	30	31	30	30	31	31	31	28	31	31	31	53	31	6	6	6	7	30	53	30	31	12	28	13	12	16	16	16	16	8	28	8	7	16	10	10	16	16	10	17	31	8	7	10	8	6	10
890	5	9	28	14	5	28	18	19	5	20	21	28	20	20	22	28	18	20	22	19	18	28	23	24	25	28	13	24	31	28	12	24	25	26	22	28	25	25	20	29	13	18	32	33	34	14	35	36	37
891	43	43	2	43	18	3	4	7	43	8	43	10	8	11	15	16	30	30	48	4	18	19	49	18	50	51	43	19	52	53	4	52	50	16	24	43	26	54	30	11	29	55	55	26	11	20	26	11	54
892	54	31	59	2	59	52	3	59	54	8	7	54	59	54	59	54	59	54	7	10	59	54	31	59	54	59	41	59	54	59	19	42	54	19	7	16	7	49	59	42	54	29	50	16	54	49	20	54	11
893	4	49	6	49	12	12	12	3	13	3	8	17	18	21	22	23	24	25	22	24	0	27	21	28	30	31	13	34	39	40	23	34	30	23	41	44	7	45	46	39	47	24	39	31	16	29	16	20	48
894	45	7	77	45	4	6	9	77	45	77	39	45	45	45	77	45	77	11	63	3	77	39	7	77	45	45	45	45	8	8	45	45	45	45	63	39	12	13	8	17	12	18	22	22	17	13	22	39	13
895	13	12	24	13	29	24	13	6	13	9	13	13	30	8	31	13	32	8	33	26	3	26	13	24	13	7	13	24	34	35	34	34	13	36	35	24	37	38	40	37	41	6	18	42	37	43	44	18	46
896	16	16	16	16	16	16	16	16	16	16	16	16	16	16	16	16	16	16	16	16	16	16	16	16	16	16	16	16	1	16	3	5	16	1	16	16	16	7	38	9	3	34	16	16	6	5	16	16	16
897	2	8	10	11	12	13	15	19	21	22	23	1	24	25	26	1	27	28	29	30	31	32	33	35	36	37	39	40	41	41	41	41	36	42	43	42	44	41	42	25	41	19	7	9	44	41	5	6	38
898	79	41	79	41	79	68	79	79	41	79	41	41	79	79	79	79	79	79	79	79	79	79	41	79	41	79	0	79	2	8	10	11	41	2	8	79	2	12	11	2	13	10	10	8	7	9	8	13	12
899	2	2	2	2	2	16	2	17	2	18	2	2	2	2	2	2	2	2	19	4	20	2	2	2	2	2	2	2	0	0	0	0	2	21	22	21	23	23	21	24	23	24	24	0	23	23	0	23	23
900	1	8	9	10	11	9	12	24	13	24	14	15	16	21	17	18	29	30	18	24	24	4	19	20	31	32	33	34	2	34	29	13	31	35	17	36	36	33	37	38	39	40	41	40	18	13	17	32	42
901	20	1	6	8	20	9	9	20	20	18	18	20	20	20	20	10	20	20	14	10	10	20	20	23	23	10	23	25	20	30	20	20	23	10	18	18	10	20	21	6	23	10	29	14	18	20	18	23	33
902	50	50	1	50	5	5	5	7	8	7	25	50	11	12	15	16	17	19	16	22	24	26	27	15	50	28	26	31	50	31	30	32	7	34	25	31	35	50	12	36	37	38	17	34	16	8	25	30	28
903	15	3	15	15	1	20	15	15	15	15	15	15	16	15	11	23	11	11	16	23	15	15	15	19	19	23	19	15	15	22	15	11	19	15	23	7	15	15	11	7	15	27	11	16	17	15	17	19	15
904	24	24	23	24	23	23	23	0	24	1	2	24	19	3	19	10	10	10	23	12	13	14	19	18	20	21	26	21	21	21	26	30	20	18	31	21	18	24	10	21	32	18	27	31	16	33	34	35	36
905	10	17	10	28	44	45	46	6	10	17	18	10	10	10	18	0	1	2	0	1	10	1	1	3	3	12	14	10	19	47	48	19	3	20	20	30	49	49	50	51	3	32	30	20	0	12	0	16	19
906	3	3	3	3	3	0	3	3	3	3	3	3	3	3	3	4	4	4	2	2	6	2	3	15	17	15	17	15	3	15	17	3	17	3	15	15	3	3	4	15	24	28	15	24	31	3	12	17	24
907	4	1	15	4	4	15	4	4	4	7	4	4	4	4	4	8	9	10	8	9	15	9	10	11	11	13	11	16	4	18	9	16	11	13	13	20	16	20	21	22	20	15	25	13	8	25	9	11	22
908	11	11	11	11	1	1	3	5	11	11	7	11	11	11	11	17	17	17	8	17	17	17	11	10	24	33	34	10	11	11	34	35	24	11	8	10	10	11	10	10	36	10	10	8	37	34	37	38	38
909	10	14	10	14	10	10	10	10	10	0	10	10	10	10	10	1	3	5	1	10	10	6	6	7	7	10	7	9	9	9	10	10	7	9	9	15	16	16	17	18	16	19	21	9	1	19	15	7	18
910	11	7	31	11	14	32	33	34	35	34	0	36	37	38	14	19	32	38	9	3	5	33	34	39	40	41	42	32	43	35	44	45	40	36	46	38	46	37	5	43	37	17	17	47	46	1	41	48	45
911	45	1	4	1	14	21	31	22	26	27	31	1	35	26	14	22	28	26	31	31	28	31	1	9	1	35	42	32	32	29	31	30	1	31	31	30	31	30	30	29	37	9	9	47	29	52	52	52	53
912	30	52	2	52	14	9	3	32	30	29	52	52	29	30	52	30	30	30	5	9	30	9	52	8	52	30	42	10	10	29	8	11	52	52	29	12	12	13	15	16	13	17	18	19	20	12	22	23	20
913	6	11	29	11	11	8	11	10	2	3	12	11	14	12	12	11	21	14	12	3	5	3	11	3	11	9	12	10	11	31	3	32	11	12	12	35	12	32	35	31	32	3	3	11	13	19	19	19	20
914	32	0	32	32	1	19	19	6	32	2	19	32	2	32	32	6	32	32	19	19	19	19	6	19	32	32	32	10	32	32	19	5	2	19	19	5	19	7	5	8	9	14	16	19	7	13	17	21	9
915	5	13	5	13	13	0	1	10	5	11	12	5	7	5	13	13	5	5	15	18	22	23	13	6	1	5	25	5	5	5	27	28	1	2	29	31	2	28	34	31	28	27	6	8	35	36	13	31	36
916	28	36	4	28	36	6	28	36	0	36	36	28	36	7	36	36	10	11	36	6	36	36	36	12	28	15	0	18	18	19	36	20	28	36	36	20	36	1	20	19	2	10	23	2	1	8	2	8	25
917	20	8	20	8	8	18	3	4	20	16	17	20	8	20	8	8	20	20	7	18	8	6	8	11	8	20	8	20	0	0	15	21	8	8	21	24	8	24	31	21	24	15	18	21	1	34	21	35	34
918	34	34	13	34	34	21	21	34	3	21	34	34	21	4	34	34	14	16	21	21	34	21	34	21	34	6	3	34	21	13	21	7	34	21	11	34	11	7	7	17	22	17	17	15	11	1	24	1	28
919	7	5	7	8	9	19	9	20	7	20	23	7	7	7	25	26	7	7	23	25	14	26	1	26	16	7	7	3	26	7	26	6	16	6	13	27	6	35	38	39	35	3	25	6	15	22	6	40	15
920	0	0	2	0	31	6	0	2	8	35	6	9	17	19	7	9	20	21	20	2	31	19	19	31	17	23	30	23	6	32	2	23	17	9	6	6	27	34	36	32	37	27	39	44	27	37	45	30	8
921	48	49	56	49	32	2	49	57	32	57	56	58	57	48	32	7	32	48	7	20	2	49	49	56	57	19	32	23	2	59	60	59	57	61	60	60	57	59	48	6	59	2	6	60	36	59	36	32	9
922	59	18	1	18	3	1	18	4	5	10	11	5	12	59	3	59	13	59	11	1	13	18	16	17	17	17	3	13	13	22	1	22	10	17	56	11	17	23	22	25	26	27	13	17	11	26	1	28	29
923	22	0	2	7	21	30	37	30	4	30	2	5	30	22	12	39	2	22	37	43	1	37	30	2	16	44	12	1	1	45	46	47	30	48	46	46	30	45	49	43	45	1	46	25	47	45	11	47	11
924	45	47	0	3	12	7	3	8	45	4	13	45	14	45	12	8	15	15	13	2	15	3	47	17	47	17	12	15	15	16	2	16	18	17	13	17	47	19	15	2	20	2	17	47	23	20	24	25	26
925	30	1	27	30	12	16	30	30	30	30	16	30	30	16	12	30	16	16	30	16	16	30	30	16	1	30	12	16	16	7	16	7	30	30	16	16	1	7	7	8	7	18	30	36	36	7	16	24	47
926	7	1	5	7	12	6	5	5	7	9	10	7	11	7	12	5	7	7	5	5	5	5	1	5	1	15	12	5	5	17	5	17	9	20	17	17	1	21	22	22	8	5	18	8	17	23	8	17	21
927	0	1	17	0	12	17	0	17	0	17	17	0	0	0	12	17	0	0	17	17	0	0	2	17	1	0	12	17	0	3	17	6	2	3	9	10	1	6	10	9	6	20	9	3	18	6	18	30	18
928	35	1	35	35	12	3	35	35	35	5	3	35	3	35	12	35	35	35	3	3	35	35	1	3	1	35	12	35	3	7	3	7	6	2	2	2	1	7	7	3	13	3	2	16	16	19	20	2	22
929	0	1	4	11	14	14	21	15	17	15	14	7	14	7	12	5	25	26	14	14	27	28	5	14	5	29	12	30	27	31	14	32	5	30	14	27	5	6	33	25	11	34	14	32	32	6	14	31	29
930	31	43	14	36	0	2	3	2	21	0	4	8	9	10	4	4	21	10	17	24	35	3	28	44	0	9	44	21	45	9	46	47	0	45	30	21	5	46	10	30	46	4	25	34	48	44	49	50	47
931	44	9	24	4	31	31	36	31	43	53	54	54	53	44	55	55	56	43	55	57	56	21	4	31	28	35	31	58	4	59	35	59	0	9	55	60	53	54	44	58	4	5	5	53	59	10	55	60	34
932	59	59	31	59	6	14	6	15	60	6	59	59	6	59	29	29	14	15	16	6	29	18	31	20	20	20	22	59	59	23	35	25	20	25	30	31	22	23	15	25	59	32	33	6	36	22	37	36	36
933	23	0	2	3	4	4	5	4	23	7	9	7	10	10	11	11	12	10	11	16	29	16	24	4	7	7	4	26	4	10	5	10	7	27	2	28	6	7	10	41	24	26	5	32	29	10	32	31	7
934	10	4	4	4	0	1	0	3	10	0	3	4	9	10	19	22	1	12	3	3	3	3	4	23	0	0	23	3	36	38	36	39	0	36	36	4	9	23	2	38	23	36	36	22	38	39	36	19	26
935	38	14	38	15	16	16	20	16	38	21	24	21	20	38	20	10	38	16	10	20	38	20	21	16	0	12	16	38	21	25	20	25	0	12	10	12	21	25	25	28	15	12	12	22	29	25	29	38	29
936	25	16	16	25	3	4	3	5	25	3	5	16	3	25	5	5	4	6	5	5	5	5	16	7	3	9	7	5	16	11	5	13	3	14	10	16	3	7	6	11	7	17	18	3	11	6	14	9	13
937	11	8	12	3	19	19	20	19	20	21	27	20	28	20	3	3	25	28	29	21	34	21	3	19	35	35	19	36	37	28	21	28	35	3	27	20	38	20	38	39	37	36	21	17	18	38	3	18	9
938	19	3	19	1	2	5	2	6	7	2	6	6	8	28	11	12	19	5	12	2	19	2	6	13	8	6	13	19	6	15	2	16	8	24	19	6	2	13	16	15	7	24	11	2	15	13	25	19	13
939	15	2	2	6	3	3	10	3	10	20	21	10	20	10	2	2	3	3	12	22	22	23	26	3	20	10	3	23	10	30	35	30	20	35	35	10	36	10	36	37	10	35	23	7	11	36	35	11	11
940	3	20	4	10	6	13	14	15	18	6	6	19	6	28	40	10	29	31	15	12	32	29	13	33	34	41	42	43	18	3	44	44	6	30	45	18	46	30	31	28	47	48	33	41	46	42	49	50	11
941	22	22	3	22	4	4	4	4	18	14	20	22	14	3	3	20	36	3	20	4	36	12	29	4	22	22	34	4	18	39	39	39	6	14	20	44	14	22	3	44	18	4	39	39	46	30	20	3	14
942	18	18	4	18	2	7	8	17	21	2	2	21	2	21	18	2	7	21	17	23	7	8	23	24	18	24	23	4	25	25	25	25	2	8	17	21	8	24	21	44	26	27	27	25	2	26	17	24	28
943	9	2	9	2	5	5	5	5	9	13	15	13	16	19	25	20	20	20	15	16	20	22	5	16	2	13	16	9	9	29	30	33	34	13	15	9	13	34	20	19	30	16	29	35	36	34	36	37	13
944	3	3	4	3	6	10	12	17	21	12	6	17	12	9	17	6	10	9	6	24	10	24	22	25	22	25	22	27	21	17	17	5	12	12	6	21	12	17	10	27	21	43	43	6	6	17	6	17	29
945	21	21	13	21	0	1	0	0	4	8	14	14	14	4	14	20	20	20	23	0	20	0	0	25	14	24	14	0	26	26	26	20	8	14	31	4	14	14	20	20	32	6	26	23	33	4	34	33	24
946	26	2	0	26	7	7	1	10	11	1	12	10	1	4	13	15	16	17	7	18	16	19	22	10	22	15	22	27	28	30	39	27	27	1	30	27	1	10	27	8	28	39	32	7	1	40	7	19	13
947	28	28	28	28	2	5	2	2	28	6	2	5	5	27	5	2	5	5	4	2	5	2	2	5	28	2	2	5	9	9	9	5	6	11	4	5	11	5	5	2	12	7	9	14	15	5	16	12	5
948	9	9	2	9	0	0	3	10	10	3	18	10	3	10	22	23	23	23	18	24	23	25	27	29	27	30	27	2	30	31	32	33	10	3	18	10	3	10	23	11	32	0	34	18	3	30	0	11	35
949	30	30	30	30	5	7	5	5	9	40	5	7	7	41	7	5	7	7	0	5	7	5	5	7	30	24	5	5	24	7	7	7	40	29	0	7	29	7	7	33	24	42	42	0	43	44	45	44	24
950	1	2	4	6	8	10	11	12	7	12	9	13	14	7	15	17	18	19	17	20	21	22	23	26	2	5	27	28	11	28	5	15	2	9	17	31	12	27	28	18	6	29	33	34	12	36	29	8	13
951	28	33	26	33	1	37	11	4	28	10	1	61	33	28	14	62	28	28	17	37	26	62	14	19	33	33	33	28	11	63	4	63	10	62	17	42	9	33	31	9	33	6	18	19	34	15	34	36	13
952	7	62	38	62	38	19	38	38	16	62	62	16	62	28	63	1	21	24	1	21	24	25	38	14	62	25	25	63	14	11	1	4	62	10	1	10	38	25	28	10	25	17	32	37	37	62	37	10	25
953	63	20	63	20	20	14	14	20	63	20	20	63	20	63	3	20	3	63	18	14	63	20	3	21	20	20	20	26	27	26	20	27	20	20	18	27	20	20	26	27	20	21	20	3	3	20	3	27	17
954	26	0	12	2	7	8	12	9	26	11	13	12	22	26	12	23	12	26	18	24	25	32	12	33	0	34	12	35	12	36	37	34	0	38	35	12	36	39	40	36	41	42	43	23	35	44	35	12	34
955	52	52	52	52	52	33	52	52	52	35	52	52	52	52	35	2	52	52	35	33	52	2	35	5	52	52	52	9	5	52	52	52	52	9	35	9	52	52	5	11	52	33	9	13	16	52	20	9	20
956	5	17	5	17	17	10	2	4	5	6	19	17	17	5	21	25	5	5	26	25	21	27	28	29	17	17	17	5	30	30	17	30	6	31	26	32	17	17	34	32	17	29	11	31	31	30	31	13	13
957	1	1	3	1	14	29	14	14	2	2	14	2	3	4	4	7	10	12	26	14	4	14	3	15	10	14	14	5	15	16	14	14	10	3	26	14	14	1	12	16	1	6	14	15	15	19	15	4	5
958	11	5	11	11	11	15	5	11	11	11	11	11	11	11	11	11	11	11	26	15	15	15	11	7	5	11	11	11	8	8	11	8	5	11	26	11	15	11	8	8	5	7	11	16	17	11	19	17	22
959	0	0	1	3	9	9	2	14	18	20	25	28	30	31	32	33	34	35	32	2	2	2	36	37	0	38	39	31	37	33	40	38	20	41	32	42	20	43	31	33	18	40	44	30	32	16	30	42	41
960	10	12	13	40	3	1	56	41	10	57	32	10	10	25	28	58	28	25	35	28	59	60	58	10	40	61	10	62	10	62	63	10	10	64	65	32	65	10	20	33	40	18	18	65	35	10	52	31	16
961	11	11	35	12	62	35	62	62	1	1	3	13	23	23	23	62	26	26	27	36	23	27	1	37	38	35	39	62	41	42	41	43	44	43	35	62	11	45	37	42	39	20	18	44	33	46	43	33	41
962	62	62	62	62	4	4	12	15	62	15	15	62	12	12	4	21	21	21	22	4	12	24	15	21	12	25	21	32	62	32	32	32	12	62	22	34	15	62	34	11	36	38	4	15	22	34	18	21	12
963	36	36	36	36	0	1	32	36	36	36	36	36	36	36	36	36	36	36	5	6	36	5	36	36	36	36	36	7	36	7	8	9	36	36	10	36	10	36	36	7	11	8	13	10	14	11	9	17	36
964	15	24	27	31	5	5	7	0	1	32	33	34	35	37	38	39	40	41	42	5	6	43	44	45	46	47	48	49	49	50	43	49	51	52	42	7	39	49	50	53	54	43	53	42	42	13	55	1	17
965	49	54	42	49	42	42	42	54	49	54	42	49	42	49	42	42	42	49	4	4	4	4	54	4	49	42	54	6	49	6	42	12	54	12	14	42	14	15	12	16	18	21	23	24	14	18	14	23	15
966	5	4	4	10	4	4	4	4	11	4	4	4	4	13	4	4	4	19	20	22	26	27	4	28	26	28	4	29	4	30	28	29	26	4	20	28	20	26	28	30	16	22	22	4	20	21	20	27	26
967	20	20	20	20	20	20	20	1	20	2	20	20	20	20	20	20	20	20	3	3	3	3	20	3	20	20	20	20	20	20	3	20	20	20	5	5	6	6	6	5	16	3	3	3	7	6	9	7	7
968	16	16	16	16	3	3	3	3	16	16	3	16	16	16	3	3	3	16	1	2	4	8	16	11	11	4	16	16	16	3	12	12	11	8	1	4	8	16	4	12	13	14	15	17	1	13	1	15	15
969	5	1	1	10	20	1	28	29	30	31	1	1	1	32	1	1	33	1	34	34	1	34	1	34	1	1	13	1	1	35	34	1	1	1	36	36	36	1	36	36	37	34	34	1	38	39	40	38	38
970	1	2	3	2	38	4	3	4	13	4	5	6	7	36	8	5	36	9	10	11	12	14	16	17	18	19	16	20	21	3	22	23	5	6	19	24	23	25	9	26	20	27	17	28	29	21	29	30	21
971	20	1	15	2	52	34	4	38	20	13	1	38	13	20	3	4	34	20	13	4	38	52	2	52	1	34	2	14	14	14	4	52	2	14	13	13	13	14	20	15	9	4	13	16	13	9	3	14	21
972	14	1	18	1	23	0	1	1	14	6	10	10	11	14	14	1	12	14	19	18	14	18	1	10	22	34	1	14	24	25	24	24	22	26	26	18	26	27	14	18	25	12	15	26	28	25	26	29	24
973	13	44	13	45	13	13	0	23	46	46	44	23	44	14	6	1	6	14	0	6	11	11	19	35	44	46	19	10	10	13	34	10	44	22	46	46	47	45	48	11	49	34	10	46	10	45	12	11	10
974	10	44	10	44	10	5	44	44	24	7	8	8	9	10	9	44	9	10	9	9	10	9	44	16	18	20	44	21	25	21	25	26	18	21	22	9	26	25	16	26	21	26	27	27	28	25	28	21	29
975	21	2	21	3	21	21	4	5	4	5	2	3	2	21	21	44	21	21	5	33	21	33	44	33	2	4	44	6	6	7	33	6	2	11	11	21	11	7	6	13	14	17	17	11	6	14	11	20	14
976	6	2	8	2	37	9	37	37	14	37	10	10	15	6	15	37	6	6	15	15	6	15	37	10	16	37	37	6	18	18	15	19	16	18	23	19	25	18	26	19	13	25	19	17	27	28	27	19	29
977	0	1	0	5	3	3	0	0	2	7	1	2	1	8	8	0	9	6	9	9	12	12	0	6	1	0	0	8	2	8	9	6	1	8	12	8	12	5	6	12	8	9	3	12	13	5	14	8	29
978	8	1	23	1	8	23	23	23	23	23	7	7	10	11	15	7	15	11	10	15	8	18	23	7	1	23	23	8	11	19	15	11	1	27	27	30	27	19	11	31	32	15	30	27	30	32	30	33	19
979	2	4	2	5	6	6	2	1	2	21	4	5	1	8	1	1	2	8	6	6	26	26	1	34	4	2	1	8	8	2	6	8	4	18	26	26	35	5	8	26	2	35	34	31	34	5	18	26	1
980	9	11	12	15	2	34	19	20	22	20	21	23	21	25	8	27	28	29	28	34	30	32	11	33	11	36	36	25	9	37	34	38	11	32	39	40	15	41	42	43	44	33	45	27	31	46	40	47	48
981	25	11	24	38	56	40	24	24	0	24	24	25	38	3	38	38	3	3	24	40	3	0	5	8	11	10	25	12	25	12	24	16	11	12	24	17	38	25	3	43	16	15	8	21	8	56	26	12	0
982	16	11	12	1	12	36	36	12	12	2	12	16	4	16	6	7	36	12	7	36	6	36	11	12	11	36	12	10	16	13	36	14	11	18	10	16	18	16	13	14	19	19	10	18	13	13	18	8	12
983	3	11	5	5	1	22	24	25	28	25	10	5	5	4	14	5	32	3	4	14	1	6	7	12	11	33	5	34	3	34	14	38	11	34	10	39	34	7	40	41	16	32	42	42	43	44	39	44	45
984	34	9	51	9	51	39	49	51	34	49	18	34	49	34	38	9	49	34	38	39	34	49	11	34	11	34	34	6	34	3	6	12	11	22	22	34	23	34	6	12	23	23	3	22	6	6	24	6	6
985	0	1	6	2	6	12	12	6	5	5	6	28	28	7	12	6	7	8	7	12	10	12	28	14	28	15	17	6	28	6	18	19	28	18	15	20	18	19	26	36	2	7	20	15	37	39	18	24	40
986	19	19	0	19	1	1	1	4	19	4	27	19	4	19	1	42	27	0	27	1	0	21	4	0	4	21	4	8	19	12	1	14	4	12	6	19	12	29	8	14	19	27	2	20	8	8	12	8	0
987	5	3	8	42	14	14	14	8	9	9	30	5	14	11	14	16	16	16	11	14	16	14	16	16	3	14	9	8	5	8	14	18	3	42	30	22	11	5	24	25	28	11	30	25	2	20	18	33	20
988	18	18	8	31	8	22	36	6	6	6	8	18	18	18	18	31	36	6	8	22	6	36	6	6	18	18	18	7	18	10	8	13	18	10	7	19	10	13	7	5	19	8	8	10	7	7	26	7	26
989	13	19	24	2	7	24	13	0	4	9	24	13	24	7	7	7	7	4	24	24	12	24	14	15	14	24	14	7	13	7	24	16	14	24	17	7	24	21	22	16	5	12	17	17	23	29	17	30	0
990	35	21	35	31	2	2	23	35	7	23	8	7	7	11	18	31	19	35	18	19	2	11	18	35	18	35	31	4	7	4	17	11	21	15	20	25	21	26	4	28	31	2	5	38	39	25	40	39	28
991	4	48	10	13	11	6	6	14	4	4	14	4	8	4	4	22	4	4	22	23	6	24	27	4	13	18	29	33	4	33	33	36	11	48	33	4	4	36	15	33	37	2	4	33	10	36	18	14	4
992	1	37	33	37	33	33	33	33	3	17	33	26	33	8	33	33	33	35	33	33	33	6	24	23	17	33	8	27	27	40	46	27	46	46	47	27	48	27	40	50	51	46	47	2	50	40	50	46	10
993	40	51	40	51	27	42	51	51	27	51	51	27	51	40	27	27	40	40	51	51	51	51	51	40	51	51	51	27	0	1	51	3	0	3	0	4	4	5	6	1	8	3	0	0	1	11	1	3	8
994	27	27	1	13	9	9	9	9	21	21	27	22	21	22	23	24	23	24	23	9	9	9	27	24	21	9	22	25	27	25	9	24	27	27	23	22	22	27	25	5	13	26	28	23	29	25	30	5	29
995	25	2	25	25	3	7	8	10	25	11	12	25	25	25	25	14	25	15	14	16	17	18	19	20	25	25	36	37	25	37	38	39	25	40	14	25	41	37	42	20	37	38	41	14	25	13	13	13	25
996	37	37	1	2	37	3	37	37	7	37	37	37	8	37	9	37	10	37	9	10	1	37	37	37	11	12	37	15	37	15	37	37	16	37	15	37	37	17	15	18	19	19	20	12	15	15	14	19	22
997	0	6	15	15	2	15	15	3	15	7	13	15	15	15	15	8	15	21	15	15	15	15	1	9	8	15	10	11	11	23	25	11	11	28	33	11	11	23	34	3	23	25	11	33	12	18	12	18	12
998	23	23	23	11	23	0	11	23	23	23	23	23	11	23	23	23	23	23	4	23	23	23	23	23	11	23	23	1	5	1	5	6	11	5	1	7	8	9	7	5	3	8	10	10	1	7	1	8	3
999	15	18	20	18	22	20	22	0	24	25	26	27	24	28	29	0	30	31	29	4	32	33	34	35	25	36	37	28	22	38	30	22	18	34	39	37	27	27	28	15	18	30	39	36	40	28	41	26	40
[truncated: 76 more columns]
