# Supplementary material for: Chronic cocaine-regulated epigenomic changes in mouse nucleus accumbens
Source: Genome Biol. 2014 Apr 22;15(4):R65. doi: 10.1186/gb-2014-15-4-r65 (PMC4073058; doi:10.1186/gb-2014-15-4-r65)
Supplement: Additional file 20 — Motif intermediate results. This zip file contains the textual outputs from motif analysis. The motifs found by MEME [42] were first combined using the Bayesian motif clustering [79] method and then matched with known motifs. Further explanations are provided in the enclosed README file. [file gb-2014-15-4-r65-S20.zip › motif/BMC/intergenic.dp.chain1.iters1000.inputnames]

0	Cluster_192.intergenic_upstream.M1
1	Cluster_192.intergenic_upstream.M2
2	Cluster_192.intergenic_upstream.M3
3	Cluster_192.intergenic_upstream.M4
4	Cluster_192.intergenic_upstream.M5
5	Cluster_192.intergenic_upstream.M6
6	Cluster_192.intergenic_upstream.M7
7	Cluster_192.intergenic_upstream.M8
8	Cluster_192.intergenic_upstream.M9
9	Cluster_192.intergenic_upstream.M10
10	Cluster_192.intergenic_upstream.M11
11	Cluster_192.intergenic_upstream.M12
12	Cluster_192.intergenic_upstream.M13
13	Cluster_192.intergenic_upstream.M14
14	Cluster_192.intergenic_upstream.M15
15	Cluster_192.intergenic_upstream.M16
16	Cluster_192.intergenic_upstream.M17
17	Cluster_269.intergenic_upstream.M1
18	Cluster_269.intergenic_upstream.M2
19	Cluster_269.intergenic_upstream.M3
20	Cluster_269.intergenic_upstream.M4
21	Cluster_269.intergenic_upstream.M5
22	Cluster_269.intergenic_upstream.M6
23	Cluster_269.intergenic_upstream.M7
24	Cluster_269.intergenic_upstream.M8
25	Cluster_269.intergenic_upstream.M9
26	Cluster_269.intergenic_upstream.M10
27	Cluster_269.intergenic_upstream.M11
28	Cluster_269.intergenic_upstream.M12
29	Cluster_269.intergenic_upstream.M13
30	Cluster_269.intergenic_upstream.M14
31	Cluster_269.intergenic_upstream.M15
32	Cluster_269.intergenic_upstream.M16
33	Cluster_269.intergenic_upstream.M17
34	Cluster_269.intergenic_upstream.M18
35	Cluster_269.intergenic_upstream.M19
36	Cluster_269.intergenic_upstream.M20
37	Cluster_34.intergenic_upstream.M1
38	Cluster_34.intergenic_upstream.M2
39	Cluster_34.intergenic_upstream.M3
40	Cluster_34.intergenic_upstream.M4
41	Cluster_34.intergenic_upstream.M5
42	Cluster_34.intergenic_upstream.M6
43	Cluster_34.intergenic_upstream.M7
44	Cluster_34.intergenic_upstream.M8
45	Cluster_34.intergenic_upstream.M9
46	Cluster_34.intergenic_upstream.M10
47	Cluster_34.intergenic_upstream.M11
48	Cluster_34.intergenic_upstream.M12
49	Cluster_34.intergenic_upstream.M13
50	Cluster_34.intergenic_upstream.M14
51	Cluster_34.intergenic_upstream.M15
52	Cluster_34.intergenic_upstream.M16
53	Cluster_34.intergenic_upstream.M17
54	Cluster_34.intergenic_upstream.M18
55	Cluster_34.intergenic_upstream.M19
56	Cluster_34.intergenic_upstream.M20
57	Cluster_41.intergenic_upstream.M1
58	Cluster_41.intergenic_upstream.M2
59	Cluster_41.intergenic_upstream.M3
60	Cluster_41.intergenic_upstream.M4
61	Cluster_41.intergenic_upstream.M5
62	Cluster_41.intergenic_upstream.M6
63	Cluster_41.intergenic_upstream.M7
64	Cluster_41.intergenic_upstream.M8
65	Cluster_41.intergenic_upstream.M9
66	Cluster_41.intergenic_upstream.M10
67	Cluster_41.intergenic_upstream.M11
68	Cluster_41.intergenic_upstream.M12
69	Cluster_41.intergenic_upstream.M13
70	Cluster_41.intergenic_upstream.M14
71	Cluster_41.intergenic_upstream.M15
72	Cluster_41.intergenic_upstream.M16
73	Cluster_41.intergenic_upstream.M17
74	Cluster_41.intergenic_upstream.M18
75	Cluster_41.intergenic_upstream.M19
76	Cluster_41.intergenic_upstream.M20
77	Cluster_123.intergenic_upstream.M1
78	Cluster_123.intergenic_upstream.M2
79	Cluster_123.intergenic_upstream.M3
80	Cluster_123.intergenic_upstream.M4
81	Cluster_123.intergenic_upstream.M5
82	Cluster_123.intergenic_upstream.M6
83	Cluster_123.intergenic_upstream.M7
84	Cluster_123.intergenic_upstream.M8
85	Cluster_123.intergenic_upstream.M9
86	Cluster_123.intergenic_upstream.M10
87	Cluster_123.intergenic_upstream.M11
88	Cluster_123.intergenic_upstream.M12
89	Cluster_123.intergenic_upstream.M13
90	Cluster_123.intergenic_upstream.M14
91	Cluster_123.intergenic_upstream.M15
92	Cluster_123.intergenic_upstream.M16
93	Cluster_123.intergenic_upstream.M17
94	Cluster_123.intergenic_upstream.M18
95	Cluster_123.intergenic_upstream.M19
96	Cluster_123.intergenic_upstream.M20
97	Cluster_139.intergenic_upstream.M1
98	Cluster_139.intergenic_upstream.M2
99	Cluster_139.intergenic_upstream.M3
100	Cluster_139.intergenic_upstream.M4
101	Cluster_139.intergenic_upstream.M5
102	Cluster_139.intergenic_upstream.M6
103	Cluster_139.intergenic_upstream.M7
104	Cluster_139.intergenic_upstream.M8
105	Cluster_139.intergenic_upstream.M9
106	Cluster_139.intergenic_upstream.M10
107	Cluster_139.intergenic_upstream.M11
108	Cluster_139.intergenic_upstream.M12
109	Cluster_139.intergenic_upstream.M13
110	Cluster_139.intergenic_upstream.M14
111	Cluster_139.intergenic_upstream.M15
112	Cluster_139.intergenic_upstream.M16
113	Cluster_139.intergenic_upstream.M17
114	Cluster_112.intergenic_upstream.M1
115	Cluster_112.intergenic_upstream.M2
116	Cluster_112.intergenic_upstream.M3
117	Cluster_112.intergenic_upstream.M4
118	Cluster_112.intergenic_upstream.M5
119	Cluster_112.intergenic_upstream.M6
120	Cluster_39.intergenic_upstream.M1
121	Cluster_39.intergenic_upstream.M2
122	Cluster_39.intergenic_upstream.M3
123	Cluster_39.intergenic_upstream.M4
124	Cluster_39.intergenic_upstream.M5
