# Supplementary material for: Chronic cocaine-regulated epigenomic changes in mouse nucleus accumbens
Source: Genome Biol. 2014 Apr 22;15(4):R65. doi: 10.1186/gb-2014-15-4-r65 (PMC4073058; doi:10.1186/gb-2014-15-4-r65)
Supplement: Additional file 20 — Motif intermediate results. This zip file contains the textual outputs from motif analysis. The motifs found by MEME [42] were first combined using the Bayesian motif clustering [79] method and then matched with known motifs. Further explanations are provided in the enclosed README file. [file gb-2014-15-4-r65-S20.zip › motif/BMC/intragenic.dp.chain1.iters1000.align]

names	Cluster_29.intron_promoter.M1	Cluster_29.exon_promoter.M1	Cluster_29.exon_promoter.M2	Cluster_29.exon_promoter.M3	Cluster_29.exon_promoter.M4	Cluster_29.exon_promoter.M5	Cluster_192.exon_promoter.M1	Cluster_192.exon_promoter.M2	Cluster_192.exon_promoter.M3	Cluster_192.exon_promoter.M4	Cluster_192.exon_promoter.M5	Cluster_192.exon_promoter.M6	Cluster_192.exon_promoter.M7	Cluster_192.exon_promoter.M8	Cluster_192.exon_promoter.M9	Cluster_192.intron_altDonor.M1	Cluster_269.intron_varDonor.M1	Cluster_269.intron_promoter.M1	Cluster_269.exon_variant.M1	Cluster_269.exon_promoter.M1	Cluster_269.exon_promoter.M2	Cluster_269.exon_promoter.M3	Cluster_279.intron_varAcceptor.M1	Cluster_140.exon_promoter.M1	Cluster_140.exon_promoter.M2	Cluster_140.exon_promoter.M3	Cluster_2.exon_altAcceptor.M1	Cluster_2.exon_altAcceptor.M2	Cluster_2.exon_altAcceptor.M3	Cluster_2.intron_altAcceptor.M1	Cluster_34.intron_promoter.M1	Cluster_34.exon_promoter.M1	Cluster_185.intron_varDonor.M1	Cluster_41.intron_varDonor.M1	Cluster_41.intron_varDonor.M2	Cluster_41.intron_varDonor.M3	Cluster_41.intron_varDonor.M4	Cluster_41.intron_varDonor.M5	Cluster_41.exon_variant.M1	Cluster_41.intron_varAcceptor.M1	Cluster_3.intron_altAcceptor.M1	Cluster_3.intron_altAcceptor.M2	Cluster_3.intron_altAcceptor.M3	Cluster_187.intron_varDonor.M1	Cluster_187.intron_promoter.M1	Cluster_187.intron_promoter.M2	Cluster_187.exon_promoter.M1	Cluster_123.exon_altDonor.M1	Cluster_123.exon_altDonor.M2
iters	0	1	2	3	4	5	6	7	8	9	10	11	12	13	14	15	16	17	18	19	20	21	22	23	24	25	26	27	28	29	30	31	32	33	34	35	36	37	38	39	40	41	42	43	44	45	46	47	48
init	0	1	4	4	1	1	6	0	4	4	4	6	5	5	0	0	0	0	6	2	0	3	1	4	6	0	0	6	6	0	0	1	0	2	4	6	1	2	4	0	0	0	6	0	0	0	0	0	2
0	0	1	4	3	1	1	0	0	3	4	4	5	4	5	0	0	0	0	6	0	0	3	1	0	6	0	0	6	6	0	0	0	0	2	4	0	0	2	0	0	0	0	5	0	0	0	0	0	2
1	0	1	4	3	1	1	0	0	0	0	4	5	4	4	0	0	0	0	6	0	0	3	1	0	6	0	0	6	6	0	0	0	0	2	4	0	0	2	0	0	0	0	0	0	0	0	0	0	2
2	0	1	4	3	1	1	0	0	0	0	4	5	0	4	0	0	0	0	6	0	0	3	1	0	6	0	0	6	6	0	0	0	0	2	4	0	0	2	0	0	0	0	0	0	0	0	0	0	2
3	0	1	4	3	1	1	0	0	0	0	4	5	0	4	0	0	0	0	6	0	0	3	1	0	6	0	0	6	6	0	0	0	0	2	4	0	0	2	0	0	0	0	0	0	0	0	0	0	2
4	0	1	4	3	0	1	0	0	0	0	4	4	0	1	0	0	0	0	6	0	0	3	1	0	6	0	0	6	6	0	0	0	0	2	4	0	0	2	0	0	0	0	0	0	0	0	0	0	2
5	0	1	4	0	0	1	0	0	0	0	4	4	0	1	0	0	0	0	6	0	0	3	1	0	6	0	0	6	6	0	0	0	0	2	4	0	0	2	0	0	0	0	0	0	0	0	0	0	2
6	0	1	4	0	0	1	0	0	0	0	4	0	0	1	0	0	0	0	6	0	0	0	1	0	6	0	0	6	6	0	0	0	0	2	4	0	0	2	0	0	0	0	0	0	0	0	0	0	2
7	0	1	4	0	0	1	0	0	0	0	0	0	0	1	0	0	0	0	6	0	0	0	1	0	6	0	0	6	6	0	0	0	0	2	4	0	0	2	0	0	0	0	0	0	0	0	0	0	2
8	0	1	4	0	0	1	0	0	0	0	0	0	0	1	0	0	0	0	6	0	0	0	1	0	6	0	0	6	6	0	0	0	0	2	4	0	0	2	0	0	0	0	0	0	0	0	0	0	2
9	1	1	4	1	1	6	3	0	3	2	2	6	6	6	0	0	0	0	6	2	2	2	1	4	6	0	1	3	6	0	0	1	0	2	5	6	1	5	3	4	0	1	1	0	0	1	0	0	1
10	0	1	3	0	1	5	3	0	0	2	1	5	6	5	0	0	0	0	6	1	2	2	1	0	6	0	1	3	6	0	0	1	0	2	5	6	1	0	0	4	0	0	1	0	0	1	0	0	1
11	0	1	0	0	1	5	3	0	0	2	0	5	6	4	0	0	0	0	6	1	2	2	1	0	6	0	1	0	6	0	0	1	0	2	5	6	1	0	0	4	0	0	1	0	0	1	0	0	1
12	0	1	0	0	1	5	0	0	0	2	0	5	6	4	0	0	0	0	6	1	2	2	1	0	6	0	1	0	6	0	0	1	0	2	5	6	1	0	0	4	0	0	1	0	0	1	0	0	1
13	0	1	0	0	1	5	0	0	0	2	0	5	6	4	0	0	0	0	6	1	2	2	1	0	6	0	1	0	6	0	0	1	0	2	5	6	1	0	0	4	0	0	1	0	0	1	0	0	1
14	0	1	0	0	1	5	0	0	0	2	0	5	6	4	0	0	0	0	6	1	2	2	1	0	6	0	1	0	6	0	0	1	0	2	5	6	1	0	0	4	0	0	1	0	0	1	0	0	1
15	0	1	0	0	1	5	0	0	0	2	0	5	6	4	0	0	0	0	6	1	2	2	1	0	6	0	1	0	6	0	0	1	0	2	0	6	1	0	0	4	0	0	1	0	0	1	0	0	1
16	0	1	0	0	0	5	0	0	0	2	0	4	6	4	0	0	0	0	6	1	0	2	1	0	6	0	0	0	6	0	0	0	0	2	0	6	1	0	0	4	0	0	1	0	0	1	0	0	1
17	0	1	0	0	0	5	0	0	0	2	0	0	6	4	0	0	0	0	6	1	0	2	1	0	6	0	0	0	6	0	0	0	0	2	0	6	1	0	0	4	0	0	1	0	0	1	0	0	1
18	0	1	0	0	0	5	0	0	0	2	0	0	6	4	0	0	0	0	6	1	0	2	1	0	6	0	0	0	6	0	0	0	0	2	0	6	1	0	0	4	0	0	1	0	0	1	0	0	1
19	2	1	4	0	1	0	0	0	4	0	0	6	6	5	0	0	0	0	6	1	1	3	2	0	6	1	0	1	6	3	0	1	0	0	0	6	0	3	4	6	2	1	1	0	0	0	0	1	2
20	2	1	4	0	1	0	0	0	4	0	0	6	6	3	0	0	0	0	6	1	1	3	2	0	6	1	0	1	6	3	0	1	0	0	0	6	0	3	4	6	2	0	1	0	0	0	0	1	0
21	2	1	4	0	1	0	0	0	0	0	0	6	6	3	0	0	0	0	6	1	1	3	2	0	6	1	0	1	6	3	0	1	0	0	0	6	0	3	4	6	2	0	1	0	0	0	0	1	0
22	2	1	0	0	1	0	0	0	0	0	0	4	6	3	0	0	0	0	6	1	1	3	2	0	6	1	0	1	6	3	0	1	0	0	0	6	0	3	0	6	2	0	1	0	0	0	0	1	0
23	2	1	0	0	1	0	0	0	0	0	0	4	6	3	0	0	0	0	6	1	1	3	2	0	6	1	0	1	6	3	0	1	0	0	0	6	0	3	0	6	2	0	1	0	0	0	0	1	0
24	2	1	0	0	1	0	0	0	0	0	0	4	6	3	0	0	0	0	6	1	1	3	2	0	6	1	0	1	6	3	0	1	0	0	0	6	0	3	0	6	2	0	1	0	0	0	0	1	0
25	2	1	0	0	1	0	0	0	0	0	0	4	6	3	0	0	0	0	6	1	1	3	2	0	6	1	0	1	6	3	0	1	0	0	0	6	0	3	0	6	2	0	1	0	0	0	0	1	0
26	2	1	0	0	1	0	0	0	0	0	0	4	6	3	0	0	0	0	6	1	1	3	2	0	6	1	0	1	6	3	0	1	0	0	0	6	0	3	0	6	2	0	1	0	0	0	0	1	0
27	2	1	0	0	1	0	0	0	0	0	0	4	6	3	0	0	0	0	6	1	1	3	2	0	6	1	0	1	6	3	0	1	0	0	0	6	0	3	0	6	2	0	1	0	0	0	0	1	0
28	2	1	0	0	1	0	0	0	0	0	0	4	6	3	0	0	0	0	6	1	1	3	2	0	6	1	0	1	6	3	0	1	0	0	0	6	0	3	0	6	2	0	1	0	0	3	0	1	0
29	0	1	2	4	1	1	6	0	4	0	4	6	6	4	2	0	0	0	6	2	0	5	0	1	6	1	0	6	6	1	0	1	0	2	4	6	0	2	2	0	0	0	1	0	0	0	0	3	2
30	0	0	2	2	1	1	0	0	4	0	4	4	6	4	2	0	0	0	6	0	0	5	0	1	5	1	0	4	6	1	0	1	0	2	4	6	0	2	0	0	0	0	1	0	0	0	0	1	2
31	0	0	2	2	1	1	0	0	2	0	0	4	6	4	0	0	0	0	6	0	0	5	0	1	5	1	0	4	6	1	0	1	0	2	0	6	0	2	0	0	0	0	1	0	0	0	0	1	2
32	0	0	2	2	1	1	0	0	2	0	0	0	6	4	0	0	0	0	6	0	0	5	0	1	5	1	0	4	6	1	0	1	0	2	0	6	0	2	0	0	0	0	1	0	0	0	0	1	2
33	0	0	2	0	1	1	0	0	2	0	0	0	6	4	0	0	0	0	6	0	0	5	0	1	5	1	0	4	6	1	0	1	0	2	0	6	0	2	0	0	0	0	1	0	0	0	0	1	2
34	0	0	2	0	1	1	0	0	2	0	0	0	6	4	0	0	0	0	6	0	0	5	0	1	5	1	0	4	6	1	0	1	0	2	0	6	0	2	0	0	0	0	1	0	0	0	0	1	0
35	0	0	2	0	1	1	0	0	2	0	0	0	6	4	0	0	0	0	6	0	0	5	0	1	5	1	0	4	6	1	0	1	0	0	0	6	0	2	0	0	0	0	1	0	0	0	0	1	0
36	0	0	0	0	1	1	0	0	2	0	0	0	6	4	0	0	0	0	6	0	0	5	0	1	5	1	0	4	6	1	0	1	0	0	0	6	0	2	0	0	0	0	1	0	0	0	0	1	0
37	0	0	0	0	1	1	0	0	2	0	0	0	6	4	0	0	0	0	6	0	0	5	0	1	5	1	0	4	6	1	0	1	0	0	0	6	0	2	0	0	0	0	1	0	0	0	0	1	0
38	0	0	0	0	1	1	0	0	2	0	0	0	6	4	0	0	0	0	6	0	0	5	0	1	5	1	0	4	6	1	0	1	0	0	0	6	0	2	0	0	0	0	1	0	0	0	0	1	0
39	2	1	4	4	0	0	5	0	4	2	4	6	6	5	2	0	0	0	6	0	1	3	0	4	0	6	0	0	6	3	0	0	0	2	4	6	0	3	4	2	2	1	0	0	1	0	0	0	0
40	2	1	4	4	0	0	5	0	0	0	2	6	6	5	0	0	0	0	6	0	1	3	0	4	0	6	0	0	6	3	0	0	0	2	4	5	0	3	4	2	2	1	0	0	0	0	0	0	0
41	2	1	4	4	0	0	5	0	0	0	2	6	6	5	0	0	0	0	6	0	1	3	0	0	0	6	0	0	6	3	0	0	0	2	4	0	0	3	4	2	2	0	0	0	0	0	0	0	0
42	2	1	4	3	0	0	5	0	0	0	2	5	6	5	0	0	0	0	6	0	0	3	0	0	0	6	0	0	6	3	0	0	0	2	4	0	0	2	4	2	2	0	0	0	0	0	0	0	0
43	2	1	4	0	0	0	0	0	0	0	2	5	6	5	0	0	0	0	6	0	0	3	0	0	0	6	0	0	6	3	0	0	0	2	4	0	0	2	4	2	2	0	0	0	0	0	0	0	0
44	2	1	4	0	0	0	0	0	0	0	2	5	6	5	0	0	0	0	6	0	0	3	0	0	0	6	0	0	6	3	0	0	0	2	4	0	0	2	4	2	2	0	0	0	0	0	0	0	0
45	2	1	0	0	0	0	0	0	0	0	2	5	6	5	0	0	0	0	6	0	0	3	0	0	0	6	0	0	6	3	0	0	0	2	4	0	0	2	4	2	2	0	0	0	0	0	0	0	0
46	2	1	0	0	0	0	0	0	0	0	2	5	6	5	0	0	0	0	6	0	0	3	0	0	0	6	0	0	6	3	0	0	0	2	4	0	0	2	4	2	2	0	0	0	0	0	0	0	0
47	2	1	0	0	0	0	0	0	0	0	2	5	6	5	0	0	0	0	6	0	0	3	0	0	0	6	0	0	6	3	0	0	0	2	4	0	0	2	4	2	2	0	0	0	0	0	0	0	0
48	2	1	0	0	0	0	0	0	0	0	2	5	6	5	0	0	0	0	6	0	0	3	0	0	0	6	0	0	6	3	0	0	0	2	0	0	0	2	4	2	2	0	0	0	0	0	0	0	0
49	2	2	0	1	1	6	0	0	4	0	0	5	6	3	5	0	0	0	6	0	2	5	0	0	3	6	0	1	6	5	0	1	0	2	0	6	0	2	1	0	0	0	1	0	1	0	0	0	1
50	2	0	0	1	1	6	0	0	4	0	0	0	6	3	5	0	0	0	6	0	2	0	0	0	3	6	0	1	6	5	0	1	0	2	0	5	0	2	1	0	0	0	1	0	0	0	0	0	1
51	2	0	0	1	1	6	0	0	0	0	0	0	6	3	5	0	0	0	6	0	2	0	0	0	3	6	0	1	6	5	0	1	0	2	0	5	0	2	1	0	0	0	1	0	0	0	0	0	1
52	2	0	0	1	1	6	0	0	0	0	0	0	6	3	0	0	0	0	6	0	2	0	0	0	3	6	0	1	6	5	0	1	0	2	0	5	0	2	1	0	0	0	1	0	0	0	0	0	1
53	2	0	0	1	1	6	0	0	0	0	0	0	6	3	0	0	0	0	6	0	2	0	0	0	3	6	0	1	6	5	0	1	0	2	0	5	0	2	1	0	0	0	1	0	0	0	0	0	1
54	2	0	0	1	1	6	0	0	0	0	0	0	6	0	0	0	0	0	6	0	2	0	0	0	3	6	0	1	6	5	0	1	0	2	0	5	0	2	1	0	0	0	1	0	0	0	0	0	1
55	2	0	0	1	1	6	0	0	0	0	0	0	6	0	0	0	0	0	6	0	2	0	0	0	3	6	0	1	6	5	0	1	0	2	0	5	0	2	1	0	0	0	1	0	0	0	0	0	1
56	2	0	0	1	1	6	0	0	0	0	0	0	6	0	0	0	0	0	6	0	2	0	0	0	3	6	0	1	6	5	0	1	0	2	0	5	0	2	1	0	0	0	1	0	0	0	0	0	1
57	2	0	0	1	1	6	0	0	0	0	0	0	6	0	0	0	0	0	6	0	2	0	0	0	3	6	0	1	6	5	0	1	0	2	0	3	0	2	1	0	0	0	1	0	0	0	0	0	1
58	2	0	0	1	1	6	0	0	0	0	0	0	6	0	0	0	0	0	6	0	2	0	0	0	3	6	0	1	6	5	0	1	0	2	0	3	0	2	1	0	0	0	1	0	0	0	0	0	1
59	0	0	0	0	0	6	1	0	0	0	0	6	6	5	5	0	0	0	6	1	0	3	0	4	6	0	2	3	6	4	0	1	0	2	1	0	0	4	4	0	0	0	1	0	0	2	0	1	2
60	0	0	0	0	0	6	1	0	0	0	0	4	6	5	5	0	0	0	6	1	0	3	0	0	6	0	2	3	1	4	0	1	0	2	1	0	0	0	0	0	0	0	1	0	0	2	0	1	2
61	0	0	0	0	0	6	1	0	0	0	0	0	6	5	5	0	0	0	6	1	0	0	0	0	6	0	2	3	1	4	0	1	0	2	1	0	0	0	0	0	0	0	1	0	0	2	0	1	2
62	0	0	0	0	0	6	1	0	0	0	0	0	6	5	5	0	0	0	6	1	0	0	0	0	6	0	0	3	1	4	0	1	0	2	1	0	0	0	0	0	0	0	1	0	0	2	0	1	2
63	0	0	0	0	0	6	1	0	0	0	0	0	6	5	5	0	0	0	6	1	0	0	0	0	6	0	0	3	1	4	0	1	0	2	1	0	0	0	0	0	0	0	1	0	0	2	0	1	2
64	0	0	0	0	0	6	1	0	0	0	0	0	6	5	5	0	0	0	6	1	0	0	0	0	6	0	0	3	1	4	0	1	0	2	1	0	0	0	0	0	0	0	1	0	0	2	0	1	2
65	0	0	0	0	0	6	1	0	0	0	0	0	6	5	5	0	0	0	6	1	0	0	0	0	6	0	0	3	1	4	0	1	0	2	1	0	0	0	0	0	0	0	1	0	0	2	0	1	2
66	0	0	0	0	0	6	1	0	0	0	0	0	6	5	5	0	0	0	6	1	0	0	0	0	6	0	0	3	1	4	0	1	0	0	1	0	0	0	0	0	0	0	1	0	0	2	0	1	2
67	0	0	0	0	0	6	1	0	0	0	0	0	6	5	5	0	0	0	6	1	0	0	0	0	6	0	0	0	1	4	0	1	0	0	1	0	0	0	0	0	0	0	1	0	0	2	0	1	2
68	0	0	0	0	0	6	1	0	0	0	0	0	6	5	5	0	0	0	6	1	0	0	0	0	6	0	0	0	1	4	0	1	0	0	1	0	0	0	0	0	0	0	1	0	0	2	0	1	2
69	2	0	0	4	0	6	3	0	3	0	0	6	6	2	5	0	0	0	6	2	1	2	1	0	6	1	0	0	5	4	0	0	0	0	0	0	0	2	4	0	0	0	1	0	0	1	0	0	1
70	2	0	0	4	0	6	3	0	3	0	0	5	6	2	5	0	0	0	6	2	0	2	1	0	6	1	0	0	4	4	0	0	0	0	0	0	0	2	0	0	0	0	1	0	0	1	0	0	1
71	2	0	0	0	0	6	0	0	3	0	0	5	6	2	5	0	0	0	6	2	0	2	1	0	6	1	0	0	0	4	0	0	0	0	0	0	0	2	0	0	0	0	1	0	0	1	0	0	1
72	2	0	0	0	0	6	0	0	3	0	0	5	6	2	5	0	0	0	6	2	0	2	1	0	6	1	0	0	0	4	0	0	0	0	0	0	0	2	0	0	0	0	1	0	0	1	0	0	1
73	2	0	0	0	0	6	0	0	0	0	0	5	6	2	5	0	0	0	6	2	0	2	1	0	6	1	0	0	0	4	0	0	0	0	0	0	0	2	0	0	0	0	1	0	0	1	0	0	1
74	2	0	0	0	0	6	0	0	0	0	0	5	6	2	5	0	0	0	6	2	0	2	1	0	6	1	0	0	0	4	0	0	0	0	0	0	0	2	0	0	0	0	1	0	0	1	0	0	1
75	2	0	0	0	0	6	0	0	0	0	0	4	6	2	5	0	0	0	6	2	0	2	1	0	6	1	0	0	0	4	0	0	0	0	0	0	0	2	0	0	0	0	1	0	0	1	0	0	1
76	2	0	0	0	0	6	0	0	0	0	0	4	6	2	5	0	0	0	0	2	0	0	1	0	6	1	0	0	0	4	0	0	0	0	0	0	0	2	0	0	0	0	1	0	0	1	0	0	1
77	2	0	0	0	0	6	0	0	0	0	0	4	6	0	5	0	0	0	0	0	0	0	1	0	6	1	0	0	0	4	0	0	0	0	0	0	0	2	0	0	0	0	1	0	0	1	0	0	1
78	2	0	0	0	0	6	0	0	0	0	0	0	6	0	5	0	0	0	0	0	0	0	1	0	6	1	0	0	0	4	0	0	0	0	0	0	0	2	0	0	0	0	1	0	0	1	0	0	1
79	0	0	4	4	1	6	0	0	2	4	0	6	6	5	5	0	0	0	6	1	0	0	2	1	6	1	0	6	6	0	0	1	0	0	0	6	1	2	4	1	0	1	1	0	0	0	1	1	2
80	0	0	4	3	1	6	0	0	1	4	0	5	6	0	5	0	0	0	6	1	0	0	2	1	6	1	0	6	6	0	0	1	0	0	0	6	1	2	4	1	0	0	1	0	0	0	1	1	0
81	0	0	0	3	1	6	0	0	1	0	0	5	6	0	5	0	0	0	6	1	0	0	2	1	6	1	0	6	6	0	0	1	0	0	0	6	1	2	4	1	0	0	1	0	0	0	1	1	0
82	0	0	0	0	1	6	0	0	1	0	0	2	6	0	5	0	0	0	6	1	0	0	2	1	6	1	0	6	5	0	0	1	0	0	0	6	1	2	4	1	0	0	0	0	0	0	1	1	0
83	0	0	0	0	1	6	0	0	1	0	0	2	6	0	5	0	0	0	6	1	0	0	2	1	6	1	0	6	5	0	0	1	0	0	0	6	1	2	4	1	0	0	0	0	0	0	1	1	0
84	0	0	0	0	1	6	0	0	1	0	0	2	6	0	5	0	0	0	6	1	0	0	2	1	6	1	0	6	5	0	0	1	0	0	0	6	1	2	4	1	0	0	0	0	0	0	1	1	0
85	0	0	0	0	1	6	0	0	1	0	0	2	6	0	5	0	0	0	6	1	0	0	2	1	6	1	0	6	5	0	0	1	0	0	0	6	1	2	4	1	0	0	0	0	0	0	1	1	0
86	0	0	0	0	1	6	0	0	1	0	0	2	6	0	5	0	0	0	6	1	0	0	2	1	6	1	0	6	5	0	0	1	0	0	0	6	1	2	4	1	0	0	0	0	0	0	1	1	0
87	0	0	0	0	1	6	0	0	1	0	0	2	6	0	5	0	0	0	6	1	0	0	2	1	6	1	0	6	0	0	0	1	0	0	0	6	1	2	4	1	0	0	0	0	0	0	1	1	0
88	0	0	0	0	1	6	0	0	1	0	0	2	6	0	5	0	0	0	6	1	0	0	2	1	6	1	0	6	0	0	0	1	0	0	0	6	1	2	4	1	0	0	0	0	0	0	1	1	0
89	0	0	4	4	0	1	6	0	4	1	2	6	6	5	6	0	0	0	6	1	0	3	1	4	6	1	2	1	6	5	0	3	0	0	6	6	0	1	0	6	0	1	6	0	0	3	0	0	2
90	0	0	4	2	0	1	6	0	0	1	2	4	6	2	6	0	0	0	6	1	0	3	0	4	6	1	0	1	6	5	0	0	0	0	6	5	0	0	0	6	0	0	6	0	0	3	0	0	1
91	0	0	4	0	0	1	6	0	0	0	0	0	6	2	6	0	0	0	6	0	0	3	0	3	6	0	0	1	6	5	0	0	0	0	6	5	0	0	0	6	0	0	6	0	0	3	0	0	1
92	0	0	4	0	0	1	6	0	0	0	0	0	6	2	6	0	0	0	6	0	0	3	0	3	6	0	0	1	6	5	0	0	0	0	6	5	0	0	0	6	0	0	6	0	0	3	0	0	1
93	0	0	4	0	0	1	6	0	0	0	0	0	6	2	6	0	0	0	6	0	0	3	0	3	6	0	0	1	6	5	0	0	0	0	6	5	0	0	0	6	0	0	6	0	0	3	0	0	1
94	0	0	4	0	0	1	6	0	0	0	0	0	6	2	6	0	0	0	6	0	0	3	0	3	6	0	0	1	6	0	0	0	0	0	6	0	0	0	0	6	0	0	1	0	0	3	0	0	1
95	0	0	4	0	0	1	6	0	0	0	0	0	6	2	6	0	0	0	6	0	0	3	0	3	3	0	0	1	6	0	0	0	0	0	6	0	0	0	0	6	0	0	1	0	0	3	0	0	1
96	0	0	4	0	0	1	6	0	0	0	0	0	6	2	6	0	0	0	6	0	0	3	0	3	3	0	0	1	6	0	0	0	0	0	6	0	0	0	0	6	0	0	1	0	0	3	0	0	1
97	0	0	4	0	0	1	6	0	0	0	0	0	6	2	6	0	0	0	6	0	0	3	0	3	3	0	0	1	6	0	0	0	0	0	6	0	0	0	0	6	0	0	1	0	0	3	0	0	1
98	0	0	4	0	0	1	6	0	0	0	0	0	6	2	6	0	0	0	6	0	0	3	0	3	3	0	0	1	6	0	0	0	0	0	6	0	0	0	0	6	0	0	1	0	0	3	0	0	1
99	3	0	4	3	1	6	6	1	0	0	0	6	6	4	6	0	0	1	6	1	2	5	1	0	2	0	3	0	6	3	0	1	0	2	4	6	0	2	4	0	0	0	2	0	0	1	0	1	2
100	3	0	4	3	1	6	5	1	0	0	0	6	6	4	5	0	0	0	6	0	2	4	1	0	2	0	0	0	6	3	0	1	0	2	4	4	0	2	0	0	0	0	2	0	0	1	0	1	1
101	3	0	4	0	1	6	0	1	0	0	0	6	6	4	0	0	0	0	6	0	2	0	1	0	2	0	0	0	6	3	0	1	0	2	4	4	0	2	0	0	0	0	2	0	0	1	0	1	1
102	3	0	4	0	1	6	0	1	0	0	0	6	6	4	0	0	0	0	6	0	2	0	1	0	2	0	0	0	6	3	0	1	0	2	4	4	0	2	0	0	0	0	2	0	0	1	0	1	1
103	3	0	4	0	1	0	0	1	0	0	0	6	0	4	0	0	0	0	6	0	2	0	1	0	2	0	0	0	6	3	0	1	0	2	0	4	0	2	0	0	0	0	2	0	0	1	0	1	1
104	3	0	4	0	1	0	0	1	0	0	0	6	0	0	0	0	0	0	6	0	2	0	1	0	2	0	0	0	6	3	0	1	0	2	0	4	0	2	0	0	0	0	2	0	0	1	0	1	1
105	3	0	4	0	1	0	0	1	0	0	0	6	0	0	0	0	0	0	6	0	2	0	1	0	2	0	0	0	6	3	0	1	0	2	0	4	0	2	0	0	0	0	2	0	0	1	0	1	1
106	0	0	4	0	1	0	0	1	0	0	0	6	0	0	0	0	0	0	6	0	0	0	1	0	2	0	0	0	6	3	0	1	0	2	0	5	0	2	0	0	0	0	2	0	0	1	0	1	1
107	0	0	4	0	1	0	0	1	0	0	0	6	0	0	0	0	0	0	6	0	0	0	1	0	2	0	0	0	6	3	0	1	0	2	0	5	0	2	0	0	0	0	2	0	0	1	0	1	1
108	0	0	4	0	1	0	0	1	0	0	0	6	0	0	0	0	0	0	6	0	0	0	1	0	2	0	0	0	6	3	0	1	0	2	0	5	0	2	0	0	0	0	2	0	0	1	0	1	1
109	0	4	4	4	0	1	5	0	3	1	3	2	5	5	0	0	0	0	6	2	0	3	2	0	0	1	3	1	6	6	0	1	0	2	3	4	0	1	0	5	0	0	0	0	0	1	0	2	2
110	0	4	3	0	0	0	0	0	3	0	0	2	4	5	0	0	0	0	6	1	0	3	2	0	0	1	3	1	6	6	0	1	0	2	0	4	0	1	0	1	0	0	0	0	0	1	0	2	2
111	0	4	3	0	0	0	0	0	3	0	0	2	4	5	0	0	0	0	6	1	0	3	2	0	0	1	3	1	6	6	0	1	0	2	0	1	0	1	0	1	0	0	0	0	0	1	0	2	2
112	0	4	0	0	0	0	0	0	3	0	0	2	0	4	0	0	0	0	6	1	0	3	2	0	0	1	3	1	6	6	0	1	0	2	0	1	0	1	0	1	0	0	0	0	0	1	0	2	2
113	0	4	0	0	0	0	0	0	3	0	0	2	0	4	0	0	0	0	6	1	0	0	2	0	0	1	3	1	6	6	0	1	0	2	0	1	0	1	0	1	0	0	0	0	0	1	0	2	2
114	0	4	0	0	0	0	0	0	3	0	0	2	0	4	0	0	0	0	6	1	0	0	2	0	0	1	3	1	6	6	0	1	0	2	0	1	0	1	0	1	0	0	0	0	0	1	0	2	2
115	0	4	0	0	0	0	0	0	3	0	0	2	0	4	0	0	0	0	6	1	0	0	2	0	0	1	3	1	6	6	0	1	0	2	0	1	0	1	0	1	0	0	0	0	0	1	0	2	2
116	0	4	0	0	0	0	0	0	3	0	0	2	0	4	0	0	0	0	6	1	0	0	2	0	0	1	3	1	6	6	0	1	0	2	0	1	0	1	0	1	0	0	0	0	0	1	0	2	2
117	0	4	0	0	0	0	0	0	3	0	0	2	0	4	0	0	0	0	6	1	0	0	2	0	0	1	3	1	6	6	0	1	0	2	0	1	0	1	0	1	0	0	0	0	0	1	0	2	2
118	0	4	0	0	0	0	0	0	0	0	0	2	0	4	0	0	0	0	6	1	0	0	2	0	0	1	3	1	6	6	0	1	0	2	0	1	0	1	0	1	0	0	0	0	0	1	0	2	2
119	1	1	4	0	2	1	1	0	4	4	4	6	1	4	4	2	0	0	6	1	2	0	1	4	6	0	0	0	5	6	0	1	0	1	3	6	0	3	5	1	2	1	0	0	0	2	0	0	0
120	0	0	0	0	2	1	1	0	4	0	0	6	1	0	4	2	0	0	6	1	2	0	1	4	6	0	0	0	5	5	0	1	0	1	3	6	0	3	1	1	2	0	0	0	0	0	0	0	0
121	0	0	0	0	2	1	1	0	2	0	0	6	1	0	4	0	0	0	6	1	2	0	1	3	6	0	0	0	5	4	0	1	0	1	0	6	0	3	1	1	2	0	0	0	0	0	0	0	0
122	0	0	0	0	2	1	1	0	0	0	0	6	1	0	4	0	0	0	6	1	2	0	1	1	6	0	0	0	5	0	0	1	0	1	0	6	0	3	1	1	2	0	0	0	0	0	0	0	0
123	0	0	0	0	2	1	1	0	0	0	0	5	1	0	0	0	0	0	6	1	0	0	1	1	6	0	0	0	5	0	0	1	0	1	0	6	0	3	1	1	2	0	0	0	0	0	0	0	0
124	0	0	0	0	2	1	1	0	0	0	0	5	1	0	0	0	0	0	6	1	0	0	1	1	6	0	0	0	4	0	0	1	0	1	0	6	0	3	1	1	2	0	0	0	0	0	0	0	0
125	0	0	0	0	2	1	1	0	0	0	0	5	1	0	0	0	0	0	6	1	0	0	1	1	6	0	0	0	4	0	0	1	0	1	0	6	0	3	1	1	2	0	0	0	0	0	0	0	0
126	0	0	0	0	2	1	1	0	0	0	0	5	1	0	0	0	0	0	6	1	0	0	1	1	6	0	0	0	0	0	0	1	0	1	0	6	0	3	1	1	0	0	0	0	0	0	0	0	0
127	0	0	0	0	2	1	1	0	0	0	0	5	1	0	0	0	0	0	6	1	0	0	1	1	6	0	0	0	0	0	0	1	0	0	0	6	0	3	1	1	0	0	0	0	0	0	0	0	0
128	0	0	0	0	2	1	1	0	0	0	0	5	1	0	0	0	0	0	6	1	0	0	1	1	6	0	0	0	0	0	0	1	0	0	0	6	0	3	1	1	0	0	0	0	0	0	0	0	0
129	0	0	0	4	1	0	6	0	2	0	4	5	2	4	2	0	0	0	6	1	1	3	1	4	6	0	0	0	6	0	0	1	0	2	0	5	1	2	4	0	0	1	0	0	0	4	0	1	2
130	0	0	0	4	1	0	6	0	2	0	4	5	2	4	2	0	0	0	6	1	1	3	1	4	6	0	0	0	6	0	0	1	0	2	0	5	1	2	4	0	0	0	0	0	0	4	0	1	2
131	0	0	0	0	1	0	6	0	2	0	4	5	2	4	2	0	0	0	6	1	1	0	1	4	6	0	0	0	6	0	0	1	0	2	0	5	1	2	4	0	0	0	0	0	0	4	0	1	2
132	0	0	0	0	1	0	6	0	2	0	4	5	2	4	2	0	0	0	6	1	1	0	0	4	6	0	0	0	6	0	0	1	0	2	0	5	1	2	4	0	0	0	0	0	0	4	0	1	2
133	0	0	0	0	1	0	6	0	2	0	4	5	2	4	2	0	0	0	6	1	1	0	0	4	6	0	0	0	6	0	0	1	0	2	0	4	1	2	4	0	0	0	0	0	0	4	0	1	2
134	0	0	0	0	1	0	6	0	2	0	4	5	2	4	2	0	0	0	6	1	1	0	0	0	6	0	0	0	6	0	0	1	0	0	0	4	1	2	4	0	0	0	0	0	0	4	0	1	2
135	0	0	0	0	1	0	6	0	2	0	3	5	2	4	2	0	0	0	6	1	1	0	0	0	6	0	0	0	6	0	0	1	0	0	0	4	1	2	4	0	0	0	0	0	0	4	0	0	2
136	0	0	0	0	1	0	6	0	2	0	0	5	2	4	2	0	0	0	6	1	1	0	0	0	6	0	0	0	6	0	0	1	0	0	0	4	1	2	4	0	0	0	0	0	0	4	0	0	2
137	0	0	0	0	1	0	5	0	2	0	0	5	2	4	2	0	0	0	6	0	1	0	0	0	6	0	0	0	6	0	0	1	0	0	0	4	1	2	4	0	0	0	0	0	0	4	0	0	2
138	0	0	0	0	1	0	5	0	2	0	0	5	2	0	2	0	0	0	6	0	1	0	0	0	6	0	0	0	6	0	0	1	0	0	0	4	1	2	4	0	0	0	0	0	0	4	0	0	2
139	1	0	3	3	0	0	3	0	4	0	0	3	0	1	5	1	0	0	6	0	0	3	2	4	5	4	3	1	6	3	0	1	6	0	2	1	0	2	5	5	0	0	2	0	0	0	6	1	0
140	1	0	3	0	0	0	3	0	4	0	0	3	0	1	5	1	0	0	6	0	0	3	2	4	5	4	0	1	6	3	0	1	6	0	2	1	0	2	5	5	0	0	2	0	0	0	6	1	0
141	1	0	0	0	0	0	0	0	0	0	0	3	0	1	5	1	0	0	6	0	0	3	2	0	5	4	0	1	6	3	0	1	6	0	2	1	0	2	4	5	0	0	2	0	0	0	6	0	0
142	1	0	0	0	0	0	0	0	0	0	0	3	0	1	5	1	0	0	6	0	0	3	2	0	5	4	0	1	6	3	0	1	6	0	2	1	0	2	4	5	0	0	2	0	0	0	6	0	0
143	1	0	0	0	0	0	0	0	0	0	0	3	0	1	5	1	0	0	6	0	0	3	2	0	5	4	0	1	6	3	0	1	6	0	2	1	0	2	4	5	0	0	2	0	0	0	6	0	0
144	1	0	0	0	0	0	0	0	0	0	0	3	0	1	5	1	0	0	6	0	0	3	2	0	5	4	0	1	6	3	0	1	6	0	2	1	0	2	4	5	0	0	2	0	0	0	6	0	0
145	1	0	0	0	0	0	0	0	0	0	0	3	0	1	5	1	0	0	6	0	0	3	2	0	5	4	0	1	6	3	0	1	6	0	2	1	0	2	0	5	0	0	2	0	0	0	6	0	0
146	1	0	0	0	0	0	0	0	0	0	0	3	0	1	5	1	0	0	6	0	0	3	2	0	5	4	0	1	6	3	0	1	6	0	2	1	0	2	0	5	0	0	2	0	0	0	6	0	0
147	1	0	0	0	0	0	0	0	0	0	0	3	0	1	5	1	0	0	6	0	0	3	2	0	5	4	0	1	6	3	0	1	6	0	2	1	0	2	0	5	0	0	2	0	0	0	6	0	0
148	1	0	0	0	0	0	0	0	0	0	0	3	0	1	5	1	0	0	6	0	0	3	2	0	5	4	0	1	6	3	0	1	6	0	2	1	0	2	0	5	0	0	2	0	0	0	6	0	0
149	0	3	4	4	1	0	0	0	2	0	4	3	6	0	1	1	0	0	0	1	0	2	0	4	6	0	1	0	6	6	0	3	6	2	2	5	0	1	0	1	0	0	1	0	0	0	0	1	2
150	0	3	4	4	1	0	0	0	2	0	4	3	6	0	1	1	0	0	0	1	0	2	0	0	6	0	1	0	5	6	0	2	4	2	0	5	0	1	0	1	0	0	0	0	0	0	0	1	2
151	0	3	4	4	1	0	0	0	2	0	4	3	6	0	0	1	0	0	0	0	0	2	0	0	6	0	1	0	5	6	0	2	4	2	0	5	0	1	0	1	0	0	0	0	0	0	0	1	2
152	0	0	4	2	1	0	0	0	2	0	0	3	6	0	0	1	0	0	0	0	0	2	0	0	6	0	1	0	5	6	0	0	4	2	0	5	0	1	0	1	0	0	0	0	0	0	0	1	0
153	0	0	4	0	1	0	0	0	2	0	0	3	6	0	0	1	0	0	0	0	0	2	0	0	6	0	1	0	5	6	0	0	5	2	1	5	0	1	0	1	0	0	0	0	0	0	0	1	0
154	0	0	4	0	1	0	0	0	2	0	0	3	6	0	0	1	0	0	0	0	0	2	0	0	6	0	1	0	5	6	0	0	5	2	1	5	0	1	0	1	0	0	0	0	0	0	0	1	0
155	0	0	4	0	1	0	0	0	2	0	0	3	6	0	0	1	0	0	0	0	0	2	0	0	6	0	1	0	5	6	0	0	5	2	1	5	0	1	0	1	0	0	0	0	0	0	0	1	0
156	0	0	4	0	1	0	0	0	2	0	0	3	6	0	0	1	0	0	0	0	0	2	0	0	6	0	1	0	5	6	0	0	5	2	1	5	0	1	0	1	0	0	0	0	0	0	0	1	0
157	0	0	4	0	1	0	0	0	2	0	0	3	6	0	0	1	0	0	0	0	0	2	0	0	6	0	1	0	5	6	0	0	5	2	1	5	0	1	0	1	0	0	0	0	0	0	0	1	0
158	0	0	4	0	1	0	0	0	2	0	0	3	6	0	0	1	0	0	0	0	0	2	0	0	6	0	1	0	5	6	0	0	5	2	1	5	0	1	0	1	0	0	0	0	0	0	0	1	0
159	0	1	4	4	1	1	6	0	3	0	0	6	6	4	2	1	0	0	0	1	0	3	1	4	6	0	0	0	6	5	1	0	0	2	4	2	0	1	4	4	0	0	0	0	1	1	0	0	3
160	0	1	4	4	1	1	6	0	3	0	0	6	6	4	2	1	0	0	0	1	0	3	1	4	6	0	0	0	6	4	1	0	0	2	4	2	0	1	4	3	0	0	0	0	1	0	0	0	3
161	0	1	4	4	1	1	5	0	3	0	0	6	6	4	2	1	0	0	0	0	0	3	0	0	6	0	0	0	6	4	1	0	0	2	4	2	0	1	4	3	0	0	0	0	1	0	0	0	3
162	0	1	4	4	1	1	5	0	3	0	0	6	6	4	2	1	0	0	0	0	0	3	0	0	6	0	0	0	6	4	1	0	0	2	4	2	0	1	4	3	0	0	0	0	1	0	0	0	0
163	0	1	4	3	1	1	5	0	3	0	0	6	6	0	2	1	0	0	0	0	0	3	0	0	6	0	0	0	6	0	0	0	0	2	4	2	0	1	4	3	0	0	0	0	0	0	0	0	0
164	0	1	4	3	1	1	5	0	3	0	0	6	6	0	2	1	0	0	0	0	0	3	0	0	6	0	0	0	6	0	0	0	0	2	4	2	0	1	4	3	0	0	0	0	0	0	0	0	0
165	0	1	4	3	1	1	5	0	3	0	0	6	6	0	2	1	0	0	0	0	0	0	0	0	6	0	0	0	6	0	0	0	0	2	4	2	0	1	4	3	0	0	0	0	0	0	0	0	0
166	0	1	4	0	1	1	5	0	3	0	0	6	6	0	0	1	0	0	0	0	0	0	0	0	6	0	0	0	6	0	0	0	0	2	4	2	0	1	4	3	0	0	0	0	0	0	0	0	0
167	0	1	4	0	1	1	5	0	3	0	0	6	6	0	0	1	0	0	0	0	0	0	0	0	6	0	0	0	6	0	0	0	0	2	4	2	0	1	4	3	0	0	0	0	0	0	0	0	0
168	0	1	4	0	1	1	5	0	3	0	0	6	6	0	0	1	0	0	0	0	0	0	0	0	6	0	0	0	6	0	0	0	0	2	4	2	0	1	4	3	0	0	0	0	0	0	0	0	0
169	1	1	4	4	1	6	0	0	4	4	0	6	5	5	5	0	0	0	6	1	1	0	0	4	6	0	2	0	6	6	0	2	0	2	5	0	0	3	0	0	1	1	0	0	0	2	1	1	2
170	1	0	0	4	1	6	0	0	3	1	0	6	5	5	5	0	0	0	6	1	0	0	0	4	6	0	2	0	6	6	0	2	0	2	2	0	0	3	0	0	0	0	0	0	0	2	0	1	2
171	1	0	0	4	1	6	0	0	0	1	0	6	5	5	5	0	0	0	6	1	0	0	0	4	6	0	2	0	6	6	0	2	0	2	2	0	0	3	0	0	0	0	0	0	0	2	0	1	2
172	1	0	0	3	1	6	0	0	0	1	0	5	4	5	5	0	0	0	6	1	0	0	0	4	6	0	2	0	6	6	0	1	0	2	2	0	0	3	0	0	0	0	0	0	0	2	0	1	2
173	1	0	0	0	1	6	0	0	0	1	0	5	1	5	5	0	0	0	6	1	0	0	0	4	6	0	2	0	6	6	0	1	0	2	2	0	0	3	0	0	0	0	0	0	0	2	0	1	2
174	1	0	0	0	1	6	0	0	0	1	0	5	1	4	4	0	0	0	6	0	0	0	0	4	6	0	2	0	6	6	0	1	0	2	2	0	0	3	0	0	0	0	0	0	0	2	0	1	2
175	1	0	0	0	1	6	0	0	0	0	0	5	1	4	1	0	0	0	6	0	0	0	0	3	6	0	2	0	6	6	0	1	0	2	2	0	0	3	0	0	0	0	0	0	0	2	0	1	2
176	1	0	0	0	0	6	0	0	0	0	0	4	0	4	0	0	0	0	6	0	0	0	0	3	6	0	2	0	6	6	0	0	0	2	2	0	0	3	0	0	0	0	0	0	0	2	0	1	2
177	1	0	0	0	0	6	0	0	0	0	0	4	0	4	0	0	0	0	6	0	0	0	0	3	6	0	2	0	6	6	0	0	0	2	2	0	0	3	0	0	0	0	0	0	0	2	0	1	2
178	1	0	0	0	0	6	0	0	0	0	0	4	0	3	0	0	0	0	6	0	0	0	0	3	6	0	2	0	6	6	0	0	0	2	2	0	0	3	0	0	0	0	0	0	0	2	0	1	2
179	0	0	3	4	2	6	6	0	4	0	0	6	0	0	5	0	0	0	5	1	0	3	2	2	6	1	3	0	6	0	0	1	6	2	5	4	1	2	4	6	0	0	0	0	1	1	0	0	1
180	0	0	0	3	2	6	6	0	4	0	0	5	0	0	5	0	0	0	0	1	0	3	2	2	6	1	3	0	5	0	0	1	6	2	5	4	1	1	4	6	0	0	0	0	0	1	0	0	0
181	0	0	0	0	2	6	6	0	0	0	0	5	0	0	5	0	0	0	0	1	0	3	0	2	6	1	3	0	5	0	0	1	6	2	5	4	1	1	4	6	0	0	0	0	0	1	0	0	0
182	0	0	0	0	2	6	6	0	0	0	0	5	0	0	5	0	0	0	0	1	0	3	0	2	6	1	2	0	5	0	0	1	6	2	5	4	1	1	4	6	0	0	0	0	0	1	0	0	0
183	0	0	0	0	2	6	5	0	0	0	0	5	0	0	5	0	0	0	0	0	0	3	0	2	6	0	0	0	5	0	0	1	6	2	0	4	1	1	4	6	0	0	0	0	0	1	0	0	0
184	0	0	0	0	2	6	0	0	0	0	0	5	0	0	0	0	0	0	0	0	0	3	0	0	6	0	0	0	5	0	0	1	6	2	0	4	1	1	4	6	0	0	0	0	0	1	0	0	0
185	0	0	0	0	2	6	0	0	0	0	0	5	0	0	0	0	0	0	0	0	0	3	0	0	6	0	0	0	5	0	0	1	6	2	0	4	1	1	4	6	0	0	0	0	0	1	0	0	0
186	0	0	0	0	2	6	0	0	0	0	0	5	0	0	0	0	0	0	0	0	0	3	0	0	6	0	0	0	0	0	0	1	6	2	0	4	1	1	4	6	0	0	0	0	0	1	0	0	0
187	0	0	0	0	2	6	0	0	0	0	0	5	0	0	0	0	0	0	0	0	0	3	0	0	6	0	0	0	0	0	0	1	6	2	0	4	1	1	4	6	0	0	0	0	0	1	0	0	0
188	0	0	0	0	2	6	0	0	0	0	0	5	0	0	0	0	0	0	0	0	0	3	0	0	6	0	0	0	0	0	0	1	6	2	0	4	1	1	0	6	0	0	0	0	0	1	0	0	0
189	0	0	3	3	0	0	6	0	4	0	3	5	0	5	6	0	0	0	5	1	1	3	0	3	6	1	3	0	5	3	0	3	0	2	4	6	0	3	0	6	0	0	0	0	0	1	0	0	0
190	0	0	0	0	0	0	5	0	4	0	0	5	0	0	5	0	0	0	5	0	1	3	0	0	6	0	0	0	4	3	0	1	0	2	4	6	0	3	0	6	0	0	0	0	0	1	0	0	0
191	0	0	0	0	0	0	5	0	0	0	0	5	0	0	5	0	0	0	0	0	1	0	0	0	6	0	0	0	4	3	0	1	0	2	0	6	0	3	0	6	0	0	0	0	0	1	0	0	0
192	0	0	0	0	0	0	0	0	0	0	0	5	0	0	0	0	0	0	0	0	1	0	0	0	6	0	0	0	4	3	0	1	0	2	0	6	0	3	0	6	0	0	0	0	0	1	0	0	0
193	0	0	0	0	0	0	0	0	0	0	0	5	0	0	0	0	0	0	0	0	1	0	0	0	6	0	0	0	4	3	0	1	0	2	0	6	0	3	0	6	0	0	0	0	0	1	0	0	0
194	0	0	0	0	0	0	0	0	0	0	0	5	0	0	0	0	0	0	0	0	1	0	0	0	6	0	0	0	4	3	0	1	0	2	0	6	0	3	0	6	0	0	0	0	0	1	0	0	0
195	0	0	0	0	0	0	0	0	0	0	0	5	0	0	0	0	0	0	0	0	1	0	0	0	6	0	0	0	4	3	0	1	0	2	0	6	0	3	0	6	0	0	0	0	0	1	0	0	0
196	0	0	0	0	0	0	0	0	0	0	0	5	0	0	0	0	0	0	0	0	1	0	0	0	6	0	0	0	4	3	0	1	0	2	0	6	0	3	0	6	0	0	0	0	0	1	0	0	0
197	0	0	0	0	0	0	0	0	0	0	0	5	0	0	0	0	0	0	0	0	1	0	0	0	6	0	0	0	4	3	0	1	0	2	0	6	0	3	0	6	0	0	0	0	0	1	0	0	0
198	0	0	0	0	0	0	0	0	0	0	0	5	0	0	0	0	0	0	0	0	1	0	0	0	6	0	0	0	4	3	0	1	0	2	0	6	0	3	0	6	0	0	0	0	0	1	0	0	0
199	2	1	3	4	1	5	5	0	3	3	0	5	6	5	1	0	0	0	6	1	0	0	0	4	6	1	1	6	5	4	0	1	0	2	3	6	0	2	3	0	2	0	0	0	1	0	0	2	0
200	2	1	0	3	1	4	0	0	3	3	0	5	6	5	1	0	0	0	6	1	0	0	0	0	6	1	1	3	5	4	0	1	0	2	0	4	0	2	0	0	2	0	0	0	1	0	0	1	0
201	2	0	0	0	1	0	0	0	0	3	0	5	6	5	1	0	0	0	6	1	0	0	0	0	5	1	0	3	5	4	0	1	0	2	0	4	0	2	0	0	2	0	0	0	0	0	0	1	0
202	2	0	0	0	1	0	0	0	0	0	0	5	6	5	1	0	0	0	6	1	0	0	0	0	5	1	0	3	5	4	0	1	0	2	0	4	0	2	0	0	2	0	0	0	0	0	0	1	0
203	2	0	0	0	1	0	0	0	0	0	0	5	6	5	1	0	0	0	6	1	0	0	0	0	5	1	0	3	5	4	0	1	0	2	0	4	0	2	0	0	2	0	0	0	0	1	0	1	0
204	2	0	0	0	1	0	0	0	0	0	0	5	6	5	1	0	0	0	5	0	0	0	0	0	5	0	0	2	5	4	0	1	0	2	0	1	0	2	0	0	2	0	0	0	0	1	0	1	0
205	2	0	0	0	1	0	0	0	0	0	0	5	6	5	1	0	0	0	5	0	0	0	0	0	5	0	0	2	5	4	0	1	0	2	0	1	0	2	0	0	2	0	0	0	0	1	0	1	0
206	2	0	0	0	1	0	0	0	0	0	0	5	6	5	1	0	0	0	5	0	0	0	0	0	5	0	0	2	5	4	0	1	0	2	0	1	0	2	0	0	2	0	0	0	0	1	0	1	0
207	2	0	0	0	1	0	0	0	0	0	0	5	6	5	1	0	0	0	5	0	0	0	0	0	5	0	0	2	5	4	0	1	0	2	0	1	0	2	0	0	2	0	0	0	0	1	0	1	0
208	2	0	0	0	1	0	0	0	0	0	0	5	6	5	1	0	0	0	5	0	0	0	0	0	5	0	0	2	5	4	0	1	0	2	0	1	0	2	0	0	2	0	0	0	0	1	0	1	0
209	0	0	3	4	1	1	6	0	4	1	4	5	0	4	4	0	0	0	0	2	0	2	1	4	5	0	2	0	1	0	0	1	1	2	4	6	0	2	4	4	0	1	1	0	0	0	1	0	0
210	0	0	0	4	1	1	6	0	0	1	4	5	0	1	2	0	0	0	0	0	0	0	1	4	5	0	2	0	1	0	0	1	1	0	4	6	0	2	4	4	0	1	1	0	0	0	1	0	0
211	0	0	0	0	1	1	6	0	0	0	0	5	0	1	0	0	0	0	0	0	0	0	1	3	5	0	2	0	1	0	0	1	1	0	0	6	0	2	3	4	0	0	1	0	0	0	1	0	0
212	0	0	0	0	1	1	6	0	0	0	0	5	0	1	0	0	0	0	0	0	0	0	1	3	5	0	2	0	1	0	0	1	1	0	0	6	0	2	3	4	0	0	1	0	0	0	1	0	0
213	0	0	0	0	1	1	6	0	0	0	0	5	0	1	0	0	0	0	0	0	0	0	1	3	5	0	2	0	1	0	0	1	1	0	0	6	0	2	3	4	0	0	1	0	0	0	1	0	0
214	0	0	0	0	1	1	6	0	0	0	0	5	0	1	0	0	0	0	0	0	0	0	1	3	5	0	2	0	1	0	0	1	1	0	0	6	0	2	3	4	0	0	1	0	0	0	1	0	0
215	0	0	0	0	1	1	6	0	0	0	0	5	0	1	0	0	0	0	0	0	0	0	1	3	5	0	2	0	1	0	0	1	1	0	0	6	0	2	3	4	0	0	1	0	0	0	1	0	0
216	0	0	0	0	0	1	6	0	0	0	0	4	0	1	0	0	0	0	0	0	0	0	1	3	5	0	2	0	1	0	0	0	1	0	0	6	0	2	3	4	0	0	1	0	0	0	1	0	0
217	0	0	0	0	0	1	6	0	0	0	0	0	0	1	0	0	0	0	0	0	0	0	1	3	5	0	2	0	1	0	0	0	1	0	0	6	0	2	3	4	0	0	1	0	0	0	1	0	0
218	0	0	0	0	0	1	6	0	0	0	0	0	0	1	0	0	0	0	0	0	0	0	1	3	5	0	2	0	1	0	0	0	1	0	0	6	0	2	3	4	0	0	1	0	0	0	1	0	0
219	0	0	1	4	0	0	6	0	4	1	0	6	1	4	1	0	0	0	6	1	2	3	1	3	5	0	2	0	6	1	0	1	0	1	4	6	1	5	2	0	2	0	1	0	0	0	0	1	2
220	0	0	1	4	0	0	6	0	4	1	0	5	1	4	1	0	0	0	6	1	2	3	1	0	5	0	0	0	6	1	0	1	0	0	4	4	1	5	0	0	2	0	1	0	0	0	0	1	2
221	0	0	1	4	0	0	6	0	0	1	0	5	1	4	1	0	0	0	6	1	2	3	1	0	5	0	0	0	6	1	0	1	0	0	4	4	1	5	0	0	2	0	1	0	0	0	0	1	2
222	0	0	1	0	0	0	6	0	0	1	0	5	1	4	1	0	0	0	6	1	2	3	1	0	5	0	0	0	6	1	0	1	0	0	4	4	1	5	0	0	0	0	1	0	0	0	0	1	2
223	0	0	1	0	0	0	6	0	0	1	0	5	1	4	1	0	0	0	6	1	2	3	1	0	5	0	0	0	5	0	0	1	0	0	0	4	1	5	0	0	0	0	1	0	0	0	0	1	2
224	0	0	1	0	0	0	6	0	0	1	0	5	1	4	1	0	0	0	6	1	2	0	1	0	5	0	0	0	5	0	0	1	0	0	0	4	1	5	0	0	0	0	1	0	0	0	0	1	2
225	0	0	1	0	0	0	5	0	0	1	0	4	1	4	1	0	0	0	6	0	2	0	1	0	5	0	0	0	5	0	0	0	0	0	0	0	1	5	0	0	0	0	1	0	0	0	0	1	2
226	0	0	1	0	0	0	5	0	0	0	0	4	1	4	1	0	0	0	6	0	2	0	1	0	5	0	0	0	5	0	0	0	0	0	0	0	1	5	0	0	0	0	1	0	0	0	0	1	2
227	0	0	1	0	0	0	5	0	0	0	0	4	1	4	1	0	0	0	6	0	2	0	1	0	5	0	0	0	5	0	0	0	0	0	0	0	1	5	0	0	0	0	1	0	0	0	0	1	2
228	0	0	1	0	0	0	5	0	0	0	0	4	1	4	1	0	0	0	6	0	2	0	1	0	5	0	0	0	5	0	0	0	0	0	0	0	1	5	0	0	0	0	1	0	0	0	0	1	2
229	1	0	3	4	0	0	5	1	3	0	4	0	3	5	4	0	0	0	6	1	0	2	2	0	5	1	2	0	1	1	0	0	0	0	4	5	2	4	4	4	1	0	1	0	0	4	0	2	0
230	1	0	0	4	0	0	5	1	0	0	4	0	0	5	2	0	0	0	6	1	0	2	2	0	5	1	2	0	1	1	0	0	0	0	4	5	2	4	4	4	1	0	1	0	0	4	0	2	0
231	1	0	0	4	0	0	5	1	0	0	0	0	0	5	2	0	0	0	6	1	0	2	1	0	5	1	2	0	1	1	0	0	0	0	0	4	2	4	0	4	1	0	1	0	0	4	0	2	0
232	1	0	0	4	0	0	5	1	0	0	0	0	0	5	2	0	0	0	6	1	0	2	1	0	5	1	2	0	1	1	0	0	0	0	0	1	2	4	0	4	1	0	1	0	0	4	0	2	0
233	1	0	0	0	0	0	4	1	0	0	0	0	0	5	2	0	0	0	6	1	0	2	1	0	5	1	2	0	0	0	0	0	0	0	0	1	1	4	0	0	1	0	1	0	0	0	0	2	0
234	1	0	0	0	0	0	0	1	0	0	0	0	0	5	2	0	0	0	6	1	0	2	1	0	5	1	2	0	0	0	0	0	0	0	0	1	1	0	0	0	1	0	1	0	0	0	0	2	0
235	1	0	0	0	0	0	0	1	0	0	0	0	0	5	0	0	0	0	6	1	0	2	1	0	5	1	2	0	0	0	0	0	0	0	0	1	1	0	0	0	1	0	1	0	0	0	0	2	0
236	1	0	0	0	0	0	0	1	0	0	0	0	0	5	0	0	0	0	6	1	0	2	1	0	5	1	2	0	0	0	0	0	0	0	0	1	1	0	0	0	1	0	1	0	0	0	0	2	0
237	1	0	0	0	0	0	0	1	0	0	0	0	0	5	0	0	0	0	6	1	0	2	1	0	5	1	2	0	0	0	0	0	0	0	0	1	1	0	0	0	1	0	1	0	0	0	0	2	0
238	1	0	0	0	0	0	0	1	0	0	0	0	0	5	0	0	0	0	6	1	0	2	1	0	5	1	2	0	0	0	0	0	0	0	0	1	1	0	0	0	1	0	1	0	0	0	0	2	0
239	0	3	4	0	0	0	5	0	0	1	0	6	0	5	1	0	0	0	6	1	1	2	1	3	4	0	0	0	6	2	0	0	0	1	1	3	0	3	4	0	0	0	0	0	0	0	0	1	2
240	0	3	4	0	0	0	5	0	0	1	0	6	0	5	1	0	0	0	6	1	1	2	1	0	0	0	0	0	6	2	0	0	0	1	1	3	0	3	4	0	0	0	0	0	0	0	0	1	2
241	0	0	2	0	0	0	5	0	0	1	0	6	0	5	1	0	0	0	6	1	1	2	1	0	0	0	0	0	6	2	0	0	0	1	1	3	0	3	4	0	0	0	0	0	0	0	0	1	2
242	0	0	0	0	0	0	5	0	0	1	0	5	0	4	1	0	0	0	6	1	1	2	1	0	0	0	0	0	6	2	0	0	0	1	1	0	0	3	4	0	0	0	0	0	0	0	0	1	1
243	0	0	0	0	0	0	4	0	0	0	0	5	0	4	1	0	0	0	6	1	1	2	1	0	0	0	0	0	6	2	0	0	0	1	1	0	0	3	3	0	0	0	0	0	0	0	0	1	1
244	0	0	0	0	0	0	4	0	0	0	0	5	0	4	1	0	0	0	6	1	1	2	1	0	0	0	0	0	6	2	0	0	0	1	1	0	0	3	3	0	0	0	0	0	0	0	0	1	1
245	0	0	0	0	0	0	0	0	0	0	0	5	0	4	1	0	0	0	6	1	1	2	1	0	0	0	0	0	6	2	0	0	0	1	1	0	0	3	3	0	0	0	0	0	0	0	0	1	1
246	0	0	0	0	0	0	0	0	0	0	0	5	0	4	1	0	0	0	6	1	1	2	1	0	0	0	0	0	6	2	0	0	0	1	1	0	0	3	0	0	0	0	0	0	0	0	0	1	1
247	0	0	0	0	0	0	0	0	0	0	0	5	0	4	1	0	0	0	6	1	1	2	1	0	0	0	0	0	6	2	0	0	0	0	1	0	0	3	0	0	0	0	0	0	0	0	0	1	1
248	0	0	0	0	0	0	0	0	0	0	0	5	0	0	1	0	0	0	6	1	1	2	1	0	0	0	0	0	6	2	0	0	0	0	1	0	0	3	0	0	0	0	0	0	0	0	0	1	1
249	2	0	4	4	0	1	6	0	2	4	0	4	5	5	2	0	0	0	6	0	0	3	2	3	4	0	3	1	6	0	0	1	0	0	0	6	0	6	4	3	0	0	1	0	1	2	0	0	0
250	2	0	4	2	0	1	4	0	0	4	0	4	3	5	2	0	0	0	6	0	0	3	0	3	4	0	1	1	6	0	0	1	0	0	0	4	0	6	4	2	0	0	1	0	0	2	0	0	0
251	2	0	4	2	0	1	0	0	0	0	0	4	3	5	0	0	0	0	6	0	0	3	0	3	4	0	0	1	6	0	0	1	0	0	0	4	0	6	4	2	0	0	1	0	0	2	0	0	0
252	2	0	4	0	0	1	0	0	0	0	0	4	3	5	0	0	0	0	6	0	0	3	0	3	4	0	0	1	6	0	0	1	0	0	0	4	0	6	4	2	0	0	1	0	0	2	0	0	0
253	2	0	4	0	0	1	0	0	0	0	0	4	3	5	0	0	0	0	6	0	0	3	0	3	4	0	0	1	6	0	0	1	0	0	0	4	0	6	4	2	0	0	1	0	0	2	0	0	0
254	2	0	4	0	0	1	0	0	0	0	0	4	3	5	0	0	0	0	6	0	0	3	0	3	4	0	0	1	6	0	0	1	0	0	0	4	0	6	4	2	0	0	1	0	0	2	0	0	0
255	2	0	4	0	0	1	0	0	0	0	0	0	3	5	0	0	0	0	6	0	0	3	0	3	4	0	0	1	6	0	0	1	0	0	0	4	0	6	4	2	0	0	1	0	0	2	0	0	0
256	2	0	4	0	0	1	0	0	0	0	0	0	3	5	0	0	0	0	6	0	0	3	0	3	0	0	0	1	6	0	0	1	0	0	0	4	0	6	4	2	0	0	1	0	0	2	0	0	0
257	2	0	1	0	0	1	0	0	0	0	0	0	0	4	0	0	0	0	6	0	0	3	0	3	0	0	0	1	6	0	0	1	0	0	0	4	0	6	4	2	0	0	1	0	0	2	0	0	0
258	2	0	1	0	0	1	0	0	0	0	0	0	0	4	0	0	0	0	6	0	0	3	0	3	0	0	0	1	6	0	0	1	0	0	0	4	0	6	4	2	0	0	1	0	0	2	0	0	0
259	0	1	1	4	1	0	0	0	4	0	4	6	0	2	1	0	0	0	6	1	2	3	0	4	6	1	3	1	0	1	0	3	0	2	4	6	1	3	5	0	0	0	1	0	0	0	1	1	2
260	0	1	1	3	1	0	0	0	4	0	4	5	0	2	1	0	0	0	6	1	2	3	0	0	6	1	3	1	0	1	0	3	0	2	4	6	1	3	5	0	0	0	1	0	0	0	1	1	0
261	0	1	1	0	1	0	0	0	3	0	3	5	0	2	1	0	0	0	6	1	2	0	0	0	6	1	3	1	0	1	0	3	0	2	0	6	0	3	4	0	0	0	1	0	0	0	1	0	0
262	0	1	1	0	0	0	0	0	0	0	0	4	0	2	1	0	0	0	6	1	2	0	0	0	6	1	3	1	0	1	0	3	0	2	0	6	0	3	4	0	0	0	1	0	0	0	1	0	0
263	0	1	1	0	0	0	0	0	0	0	0	0	0	2	1	0	0	0	6	0	2	0	0	0	6	0	3	1	0	1	0	3	0	2	0	6	0	3	4	0	0	0	1	0	0	0	1	0	0
264	0	1	1	0	0	0	0	0	0	0	0	0	0	2	1	0	0	0	6	0	2	0	0	0	6	0	3	1	0	1	0	3	0	2	0	6	0	3	0	0	0	0	1	0	0	0	1	0	0
265	0	1	1	0	0	0	0	0	0	0	0	0	0	2	1	0	0	0	6	0	2	0	0	0	6	0	3	1	0	1	0	3	0	2	0	6	0	3	0	0	0	0	1	0	0	0	1	0	0
266	0	1	1	0	0	0	0	0	0	0	0	0	0	2	1	0	0	0	6	0	2	0	0	0	6	0	3	1	0	1	0	3	0	2	0	6	0	3	0	0	0	0	1	0	0	0	1	0	0
267	0	1	1	0	0	0	0	0	0	0	0	0	0	0	1	0	0	0	6	0	2	0	0	0	6	0	3	1	0	1	0	3	0	2	0	6	0	3	0	0	0	0	1	0	0	0	1	0	0
268	0	1	1	0	0	0	0	0	0	0	0	0	0	0	1	0	0	0	6	0	0	0	0	0	6	0	3	1	0	1	0	3	0	2	0	6	0	3	0	0	0	0	1	0	0	0	1	0	0
269	1	1	0	3	2	0	5	0	0	3	0	6	0	0	0	0	0	0	6	2	1	2	2	3	6	1	0	0	2	0	0	1	0	2	3	5	0	3	3	1	0	0	6	0	1	0	5	0	0
270	1	1	0	3	2	0	5	0	0	3	0	6	0	0	0	0	0	0	6	2	1	2	1	3	6	1	0	0	2	0	0	1	0	2	3	4	0	3	0	1	0	0	6	0	1	0	5	0	0
271	1	1	0	3	2	0	5	0	0	3	0	6	0	0	0	0	0	0	6	2	1	2	1	3	6	1	0	0	2	0	0	1	0	2	3	4	0	3	0	1	0	0	6	0	1	0	5	0	0
272	1	1	0	3	2	0	0	0	0	3	0	4	0	0	0	0	0	0	6	2	1	2	1	3	6	1	0	0	2	0	0	1	0	2	3	4	0	3	0	1	0	0	6	0	0	0	0	0	0
273	1	1	0	3	2	0	0	0	0	3	0	4	0	0	0	0	0	0	6	0	1	2	1	3	6	1	0	0	2	0	0	1	0	0	0	4	0	3	0	1	0	0	6	0	0	0	0	0	0
274	1	1	0	3	2	0	0	0	0	3	0	4	0	0	0	0	0	0	6	0	1	2	1	3	6	1	0	0	2	0	0	1	0	0	0	4	0	3	0	1	0	0	6	0	0	0	0	0	0
275	1	1	0	3	2	0	0	0	0	3	0	4	0	0	0	0	0	0	6	0	1	2	1	3	6	1	0	0	2	0	0	1	0	0	0	4	0	3	0	1	0	0	6	0	0	0	0	0	0
276	1	0	0	3	2	0	0	0	0	3	0	4	0	0	0	0	0	0	6	0	1	2	1	3	6	1	0	0	2	0	0	1	0	0	0	0	0	3	0	1	0	0	6	0	0	0	0	0	0
277	1	0	0	3	2	0	0	0	0	3	0	4	0	0	0	0	0	0	6	0	1	2	1	3	6	1	0	0	2	0	0	1	0	0	0	0	0	3	0	1	0	0	6	0	0	0	0	0	0
278	1	0	0	3	2	0	0	0	0	3	0	4	0	0	0	0	0	0	6	0	1	2	1	3	6	1	0	0	2	0	0	1	0	0	0	0	0	3	0	1	0	0	6	0	0	0	0	0	0
279	0	4	4	0	1	3	4	0	2	1	3	1	5	5	0	0	0	0	6	1	0	1	1	4	6	1	0	0	6	5	0	0	0	1	4	6	1	2	4	0	2	0	0	0	0	0	1	0	0
280	0	2	4	0	1	3	4	0	0	1	3	1	3	4	0	0	0	0	6	1	0	1	1	4	6	1	0	0	6	5	0	0	0	1	4	6	1	2	4	0	2	0	0	0	0	0	1	0	0
281	0	2	4	0	1	0	0	0	0	0	2	1	0	4	0	0	0	0	6	1	0	1	1	0	6	1	0	0	6	5	0	0	0	1	1	6	1	2	4	0	2	0	0	0	0	0	1	0	0
282	0	2	4	0	1	0	0	0	0	0	2	1	0	3	0	0	0	0	6	1	0	0	1	0	6	1	0	0	6	5	0	0	0	0	1	6	1	1	0	0	2	0	0	0	0	0	1	0	0
283	0	2	0	0	1	0	0	0	0	0	2	1	0	3	0	0	0	0	6	1	0	0	1	0	6	1	0	0	6	1	0	0	0	0	1	6	1	1	0	0	2	0	0	0	0	2	1	0	0
284	0	2	0	0	1	0	0	0	0	0	2	1	0	3	0	0	0	0	6	1	0	0	1	0	6	1	0	0	6	1	0	0	0	0	1	6	1	1	0	0	2	0	0	0	0	2	1	0	0
285	0	0	0	0	1	0	0	0	0	0	2	1	0	3	0	0	0	0	6	1	0	0	1	0	6	1	0	0	6	1	0	0	0	0	1	6	1	1	0	0	2	0	0	0	0	2	1	0	0
286	0	0	0	0	1	0	0	0	0	0	2	1	0	3	0	0	0	0	6	1	0	0	1	0	6	1	0	0	6	1	0	0	0	0	1	5	0	1	0	0	2	0	0	0	0	2	0	0	0
287	0	0	0	0	1	0	0	0	0	0	2	1	0	3	0	0	0	0	6	1	0	0	1	0	6	1	0	0	6	1	0	0	0	0	1	5	0	1	0	0	2	0	0	0	0	2	0	0	0
288	0	0	0	0	1	0	0	0	0	0	2	1	0	3	0	0	0	0	6	1	0	0	1	0	6	1	0	0	6	1	0	0	0	0	1	5	0	1	0	0	2	0	0	0	0	2	0	0	0
289	2	0	3	4	0	0	0	0	0	3	0	6	1	5	5	0	0	0	5	1	0	3	1	4	6	0	0	1	6	0	0	1	0	2	5	6	1	1	3	6	0	0	0	0	1	0	0	1	2
290	2	0	3	4	0	0	0	0	0	3	0	6	1	5	5	0	0	0	0	1	0	3	1	0	6	0	0	1	6	0	0	1	0	2	5	6	0	1	0	6	0	0	0	0	0	0	0	1	1
291	2	0	3	4	0	0	0	0	0	3	0	6	1	5	0	0	0	0	0	1	0	3	1	0	6	0	0	1	6	0	0	1	0	2	5	6	0	1	0	6	0	0	0	0	0	0	0	1	1
292	2	0	3	4	0	0	0	0	0	3	0	6	1	5	0	0	0	0	0	1	0	3	1	0	6	0	0	1	6	0	0	1	0	2	5	6	0	1	0	6	0	0	0	0	0	0	0	1	1
293	2	0	0	4	0	0	0	0	0	3	0	6	1	5	0	0	0	0	0	1	0	3	1	0	6	0	0	1	6	0	0	1	0	0	0	6	0	1	0	6	0	0	0	0	0	0	0	1	1
294	2	0	0	4	0	0	0	0	0	3	0	6	1	5	0	0	0	0	0	1	0	3	1	0	6	0	0	1	6	0	0	1	0	0	0	6	0	1	0	6	0	0	0	0	0	0	0	1	1
295	2	0	0	4	0	0	0	0	0	0	0	6	1	5	0	0	0	0	0	1	0	3	1	0	6	0	0	1	6	0	0	1	0	0	0	6	0	1	0	6	0	0	0	0	0	0	0	1	1
296	2	0	0	4	0	0	0	0	0	0	0	6	1	5	0	0	0	0	0	1	0	3	1	0	6	0	0	1	6	0	0	1	0	0	0	6	0	1	0	6	0	0	0	0	0	0	0	1	1
297	2	0	0	4	0	0	0	0	0	0	0	6	1	5	0	0	0	0	0	1	0	3	1	0	6	0	0	1	6	0	0	1	0	0	0	6	0	1	0	6	0	0	0	0	0	0	0	1	1
298	2	0	0	4	0	0	0	0	0	0	0	6	1	5	0	0	0	0	0	1	0	3	1	0	6	0	0	1	6	0	0	1	0	0	0	6	0	1	0	6	0	0	0	0	0	0	0	1	1
299	0	1	4	1	0	1	2	0	3	0	4	3	5	4	0	0	0	0	6	2	0	5	0	2	6	0	3	1	6	4	0	1	0	2	0	6	0	2	1	5	0	1	1	0	0	0	0	2	2
300	0	1	4	1	0	1	2	0	0	0	0	3	0	4	0	0	0	0	6	1	0	3	0	2	6	0	2	1	6	0	0	1	0	1	0	2	0	2	1	1	0	0	1	0	0	0	0	2	2
301	0	1	4	1	0	1	0	0	0	0	0	3	0	4	0	0	0	0	6	1	0	3	0	2	6	0	1	1	6	0	0	1	0	0	0	2	0	2	1	1	0	0	1	0	0	0	0	2	0
302	0	1	4	1	0	1	0	0	0	0	0	3	0	4	0	0	0	0	6	1	0	3	0	0	6	0	0	1	6	0	0	1	0	0	0	2	0	2	1	1	0	0	1	0	0	0	0	2	0
303	0	1	0	1	0	1	0	0	0	0	0	3	0	4	0	0	0	0	6	1	0	3	0	0	6	0	0	1	6	0	0	1	0	0	0	2	0	2	1	1	0	0	1	0	0	0	0	2	0
304	0	0	0	1	0	1	0	0	0	0	0	3	0	0	0	0	0	0	6	1	0	3	0	0	5	0	0	1	6	0	0	1	0	0	0	2	0	2	1	1	0	0	1	0	0	0	0	2	0
305	0	0	0	1	0	1	0	0	0	0	0	3	0	0	0	0	0	0	6	1	0	3	0	0	5	0	0	1	6	0	0	1	0	0	0	2	0	2	1	1	0	0	1	0	0	0	0	2	0
306	0	0	0	1	0	1	0	0	0	0	0	3	0	0	0	0	0	0	6	1	0	3	0	0	5	0	0	1	6	0	0	1	0	0	0	2	0	2	1	1	0	0	1	0	0	0	0	2	0
307	0	0	0	1	0	1	0	0	0	0	0	3	0	0	0	0	0	0	6	1	0	3	0	0	5	0	0	1	6	0	0	1	0	0	0	2	0	2	1	1	0	0	1	0	0	0	0	2	0
308	0	0	0	1	0	1	0	0	0	0	0	3	0	0	0	0	0	0	6	1	0	3	0	0	5	0	0	1	6	0	0	1	0	0	0	2	0	2	1	1	0	0	1	0	0	0	0	2	0
309	0	0	0	4	0	0	6	0	0	4	0	4	3	2	0	1	0	0	6	2	1	5	0	3	4	1	3	1	5	3	0	1	0	2	0	6	0	2	4	0	0	1	5	0	0	0	0	0	0
310	0	0	0	4	0	0	5	0	0	4	0	4	3	2	0	1	0	0	6	2	0	5	0	3	4	1	3	1	5	3	0	1	0	2	0	6	0	2	0	0	0	0	5	0	0	0	0	0	0
311	0	0	0	0	0	0	2	0	0	0	0	4	3	2	0	1	0	0	6	2	0	5	0	3	4	1	3	1	5	3	0	1	0	2	0	6	0	2	0	0	0	0	5	0	0	0	0	0	0
312	0	0	0	0	0	0	0	0	0	0	0	4	3	2	0	1	0	0	6	2	0	5	0	3	4	1	3	1	5	3	0	1	0	2	0	6	0	2	0	0	0	0	5	0	0	0	0	0	0
313	0	0	0	0	0	0	0	0	0	0	0	4	3	0	0	1	0	0	1	2	0	0	0	3	4	1	2	1	0	3	0	1	0	2	0	6	0	2	0	0	0	0	5	0	0	0	0	0	0
314	0	0	0	0	0	0	0	0	0	0	0	4	3	0	0	1	0	0	1	2	0	0	0	3	4	1	2	1	0	3	0	1	0	2	0	6	0	2	0	0	0	0	0	0	0	0	0	0	0
315	0	0	0	0	0	0	0	0	0	0	0	4	0	0	0	1	0	0	1	2	0	0	0	3	4	1	2	1	0	3	0	1	0	2	0	6	0	2	0	0	0	0	0	0	0	0	0	0	0
316	0	0	0	0	0	0	0	0	0	0	0	4	0	0	0	1	0	0	1	2	0	0	0	3	0	1	2	1	0	3	0	1	0	2	0	6	0	2	0	0	0	0	0	0	0	0	0	0	0
317	0	0	0	0	0	0	0	0	0	0	0	0	0	0	0	1	0	0	1	2	0	0	0	3	0	1	0	1	0	3	0	1	0	2	0	6	0	2	0	0	0	0	0	0	0	0	0	0	0
318	0	0	0	0	0	0	0	0	0	0	0	0	0	0	0	1	0	0	1	2	0	0	0	3	0	1	0	1	0	3	0	1	0	2	0	6	0	2	0	0	0	0	0	0	0	0	0	0	0
319	2	1	4	4	1	1	0	0	0	0	0	6	0	6	1	0	0	0	6	1	0	2	0	4	6	2	0	2	6	0	0	1	0	2	0	5	0	5	3	4	2	0	1	0	0	0	1	0	2
320	2	0	0	0	1	1	0	0	0	0	0	2	0	5	1	0	0	0	6	1	0	2	0	4	6	2	0	2	6	0	0	1	0	2	0	1	0	5	3	4	2	0	1	0	0	0	1	0	0
321	2	0	0	0	1	1	0	0	0	0	0	2	0	5	1	0	0	0	6	1	0	2	0	4	6	2	0	2	6	0	0	1	0	2	0	1	0	5	3	4	2	0	1	0	0	0	1	0	0
322	0	0	0	0	1	1	0	0	0	0	0	2	0	5	1	0	0	0	6	1	0	2	0	4	6	2	0	2	6	0	0	1	0	2	0	1	0	5	0	4	2	0	1	0	0	0	1	0	0
323	0	0	0	0	1	1	0	0	0	0	0	2	0	5	1	0	0	0	6	1	0	2	0	4	6	2	0	2	6	0	0	1	0	2	0	1	0	5	0	4	2	0	1	0	0	0	1	0	0
324	0	0	0	0	1	1	0	0	0	0	0	2	0	5	1	0	0	0	6	1	0	2	0	4	6	2	0	2	6	0	0	1	0	2	0	1	0	5	0	4	2	0	1	0	0	0	1	0	0
325	0	0	0	0	1	1	0	0	0	0	0	2	0	5	1	0	0	0	6	1	0	2	0	4	6	2	0	2	6	0	0	1	0	2	0	1	0	5	0	0	2	0	1	0	0	0	1	0	0
326	0	0	0	0	1	1	0	0	0	0	0	2	0	5	1	0	0	0	6	1	0	2	0	4	6	2	0	2	6	0	0	1	0	2	0	1	0	5	0	0	2	0	1	0	0	0	1	0	0
327	0	0	0	0	1	1	0	0	0	0	0	2	0	5	1	0	0	0	6	1	0	2	0	4	6	2	0	2	6	0	0	1	0	2	0	1	0	5	0	0	2	0	1	0	0	0	1	0	0
328	0	0	0	0	1	1	0	0	0	0	0	2	0	5	1	0	0	0	6	1	0	2	0	4	6	2	0	2	6	0	0	1	0	2	0	1	0	5	0	0	2	0	1	0	0	0	1	0	0
329	2	0	4	3	0	0	1	0	0	1	0	2	4	5	4	0	0	0	4	0	1	1	1	4	6	1	3	0	6	0	0	0	0	2	4	6	1	3	1	4	0	0	0	0	0	0	0	0	2
330	2	0	4	3	0	0	1	0	0	1	0	2	0	3	4	0	0	0	4	0	1	1	1	4	6	1	3	0	2	0	0	0	0	2	4	5	1	3	1	4	0	0	0	0	0	0	0	0	0
331	2	0	0	0	0	0	0	0	0	0	0	2	0	3	0	0	0	0	4	0	1	1	1	3	6	1	3	0	2	0	0	0	0	0	3	5	0	3	1	4	0	0	0	0	0	0	0	0	0
332	2	0	0	0	0	0	0	0	0	0	0	2	0	3	0	0	0	0	4	0	1	1	1	3	6	1	3	0	2	0	0	0	0	0	3	2	0	3	1	4	0	0	0	0	0	0	0	0	0
333	2	0	0	0	0	0	0	0	0	0	0	2	0	3	0	0	0	0	4	0	1	1	1	3	6	1	3	0	2	0	0	0	0	0	3	2	0	3	1	0	0	0	0	0	0	0	0	0	0
334	2	0	0	0	0	0	0	0	0	0	0	2	0	3	0	0	0	0	4	0	1	1	1	3	6	1	3	0	2	0	0	0	0	0	3	2	0	3	1	0	0	0	0	0	0	0	0	0	0
335	2	0	0	0	0	0	0	0	0	0	0	2	0	3	0	0	0	0	4	0	1	1	1	0	6	1	3	0	2	0	0	0	0	0	3	2	0	3	1	0	0	0	0	0	0	0	0	0	0
336	2	0	0	0	0	0	0	0	0	0	0	2	0	3	0	0	0	0	4	0	1	1	1	0	6	1	3	0	2	0	0	0	0	0	3	2	0	3	1	0	0	0	0	0	0	0	0	0	0
337	2	0	0	0	0	0	0	0	0	0	0	2	0	3	0	0	0	0	4	0	1	1	1	0	6	1	3	0	2	0	0	0	0	0	0	2	0	3	1	0	0	0	0	0	0	0	0	0	0
338	2	0	0	0	0	0	0	0	0	0	0	2	0	3	0	0	0	0	4	0	1	1	1	0	6	1	3	0	2	0	0	0	0	0	0	2	0	3	1	0	0	0	0	0	0	0	0	0	0
339	0	0	3	4	1	2	1	0	0	4	3	0	6	1	0	0	0	0	2	0	0	2	2	4	6	1	0	1	1	0	0	1	0	0	0	6	1	4	4	1	0	0	2	0	0	1	1	1	2
340	0	0	0	4	1	2	1	0	0	4	3	0	6	1	0	0	0	0	2	0	0	2	2	0	6	1	0	1	1	0	0	1	0	0	0	5	1	4	0	1	0	0	2	0	0	1	1	1	2
341	0	0	0	0	1	2	1	0	0	0	0	0	6	1	0	0	0	0	2	0	0	2	2	0	6	1	0	1	1	0	0	1	0	0	0	5	1	4	0	1	0	0	2	0	0	1	1	1	2
342	0	0	0	0	1	2	1	0	0	0	0	0	6	1	0	0	0	0	2	0	0	2	2	0	6	1	0	1	1	0	0	1	0	0	0	5	1	4	0	1	0	0	2	0	0	1	1	1	0
343	0	0	0	0	1	2	1	0	0	0	0	0	6	1	0	0	0	0	2	0	0	2	2	0	6	1	0	1	1	0	0	1	0	0	0	5	1	4	0	1	0	0	2	0	0	1	1	1	0
344	0	0	0	0	1	2	1	0	0	0	0	0	6	1	0	0	0	0	2	0	0	2	2	0	6	1	0	1	1	0	0	1	0	0	0	0	1	4	0	1	0	0	2	0	0	1	1	1	0
345	0	0	0	0	1	2	1	0	0	0	0	0	6	1	0	0	0	0	2	0	0	2	2	0	6	1	0	1	1	0	0	1	0	0	0	0	1	4	0	1	0	0	2	0	0	1	1	1	0
346	0	0	0	0	1	2	1	0	0	0	0	0	6	1	0	0	0	0	2	0	0	2	2	0	6	1	0	1	1	0	0	1	0	0	0	0	1	4	0	1	0	0	2	0	0	1	1	1	0
347	0	0	0	0	1	2	1	0	0	0	0	0	6	1	0	0	0	0	2	0	0	2	2	0	6	1	0	1	1	0	0	1	0	0	0	0	1	4	0	1	0	0	2	0	0	1	1	1	0
348	0	0	0	0	1	2	1	0	0	0	0	0	6	1	0	0	0	0	2	0	0	2	2	0	6	1	0	1	1	0	0	1	0	0	0	0	1	4	0	1	0	0	2	0	0	1	1	1	0
349	0	1	4	4	0	1	2	0	0	4	4	6	4	5	2	2	0	0	4	1	0	3	1	4	6	0	1	0	4	3	0	0	0	0	4	6	0	0	4	0	0	0	6	0	0	0	0	0	0
350	0	1	4	0	0	1	2	0	0	0	0	2	0	5	2	2	0	0	4	1	0	3	1	4	6	0	1	0	4	3	0	0	0	0	2	5	0	0	4	0	0	0	6	0	0	0	0	0	0
351	0	1	4	0	0	1	2	0	0	0	0	2	0	5	2	2	0	0	0	1	0	0	1	0	6	0	1	0	0	3	0	0	0	0	2	5	0	0	4	0	0	0	6	0	0	0	0	0	0
352	0	1	4	0	0	1	2	0	0	0	0	1	0	5	1	2	0	0	0	1	0	0	1	0	6	0	1	0	0	3	0	0	0	0	2	3	0	0	4	0	0	0	5	0	0	0	0	0	0
353	0	1	0	0	0	1	2	0	0	0	0	1	0	5	1	2	0	0	0	0	0	0	1	0	6	0	1	0	0	3	0	0	0	0	2	3	0	0	4	0	0	0	0	0	0	0	0	0	0
354	0	1	0	0	0	1	2	0	0	0	0	1	0	5	1	2	0	0	0	0	0	0	1	0	6	0	1	0	0	3	0	0	0	0	2	3	0	0	4	0	0	0	0	0	0	4	0	0	0
355	0	1	0	0	0	1	2	0	0	0	0	1	0	5	1	2	0	0	0	0	0	0	1	0	6	0	1	0	0	0	0	0	0	0	2	3	0	0	4	0	0	0	0	0	0	0	0	0	0
356	0	1	0	0	0	1	2	0	0	0	0	1	0	5	1	1	0	0	0	0	0	0	1	0	6	0	1	0	0	0	0	0	0	0	2	0	0	0	4	0	0	0	0	0	0	0	0	0	0
357	0	1	0	0	0	1	0	0	0	0	0	1	0	5	1	1	0	0	0	0	0	0	1	0	6	0	1	0	0	0	0	0	0	0	2	0	0	0	4	0	0	0	0	0	0	0	0	0	0
358	0	1	0	0	0	1	0	0	0	0	0	1	0	5	1	1	0	0	0	0	0	0	1	0	6	0	1	0	0	0	0	0	0	0	2	0	0	0	4	0	0	0	0	0	0	0	0	0	0
359	0	1	5	2	2	1	6	0	0	2	1	1	0	5	4	0	0	0	0	0	1	0	0	0	6	0	2	0	6	1	0	1	0	1	4	4	1	3	5	4	2	0	0	0	0	1	1	1	1
360	0	1	3	0	2	1	6	0	0	2	1	1	0	5	4	0	0	0	0	0	1	0	0	0	6	0	2	0	6	1	0	1	0	1	4	4	1	3	5	4	2	0	0	0	0	1	1	1	1
361	0	1	3	0	2	1	6	0	0	2	1	1	0	5	0	0	0	0	0	0	1	0	0	0	6	0	2	0	6	1	0	1	0	1	4	4	1	3	5	4	2	0	0	0	0	1	1	1	1
362	0	1	3	0	2	1	6	0	0	2	1	1	0	5	0	0	0	0	0	0	1	0	0	0	6	0	2	0	6	1	0	1	0	1	4	5	1	3	4	2	2	0	0	0	0	1	1	0	1
363	0	1	0	0	0	1	6	0	0	2	1	1	0	0	0	0	0	0	0	0	1	0	0	0	6	0	2	0	6	1	0	1	0	1	4	5	1	3	0	2	2	0	0	0	0	1	1	0	1
364	0	0	0	0	0	1	6	0	0	2	1	1	0	0	0	0	0	0	0	0	1	0	0	0	6	0	1	0	6	1	0	1	0	0	4	5	1	3	0	2	2	0	0	0	0	1	1	0	1
365	0	0	0	0	0	1	6	0	0	0	1	1	0	0	0	0	0	0	0	0	1	0	0	0	6	0	1	0	6	1	0	1	0	0	0	5	1	3	0	2	2	0	0	0	0	1	1	0	1
366	0	0	0	0	0	1	6	0	0	0	0	1	0	0	0	0	0	0	0	0	1	0	0	0	6	0	1	0	6	1	0	1	0	0	0	5	1	3	0	2	2	0	0	0	0	1	1	0	1
367	0	0	0	0	0	1	6	0	0	0	0	1	0	0	0	0	0	0	0	0	1	0	0	0	6	0	1	0	6	1	0	1	0	0	0	5	1	3	0	2	2	0	0	0	0	1	1	0	1
368	0	0	0	0	0	1	6	0	0	0	0	1	0	0	0	0	0	0	0	0	1	0	0	0	6	0	1	0	6	1	0	1	0	0	0	5	1	3	0	2	2	0	0	0	0	1	1	0	1
369	2	1	4	4	0	0	1	0	0	4	4	5	4	6	6	0	0	0	5	2	0	2	0	3	6	1	0	0	5	4	0	1	0	1	4	5	1	3	4	5	0	0	6	0	1	0	0	0	1
370	2	0	4	0	0	0	1	0	0	4	4	5	4	5	6	0	0	0	0	0	0	2	0	1	6	1	0	0	4	4	0	1	0	1	4	0	1	3	4	5	0	0	6	0	0	0	0	0	1
371	2	0	4	0	0	0	1	0	0	4	4	5	4	5	6	0	0	0	0	0	0	2	0	1	6	1	0	0	4	4	0	1	0	1	4	0	1	3	0	5	0	0	6	0	0	0	0	0	1
372	2	0	4	0	0	0	1	0	0	4	4	5	4	5	6	0	0	0	0	0	0	0	0	1	6	1	0	0	4	4	0	1	0	0	4	0	1	3	0	5	0	0	6	0	0	0	0	0	1
373	2	0	4	0	0	0	1	0	0	0	4	5	0	5	6	0	0	0	0	0	0	0	0	1	6	1	0	0	4	4	0	1	0	0	4	0	1	3	0	5	0	0	6	0	0	0	0	0	1
374	2	0	4	0	0	0	1	0	0	0	4	5	0	5	6	0	0	0	0	0	0	0	0	1	6	1	0	0	4	4	0	1	0	0	4	0	1	3	0	5	0	0	6	0	0	0	0	0	1
375	2	0	4	0	0	0	1	0	0	0	4	5	0	5	6	0	0	0	0	0	0	0	0	1	6	1	0	0	4	4	0	1	0	0	0	0	1	3	0	5	0	0	6	0	0	0	0	0	1
376	2	0	4	0	0	0	1	0	0	0	4	5	0	5	6	0	0	0	0	0	0	0	0	1	6	1	0	0	4	4	0	1	0	0	0	0	1	3	0	5	0	0	6	0	0	0	0	0	1
377	2	0	4	0	0	0	1	0	0	0	4	5	0	5	6	0	0	0	0	0	0	0	0	1	6	1	0	0	4	4	0	1	0	0	0	0	1	3	0	5	0	0	6	0	0	0	0	0	1
378	2	0	4	0	0	0	1	0	0	0	4	5	0	5	6	0	0	0	0	0	0	0	0	1	6	1	0	0	4	4	0	1	0	0	0	0	1	3	0	5	0	0	6	0	0	0	0	0	1
379	0	0	0	4	1	1	4	0	4	0	5	5	4	4	6	0	0	0	6	0	1	3	0	4	6	1	0	1	6	1	0	1	0	1	0	6	0	2	4	5	0	0	6	0	1	1	1	1	2
380	0	0	0	0	1	1	0	0	4	0	0	5	4	4	6	0	0	0	6	0	1	0	0	4	6	1	0	1	5	0	0	1	0	1	0	5	0	2	4	5	0	0	6	0	0	1	1	0	1
381	0	0	0	0	1	1	0	0	4	0	0	5	4	0	6	0	0	0	6	0	1	0	0	2	6	1	0	1	5	0	0	1	0	1	0	5	0	2	4	4	0	0	6	0	0	0	1	0	0
382	0	0	0	0	1	1	0	0	4	0	0	5	4	0	6	0	0	0	6	0	1	0	0	2	6	1	0	1	5	0	0	1	0	1	0	2	0	2	4	0	0	0	6	0	0	0	1	0	0
383	0	0	0	0	1	1	0	0	4	0	0	5	4	0	6	0	0	0	6	0	1	0	0	2	6	1	0	1	5	0	0	1	0	1	0	2	0	2	4	0	0	0	6	0	0	0	1	0	0
384	0	0	0	0	1	1	0	0	4	0	0	5	0	0	6	0	0	0	6	0	1	0	0	2	6	1	0	1	4	0	0	1	0	1	0	2	0	2	4	0	0	0	6	0	0	0	0	0	0
385	0	0	0	0	1	1	0	0	4	0	0	5	0	0	6	0	0	0	6	0	1	0	0	2	6	1	0	1	4	0	0	1	0	1	0	2	0	2	4	0	0	0	6	0	0	0	0	0	0
386	0	0	0	0	1	1	0	0	4	0	0	5	0	0	6	0	0	0	6	0	1	0	0	2	6	1	0	1	4	0	0	1	0	1	0	2	0	2	4	0	0	0	6	0	0	0	0	0	0
387	0	0	0	0	1	1	0	0	4	0	0	5	0	0	6	0	0	0	6	0	1	0	0	2	6	1	0	1	0	0	0	1	0	1	0	2	0	2	4	0	0	0	6	0	0	0	0	0	0
388	0	0	0	0	1	1	0	0	0	0	0	5	0	0	6	0	0	0	6	0	1	0	0	2	6	1	0	1	0	0	0	1	0	1	0	2	0	2	4	0	0	0	6	0	0	0	0	0	0
389	2	0	3	4	2	0	6	0	4	2	4	5	0	5	2	0	0	1	6	2	0	2	1	3	6	1	3	0	6	5	0	1	0	0	4	6	1	1	0	2	0	1	6	0	0	2	0	1	2
390	2	0	0	3	2	0	6	0	3	2	4	5	0	5	1	0	0	0	6	2	0	2	1	3	6	1	3	0	6	5	0	1	0	0	4	6	0	1	0	2	0	0	6	0	0	2	0	1	1
391	2	0	0	2	2	0	6	0	0	0	3	5	0	5	1	0	0	0	6	2	0	2	1	3	6	1	3	0	6	5	0	1	0	0	0	6	0	1	0	2	0	0	6	0	0	2	0	0	1
392	2	0	0	0	0	0	6	0	0	0	0	5	0	5	1	0	0	0	6	2	0	2	1	3	6	1	3	0	6	5	0	1	0	0	0	6	0	1	0	2	0	0	6	0	0	2	0	0	1
393	2	0	0	0	0	0	6	0	0	0	0	5	0	5	1	0	0	0	6	2	0	2	1	3	6	1	3	0	6	5	0	1	0	0	0	6	0	1	0	2	0	0	6	0	0	2	0	0	1
394	2	0	0	0	0	0	6	0	0	0	0	5	0	5	1	0	0	0	6	2	0	2	1	3	6	1	3	0	6	5	0	1	0	0	0	6	0	1	0	2	0	0	6	0	0	2	0	0	1
395	2	0	0	0	0	0	6	0	0	0	0	5	0	5	1	0	0	0	6	2	0	2	1	3	6	0	3	0	6	5	0	1	0	0	0	6	0	1	0	2	0	0	6	0	0	2	0	0	1
396	2	0	0	0	0	0	6	0	0	0	0	5	0	5	1	0	0	0	6	2	0	2	1	3	6	0	3	0	6	5	0	1	0	0	0	5	0	0	0	2	0	0	6	0	0	2	0	0	1
397	2	0	0	0	0	0	6	0	0	0	0	5	0	5	1	0	0	0	6	2	0	2	1	3	6	0	3	0	6	5	0	1	0	0	0	5	0	0	0	2	0	0	6	0	0	0	0	0	1
398	2	0	0	0	0	0	6	0	0	0	0	5	0	4	1	0	0	0	6	2	0	2	1	3	6	0	3	0	6	5	0	1	0	0	0	5	0	0	0	2	0	0	6	0	0	0	0	0	1
399	0	1	4	4	1	1	1	0	4	1	0	6	5	0	6	0	0	0	6	1	0	3	2	4	6	5	0	1	6	0	0	1	0	0	4	4	0	0	4	4	0	0	6	0	0	0	0	0	0
400	0	1	4	0	1	1	1	0	4	1	0	2	1	0	5	0	0	0	6	0	0	3	2	4	6	3	0	1	6	0	0	1	0	0	4	4	0	0	4	4	0	0	6	0	0	0	0	0	0
401	0	1	4	0	0	1	1	0	0	1	0	1	0	0	5	0	0	0	6	0	0	3	2	0	6	2	0	1	6	0	0	0	0	0	0	4	0	0	4	4	0	0	5	0	0	0	0	0	0
402	0	1	4	0	0	1	1	0	0	1	0	1	0	0	5	0	0	0	6	0	0	3	2	0	6	2	0	1	6	0	0	0	0	0	0	4	0	0	4	4	0	0	0	0	0	0	0	0	0
403	0	1	4	0	0	1	1	0	0	1	0	1	0	0	5	0	0	0	6	0	0	3	2	0	6	2	0	1	6	0	0	0	0	0	0	4	0	0	4	4	0	0	0	0	0	0	0	0	0
404	0	1	4	0	0	1	1	0	0	1	0	1	0	0	5	0	0	0	6	0	0	3	2	0	6	2	0	1	6	0	0	0	0	0	0	4	0	0	4	4	0	0	0	0	0	0	0	0	0
405	0	1	4	0	0	1	1	0	0	1	0	1	0	0	5	0	0	0	6	0	0	3	2	0	6	2	0	1	6	0	0	0	0	0	0	0	0	0	4	4	0	0	0	0	0	0	0	0	0
406	0	1	4	0	0	1	1	0	0	1	0	1	0	0	5	0	0	0	6	0	0	3	2	0	6	2	0	1	6	0	0	0	0	0	0	0	0	0	4	4	0	0	0	0	0	0	0	0	0
407	0	1	4	0	0	1	1	0	0	1	0	1	0	0	5	0	0	0	6	0	0	3	2	0	6	2	0	1	6	0	0	0	0	0	0	0	0	0	4	4	0	0	0	0	0	0	0	0	0
408	0	1	4	0	0	1	1	0	0	1	0	1	0	0	5	0	0	0	6	0	0	3	2	0	6	2	0	1	6	0	0	0	0	0	0	0	0	0	4	4	0	0	0	0	0	0	0	0	0
409	2	1	1	0	1	0	6	0	4	0	0	3	5	5	3	0	0	0	6	0	1	2	0	3	6	2	0	0	5	6	0	1	0	0	0	6	1	3	5	0	0	1	0	0	0	1	0	0	2
410	2	1	1	0	1	0	6	0	4	0	0	1	5	5	3	0	0	0	6	0	1	0	0	3	6	2	0	0	5	6	0	1	0	0	0	1	1	3	0	0	0	1	0	0	0	1	0	0	2
411	2	1	1	0	1	0	6	0	0	0	0	1	5	5	3	0	0	0	6	0	1	0	0	3	6	2	0	0	5	6	0	1	0	0	0	1	1	3	0	0	0	1	0	0	0	1	0	0	2
412	2	1	1	0	1	0	6	0	0	0	0	1	5	5	3	0	0	0	6	0	1	0	0	3	6	2	0	0	5	6	0	1	0	0	0	1	1	3	0	0	0	0	0	0	0	1	0	0	2
413	2	1	1	0	1	0	6	0	0	0	0	1	5	5	3	0	0	0	6	0	1	0	0	3	6	2	0	0	5	6	0	1	0	0	0	1	1	3	0	0	0	0	0	0	0	1	0	0	2
414	2	1	1	0	1	0	6	0	0	0	0	1	4	5	3	0	0	0	6	0	1	0	0	3	6	2	0	0	5	6	0	1	0	0	0	1	0	3	0	0	0	0	0	0	0	1	0	0	1
415	2	1	1	0	1	0	6	0	0	0	0	1	4	5	3	0	0	0	6	0	1	0	0	3	6	2	0	0	5	6	0	1	0	0	0	1	0	3	0	0	0	0	0	0	0	1	0	0	1
416	2	1	1	0	1	0	6	0	0	0	0	1	4	5	3	0	0	0	6	0	1	0	0	3	6	2	0	0	5	6	0	1	0	0	0	1	0	3	0	0	0	0	0	0	0	1	0	0	1
417	2	1	1	0	1	0	6	0	0	0	0	1	0	5	3	0	0	0	6	0	1	0	0	3	6	2	0	0	5	6	0	1	0	0	0	1	0	3	0	0	0	0	0	0	0	1	0	0	1
418	2	1	1	0	1	0	6	0	0	0	0	1	0	5	3	0	0	0	6	0	1	0	0	3	6	2	0	0	5	6	0	1	0	0	0	1	0	3	0	0	0	0	0	0	0	0	0	0	1
419	0	1	3	4	2	6	6	0	4	4	4	1	5	2	3	0	0	1	6	0	0	0	2	4	6	1	0	4	6	0	0	0	0	0	4	6	1	2	4	6	2	0	0	0	0	1	0	1	2
420	0	0	0	0	2	6	6	0	3	4	4	1	0	1	3	0	0	0	6	0	0	0	2	0	6	1	0	4	6	0	0	0	0	0	3	6	0	2	4	6	2	0	0	0	0	1	0	1	1
421	0	0	0	0	2	6	6	0	0	4	4	1	0	1	3	0	0	0	6	0	0	0	0	0	6	1	0	4	6	0	0	0	0	0	0	5	0	2	4	6	2	0	0	0	0	1	0	1	1
422	0	0	0	0	0	6	6	0	0	4	4	1	0	1	3	0	0	0	6	0	0	0	0	0	6	1	0	4	6	0	0	0	0	0	0	5	0	2	0	5	2	0	0	0	0	0	0	1	1
423	0	0	0	0	0	6	6	0	0	4	4	1	0	1	3	0	0	0	6	0	0	0	0	0	6	1	0	4	6	0	0	0	0	0	0	5	0	2	0	5	2	0	0	0	0	0	0	1	1
424	0	0	0	0	0	6	6	0	0	4	4	1	0	1	3	0	0	0	6	0	0	0	0	0	6	1	0	4	6	0	0	0	0	0	0	5	0	2	0	5	2	0	0	0	0	0	0	1	1
425	0	0	0	0	0	6	6	0	0	4	4	1	0	1	3	0	0	0	6	0	0	0	0	0	6	1	0	4	6	0	0	0	0	0	0	5	0	2	0	5	2	0	0	0	0	0	0	1	1
426	0	0	0	0	0	6	6	0	0	4	4	1	0	1	3	0	0	0	6	0	0	0	0	0	6	1	0	4	6	0	0	0	0	0	0	5	0	2	0	5	2	0	0	0	0	0	0	1	1
427	0	0	0	0	0	6	6	0	0	4	4	1	0	1	3	0	0	0	6	0	0	0	0	0	6	1	0	4	6	0	0	0	0	0	0	5	0	2	0	5	2	0	0	0	0	0	0	1	1
428	0	0	0	0	0	6	6	0	0	4	4	1	0	1	3	0	0	0	6	0	0	0	0	0	6	1	0	0	6	0	0	0	0	0	0	4	0	2	0	5	2	0	0	0	0	0	0	1	0
429	0	4	0	4	0	1	6	0	4	2	5	0	5	5	3	0	0	1	6	1	0	1	2	4	6	5	3	6	6	5	0	0	0	0	4	6	0	5	3	5	0	1	0	0	0	0	0	0	2
430	0	4	0	3	0	1	6	0	1	0	4	0	4	5	2	0	0	0	6	1	0	1	0	0	6	5	3	6	6	3	0	0	0	0	4	6	0	5	0	5	0	0	0	0	0	0	0	0	1
431	0	4	0	0	0	1	5	0	0	0	1	0	4	5	2	0	0	0	6	1	0	0	0	0	6	5	0	6	6	3	0	0	0	0	4	3	0	5	0	5	0	0	0	0	0	0	0	0	1
432	0	4	0	0	0	1	4	0	0	0	0	0	4	5	2	0	0	0	6	1	0	0	0	0	6	5	0	6	6	3	0	0	0	0	4	3	0	5	0	5	0	0	0	0	0	0	0	0	1
433	0	4	0	0	0	1	0	0	0	0	0	0	4	3	2	0	0	0	6	1	0	0	0	0	6	5	0	6	6	3	0	0	0	0	4	3	0	5	0	5	0	0	0	0	0	0	0	0	1
434	0	4	0	0	0	1	0	0	0	0	0	0	0	3	2	0	0	0	6	1	0	0	0	0	6	5	0	6	6	3	0	0	0	0	4	3	0	5	0	5	0	0	0	0	0	0	0	0	1
435	0	4	0	0	0	1	0	0	0	0	0	0	0	3	2	0	0	0	6	1	0	0	0	0	6	5	0	6	6	3	0	0	0	0	4	3	0	5	0	5	0	0	0	0	0	0	0	0	1
436	0	4	0	0	0	1	0	0	0	0	0	0	0	3	2	0	0	0	6	1	0	0	0	0	6	5	0	6	6	3	0	0	0	0	4	3	0	5	0	5	0	0	0	0	0	0	0	0	1
437	0	4	0	0	0	1	0	0	0	0	0	0	0	3	2	0	0	0	6	1	0	0	0	0	6	5	0	6	6	3	0	0	0	0	4	3	0	5	0	5	0	0	0	0	0	0	0	0	1
438	0	4	0	0	0	1	0	0	0	0	0	0	0	3	2	0	0	0	6	1	0	0	0	0	6	5	0	6	6	3	0	0	0	0	4	3	0	5	0	5	0	0	0	0	0	0	0	0	1
439	2	1	4	4	2	0	6	0	4	4	0	6	0	3	0	0	0	0	6	2	2	2	1	4	6	1	3	6	6	1	0	1	0	1	6	6	1	3	4	0	0	0	1	0	0	1	6	0	2
440	2	1	4	2	2	0	5	0	0	4	0	4	0	3	0	0	0	0	6	0	0	2	1	4	6	0	1	6	6	1	0	1	0	1	6	5	0	3	4	0	0	0	1	0	0	1	6	0	0
441	2	1	4	2	2	0	5	0	0	4	0	0	0	3	0	0	0	0	6	0	0	2	1	0	6	0	1	6	6	1	0	1	0	1	4	3	0	3	4	0	0	0	1	0	0	1	6	0	0
442	2	1	4	0	2	0	5	0	0	4	0	0	0	3	0	0	0	0	6	0	0	2	1	0	6	0	0	6	6	1	0	1	0	1	4	3	0	3	4	0	0	0	1	0	0	1	6	0	0
443	2	1	4	0	2	0	5	0	0	4	0	0	0	3	0	0	0	0	6	0	0	2	1	0	6	0	0	6	6	1	0	1	0	1	4	3	0	3	4	0	0	0	1	0	0	0	6	0	0
444	2	1	4	0	2	0	5	0	0	4	0	0	0	3	0	0	0	0	6	0	0	2	1	0	6	0	0	5	6	1	0	1	0	0	4	3	0	3	4	0	0	0	1	0	0	0	6	0	0
445	2	1	4	0	2	0	5	0	0	4	0	0	0	0	0	0	0	0	6	0	0	2	1	0	6	0	0	5	6	1	0	1	0	0	0	3	0	3	4	0	0	0	1	0	0	0	6	0	0
446	2	1	4	0	2	0	5	0	0	0	0	0	0	0	0	0	0	0	6	0	0	2	1	0	6	0	0	5	6	1	0	1	0	0	0	0	0	3	0	0	0	0	1	0	0	0	6	0	0
447	2	1	4	0	2	0	5	0	0	0	0	0	0	0	0	0	0	0	6	0	0	2	1	0	6	0	0	5	6	1	0	1	0	0	0	0	0	3	0	0	0	0	1	0	0	0	6	0	0
448	2	1	4	0	2	0	5	0	0	0	0	0	0	0	0	0	0	0	6	0	0	2	1	0	6	0	0	5	6	1	0	1	0	0	0	0	0	3	0	0	0	0	1	0	0	0	6	0	0
449	0	1	4	4	1	1	0	0	0	0	0	6	0	5	5	0	0	0	6	2	2	1	2	0	6	0	1	1	6	0	0	0	0	2	6	2	1	2	0	2	0	0	0	0	0	2	0	1	2
450	0	0	4	0	1	1	0	0	0	0	0	6	0	5	5	0	0	0	6	0	2	1	2	0	6	0	1	1	6	0	0	0	0	2	6	2	1	2	0	2	0	0	0	0	0	2	0	1	0
451	0	0	4	0	1	1	0	0	0	0	0	6	0	5	5	0	0	0	6	0	2	1	2	0	6	0	1	1	6	0	0	0	0	2	6	2	1	2	0	2	0	0	0	0	0	2	0	1	0
452	0	0	4	0	1	1	0	0	0	0	0	0	0	5	5	0	0	0	6	0	2	1	2	0	6	0	1	1	6	0	0	0	0	2	6	2	1	2	0	2	0	0	0	0	0	2	0	1	0
453	0	0	4	0	1	1	0	0	0	0	0	0	0	5	5	0	0	0	6	0	2	1	2	0	6	0	1	1	6	0	0	0	0	2	6	2	1	2	0	2	0	0	0	0	0	2	0	1	0
454	0	0	4	0	1	1	0	0	0	0	0	0	0	5	5	0	0	0	6	0	2	1	2	0	6	0	1	1	6	0	0	0	0	2	6	2	1	2	0	2	0	0	0	0	0	2	0	1	0
455	0	0	4	0	1	1	0	0	0	0	0	0	0	4	5	0	0	0	6	0	2	1	2	0	6	0	1	1	6	0	0	0	0	2	6	2	1	2	0	2	0	0	0	0	0	2	0	1	0
456	0	0	4	0	1	1	0	0	0	0	0	0	0	4	5	0	0	0	6	0	2	1	2	0	6	0	1	1	6	0	0	0	0	2	6	2	1	2	0	2	0	0	0	0	0	2	0	1	0
457	0	0	4	0	1	1	0	0	0	0	0	0	0	3	5	0	0	0	6	0	2	1	2	0	6	0	1	1	6	0	0	0	0	2	6	2	1	2	0	2	0	0	0	0	0	2	0	1	0
458	0	0	4	0	1	1	0	0	0	0	0	0	0	3	5	0	0	0	6	0	2	1	2	0	6	0	1	1	6	0	0	0	0	2	6	2	1	2	0	2	0	0	0	0	0	2	0	1	0
459	1	0	6	0	0	0	3	0	3	4	3	6	3	3	0	0	0	1	6	0	0	1	0	2	6	0	1	1	6	3	0	0	0	1	0	6	1	1	2	0	0	1	1	0	0	0	1	0	1
460	1	0	3	0	0	0	3	0	0	4	0	5	3	3	0	0	0	1	6	0	0	1	0	2	6	0	1	1	6	3	0	0	0	1	0	6	1	1	2	0	0	1	1	0	0	0	0	0	1
461	1	0	0	0	0	0	2	0	0	0	0	4	3	3	0	0	0	0	6	0	0	0	0	2	6	0	0	1	6	3	0	0	0	0	0	6	1	1	2	0	0	1	1	0	0	0	0	0	0
462	1	0	0	0	0	0	0	0	0	0	0	4	3	3	0	0	0	0	6	0	0	0	0	2	6	0	0	1	6	3	0	0	0	0	0	6	1	1	2	0	0	0	1	0	0	0	0	0	0
463	1	0	0	0	0	0	0	0	0	0	0	4	3	3	0	0	0	0	6	0	0	0	0	2	6	0	0	1	6	3	0	0	0	0	0	6	1	1	2	0	0	0	1	0	0	0	0	0	0
464	1	0	0	0	0	0	0	0	0	0	0	4	0	0	0	0	0	0	6	0	0	0	0	2	6	0	0	1	6	3	0	0	0	0	0	6	1	1	2	0	0	0	1	0	0	0	0	0	0
465	1	0	0	0	0	0	0	0	0	0	0	4	0	0	0	0	0	0	6	0	0	0	0	2	6	0	0	1	6	3	0	0	0	0	0	6	1	1	2	0	0	0	1	0	0	0	0	0	0
466	1	0	0	0	0	0	0	0	0	0	0	4	0	0	0	0	0	0	6	0	0	0	0	2	6	0	0	1	6	3	0	0	0	0	0	6	1	1	2	0	0	0	1	0	0	0	0	0	0
467	1	0	0	0	0	0	0	0	0	0	0	4	0	0	0	0	0	0	6	0	0	0	0	2	6	0	0	1	6	3	0	0	0	0	0	6	1	1	2	0	0	0	1	0	0	0	0	0	0
468	1	0	0	0	0	0	0	0	0	0	0	4	0	0	0	0	0	0	6	0	0	0	0	2	6	0	0	1	6	3	0	0	0	0	0	6	1	1	2	0	0	0	1	0	0	0	0	0	0
469	0	1	0	4	1	1	6	0	4	4	0	6	6	6	0	0	0	1	6	1	1	3	1	4	6	1	3	1	6	6	0	1	0	2	4	6	0	1	4	4	0	0	1	0	0	0	6	1	2
470	0	1	0	0	1	1	5	0	0	4	0	4	6	6	0	0	0	0	6	0	1	3	1	0	6	0	0	1	6	4	0	1	0	2	4	6	0	1	0	4	0	0	1	0	0	0	6	1	1
471	0	1	0	0	1	1	5	0	0	0	0	0	6	6	0	0	0	0	6	0	1	3	1	0	6	0	0	1	6	4	0	1	0	2	0	6	0	1	0	4	0	0	1	0	0	0	6	1	1
472	0	1	0	0	1	1	5	0	0	0	0	0	6	6	0	0	0	0	6	0	1	3	1	0	6	0	0	1	6	4	0	1	0	2	0	6	0	1	0	4	0	0	0	0	0	0	6	1	1
473	0	1	0	0	1	1	5	0	0	0	0	0	6	6	0	0	0	0	6	0	1	3	1	0	6	0	0	1	6	4	0	1	0	2	0	6	0	1	0	4	0	0	0	0	0	0	6	1	1
474	0	1	0	0	0	1	5	0	0	0	0	0	6	6	0	0	0	0	6	0	1	0	1	0	6	0	0	1	6	3	0	0	0	0	0	6	0	1	0	4	0	0	0	0	0	0	5	0	1
475	0	1	0	0	0	1	5	0	0	0	0	0	6	6	0	0	0	0	6	0	1	0	1	0	6	0	0	1	6	3	0	0	0	0	0	6	0	1	0	4	0	0	0	0	0	0	0	0	1
476	0	1	0	0	0	1	5	0	0	0	0	0	6	6	0	0	0	0	6	0	1	0	1	0	6	0	0	1	6	3	0	0	0	0	0	6	0	1	0	4	0	0	0	0	0	0	0	0	1
477	0	1	0	0	0	1	5	0	0	0	0	0	6	6	0	0	0	0	6	0	1	0	1	0	6	0	0	1	6	3	0	0	0	0	0	6	0	1	0	4	0	0	0	0	0	0	0	0	1
478	0	1	0	0	0	1	5	0	0	0	0	0	6	6	0	0	0	0	6	0	1	0	1	0	6	0	0	1	6	3	0	0	0	0	0	6	0	1	0	4	0	0	0	0	0	0	0	0	1
479	0	1	2	0	1	1	0	0	2	4	0	6	6	3	5	0	0	1	6	2	0	3	1	3	6	0	3	0	6	5	0	1	0	0	4	4	0	1	4	0	0	1	2	0	0	1	1	1	3
480	0	1	2	0	1	1	0	0	2	4	0	5	6	3	5	0	0	0	6	0	0	3	1	1	6	0	3	0	6	5	0	1	0	0	4	4	0	1	4	0	0	0	2	0	0	1	1	1	3
481	0	1	2	0	1	1	0	0	2	0	0	5	6	0	5	0	0	0	6	0	0	3	0	1	6	0	2	0	6	5	0	1	0	0	3	3	0	0	4	0	0	0	2	0	0	1	1	0	3
482	0	1	2	0	1	1	0	0	2	0	0	5	6	0	5	0	0	0	6	0	0	3	0	1	6	0	2	0	6	5	0	1	0	0	2	3	0	0	4	0	0	0	2	0	0	1	1	0	3
483	0	1	0	0	1	1	0	0	2	0	0	5	6	0	5	0	0	0	6	0	0	3	0	1	6	0	2	0	6	5	0	1	0	0	2	3	0	0	0	0	0	0	2	0	0	1	1	0	0
484	0	1	0	0	0	1	0	0	2	0	0	5	6	0	5	0	0	0	6	0	0	3	0	1	6	0	2	0	6	5	0	1	0	0	2	3	0	0	0	0	0	0	2	0	0	1	1	0	0
485	0	1	0	0	0	1	0	0	2	0	0	5	6	0	5	0	0	0	6	0	0	3	0	1	6	0	0	0	6	5	0	1	0	0	2	3	0	0	0	0	0	0	2	0	0	1	1	0	0
486	0	1	0	0	0	1	0	0	2	0	0	5	6	0	5	0	0	0	6	0	0	3	0	1	6	0	0	0	6	5	0	1	0	0	2	3	0	0	0	0	0	0	2	0	0	1	1	0	0
487	0	1	0	0	0	1	0	0	2	0	0	5	6	0	5	0	0	0	6	0	0	3	0	1	6	0	0	0	6	5	0	1	0	0	2	0	0	0	0	0	0	0	2	0	0	1	1	0	0
488	0	1	0	0	0	1	0	0	2	0	0	5	6	0	5	0	0	0	6	0	0	3	0	1	6	0	0	0	6	5	0	1	0	0	2	0	0	0	0	0	0	0	2	0	0	1	1	0	0
489	1	1	0	4	1	6	6	0	4	4	2	3	6	5	1	0	0	0	6	2	1	2	2	4	6	0	0	0	6	6	0	1	0	0	4	5	0	3	0	6	0	0	0	0	0	2	0	0	2
490	1	1	0	0	1	6	0	0	4	4	2	3	6	0	0	0	0	0	6	1	0	2	2	4	6	0	0	0	6	6	0	1	0	0	4	5	0	2	0	6	0	0	0	0	0	2	0	0	0
491	1	1	0	0	1	6	0	0	4	0	2	3	6	0	0	0	0	0	6	1	0	2	2	4	6	0	0	0	6	6	0	1	0	0	4	5	0	2	0	6	0	0	0	0	0	2	0	0	0
492	1	1	0	0	1	6	0	0	4	0	2	3	6	0	0	0	0	0	6	1	0	2	2	4	6	0	0	0	2	6	0	1	0	0	4	5	0	2	0	6	0	0	0	0	0	2	0	0	0
493	1	1	0	0	1	6	0	0	0	0	2	3	6	0	0	0	0	0	6	1	0	2	2	4	6	0	0	0	2	6	0	1	0	0	0	5	0	2	0	6	0	0	0	0	0	2	0	0	0
494	1	1	0	0	1	6	0	0	0	0	2	3	6	0	0	0	0	0	6	1	0	2	2	4	6	0	0	0	0	6	0	1	0	0	0	5	0	2	0	6	0	0	0	0	0	2	0	0	0
495	1	1	0	0	1	6	0	0	0	0	2	3	6	0	0	0	0	0	6	1	0	2	2	0	6	0	0	0	0	6	0	1	0	0	0	4	0	2	0	6	0	0	0	0	0	2	0	0	0
496	1	1	0	0	1	6	0	0	0	0	2	3	6	0	0	0	0	0	6	1	0	2	2	0	6	0	0	0	0	6	0	1	0	0	0	4	0	2	0	6	0	0	0	0	0	2	0	0	0
497	1	1	0	0	1	6	0	0	0	0	2	3	6	0	0	0	0	0	6	1	0	2	2	0	6	0	0	0	0	6	0	1	0	0	0	4	0	2	0	6	0	0	0	0	0	2	0	0	0
498	1	1	0	0	0	6	0	0	0	0	2	3	6	0	0	0	0	0	6	1	0	2	2	0	6	0	0	0	0	6	0	1	0	0	0	4	0	2	0	6	0	0	0	0	0	2	0	0	0
499	0	1	1	4	0	0	2	0	4	0	0	6	6	6	3	0	0	0	6	2	2	3	1	4	6	1	1	2	6	0	0	1	0	1	0	6	1	2	3	5	2	0	0	0	0	2	0	1	2
500	0	0	1	0	0	0	2	0	4	0	0	5	6	5	3	0	0	0	6	2	2	3	1	4	6	1	1	2	6	0	0	1	0	1	0	6	1	2	3	5	2	0	0	0	0	2	0	1	0
501	0	0	0	0	0	0	0	0	0	0	0	5	6	5	3	0	0	0	6	2	0	3	0	0	6	0	0	1	6	0	0	1	0	1	0	5	1	2	3	5	2	0	0	0	0	2	0	1	0
502	0	0	0	0	0	0	0	0	0	0	0	5	6	5	3	0	0	0	6	2	0	3	0	0	6	0	0	1	6	0	0	1	0	1	0	2	1	2	3	5	2	0	0	0	0	2	0	1	0
503	0	0	0	0	0	0	0	0	0	0	0	5	6	5	3	0	0	0	6	2	0	3	0	0	6	0	0	1	6	0	0	1	0	1	0	2	1	2	3	5	2	0	0	0	0	2	0	1	0
504	0	0	0	0	0	0	0	0	0	0	0	5	6	5	3	0	0	0	6	2	0	3	0	0	6	0	0	1	6	0	0	1	0	0	0	2	1	2	3	3	2	0	0	0	0	0	0	1	0
505	0	0	0	0	0	0	0	0	0	0	0	5	6	5	3	0	0	0	6	2	0	3	0	0	6	0	0	1	6	0	0	1	0	0	0	2	1	2	3	3	2	0	0	0	0	0	0	1	0
506	0	0	0	0	0	0	0	0	0	0	0	5	6	3	3	0	0	0	6	2	0	0	0	0	6	0	0	1	6	0	0	1	0	0	0	2	1	2	3	3	2	0	0	0	0	0	0	1	0
507	0	0	0	0	0	0	0	0	0	0	0	5	6	3	3	0	0	0	6	2	0	0	0	0	6	0	0	1	6	0	0	1	0	0	0	2	1	2	3	3	2	0	0	0	0	0	0	1	0
508	0	0	0	0	0	0	0	0	0	0	0	5	6	3	0	0	0	0	6	2	0	0	0	0	6	0	0	1	6	0	0	1	0	0	0	2	1	2	3	3	2	0	0	0	0	0	0	1	0
509	0	0	4	0	1	1	2	0	4	0	0	5	6	5	0	0	0	0	6	1	0	3	0	4	6	1	3	1	5	1	0	1	0	2	4	2	0	2	0	0	0	1	1	0	0	0	1	0	2
510	0	0	4	0	1	1	2	0	4	0	0	5	6	5	0	0	0	0	6	1	0	3	0	0	6	1	3	1	5	1	0	1	0	2	4	2	0	2	0	0	0	1	1	0	0	0	1	0	2
511	0	0	0	0	0	1	2	0	4	0	0	4	6	5	0	0	0	0	6	1	0	3	0	0	6	1	3	1	0	1	0	0	0	2	0	2	0	2	0	0	0	0	1	0	0	0	1	0	0
512	0	0	0	0	0	1	2	0	0	0	0	0	6	5	0	0	0	0	6	1	0	3	0	0	6	1	3	1	0	1	0	0	0	2	0	2	0	2	0	0	0	0	1	0	0	0	1	0	0
513	0	0	0	0	0	1	1	0	0	0	0	0	6	5	0	0	0	0	6	1	0	3	0	0	6	1	3	1	0	1	0	0	0	2	0	2	0	2	0	0	0	0	1	0	0	0	1	0	0
514	0	0	0	0	0	1	1	0	0	0	0	0	6	5	0	0	0	0	6	1	0	3	0	0	6	1	3	1	0	1	0	0	0	2	0	2	0	2	0	0	0	0	1	0	0	0	1	0	0
515	0	0	0	0	0	1	1	0	0	0	0	0	6	5	0	0	0	0	6	1	0	3	0	0	6	1	3	1	0	1	0	0	0	2	0	2	0	2	0	0	0	0	1	0	0	0	1	0	0
516	0	0	0	0	0	1	1	0	0	0	0	0	6	5	0	0	0	0	6	1	0	3	0	0	6	1	3	1	0	1	0	0	0	2	0	2	0	2	0	0	0	0	1	0	0	0	1	0	0
517	0	0	0	0	0	1	1	0	0	0	0	0	6	5	0	0	0	0	6	1	0	3	0	0	6	1	3	1	0	1	0	0	0	2	0	2	0	2	0	0	0	0	1	0	0	0	1	0	0
518	0	0	0	0	0	1	1	0	0	0	0	0	6	5	0	0	0	0	6	1	0	3	0	0	6	1	3	1	0	1	0	0	0	2	0	2	0	2	0	0	0	0	1	0	0	0	1	0	0
519	2	1	0	4	1	0	1	0	0	3	0	4	6	3	5	0	0	1	4	2	1	3	0	4	6	1	0	1	6	0	0	1	0	2	0	4	1	3	3	6	0	0	2	0	0	2	0	1	2
520	1	1	0	0	1	0	1	0	0	3	0	0	6	3	5	0	0	0	4	2	1	3	0	4	6	1	0	1	6	0	0	1	0	2	0	4	1	3	0	6	0	0	2	0	0	2	0	1	1
521	1	1	0	0	1	0	1	0	0	3	0	0	6	0	5	0	0	0	4	2	1	3	0	4	6	1	0	1	6	0	0	1	0	2	0	4	1	3	0	6	0	0	2	0	0	2	0	1	1
522	1	1	0	0	1	0	1	0	0	3	0	0	6	0	5	0	0	0	4	2	1	0	0	0	6	1	0	1	6	0	0	1	0	2	0	0	1	3	0	6	0	0	2	0	0	2	0	1	1
523	1	1	0	0	1	0	1	0	0	0	0	0	6	0	5	0	0	0	4	2	1	0	0	0	6	1	0	1	5	0	0	1	0	2	0	0	1	3	0	6	0	0	2	0	0	2	0	0	1
524	1	1	0	0	1	0	1	0	0	0	0	0	6	0	5	0	0	0	4	2	1	0	0	0	6	1	0	1	0	0	0	1	0	2	0	0	1	3	0	6	0	0	2	0	0	2	0	0	1
525	1	1	0	0	1	0	1	0	0	0	0	0	6	0	5	0	0	0	4	2	1	0	0	0	6	1	0	1	0	0	0	1	0	2	0	0	1	3	0	6	0	0	2	0	0	2	0	0	1
526	1	1	0	0	1	0	1	0	0	0	0	0	6	0	5	0	0	0	0	2	1	0	0	0	6	1	0	1	0	0	0	1	0	2	0	0	1	3	0	6	0	0	2	0	0	2	0	0	1
527	1	1	0	0	1	0	1	0	0	0	0	0	6	0	5	0	0	0	0	2	1	0	0	0	6	1	0	1	0	0	0	1	0	2	0	0	1	3	0	6	0	0	2	0	0	2	0	0	1
528	1	1	0	0	1	0	1	0	0	0	0	0	6	0	5	0	0	0	0	2	1	0	0	0	6	1	0	1	0	0	0	1	0	2	0	0	1	3	0	6	0	0	2	0	0	2	0	0	1
529	0	1	0	4	0	1	0	0	3	1	0	6	1	6	1	0	0	0	6	1	0	3	2	3	6	5	0	0	1	1	0	2	0	2	6	5	0	2	0	0	0	0	0	0	0	2	3	0	2
530	0	0	0	0	0	1	0	0	0	1	0	6	1	5	1	0	0	0	6	1	0	3	2	3	5	5	0	0	1	1	0	2	0	2	6	5	0	2	0	0	0	0	0	0	0	2	3	0	2
531	0	0	0	0	0	1	0	0	0	1	0	6	1	5	1	0	0	0	6	1	0	3	2	3	5	5	0	0	1	1	0	2	0	0	6	5	0	2	0	0	0	0	0	0	0	2	3	0	2
532	0	0	0	0	0	1	0	0	0	1	0	6	1	5	1	0	0	0	6	1	0	0	2	3	5	3	0	0	1	1	0	2	0	0	6	3	0	2	0	0	0	0	0	0	0	2	3	0	2
533	0	0	0	0	0	1	0	0	0	1	0	6	0	5	1	0	0	0	6	1	0	0	2	3	5	3	0	0	1	1	0	2	0	0	6	3	0	2	0	0	0	0	0	0	0	2	3	0	2
534	0	0	0	0	0	1	0	0	0	1	0	6	0	5	1	0	0	0	6	1	0	0	2	3	5	3	0	0	1	1	0	2	0	0	6	3	0	2	0	0	0	0	0	0	0	2	3	0	2
535	0	0	0	0	0	1	0	0	0	1	0	6	0	5	1	0	0	0	6	1	0	0	2	3	5	3	0	0	1	1	0	2	0	0	6	3	0	2	0	0	0	0	0	0	0	2	3	0	2
536	0	0	0	0	0	1	0	0	0	1	0	6	0	5	1	0	0	0	6	1	0	0	2	3	5	3	0	0	1	1	0	2	0	0	6	3	0	2	0	0	0	0	0	0	0	2	3	0	2
537	0	0	0	0	0	1	0	0	0	1	0	6	0	5	0	0	0	0	6	1	0	0	2	3	5	3	0	0	1	1	0	2	0	0	6	3	0	2	0	0	0	0	0	0	0	2	3	0	2
538	0	0	0	0	0	1	0	0	0	1	0	6	0	5	0	0	0	0	6	1	0	0	2	3	5	3	0	0	1	1	0	2	0	0	6	3	0	2	0	0	0	0	0	0	0	2	0	0	2
539	0	0	4	0	0	0	4	0	0	4	0	6	0	4	5	0	0	1	5	2	0	2	1	4	3	1	0	5	5	0	0	2	0	0	4	6	0	3	4	2	0	1	0	0	0	1	1	0	2
540	0	0	4	0	0	0	4	0	0	4	0	6	0	4	5	0	0	0	5	0	0	2	1	4	3	1	0	3	5	0	0	2	0	0	2	6	0	3	4	2	0	1	0	0	0	1	1	0	1
541	0	0	4	0	0	0	4	0	0	0	0	6	0	4	0	0	0	0	2	0	0	2	1	4	0	1	0	0	5	0	0	2	0	0	2	6	0	3	4	1	0	0	0	0	0	0	1	0	1
542	0	0	0	0	0	0	4	0	0	0	0	6	0	4	0	0	0	0	2	0	0	2	1	0	0	1	0	0	5	0	0	2	0	0	2	6	0	3	4	1	0	0	0	0	0	0	1	0	1
543	0	0	0	0	0	0	4	0	0	0	0	6	0	4	0	0	0	0	2	0	0	2	1	0	0	1	0	0	5	0	0	2	0	0	2	6	0	3	4	1	0	0	0	0	0	0	1	0	1
544	0	0	0	0	0	0	0	0	0	0	0	6	0	4	0	0	0	0	2	0	0	2	1	0	0	1	0	0	5	0	0	2	0	0	2	6	0	3	4	1	0	0	0	0	0	0	1	0	1
545	0	0	0	0	0	0	0	0	0	0	0	6	0	4	0	0	0	0	2	0	0	2	1	0	0	1	0	0	5	0	0	2	0	0	2	6	0	3	4	1	0	0	0	0	0	0	1	0	1
546	0	0	0	0	0	0	0	0	0	0	0	6	0	4	0	0	0	0	2	0	0	2	1	0	0	1	0	0	5	0	0	2	0	0	2	6	0	3	4	1	0	0	0	0	0	0	1	0	1
547	0	0	0	0	0	0	0	0	0	0	0	6	0	4	0	0	0	0	2	0	0	2	1	0	0	1	0	0	0	0	0	2	0	0	2	6	0	3	4	1	0	0	0	0	0	0	1	0	1
548	0	0	0	0	0	0	0	0	0	0	0	6	0	4	0	0	0	0	2	0	0	2	1	0	0	1	0	0	0	0	0	2	0	0	2	6	0	3	4	0	0	0	0	0	0	0	1	0	1
549	0	3	3	2	0	1	1	0	3	0	3	6	1	4	1	0	0	0	5	1	0	3	1	3	5	5	3	1	5	0	0	1	0	0	0	6	0	4	5	3	0	1	0	0	1	1	0	0	1
550	0	0	0	0	0	1	1	0	3	0	0	6	1	4	1	0	0	0	0	1	0	3	1	0	5	5	3	1	5	0	0	1	0	0	0	3	0	4	5	3	0	1	0	0	1	1	0	0	1
551	0	0	0	0	0	1	1	0	3	0	0	6	1	4	1	0	0	0	0	1	0	3	1	0	5	5	3	1	5	0	0	1	0	0	0	3	0	4	5	3	0	0	0	0	0	1	0	0	1
552	0	0	0	0	0	1	1	0	3	0	0	6	1	4	1	0	0	0	0	1	0	3	1	0	5	5	3	1	5	0	0	1	0	0	0	3	0	4	5	3	0	0	0	0	0	1	0	0	1
553	0	0	0	0	0	1	1	0	3	0	0	6	1	4	1	0	0	0	0	1	0	0	1	0	5	5	3	1	5	0	0	1	0	0	0	3	0	4	5	3	0	0	0	0	0	1	0	0	1
554	0	0	0	0	0	1	1	0	0	0	0	6	1	4	1	0	0	0	0	1	0	0	1	0	5	5	3	1	5	0	0	1	0	0	0	3	0	4	5	3	0	0	0	0	0	0	0	0	1
555	0	0	0	0	0	1	1	0	0	0	0	6	1	4	1	0	0	0	0	1	0	0	1	0	2	5	3	1	5	0	0	1	0	0	0	0	0	4	5	3	0	0	0	0	0	0	0	0	1
556	0	0	0	0	0	1	1	0	0	0	0	6	1	4	1	0	0	0	0	1	0	0	1	0	2	5	3	1	5	0	0	1	0	0	0	0	0	1	5	3	0	0	0	0	0	0	0	0	1
557	0	0	0	0	0	1	1	0	0	0	0	6	0	4	1	0	0	0	0	1	0	0	1	0	2	5	3	1	5	0	0	1	0	0	0	0	0	1	5	3	0	0	0	0	0	0	0	0	1
558	0	0	0	0	0	1	1	0	0	0	0	6	0	4	1	0	0	0	0	1	0	0	1	0	2	5	3	1	5	0	0	1	0	0	0	0	0	1	5	3	0	0	0	0	0	0	0	0	1
559	1	4	4	0	0	0	0	0	2	1	4	1	4	4	4	0	0	1	5	2	0	0	2	4	6	1	1	1	5	0	0	0	0	2	4	4	1	2	4	0	0	0	0	0	0	4	1	1	2
560	1	3	4	0	0	0	0	0	2	1	4	1	4	4	4	0	0	1	0	1	0	0	0	0	6	1	0	1	5	0	0	0	0	2	3	4	0	2	4	0	0	0	0	0	0	4	0	1	2
561	1	3	4	0	0	0	0	0	2	1	3	1	3	4	4	0	0	0	0	1	0	0	0	0	6	1	0	1	5	0	0	0	0	2	3	0	0	2	4	0	0	0	0	0	0	4	0	0	1
562	1	3	0	0	0	0	0	0	2	1	3	1	0	3	0	0	0	0	0	1	0	0	0	0	6	1	0	1	5	0	0	0	0	2	3	0	0	2	4	0	0	0	0	0	0	4	0	0	0
563	1	3	0	0	0	0	0	0	2	1	0	1	0	0	0	0	0	0	0	1	0	0	0	0	6	1	0	1	5	0	0	0	0	2	0	0	0	2	4	0	0	0	0	0	0	4	0	0	0
564	1	3	0	0	0	0	0	0	2	0	0	1	0	0	0	0	0	0	0	1	0	0	0	0	6	1	0	1	5	0	0	0	0	2	0	0	0	2	3	0	0	0	0	0	0	4	0	0	0
565	1	3	0	0	0	0	0	0	2	0	0	1	0	0	0	0	0	0	0	1	0	0	0	0	6	1	0	1	5	0	0	0	0	2	0	0	0	2	3	0	0	0	0	0	0	4	0	0	0
566	1	0	0	0	0	0	0	0	2	0	0	1	0	0	0	0	0	0	0	1	0	0	0	0	6	1	0	1	5	0	0	0	0	2	0	0	0	2	3	0	0	0	0	0	0	0	0	0	0
567	1	0	0	0	0	0	0	0	2	0	0	1	0	0	0	0	0	0	0	1	0	0	0	0	6	1	0	1	5	0	0	0	0	2	0	0	0	2	3	0	0	0	0	0	0	0	0	0	0
568	1	0	0	0	0	0	0	0	2	0	0	1	0	0	0	0	0	0	0	1	0	0	0	0	6	1	0	1	0	0	0	0	0	2	0	0	0	2	3	0	0	0	0	0	0	0	0	0	0
569	0	1	3	4	1	0	5	0	4	2	0	1	0	0	1	0	0	0	6	1	0	0	0	4	6	3	2	0	6	0	0	0	1	1	3	6	1	2	5	2	2	0	2	0	0	1	0	1	2
570	0	0	3	4	1	0	5	0	4	2	0	1	0	0	1	0	0	0	6	1	0	0	0	1	6	3	0	0	6	0	0	0	1	1	0	6	1	2	5	0	1	0	2	0	0	1	0	1	2
571	0	0	0	0	1	0	5	0	0	1	0	1	0	0	1	0	0	0	6	1	0	0	0	1	6	3	0	0	6	0	0	0	1	1	0	6	1	2	4	0	1	0	2	0	0	1	0	0	2
572	0	0	0	0	1	0	5	0	0	1	0	1	0	0	1	0	0	0	6	1	0	0	0	1	6	3	0	0	6	0	0	0	1	1	0	6	1	2	4	0	1	0	2	0	0	1	0	0	2
573	0	0	0	0	1	0	5	0	0	1	0	1	0	0	1	0	0	0	6	1	0	0	0	1	6	3	0	0	4	0	0	0	1	1	0	6	1	2	4	0	1	0	2	0	0	1	0	0	2
574	0	0	0	0	1	0	5	0	0	1	0	1	0	0	1	0	0	0	6	1	0	0	0	1	6	0	0	0	4	0	0	0	1	1	0	6	1	2	4	0	1	0	2	0	0	1	0	0	2
575	0	0	0	0	1	0	0	0	0	1	0	1	0	0	1	0	0	0	4	1	0	0	0	1	6	0	0	0	4	0	0	0	1	0	0	6	1	2	4	0	1	0	2	0	0	1	0	0	2
576	0	0	0	0	1	0	0	0	0	1	0	1	0	0	1	0	0	0	4	1	0	0	0	1	6	0	0	0	4	0	0	0	1	0	0	6	1	2	0	0	1	0	2	0	0	1	0	0	2
577	0	0	0	0	1	0	0	0	0	1	0	1	0	0	1	0	0	0	4	1	0	0	0	1	6	0	0	0	4	0	0	0	1	0	0	6	1	2	0	0	1	0	2	0	0	1	0	0	2
578	0	0	0	0	1	0	0	0	0	1	0	1	0	0	1	0	0	0	0	1	0	0	0	1	6	0	0	0	0	0	0	0	1	0	0	6	1	2	0	0	1	0	2	0	0	1	0	0	2
579	2	0	4	4	0	0	6	1	4	0	0	2	4	1	6	2	0	0	6	1	1	2	0	4	6	0	2	6	6	2	0	1	0	1	3	5	0	1	3	2	0	0	0	0	0	4	0	1	1
580	2	0	0	0	0	0	5	1	4	0	0	2	4	1	5	2	0	0	5	0	0	1	0	0	6	0	2	5	6	2	0	1	0	1	2	0	0	1	3	0	0	0	0	0	0	2	0	0	1
581	2	0	0	0	0	0	5	1	2	0	0	2	4	1	5	0	0	0	5	0	0	1	0	0	6	0	2	5	6	2	0	1	0	1	2	0	0	1	3	0	0	0	0	0	0	2	0	0	1
582	2	0	0	0	0	0	5	1	2	0	0	2	4	1	5	0	0	0	0	0	0	1	0	0	6	0	2	0	6	2	0	1	0	1	2	0	0	1	3	0	0	0	0	0	0	2	0	0	1
583	2	0	0	0	0	0	0	1	0	0	0	2	4	1	0	0	0	0	0	0	0	1	0	0	6	0	2	0	6	2	0	1	0	1	2	0	0	1	3	0	0	0	0	0	0	2	0	0	1
584	2	0	0	0	0	0	0	1	0	0	0	2	0	1	0	0	0	0	0	0	0	1	0	0	6	0	2	0	6	2	0	1	0	1	2	0	0	1	3	0	0	0	0	0	0	2	0	0	1
585	2	0	0	0	0	0	0	1	0	0	0	2	0	1	0	0	0	0	0	0	0	1	0	0	6	0	2	0	6	2	0	1	0	1	2	0	0	1	3	0	0	0	0	0	0	2	0	0	1
586	2	0	0	0	0	0	0	1	0	0	0	2	0	1	0	0	0	0	0	0	0	1	0	0	6	0	2	0	6	2	0	1	0	1	2	0	0	1	3	0	0	0	0	0	0	2	0	0	1
587	2	0	0	0	0	0	0	1	0	0	0	2	0	1	0	0	0	0	0	0	0	1	0	0	6	0	2	0	6	2	0	1	0	1	2	0	0	1	3	0	0	0	0	0	0	2	0	0	1
588	2	0	0	0	0	0	0	1	0	0	0	2	0	1	0	0	0	0	0	0	0	1	0	0	6	0	2	0	6	2	0	1	0	0	2	0	0	1	3	0	0	0	0	0	0	2	0	0	1
589	1	0	0	3	1	0	6	0	4	1	0	3	0	5	4	1	0	0	6	1	0	2	1	3	6	0	0	3	6	6	1	3	0	0	1	6	0	1	1	0	2	1	6	0	0	1	0	1	2
590	1	0	0	0	1	0	4	0	4	1	0	1	0	5	4	1	0	0	4	1	0	0	1	3	6	0	0	3	6	5	0	1	0	0	1	6	0	1	1	0	1	0	6	0	0	1	0	1	1
591	1	0	0	0	1	0	0	0	0	1	0	1	0	5	0	1	0	0	4	1	0	0	1	3	6	0	0	3	6	5	0	1	0	0	1	6	0	1	1	0	1	0	6	0	0	1	0	1	1
592	1	0	0	0	1	0	0	0	0	1	0	1	0	5	0	1	0	0	4	1	0	0	1	3	6	0	0	3	6	5	0	1	0	0	1	6	0	1	1	0	1	0	6	0	0	1	0	1	1
593	1	0	0	0	1	0	0	0	0	1	0	1	0	5	0	1	0	0	4	1	0	0	1	3	6	0	0	3	6	5	0	1	0	0	1	6	0	1	1	0	0	0	6	0	0	1	0	1	1
594	1	0	0	0	1	0	0	0	0	1	0	1	0	5	0	1	0	0	4	1	0	0	1	3	6	0	0	3	6	5	0	1	0	0	1	6	0	1	1	0	0	0	6	0	0	1	0	1	1
595	1	0	0	0	1	0	0	0	0	1	0	1	0	5	0	1	0	0	4	1	0	0	1	3	6	0	0	3	6	5	0	1	0	0	1	5	0	0	1	0	0	0	6	0	0	1	0	0	1
596	1	0	0	0	1	0	0	0	0	1	0	1	0	5	0	1	0	0	4	1	0	0	1	3	6	0	0	3	6	5	0	1	0	0	1	5	0	0	1	0	0	0	6	0	0	1	0	0	1
597	1	0	0	0	1	0	0	0	0	1	0	1	0	5	0	1	0	0	4	1	0	0	1	3	6	0	0	3	6	5	0	1	0	0	1	6	0	0	1	0	0	0	6	0	0	1	0	0	1
598	1	0	0	0	1	0	0	0	0	1	0	1	0	5	0	1	0	0	4	1	0	0	1	3	6	0	0	3	6	5	0	1	0	0	1	6	0	0	1	0	0	0	6	0	0	1	0	0	1
599	0	0	4	3	2	0	6	0	4	2	0	6	6	4	2	1	0	0	0	3	0	3	2	2	6	1	3	6	6	4	0	1	1	1	0	6	0	0	4	6	0	1	6	0	0	2	6	1	2
600	0	0	4	3	2	0	4	0	2	2	0	4	6	4	0	1	0	0	0	1	0	3	2	0	6	1	3	6	6	4	0	1	1	1	0	6	0	0	2	6	0	0	6	0	0	2	6	1	2
601	0	0	4	3	2	0	0	0	2	2	0	4	6	4	0	1	0	0	0	1	0	3	2	0	6	1	1	6	6	4	0	1	1	1	0	6	0	0	2	6	0	0	6	0	0	2	6	1	2
602	0	0	0	3	2	0	0	0	2	2	0	4	6	4	0	1	0	0	0	1	0	3	2	0	6	1	1	6	6	4	0	1	1	1	0	6	0	0	2	6	0	0	6	0	0	2	6	1	2
603	0	0	0	3	2	0	0	0	2	2	0	4	6	4	0	1	0	0	0	1	0	3	2	0	6	1	0	6	6	4	0	1	1	1	0	6	0	0	2	6	0	0	6	0	0	2	6	1	2
604	0	0	0	3	2	0	0	0	2	2	0	4	6	4	0	1	0	0	0	1	0	3	2	0	6	1	0	6	6	4	0	1	1	1	0	6	0	0	2	6	0	0	6	0	0	2	6	1	0
605	0	0	0	3	2	0	0	0	2	0	0	4	6	4	0	1	0	0	0	1	0	3	2	0	6	1	0	6	6	4	0	1	1	1	0	6	0	0	2	6	0	0	6	0	0	2	6	1	0
606	0	0	0	3	2	0	0	0	2	0	0	4	6	4	0	1	0	0	0	1	0	3	2	0	6	1	0	6	6	0	0	1	1	1	0	6	0	0	2	6	0	0	6	0	0	2	6	1	0
607	0	0	0	3	2	0	0	0	2	0	0	4	6	4	0	1	0	0	0	1	0	3	2	0	6	1	0	6	6	0	0	1	1	1	0	6	0	0	2	6	0	0	6	0	0	2	6	1	0
608	0	0	0	3	2	0	0	0	2	0	0	4	6	4	0	1	0	0	0	1	0	3	2	0	6	1	0	6	6	0	0	1	1	1	0	6	0	0	2	6	0	0	6	0	0	2	6	1	0
609	3	0	3	4	1	1	5	0	3	3	0	1	5	0	1	1	0	0	0	1	1	3	1	0	6	0	2	1	6	4	1	1	0	0	4	6	1	4	3	6	0	0	6	0	0	2	4	0	2
610	3	0	0	3	1	1	5	0	3	3	0	1	4	0	1	1	0	0	0	1	1	3	1	0	6	0	0	1	6	4	0	1	0	0	1	5	1	4	0	6	0	0	6	0	0	2	4	0	1
611	3	0	0	0	1	1	5	0	3	3	0	1	1	0	1	1	0	0	0	1	1	3	1	0	6	0	0	1	6	4	0	1	0	0	1	0	1	4	0	6	0	0	6	0	0	2	4	0	1
612	3	0	0	0	1	0	5	0	3	0	0	1	1	0	1	1	0	0	0	1	1	3	1	0	6	0	0	1	6	4	0	1	0	0	1	0	1	4	0	6	0	0	6	0	0	2	4	0	1
613	3	0	0	0	1	0	5	0	0	0	0	1	1	0	1	1	0	0	0	1	1	3	1	0	6	0	0	1	6	4	0	1	0	0	1	0	1	4	0	6	0	0	6	0	0	2	4	0	1
614	2	0	0	0	0	0	5	0	0	0	0	1	0	0	1	1	0	0	0	1	1	3	1	0	6	0	0	1	6	4	0	1	0	0	1	0	1	4	0	5	0	0	6	0	0	1	4	0	1
615	2	0	0	0	0	0	5	0	0	0	0	1	0	0	1	1	0	0	0	1	1	3	1	0	6	0	0	1	6	2	0	1	0	0	1	0	1	4	0	3	0	0	6	0	0	1	4	0	1
616	2	0	0	0	0	0	5	0	0	0	0	1	0	0	1	1	0	0	0	1	1	3	1	0	6	0	0	1	6	2	0	1	0	0	1	0	1	4	0	3	0	0	6	0	0	1	4	0	1
617	2	0	0	0	0	0	5	0	0	0	0	1	0	0	1	1	0	0	0	1	1	3	1	0	6	0	0	1	6	2	0	1	0	0	1	0	1	4	0	3	0	0	6	0	0	1	4	0	1
618	2	0	0	0	0	0	5	0	0	0	0	1	0	0	1	1	0	0	0	1	1	3	1	0	6	0	0	1	6	2	0	1	0	0	1	0	1	4	0	3	0	0	6	0	0	1	4	0	1
619	1	0	0	4	2	0	4	0	4	4	0	5	0	5	5	1	0	0	0	1	0	5	2	4	6	1	0	1	6	3	0	1	1	0	4	6	0	2	4	0	0	0	6	0	0	5	1	2	2
620	1	0	0	4	2	0	0	0	4	4	0	5	0	5	5	1	0	0	0	1	0	5	2	4	6	1	0	1	6	3	0	1	1	0	4	1	0	2	4	0	0	0	6	0	0	5	1	2	2
621	1	0	0	0	2	0	0	0	0	0	0	5	0	5	5	1	0	0	0	1	0	5	2	0	6	1	0	1	6	3	0	1	1	0	0	1	0	2	0	0	0	0	6	0	0	5	1	2	0
622	1	0	0	0	2	0	0	0	0	0	0	5	0	5	5	1	0	0	0	1	0	5	2	0	6	1	0	1	6	3	0	1	1	0	0	1	0	2	0	0	0	0	6	0	0	5	1	2	0
623	1	0	0	0	2	0	0	0	0	0	0	5	0	5	5	1	0	0	0	1	0	5	2	0	6	1	0	1	6	3	0	1	1	0	0	1	0	2	0	0	0	0	6	0	0	5	1	2	0
624	1	0	0	0	2	0	0	0	0	0	0	5	0	5	5	1	0	0	0	1	0	5	2	0	6	1	0	1	6	3	0	1	1	0	0	1	0	2	0	0	0	0	6	0	0	5	1	2	0
625	1	0	0	0	2	0	0	0	0	0	0	5	0	4	5	1	0	0	0	1	0	5	2	0	6	1	0	1	6	3	0	1	1	0	0	1	0	2	0	0	0	0	6	0	0	5	1	2	0
626	1	0	0	0	2	0	0	0	0	0	0	5	0	0	5	1	0	0	0	1	0	5	2	0	6	1	0	1	6	3	0	1	1	0	0	1	0	2	0	0	0	0	6	0	0	5	1	2	0
627	1	0	0	0	2	0	0	0	0	0	0	5	0	0	5	1	0	0	0	1	0	5	2	0	6	1	0	1	6	3	0	1	1	0	0	1	0	2	0	0	0	0	6	0	0	5	1	2	0
628	1	0	0	0	2	0	0	0	0	0	0	5	0	0	5	1	0	0	0	1	0	5	2	0	6	1	0	1	6	3	0	1	1	0	0	1	0	2	0	0	0	0	6	0	0	5	1	2	0
629	1	1	0	4	1	3	0	0	3	0	3	5	2	1	2	1	0	0	0	1	2	0	1	3	6	5	0	0	6	1	0	0	0	0	3	0	0	2	3	5	2	0	0	0	0	0	0	0	2
630	1	1	0	4	1	3	0	0	3	0	0	5	2	1	2	1	0	0	0	1	2	0	0	3	6	4	0	0	6	1	0	0	0	0	3	0	0	2	0	5	0	0	0	0	0	0	0	0	2
631	0	1	0	3	1	0	0	0	3	0	0	5	2	1	2	1	0	0	0	1	0	0	0	3	6	0	0	0	6	1	0	0	0	0	3	0	0	2	0	5	0	0	0	0	0	0	0	0	0
632	0	1	0	0	1	0	0	0	3	0	0	5	2	1	2	1	0	0	0	1	0	0	0	3	6	0	0	0	6	1	0	0	0	0	3	0	0	2	0	5	0	0	0	0	0	0	0	0	0
633	0	1	0	0	1	0	0	0	3	0	0	5	2	1	2	1	0	0	0	1	0	0	0	3	6	0	0	0	6	1	0	0	0	0	3	0	0	2	0	5	0	0	0	0	0	0	0	0	0
634	0	1	0	0	1	0	0	0	3	0	0	5	2	1	2	1	0	0	0	1	0	0	0	3	6	0	0	0	6	1	0	0	0	0	3	0	0	2	0	5	0	0	0	0	0	0	0	0	0
635	0	1	0	0	1	0	0	0	3	0	0	5	2	1	2	1	0	0	0	1	0	0	0	3	6	0	0	0	6	1	0	0	0	0	3	0	0	2	0	0	0	0	0	0	0	0	0	0	0
636	0	1	0	0	1	0	0	0	3	0	0	5	2	1	2	1	0	0	0	1	0	0	0	0	6	0	0	0	6	1	0	0	0	0	3	0	0	2	0	0	0	0	0	0	0	0	0	0	0
637	0	1	0	0	1	0	0	0	3	0	0	5	2	1	2	1	0	0	0	1	0	0	0	0	6	0	0	0	6	1	0	0	0	0	3	0	0	2	0	0	0	0	0	0	0	0	0	0	0
638	0	1	0	0	1	0	0	0	0	0	0	5	2	1	2	1	0	0	0	1	0	0	0	0	6	0	0	0	6	1	0	0	0	0	3	0	0	2	0	0	0	0	0	0	0	0	0	0	0
639	1	1	0	2	0	1	4	0	4	0	0	3	6	5	0	0	0	0	6	2	0	2	1	4	6	1	0	3	5	2	0	0	0	1	3	5	1	2	4	6	0	0	0	0	1	0	0	0	2
640	1	0	0	2	0	0	0	0	4	0	0	3	6	5	0	0	0	0	6	1	0	2	1	4	5	1	0	3	5	2	0	0	0	1	3	0	0	2	4	6	0	0	0	0	0	0	0	0	1
641	1	0	0	0	0	0	0	0	0	0	0	3	6	5	0	0	0	0	6	1	0	2	1	4	5	1	0	3	5	2	0	0	0	1	3	0	0	2	4	6	0	0	0	0	0	0	0	0	1
642	1	0	0	0	0	0	0	0	0	0	0	3	6	5	0	0	0	0	6	1	0	2	1	4	5	1	0	3	5	2	0	0	0	1	3	0	0	2	4	6	0	0	0	0	0	0	0	0	0
643	1	0	0	0	0	0	0	0	0	0	0	3	6	5	0	0	0	0	6	1	0	2	1	4	5	1	0	3	4	2	0	0	0	1	3	0	0	2	4	6	0	0	0	0	0	0	0	0	0
644	1	0	0	0	0	0	0	0	0	0	0	3	6	5	0	0	0	0	6	1	0	2	1	4	5	1	0	3	4	2	0	0	0	1	3	0	0	2	4	6	0	0	0	0	0	0	0	0	0
645	1	0	0	0	0	0	0	0	0	0	0	3	6	5	0	0	0	0	6	1	0	2	1	4	5	1	0	3	4	2	0	0	0	1	3	0	0	2	4	6	0	0	0	0	0	0	0	0	0
646	1	0	0	0	0	0	0	0	0	0	0	3	6	5	0	0	0	0	6	1	0	2	1	4	5	1	0	3	4	2	0	0	0	1	3	0	0	2	4	6	0	0	0	0	0	0	0	0	0
647	1	0	0	0	0	0	0	0	0	0	0	3	6	5	0	0	0	0	6	1	0	2	1	4	2	1	0	3	4	2	0	0	0	1	3	0	0	2	4	6	0	0	0	0	0	0	0	0	0
648	1	0	0	0	0	0	0	0	0	0	0	3	6	5	0	0	0	0	6	1	0	2	1	4	2	1	0	3	0	2	0	0	0	1	3	0	0	2	4	6	0	0	0	0	0	0	0	0	0
649	0	4	0	4	1	6	6	1	0	1	4	3	6	5	2	0	0	0	6	1	0	3	2	1	5	1	0	6	6	6	0	1	1	1	4	6	0	2	4	6	2	0	0	0	0	2	0	0	2
650	0	4	0	4	1	6	5	1	0	1	4	3	6	5	2	0	0	0	6	0	0	3	2	1	5	0	0	6	6	6	0	1	1	1	4	6	0	2	4	6	1	0	0	0	0	2	0	0	2
651	0	4	0	4	1	6	0	1	0	1	0	3	6	5	2	0	0	0	6	0	0	3	2	1	5	0	0	2	6	6	0	1	1	1	0	6	0	2	4	6	1	0	0	0	0	2	0	0	2
652	0	4	0	4	1	6	0	1	0	1	0	3	6	0	2	0	0	0	6	0	0	3	2	1	5	0	0	2	6	6	0	1	1	1	0	6	0	2	4	6	1	0	0	0	0	2	0	0	2
653	0	0	0	0	1	6	0	1	0	1	0	3	6	0	2	0	0	0	6	0	0	3	2	1	5	0	0	2	6	6	0	1	1	1	0	6	0	2	4	6	1	0	0	0	0	2	0	0	1
654	0	0	0	0	1	6	0	1	0	1	0	3	6	0	2	0	0	0	6	0	0	3	2	1	5	0	0	2	6	6	0	1	1	1	0	6	0	2	4	6	1	0	0	0	0	2	0	0	1
655	0	0	0	0	1	6	0	1	0	1	0	3	6	0	2	0	0	0	6	0	0	3	2	1	5	0	0	2	6	6	0	1	1	1	0	6	0	2	4	6	1	0	0	0	0	2	0	0	1
656	0	0	0	0	1	6	0	1	0	1	0	3	6	0	2	0	0	0	6	0	0	3	2	1	5	0	0	2	6	6	0	1	1	0	0	6	0	2	4	6	1	0	0	0	0	2	0	0	1
657	0	0	0	0	1	6	0	1	0	1	0	3	6	0	2	0	0	0	6	0	0	3	2	1	5	0	0	2	6	6	0	1	1	0	0	6	0	2	4	6	1	0	0	0	0	2	0	0	1
658	0	0	0	0	1	6	0	1	0	1	0	3	6	0	2	0	0	0	6	0	0	3	2	1	5	0	0	2	6	6	0	1	1	0	0	6	0	2	4	6	1	0	0	0	0	2	0	0	1
659	0	4	4	0	2	6	6	0	4	0	4	6	6	3	3	0	0	0	6	2	0	2	1	4	5	0	3	6	6	1	0	3	0	2	0	5	0	2	2	6	0	0	0	0	0	2	0	1	0
660	0	4	4	0	2	6	3	0	0	0	4	6	6	0	0	0	0	0	6	1	0	2	1	0	3	0	3	6	6	1	0	3	0	2	0	5	0	2	2	6	0	0	0	0	0	2	0	1	0
661	0	4	4	0	2	6	3	0	0	0	4	6	6	0	0	0	0	0	6	1	0	0	1	0	3	0	3	6	6	1	0	3	0	2	0	5	0	2	2	6	0	0	0	0	0	2	0	1	0
662	0	4	4	0	2	6	1	0	0	0	4	6	6	0	0	0	0	0	6	1	0	0	1	0	3	0	3	6	6	1	0	3	0	2	0	5	0	2	2	6	0	0	0	0	0	2	0	1	0
663	0	4	0	0	2	6	1	0	0	0	4	6	6	0	0	0	0	0	6	1	0	0	1	0	3	0	3	6	6	1	0	3	0	2	0	5	0	2	2	6	0	0	0	0	0	2	0	1	0
664	0	4	0	0	0	6	1	0	0	0	4	3	6	0	0	0	0	0	6	1	0	0	1	0	3	0	3	6	6	0	0	3	0	2	0	4	0	2	2	6	0	0	0	0	0	2	0	1	0
665	0	4	0	0	0	6	1	0	0	0	4	3	6	0	0	0	0	0	6	1	0	0	1	0	3	0	3	6	6	0	0	3	0	2	0	4	0	2	2	6	0	0	0	0	0	2	0	1	0
666	0	4	0	0	0	6	1	0	0	0	4	3	6	0	0	0	0	0	6	1	0	0	1	0	3	0	3	6	6	0	0	0	0	0	0	4	0	2	2	6	0	0	0	0	0	2	0	1	0
667	0	4	0	0	0	6	1	0	0	0	4	3	6	0	0	0	0	0	6	1	0	0	1	0	3	0	3	6	6	0	0	0	0	0	0	4	0	2	2	6	0	0	0	0	0	2	0	1	0
668	0	4	0	0	0	6	1	0	0	0	4	3	6	0	0	0	0	0	6	1	0	0	1	0	3	0	3	6	6	0	0	0	0	0	0	4	0	2	2	6	0	0	0	0	0	2	0	1	0
669	0	1	4	4	1	1	0	0	2	0	5	6	6	4	1	0	0	0	6	1	2	3	0	4	6	0	0	4	5	0	0	1	0	2	3	5	0	1	4	0	0	1	0	0	1	1	0	1	2
670	0	1	4	0	1	1	0	0	2	0	1	2	6	4	1	0	0	0	6	1	1	3	0	1	6	0	0	4	2	0	0	1	0	2	0	0	0	1	1	0	0	0	0	0	1	1	0	1	2
671	0	1	4	0	1	1	0	0	2	0	1	2	6	4	1	0	0	0	6	1	1	3	0	1	6	0	0	4	2	0	0	1	0	2	0	0	0	1	1	0	0	0	0	0	1	1	0	1	2
672	0	0	4	0	1	1	0	0	2	0	1	2	6	4	1	0	0	0	6	1	1	3	0	1	5	0	0	4	2	0	0	1	0	2	0	0	0	1	1	0	0	0	0	0	1	1	0	0	2
673	0	0	2	0	1	1	0	0	2	0	1	2	6	4	1	0	0	0	6	0	1	3	0	1	5	0	0	4	2	0	0	1	0	0	0	0	0	1	1	0	0	0	0	0	0	1	0	0	0
674	0	0	2	0	1	1	0	0	2	0	0	2	6	4	1	0	0	0	6	0	1	3	0	1	5	0	0	4	0	0	0	1	0	0	0	0	0	1	1	0	0	0	0	0	0	1	0	0	0
675	0	0	0	0	1	1	0	0	2	0	0	2	6	4	1	0	0	0	6	0	1	0	0	1	5	0	0	4	0	0	0	1	0	0	0	0	0	1	1	0	0	0	0	0	0	1	0	0	0
676	0	0	0	0	1	1	0	0	2	0	0	2	6	0	1	0	0	0	6	0	1	0	0	1	5	0	0	4	0	0	0	1	0	0	0	0	0	1	1	0	0	0	0	0	0	1	0	0	0
677	0	0	0	0	1	1	0	0	2	0	0	2	6	0	1	0	0	0	6	0	1	0	0	1	5	0	0	4	0	0	0	1	0	0	0	0	0	1	1	0	0	0	0	0	0	1	0	0	0
678	0	0	0	0	1	1	0	0	2	0	0	2	6	0	1	0	0	0	6	0	1	0	0	1	5	0	0	4	0	0	0	1	0	0	0	0	0	1	1	0	0	0	0	0	0	1	0	0	0
679	0	3	0	4	0	0	6	1	4	2	1	3	6	5	0	0	0	0	6	2	0	2	1	4	5	0	3	4	5	4	0	0	0	2	4	6	1	3	3	4	2	0	2	0	0	3	6	1	2
680	0	3	0	0	0	0	5	1	4	2	0	3	6	5	0	0	0	0	6	1	0	2	1	4	5	0	3	0	5	4	0	0	0	2	4	6	1	3	3	4	2	0	2	0	0	3	6	1	2
681	0	3	0	0	0	0	0	1	0	0	0	3	6	5	0	0	0	0	6	1	0	2	1	4	5	0	3	0	1	4	0	0	0	2	0	6	1	3	3	4	2	0	2	0	0	0	6	1	1
682	0	0	0	0	0	0	0	1	0	0	0	3	6	5	0	0	0	0	6	1	0	2	1	0	0	0	3	0	1	4	0	0	0	2	0	6	1	3	3	4	2	0	2	0	0	0	6	1	1
683	0	0	0	0	0	0	0	0	0	0	0	3	6	0	0	0	0	0	6	1	0	2	1	0	0	0	3	0	1	4	0	0	0	2	0	6	1	3	3	4	2	0	2	0	0	0	6	1	1
684	0	0	0	0	0	0	0	0	0	0	0	3	6	0	0	0	0	0	6	1	0	2	1	0	0	0	3	0	1	4	0	0	0	2	0	6	1	3	3	4	2	0	2	0	0	0	6	1	1
685	0	0	0	0	0	0	0	0	0	0	0	3	6	0	0	0	0	0	6	1	0	2	1	0	0	0	3	0	1	4	0	0	0	2	0	6	1	3	3	0	2	0	2	0	0	0	6	1	1
686	0	0	0	0	0	0	0	0	0	0	0	3	6	0	0	0	0	0	6	1	0	2	1	0	0	0	3	0	1	4	0	0	0	2	0	6	1	3	3	0	2	0	2	0	0	0	6	1	1
687	0	0	0	0	0	0	0	0	0	0	0	3	6	0	0	0	0	0	6	1	0	2	1	0	0	0	3	0	1	4	0	0	0	2	0	6	1	3	3	0	2	0	2	0	0	0	6	1	1
688	0	0	0	0	0	0	0	0	0	0	0	3	6	0	0	0	0	0	6	1	0	2	1	0	0	0	3	0	1	4	0	0	0	2	0	6	1	3	3	0	2	0	2	0	0	0	6	1	1
689	1	0	0	3	1	0	5	0	4	0	0	6	4	0	0	0	0	1	6	1	1	3	0	4	6	4	0	5	6	4	0	1	0	2	3	6	1	2	0	0	0	0	0	0	0	1	1	0	2
690	1	0	0	0	1	0	5	0	0	0	0	5	1	0	0	0	0	1	6	0	1	3	0	4	6	4	0	5	6	4	0	1	0	2	3	6	1	2	0	0	0	0	0	0	0	1	1	0	2
691	1	0	0	0	1	0	5	0	0	0	0	5	1	0	0	0	0	0	6	0	1	3	0	0	6	4	0	5	6	4	0	1	0	2	3	6	1	2	0	0	0	0	0	0	0	1	1	0	2
692	1	0	0	0	1	0	5	0	0	0	0	5	1	0	0	0	0	0	6	0	1	3	0	0	6	4	0	5	6	4	0	1	0	2	0	6	1	2	0	0	0	0	0	0	0	1	1	0	2
693	1	0	0	0	0	0	5	0	0	0	0	5	0	0	0	0	0	0	6	0	1	3	0	0	6	4	0	5	6	4	0	1	0	2	0	6	1	2	0	0	0	0	0	0	0	1	1	0	2
694	1	0	0	0	0	0	5	0	0	0	0	5	0	0	0	0	0	0	6	0	1	3	0	0	6	4	0	5	6	4	0	1	0	2	0	6	1	2	0	0	0	0	0	0	0	1	1	0	2
695	1	0	0	0	0	0	0	0	0	0	0	5	0	0	0	0	0	0	6	0	1	3	0	0	6	4	0	5	6	4	0	1	0	2	0	6	1	2	0	0	0	0	0	0	0	1	1	0	2
696	1	0	0	0	0	0	0	0	0	0	0	5	0	0	0	0	0	0	6	0	1	3	0	0	6	4	0	5	6	4	0	1	0	2	0	6	1	2	0	0	0	0	0	0	0	1	1	0	2
697	1	0	0	0	0	0	0	0	0	0	0	5	0	0	0	0	0	0	6	0	1	3	0	0	6	4	0	5	6	4	0	1	0	2	0	6	1	2	0	0	0	0	0	0	0	1	1	0	2
698	1	0	0	0	0	0	0	0	0	0	0	5	0	0	0	0	0	0	6	0	1	3	0	0	6	4	0	5	6	2	0	1	0	2	0	6	1	2	0	0	0	0	0	0	0	1	1	0	2
699	0	1	1	4	2	1	4	0	3	4	3	5	0	4	2	0	0	0	6	1	0	5	0	4	6	5	0	1	6	0	0	3	0	2	2	5	0	3	3	0	0	0	0	0	0	0	0	0	1
700	0	1	1	0	2	1	2	0	0	0	3	4	0	4	0	0	0	0	6	1	0	5	0	4	6	0	0	1	6	0	0	3	0	2	2	3	0	3	0	0	0	0	0	0	0	0	0	0	1
701	0	0	1	0	2	1	2	0	0	0	3	0	0	4	0	0	0	0	6	1	0	5	0	0	6	0	0	1	6	0	0	3	0	2	2	3	0	3	0	0	0	0	0	0	0	0	0	0	1
702	0	0	1	0	2	1	2	0	0	0	3	0	0	4	0	0	0	0	6	1	0	5	0	0	6	0	0	1	6	0	0	3	0	2	2	3	0	3	0	0	0	0	0	0	0	0	0	0	1
703	0	0	0	0	2	1	2	0	0	0	3	0	0	4	0	0	0	0	6	1	0	5	0	0	6	0	0	1	6	0	0	3	0	2	2	0	0	3	0	0	0	0	0	0	0	0	0	0	1
704	0	0	0	0	2	1	2	0	0	0	0	0	0	4	0	0	0	0	6	1	0	5	0	0	6	0	0	1	6	0	0	3	0	2	2	0	0	3	0	0	0	0	0	0	0	0	0	0	1
705	0	0	0	0	2	1	2	0	0	0	0	0	0	4	0	0	0	0	6	1	0	5	0	0	6	0	0	1	6	0	0	3	0	2	2	0	0	3	0	0	0	0	0	0	0	0	0	0	1
706	0	0	0	0	2	1	2	0	0	0	0	0	0	4	0	0	0	0	6	1	0	5	0	0	6	0	0	1	6	0	0	3	0	2	2	0	0	3	0	0	0	0	0	0	0	0	0	0	1
707	0	0	0	0	2	1	2	0	0	0	0	0	0	4	0	0	0	0	6	1	0	5	0	0	6	0	0	1	6	0	0	3	0	2	0	0	0	3	0	0	0	0	0	0	0	0	0	0	1
708	0	0	0	0	2	1	2	0	0	0	0	0	0	4	0	0	0	0	6	1	0	5	0	0	6	0	0	1	6	0	0	3	0	2	0	0	0	3	0	0	0	0	0	0	0	0	0	0	1
709	0	0	0	4	1	0	5	0	2	2	4	6	4	0	6	0	0	0	6	2	1	0	1	0	6	1	3	1	6	2	0	1	0	2	0	6	0	4	4	0	0	0	1	0	1	0	1	1	2
710	0	0	0	3	1	0	1	0	2	2	4	5	4	0	6	0	0	0	6	2	1	0	1	0	6	1	0	1	6	2	0	1	0	2	0	5	0	4	4	0	0	0	1	0	0	0	1	1	1
711	0	0	0	3	1	0	1	0	2	2	4	5	4	0	5	0	0	0	6	1	1	0	1	0	6	1	0	1	6	2	0	1	0	2	0	5	0	4	4	0	0	0	1	0	0	0	1	1	1
712	0	0	0	3	1	0	1	0	2	2	4	5	0	0	5	0	0	0	6	1	1	0	0	0	6	1	0	1	6	2	0	1	0	2	0	5	0	4	4	0	0	0	0	0	0	0	1	1	0
713	0	0	0	3	1	0	0	0	2	2	4	5	0	0	5	0	0	0	6	1	1	0	0	0	6	1	0	1	6	2	0	1	0	2	0	5	0	4	4	0	0	0	0	0	0	1	1	1	0
714	0	0	0	3	1	0	0	0	2	2	4	5	0	0	5	0	0	0	6	1	1	0	0	0	6	1	0	1	6	2	0	1	0	2	0	5	0	4	4	0	0	0	0	0	0	0	1	1	0
715	0	0	0	3	1	0	0	0	2	0	4	5	0	0	5	0	0	0	6	1	1	0	0	0	6	1	0	0	6	2	0	1	0	2	0	0	0	3	4	0	0	0	0	0	0	0	1	1	0
716	0	0	0	3	1	0	0	0	2	0	0	5	0	0	5	0	0	0	6	1	1	0	0	0	6	1	0	0	6	2	0	1	0	2	0	0	0	3	4	0	0	0	0	0	0	0	1	1	0
717	0	0	0	3	1	0	0	0	2	0	0	5	0	0	5	0	0	0	6	1	1	0	0	0	6	1	0	0	6	2	0	1	0	2	0	0	0	3	4	0	0	0	0	0	0	0	1	1	0
718	0	0	0	3	1	0	0	0	2	0	0	5	0	0	5	0	0	0	6	1	1	0	0	0	6	1	0	0	6	2	0	1	0	2	0	0	0	3	4	0	0	0	0	0	0	0	1	1	0
719	2	0	0	3	1	1	2	0	4	4	0	2	1	2	1	0	0	0	6	1	0	2	2	4	6	0	3	6	5	2	0	0	0	2	0	6	0	1	4	6	1	0	1	0	0	0	0	0	2
720	2	0	0	0	1	1	2	0	4	4	0	2	1	2	1	0	0	0	6	1	0	2	1	4	6	0	3	6	0	2	0	0	0	2	0	5	0	0	4	6	1	0	0	0	0	0	0	0	0
721	2	0	0	0	1	1	0	0	4	0	0	2	1	2	1	0	0	0	6	1	0	2	1	0	6	0	3	6	0	2	0	0	0	2	0	5	0	0	4	6	1	0	0	0	0	0	0	0	0
722	2	0	0	0	1	1	0	0	0	0	0	2	1	2	1	0	0	0	6	0	0	2	1	0	6	0	0	6	0	2	0	0	0	0	0	5	0	0	4	6	1	0	0	0	0	0	0	0	0
723	2	0	0	0	1	1	0	0	0	0	0	2	1	2	1	0	0	0	6	0	0	2	1	0	6	0	0	6	0	2	0	0	0	0	0	5	0	0	4	6	1	0	0	0	0	0	0	0	0
724	2	0	0	0	1	1	0	0	0	0	0	2	1	2	1	0	0	0	6	0	0	2	1	0	6	0	0	6	0	2	0	0	0	0	0	5	0	0	4	6	1	0	0	0	0	0	0	0	0
725	2	0	0	0	1	1	0	0	0	0	0	2	1	2	1	0	0	0	6	0	0	2	1	0	6	0	0	6	0	2	0	0	0	0	0	1	0	0	4	6	1	0	0	0	0	0	0	0	0
726	2	0	0	0	1	1	0	0	0	0	0	2	1	2	1	0	0	0	6	0	0	2	1	0	6	0	0	6	0	2	0	0	0	0	0	1	0	0	4	6	1	0	0	0	0	0	0	0	0
727	2	0	0	0	1	1	0	0	0	0	0	2	1	2	1	0	0	0	6	0	0	2	1	0	6	0	0	6	0	2	0	0	0	0	0	1	0	0	4	6	1	0	0	0	0	0	0	0	0
728	2	0	0	0	1	1	0	0	0	0	0	2	1	2	1	0	0	0	6	0	0	2	1	0	6	0	0	6	0	2	0	0	0	0	0	1	0	0	4	6	1	0	0	0	0	0	0	0	0
729	0	1	4	1	2	0	6	0	4	3	4	6	4	5	3	0	0	0	6	1	0	3	2	4	6	5	0	6	6	5	0	1	0	2	4	6	1	0	4	0	0	1	0	0	0	2	0	0	2
730	0	0	4	1	2	0	5	0	3	0	4	6	4	5	2	0	0	0	6	0	0	3	2	0	6	5	0	6	6	5	0	1	0	2	4	6	0	0	0	0	0	0	0	0	0	2	0	0	2
731	0	0	4	1	2	0	0	0	0	0	4	6	4	5	2	0	0	0	6	0	0	3	2	0	6	5	0	6	6	5	0	1	0	2	4	6	0	0	0	0	0	0	0	0	0	2	0	0	2
732	0	0	4	1	2	0	0	0	0	0	0	6	4	5	2	0	0	0	6	0	0	3	2	0	6	5	0	6	6	5	0	1	0	2	4	6	0	0	0	0	0	0	0	0	0	2	0	0	2
733	0	0	4	1	2	0	0	0	0	0	0	6	0	5	2	0	0	0	6	0	0	0	2	0	6	5	0	6	6	5	0	1	0	2	4	6	0	0	0	0	0	0	0	0	0	2	0	0	2
734	0	0	4	1	2	0	0	0	0	0	0	6	0	5	2	0	0	0	6	0	0	0	2	0	6	5	0	6	6	5	0	1	0	2	2	6	0	0	0	0	0	0	0	0	0	2	0	0	2
735	0	0	4	1	2	0	0	0	0	0	0	6	0	5	2	0	0	0	6	0	0	0	2	0	6	5	0	6	6	5	0	1	0	2	2	6	0	0	0	0	0	0	0	0	0	2	0	0	2
736	0	0	4	1	2	0	0	0	0	0	0	6	0	0	2	0	0	0	6	0	0	0	2	0	6	5	0	6	6	5	0	1	0	2	2	6	0	0	0	0	0	0	0	0	0	2	0	0	2
737	0	0	4	1	0	0	0	0	0	0	0	6	0	0	2	0	0	0	6	0	0	0	2	0	6	5	0	5	6	5	0	0	0	2	2	6	0	0	0	0	0	0	0	0	0	2	0	0	2
738	0	0	4	1	0	0	0	0	0	0	0	6	0	0	2	0	0	0	6	0	0	0	2	0	6	5	0	5	6	5	0	0	0	2	2	6	0	0	0	0	0	0	0	0	0	2	0	0	2
739	2	3	6	4	2	1	5	0	2	1	3	6	0	5	3	0	0	0	6	2	0	3	1	4	6	0	3	1	6	0	1	1	0	2	4	4	0	2	2	3	0	0	0	0	1	0	0	2	2
740	2	3	6	4	2	1	5	0	2	1	3	6	0	0	3	0	0	0	6	2	0	3	1	4	6	0	3	1	6	0	1	1	0	2	4	0	0	2	2	3	0	0	0	0	1	0	0	2	2
741	1	0	6	4	2	1	0	0	2	1	0	6	0	0	3	0	0	0	6	2	0	3	1	3	6	0	3	1	6	0	1	1	0	2	3	0	0	2	1	3	0	0	0	0	1	0	0	2	2
742	0	0	6	3	2	1	0	0	2	1	0	6	0	0	3	0	0	0	6	2	0	3	1	0	6	0	3	1	6	0	0	1	0	2	3	0	0	2	1	3	0	0	0	0	1	0	0	2	2
743	0	0	3	0	2	1	0	0	2	1	0	6	0	0	3	0	0	0	6	2	0	3	1	0	6	0	3	1	6	0	0	1	0	2	3	0	0	2	1	3	0	0	0	0	1	0	0	2	2
744	0	0	0	0	2	1	0	0	2	1	0	6	0	0	3	0	0	0	6	2	0	3	1	0	6	0	3	1	6	0	0	1	0	2	3	0	0	2	1	3	0	0	0	0	1	0	0	2	2
745	0	0	0	0	2	1	0	0	2	1	0	6	0	0	3	0	0	0	6	2	0	0	1	0	6	0	3	1	6	0	0	1	0	2	3	0	0	2	1	3	0	0	0	0	1	0	0	2	2
746	0	0	0	0	2	1	0	0	2	1	0	6	0	0	3	0	0	0	6	2	0	0	1	0	6	0	3	1	6	0	0	1	0	2	3	0	0	2	1	3	0	0	0	0	0	0	0	2	1
747	0	0	0	0	2	1	0	0	2	1	0	6	0	0	3	0	0	0	6	2	0	0	1	0	6	0	3	0	6	0	0	1	0	0	3	0	0	2	1	3	0	0	0	0	0	0	0	2	1
748	0	0	0	0	2	1	0	0	2	1	0	6	0	0	3	0	0	0	6	2	0	0	1	0	6	0	3	0	6	0	0	1	0	0	3	0	0	2	1	3	0	0	0	0	0	0	0	2	1
749	1	0	0	0	0	0	6	0	4	2	3	6	0	5	0	0	0	1	6	1	0	3	1	0	6	0	3	0	6	0	0	2	0	1	4	2	1	2	4	6	0	0	0	0	0	1	0	0	2
750	0	0	0	0	0	0	6	0	3	0	0	5	0	5	0	0	0	0	6	1	0	0	1	0	6	0	3	0	6	0	0	1	0	1	3	1	0	2	4	6	0	0	0	0	0	0	0	0	1
751	0	0	0	0	0	0	6	0	0	0	0	5	0	5	0	0	0	0	6	1	0	0	1	0	6	0	3	0	6	0	0	1	0	1	3	1	0	2	4	6	0	0	0	0	0	0	0	0	1
752	0	0	0	0	0	0	5	0	0	0	0	5	0	0	0	0	0	0	6	0	0	0	1	0	6	0	3	0	6	0	0	1	0	1	3	1	0	2	4	6	0	0	0	0	0	0	0	0	1
753	0	0	0	0	0	0	5	0	0	0	0	5	0	0	0	0	0	0	6	0	0	0	1	0	6	0	3	0	6	0	0	1	0	1	3	1	0	2	4	6	0	0	0	0	0	0	0	0	1
754	0	0	0	0	0	0	5	0	0	0	0	5	0	0	0	0	0	0	6	0	0	0	1	0	6	0	3	0	6	0	0	1	0	1	3	1	0	2	4	6	0	0	0	0	0	0	0	0	1
755	0	0	0	0	0	0	5	0	0	0	0	5	0	0	0	0	0	0	6	0	0	0	1	0	6	0	3	0	6	0	0	1	0	1	3	1	0	2	4	6	0	0	0	0	0	0	0	0	1
756	0	0	0	0	0	0	5	0	0	0	0	5	0	0	0	0	0	0	6	0	0	0	1	0	6	0	3	0	6	0	0	1	0	0	0	1	0	2	0	6	0	0	0	0	0	0	0	0	1
757	0	0	0	0	0	0	5	0	0	0	0	5	0	0	0	0	0	0	6	0	0	0	1	0	6	0	3	0	6	0	0	1	0	0	0	1	0	2	0	6	0	0	0	0	0	0	0	0	1
758	0	0	0	0	0	0	5	0	0	0	0	5	0	0	0	0	0	0	6	0	0	0	1	0	6	0	3	0	6	0	0	1	0	0	0	1	0	2	0	6	0	0	0	0	0	0	0	0	1
759	0	1	4	3	1	1	1	0	4	2	0	3	4	4	5	0	0	1	6	1	2	3	2	0	6	1	2	1	6	4	0	1	1	2	0	6	1	2	4	0	0	1	0	0	0	3	0	1	2
760	0	0	0	3	1	0	1	0	3	2	0	3	4	2	0	0	0	0	6	1	2	3	2	0	6	1	0	1	6	4	0	1	1	2	0	6	1	2	0	0	0	0	0	0	0	3	0	1	1
761	0	0	0	0	1	0	1	0	0	0	0	3	4	0	0	0	0	0	6	1	2	3	2	0	6	1	0	1	6	4	0	1	1	2	0	6	1	2	0	0	0	0	0	0	0	3	0	1	1
762	0	0	0	0	1	0	1	0	0	0	0	3	4	0	0	0	0	0	6	1	0	3	2	0	6	1	0	1	6	4	0	1	1	2	0	5	1	2	0	0	0	0	0	0	0	3	0	1	1
763	0	0	0	0	1	0	1	0	0	0	0	3	4	0	0	0	0	0	6	1	0	3	2	0	6	1	0	1	6	4	0	1	1	2	0	5	1	2	0	0	0	0	0	0	0	3	0	1	1
764	0	0	0	0	1	0	1	0	0	0	0	3	4	0	0	0	0	0	6	1	0	0	2	0	6	1	0	1	6	4	0	1	1	2	0	5	1	2	0	0	0	0	0	0	0	3	0	1	1
765	0	0	0	0	1	0	1	0	0	0	0	3	4	0	0	0	0	0	6	1	0	0	2	0	6	1	0	1	6	4	0	1	1	2	0	5	1	2	0	0	0	0	0	0	0	3	0	1	1
766	0	0	0	0	1	0	1	0	0	0	0	3	4	0	0	0	0	0	6	1	0	0	2	0	6	1	0	1	6	4	0	1	1	2	0	5	1	2	0	0	0	0	0	0	0	3	0	1	1
767	0	0	0	0	1	0	1	0	0	0	0	3	4	0	0	0	0	0	6	1	0	0	2	0	6	1	0	1	6	4	0	1	1	0	0	5	1	2	0	0	0	0	0	0	0	0	0	1	1
768	0	0	0	0	1	0	1	0	0	0	0	3	4	0	0	0	0	0	6	1	0	0	2	0	6	1	0	1	6	4	0	1	1	0	0	5	1	2	0	0	0	0	0	0	0	0	0	1	1
769	0	1	0	0	1	2	0	0	2	1	0	6	6	5	2	0	0	1	6	2	0	2	0	1	6	1	0	2	6	3	0	3	0	0	0	1	0	2	4	0	0	1	1	0	0	2	1	0	2
770	0	1	0	0	1	2	0	0	2	1	0	0	6	5	2	0	0	1	4	2	0	0	0	1	6	1	0	2	6	3	0	3	0	0	0	1	0	2	4	0	0	0	1	0	0	2	1	0	2
771	0	1	0	0	1	2	0	0	2	0	0	0	6	5	2	0	0	1	4	2	0	0	0	1	6	1	0	2	6	3	0	3	0	0	0	1	0	2	3	0	0	0	1	0	0	2	1	0	2
772	0	1	0	0	1	2	0	0	2	0	0	0	6	5	2	0	0	0	0	2	0	0	0	1	6	1	0	2	6	3	0	3	0	0	0	1	0	2	3	0	0	0	1	0	0	2	1	0	2
773	0	1	0	0	1	2	0	0	2	0	0	0	6	5	2	0	0	0	0	2	0	0	0	1	6	1	0	2	6	3	0	3	0	0	0	1	0	2	3	0	0	0	1	0	0	2	1	0	2
774	0	1	0	0	1	2	0	0	2	0	0	0	6	5	2	0	0	0	0	2	0	0	0	1	6	1	0	2	6	3	0	3	0	0	0	1	0	2	3	0	0	0	1	0	0	2	1	0	2
775	0	1	0	0	1	2	0	0	2	0	0	0	6	5	2	0	0	0	0	2	0	0	0	1	6	1	0	2	6	3	0	1	0	0	0	1	0	2	3	0	0	0	1	0	0	2	1	0	0
776	0	1	0	0	1	2	0	0	2	0	0	0	6	5	0	0	0	0	0	2	0	0	0	1	6	1	0	2	6	3	0	1	0	0	0	1	0	2	3	0	0	0	1	0	0	2	1	0	0
777	0	1	0	0	1	2	0	0	2	0	0	0	6	5	0	0	0	0	0	2	0	0	0	1	6	1	0	2	6	3	0	1	0	0	0	1	0	2	3	0	0	0	1	0	0	2	1	0	0
778	0	1	0	0	1	2	0	0	2	0	0	0	6	5	0	0	0	0	0	2	0	0	0	1	6	1	0	2	6	3	0	1	0	0	0	1	0	2	3	0	0	0	1	0	0	2	1	0	0
779	2	1	4	4	1	0	6	0	4	2	3	6	6	5	4	1	0	0	0	1	0	3	1	0	6	2	0	0	6	0	0	1	0	0	1	3	1	2	4	4	0	0	6	0	0	3	0	1	0
780	2	1	4	2	1	0	3	0	3	2	0	4	6	5	4	1	0	0	0	1	0	3	1	0	6	2	0	0	6	0	0	1	0	0	1	3	0	2	1	1	0	0	6	0	0	0	0	0	0
781	2	1	4	0	1	0	0	0	3	2	0	4	6	5	4	1	0	0	0	1	0	3	1	0	6	2	0	0	6	0	0	1	0	0	1	3	0	2	1	1	0	0	6	0	0	0	0	0	0
782	2	1	4	0	1	0	0	0	3	2	0	4	6	5	4	1	0	0	0	1	0	3	1	0	6	2	0	0	6	0	0	1	0	0	1	3	0	2	1	1	0	0	6	0	0	0	0	0	0
783	2	1	4	0	1	0	0	0	3	2	0	4	6	5	4	1	0	0	0	1	0	3	1	0	6	2	0	0	6	0	0	1	0	0	1	3	0	2	1	1	0	0	6	0	0	0	0	0	0
784	2	1	4	0	1	0	0	0	3	2	0	4	6	5	4	1	0	0	0	1	0	3	1	0	6	2	0	0	6	0	0	1	0	0	1	3	0	2	1	1	0	0	6	0	0	0	0	0	0
785	2	1	4	0	1	0	0	0	3	2	0	4	6	5	4	1	0	0	0	1	0	3	1	0	6	2	0	0	6	0	0	1	0	0	1	3	0	2	1	1	0	0	6	0	0	0	0	0	0
786	2	1	4	0	1	0	0	0	3	2	0	4	6	5	4	1	0	0	0	1	0	3	1	0	6	2	0	0	6	0	0	1	0	0	1	3	0	2	1	1	0	0	6	0	0	0	0	0	0
787	2	1	4	0	1	0	0	0	3	2	0	4	6	5	4	1	0	0	0	1	0	3	1	0	6	2	0	0	6	0	0	1	0	0	1	3	0	2	1	1	0	0	6	0	0	0	0	0	0
788	2	1	4	0	1	0	0	0	3	2	0	4	6	5	4	1	0	0	0	1	0	3	1	0	6	2	0	0	6	0	0	1	0	0	1	3	0	2	1	1	0	0	6	0	0	0	0	0	0
789	1	1	0	4	2	0	5	0	2	4	0	5	3	3	0	0	0	0	5	1	2	3	1	3	6	6	0	1	6	2	0	1	0	2	4	1	1	2	4	2	0	0	6	0	0	0	0	1	2
790	1	1	0	4	2	0	5	0	2	4	0	5	0	3	0	0	0	0	5	1	2	3	1	0	6	6	0	1	6	2	0	1	0	2	4	1	1	2	4	2	0	0	6	0	0	0	0	1	2
791	1	1	0	0	2	0	0	0	2	4	0	5	0	3	0	0	0	0	5	1	2	3	1	0	6	6	0	1	6	2	0	1	0	2	4	1	1	2	4	2	0	0	6	0	0	0	0	1	2
792	1	1	0	0	2	0	0	0	2	0	0	5	0	3	0	0	0	0	5	1	2	3	1	0	6	6	0	1	5	2	0	1	0	2	0	1	1	2	4	2	0	0	6	0	0	0	0	0	2
793	1	1	0	0	2	0	0	0	2	0	0	5	0	3	0	0	0	0	5	1	2	3	1	0	6	6	0	1	5	2	0	1	0	2	0	1	1	2	4	2	0	0	6	0	0	0	0	0	2
794	1	1	0	0	2	0	0	0	2	0	0	5	0	0	0	0	0	0	5	1	2	3	1	0	6	6	0	1	5	2	0	1	0	2	0	1	1	2	4	2	0	0	6	0	0	0	0	0	2
795	1	1	0	0	2	0	0	0	2	0	0	5	0	0	0	0	0	0	5	1	2	3	1	0	6	6	0	1	5	2	0	1	0	2	0	1	1	2	4	2	0	0	6	0	0	0	0	0	2
796	1	1	0	0	2	0	0	0	2	0	0	5	0	0	0	0	0	0	5	1	2	3	1	0	6	6	0	1	3	0	0	1	0	2	0	1	1	2	4	2	0	0	6	0	0	0	0	0	0
797	1	1	0	0	2	0	0	0	2	0	0	5	0	0	0	0	0	0	0	1	2	3	1	0	6	6	0	1	3	0	0	1	0	2	0	1	1	2	4	2	0	0	6	0	0	0	0	0	0
798	1	1	0	0	2	0	0	0	2	0	0	5	0	0	0	0	0	0	0	1	2	3	1	0	6	6	0	1	3	0	0	1	0	2	0	1	1	2	4	2	0	0	6	0	0	0	0	0	0
799	0	1	4	3	1	6	2	0	4	0	4	5	6	5	0	2	0	0	6	0	0	3	2	4	6	5	3	1	6	5	0	1	1	2	4	6	0	4	4	0	0	0	6	0	1	1	6	0	2
800	0	1	4	0	1	6	2	0	4	0	1	5	6	3	0	2	0	0	6	0	0	3	0	4	6	3	3	1	6	5	0	1	1	2	4	6	0	4	4	0	0	0	6	0	1	1	6	0	2
801	0	1	4	0	1	6	0	0	2	0	0	5	6	3	0	0	0	0	6	0	0	3	0	0	6	3	3	1	6	5	0	1	1	2	4	6	0	4	4	0	0	0	6	0	1	1	6	0	2
802	0	1	4	0	1	6	0	0	2	0	0	5	6	0	0	0	0	0	6	0	0	3	0	0	6	3	3	1	6	5	0	1	1	2	0	6	0	4	4	0	0	0	6	0	1	1	6	0	2
803	0	1	4	0	1	6	0	0	2	0	0	5	6	0	0	0	0	0	6	0	0	3	0	0	6	3	3	1	6	5	0	1	1	2	0	6	0	4	0	0	0	0	6	0	0	1	6	0	1
804	0	1	4	0	1	6	0	0	2	0	0	5	6	0	0	0	0	0	6	0	0	3	0	0	6	3	3	1	6	5	0	1	1	2	0	6	0	4	0	0	0	0	6	0	0	1	6	0	1
805	0	1	4	0	1	6	0	0	2	0	0	5	6	0	0	0	0	0	6	0	0	3	0	0	6	3	3	1	6	5	0	1	1	2	0	6	0	4	0	0	0	0	6	0	0	1	6	0	1
806	0	1	4	0	1	6	0	0	2	0	0	5	6	0	0	0	0	0	6	0	0	0	0	0	6	3	3	1	6	5	0	1	1	2	0	6	0	4	0	0	0	0	6	0	0	1	6	0	1
807	0	1	4	0	1	6	0	0	2	0	0	5	6	0	0	0	0	0	6	0	0	0	0	0	6	3	0	1	6	5	0	1	1	2	0	6	0	4	0	0	0	0	6	0	0	1	6	0	1
808	0	1	4	0	1	6	0	0	2	0	0	5	6	0	0	0	0	0	6	0	0	0	0	0	6	3	0	1	6	5	0	1	1	2	0	6	0	4	0	0	0	0	6	0	0	1	6	0	1
809	1	1	1	0	1	6	2	0	0	0	4	4	6	4	1	0	0	0	5	2	2	2	1	4	6	4	3	0	6	5	0	0	0	2	3	5	0	2	0	1	0	0	5	0	0	0	0	1	2
810	1	1	1	0	1	6	2	0	0	0	3	4	6	4	1	0	0	0	0	0	2	2	1	4	6	4	3	0	6	0	0	0	0	2	3	0	0	2	0	1	0	0	5	0	0	0	0	0	2
811	1	1	1	0	1	6	2	0	0	0	3	4	6	4	1	0	0	0	0	0	2	0	1	4	6	0	3	0	6	0	0	0	0	2	3	0	0	2	0	1	0	0	5	0	0	0	0	0	0
812	1	1	1	0	1	6	0	0	0	0	3	4	6	4	1	0	0	0	0	0	2	0	1	4	6	0	3	0	6	0	0	0	0	2	3	0	0	2	0	1	0	0	5	0	0	0	0	0	0
813	1	1	1	0	1	6	0	0	0	0	3	4	6	0	1	0	0	0	0	0	2	0	1	4	6	0	3	0	6	0	0	0	0	2	3	0	0	2	0	1	0	0	5	0	0	0	0	0	0
814	1	1	1	0	1	6	0	0	0	0	3	4	6	0	1	0	0	0	0	0	2	0	1	4	6	0	3	0	6	0	0	0	0	2	3	0	0	2	0	1	0	0	3	0	0	0	0	0	0
815	1	1	1	0	1	6	0	0	0	0	3	4	6	0	1	0	0	0	0	0	2	0	1	4	6	0	3	0	6	0	0	0	0	2	3	0	0	2	0	1	0	0	3	0	0	0	0	0	0
816	1	1	1	0	1	6	0	0	0	0	3	4	6	0	1	0	0	0	0	0	2	0	1	4	6	0	3	0	6	0	0	0	0	2	3	0	0	2	0	1	0	0	0	0	0	0	0	0	0
817	1	1	1	0	1	6	0	0	0	0	3	4	6	0	1	0	0	0	0	0	2	0	1	4	6	0	3	0	6	0	0	0	0	2	3	0	0	2	0	1	0	0	0	0	0	0	0	0	0
818	1	1	1	0	1	6	0	0	0	0	3	4	6	0	1	0	0	0	0	0	2	0	1	4	6	0	3	0	6	0	0	0	0	2	3	0	0	2	0	1	0	0	0	0	0	0	0	0	0
819	4	1	4	0	0	0	5	0	4	1	4	6	6	4	0	1	0	1	0	2	0	3	1	5	6	0	0	1	6	2	0	1	0	1	4	6	0	3	3	0	0	1	1	0	0	0	5	0	2
820	4	0	4	0	0	0	0	0	0	1	0	4	6	3	0	1	0	0	0	2	0	3	0	1	6	0	0	1	6	2	0	1	0	1	0	0	0	2	3	0	0	0	1	0	0	0	0	0	1
821	4	0	0	0	0	0	0	0	0	1	0	4	6	3	0	1	0	0	0	2	0	3	0	1	6	0	0	1	6	2	0	1	0	1	0	0	0	2	3	0	0	0	1	0	0	0	0	0	1
822	0	0	0	0	0	0	0	0	0	1	0	4	6	3	0	1	0	0	0	2	0	3	0	1	6	0	0	1	6	2	0	1	0	1	0	0	0	2	3	0	0	0	1	0	0	0	0	0	1
823	0	0	0	0	0	0	0	0	0	1	0	4	6	3	0	1	0	0	0	2	0	3	0	1	6	0	0	1	6	2	0	1	0	1	0	0	0	2	3	0	0	0	1	0	0	0	0	0	1
824	0	0	0	0	0	0	0	0	0	1	0	4	6	3	0	1	0	0	0	2	0	3	0	1	6	0	0	1	6	0	0	1	0	1	0	0	0	2	3	0	0	0	1	0	0	0	0	0	1
825	0	0	0	0	0	0	0	0	0	1	0	0	6	3	0	0	0	0	0	2	0	3	0	1	6	0	0	1	6	0	0	1	0	1	0	0	0	2	3	0	0	0	1	0	0	0	0	0	1
826	0	0	0	0	0	0	0	0	0	1	0	0	6	3	0	0	0	0	0	2	0	3	0	1	6	0	0	1	6	0	0	1	0	1	0	0	0	2	3	0	0	0	1	0	0	0	0	0	1
827	0	0	0	0	0	0	0	0	0	1	0	0	6	3	0	0	0	0	0	2	0	3	0	1	6	0	0	1	6	0	0	1	0	1	0	0	0	2	3	0	0	0	1	0	0	0	0	0	1
828	0	0	0	0	0	0	0	0	0	1	0	0	6	3	0	0	0	0	0	2	0	3	0	1	6	0	0	1	6	0	0	1	0	1	0	0	0	2	3	0	0	0	1	0	0	0	0	0	1
829	1	0	1	3	1	0	0	0	0	2	0	6	6	0	0	0	0	0	6	1	2	3	2	0	6	4	0	1	6	2	0	0	0	2	1	6	0	2	4	0	0	1	2	0	0	0	6	2	2
830	1	0	1	3	1	0	0	0	0	2	0	6	6	0	0	0	0	0	6	1	2	3	2	0	6	4	0	1	6	2	0	0	0	2	1	4	0	2	0	0	0	0	2	0	0	0	6	2	2
831	1	0	1	0	1	0	0	0	0	0	0	6	6	0	0	0	0	0	6	1	2	3	2	0	6	4	0	1	6	2	0	0	0	2	1	4	0	2	0	0	0	0	2	0	0	0	6	2	2
832	1	0	1	0	1	0	0	0	0	0	0	6	6	0	0	0	0	0	6	1	0	3	2	0	6	4	0	1	6	2	0	0	0	2	1	4	0	2	0	0	0	0	2	0	0	0	6	2	2
833	0	0	0	0	1	0	0	0	0	0	0	6	6	0	0	0	0	0	6	1	0	3	2	0	6	4	0	1	6	2	0	0	0	2	1	5	0	2	0	0	0	0	2	0	0	0	6	1	2
834	0	0	0	0	1	0	0	0	0	0	0	6	6	0	0	0	0	0	6	1	0	3	2	0	6	4	0	1	6	2	0	0	0	2	1	4	0	2	0	0	0	0	2	0	0	0	6	1	2
835	0	0	0	0	1	0	0	0	0	0	0	6	6	0	0	0	0	0	6	1	0	3	2	0	6	4	0	1	6	2	0	0	0	2	1	0	0	2	0	0	0	0	2	0	0	0	6	1	2
836	0	0	0	0	1	0	0	0	0	0	0	6	6	0	0	0	0	0	6	1	0	3	2	0	6	4	0	1	6	2	0	0	0	2	1	0	0	2	0	0	0	0	2	0	0	0	6	1	2
837	0	0	0	0	1	0	0	0	0	0	0	6	6	0	0	0	0	0	6	1	0	3	2	0	6	4	0	1	6	2	0	0	0	2	1	0	0	2	0	0	0	0	2	0	0	0	6	1	2
838	0	0	0	0	1	0	0	0	0	0	0	6	6	0	0	0	0	0	6	1	0	3	2	0	6	4	0	1	6	2	0	0	0	2	1	0	0	2	0	0	0	0	2	0	0	0	6	1	2
839	1	1	0	4	0	1	3	0	0	0	0	1	5	0	6	0	0	1	6	2	0	5	1	4	6	1	0	5	5	6	0	2	1	2	4	6	1	3	4	5	0	0	0	0	0	0	6	2	0
840	1	1	0	4	0	1	0	0	0	0	0	1	5	0	4	0	0	0	6	0	0	5	1	4	6	1	0	5	5	6	0	2	1	2	4	6	1	3	4	5	0	0	0	0	0	0	6	2	0
841	0	1	0	3	0	1	0	0	0	0	0	1	0	0	4	0	0	0	6	0	0	5	1	0	6	1	0	5	5	6	0	2	1	2	4	6	1	3	4	5	0	0	0	0	0	0	6	1	0
842	0	1	0	0	0	1	0	0	0	0	0	1	0	0	1	0	0	0	6	0	0	5	1	0	6	1	0	0	5	6	0	2	1	2	4	6	1	3	0	5	0	0	0	0	0	0	6	1	0
843	0	1	0	0	0	1	0	0	0	0	0	1	0	0	1	0	0	0	6	0	0	3	1	0	6	1	0	0	5	6	0	2	1	2	4	6	1	3	0	5	0	0	0	0	0	0	6	1	0
844	0	1	0	0	0	1	0	0	0	0	0	1	0	0	1	0	0	0	6	0	0	3	1	0	6	1	0	0	5	6	0	2	1	2	4	6	1	3	0	5	0	0	0	0	0	0	6	1	0
845	0	1	0	0	0	1	0	0	0	0	0	1	0	0	1	0	0	0	6	0	0	3	1	0	6	1	0	0	5	6	0	2	1	2	0	6	1	3	0	5	0	0	0	0	0	0	6	1	0
846	0	1	0	0	0	1	0	0	0	0	0	1	0	0	1	0	0	0	6	0	0	3	1	0	6	1	0	0	5	6	0	2	1	2	0	6	1	3	0	5	0	0	0	0	0	0	6	1	0
847	0	1	0	0	0	1	0	0	0	0	0	1	0	0	1	0	0	0	6	0	0	3	1	0	6	1	0	0	5	6	0	2	1	2	0	6	1	3	0	5	0	0	0	0	0	0	6	1	0
848	0	1	0	0	0	1	0	0	0	0	0	1	0	0	1	0	0	0	6	0	0	3	1	0	6	1	0	0	5	6	0	2	1	2	0	6	1	3	0	5	0	0	0	0	0	0	6	1	0
849	1	1	4	3	1	1	6	0	4	2	0	0	0	4	2	0	0	1	6	2	1	3	2	0	6	0	0	0	6	0	0	0	0	2	0	6	0	3	1	5	0	0	1	0	0	0	1	0	2
850	1	1	4	3	1	1	0	0	2	2	0	0	0	4	0	0	0	1	5	1	1	3	2	0	6	0	0	0	6	0	0	0	0	2	0	0	0	3	1	5	0	0	1	0	0	0	1	0	2
851	1	1	4	3	1	1	0	0	0	2	0	0	0	4	0	0	0	0	0	1	1	3	2	0	6	0	0	0	6	0	0	0	0	2	0	0	0	3	1	5	0	0	1	0	0	0	1	0	1
852	1	1	4	3	1	1	0	0	0	0	0	0	0	4	0	0	0	0	0	0	1	3	2	0	6	0	0	0	6	0	0	0	0	2	0	0	0	3	1	5	0	0	1	0	0	0	1	0	1
853	1	1	4	0	1	1	0	0	0	0	0	0	0	4	0	0	0	0	0	0	1	3	2	0	6	0	0	0	6	0	0	0	0	2	0	0	0	3	1	5	0	0	1	0	0	0	1	0	1
854	1	1	4	0	1	1	0	0	0	0	0	0	0	4	0	0	0	0	0	0	1	3	2	0	6	0	0	0	6	0	0	0	0	2	0	0	0	3	1	5	0	0	1	0	0	0	1	0	1
855	1	1	4	0	1	1	0	0	0	0	0	0	0	0	0	0	0	0	0	0	1	3	2	0	6	0	0	0	6	0	0	0	0	2	0	0	0	3	1	5	0	0	1	0	0	0	1	0	1
856	1	1	4	0	1	1	0	0	0	0	0	0	0	0	0	0	0	0	0	0	1	3	2	0	6	0	0	0	6	0	0	0	0	2	0	0	0	3	1	5	0	0	1	0	0	0	1	0	1
857	1	1	4	0	1	1	0	0	0	0	0	0	0	0	0	0	0	0	0	0	1	3	2	0	6	0	0	0	6	0	0	0	0	2	0	0	0	3	1	5	0	0	1	0	0	0	1	0	1
858	1	1	4	0	1	1	0	0	0	0	0	0	0	0	0	0	0	0	0	0	1	3	2	0	6	0	0	0	6	0	0	0	0	2	0	0	0	3	1	5	0	0	1	0	0	0	1	0	1
859	0	1	4	4	0	0	4	0	0	0	0	6	3	5	5	0	0	0	6	1	0	3	1	3	6	0	0	1	6	0	0	0	0	2	4	5	0	3	3	0	0	0	0	0	0	1	0	0	1
860	0	1	4	4	0	0	0	0	0	0	0	6	3	5	5	0	0	0	6	1	0	3	1	0	6	0	0	1	6	0	0	0	0	2	4	0	0	3	0	0	0	0	0	0	0	1	0	0	1
861	0	1	4	0	0	0	0	0	0	0	0	2	3	5	5	0	0	0	6	1	0	3	1	0	6	0	0	1	6	0	0	0	0	2	4	0	0	3	0	0	0	0	0	0	0	1	0	0	1
862	0	1	4	0	0	0	0	0	0	0	0	2	0	5	5	0	0	0	6	1	0	3	1	0	6	0	0	1	6	0	0	0	0	0	4	0	0	3	0	0	0	0	0	0	0	1	0	0	1
863	0	1	0	0	0	0	0	0	0	0	0	2	0	5	5	0	0	0	6	1	0	3	1	0	6	0	0	1	6	0	0	0	0	0	4	0	0	3	0	0	0	0	0	0	0	1	0	0	1
864	0	1	0	0	0	0	0	0	0	0	0	2	0	5	5	0	0	0	6	1	0	3	1	0	6	0	0	1	6	0	0	0	0	0	4	0	0	3	0	0	0	0	0	0	0	1	0	0	1
865	0	1	0	0	0	0	0	0	0	0	0	0	0	3	5	0	0	0	6	1	0	3	1	0	6	0	0	1	6	0	0	0	0	0	0	0	0	3	0	0	0	0	0	0	0	1	0	0	1
866	0	1	0	0	0	0	0	0	0	0	0	0	0	3	5	0	0	0	6	1	0	3	1	0	6	0	0	1	6	0	0	0	0	0	0	0	0	3	0	0	0	0	0	0	0	1	0	0	1
867	0	1	0	0	0	0	0	0	0	0	0	0	0	0	5	0	0	0	6	1	0	3	1	0	6	0	0	1	6	0	0	0	0	0	0	0	0	3	0	0	0	0	0	0	0	1	0	0	0
868	0	1	0	0	0	0	0	0	0	0	0	0	0	0	5	0	0	0	6	1	0	3	1	0	6	0	0	1	6	0	0	0	0	0	0	0	0	3	0	0	0	0	0	0	0	1	0	0	0
869	2	1	0	0	2	1	5	0	0	0	0	1	0	4	1	0	0	0	1	2	0	5	0	2	6	0	2	1	6	4	0	1	0	0	1	4	0	2	0	0	0	0	1	0	0	0	0	1	0
870	2	1	0	0	2	1	5	0	0	0	0	1	0	3	0	0	0	0	1	1	0	5	0	2	6	0	0	1	6	4	0	1	0	0	1	3	0	2	0	0	0	0	1	0	0	0	0	1	0
871	2	1	0	0	2	1	5	0	0	0	0	1	0	3	0	0	0	0	1	1	0	5	0	2	6	0	0	1	6	4	0	1	0	0	1	3	0	2	0	0	0	0	1	0	0	0	0	1	0
872	2	1	0	0	2	1	5	0	0	0	0	1	0	3	0	0	0	0	1	1	0	5	0	2	6	0	0	1	6	4	0	1	0	0	1	3	0	2	0	0	0	0	1	0	0	0	0	1	0
873	2	1	0	0	2	1	5	0	0	0	0	1	0	3	0	0	0	0	1	1	0	5	0	0	6	0	0	1	6	4	0	1	0	0	1	3	0	2	0	0	0	0	1	0	0	0	0	1	0
874	2	1	0	0	2	1	5	0	0	0	0	1	0	3	0	0	0	0	1	1	0	5	0	0	6	0	0	1	6	2	0	1	0	0	1	0	0	2	0	0	0	0	1	0	0	0	0	1	0
875	2	1	0	0	2	1	5	0	0	0	0	1	0	3	0	0	0	0	1	1	0	5	0	0	6	0	0	1	6	2	0	1	0	0	1	0	0	2	0	0	0	0	1	0	0	0	0	1	0
876	2	1	0	0	2	1	5	0	0	0	0	1	0	3	0	0	0	0	1	1	0	5	0	0	6	0	0	1	6	2	0	1	0	0	1	0	0	2	0	0	0	0	1	0	0	0	0	1	0
877	2	1	0	0	2	1	5	0	0	0	0	1	0	0	0	0	0	0	1	1	0	5	0	0	6	0	0	1	6	2	0	1	0	0	1	0	0	2	0	0	0	0	1	0	0	0	0	1	0
878	2	1	0	0	2	1	5	0	0	0	0	1	0	0	0	0	0	0	1	1	0	5	0	0	6	0	0	1	6	2	0	1	0	0	1	0	0	2	0	0	0	0	1	0	0	0	0	1	0
879	0	1	4	0	1	0	4	0	4	1	2	1	2	5	0	2	0	0	6	0	2	2	2	1	6	0	1	0	6	4	0	1	0	0	0	6	0	5	0	0	2	0	6	0	0	0	0	0	2
880	0	1	4	0	1	0	0	0	4	1	2	1	0	5	0	2	0	0	6	0	2	2	2	1	6	0	1	0	6	4	0	1	0	0	0	4	0	5	0	0	1	0	6	0	0	0	0	0	0
881	0	1	2	0	1	0	0	0	4	1	0	1	0	5	0	2	0	0	4	0	2	0	2	1	6	0	1	0	6	4	0	1	0	0	0	2	0	5	0	0	1	0	6	0	0	0	0	0	0
882	0	1	0	0	1	0	0	0	2	1	0	1	0	5	0	0	0	0	4	0	2	0	2	1	6	0	1	0	6	4	0	1	0	0	0	2	0	4	0	0	0	0	6	0	0	0	0	0	0
883	0	1	0	0	1	0	0	0	0	1	0	1	0	5	0	0	0	0	0	0	2	0	2	1	6	0	1	0	6	4	0	1	0	0	0	2	0	4	0	0	0	0	6	0	0	0	0	0	0
884	0	1	0	0	1	0	0	0	0	1	0	1	0	5	0	0	0	0	0	0	0	0	2	1	6	0	1	0	6	4	0	1	0	0	0	2	0	2	0	0	0	0	6	0	0	0	0	0	0
885	0	1	0	0	1	0	0	0	0	1	0	1	0	5	0	0	0	0	0	0	0	0	2	1	6	0	1	0	6	4	0	1	0	0	0	2	0	2	0	0	0	0	6	0	0	0	0	0	0
886	0	1	0	0	1	0	0	0	0	1	0	1	0	5	0	0	0	0	0	0	0	0	2	1	6	0	1	0	6	4	0	1	0	0	0	2	0	2	0	0	0	0	6	0	0	0	0	0	0
887	0	1	0	0	1	0	0	0	0	1	0	1	0	5	0	0	0	0	0	0	0	0	2	1	6	0	1	0	6	4	0	1	0	0	0	2	0	2	0	0	0	0	6	0	0	0	0	0	0
888	0	1	0	0	1	0	0	0	0	1	0	1	0	5	0	0	0	0	0	0	0	0	2	1	6	0	1	0	6	4	0	1	0	0	0	2	0	2	0	0	0	0	6	0	0	0	0	0	0
889	2	1	4	0	2	0	4	0	4	4	0	0	1	5	1	2	0	0	6	1	2	3	1	4	6	0	3	1	6	1	0	1	0	0	0	0	1	5	4	6	0	0	1	0	0	1	0	0	2
890	2	0	4	0	2	0	4	0	0	4	0	0	1	5	1	2	0	0	6	1	2	3	1	0	5	0	3	1	6	1	0	1	0	0	0	0	1	5	0	6	0	0	1	0	0	0	0	0	2
891	2	0	4	0	2	0	4	0	0	4	0	0	1	5	1	1	0	0	6	1	2	3	1	0	5	0	3	1	6	1	0	1	0	0	0	0	0	5	0	6	0	0	1	0	0	0	0	0	0
892	2	0	4	0	0	0	0	0	0	0	0	0	1	5	1	1	0	0	6	1	2	3	1	0	5	0	3	1	6	1	0	1	0	0	0	0	0	5	0	6	0	0	1	0	0	0	0	0	0
893	2	0	4	0	0	0	0	0	0	0	0	0	1	4	1	1	0	0	6	1	2	3	1	0	5	0	3	1	6	1	0	1	0	0	0	0	0	5	0	6	0	0	1	0	0	0	0	0	0
894	2	0	4	0	0	0	0	0	0	0	0	0	1	4	1	1	0	0	6	1	2	3	1	0	5	0	3	1	6	1	0	1	0	0	0	0	0	5	0	6	0	0	1	0	0	0	0	0	0
895	2	0	4	0	0	0	0	0	0	0	0	0	1	3	1	1	0	0	6	1	2	3	1	0	5	0	3	1	6	1	0	1	0	0	0	0	0	5	0	6	0	0	1	0	0	0	0	0	0
896	2	0	4	0	0	0	0	0	0	0	0	0	1	3	1	1	0	0	6	1	2	3	1	0	5	0	3	1	6	1	0	1	0	0	0	0	0	5	0	6	0	0	1	0	0	0	0	0	0
897	2	0	4	0	0	0	0	0	0	0	0	0	1	3	1	1	0	0	6	1	2	3	1	0	5	0	3	1	6	1	0	1	0	0	0	0	0	5	0	6	0	0	1	0	0	0	0	0	0
898	2	0	4	0	0	0	0	0	0	0	0	0	1	3	1	1	0	0	6	1	2	3	1	0	5	0	3	1	6	1	0	1	0	0	0	0	0	5	0	6	0	0	1	0	0	0	0	0	0
899	0	0	6	0	1	1	0	1	4	1	0	6	6	6	2	0	0	0	6	2	0	5	2	4	6	1	1	2	6	0	0	3	0	2	4	6	0	2	4	2	0	0	1	0	0	0	0	0	2
900	0	0	0	0	1	1	0	1	4	1	0	5	6	5	2	0	0	0	6	0	0	0	2	0	1	1	1	2	6	0	0	1	0	2	4	6	0	2	0	2	0	0	1	0	0	0	0	0	2
901	0	0	0	0	0	1	0	1	0	1	0	4	6	5	2	0	0	0	6	0	0	0	2	0	1	1	1	2	6	0	0	0	0	2	4	6	0	2	0	2	0	0	1	0	0	0	0	0	2
902	0	0	0	0	0	1	0	1	0	1	0	4	6	5	2	0	0	0	6	0	0	0	2	0	1	1	1	2	6	0	0	0	0	2	0	6	0	2	0	2	0	0	1	0	0	0	0	0	2
903	0	0	0	0	0	1	0	1	0	1	0	4	6	5	2	0	0	0	6	0	0	0	2	0	1	1	1	2	6	0	0	0	0	0	0	6	0	2	0	2	0	0	1	0	0	0	0	0	0
904	0	0	0	0	0	1	0	1	0	1	0	4	6	4	2	0	0	0	6	0	0	0	2	0	1	1	1	2	6	0	0	0	0	0	0	6	0	2	0	2	0	0	1	0	0	0	0	0	0
905	0	0	0	0	0	1	0	1	0	1	0	4	6	0	2	0	0	0	6	0	0	0	2	0	1	1	1	2	6	0	0	0	0	0	0	6	0	2	0	2	0	0	1	0	0	0	0	0	0
906	0	0	0	0	0	1	0	1	0	1	0	4	6	0	2	0	0	0	6	0	0	0	2	0	1	1	1	2	6	0	0	0	0	0	0	6	0	2	0	2	0	0	1	0	0	0	0	0	0
907	0	0	0	0	0	1	0	1	0	1	0	4	6	0	2	0	0	0	6	0	0	0	2	0	1	1	1	2	6	0	0	0	0	0	0	6	0	2	0	2	0	0	1	0	0	0	0	0	0
908	0	0	0	0	0	1	0	1	0	1	0	4	6	0	2	0	0	0	6	0	0	0	0	0	1	1	1	2	6	0	0	0	0	0	0	6	0	2	0	2	0	0	1	0	0	0	0	0	0
909	0	3	4	4	1	0	1	0	3	4	0	2	6	1	0	0	0	0	0	2	1	3	1	0	4	0	3	1	5	0	0	1	0	2	5	6	0	3	0	6	0	0	0	0	1	2	0	0	3
910	0	3	4	0	1	0	1	0	3	0	0	2	6	1	0	0	0	0	0	1	1	3	1	0	4	0	3	1	4	0	0	1	0	2	0	6	0	3	0	6	0	0	0	0	1	2	0	0	0
911	0	0	4	0	1	0	1	0	2	0	0	2	6	0	0	0	0	0	0	1	1	3	1	0	4	0	3	1	4	0	0	1	0	2	0	6	0	3	0	6	0	0	0	0	0	2	0	0	0
912	0	0	4	0	1	0	1	0	2	0	0	2	6	0	0	0	0	0	0	1	1	3	1	0	4	0	3	1	4	0	0	1	0	2	0	6	0	3	0	6	0	0	0	0	0	2	0	0	0
913	0	0	3	0	1	0	1	0	2	0	0	2	6	0	0	0	0	0	0	0	1	3	1	0	4	0	3	1	0	0	0	1	0	2	0	6	0	3	0	6	0	0	0	0	0	2	0	0	0
914	0	0	0	0	1	0	1	0	2	0	0	2	6	0	0	0	0	0	0	0	1	3	1	0	4	0	3	1	0	0	0	1	0	2	0	6	0	3	0	6	0	0	0	0	0	2	0	0	0
915	0	0	0	0	1	0	1	0	2	0	0	2	6	0	0	0	0	0	0	0	1	3	1	0	4	0	3	1	0	0	0	1	0	2	0	6	0	3	0	6	0	0	0	0	0	2	0	0	0
916	0	0	0	0	1	0	1	0	2	0	0	2	6	0	0	0	0	0	0	0	1	0	1	0	0	0	3	1	0	0	0	1	0	2	0	6	0	3	0	6	0	0	0	0	0	2	0	0	0
917	0	0	0	0	1	0	1	0	2	0	0	2	6	0	0	0	0	0	0	0	1	0	1	0	0	0	3	1	0	0	0	1	0	2	0	6	0	3	0	6	0	0	0	0	0	2	0	0	0
918	0	0	0	0	1	0	1	0	2	0	0	2	6	0	0	0	0	0	0	0	1	0	1	0	0	0	3	1	0	0	0	1	0	0	0	6	0	3	0	6	0	0	0	0	0	2	0	0	0
919	0	1	4	2	2	1	3	0	4	0	0	6	6	6	4	0	0	0	6	1	0	3	2	4	2	0	0	6	0	5	0	1	1	2	4	6	1	5	3	6	0	0	6	0	0	4	0	0	0
920	0	1	1	0	2	1	0	0	4	0	0	6	6	6	4	0	0	0	6	1	0	3	2	4	2	0	0	6	0	5	0	1	1	2	4	6	1	5	3	6	0	0	6	0	0	4	0	0	0
921	0	1	1	0	2	1	0	0	4	0	0	6	6	6	0	0	0	0	6	1	0	3	2	0	2	0	0	5	0	5	0	1	1	2	3	6	0	5	3	6	0	0	6	0	0	4	0	0	0
922	0	1	1	0	2	1	0	0	0	0	0	6	6	6	0	0	0	0	6	1	0	3	2	0	2	0	0	5	0	5	0	1	1	2	0	5	0	0	3	6	0	0	6	0	0	4	0	0	0
923	0	1	1	0	2	1	0	0	0	0	0	6	6	6	0	0	0	0	6	1	0	0	2	0	2	0	0	5	0	5	0	1	1	2	0	0	0	0	3	6	0	0	6	0	0	4	0	0	0
924	0	1	1	0	2	1	0	0	0	0	0	6	6	6	0	0	0	0	6	1	0	0	2	0	2	0	0	5	0	5	0	1	1	2	0	0	0	0	3	6	0	0	6	0	0	4	0	0	0
925	0	1	1	0	0	1	0	0	0	0	0	6	6	6	0	0	0	0	6	1	0	0	2	0	2	0	0	5	0	5	0	1	1	2	0	0	0	0	3	6	0	0	6	0	0	4	0	0	0
926	0	1	1	0	0	1	0	0	0	0	0	6	6	6	0	0	0	0	6	1	0	0	2	0	2	0	0	5	0	5	0	1	1	2	0	0	0	0	3	6	0	0	6	0	0	4	0	0	0
927	0	1	1	0	0	1	0	0	0	0	0	6	6	6	0	0	0	0	6	1	0	0	2	0	2	0	0	5	0	5	0	1	1	2	0	0	0	0	3	6	0	0	6	0	0	4	0	0	0
928	0	1	1	0	0	1	0	0	0	0	0	6	6	6	0	0	0	0	6	1	0	0	2	0	2	0	0	5	0	5	0	1	1	2	0	0	0	0	3	6	0	0	6	0	0	4	0	0	0
929	0	2	0	4	1	0	1	1	3	2	1	4	4	5	5	0	0	0	6	1	2	3	0	3	6	3	3	5	5	5	0	0	0	2	2	5	0	2	4	0	0	0	5	0	0	0	0	0	1
930	0	0	0	0	1	0	1	1	3	0	1	4	4	5	5	0	0	0	6	1	2	3	0	3	3	3	3	3	5	5	0	0	0	2	0	5	0	2	2	0	0	0	5	0	0	0	0	0	1
931	0	0	0	0	1	0	0	0	3	0	1	4	0	5	5	0	0	0	6	0	2	2	0	3	3	3	2	3	5	5	0	0	0	2	0	5	0	2	2	0	0	0	5	0	0	0	0	0	1
932	0	0	0	0	1	0	0	0	0	0	0	4	0	4	5	0	0	0	6	0	0	2	0	3	3	3	2	3	5	5	0	0	0	2	0	5	0	2	2	0	0	0	0	0	0	0	0	0	1
933	0	0	0	0	1	0	0	0	0	0	0	4	0	4	5	0	0	0	6	0	0	2	0	3	1	3	0	3	5	5	0	0	0	2	0	5	0	2	2	0	0	0	0	0	0	0	0	0	1
934	0	0	0	0	1	0	0	0	0	0	0	4	0	4	5	0	0	0	6	0	0	2	0	3	1	3	0	3	5	5	0	0	0	2	0	5	0	2	2	0	0	0	0	0	0	0	0	0	1
935	0	0	0	0	1	0	0	0	0	0	0	4	0	4	5	0	0	0	6	0	0	2	0	3	1	3	0	3	5	5	0	0	0	2	0	5	0	2	0	0	0	0	0	0	0	0	0	0	1
936	0	0	0	0	1	0	0	0	0	0	0	4	0	0	5	0	0	0	6	0	0	2	0	0	1	3	0	0	5	5	0	0	0	2	0	5	0	2	0	0	0	0	0	0	0	0	0	0	1
937	0	0	0	0	1	0	0	0	0	0	0	4	0	0	5	0	0	0	6	0	0	2	0	0	1	3	0	0	5	5	0	0	0	2	0	5	0	2	0	0	0	0	0	0	0	0	0	0	1
938	0	0	0	0	1	0	0	0	0	0	0	4	0	0	5	0	0	0	6	0	0	2	0	0	1	3	0	0	5	5	0	0	0	2	0	5	0	2	0	0	0	0	0	0	0	0	0	0	1
939	0	2	4	0	2	2	1	1	4	0	0	6	0	3	2	0	0	0	6	0	2	3	1	4	6	0	3	1	4	1	0	1	0	2	5	6	1	4	0	4	0	0	0	0	0	0	0	1	3
940	0	2	4	0	2	2	1	1	0	0	0	6	0	3	1	0	0	0	6	0	2	3	0	0	6	0	2	1	4	1	0	1	0	2	5	6	0	4	0	4	0	0	0	0	0	0	0	1	3
941	0	2	4	0	2	2	1	1	0	0	0	6	0	3	1	0	0	0	6	0	2	3	0	0	6	0	2	1	4	1	0	1	0	2	5	6	0	4	0	4	0	0	0	0	0	0	0	1	2
942	0	2	4	0	2	2	1	1	0	0	0	6	0	3	1	0	0	0	6	0	2	3	0	0	6	0	2	1	4	1	0	1	0	2	5	6	0	4	0	4	0	0	0	0	0	0	0	1	2
943	0	2	4	0	2	2	1	1	0	0	0	4	0	3	1	0	0	0	6	0	2	3	0	0	6	0	2	1	4	1	0	1	0	2	2	6	0	4	0	4	0	0	0	0	0	0	0	1	2
944	0	2	4	0	2	2	1	1	0	0	0	4	0	3	1	0	0	0	6	0	2	3	0	0	6	0	2	1	4	1	0	1	0	2	2	6	0	4	0	4	0	0	0	0	0	0	0	1	2
945	0	2	0	0	2	2	1	1	0	0	0	4	0	3	1	0	0	0	6	0	2	3	0	0	6	0	2	1	4	1	0	1	0	2	0	6	0	4	0	4	0	0	0	0	0	0	0	1	2
946	0	2	0	0	2	2	1	1	0	0	0	4	0	3	1	0	0	0	6	0	2	3	0	0	6	0	2	1	4	1	0	1	0	2	0	6	0	4	0	4	0	0	0	0	0	0	0	1	2
947	0	0	0	0	2	2	1	1	0	0	0	4	0	3	1	0	0	0	6	0	2	3	0	0	5	0	2	1	4	1	0	1	0	2	0	6	0	4	0	4	0	0	0	0	0	0	0	1	2
948	0	0	0	0	0	2	1	1	0	0	0	4	0	0	1	0	0	0	6	0	2	3	0	0	5	0	2	1	4	1	0	1	0	2	0	6	0	4	0	4	0	0	0	0	0	0	0	1	2
949	0	3	4	4	1	1	0	0	4	4	0	6	5	5	3	0	0	0	6	2	0	3	2	1	3	0	0	1	6	0	0	3	0	2	6	5	0	0	2	5	0	0	1	0	0	0	0	1	0
950	0	3	4	0	1	1	0	0	4	1	0	4	3	5	0	0	0	0	6	2	0	3	1	1	3	0	0	1	6	0	0	3	0	2	6	4	0	0	2	5	0	0	1	0	0	0	0	1	0
951	0	3	4	0	1	1	0	0	0	1	0	4	3	5	0	0	0	0	6	2	0	3	1	1	3	0	0	1	6	0	0	3	0	2	6	4	0	0	2	5	0	0	1	0	0	0	0	1	0
952	0	3	4	0	1	1	0	0	0	1	0	4	3	5	0	0	0	0	6	2	0	3	1	1	3	0	0	1	6	0	0	3	0	2	6	4	0	0	2	5	0	0	1	0	0	0	0	1	0
953	0	3	4	0	1	1	0	0	0	1	0	4	3	5	0	0	0	0	6	2	0	3	1	1	3	0	0	1	5	0	0	2	0	2	6	3	0	0	2	5	0	0	0	0	0	0	0	1	0
954	0	0	4	0	1	1	0	0	0	1	0	4	3	0	0	0	0	0	6	2	0	3	1	1	3	0	0	1	5	0	0	2	0	2	6	3	0	0	2	5	0	0	0	0	0	0	0	1	0
955	0	0	4	0	1	1	0	0	0	1	0	4	3	0	0	0	0	0	6	2	0	3	1	1	3	0	0	1	5	0	0	2	0	2	6	3	0	0	2	5	0	0	0	0	0	0	0	1	0
956	0	0	4	0	1	1	0	0	0	1	0	0	3	0	0	0	0	0	6	2	0	3	1	1	3	0	0	1	0	0	0	2	0	2	6	3	0	0	2	5	0	0	0	0	0	0	0	1	0
957	0	0	4	0	1	1	0	0	0	1	0	0	3	0	0	0	0	0	6	2	0	3	1	1	3	0	0	1	0	0	0	2	0	2	6	3	0	0	2	5	0	0	0	0	0	0	0	1	0
958	0	0	4	0	1	1	0	0	0	1	0	0	3	0	0	0	0	0	6	2	0	3	1	1	3	0	0	1	0	0	0	2	0	2	6	3	0	0	2	5	0	0	0	0	0	0	0	1	0
959	2	1	6	4	1	0	5	1	4	4	3	6	5	5	1	0	0	0	6	1	2	0	0	4	5	2	3	1	5	0	0	0	0	2	0	6	1	1	4	1	2	0	0	0	0	0	0	0	1
960	2	1	6	4	1	0	5	1	3	4	0	6	5	4	1	0	0	0	6	1	2	0	0	4	4	2	3	1	5	0	0	0	0	0	0	5	0	0	4	1	2	0	0	0	0	0	0	0	1
961	2	1	6	4	1	0	5	1	3	4	0	6	5	4	1	0	0	0	6	1	2	0	0	4	4	2	3	1	5	0	0	0	0	0	0	5	0	0	4	1	2	0	0	0	0	0	0	0	1
962	2	1	6	4	1	0	5	1	0	4	0	6	5	4	1	0	0	0	6	1	2	0	0	4	4	2	3	1	5	0	0	0	0	0	0	5	0	0	4	1	2	0	0	0	0	0	0	0	1
963	2	1	6	4	1	0	5	1	0	4	0	6	5	4	1	0	0	0	6	1	2	0	0	4	4	2	3	1	5	0	0	0	0	0	0	5	0	0	4	1	2	0	0	0	0	0	0	0	1
964	2	1	6	4	1	0	5	1	0	4	0	6	5	4	1	0	0	0	6	1	2	0	0	0	4	2	3	1	0	0	0	0	0	0	0	5	0	0	4	1	2	0	0	0	0	0	0	0	1
965	2	1	6	4	1	0	5	1	0	4	0	6	5	4	1	0	0	0	6	1	2	0	0	0	4	2	3	1	0	0	0	0	0	0	0	5	0	0	4	1	2	0	0	0	0	0	0	0	1
966	2	1	6	4	1	0	5	1	0	4	0	6	5	4	1	0	0	0	6	1	2	0	0	0	4	2	3	1	0	0	0	0	0	0	0	5	0	0	4	1	2	0	0	0	0	0	0	0	1
967	2	1	6	4	1	0	5	1	0	4	0	6	5	4	1	0	0	0	6	1	2	0	0	0	4	2	3	1	0	0	0	0	0	0	0	5	0	0	4	1	2	0	0	0	0	0	0	0	1
968	2	1	6	4	1	0	5	1	0	4	0	6	5	0	1	0	0	0	5	0	2	0	0	0	4	2	3	1	0	0	0	0	0	0	0	5	0	0	4	1	2	0	0	0	0	0	0	0	1
969	0	0	0	4	1	0	3	0	2	1	3	6	5	3	5	1	0	0	0	0	0	3	0	4	6	5	0	1	6	0	0	2	0	0	4	0	0	2	6	0	0	1	0	0	0	0	0	1	2
970	0	0	0	4	1	0	0	0	2	1	0	6	5	0	5	1	0	0	0	0	0	3	0	0	6	5	0	1	6	0	0	2	0	0	0	0	0	2	4	0	0	1	0	0	0	0	0	1	0
971	0	0	0	4	1	0	0	0	2	1	0	6	5	0	5	1	0	0	0	0	0	0	0	0	6	5	0	1	6	0	0	2	0	0	0	0	0	2	4	0	0	1	0	0	0	0	0	1	0
972	0	0	0	4	1	0	0	0	2	1	0	6	5	0	5	1	0	0	0	0	0	0	0	0	6	5	0	1	6	0	0	2	0	0	0	0	0	2	4	0	0	1	0	0	0	0	0	1	0
973	0	0	0	3	1	0	0	0	2	1	0	5	4	0	5	1	0	0	0	0	0	0	0	0	6	5	0	1	6	0	0	1	0	0	0	0	0	2	4	0	0	1	0	0	0	0	0	1	0
974	0	0	0	0	1	0	0	0	2	1	0	5	1	0	5	1	0	0	0	0	0	0	0	0	6	5	0	1	6	0	0	1	0	0	0	0	0	2	4	0	0	0	0	0	0	0	0	1	0
975	0	0	0	0	1	0	0	0	2	1	0	5	1	0	5	1	0	0	0	0	0	0	0	0	6	5	0	1	6	0	0	1	0	0	0	0	0	2	4	0	0	0	0	0	0	0	0	1	0
976	0	0	0	0	1	0	0	0	2	0	0	5	1	0	5	1	0	0	0	0	0	0	0	0	6	5	0	1	6	0	0	1	0	0	0	0	0	2	3	0	0	0	0	0	0	0	0	1	0
977	0	0	0	0	1	0	0	0	2	0	0	5	1	0	5	1	0	0	0	0	0	0	0	0	6	5	0	1	6	0	0	1	0	0	0	0	0	2	3	0	0	0	0	0	0	0	0	1	0
978	0	0	0	0	1	0	0	0	2	0	0	5	1	0	5	1	0	0	0	0	0	0	0	0	6	5	0	1	6	0	0	1	0	0	0	0	0	2	3	0	0	0	0	0	0	0	0	1	0
979	1	1	0	4	0	1	1	0	4	1	4	3	5	2	5	0	0	0	0	2	1	3	0	4	6	0	3	1	6	2	0	1	1	2	0	6	0	4	4	0	0	0	1	0	0	0	1	0	2
980	1	1	0	3	0	1	1	0	3	1	4	3	4	2	5	0	0	0	0	0	1	3	0	4	6	0	2	1	6	2	0	1	1	1	0	6	0	4	4	0	0	0	1	0	0	0	0	0	2
981	1	1	0	0	0	1	1	0	0	0	1	1	4	2	5	0	0	0	0	0	1	3	0	0	6	0	2	1	6	2	0	1	1	1	0	6	0	4	3	0	0	0	1	0	0	0	0	0	2
982	1	1	0	0	0	1	1	0	0	0	0	1	4	2	5	0	0	0	0	0	1	3	0	0	6	0	2	1	6	2	0	1	1	1	0	6	0	4	3	0	0	0	1	0	0	0	0	0	2
983	1	1	0	0	0	1	1	0	0	0	0	1	4	3	5	0	0	0	0	0	1	3	0	0	6	0	2	1	6	2	0	1	1	1	0	6	0	4	3	0	0	0	1	0	0	0	0	0	2
984	1	1	0	0	0	1	1	0	0	0	0	1	4	3	5	0	0	0	0	0	1	0	0	0	6	0	2	1	6	2	0	1	1	1	0	6	0	4	3	0	0	0	1	0	0	0	0	0	2
985	1	1	0	0	0	1	1	0	0	0	0	1	0	3	5	0	0	0	0	0	1	0	0	0	6	0	2	1	6	2	0	1	1	1	0	6	0	4	3	0	0	0	1	0	0	0	0	0	2
986	1	1	0	0	0	1	1	0	0	0	0	1	0	3	5	0	0	0	0	0	1	0	0	0	6	0	2	1	6	2	0	1	1	1	0	6	0	4	3	0	0	0	1	0	0	0	0	0	2
987	1	0	0	0	0	0	1	0	0	0	0	1	0	3	5	0	0	0	0	0	0	0	0	0	5	0	2	1	6	2	0	1	1	1	0	6	0	4	3	0	0	0	1	0	0	0	0	0	2
988	1	0	0	0	0	0	1	0	0	0	0	1	0	3	5	0	0	0	0	0	0	0	0	0	5	0	2	1	6	2	0	1	1	1	0	6	0	4	3	0	0	0	1	0	0	0	0	0	2
989	0	0	4	4	1	1	6	1	0	4	3	5	0	5	0	1	0	0	0	0	0	3	1	4	4	3	0	1	6	5	1	0	0	2	6	5	0	2	4	0	0	0	1	0	1	0	1	1	2
990	0	0	4	4	1	1	5	1	0	4	3	5	0	5	0	1	0	0	0	0	0	3	1	4	4	3	0	1	6	5	1	0	0	2	4	3	0	2	4	0	0	0	1	0	1	0	1	0	2
991	0	0	4	0	1	1	5	1	0	4	3	5	0	5	0	1	0	0	0	0	0	3	1	4	4	3	0	1	6	0	0	0	0	2	4	3	0	2	4	0	0	0	1	0	1	0	1	0	2
992	0	0	4	0	1	1	2	1	0	4	3	5	0	5	0	1	0	0	0	0	0	3	1	4	4	0	0	1	6	0	0	0	0	2	0	3	0	2	4	0	0	0	1	0	1	0	1	0	2
993	0	0	4	0	1	1	2	1	0	0	0	5	0	5	0	1	0	0	0	0	0	3	1	0	4	0	0	1	6	0	0	0	0	2	0	0	0	2	4	0	0	0	1	0	1	0	1	0	2
994	0	0	4	0	1	1	2	1	0	0	0	5	0	5	0	1	0	0	0	0	0	3	1	0	4	0	0	1	6	0	0	0	0	2	0	0	0	2	0	0	0	0	1	0	1	0	1	0	2
995	0	0	4	0	1	1	2	1	0	0	0	5	0	5	0	1	0	0	0	0	0	3	1	0	0	0	0	1	6	0	0	0	0	2	0	0	0	2	0	0	0	0	1	0	1	0	1	0	2
996	0	0	4	0	1	1	2	1	0	0	0	5	0	5	0	1	0	0	0	0	0	3	1	0	0	0	0	1	6	0	0	0	0	2	0	0	0	2	0	0	0	0	1	0	1	0	1	0	2
997	0	0	0	0	1	1	2	1	0	0	0	5	0	5	0	1	0	0	0	0	0	3	1	0	0	0	0	1	6	0	0	0	0	2	0	0	0	2	0	0	0	0	1	0	1	0	1	0	2
998	0	0	0	0	1	1	2	1	0	0	0	5	0	5	0	1	0	0	0	0	0	3	1	0	0	0	0	1	6	0	0	0	0	2	0	0	0	2	0	0	0	0	1	0	1	0	1	0	2
999	2	2	4	4	0	3	1	0	4	4	0	4	5	2	5	1	0	1	0	1	0	3	1	0	3	0	1	1	6	0	0	1	0	2	4	2	0	5	4	3	0	0	1	0	0	1	0	0	2
[truncated: 56 more columns]
