# Supplementary material for: Chronic cocaine-regulated epigenomic changes in mouse nucleus accumbens
Source: Genome Biol. 2014 Apr 22;15(4):R65. doi: 10.1186/gb-2014-15-4-r65 (PMC4073058; doi:10.1186/gb-2014-15-4-r65)
Supplement: Additional file 20 — Motif intermediate results. This zip file contains the textual outputs from motif analysis. The motifs found by MEME [42] were first combined using the Bayesian motif clustering [79] method and then matched with known motifs. Further explanations are provided in the enclosed README file. [file gb-2014-15-4-r65-S20.zip › motif/BMC/intragenic.dp.chain1.iters1000.clusind]

motif	0	1	2	3	4	5	6	7	8	9	10	11	12	13	14	15	16	17	18	19	20	21	22	23	24	25	26	27	28	29	30	31	32	33	34	35	36	37	38	39	40	41	42	43	44	45	46	47	48
init	0	0	0	0	0	0	0	0	0	0	0	0	0	0	0	0	0	0	0	0	0	0	0	0	0	0	0	0	0	0	0	0	0	0	0	0	0	0	0	0	0	0	0	0	0	0	0	0	0
0	1	2	3	4	5	2	6	7	8	9	1	4	4	10	11	11	12	12	11	13	14	15	16	17	7	18	19	14	20	16	12	21	11	3	22	6	8	14	17	23	15	3	21	12	12	23	23	24	22
1	20	7	11	43	16	7	18	7	8	2	43	5	4	10	24	11	12	20	11	13	14	24	44	44	7	13	19	45	46	16	20	46	11	11	45	44	46	14	45	23	24	11	17	20	20	23	23	21	45
2	23	7	0	5	5	3	3	7	8	45	23	5	2	6	21	11	20	20	12	13	33	0	12	15	7	13	19	18	46	12	18	25	12	11	45	46	46	33	26	28	0	11	26	18	18	1	28	21	17
3	28	7	12	10	14	7	6	7	14	8	10	5	46	12	21	12	18	18	2	2	20	46	12	46	7	2	19	13	15	12	18	15	12	12	13	24	15	20	24	28	46	12	24	18	18	28	28	21	24
4	0	7	21	0	5	1	1	7	28	13	0	5	4	12	21	21	18	18	8	2	13	15	8	9	7	2	13	13	15	8	18	11	8	8	25	15	27	13	25	20	27	8	25	18	20	28	28	21	25
5	19	7	14	0	15	14	14	7	28	22	22	15	15	15	21	8	18	18	4	4	5	12	23	23	7	4	9	24	26	8	18	15	8	8	22	32	26	5	24	19	12	8	32	18	18	19	26	21	24
6	24	7	21	4	0	7	6	7	28	10	11	17	0	14	21	4	18	18	16	25	5	27	16	14	7	25	30	31	26	16	31	34	16	16	24	26	26	5	35	35	36	16	35	18	31	35	26	21	37
7	1	7	2	2	26	3	3	7	24	3	6	2	26	26	21	2	31	31	2	3	3	26	0	0	7	3	30	8	9	16	31	9	2	16	8	10	9	3	10	0	26	16	10	31	31	0	5	21	8
8	5	7	1	4	13	4	4	7	24	14	1	2	13	6	21	2	31	31	2	15	17	1	2	6	7	15	30	18	9	2	31	19	2	2	8	19	9	18	8	5	1	4	8	31	31	5	9	21	8
9	18	7	2	0	9	7	10	7	28	18	14	16	9	9	21	16	31	31	16	14	18	13	2	9	7	14	30	6	9	2	31	9	2	2	6	9	9	18	6	9	1	2	16	31	31	9	15	21	6
10	15	7	4	4	0	15	24	7	8	12	4	19	22	4	21	23	31	22	23	4	16	23	13	25	7	13	13	14	32	33	22	34	33	33	32	13	35	18	36	9	16	1	32	22	22	9	37	38	38
11	3	7	5	11	19	0	39	7	37	3	8	12	32	8	38	23	22	22	23	15	38	23	24	0	7	25	26	14	32	24	22	12	24	24	31	34	31	13	31	34	25	24	32	22	22	34	37	18	35
12	34	7	39	17	12	0	19	7	20	20	3	12	32	24	18	23	22	22	23	15	8	23	21	0	7	27	20	7	32	21	22	12	23	24	32	14	28	33	14	34	32	24	32	22	22	34	37	40	32
13	14	7	9	15	10	16	43	7	37	14	14	12	3	14	23	23	22	3	23	17	32	23	0	16	7	43	14	19	20	0	3	12	25	19	27	29	27	19	28	28	32	19	20	3	3	37	37	27	33
14	11	7	11	15	12	16	9	7	10	10	13	12	20	29	18	23	3	3	23	17	18	23	29	16	7	43	29	9	20	29	3	12	23	23	10	0	21	18	0	0	18	23	20	3	3	28	37	22	3
15	0	7	0	29	2	6	5	7	14	15	10	12	20	13	16	23	3	3	23	17	13	19	27	32	7	0	33	23	20	27	3	12	23	23	36	38	16	13	21	39	13	23	40	3	39	37	20	16	39
16	1	7	1	4	12	2	38	7	37	1	38	12	20	38	23	23	39	39	8	17	10	8	23	2	7	38	11	23	20	23	39	12	23	23	37	14	37	15	14	14	18	22	20	39	39	14	20	22	3
17	14	7	14	17	20	2	4	7	9	11	16	12	20	19	21	8	39	39	8	24	21	8	23	2	7	14	11	7	20	10	39	20	23	10	27	14	14	19	15	29	29	10	20	39	39	14	18	18	18
18	6	7	13	19	22	6	19	7	22	13	22	8	20	4	6	8	39	39	8	24	4	8	2	9	7	12	4	19	20	2	39	11	8	19	14	16	23	27	14	14	27	19	28	39	39	14	30	23	28
19	1	7	1	5	20	10	15	7	30	1	13	17	20	16	6	8	39	39	17	24	18	8	16	10	7	12	9	16	21	16	39	20	17	16	25	16	30	4	10	21	21	17	21	39	39	30	30	26	21
20	30	7	17	32	3	3	29	7	5	5	32	1	13	33	17	1	39	13	15	24	15	16	18	18	7	24	29	16	9	18	13	19	22	28	5	25	9	15	28	30	25	10	9	13	13	30	37	37	38
21	0	7	15	6	0	0	42	7	3	21	23	26	9	42	27	1	13	13	1	32	36	9	42	26	7	32	35	9	29	29	13	30	15	23	0	39	29	36	29	30	25	15	9	13	13	30	30	39	7
22	42	7	15	42	30	42	6	7	30	6	3	14	16	17	26	1	13	16	1	17	6	9	18	26	7	17	18	9	29	29	16	30	1	18	39	21	29	6	22	30	21	23	24	16	16	39	30	27	28
23	29	7	11	1	15	15	21	7	30	25	15	29	3	15	1	1	16	16	13	13	7	3	34	29	7	13	36	3	37	38	16	30	1	15	15	40	38	7	40	30	6	1	37	16	16	38	30	40	7
24	3	7	40	0	2	34	4	7	8	40	9	3	37	34	13	13	16	16	10	11	12	3	34	14	7	11	36	3	37	37	16	8	10	36	8	18	37	12	19	20	18	10	37	16	20	30	22	23	24
25	37	7	34	10	34	0	34	7	2	0	0	37	37	4	10	10	20	20	9	4	9	37	22	37	7	4	11	37	14	31	20	31	10	32	34	33	22	9	0	31	12	10	37	20	20	30	22	33	7
26	1	7	33	3	1	1	19	7	31	3	30	37	2	19	6	9	20	2	9	6	13	21	14	23	7	6	19	21	11	11	2	26	23	1	1	27	11	13	33	31	27	13	11	2	2	31	11	28	7
27	11	7	31	9	31	31	15	7	26	9	27	11	3	31	9	9	2	2	9	9	7	3	14	11	7	9	19	3	17	11	2	26	9	31	31	18	11	7	31	26	20	24	11	2	2	11	26	18	30
28	4	7	18	5	26	4	5	7	26	8	8	17	10	14	9	9	2	10	12	13	15	16	21	21	7	9	3	3	19	21	10	26	12	3	8	22	17	15	8	26	22	12	19	10	10	6	23	24	7
29	19	7	6	12	0	0	22	7	26	6	29	19	19	0	12	12	10	10	12	12	7	19	29	2	7	12	4	19	13	13	10	26	12	0	0	22	13	7	6	23	15	20	19	10	10	23	23	6	27
30	9	7	30	11	14	16	17	18	16	9	21	11	24	15	14	25	10	24	25	28	31	18	32	23	7	0	22	2	4	32	24	21	25	29	9	33	4	31	2	34	33	29	4	24	24	34	23	2	9
31	2	7	33	5	7	29	23	18	8	16	19	4	20	36	8	25	24	24	25	28	7	18	32	23	7	25	33	10	20	32	24	23	25	29	9	27	4	7	27	34	30	29	4	24	24	34	23	27	27
32	27	7	17	10	0	1	1	18	25	10	28	2	20	11	17	25	24	24	25	5	6	18	32	23	7	25	10	8	20	32	24	23	25	29	8	9	20	6	12	34	9	29	9	24	24	34	23	13	14
33	16	7	32	40	7	29	41	18	42	42	42	25	20	1	25	25	24	24	25	32	7	18	32	16	7	25	9	29	20	32	24	16	25	29	2	5	10	7	42	34	9	29	10	24	24	34	16	5	5
34	3	7	12	29	12	13	13	18	18	3	14	25	20	1	15	25	24	15	25	17	21	18	32	22	7	0	23	26	20	27	15	28	25	29	26	2	20	21	3	16	27	29	20	15	15	16	22	30	31
35	22	7	36	5	36	13	9	18	11	9	13	25	20	2	25	25	15	15	25	32	7	18	32	22	7	25	2	5	20	32	15	22	25	29	9	14	20	7	14	22	20	25	20	15	15	16	22	14	13
36	14	7	0	4	7	6	6	18	18	14	8	10	11	12	24	10	15	11	10	26	27	18	32	28	7	10	24	24	5	32	11	30	10	32	30	29	5	27	31	33	34	25	5	11	11	16	28	35	37
37	28	7	27	25	0	25	25	18	1	1	2	10	5	29	10	10	11	11	10	32	4	18	32	28	7	6	13	6	5	32	11	14	10	15	6	17	5	4	1	28	15	25	5	11	11	16	28	17	1
38	17	7	17	12	7	22	22	18	10	23	12	10	5	29	2	10	11	2	10	24	7	18	32	28	7	10	29	22	5	13	2	13	14	26	27	31	5	7	31	4	4	25	5	2	2	16	28	33	18
39	31	7	31	22	1	9	9	18	15	31	31	10	5	14	15	10	2	2	10	32	11	18	32	28	7	10	20	21	5	32	2	23	10	21	9	26	5	11	31	16	21	22	5	2	2	16	28	31	27
40	17	19	24	10	17	25	29	19	30	33	33	35	36	37	15	10	36	36	24	29	24	17	18	38	24	39	38	20	40	40	36	40	23	20	38	41	40	20	42	39	43	42	35	36	41	28	39	42	20
41	39	24	3	35	40	29	4	24	5	33	3	35	40	37	23	23	36	36	23	6	8	4	6	15	8	39	16	23	17	17	36	40	23	3	18	19	17	8	22	25	8	30	35	36	36	25	39	22	24
42	7	23	23	35	12	7	13	23	39	31	14	35	40	37	26	23	36	26	23	13	27	11	21	17	23	39	11	15	40	17	26	12	15	15	31	17	40	27	12	39	8	15	19	26	26	41	39	17	19
43	39	23	1	2	40	5	10	23	39	16	16	35	40	37	14	18	26	26	20	13	27	1	24	25	29	30	30	18	40	40	26	40	18	15	33	1	40	31	30	12	29	20	18	26	12	41	34	30	23
44	34	20	20	20	2	31	34	20	34	5	20	35	2	37	30	18	26	26	18	34	31	2	34	18	20	34	9	10	40	40	26	11	18	10	9	30	40	31	13	34	10	14	16	26	13	41	17	19	16
45	7	7	8	12	15	23	24	7	28	24	24	28	40	37	21	18	26	35	5	32	31	2	33	36	7	34	38	7	40	40	35	15	5	14	24	36	40	31	15	34	33	5	18	35	35	17	34	15	7
46	34	5	37	5	1	31	3	5	4	8	8	10	40	37	18	18	35	35	18	3	12	34	16	16	5	19	19	5	40	40	35	40	23	23	19	23	40	12	19	25	25	26	18	35	35	17	27	19	5
47	27	0	6	37	40	1	6	18	10	19	37	10	40	12	7	18	35	7	18	1	12	21	6	21	18	27	3	18	40	40	7	40	18	26	8	21	40	12	9	17	3	26	13	7	7	17	27	9	13
48	27	18	12	18	0	27	18	5	10	18	18	11	40	23	9	25	7	7	25	23	1	0	23	6	29	27	30	18	40	40	7	32	25	18	33	34	40	1	32	17	29	18	25	7	7	17	27	32	5
49	27	2	4	8	14	15	16	2	27	19	19	11	40	20	38	25	7	7	25	9	15	38	22	20	6	27	30	25	40	40	7	40	25	18	16	38	40	15	24	17	29	18	28	7	7	17	27	24	28
50	5	21	5	25	5	4	26	38	2	2	9	13	4	29	14	25	14	14	38	19	32	34	15	35	2	36	32	32	4	40	14	30	37	37	5	39	40	41	4	17	42	37	40	14	39	17	36	25	7
51	36	41	0	10	12	4	3	21	23	26	5	38	4	3	9	38	14	14	38	9	20	36	43	4	21	36	18	20	4	36	14	2	38	38	13	19	4	41	31	17	36	21	36	14	14	17	32	31	31
52	7	7	28	38	7	0	19	10	32	21	9	5	0	19	22	5	14	0	5	3	36	12	43	15	16	23	23	36	4	20	0	20	5	38	7	19	4	7	16	17	36	38	2	0	0	17	20	2	2
53	20	31	19	28	20	33	34	10	20	34	33	5	4	9	5	5	0	0	5	9	23	33	43	33	34	20	23	23	4	20	0	20	5	5	20	43	4	43	33	17	33	5	4	0	0	17	20	3	0
54	1	1	1	5	6	7	11	13	20	15	26	27	7	43	28	27	0	28	27	26	33	29	16	30	10	20	31	33	4	20	28	20	27	5	32	35	4	1	7	25	29	37	38	28	28	25	20	33	38
55	7	1	14	19	20	7	35	13	20	5	6	27	7	25	27	27	28	28	27	35	0	4	16	4	13	20	0	0	11	20	28	20	27	27	15	16	11	16	22	25	4	27	11	28	28	25	7	22	22
56	3	16	16	27	1	7	3	8	20	13	13	6	7	10	9	6	28	9	6	3	33	12	14	14	18	20	18	33	11	3	9	20	6	27	1	0	11	16	0	10	33	27	15	9	9	10	7	0	0
57	7	29	24	22	20	7	31	8	20	31	34	6	7	10	6	6	9	9	6	28	3	3	29	11	31	12	12	3	11	7	9	35	6	6	12	1	11	29	36	10	3	6	11	9	9	10	7	27	33
58	0	0	0	6	0	7	2	4	0	12	8	17	7	10	21	17	9	21	17	4	14	15	22	23	8	7	24	14	11	25	21	25	17	6	26	21	11	0	7	10	24	6	30	21	21	10	7	30	30
59	7	3	19	28	29	7	34	17	2	19	32	33	7	10	33	33	21	21	33	34	4	11	34	11	33	7	27	4	8	7	21	25	9	9	2	15	8	3	22	10	11	9	8	21	21	10	7	22	22
60	0	1	0	5	7	7	13	33	10	0	13	16	7	12	18	23	21	18	23	24	1	28	12	29	33	30	30	30	8	10	18	10	23	34	20	34	2	4	29	10	28	23	2	18	18	10	10	0	0
61	10	1	41	12	7	7	12	5	9	17	9	13	7	22	22	23	18	18	23	22	21	24	26	26	5	26	22	22	7	42	18	43	23	23	22	26	42	12	26	10	42	23	42	18	18	10	10	43	26
62	3	1	3	5	7	11	23	16	10	3	16	23	11	6	13	23	18	13	23	17	1	7	6	19	16	6	24	5	7	10	13	10	23	23	22	42	11	3	3	10	7	25	7	13	13	10	10	3	3
63	3	1	2	25	11	11	8	9	29	30	31	23	11	6	6	23	13	13	23	8	17	31	18	18	9	19	19	6	11	29	13	24	23	25	6	18	22	6	18	22	31	25	11	13	13	22	11	19	18
64	22	1	28	3	11	10	36	9	29	3	12	23	10	6	15	23	13	15	23	23	1	11	36	17	9	36	36	20	11	22	15	10	23	25	6	20	21	24	26	22	11	25	11	15	15	22	10	21	21
65	0	1	1	2	4	5	6	9	10	0	2	3	5	6	7	23	15	15	3	12	13	5	2	7	9	13	5	2	5	10	15	16	23	23	17	7	10	6	17	10	5	23	5	15	15	10	10	16	3
66	3	1	18	19	5	4	24	21	27	3	0	29	4	24	0	29	15	4	29	29	1	5	24	12	21	24	30	31	32	27	4	27	29	23	2	7	33	34	3	10	17	21	33	15	4	10	10	3	35
67	10	1	1	21	10	10	8	11	13	8	14	18	10	24	4	29	4	4	18	19	20	0	22	22	11	12	8	31	10	10	4	12	29	14	20	22	10	8	22	2	2	21	2	4	4	10	10	12	18
68	3	1	3	6	17	10	24	11	17	3	25	26	10	24	27	26	4	4	26	6	1	17	7	27	11	0	17	11	17	28	4	28	26	17	24	27	14	14	3	10	17	26	14	4	4	10	10	3	30
69	10	1	5	26	8	10	13	11	15	13	27	16	10	24	18	16	4	18	16	7	6	19	20	22	11	20	23	25	25	25	18	29	16	34	35	36	25	37	20	10	25	38	25	18	18	10	10	20	20
70	0	0	0	2	10	10	26	8	10	13	2	17	10	0	27	33	18	18	33	16	11	33	4	4	8	9	30	28	17	6	18	6	7	27	0	16	16	0	20	19	30	7	10	18	18	19	10	22	23
71	10	11	36	21	25	32	26	8	39	39	2	13	32	25	41	33	18	41	33	39	42	33	5	39	8	5	4	8	17	25	41	25	33	6	27	39	10	42	32	32	0	8	20	41	41	32	10	20	20
72	3	11	11	8	3	7	5	9	3	12	9	13	7	2	14	33	41	41	33	8	11	15	5	14	9	33	2	8	15	32	41	3	33	14	11	8	10	11	16	32	3	8	3	41	41	32	10	16	16
73	7	11	1	25	7	7	26	27	28	26	12	13	7	12	12	33	41	41	33	26	29	27	5	30	9	33	2	26	9	30	41	7	33	14	15	26	7	29	12	32	5	33	7	41	41	32	7	5	5
74	4	29	4	33	1	7	8	9	4	10	16	13	7	20	16	33	41	41	33	21	29	9	17	6	9	17	35	33	2	4	41	1	33	20	4	6	7	29	2	4	35	33	22	41	41	4	7	6	22
75	7	29	30	32	7	7	24	9	34	32	36	13	7	36	16	33	41	16	9	32	37	9	24	32	9	24	38	33	9	34	16	7	33	36	1	32	7	37	32	4	7	33	7	16	16	7	2	2	2
76	3	29	3	33	5	10	11	18	34	11	19	7	10	3	20	24	16	16	9	11	3	21	22	22	18	24	3	23	25	5	16	5	33	20	23	11	1	3	25	10	26	33	7	16	16	10	1	7	7
77	10	29	15	28	31	10	24	18	10	32	20	19	34	35	20	24	16	34	10	35	29	9	24	36	18	24	37	24	18	10	34	19	24	38	39	38	10	29	36	10	38	18	10	34	34	10	10	40	34
78	0	29	15	18	0	2	30	7	13	20	14	19	2	30	22	18	34	34	16	22	23	16	30	16	7	30	13	18	27	28	34	0	18	28	13	16	31	23	27	10	16	32	31	34	34	10	2	31	33
79	2	29	23	7	2	2	4	5	8	7	22	11	2	11	9	11	34	9	2	12	29	17	11	19	5	11	24	7	5	8	9	2	11	0	26	7	2	29	7	11	27	7	2	9	9	11	2	2	2
80	1	1	39	21	25	28	15	4	21	30	30	21	28	7	22	31	9	9	31	31	1	28	12	12	4	31	22	19	32	39	9	8	31	22	25	33	34	1	35	11	28	27	32	9	9	11	34	36	37
81	19	1	27	16	21	18	33	4	15	23	29	30	18	11	44	31	9	44	45	46	1	28	11	18	4	46	47	48	32	49	44	30	31	22	48	50	48	1	48	51	28	45	32	44	44	18	51	16	4
82	3	3	3	30	3	18	50	4	19	48	8	30	32	18	19	45	44	44	45	46	3	32	36	9	4	46	50	10	12	50	44	9	45	10	13	14	48	3	1	13	32	45	12	44	44	18	13	14	17
83	14	5	14	45	6	18	7	4	11	23	11	19	18	13	8	45	44	8	15	15	26	32	20	18	4	15	10	27	13	45	8	27	45	28	29	30	29	26	28	31	32	45	13	8	8	18	13	12	4
84	27	31	2	3	27	18	30	4	27	3	30	27	18	5	6	15	8	8	7	11	6	21	34	24	4	11	17	25	7	15	8	36	15	38	5	39	36	6	25	26	39	45	7	8	8	22	7	25	40
85	25	6	25	45	0	18	1	4	2	25	3	2	18	7	13	7	8	13	14	11	6	41	41	18	4	14	39	16	7	15	13	16	14	39	16	5	16	6	17	18	41	14	20	13	13	18	7	21	4
86	16	32	32	14	16	18	5	4	16	5	0	16	18	7	1	14	13	13	2	11	1	27	23	8	4	14	9	19	7	14	13	15	14	19	28	30	33	1	33	6	6	34	2	13	13	16	7	30	4
87	30	1	30	34	1	18	12	4	30	17	4	1	18	0	19	2	13	13	2	11	19	35	35	18	4	11	19	9	7	9	13	20	9	14	0	22	22	19	14	23	35	9	24	13	13	18	22	25	4
88	18	19	3	9	22	18	9	5	18	4	10	10	1	2	10	2	13	1	12	11	17	27	2	21	5	12	28	31	4	7	1	21	12	27	7	20	32	17	31	18	27	23	20	1	1	18	22	32	4
89	18	25	18	12	10	8	11	5	14	18	15	14	8	20	1	12	1	1	12	13	25	34	14	8	5	11	31	26	5	12	1	14	12	15	26	20	26	25	17	30	34	12	35	1	1	30	26	18	5
90	2	2	4	19	14	10	21	22	23	24	4	19	27	11	21	28	1	1	28	21	2	29	32	24	22	21	33	3	27	36	1	37	28	36	15	32	38	32	15	8	29	25	39	1	1	8	8	40	41
91	15	15	28	6	27	22	9	14	39	24	4	19	27	36	9	28	1	1	28	21	9	27	32	24	14	21	30	27	2	8	1	2	28	17	23	32	2	33	23	8	27	28	39	1	1	8	8	41	25
92	39	9	7	7	6	14	10	14	12	10	23	28	6	12	10	28	1	1	28	21	9	27	32	2	14	21	12	27	2	8	1	4	28	23	13	13	2	13	15	8	27	28	16	1	1	39	8	4	13
93	13	16	28	0	6	25	30	14	8	31	33	34	6	10	30	34	1	13	34	21	30	10	34	36	14	21	35	10	2	16	13	2	34	6	23	37	2	38	23	8	10	28	16	13	13	8	8	37	37
94	23	12	34	34	0	14	15	14	17	15	32	34	2	17	15	34	13	6	34	21	30	0	1	15	14	21	17	0	2	16	6	19	34	20	23	16	2	1	23	8	0	34	16	6	6	8	8	22	6
95	3	3	4	7	2	9	11	14	8	29	23	4	2	8	11	34	6	6	4	13	3	2	7	33	15	13	17	2	35	34	6	35	34	33	36	33	35	29	36	8	2	34	2	6	6	8	8	35	35
96	36	12	18	18	19	18	20	4	21	20	22	24	19	25	26	24	6	26	24	13	25	2	18	20	20	13	25	2	35	17	26	27	24	25	30	27	35	20	30	8	2	18	31	26	26	8	8	32	37
97	30	30	24	1	19	5	10	24	8	12	30	14	19	8	10	14	26	26	14	13	10	19	13	6	16	13	20	20	35	24	26	35	14	22	30	6	35	23	30	8	19	24	19	26	26	8	8	23	23
98	3	4	7	7	1	3	5	9	11	3	17	18	1	21	5	18	26	26	18	25	4	19	13	3	3	25	21	19	35	27	26	28	18	21	30	28	35	22	30	8	19	24	35	26	26	8	32	32	32
99	5	2	18	7	20	18	5	18	23	30	29	36	1	20	5	36	26	1	36	25	5	20	5	30	30	25	20	20	35	18	1	35	36	20	13	35	35	13	22	8	20	18	35	1	1	8	8	13	13
100	9	9	2	11	10	12	14	15	10	13	22	16	12	5	14	16	1	17	16	14	15	19	21	21	5	25	23	26	12	21	1	27	2	2	28	29	12	9	31	8	15	2	27	1	1	8	32	28	17
101	26	19	18	0	19	12	14	20	32	26	24	7	12	24	14	16	17	17	16	25	20	10	11	21	11	25	11	26	12	12	17	32	16	18	18	11	12	11	7	8	20	18	32	17	17	8	32	1	9
102	7	19	18	16	0	6	7	21	32	15	23	27	6	29	21	16	17	6	30	25	29	29	21	10	33	25	29	18	12	34	6	32	16	18	35	35	12	19	36	8	29	18	37	6	6	8	32	35	34
103	19	2	18	3	2	0	25	10	4	3	9	27	0	23	10	30	6	6	30	13	10	4	16	14	19	25	4	18	12	12	6	15	16	18	17	23	12	19	9	8	4	18	15	6	6	8	32	19	6
104	5	5	18	18	9	5	22	21	32	22	3	27	12	23	14	30	6	6	0	29	31	12	30	33	19	13	3	18	34	14	6	32	0	18	9	3	34	5	17	8	12	18	9	6	6	8	32	35	34
105	10	5	18	11	10	24	11	33	32	11	21	26	28	27	33	0	6	6	0	29	33	33	0	23	5	29	19	18	31	31	6	32	0	18	19	3	31	5	26	8	33	18	32	6	34	32	9	9	34
106	1	5	18	0	2	40	40	7	10	12	40	13	31	8	14	0	6	6	26	29	15	16	17	17	20	29	24	18	31	25	6	25	0	18	40	28	31	20	30	8	17	18	25	6	6	8	25	30	31
107	8	5	18	18	28	1	2	31	31	37	4	7	10	13	26	26	6	10	26	29	5	31	13	12	38	29	37	18	14	8	10	15	18	18	16	19	14	5	7	8	31	18	16	10	10	8	14	14	21
108	17	5	30	34	17	7	34	30	17	34	23	1	4	8	28	28	10	10	28	29	5	30	26	8	5	29	17	18	6	12	10	17	28	18	17	8	12	5	15	35	30	18	17	10	10	35	12	16	6
109	35	9	28	18	9	9	36	6	35	11	36	13	6	1	4	28	10	10	28	29	5	6	4	19	21	29	4	18	24	24	10	35	28	18	36	25	24	5	13	35	6	18	35	10	10	35	12	21	17
110	0	28	3	7	15	3	9	16	24	3	11	0	20	31	22	28	10	22	28	20	31	23	26	26	16	28	4	23	24	19	22	12	30	4	32	33	24	33	19	34	23	30	28	22	22	2	12	19	19
111	19	28	13	13	24	7	37	16	24	9	11	12	0	15	28	28	22	22	28	10	15	23	12	3	17	10	18	23	24	28	22	12	28	4	17	20	24	31	19	3	23	32	28	22	22	3	12	2	33
112	12	28	21	25	26	26	37	16	24	0	30	26	11	15	27	28	22	22	28	27	29	18	24	27	16	27	34	18	24	28	22	26	35	35	36	26	24	34	26	26	18	35	28	22	22	26	24	28	2
113	3	28	21	16	1	4	34	16	24	2	0	5	1	34	28	28	22	22	28	28	4	8	11	11	16	28	12	19	14	20	22	20	28	12	20	20	14	23	11	24	14	16	25	22	22	24	24	31	25
114	20	3	20	6	14	3	7	36	24	7	3	20	14	34	0	28	22	0	1	2	7	14	24	1	3	2	28	14	24	4	0	5	28	28	8	9	24	8	3	10	14	28	4	0	0	20	24	4	4
115	4	4	11	1	24	6	9	36	16	4	23	6	24	9	25	1	0	0	22	22	6	16	27	31	36	22	27	16	24	4	0	35	22	27	23	37	24	37	4	31	16	27	4	0	0	31	24	14	38
116	12	13	12	22	11	12	15	36	24	17	15	12	11	9	22	22	0	0	19	20	12	11	24	19	36	20	9	11	24	13	0	15	22	22	15	15	24	9	21	24	11	22	13	0	0	24	24	4	21
117	19	13	2	3	5	7	8	36	10	19	14	16	5	9	19	19	0	0	18	18	27	10	31	32	33	18	31	10	34	13	0	35	18	31	37	24	34	40	32	41	10	33	13	0	0	24	24	32	41
118	15	13	15	18	34	15	18	36	2	3	7	15	34	33	18	18	0	0	5	16	3	34	34	5	36	16	31	10	20	13	0	20	18	18	20	20	21	22	5	21	34	18	13	0	0	24	21	5	13
119	5	13	5	6	11	5	12	36	20	5	5	20	11	33	2	13	0	0	13	2	5	7	20	14	27	14	14	9	10	13	0	20	14	14	28	29	10	31	5	28	29	27	13	0	0	28	10	22	24
120	20	36	8	3	13	6	29	12	15	16	17	18	15	33	15	15	0	0	11	11	27	14	29	7	12	19	21	6	18	20	0	9	23	19	7	25	7	6	17	5	25	26	18	0	0	28	9	7	12
121	1	36	44	26	12	37	23	12	15	37	1	3	8	18	10	15	0	0	16	11	10	10	11	29	12	25	42	37	18	20	0	8	16	36	7	25	33	37	3	28	5	16	18	0	0	28	8	6	37
122	28	36	25	16	9	12	2	12	3	22	9	23	24	28	2	16	0	0	27	27	2	2	27	3	12	10	2	16	23	18	0	10	27	30	10	25	28	12	31	32	32	16	23	0	0	28	28	31	12
123	25	36	4	5	12	7	8	12	3	4	9	11	36	23	13	27	0	0	15	19	20	21	27	22	12	25	24	7	23	27	0	25	27	36	25	18	6	7	6	6	18	15	23	0	0	25	25	6	7
124	11	36	16	15	5	12	40	12	3	8	5	11	9	17	17	15	0	0	13	13	36	40	13	9	12	18	40	12	23	13	0	11	13	20	21	22	22	12	22	22	24	15	12	0	0	22	22	22	12
125	22	36	16	1	12	6	13	12	22	19	3	11	11	22	13	13	0	0	10	14	25	27	13	22	12	9	31	6	9	13	0	11	10	36	6	32	33	6	34	35	32	10	37	0	0	22	33	38	12
126	8	36	36	10	5	12	32	15	11	8	5	11	3	12	8	10	0	0	10	10	17	41	32	3	15	32	32	12	9	32	0	11	10	36	3	21	8	12	5	8	6	23	21	0	0	26	3	8	12
127	1	36	2	4	15	4	16	15	13	20	22	28	11	21	29	10	0	0	30	31	36	30	10	28	15	28	16	4	15	10	0	28	9	17	13	33	30	4	30	26	30	23	21	0	0	26	28	9	15
128	28	36	36	6	1	15	30	5	13	6	1	28	28	15	30	5	0	0	5	5	8	11	5	12	1	19	30	15	16	6	0	28	5	11	36	17	20	15	22	20	30	23	16	0	0	20	20	22	15
129	3	36	9	5	10	1	24	14	3	13	18	28	21	17	24	5	0	0	25	27	29	18	31	31	14	17	32	1	25	24	0	28	24	18	11	17	31	1	25	31	18	24	25	0	0	31	31	10	14
130	31	1	1	14	28	2	7	8	14	7	9	9	8	23	12	8	0	0	8	15	7	16	19	20	8	1	20	25	21	19	0	9	19	19	12	1	12	1	11	31	16	22	14	0	0	31	26	21	10
131	21	5	17	18	5	1	28	8	8	29	21	9	30	23	30	8	0	0	8	28	7	42	19	31	7	30	23	7	34	19	0	9	19	7	29	30	29	1	31	35	34	7	8	0	0	35	35	21	29
132	21	4	17	7	9	30	10	13	8	15	10	9	13	7	16	8	0	0	8	28	18	34	39	31	13	20	22	7	24	7	0	9	7	7	16	19	31	20	1	35	34	7	8	0	1	35	24	10	10
133	10	19	10	3	4	3	14	13	8	14	15	9	17	21	3	8	0	0	8	21	14	17	3	29	13	3	29	7	22	21	0	9	7	7	24	30	40	19	22	24	17	7	8	0	0	24	1	15	35
134	9	9	9	6	9	22	11	12	8	18	9	9	12	14	22	8	0	0	8	11	23	25	21	26	12	23	14	13	27	14	0	28	8	7	28	14	28	22	31	24	27	23	8	0	31	24	28	18	18
135	18	2	10	12	6	2	16	17	19	20	30	9	33	8	33	8	0	0	8	11	16	27	33	19	17	33	27	8	21	8	0	9	8	27	7	25	12	2	21	24	27	17	26	0	0	21	21	30	26
136	9	15	10	17	9	21	22	23	23	22	30	9	23	16	21	8	0	0	8	5	29	32	8	22	23	29	36	37	38	8	0	9	8	37	37	22	37	22	7	38	38	17	23	0	7	38	12	7	22
137	22	22	22	2	3	22	4	10	14	15	15	9	18	8	18	14	0	0	14	4	23	38	19	25	10	19	38	8	26	8	0	9	27	18	22	28	28	30	28	31	38	27	14	0	0	31	31	26	7
138	26	1	11	10	9	2	4	10	16	16	4	9	10	8	4	14	0	0	15	17	15	20	10	26	10	17	21	15	24	27	0	9	14	4	16	29	35	30	36	16	24	15	14	0	0	16	37	39	16
139	9	6	6	1	11	1	2	12	12	18	25	9	10	14	8	12	0	0	12	2	28	24	20	20	10	2	24	15	21	15	0	9	12	27	8	29	8	1	21	20	24	33	12	0	0	20	21	21	34
140	20	1	29	5	24	6	29	7	13	13	4	7	17	17	18	22	0	18	25	26	30	31	32	35	1	21	16	31	22	22	18	32	36	20	13	35	22	30	2	8	31	25	41	18	18	8	42	2	7
141	8	1	15	25	42	30	5	6	19	23	21	7	42	8	4	22	18	18	0	4	30	31	22	17	1	0	43	31	22	22	18	26	29	42	29	20	22	30	2	35	31	25	35	18	18	35	40	2	7
142	0	1	30	10	22	12	29	6	35	29	4	0	22	44	40	22	18	18	5	14	30	44	40	5	1	15	15	44	22	22	18	35	16	4	16	12	22	30	16	8	44	25	17	18	18	8	19	16	6
143	5	1	7	10	9	7	23	21	33	16	34	6	9	5	37	22	18	19	21	37	30	9	40	5	1	23	2	9	22	14	19	14	15	30	15	16	22	30	38	8	9	15	14	19	19	8	19	38	6
144	6	1	25	21	10	30	12	13	12	36	36	6	10	22	37	22	19	19	13	37	18	22	21	21	18	25	18	22	2	2	19	5	15	24	26	26	22	30	26	8	22	15	27	19	19	8	2	26	6
145	8	30	0	15	2	3	3	4	2	3	25	4	2	29	7	2	19	7	4	10	30	2	29	29	30	29	11	2	12	29	7	12	15	5	3	30	2	30	26	8	2	15	12	7	7	8	20	20	4
146	1	30	30	0	6	30	0	9	12	0	1	4	6	16	17	20	7	7	19	17	30	20	0	10	21	19	21	20	22	22	7	12	24	21	24	5	22	30	19	8	20	15	25	7	7	8	26	28	4
147	19	30	23	9	22	27	24	29	31	23	17	4	22	22	26	22	7	7	29	1	30	22	26	8	30	0	6	22	10	10	7	0	24	16	32	32	10	30	19	8	22	9	0	7	7	25	33	33	4
148	8	30	30	2	11	30	14	15	14	24	5	4	11	8	33	10	7	33	17	17	30	14	26	8	30	17	6	14	10	8	33	1	24	30	24	14	10	30	8	16	14	24	16	33	33	16	18	20	4
149	4	30	9	15	18	2	12	15	13	19	17	4	18	5	11	10	33	33	7	22	23	18	11	7	23	25	25	18	10	10	33	9	24	1	6	30	10	23	19	16	18	24	9	33	33	16	8	8	4
150	10	26	24	34	35	35	25	2	34	26	26	34	12	10	12	5	33	12	5	5	13	22	1	11	2	36	13	7	37	34	12	37	38	7	38	36	39	40	10	10	18	7	37	12	12	10	39	26	40
151	36	36	7	0	25	29	3	2	34	3	36	4	14	4	16	39	12	12	14	16	25	4	36	14	2	11	25	7	0	34	12	0	11	7	3	20	39	23	0	14	18	7	4	12	12	10	20	36	0
152	14	1	5	9	13	13	5	2	15	5	19	15	22	34	24	32	12	22	32	16	25	15	21	33	2	16	35	7	34	34	22	9	21	7	10	37	32	38	33	40	32	7	15	22	22	40	40	5	0
153	37	25	7	1	28	36	3	2	34	6	2	34	8	13	13	14	22	22	14	16	25	13	12	14	2	16	25	7	34	34	22	8	9	7	9	10	14	23	36	14	32	7	34	22	22	40	14	37	2
154	10	36	4	4	36	1	19	3	34	9	5	34	6	19	4	6	22	22	6	16	9	3	5	8	3	16	5	7	34	19	22	12	18	7	21	25	6	31	23	6	32	7	34	22	22	14	6	10	2
155	37	26	7	7	15	26	1	3	34	1	17	34	20	19	25	6	22	20	6	16	26	4	19	9	3	16	26	7	34	34	20	9	26	7	26	19	6	12	1	23	23	7	34	20	20	6	6	37	3
156	37	0	5	8	0	11	8	3	34	5	27	34	13	34	19	13	20	20	13	16	26	34	14	13	3	16	15	7	17	34	20	13	8	7	9	14	13	15	17	22	23	7	34	20	20	22	13	5	3
157	28	30	7	31	37	30	11	3	34	28	33	34	35	36	36	13	20	35	13	16	30	19	14	38	3	16	30	7	36	36	35	39	30	7	30	14	13	21	28	38	39	7	34	35	35	22	23	28	3
158	14	1	2	2	1	4	22	3	36	14	40	3	6	36	10	13	35	35	6	16	30	10	11	11	3	16	15	7	36	36	35	6	30	7	17	18	6	15	14	11	18	7	36	35	35	23	6	14	3
159	36	30	7	7	0	1	7	3	36	12	8	2	6	36	36	6	35	35	6	16	30	2	20	6	3	16	30	7	4	36	35	5	20	7	1	13	6	41	4	6	18	7	2	35	35	6	19	4	3
160	35	3	11	14	25	7	0	3	29	0	14	8	12	25	31	29	12	12	32	11	31	33	25	34	3	25	34	7	32	19	0	32	11	7	4	22	32	34	1	19	33	7	8	12	0	19	6	1	32
161	0	3	7	8	9	10	15	3	32	24	27	8	32	10	30	32	12	12	32	15	26	24	15	29	3	25	24	10	32	35	0	36	7	7	0	10	32	34	36	19	24	7	8	12	0	19	37	36	11
162	40	3	4	8	35	6	9	3	32	10	9	8	13	10	10	32	12	13	32	14	18	2	15	15	3	14	18	6	32	40	8	17	20	6	40	10	32	18	36	40	21	6	8	13	8	40	32	36	22
163	29	3	6	8	27	1	16	3	32	29	9	19	26	35	27	32	13	13	32	14	12	26	16	19	3	14	28	1	32	15	8	26	6	6	29	29	32	28	1	38	26	6	10	13	8	38	32	1	3
164	4	3	1	7	7	23	25	3	30	31	25	9	32	10	4	30	8	8	30	16	22	12	27	33	3	16	12	23	32	10	8	14	10	23	4	23	30	29	15	4	12	23	9	8	8	4	32	13	28
165	0	3	23	0	35	5	6	3	32	5	7	9	32	11	35	32	8	11	32	6	35	17	6	10	3	6	16	23	32	10	11	32	10	23	5	22	32	16	24	22	22	23	9	11	11	21	32	24	3
166	29	3	1	0	2	3	13	3	18	20	13	9	32	29	7	18	11	11	18	8	27	1	25	25	3	8	1	23	32	23	11	6	23	23	29	13	32	1	6	29	1	23	9	11	11	29	16	6	3
167	25	3	23	23	25	0	2	3	32	24	13	9	5	25	24	32	11	5	32	2	24	7	12	18	3	12	8	0	32	19	5	32	19	23	9	24	32	8	0	25	18	23	9	5	5	25	32	0	20
168	9	3	14	15	16	14	26	3	29	30	26	13	32	19	19	29	5	5	29	2	11	29	12	7	3	12	12	14	32	31	5	33	31	23	34	34	35	12	35	19	29	23	13	5	5	25	32	35	3
169	32	3	1	1	36	14	6	3	32	21	10	16	32	13	21	32	5	5	32	6	2	17	36	21	3	6	34	14	32	1	5	32	1	1	21	7	32	34	35	21	34	1	16	5	5	32	32	21	3
170	22	3	1	16	23	27	14	28	29	30	22	16	16	26	10	31	5	10	31	31	3	27	2	33	28	36	6	14	37	32	10	16	38	11	39	40	37	14	22	35	41	42	16	10	10	35	29	43	44
171	32	3	43	16	3	0	4	28	29	0	4	16	16	7	7	31	10	10	5	9	15	27	7	0	28	36	4	14	37	32	10	16	31	14	14	37	37	14	16	32	27	14	5	10	10	32	37	19	5
172	32	43	2	16	8	11	36	28	11	13	17	16	16	21	23	5	10	23	5	21	43	13	9	24	28	36	36	14	37	32	23	16	9	14	25	26	37	14	29	30	13	14	5	23	23	30	37	2	19
173	12	20	12	22	20	8	27	28	31	11	12	31	22	17	11	5	23	23	5	10	43	8	36	11	28	36	27	14	37	32	23	31	5	14	21	17	37	14	12	30	8	14	5	23	23	30	37	16	32
174	5	20	9	14	0	37	14	28	3	4	6	31	0	13	13	5	23	23	5	13	20	8	19	4	28	10	28	14	37	5	23	31	15	14	15	22	37	14	32	37	8	14	5	23	23	37	37	22	24
175	11	20	11	29	11	37	36	39	11	4	13	31	11	15	0	5	23	23	5	36	20	8	36	4	39	36	3	14	37	5	23	31	6	14	10	10	19	14	11	37	19	14	5	23	23	37	37	3	5
176	5	20	3	14	31	37	15	39	37	1	15	31	31	15	31	0	23	23	0	15	20	37	15	0	39	15	15	14	37	5	23	31	0	14	0	0	37	14	5	2	37	14	5	23	2	5	4	4	7
177	5	20	3	22	37	12	24	39	25	22	1	37	37	13	0	26	23	23	26	27	20	28	29	30	39	27	22	14	32	5	23	32	26	14	31	0	32	31	33	12	28	14	5	23	23	12	12	33	33
178	6	20	6	26	32	12	6	39	9	6	6	32	32	13	26	26	23	23	39	6	20	32	6	39	39	6	6	14	1	5	23	32	26	14	14	1	1	14	6	10	32	14	5	23	23	10	12	10	10
179	5	2	20	14	8	12	14	11	12	3	9	1	8	13	1	39	23	23	39	11	2	1	11	16	17	11	17	14	19	5	23	1	14	14	21	16	19	14	17	12	1	14	5	23	23	12	12	21	21
180	19	28	29	30	25	31	32	25	33	33	24	30	31	32	3	25	3	3	8	32	9	34	22	32	25	32	22	35	36	22	3	37	35	35	31	24	19	38	40	41	34	35	1	3	38	41	41	40	36
181	31	21	21	0	4	5	6	25	36	11	43	30	14	1	15	18	3	3	14	8	6	34	42	32	25	8	22	35	18	22	3	30	35	35	31	43	32	9	5	41	34	35	18	3	3	41	41	5	25
182	31	6	6	22	25	41	0	25	30	26	10	30	20	0	11	0	3	11	5	8	6	34	42	0	25	0	13	35	0	22	11	30	35	35	31	16	26	16	17	41	34	35	0	11	11	41	41	17	23
183	41	7	9	35	12	41	14	25	21	32	43	30	33	36	37	38	11	11	37	14	32	34	19	36	25	14	3	35	0	35	11	30	8	35	31	43	26	8	37	41	34	35	38	11	11	41	41	37	25
184	2	2	2	4	4	41	5	25	41	6	7	30	43	10	5	35	11	11	18	14	2	34	4	19	25	14	16	8	26	8	11	30	8	35	10	3	20	16	20	41	34	35	26	11	11	41	41	20	21
185	28	0	1	12	25	29	13	25	31	8	7	30	29	28	9	5	11	11	29	5	6	34	5	9	25	5	31	8	26	8	11	30	8	8	31	31	28	31	20	41	34	35	25	11	11	41	41	20	25
186	29	19	19	35	0	12	13	25	15	16	7	30	17	12	14	25	11	17	21	0	19	34	0	21	25	0	14	8	6	9	17	30	8	8	9	9	12	14	20	41	34	35	23	17	17	12	41	20	24
187	12	2	4	5	25	41	13	25	41	27	15	30	16	18	1	22	17	18	22	15	2	34	15	22	25	15	0	8	24	8	18	30	8	8	6	11	21	11	21	41	34	8	24	18	18	12	41	21	24
188	27	19	27	8	5	23	8	25	26	31	7	30	23	26	10	25	18	18	23	5	19	34	5	23	25	5	10	8	31	1	18	30	8	8	1	31	26	10	21	41	34	8	31	18	18	41	41	26	25
189	0	9	9	3	3	41	14	25	14	15	7	30	16	0	2	17	18	18	23	20	9	34	3	22	25	20	14	8	17	8	18	30	8	8	14	14	0	14	16	41	34	8	17	18	18	41	41	23	21
190	5	5	10	11	12	13	27	25	31	31	15	35	12	36	27	8	18	18	13	27	25	9	37	38	25	27	2	8	17	20	18	34	39	8	40	42	20	25	40	41	9	0	42	18	18	41	41	20	25
191	41	43	43	0	41	3	4	25	5	6	4	35	41	42	4	42	18	18	7	27	10	11	13	41	25	27	2	0	20	41	18	35	0	0	12	15	41	10	15	41	19	0	42	18	18	41	41	21	22
192	8	8	8	17	32	8	4	25	35	17	3	35	32	5	4	0	18	18	41	27	17	32	26	7	25	27	15	0	30	41	18	35	2	0	8	11	41	17	12	41	32	0	11	18	18	41	41	2	25
193	41	24	24	0	41	24	0	25	1	10	27	35	41	11	11	11	18	18	3	27	25	3	24	41	25	24	4	0	41	41	18	35	0	0	1	5	41	0	5	41	3	0	11	18	18	41	41	3	8
194	7	7	7	9	12	7	16	25	35	16	10	35	12	13	41	9	18	18	41	27	22	12	9	28	25	27	24	29	30	41	18	35	9	0	29	1	41	22	31	19	12	0	1	18	18	13	19	41	22
195	19	6	6	0	2	33	29	25	3	1	27	35	2	1	7	25	18	18	33	27	25	8	15	33	25	27	24	0	30	33	18	35	0	0	1	10	33	1	1	19	10	0	14	18	18	33	19	14	1
196	12	12	12	13	10	12	21	25	19	3	22	35	10	19	13	13	18	18	10	27	2	10	13	13	25	27	10	0	30	19	18	35	13	0	12	7	30	2	12	19	10	0	7	18	18	19	19	7	25
197	19	4	5	0	19	6	0	25	9	7	9	35	19	3	7	3	18	18	19	27	25	9	3	3	25	27	7	0	11	3	18	35	3	0	14	21	30	0	21	22	22	0	10	18	18	19	31	32	33
198	21	21	21	4	22	21	5	25	35	5	4	35	22	31	2	6	18	18	22	27	17	22	4	9	25	27	22	0	30	23	18	35	24	0	21	14	30	17	26	31	22	0	14	18	18	31	31	6	25
199	31	29	14	0	31	14	14	25	11	14	12	35	31	13	13	13	18	18	31	27	25	34	2	13	25	27	11	0	30	13	18	35	13	0	14	9	30	0	14	31	9	0	16	18	18	31	31	6	20
200	7	25	19	21	22	21	23	24	7	28	28	35	12	29	32	33	18	12	33	29	36	32	27	34	24	29	36	37	38	22	12	35	33	0	37	39	40	36	41	16	42	43	38	12	38	16	40	21	25
201	45	25	3	4	6	8	45	24	7	45	45	35	9	36	9	33	12	12	33	29	36	9	15	33	25	33	17	24	18	16	12	35	33	43	45	19	9	36	45	16	24	43	33	12	22	16	16	23	26
202	16	25	36	43	35	30	30	43	16	1	3	35	4	5	6	33	12	4	33	5	36	7	30	8	25	5	6	30	33	16	4	35	10	43	16	6	14	36	8	16	34	43	15	4	4	16	14	14	15
203	0	25	21	28	29	25	31	32	37	20	20	35	1	36	1	33	4	4	33	3	36	1	12	28	38	28	38	39	40	37	4	35	33	43	38	38	1	25	40	40	32	43	40	4	4	16	35	21	20
204	1	7	16	43	7	25	0	43	37	31	9	35	10	36	11	33	4	10	13	13	36	3	11	11	7	13	15	13	33	37	10	35	17	43	18	19	1	36	23	24	22	43	33	10	10	40	1	23	43
205	25	36	36	6	12	25	6	0	37	14	13	35	9	28	9	0	10	10	28	4	36	9	28	30	36	4	9	36	33	37	10	35	43	43	13	6	9	36	14	28	0	43	14	10	10	28	35	36	18
206	9	7	11	16	35	7	6	16	35	37	1	12	17	36	9	16	10	17	21	21	36	22	23	23	7	21	4	24	25	35	17	12	16	16	24	26	27	36	25	35	1	16	26	17	17	35	27	29	26
207	6	7	36	5	13	14	18	19	28	18	38	12	39	40	39	9	17	17	10	21	40	39	6	31	7	21	39	40	23	28	17	12	9	6	18	6	31	40	24	25	6	41	23	17	17	25	12	18	23
208	39	7	43	9	12	40	43	23	12	43	16	12	3	5	8	30	17	3	11	11	5	13	10	8	7	11	14	15	30	12	3	12	30	30	43	14	8	5	43	8	14	23	20	3	3	8	21	21	22
209	24	7	5	22	1	24	22	9	18	22	24	12	16	27	16	30	3	3	17	11	27	16	22	22	7	11	16	24	28	18	3	12	22	22	24	24	16	27	24	24	22	22	28	3	3	18	12	23	29
210	4	10	7	15	10	1	19	1	20	21	25	25	26	33	36	15	3	4	22	36	19	30	37	21	10	19	19	1	23	37	4	25	11	38	39	37	11	19	21	27	40	41	11	4	4	27	15	18	1
211	17	10	19	0	2	37	5	37	2	21	6	25	5	17	7	37	4	4	5	46	19	5	3	21	10	46	13	37	5	3	4	25	5	20	26	28	5	19	21	17	5	41	5	4	4	17	28	3	37
212	28	10	12	41	10	0	15	15	28	21	15	25	6	6	6	15	4	4	5	12	19	7	29	6	10	12	15	16	22	29	4	25	5	22	28	20	5	19	6	28	7	20	5	4	4	28	23	23	15
213	43	10	43	20	3	15	0	8	9	0	11	25	13	2	2	17	4	4	17	11	10	17	2	0	10	11	12	20	17	20	4	25	17	12	16	21	17	10	0	21	17	6	17	4	4	21	21	17	15
214	21	10	0	6	25	0	1	1	25	7	18	25	33	33	13	1	4	4	33	22	26	33	1	28	10	0	0	0	33	1	4	25	33	20	0	16	28	26	7	21	33	1	33	4	4	21	30	28	30
215	2	10	5	1	6	8	11	12	17	11	16	18	23	3	3	1	4	4	13	16	10	22	24	11	10	16	16	8	24	27	4	18	24	27	20	31	24	10	11	31	24	7	24	4	4	25	20	24	12
216	31	10	25	2	18	11	15	15	31	17	26	18	32	32	32	15	4	4	32	17	1	32	22	23	10	17	17	11	32	22	4	18	32	8	11	28	23	1	33	40	32	15	32	4	40	31	33	23	11
217	0	10	0	15	2	15	7	12	13	7	12	16	2	6	6	19	4	4	19	20	28	19	6	7	10	28	28	15	19	6	4	19	19	19	7	8	19	28	7	8	19	21	19	4	4	8	7	19	15
218	8	10	7	0	18	7	5	5	8	9	9	5	18	18	2	5	4	4	18	9	10	18	13	14	10	9	9	7	18	13	4	14	18	2	16	17	14	10	20	23	18	5	18	4	23	8	29	29	20
219	12	10	1	5	0	11	19	22	19	7	25	26	0	31	31	26	4	4	19	27	24	19	31	7	10	17	17	11	19	31	4	19	19	17	24	13	19	24	7	13	19	28	19	4	4	13	13	26	22
220	13	10	8	6	19	5	9	8	12	12	6	14	10	31	0	8	4	0	8	9	15	16	18	20	10	26	21	31	11	5	0	25	18	17	26	27	12	24	27	7	30	31	11	0	0	13	7	34	34
221	34	10	2	2	11	23	9	8	3	22	6	14	28	36	28	8	0	0	8	4	24	11	4	27	10	23	24	8	15	15	0	14	4	17	18	24	18	24	2	7	9	8	11	0	0	7	13	20	2
222	25	10	12	19	12	33	25	34	7	34	29	14	7	9	24	3	0	0	3	3	6	6	3	15	10	25	24	22	15	27	0	14	3	27	22	24	22	17	17	7	18	8	15	0	0	7	7	22	22
223	5	10	5	3	5	17	25	3	5	11	27	14	5	20	5	3	0	0	3	16	2	15	19	29	10	25	19	8	32	32	0	14	33	35	22	19	29	36	37	13	15	33	18	0	0	13	18	37	29
224	25	10	20	6	12	6	25	3	17	38	11	14	10	20	18	3	0	0	3	6	24	30	32	6	10	31	31	3	34	32	0	14	3	31	34	31	34	22	25	25	24	3	35	0	0	25	14	25	25
225	25	10	1	5	1	37	8	9	2	9	16	14	11	13	11	3	0	0	3	8	13	2	13	12	10	37	13	15	15	13	0	14	17	18	20	23	25	22	26	27	27	3	27	0	0	25	28	30	33
226	19	10	36	3	14	1	8	3	19	4	26	14	10	36	19	5	0	0	5	7	11	11	5	5	10	7	2	12	5	13	0	14	5	8	19	5	12	22	19	19	11	16	27	0	0	19	19	19	19
227	6	10	9	17	28	31	8	5	1	6	26	14	4	36	40	5	0	0	5	8	41	42	43	44	10	8	43	5	7	43	0	44	5	45	7	46	7	22	46	32	43	5	44	0	0	32	44	46	7
228	24	10	36	5	14	10	27	9	24	36	26	1	6	36	24	5	0	0	5	8	27	1	36	36	10	8	11	12	12	36	0	14	13	27	15	36	12	22	24	24	1	5	14	0	0	7	24	24	12
229	2	10	26	19	26	3	20	19	26	23	25	16	26	21	26	5	0	0	5	20	6	26	5	28	10	20	8	5	12	5	0	26	5	29	25	26	30	22	25	25	26	5	26	0	0	25	2	30	31
230	25	10	13	17	37	38	39	40	41	19	23	19	16	42	3	43	0	39	43	20	42	43	44	44	10	20	15	28	28	12	39	45	46	12	29	12	28	40	47	25	48	49	5	39	39	25	25	17	47
231	43	10	48	43	11	42	1	13	41	42	18	43	11	16	42	43	39	39	43	16	0	19	12	22	10	16	20	19	11	26	39	26	19	27	31	12	26	1	28	33	20	19	26	39	39	5	5	43	17
232	43	10	0	8	5	10	14	5	23	8	14	13	5	16	14	13	39	39	13	18	21	13	43	43	21	18	34	43	5	5	39	5	13	14	14	11	5	1	8	22	0	13	5	39	39	33	24	29	29
233	13	21	20	4	26	27	30	40	23	31	32	35	26	16	36	13	39	39	13	35	21	37	35	36	21	35	18	13	30	30	39	36	13	38	41	41	30	1	8	33	41	42	36	39	39	33	43	37	13
234	2	21	18	2	2	2	4	6	24	3	32	13	2	16	2	13	39	39	13	7	21	13	13	2	21	2	12	13	13	2	39	2	15	14	3	2	13	1	15	13	18	8	2	39	39	13	2	15	17
235	13	21	26	8	29	21	34	4	24	30	10	31	32	16	33	31	39	39	31	31	21	7	35	35	21	31	34	36	13	36	39	35	36	35	14	14	37	3	13	1	1	36	35	39	39	38	38	13	13
236	31	21	20	31	20	8	31	6	37	8	20	4	20	16	4	4	39	39	4	9	10	4	31	31	21	9	20	31	4	31	39	11	31	20	12	9	14	16	20	3	10	4	3	39	39	37	3	20	4
237	4	21	7	5	13	21	12	22	37	4	6	8	13	16	17	17	39	39	8	17	21	26	17	17	21	17	27	4	28	4	39	28	8	11	29	29	29	30	32	19	30	33	28	39	39	19	23	28	4
238	14	21	30	8	14	5	20	22	22	25	3	6	14	16	6	6	39	39	6	8	13	6	8	8	21	8	20	20	6	8	39	14	8	3	5	22	22	31	5	32	13	6	22	39	39	32	22	6	6
239	6	21	13	0	1	21	11	4	23	6	10	15	17	16	24	15	39	39	15	24	21	25	24	24	21	24	11	6	6	24	39	25	15	3	10	14	26	12	6	14	5	27	28	39	39	32	14	29	6
240	9	9	27	27	32	0	1	27	23	18	1	22	32	17	38	40	39	18	40	41	40	40	42	43	21	44	45	46	47	46	18	47	48	24	17	17	47	46	10	15	10	49	22	18	18	15	15	14	28
241	22	9	49	8	47	17	0	6	52	16	1	23	47	51	52	40	18	0	40	41	25	40	40	47	25	46	52	6	21	22	0	47	40	25	17	26	21	25	21	22	52	40	23	0	0	22	21	22	22
242	22	19	2	27	21	23	4	6	8	21	4	1	21	51	9	40	0	0	40	41	6	11	27	23	6	12	13	14	15	14	0	15	40	12	23	16	15	14	18	21	18	20	11	0	0	5	24	24	1
243	32	12	32	20	15	12	22	6	32	22	8	32	15	14	15	40	0	1	40	41	9	40	40	15	9	27	13	20	34	35	1	15	40	27	9	15	34	20	22	32	34	20	40	1	1	32	34	32	16
244	10	27	17	19	34	27	11	6	24	22	9	32	34	9	34	40	1	1	40	41	0	8	25	25	9	28	11	40	34	40	1	34	40	28	29	25	34	0	0	30	31	6	8	1	29	30	33	10	33
245	32	28	32	6	4	28	5	7	32	9	12	16	4	9	4	40	1	1	40	41	6	7	40	34	19	9	20	21	34	22	1	23	40	22	19	34	34	21	21	32	23	6	7	1	1	32	32	16	10
246	16	3	0	2	34	2	26	5	11	13	14	15	34	26	34	40	1	1	40	41	17	7	18	24	17	26	18	6	9	40	1	34	40	2	17	24	9	6	20	9	18	6	25	1	1	9	9	27	9
247	15	23	14	0	9	3	10	5	9	0	11	15	9	26	9	40	1	1	40	41	5	40	41	12	5	14	13	6	9	28	1	28	32	33	3	32	34	5	11	20	34	32	40	1	1	20	20	15	27
248	4	14	8	5	9	11	8	18	19	4	0	19	9	26	21	40	1	21	40	22	23	40	24	24	5	12	13	5	25	40	21	9	40	0	11	25	25	23	29	29	25	23	40	21	21	29	19	31	21
249	19	2	3	6	25	6	6	18	7	6	4	16	25	40	25	40	21	21	40	22	18	1	40	25	17	0	13	5	26	27	21	26	40	28	17	32	26	18	27	27	34	5	1	21	21	27	19	32	28
250	26	6	5	2	20	24	29	30	2	7	7	32	2	31	26	5	33	31	5	36	37	32	40	25	32	6	40	32	38	39	31	41	5	42	26	29	38	39	43	44	45	18	38	31	44	27	41	43	24
251	38	8	9	9	38	30	29	11	12	14	7	38	9	0	15	5	31	31	5	36	16	38	0	30	38	0	40	38	20	21	31	22	5	21	21	39	20	39	20	23	38	18	38	31	31	23	20	20	30
252	20	39	5	3	8	13	13	17	24	30	11	20	5	0	5	5	31	31	5	36	39	34	7	12	34	7	34	34	20	5	31	7	5	14	39	15	20	16	22	15	34	17	20	31	22	15	25	26	30
253	6	6	5	17	20	16	16	3	6	8	9	10	5	0	13	5	31	13	5	9	6	10	18	8	10	6	23	10	20	24	13	32	5	24	14	24	20	16	33	15	10	17	20	13	13	15	20	33	3
254	20	2	5	4	12	19	19	3	21	8	26	12	5	0	33	5	13	13	5	4	9	12	4	17	12	4	16	12	20	5	13	20	5	25	19	16	20	14	33	14	12	17	27	13	13	14	20	33	3
255	11	11	5	5	2	3	11	18	20	17	8	21	30	0	30	5	13	13	31	31	11	30	31	9	30	31	32	30	34	35	13	36	5	35	14	35	34	19	9	14	30	25	34	13	13	14	20	9	3
256	34	1	25	25	34	2	2	3	4	2	19	25	25	0	8	25	13	13	25	10	15	34	31	2	16	10	19	34	34	25	13	21	25	22	2	19	23	19	23	23	34	24	34	13	13	23	23	23	3
257	11	11	1	12	20	3	29	3	20	4	32	25	1	0	25	25	13	13	25	32	11	34	32	24	3	32	15	30	33	35	13	20	25	15	35	19	33	21	21	22	34	37	33	13	13	22	20	21	38
258	33	35	39	37	5	6	6	3	7	6	4	25	5	39	1	25	13	1	25	35	9	33	35	6	3	35	21	21	33	39	1	10	25	21	14	39	33	16	17	14	33	16	33	1	1	14	14	17	6
259	0	0	8	16	33	3	11	19	0	7	19	25	8	39	25	25	1	1	25	4	0	5	9	3	13	4	0	5	33	16	1	0	25	13	0	13	10	13	10	10	5	16	33	1	1	10	10	10	3
260	6	12	0	14	15	22	13	12	11	11	6	14	0	22	8	25	1	8	25	25	26	28	16	29	12	25	4	26	19	30	8	31	25	16	32	34	32	16	6	34	28	35	31	8	8	34	32	6	36
261	34	12	17	9	14	38	16	12	11	10	6	13	31	17	0	25	8	8	3	1	26	21	30	7	12	25	25	26	3	30	8	17	25	35	15	22	11	35	6	38	26	35	22	8	8	38	32	6	12
262	2	12	23	35	13	4	4	12	11	2	6	13	22	4	22	3	8	8	0	1	22	22	0	3	12	1	0	22	3	27	8	22	0	35	4	9	10	14	14	9	22	35	15	8	8	9	9	14	21
263	34	12	31	17	15	17	7	12	15	7	31	2	15	31	15	0	8	8	6	1	0	15	32	6	12	1	0	0	21	32	8	15	6	35	31	4	15	7	10	9	15	35	15	8	8	9	9	10	21
264	11	12	3	35	3	31	31	12	5	25	17	6	3	31	3	6	8	8	6	1	25	3	17	2	12	1	37	25	2	17	8	3	6	35	19	20	11	35	10	19	3	35	3	8	8	19	19	25	12
265	9	12	13	14	15	14	14	12	28	5	13	6	2	13	9	6	8	8	6	1	2	2	14	16	12	1	16	2	18	16	8	2	6	35	18	20	2	35	18	20	2	35	2	8	8	20	20	2	10
266	20	12	0	35	0	15	17	12	20	13	5	6	0	23	0	6	8	8	6	1	23	23	14	24	12	1	23	23	5	23	8	0	6	35	20	9	24	35	5	20	23	35	23	8	8	20	26	9	12
267	3	12	28	7	10	7	7	12	15	21	1	6	10	17	3	6	8	8	6	1	28	28	7	9	12	1	28	28	12	9	8	28	6	35	14	19	19	35	19	19	28	35	19	8	8	19	14	5	25
268	19	12	31	35	30	0	2	12	19	11	15	6	30	19	30	6	8	8	6	1	3	30	7	30	12	1	6	30	10	30	8	30	6	35	10	17	18	35	20	19	30	35	18	8	8	19	10	18	12
269	9	12	26	16	22	16	16	12	0	16	26	6	22	2	11	6	8	8	6	1	17	3	17	23	12	1	7	17	26	17	8	7	6	35	16	15	23	35	15	19	7	35	7	8	8	19	15	23	24
270	7	12	25	31	12	5	9	12	31	0	0	10	7	7	6	6	2	9	6	28	11	10	3	28	12	6	14	35	25	32	9	31	6	35	14	3	18	11	20	15	22	26	31	9	14	15	14	8	12
271	10	12	4	13	24	24	5	12	31	5	5	0	1	0	29	6	9	9	6	29	12	10	6	29	12	6	2	12	24	3	9	31	6	26	35	3	1	12	0	24	1	26	31	9	0	37	0	35	8
272	0	12	0	31	4	16	17	4	18	5	5	19	16	20	6	6	9	20	21	26	23	21	6	26	4	25	22	12	27	3	20	18	25	26	22	8	22	23	0	28	22	26	18	20	30	28	32	22	12
273	21	12	1	18	2	2	2	4	7	7	8	19	7	5	21	21	30	30	21	9	12	21	3	13	4	21	15	12	2	3	30	18	21	26	17	25	13	12	25	28	23	4	18	30	30	28	18	20	12
274	10	12	10	1	14	16	2	24	18	10	29	19	33	21	34	21	30	34	21	14	9	35	21	9	24	36	36	12	15	3	34	37	38	29	15	36	37	12	10	17	36	4	37	34	34	28	37	38	12
275	21	12	0	37	24	29	29	24	37	29	2	19	29	21	21	21	34	34	5	2	5	5	6	5	24	6	7	12	29	6	34	37	6	25	29	7	26	12	29	26	25	12	37	34	34	21	26	26	17
276	5	12	20	0	1	1	8	24	14	14	14	19	15	37	6	5	34	0	5	1	2	5	6	16	24	5	18	17	14	6	0	22	5	14	14	7	16	2	14	16	16	23	22	0	0	37	22	16	27
277	4	12	4	22	24	4	30	24	22	4	8	19	4	5	9	5	0	9	5	8	24	10	6	11	24	5	32	5	4	6	9	22	5	32	4	23	7	5	4	4	32	5	22	9	9	22	22	2	10
278	22	12	3	14	20	20	25	26	27	15	15	19	28	29	29	5	9	29	5	20	0	26	6	0	26	5	27	5	25	6	29	8	5	31	27	0	8	0	14	22	7	33	34	29	29	22	8	34	26
279	5	12	15	1	26	12	5	26	3	15	10	19	34	5	16	5	29	29	26	10	26	9	5	34	26	5	17	5	15	5	29	18	5	15	15	34	34	5	15	5	34	33	7	29	29	22	7	21	25
280	8	7	23	23	1	24	27	32	7	3	3	27	7	35	6	32	29	29	32	16	36	36	6	3	32	16	34	23	17	15	29	17	6	18	26	37	26	18	3	15	37	23	33	29	29	15	22	3	33
281	15	2	32	4	8	26	11	32	13	3	3	2	14	37	6	32	29	29	32	4	20	21	6	27	32	4	2	32	17	21	29	28	32	20	26	31	31	20	28	30	39	32	31	29	29	30	31	28	32
282	31	1	5	5	36	36	5	8	31	3	5	1	17	37	23	9	29	29	9	9	20	11	23	23	8	9	4	32	17	36	29	17	9	21	36	12	31	21	28	31	12	13	14	29	29	10	18	18	19
283	0	26	6	30	38	36	40	8	41	5	5	26	17	37	9	9	29	29	1	3	15	26	9	1	8	3	26	9	4	20	29	23	9	42	15	43	43	26	43	17	28	8	1	29	29	22	43	4	8
284	43	0	22	1	6	15	12	11	43	43	8	14	5	15	14	1	29	29	1	3	15	14	1	16	11	1	12	8	4	4	29	16	1	14	19	24	25	24	27	17	24	8	30	29	29	17	25	32	33
285	4	0	15	9	9	6	13	11	9	6	18	26	4	5	10	1	29	5	28	1	15	26	3	10	11	1	31	34	4	35	5	3	28	35	35	36	9	36	6	17	24	28	36	5	5	17	36	3	11
286	2	15	15	28	2	2	13	11	2	36	36	22	0	15	36	28	5	0	28	28	15	22	28	4	11	28	22	36	4	4	0	16	28	22	15	18	18	19	19	17	19	20	21	0	0	17	18	21	11
287	3	7	8	9	7	15	9	11	12	8	8	4	4	13	28	28	0	13	5	31	15	4	25	32	11	31	33	9	34	35	13	34	28	35	16	35	34	37	38	17	39	5	38	13	13	17	34	37	18
288	35	15	15	1	10	14	20	11	14	12	5	32	32	14	32	5	13	13	5	1	15	32	32	0	11	0	35	11	34	22	13	23	5	26	22	22	34	35	26	17	26	5	11	13	13	17	34	23	11
289	2	4	7	5	4	7	22	11	9	7	10	37	12	22	0	5	13	13	18	18	15	37	0	1	11	18	20	5	34	21	13	1	5	21	24	21	34	20	7	0	24	5	25	13	13	0	34	1	11
290	34	15	30	25	31	32	33	28	34	9	9	10	0	24	12	10	12	12	35	27	15	36	21	38	28	30	24	36	18	21	12	34	21	21	39	40	41	40	20	34	36	21	11	12	41	34	34	39	41
291	4	15	4	10	4	4	40	28	34	17	17	10	5	22	6	21	12	12	18	27	7	18	8	8	28	40	9	9	14	16	12	34	21	21	14	40	18	9	17	34	18	21	11	12	12	19	34	20	41
292	14	2	40	10	14	2	15	28	34	16	16	10	34	22	8	10	12	12	14	27	22	14	8	5	28	40	15	14	7	31	12	34	31	31	32	33	7	33	32	34	14	31	10	12	12	34	7	32	7
293	7	22	11	10	13	17	33	28	34	21	16	10	24	22	23	25	12	12	7	25	22	24	23	23	28	33	33	24	7	23	12	34	23	31	5	8	7	33	21	34	24	28	10	12	12	19	26	29	30
294	9	14	14	11	9	14	2	28	34	11	11	10	34	22	13	13	12	12	7	25	22	9	23	17	28	8	6	6	7	23	12	34	13	17	34	5	7	5	11	34	9	21	10	12	12	34	7	5	7
295	7	0	1	10	3	4	1	28	34	16	18	10	19	20	20	10	12	12	7	25	22	19	24	20	28	23	5	19	7	24	12	34	24	20	26	30	7	5	26	34	19	24	10	12	12	15	32	33	35
296	11	22	22	10	11	11	30	28	34	38	38	10	11	22	3	4	12	12	7	4	22	7	4	16	28	17	17	7	18	31	12	34	4	20	30	43	18	17	43	34	7	24	10	12	12	18	34	43	18
297	18	5	6	10	18	5	6	28	8	6	37	10	8	22	25	10	12	12	18	25	11	8	31	31	28	23	11	8	18	31	12	13	31	11	6	14	18	14	15	34	8	24	10	12	12	34	13	43	16
298	0	0	21	2	17	0	14	28	26	2	37	27	0	22	29	27	12	12	18	25	30	17	14	32	28	33	35	17	18	14	12	33	31	36	35	14	18	35	2	34	17	24	27	12	12	34	18	33	18
299	18	11	11	27	6	11	7	28	34	7	8	27	8	11	31	9	12	12	18	9	11	14	15	15	28	23	14	14	18	16	12	34	16	8	7	20	18	20	27	34	14	16	21	12	12	34	18	22	26
300	3	28	10	10	37	6	11	28	13	3	17	6	30	32	14	31	12	12	31	9	33	35	11	32	28	11	36	14	38	39	12	40	31	36	32	41	38	33	38	39	27	42	27	12	12	18	38	3	3
301	4	28	31	31	38	28	5	28	38	10	8	28	38	45	31	31	12	12	13	9	4	46	36	9	28	36	15	46	16	31	12	17	31	15	19	13	16	4	21	21	46	13	16	12	12	18	23	21	3
302	23	28	13	13	16	0	0	28	23	0	0	2	16	24	13	2	12	12	2	5	26	16	8	9	28	45	14	16	27	13	12	23	2	15	0	0	27	26	27	27	16	13	16	12	12	23	17	2	28
303	6	28	7	11	18	28	45	20	23	6	21	2	18	24	10	2	12	12	2	10	6	27	10	10	20	45	45	27	8	10	12	23	14	8	23	6	25	6	29	34	27	14	25	12	12	33	23	13	28
304	34	28	5	2	8	0	0	20	23	7	0	11	8	24	2	2	12	12	2	16	5	8	5	17	28	5	18	8	19	21	12	23	2	22	26	26	19	5	19	30	8	2	8	12	12	34	23	11	11
305	23	28	1	3	4	9	9	3	13	45	7	2	4	2	14	2	12	14	2	2	28	13	10	19	28	45	13	13	19	2	14	15	2	7	15	45	19	28	17	30	13	18	19	14	14	30	23	17	17
306	8	28	8	11	19	2	2	2	20	22	45	25	19	4	2	2	14	4	2	12	8	19	26	27	28	29	29	13	31	32	4	33	32	29	34	22	31	8	25	23	19	32	31	4	4	23	30	25	25
307	9	28	6	2	9	10	10	11	9	10	17	11	9	23	2	2	4	4	2	2	8	0	31	31	28	10	0	0	31	13	4	9	2	17	10	10	31	8	11	14	0	2	18	4	4	23	9	11	11
308	3	28	3	5	15	5	5	5	9	3	16	5	15	19	24	2	4	24	5	25	22	15	27	29	28	27	30	15	32	2	24	9	2	29	19	3	32	22	32	23	15	33	15	24	24	23	9	29	5
309	9	28	1	7	11	14	14	17	18	14	27	5	11	18	7	7	24	24	7	7	28	8	4	32	28	16	8	8	32	7	24	20	7	16	18	14	32	28	21	23	8	17	32	24	24	23	26	21	5
310	26	14	14	1	12	13	15	3	34	22	10	7	7	14	11	27	24	11	3	31	15	37	45	31	8	27	38	8	1	26	11	34	39	39	14	18	27	13	21	18	40	17	7	11	11	9	16	8	37
311	18	15	18	0	25	15	4	37	5	6	42	7	3	18	8	27	11	11	3	31	10	37	12	19	24	3	39	24	3	19	11	26	3	39	18	28	27	10	28	18	24	39	7	11	11	18	27	17	21
312	1	1	9	3	40	1	0	37	7	31	28	40	5	6	8	34	11	11	5	31	1	37	16	31	40	3	8	40	20	5	11	6	3	39	25	26	34	1	35	26	40	3	7	11	11	22	6	5	37
313	26	2	26	21	23	24	45	37	7	0	27	7	5	29	5	13	11	11	32	31	0	32	5	33	5	38	8	5	41	42	11	42	38	3	26	25	13	0	25	43	43	33	7	11	11	22	42	44	46
314	25	25	25	37	7	25	2	4	9	31	25	14	14	2	15	13	11	11	9	31	17	14	18	31	19	37	25	19	4	31	11	20	37	37	2	21	13	17	23	22	21	37	24	11	11	22	13	26	4
315	35	6	27	10	19	10	45	12	16	32	33	21	34	4	21	1	11	11	32	31	32	21	35	15	21	36	36	21	38	39	11	39	20	37	32	40	1	32	38	39	21	12	40	11	11	22	39	15	4
316	14	14	14	12	35	10	6	18	6	31	38	16	35	40	19	1	11	11	6	31	14	23	24	31	25	12	45	26	18	31	11	6	12	12	6	20	1	14	20	22	26	12	40	11	11	22	1	28	18
317	20	10	10	3	15	8	9	18	13	34	8	16	15	20	20	33	11	11	34	31	10	23	20	31	18	19	25	20	35	36	11	36	19	12	34	37	33	10	14	22	37	12	35	11	11	22	36	14	28
318	36	2	5	3	37	17	45	18	37	31	9	18	37	13	15	33	11	11	36	16	17	37	45	31	21	18	37	37	21	31	11	23	18	16	21	19	33	17	21	19	37	16	18	11	11	19	33	19	21
319	19	29	29	16	2	29	3	24	5	6	12	24	2	19	19	33	11	11	19	13	29	15	20	13	24	24	25	37	24	19	11	36	16	16	23	27	1	29	27	28	28	16	27	11	11	19	19	30	24
320	9	24	8	10	9	19	45	17	9	19	4	10	28	24	2	13	11	2	17	5	45	17	6	12	17	13	12	45	15	21	2	9	21	21	19	22	15	45	19	23	25	21	15	2	2	23	26	31	33
321	30	24	8	7	24	30	27	29	23	34	4	24	30	10	28	17	2	2	17	10	11	17	27	31	29	6	6	11	15	6	2	23	13	13	23	30	15	11	6	9	9	29	15	2	2	23	23	31	29
322	30	24	45	29	0	7	7	16	18	12	16	4	21	10	21	17	2	2	17	22	11	17	20	26	16	28	32	11	15	14	2	18	29	29	26	33	15	11	34	21	33	29	15	2	2	20	26	31	23
323	36	24	1	5	24	16	37	0	9	16	13	24	15	10	15	17	2	2	17	8	11	17	3	31	0	15	37	11	15	33	2	13	17	17	4	18	22	11	13	36	21	0	15	2	2	36	4	31	16
324	25	24	11	0	5	0	20	26	5	9	27	28	29	10	29	17	2	2	17	8	32	26	20	34	26	35	35	32	15	17	2	28	17	0	34	34	15	32	29	25	35	38	15	2	2	25	25	31	0
325	12	24	4	17	27	17	17	26	27	32	3	24	15	10	5	17	2	2	26	8	6	26	12	31	9	15	14	6	15	18	2	27	18	18	27	27	15	6	3	13	9	18	15	2	2	25	19	31	9
326	15	24	0	36	37	9	11	38	39	6	32	40	41	10	15	26	2	41	26	8	5	26	11	42	38	43	43	44	45	9	41	40	26	9	44	42	45	5	46	45	13	9	45	41	41	25	42	31	19
327	45	24	5	38	24	38	38	0	25	38	0	24	45	10	45	26	41	41	26	8	1	26	10	31	0	45	31	1	45	2	41	4	6	6	2	7	45	1	38	12	12	6	45	41	41	45	14	31	0
328	3	9	3	10	15	0	0	19	15	3	21	25	27	10	27	26	41	41	26	8	9	28	29	22	19	30	30	9	45	30	41	15	26	30	25	24	45	9	3	25	21	19	45	41	41	25	26	22	0
329	45	24	9	6	7	19	19	11	13	6	14	24	45	10	45	26	41	41	16	8	17	16	10	18	11	20	18	17	45	23	41	31	26	19	18	18	45	17	23	45	32	33	45	41	41	45	34	22	11
330	1	1	35	45	34	1	35	2	45	11	4	1	5	10	6	7	41	41	6	12	7	1	26	13	2	7	35	26	5	35	41	34	14	14	11	15	19	7	34	17	6	14	20	41	41	34	23	13	25
331	23	8	16	24	36	36	37	2	38	39	3	36	34	10	4	29	41	41	36	3	2	8	29	39	2	29	29	7	36	29	41	34	29	14	5	15	5	2	11	11	11	2	20	41	41	23	23	13	2
332	9	9	9	2	34	9	37	16	23	39	14	9	21	40	29	2	41	41	21	16	3	9	29	3	16	2	29	2	9	29	41	34	2	21	40	4	34	3	3	25	21	2	3	41	41	25	23	40	5
333	23	13	11	20	23	20	20	24	26	20	16	26	23	27	2	2	41	27	26	28	24	28	2	20	24	30	30	2	28	30	27	23	2	29	40	20	23	20	16	25	7	31	2	27	27	23	32	33	24
334	32	32	32	31	0	32	1	5	6	8	9	32	10	12	4	31	27	27	6	13	14	32	4	14	5	4	4	24	32	4	27	24	31	12	14	14	24	14	24	32	15	31	5	27	27	32	17	17	18
335	17	7	16	19	17	19	20	0	6	14	5	25	17	19	31	31	27	27	6	5	0	1	31	8	0	31	31	31	20	31	27	17	31	17	17	9	17	31	5	25	11	10	13	27	27	25	25	15	13
336	30	30	30	10	2	30	12	7	6	0	5	30	2	30	12	10	27	27	6	7	18	30	12	12	7	12	12	10	30	12	27	1	10	8	21	0	9	18	7	25	24	10	18	27	27	30	30	21	18
337	3	4	36	11	3	11	11	13	6	11	7	5	3	11	10	10	27	27	6	2	13	23	10	28	13	10	10	10	11	10	27	7	10	7	1	11	7	13	29	29	16	24	29	27	27	29	7	7	13
338	8	11	26	4	8	12	15	17	6	18	19	12	8	11	10	17	27	27	6	15	3	12	8	8	17	31	24	13	5	24	27	8	17	20	5	1	8	3	8	8	1	17	3	27	27	8	8	13	21
339	23	7	7	17	23	4	11	16	6	16	20	19	23	25	35	17	27	27	6	20	16	7	17	17	16	17	17	17	12	17	27	23	17	10	6	16	23	16	16	35	23	1	16	27	27	14	0	23	16
340	2	28	14	2	9	1	3	11	23	13	23	1	19	19	1	11	27	19	2	13	28	11	31	32	11	1	33	23	23	3	19	12	1	31	9	6	34	23	36	29	37	38	9	19	19	29	34	39	40
341	8	16	16	17	16	3	3	11	20	21	22	11	26	41	41	11	19	19	26	43	28	2	44	41	11	41	3	3	44	3	19	27	2	42	16	1	26	3	26	26	44	11	16	19	19	26	26	8	26
342	26	28	1	11	5	14	14	13	26	25	43	15	17	14	15	15	19	17	18	20	28	13	18	18	13	15	21	14	14	22	17	12	15	23	26	24	26	14	27	30	14	11	30	17	17	26	26	27	8
343	24	4	4	6	4	5	31	13	30	6	32	6	7	31	31	6	17	17	7	20	28	10	31	31	13	6	19	31	7	22	17	9	6	12	4	15	7	31	7	29	31	11	4	17	17	29	7	7	13
344	7	28	15	11	3	31	5	13	7	1	14	5	18	31	5	5	17	18	21	20	28	13	27	30	13	5	31	31	19	22	18	27	5	23	7	6	7	31	9	30	31	11	27	18	18	7	12	33	34
345	30	25	25	15	25	22	22	13	3	15	35	13	14	30	22	13	18	18	14	20	28	17	30	21	13	22	22	22	14	22	18	26	17	23	25	21	14	22	14	5	5	13	25	18	18	14	14	14	13
346	4	28	4	13	4	9	6	10	4	9	20	3	11	6	15	3	18	11	16	20	28	10	30	16	13	3	19	6	24	6	11	4	3	23	4	16	14	6	26	14	24	13	4	11	11	14	27	29	31
347	30	0	0	5	7	5	5	12	25	9	35	30	40	30	5	10	11	11	40	20	28	10	18	18	12	30	5	5	40	5	11	19	10	23	0	18	40	5	40	18	5	13	0	11	11	18	33	40	12
348	2	28	2	8	2	5	5	12	40	8	20	7	9	3	15	7	11	9	16	17	28	15	30	30	12	7	21	5	22	24	9	40	7	23	24	30	10	5	19	22	3	13	2	9	9	40	10	25	12
349	6	14	14	13	18	33	38	12	39	6	29	26	20	26	26	26	9	9	20	17	28	12	26	26	12	26	28	38	20	13	9	11	26	20	14	26	14	38	14	14	20	13	14	9	9	14	14	14	7
350	1	3	5	10	1	3	8	18	40	6	19	10	19	21	22	22	9	9	22	21	8	25	27	30	18	17	8	3	27	14	9	30	5	26	11	31	32	8	30	14	25	13	33	9	9	14	32	34	12
351	14	18	12	12	38	12	0	18	33	37	37	33	38	1	33	12	9	9	2	4	1	6	7	10	18	31	0	12	3	17	9	17	7	19	37	20	17	20	17	14	17	12	33	9	9	14	14	17	21
352	13	18	16	23	13	18	20	18	24	16	5	33	13	1	33	25	9	9	13	23	2	13	7	13	18	15	2	18	18	13	9	13	18	20	18	0	13	3	25	14	13	12	33	9	9	14	4	4	18
353	14	18	21	12	29	37	1	38	39	16	5	33	29	1	40	37	9	9	40	27	1	33	40	40	38	14	1	37	2	2	9	2	7	5	15	15	2	15	15	14	33	7	23	9	9	14	14	15	37
354	6	18	4	38	22	18	10	38	10	6	5	33	22	15	10	37	9	9	15	11	12	33	19	15	38	11	13	18	38	15	9	16	17	13	21	15	15	24	26	14	24	21	38	9	9	8	26	23	18
355	8	18	8	0	37	7	0	20	37	7	29	37	37	0	37	5	9	9	37	5	0	37	38	6	20	5	0	7	10	15	9	10	38	11	7	12	37	12	10	37	37	21	16	9	9	26	37	10	18
356	13	18	19	21	2	18	3	20	8	3	14	17	2	0	23	24	9	9	27	28	30	17	38	23	18	28	6	18	20	21	9	15	21	6	3	11	31	12	32	33	34	21	20	9	9	33	31	32	26
357	1	18	37	16	25	19	29	18	25	19	14	25	25	0	1	2	9	9	25	14	37	25	21	25	18	14	37	19	19	8	9	25	8	14	19	21	2	19	32	33	25	18	19	9	9	33	13	32	19
358	3	18	5	18	32	18	11	18	4	7	23	32	32	0	32	2	9	9	32	23	20	32	32	32	18	23	22	18	18	18	9	32	18	22	18	32	32	11	14	3	32	26	18	9	9	13	3	14	18
359	13	8	13	5	10	8	8	12	1	5	15	4	10	0	7	7	9	9	16	15	37	4	17	19	12	5	37	8	23	24	9	23	24	15	22	5	23	22	22	23	24	18	11	9	9	23	23	22	25
360	22	12	6	6	12	13	20	12	8	1	20	8	8	20	8	24	9	9	8	7	13	8	24	8	12	28	20	13	10	16	9	17	19	20	15	22	26	13	15	22	29	19	26	9	16	23	26	15	16
361	15	12	33	0	3	12	6	11	14	15	1	8	18	20	25	11	9	1	10	3	12	7	3	31	11	3	28	12	10	1	1	42	31	33	43	44	43	12	15	6	28	11	6	1	1	31	6	15	1
362	5	11	22	22	22	11	0	23	10	14	0	8	10	20	31	18	1	5	9	18	11	9	18	24	23	18	0	11	25	25	5	10	27	33	6	44	6	11	15	29	27	30	32	5	5	10	6	15	25
363	10	23	3	4	19	23	26	23	28	28	14	24	8	20	24	26	5	8	25	44	23	25	44	1	23	0	34	23	25	35	8	36	26	34	28	35	28	23	15	10	14	11	26	8	8	10	37	35	38
364	9	23	9	26	25	3	4	12	16	9	4	25	25	10	1	26	8	8	5	34	17	18	34	19	12	34	20	3	5	21	8	24	26	20	9	34	9	3	9	10	17	26	15	8	8	10	15	27	5
365	2	33	33	6	5	12	22	12	5	16	32	19	5	22	19	22	8	8	35	36	12	35	34	37	12	36	33	12	38	38	8	5	22	21	24	38	37	12	37	13	32	39	22	8	8	13	37	38	38
366	19	33	0	12	3	6	7	11	14	7	15	19	3	22	16	22	8	16	38	27	6	19	27	19	11	27	17	6	18	25	16	25	26	17	25	24	25	6	7	13	26	12	22	16	16	13	22	29	30
367	7	33	0	1	18	11	4	11	18	14	7	9	18	4	2	4	16	16	18	4	11	9	4	2	11	4	14	11	3	3	16	8	2	3	15	3	7	11	6	13	6	5	11	16	16	13	7	3	3
368	21	33	21	27	3	1	22	24	26	22	34	3	3	35	23	36	16	35	3	37	1	3	4	36	24	37	38	1	39	4	35	39	36	2	22	8	22	1	8	13	2	24	11	35	35	13	22	5	15
369	22	33	22	24	0	24	6	7	39	12	12	0	0	22	6	6	35	35	0	12	24	0	4	0	7	12	12	24	14	14	35	16	6	14	17	14	18	24	22	13	17	24	6	35	35	13	18	14	14
370	3	7	5	9	3	10	11	15	3	23	25	25	30	7	31	32	34	31	36	37	38	32	6	37	15	39	40	12	20	3	31	25	39	23	41	42	41	12	43	13	44	5	25	31	22	13	6	43	30
371	1	7	12	12	2	10	11	15	25	45	9	25	9	45	14	32	31	31	14	18	38	32	47	37	15	48	8	12	20	13	31	25	32	45	9	14	9	12	43	13	44	12	25	31	31	13	20	14	22
372	14	7	1	5	13	5	27	15	2	5	2	25	2	6	24	32	31	31	14	18	6	11	1	14	15	48	19	12	14	13	31	25	32	21	19	23	19	12	23	26	27	12	25	31	31	26	14	28	28
373	16	7	12	12	17	16	24	15	25	20	25	25	2	22	48	48	31	31	41	22	6	24	1	18	15	48	24	12	42	26	31	25	48	24	19	12	26	12	11	26	24	12	25	31	31	26	18	41	42
374	18	7	0	4	0	7	5	15	10	4	16	25	0	2	17	48	31	31	0	20	17	0	21	10	15	48	1	12	22	26	31	25	48	2	16	27	28	12	27	26	0	12	25	31	31	26	10	42	22
375	2	7	12	12	14	18	11	15	25	17	25	25	14	11	4	4	31	31	4	20	5	19	4	25	15	4	5	12	21	26	31	25	4	23	24	4	26	12	4	26	23	12	25	31	31	26	25	21	21
376	25	7	3	9	3	9	11	15	10	9	22	25	3	14	27	30	31	31	34	27	14	34	19	35	15	30	10	12	19	10	31	25	30	36	10	24	37	12	38	24	34	12	25	31	31	25	35	24	19
377	16	7	12	12	16	27	2	15	25	11	25	25	16	14	2	15	31	31	16	17	14	16	17	27	15	2	18	20	19	20	31	25	20	16	21	23	20	26	26	28	16	12	25	31	31	28	27	29	32
378	0	7	4	5	6	7	2	15	9	4	11	25	6	37	13	22	31	31	13	22	14	13	22	9	15	37	2	12	9	28	31	25	5	13	7	4	25	12	11	28	13	12	25	31	31	28	9	4	9
379	13	14	12	12	13	0	37	15	25	16	25	25	13	37	21	21	31	31	6	17	14	13	19	6	15	21	2	12	6	28	31	25	21	20	26	6	27	12	20	28	13	12	25	31	31	28	6	27	6
380	27	1	4	5	9	15	0	22	24	24	16	25	27	32	29	33	31	34	33	29	15	18	21	35	22	33	35	35	2	2	34	25	33	29	24	26	36	38	35	6	36	33	25	34	26	6	6	28	26
381	12	29	4	33	25	22	29	0	22	12	24	25	1	32	5	33	34	26	9	16	5	27	16	18	0	19	43	36	9	19	26	25	19	29	22	16	1	29	28	6	27	33	25	26	26	6	22	28	45
382	25	3	3	4	8	5	5	0	11	11	8	25	25	9	12	9	26	12	13	14	17	36	20	13	0	13	36	36	9	13	12	25	13	17	8	21	23	17	28	6	36	33	25	12	12	25	9	28	0
383	2	2	2	33	2	0	0	3	0	4	5	25	7	11	19	13	12	12	22	19	22	7	19	14	3	13	26	7	9	13	12	25	13	19	14	14	7	2	28	11	7	22	25	12	12	25	14	28	0
384	25	2	15	33	16	22	19	17	20	20	3	25	4	19	5	22	12	5	22	24	29	30	31	31	17	31	23	26	32	31	5	25	31	34	19	3	35	34	28	25	26	11	25	5	5	25	32	28	17
385	1	1	1	22	25	2	2	6	17	7	8	25	5	2	4	22	5	5	6	4	2	30	4	1	6	22	10	38	12	22	5	25	22	4	1	17	12	1	28	13	13	22	25	5	5	25	25	28	14
386	23	23	23	3	9	6	4	6	11	11	9	25	7	4	8	8	5	5	8	18	6	7	19	19	6	8	23	13	19	10	5	25	8	20	23	21	24	20	28	19	10	8	25	5	5	25	26	28	6
387	25	25	25	8	25	0	0	3	6	11	12	25	14	0	16	8	5	16	17	17	18	29	17	0	3	8	29	29	13	8	16	32	8	18	0	0	32	18	6	27	29	8	25	16	16	27	32	21	6
388	2	4	9	10	15	3	17	19	20	2	17	11	2	17	12	12	16	16	12	5	3	14	5	9	19	12	23	23	2	13	16	11	12	4	15	2	26	4	30	25	13	8	11	16	16	32	11	30	19
389	11	1	1	12	11	19	19	6	11	19	6	11	10	12	20	12	16	20	12	6	19	27	6	1	6	12	20	13	19	12	20	11	12	4	19	19	11	4	30	11	5	12	11	20	20	11	14	14	19
390	18	18	22	24	25	18	28	29	31	32	32	33	28	10	31	34	20	24	34	16	10	34	27	16	29	35	27	6	36	37	20	33	35	37	38	39	31	39	38	11	36	4	33	20	20	23	5	32	24
391	5	28	28	0	29	28	2	29	31	8	0	33	12	10	12	34	24	24	34	36	28	34	35	12	29	2	43	6	14	33	24	33	35	17	22	25	14	39	25	5	11	6	33	24	24	5	5	0	14
392	1	1	7	9	13	1	15	29	31	15	0	33	8	10	18	34	24	24	34	15	1	34	6	15	29	19	19	6	14	33	24	33	6	16	25	21	14	21	22	5	19	6	33	24	24	25	5	14	23
393	5	4	21	6	7	5	9	29	33	17	12	33	7	10	5	34	24	24	34	15	21	34	0	8	29	0	0	6	18	5	24	33	0	12	17	20	18	26	9	28	26	6	33	24	24	28	28	31	31
394	2	5	9	4	2	11	14	29	33	14	16	33	2	7	19	34	24	24	34	19	7	34	20	14	29	4	12	6	18	33	24	33	4	22	16	27	18	27	30	28	22	6	33	24	24	28	35	35	35
395	18	7	9	15	18	16	17	29	21	23	25	33	18	7	18	34	24	24	34	14	17	34	27	14	29	4	27	6	18	33	24	33	6	25	20	27	18	26	26	28	18	6	33	24	24	28	28	21	21
396	1	7	17	6	2	1	3	29	33	37	9	33	2	17	10	34	24	10	34	18	17	34	27	18	29	17	12	6	13	15	10	33	6	15	3	22	13	22	3	23	30	6	33	10	10	28	23	13	13
397	23	3	3	8	23	3	16	29	19	16	15	33	23	8	23	34	10	10	34	8	3	34	6	8	29	9	14	6	21	33	10	33	6	24	25	13	21	22	26	31	31	6	33	10	10	28	21	32	36
398	21	1	2	5	21	7	11	29	33	12	16	33	21	13	21	34	10	10	34	8	11	34	15	12	29	11	15	6	9	33	10	33	15	9	16	9	24	18	16	27	24	6	33	10	10	27	28	28	28
399	9	11	11	6	9	11	1	29	33	1	2	33	9	13	17	34	10	10	34	1	11	34	34	1	29	4	17	6	19	20	10	33	34	22	20	23	19	23	20	28	17	6	33	10	10	28	19	25	26
400	33	29	6	0	3	29	17	5	14	14	8	0	0	5	2	13	10	10	13	2	16	18	21	14	5	34	24	18	30	6	10	31	13	8	14	24	30	32	14	33	18	20	31	10	10	33	19	30	29
401	33	5	13	20	31	5	21	5	3	14	2	31	31	0	2	13	10	0	13	22	34	21	16	28	5	31	21	21	35	20	0	31	13	2	8	21	30	16	35	33	21	20	31	0	0	33	19	36	5
402	17	5	13	7	9	11	15	5	19	35	3	14	9	11	2	13	0	0	13	3	7	14	19	6	5	6	10	14	18	20	0	18	13	2	11	6	18	7	35	17	14	8	22	0	0	17	19	35	23
403	26	5	13	8	18	8	6	5	4	12	2	4	18	13	2	13	0	0	13	2	3	4	9	15	5	6	6	4	10	8	0	18	13	16	9	21	10	6	10	21	4	8	13	0	0	26	19	10	5
404	17	5	1	11	19	14	1	5	19	10	12	1	19	20	23	13	0	20	13	23	11	1	17	17	5	1	24	1	2	3	20	2	13	12	3	24	2	3	10	17	1	8	25	20	20	29	19	10	14
405	4	5	8	13	7	5	15	5	21	4	23	7	7	13	23	13	20	4	13	0	21	7	22	30	5	17	31	7	2	13	4	32	13	23	21	12	2	17	4	33	7	8	33	20	4	29	19	22	5
406	2	5	1	1	6	9	17	5	19	9	14	2	6	15	23	13	20	15	13	14	0	2	2	2	5	17	24	2	16	25	15	16	13	23	25	17	16	12	9	29	2	8	13	15	15	29	19	12	4
407	19	5	8	3	16	5	7	5	11	7	23	16	16	13	23	13	15	15	13	23	11	17	0	6	5	17	7	7	14	8	15	16	18	20	11	21	14	21	7	19	17	8	13	15	15	19	19	7	5
408	2	5	8	8	14	3	9	5	2	3	30	14	14	31	23	13	15	31	13	23	32	14	21	21	5	21	2	14	0	6	31	14	6	30	2	21	0	16	3	33	14	8	13	31	31	29	19	16	7
409	4	5	10	10	0	7	21	5	19	9	11	0	0	13	23	13	31	31	13	12	1	0	15	17	5	21	18	0	15	21	31	0	17	23	25	21	26	21	26	29	0	5	13	31	31	29	19	26	27
410	7	3	0	5	4	6	10	3	14	14	6	9	11	16	5	30	31	16	30	10	3	9	10	7	3	21	32	21	11	11	16	12	30	6	14	15	14	3	18	29	23	25	11	16	16	29	19	25	11
411	19	3	39	1	42	42	4	17	20	22	26	9	11	42	35	30	16	16	30	31	3	9	36	36	3	21	8	21	11	11	16	19	30	42	4	4	11	6	11	29	6	14	11	16	16	29	19	25	18
412	0	3	0	36	1	2	5	3	19	5	0	13	11	14	4	30	16	16	30	42	20	13	9	22	3	13	40	36	11	11	16	23	30	26	27	4	31	20	32	29	13	34	11	16	16	29	19	31	11
413	19	3	22	6	19	14	1	3	19	2	7	8	11	14	1	30	16	16	30	1	3	8	1	22	3	22	15	30	11	11	16	19	30	14	2	19	2	3	11	29	22	30	11	16	16	29	19	17	20
414	12	3	13	30	6	12	18	3	19	18	13	22	7	21	24	30	16	24	30	27	28	22	27	31	3	22	6	30	11	11	24	19	30	15	6	32	7	28	34	29	22	35	11	24	24	29	19	32	7
415	2	3	31	9	9	9	14	3	2	18	18	23	25	21	14	30	24	24	30	14	3	23	14	31	3	31	1	30	11	11	24	2	30	1	9	2	10	3	18	29	31	30	11	24	7	29	2	10	25
416	8	3	8	30	8	8	13	3	16	17	19	15	16	14	20	30	24	24	22	26	27	15	14	22	3	15	20	30	11	11	24	16	30	20	8	1	2	27	13	29	15	23	11	24	24	29	2	1	1
417	2	3	22	4	18	13	31	3	32	31	13	17	19	14	4	30	24	24	33	33	31	17	33	22	3	22	26	34	11	35	24	35	30	13	34	34	2	31	36	29	22	4	11	24	24	29	37	37	37
418	9	3	10	12	9	9	15	3	35	16	10	22	10	14	15	11	24	24	18	19	20	22	19	23	3	22	22	31	11	11	24	25	18	33	35	15	26	20	10	35	22	18	11	24	24	29	2	26	26
419	15	3	23	18	15	15	4	3	15	4	15	6	23	14	8	18	24	8	11	9	4	6	18	12	3	23	13	18	11	11	8	21	18	30	15	31	12	4	11	2	31	34	11	8	8	2	2	12	12
420	8	3	0	5	7	16	17	19	20	22	26	16	27	20	22	19	8	24	19	7	9	16	11	6	19	17	15	34	13	31	8	4	17	31	21	28	21	9	29	2	28	32	33	8	8	2	2	26	24
421	13	3	38	19	19	13	0	5	20	0	13	10	4	10	0	17	24	24	33	12	3	16	11	10	5	17	6	17	27	17	24	4	17	16	21	30	27	3	27	2	28	19	33	24	24	2	2	13	27
422	13	3	14	18	22	23	25	5	20	0	13	4	4	4	0	33	24	23	33	12	25	4	38	4	5	17	30	6	27	17	23	26	33	29	6	21	27	25	31	2	5	19	33	23	23	2	27	13	32
423	13	3	13	19	26	1	7	9	28	7	13	4	26	16	7	33	23	23	33	12	18	26	25	16	9	33	18	25	27	5	23	26	20	18	6	22	27	18	7	1	5	20	33	23	23	2	27	13	23
424	1	3	30	9	27	19	31	9	28	7	1	19	19	19	4	33	23	4	33	12	31	19	22	19	9	16	16	16	27	16	4	19	33	10	16	6	27	31	26	2	26	9	33	4	4	2	27	1	4
425	1	3	6	0	11	27	17	24	11	17	1	19	25	28	17	33	4	25	33	12	23	29	0	28	24	0	30	31	27	0	25	35	0	29	10	36	27	23	5	2	17	9	33	25	25	2	27	1	25
426	1	23	1	9	6	16	18	24	11	21	1	22	16	18	21	33	25	25	33	12	23	16	36	18	24	18	16	31	27	17	25	16	33	16	15	0	27	23	18	2	17	4	33	25	25	2	27	1	27
427	1	23	29	9	16	6	7	24	28	7	6	16	8	18	7	33	25	8	33	12	11	16	0	18	24	13	14	31	27	13	8	22	13	26	14	0	27	11	35	2	26	13	33	8	8	2	27	6	4
428	6	23	6	13	27	1	9	24	1	7	6	1	1	1	7	33	8	8	33	12	9	1	0	1	24	13	20	31	27	15	8	1	15	7	18	19	27	9	21	2	15	22	33	8	8	2	27	6	19
429	21	9	3	24	5	27	11	24	14	11	14	1	5	17	11	33	8	17	33	12	9	26	25	34	24	34	14	24	27	34	17	5	34	26	14	14	27	9	21	2	11	24	33	17	17	2	27	14	24
430	17	33	4	3	10	16	20	22	23	28	3	20	3	9	1	33	17	1	20	20	8	8	27	25	22	29	30	31	32	27	17	29	30	31	35	36	34	4	23	2	21	37	33	17	17	2	38	39	1
431	32	33	0	3	32	22	6	22	6	4	3	10	13	43	16	10	1	1	10	18	31	6	7	43	22	43	36	19	20	20	1	32	10	24	19	36	20	31	19	2	24	10	33	1	1	2	38	39	13
432	19	33	19	22	20	0	11	22	14	0	11	3	38	31	19	3	1	1	3	3	15	21	17	43	22	43	41	7	20	27	7	27	3	28	29	7	27	15	30	2	43	10	33	7	7	2	38	39	7
433	38	22	30	5	20	5	13	22	38	15	11	14	18	31	5	3	1	7	14	23	24	20	12	21	22	21	18	25	26	26	7	26	3	25	18	28	26	24	28	2	43	5	14	7	7	2	38	39	32
434	6	22	6	8	26	10	10	22	13	6	13	11	16	25	27	11	7	7	11	11	25	21	12	1	22	1	24	29	30	34	29	26	11	35	6	29	34	25	6	2	21	36	14	7	29	2	38	39	30
435	3	14	4	11	38	22	40	22	38	8	5	10	38	16	16	10	29	29	10	18	19	1	30	12	22	12	1	20	23	12	29	23	10	1	20	28	23	25	28	2	1	11	14	29	29	2	38	39	7
436	20	22	25	0	3	4	4	22	6	20	33	10	3	25	6	10	29	29	10	10	25	3	6	12	22	12	5	13	23	23	29	15	17	13	20	13	23	25	20	2	3	17	22	29	29	2	38	39	39
437	11	22	16	10	0	22	16	19	21	16	19	24	0	13	16	24	29	29	24	26	25	27	23	28	19	28	13	5	30	28	29	30	24	31	5	32	30	25	32	2	31	10	22	29	29	2	38	39	33
438	38	22	1	3	30	7	7	8	38	5	9	24	30	25	9	24	29	29	24	24	0	30	18	28	8	28	11	15	17	17	29	30	24	15	5	15	17	25	9	2	30	8	22	29	29	2	38	39	17
439	23	19	23	8	3	19	19	26	27	23	31	32	3	25	27	24	29	29	32	33	15	6	27	0	26	0	15	11	17	17	29	0	24	34	23	35	36	15	23	2	11	8	32	29	29	2	36	39	17
440	4	26	5	19	26	9	10	26	12	13	4	19	4	9	23	5	29	29	5	32	11	5	35	36	26	10	32	3	6	14	3	14	5	13	16	18	21	23	22	2	27	23	6	3	3	2	6	22	8
441	17	26	1	1	24	24	25	26	16	24	25	19	6	24	12	5	3	3	5	10	12	29	5	30	26	10	12	31	6	6	3	16	5	31	32	32	17	33	33	2	6	23	17	3	3	2	34	33	26
442	0	26	5	1	26	0	4	26	8	0	11	5	15	31	18	5	3	4	5	11	31	29	19	19	26	11	10	20	34	21	4	21	5	22	20	4	34	26	20	2	6	5	17	4	4	2	25	20	27
443	17	26	7	7	1	1	13	26	17	1	13	8	17	1	8	5	4	4	8	13	3	8	5	34	26	13	25	25	34	34	4	10	5	1	14	16	34	28	20	17	14	18	17	4	4	2	24	20	26
444	9	26	18	11	26	9	24	26	15	9	19	22	27	9	29	8	4	24	8	31	25	8	29	3	26	31	38	39	34	40	24	15	29	39	38	24	34	18	38	10	27	18	34	24	24	10	24	40	16
445	17	26	6	6	11	17	12	26	13	11	12	14	17	9	22	8	24	24	8	12	4	8	14	22	26	12	19	20	34	22	24	21	14	23	31	32	34	16	32	17	32	16	33	24	24	17	35	32	36
446	34	26	14	2	26	11	3	26	35	5	6	10	34	10	14	14	24	3	8	9	12	8	14	34	26	9	19	4	34	4	3	35	14	6	35	13	34	37	18	35	34	37	34	3	3	35	21	21	26
447	0	26	37	37	1	0	2	26	35	1	2	8	5	11	14	8	3	3	8	2	0	8	14	17	26	1	5	9	22	22	3	24	17	5	6	17	22	26	6	35	13	37	22	3	3	35	18	21	33
448	22	26	8	10	26	12	16	26	20	33	23	28	18	35	28	8	3	18	8	2	11	8	8	22	26	2	20	14	22	29	18	29	8	16	20	14	22	33	28	35	14	8	22	18	18	35	18	28	6
449	1	26	5	5	7	1	10	26	12	15	10	8	17	21	5	8	18	18	8	7	1	3	11	19	26	7	17	2	22	21	18	27	8	34	11	19	22	2	19	21	14	33	22	18	18	21	18	2	26
450	6	26	8	20	23	25	25	28	21	6	9	10	12	15	15	8	18	15	33	30	31	32	35	35	28	11	1	31	36	11	15	36	33	33	27	6	37	38	27	21	31	39	10	15	15	21	21	40	41
451	27	26	33	46	48	2	46	28	3	5	48	10	36	44	44	33	15	15	33	48	8	26	44	36	28	44	48	8	36	2	15	36	33	2	27	46	27	44	6	27	36	2	10	15	15	27	27	6	28
452	1	26	13	13	1	14	14	28	1	0	3	5	19	20	21	33	15	21	33	20	19	22	44	23	28	20	9	19	8	2	21	24	33	2	25	0	29	30	25	31	19	2	10	21	21	27	31	29	32
453	25	26	2	7	37	28	34	12	37	25	37	33	8	3	3	33	21	21	33	20	3	26	20	8	12	20	37	3	5	15	21	8	15	2	16	25	16	25	0	5	3	2	33	21	21	5	5	0	28
454	16	26	4	4	18	12	1	7	16	12	18	14	23	27	30	33	21	30	14	31	3	32	5	27	7	31	20	3	5	2	30	5	14	2	35	12	36	20	35	16	3	2	33	30	30	16	16	36	12
455	35	20	14	8	26	7	7	9	10	35	35	14	5	11	31	14	30	30	14	31	28	26	15	15	9	31	17	28	5	2	30	5	14	2	19	35	19	20	35	19	28	2	14	30	30	19	19	17	9
456	19	20	6	6	21	9	3	8	19	9	21	10	18	3	23	14	30	23	14	31	18	31	5	5	8	31	21	18	5	24	23	25	10	2	27	9	29	20	27	32	18	6	14	23	23	19	32	29	9
457	27	20	10	12	11	8	13	15	11	12	27	10	17	3	22	10	23	23	10	22	33	11	5	26	15	22	11	33	21	33	23	21	10	10	27	27	26	24	27	8	33	10	14	23	23	5	5	27	8
458	1	20	10	10	4	15	9	13	16	1	12	18	21	9	12	18	23	23	18	22	17	19	5	25	13	9	32	17	21	10	23	21	18	10	34	1	34	32	37	5	21	10	14	23	23	26	38	27	13
459	34	20	18	0	26	13	2	4	34	13	6	18	8	2	6	18	23	8	18	12	3	20	5	5	4	12	12	3	21	3	8	11	18	18	16	13	1	16	16	17	19	18	14	8	8	34	17	1	22
460	21	13	15	18	11	0	13	26	27	36	38	39	18	0	18	6	8	6	23	40	13	41	24	24	26	13	13	19	42	42	8	42	23	13	34	43	21	43	24	24	44	45	42	8	8	21	39	45	45
461	6	7	10	23	42	7	11	26	12	16	48	39	23	25	47	23	8	17	23	48	20	39	23	6	26	48	22	47	42	27	8	42	23	11	6	28	27	28	6	6	47	24	42	8	8	27	27	45	30
462	1	28	28	4	5	28	7	26	5	4	10	42	12	28	16	23	17	17	23	48	28	5	18	18	26	48	22	47	42	1	17	42	23	10	18	11	12	20	18	1	5	21	42	17	17	1	42	12	30
463	23	2	3	9	42	14	11	26	7	15	19	27	27	29	23	23	17	17	32	48	33	8	34	32	26	48	8	8	42	42	17	22	35	8	32	36	32	36	32	1	8	35	42	17	17	1	21	27	26
464	32	32	32	26	0	32	2	26	0	32	48	42	3	29	5	35	17	17	6	7	32	42	30	9	26	7	36	42	10	10	17	10	6	12	13	14	19	36	9	9	42	6	10	17	17	21	0	19	1
465	28	8	22	23	10	23	14	26	21	2	7	10	10	28	6	6	17	17	6	7	8	10	28	23	26	7	14	4	10	28	17	10	6	14	23	3	3	14	3	28	10	5	10	17	17	28	28	3	26
466	6	3	3	5	1	1	15	26	3	2	16	10	1	6	18	6	17	18	19	7	3	8	20	3	26	7	0	0	4	4	18	21	19	8	3	24	27	24	29	29	10	19	4	18	18	28	29	30	31
467	4	11	23	19	4	11	24	5	15	26	26	4	4	22	22	19	18	18	1	7	2	4	1	22	5	7	24	4	16	16	18	4	1	17	20	37	37	24	37	37	4	38	16	18	18	29	16	4	5
468	29	29	29	38	16	29	1	5	37	3	6	16	16	1	0	1	18	18	9	7	29	0	2	37	5	2	0	0	16	10	18	16	9	0	37	11	12	11	13	37	0	9	16	18	18	37	10	12	14
469	4	8	24	9	25	25	11	5	25	5	7	3	6	11	26	9	18	6	27	2	8	3	28	27	5	2	11	3	16	16	6	16	9	25	27	11	27	11	27	27	3	30	16	6	6	22	25	3	5
470	6	5	15	0	4	12	13	19	20	23	23	7	24	29	3	30	6	18	19	13	29	8	30	28	19	13	35	8	24	7	6	36	30	30	9	37	16	37	28	27	8	38	24	6	6	27	24	9	18
471	27	19	37	38	37	29	0	19	20	5	14	7	24	29	30	19	18	18	19	15	29	24	37	24	19	15	37	24	17	27	18	22	19	29	26	37	17	33	33	27	24	29	24	18	18	27	6	33	6
472	6	19	1	29	8	10	11	19	8	1	11	19	6	29	19	19	18	6	19	15	10	24	5	7	19	0	14	24	17	8	6	8	5	29	37	16	17	14	1	16	24	29	20	6	6	31	6	1	22
473	16	3	16	21	25	3	27	30	32	21	33	34	17	3	35	34	6	6	34	27	3	35	11	11	30	27	9	35	17	16	6	0	34	29	16	18	17	18	16	16	35	29	34	6	6	16	6	16	6
474	16	30	4	5	1	7	8	30	32	7	8	34	17	3	34	34	6	6	34	27	3	12	34	17	30	27	18	18	17	13	6	13	34	29	7	0	17	0	7	0	0	3	15	6	6	17	20	20	22
475	17	30	11	3	17	30	1	2	22	3	4	5	17	3	8	34	6	8	5	1	21	0	34	12	2	1	0	0	17	17	8	17	34	4	12	13	29	31	12	32	0	3	5	8	8	32	33	29	29
476	7	2	7	11	18	11	19	2	18	20	19	23	17	20	23	23	8	8	23	13	20	18	23	17	2	13	6	18	17	17	8	24	23	19	7	4	17	4	7	7	18	3	25	8	8	32	17	5	5
477	9	2	10	12	14	2	15	2	22	29	30	31	17	20	23	31	8	8	31	15	33	19	23	34	2	15	4	19	17	34	8	34	23	6	29	35	17	36	30	35	19	33	31	8	8	28	32	36	32
478	35	2	18	20	17	0	1	2	22	0	1	31	17	0	31	31	8	8	31	3	0	17	20	5	2	3	27	17	17	17	8	17	20	1	35	9	10	9	35	35	10	20	31	8	8	35	11	10	12
479	4	2	4	15	16	18	19	2	7	22	24	31	16	0	26	31	8	26	31	19	18	28	29	29	2	19	9	28	17	17	26	5	31	1	22	27	17	27	22	22	28	18	30	26	26	17	16	17	17
480	17	2	34	3	4	2	13	15	31	13	4	20	23	13	23	31	26	20	31	8	24	23	34	8	15	25	34	2	29	17	26	29	5	25	17	34	16	9	16	16	23	1	4	26	26	17	22	33	39
481	11	15	12	1	12	15	3	14	31	18	21	29	27	13	28	31	26	28	31	27	11	24	34	29	14	27	34	15	8	29	28	29	31	21	30	32	8	32	35	36	24	15	36	28	28	36	22	30	8
482	27	14	33	33	29	0	0	1	31	0	17	29	8	27	27	31	28	28	31	3	27	8	3	12	1	3	27	0	8	3	28	29	13	27	18	27	8	19	30	36	8	13	20	28	28	36	36	30	21
483	6	1	7	9	10	1	37	1	31	6	4	29	11	37	11	31	28	11	31	15	16	8	17	17	1	15	12	37	0	0	11	29	31	22	6	23	0	23	30	36	8	1	10	11	11	36	37	0	19
484	29	1	27	1	25	2	2	5	31	2	22	29	4	36	7	31	11	11	31	7	7	4	7	0	5	7	7	2	0	9	11	9	15	16	2	11	0	2	15	36	4	6	9	11	11	36	15	10	5
485	3	5	3	6	8	5	5	13	31	3	18	22	24	36	7	31	11	24	31	26	27	4	0	28	13	26	29	5	0	28	24	22	31	7	5	24	16	16	30	36	4	6	28	24	24	36	15	16	5
486	22	5	27	21	7	5	8	23	31	8	13	22	3	5	24	31	24	24	31	3	11	0	3	3	23	3	7	5	18	3	24	22	26	33	8	34	18	34	34	18	0	26	28	24	24	18	8	30	5
487	2	23	2	23	18	23	6	10	31	2	14	22	15	31	14	31	24	24	31	19	2	15	3	11	10	19	11	23	20	21	24	22	31	21	2	25	20	27	2	18	15	23	22	24	24	31	18	20	10
488	4	10	5	7	20	10	32	10	6	8	14	22	9	12	13	6	24	9	6	13	12	15	32	20	10	13	15	10	20	16	9	22	26	34	31	20	20	31	12	16	15	26	25	9	9	16	12	27	10
489	16	10	12	26	4	5	5	10	7	5	21	22	4	6	8	7	9	9	7	13	8	4	20	11	10	13	18	5	20	11	9	22	23	21	5	24	24	5	29	11	4	26	11	9	9	16	6	24	10
490	11	0	5	1	2	3	12	0	15	17	10	0	3	26	19	27	9	3	27	19	7	27	28	31	0	28	31	15	18	11	3	2	32	17	33	28	24	7	33	29	34	32	27	3	3	11	29	18	35
491	11	0	40	39	1	30	15	0	12	42	15	27	30	11	18	27	3	3	27	39	40	27	29	18	0	9	9	15	30	11	3	10	39	9	12	28	29	40	11	29	9	15	27	3	3	29	29	18	0
492	6	0	13	15	6	1	14	0	6	6	16	27	1	11	18	27	3	1	27	4	40	27	29	17	0	28	24	14	30	11	1	17	4	24	6	28	29	40	10	29	24	20	27	1	1	11	29	18	21
493	11	0	40	20	7	8	40	0	9	12	12	27	8	11	18	27	1	1	27	11	3	27	29	18	0	40	15	0	40	11	1	14	27	16	6	28	29	3	40	8	38	0	27	1	1	8	8	18	0
494	17	0	19	0	17	8	7	20	17	19	19	27	8	9	11	27	1	9	27	12	28	27	8	11	20	21	11	0	23	24	9	17	14	24	17	6	8	28	24	8	6	0	27	9	9	8	8	11	16
495	3	20	24	4	5	10	21	20	7	4	4	27	10	3	11	27	9	10	27	3	1	27	8	13	20	24	18	20	27	19	10	25	19	29	33	26	8	1	34	8	29	19	27	10	10	8	8	35	20
496	27	20	6	19	25	5	14	20	5	7	19	27	5	27	19	27	10	10	27	14	28	27	8	8	20	3	26	19	4	27	10	5	9	11	4	13	8	28	4	5	9	19	27	10	10	5	5	9	1
497	2	20	2	12	2	24	13	20	25	12	12	27	24	7	7	27	10	7	27	25	2	27	5	25	20	13	3	20	27	27	7	14	27	2	2	31	24	2	2	5	31	20	27	7	7	5	5	24	20
498	27	20	28	0	1	4	4	8	9	11	20	27	12	5	15	27	7	12	27	15	28	27	5	5	8	4	32	3	10	18	12	18	21	10	3	10	24	28	10	5	21	22	27	12	12	5	29	30	20
499	34	8	35	34	5	0	1	8	18	1	1	27	0	9	9	27	12	12	27	9	4	27	7	11	8	36	36	1	27	32	12	37	34	7	38	36	23	4	32	0	11	22	27	12	12	18	0	7	8
500	2	8	11	10	17	19	4	25	29	29	30	31	33	8	35	27	12	33	39	40	9	41	36	42	25	39	43	43	1	11	33	35	39	43	29	44	42	43	29	18	45	39	27	33	33	18	22	2	46
501	1	8	44	39	1	47	4	25	5	7	47	31	1	50	47	39	33	33	27	39	10	1	44	12	25	49	13	13	14	39	33	31	11	50	16	44	19	8	7	20	11	21	27	33	33	18	20	14	25
502	14	8	6	17	22	8	2	25	31	2	4	31	22	50	25	27	33	33	27	21	50	1	5	5	25	49	44	1	10	5	33	31	27	12	2	13	31	8	2	7	12	16	27	33	10	7	22	14	19
503	10	8	50	16	6	30	30	25	15	17	30	31	6	11	4	27	33	10	27	4	20	6	30	4	25	49	11	11	23	11	10	31	5	30	30	30	24	20	4	7	5	26	27	10	10	7	22	23	25
504	23	20	0	21	3	9	13	25	3	29	15	31	3	16	16	27	10	16	17	17	29	6	19	17	25	30	33	6	37	21	16	31	21	38	11	11	23	29	11	7	33	21	27	16	16	7	37	26	25
505	31	20	31	0	3	39	39	25	8	14	38	31	3	5	15	22	16	16	22	17	20	8	5	10	25	39	15	8	37	19	16	24	22	32	31	19	27	20	10	31	22	22	11	16	16	31	37	31	7
506	31	34	2	22	3	34	33	25	0	2	3	12	3	5	25	14	16	16	14	14	34	18	23	14	25	33	33	26	28	22	16	12	14	3	29	29	11	34	2	10	19	30	11	16	16	10	37	32	25
507	41	34	1	30	6	7	40	25	6	0	8	12	28	40	9	13	16	9	13	20	34	38	40	18	25	40	38	38	28	14	9	12	13	21	8	8	41	34	14	41	21	13	25	9	9	41	6	41	25
508	28	34	34	13	1	34	4	25	11	4	0	12	28	40	26	13	9	9	13	4	16	28	40	4	25	40	27	28	29	13	9	12	13	0	30	31	30	16	4	31	8	32	33	9	29	31	31	30	35
509	2	34	2	3	28	1	3	25	2	3	5	12	29	6	36	13	9	29	13	6	34	28	40	6	25	7	7	28	10	11	29	12	13	40	2	3	33	34	3	2	11	13	14	29	29	31	10	2	14
510	14	31	13	4	20	25	4	25	1	1	5	12	30	4	13	32	29	29	32	9	31	30	35	37	25	32	39	30	41	4	29	12	32	39	14	39	10	31	41	10	30	3	30	29	29	10	41	3	41
511	10	34	16	19	12	20	21	25	20	1	21	12	5	4	32	32	29	5	32	32	17	30	4	11	25	32	22	30	41	11	5	12	23	23	24	21	11	17	26	10	30	3	27	5	5	10	20	28	33
512	0	34	0	4	7	25	4	25	16	0	1	14	18	31	32	32	5	5	29	39	31	18	43	43	25	32	32	18	29	43	5	18	32	32	0	0	18	31	0	12	18	32	18	5	5	12	12	43	25
513	10	31	2	6	18	7	3	25	10	7	29	29	1	8	9	29	5	1	29	8	11	18	9	29	25	8	29	18	13	9	1	14	29	29	7	7	15	11	13	10	18	29	15	1	1	10	13	15	25
514	22	31	22	29	2	25	6	23	24	0	26	27	28	8	27	27	1	1	27	5	22	28	26	30	23	5	32	28	30	26	1	30	27	29	24	0	30	22	22	10	28	29	28	1	1	10	10	32	25
515	35	3	7	9	28	23	8	23	2	9	33	27	6	12	13	27	1	6	27	13	12	28	27	13	23	13	8	28	23	6	6	28	27	27	14	33	28	12	15	35	28	27	16	6	6	35	35	16	23
516	4	3	4	27	7	10	0	11	35	4	2	9	19	0	9	9	6	6	9	9	12	19	1	1	11	9	0	19	22	25	6	22	26	27	10	4	25	12	4	35	19	27	19	6	6	35	14	25	23
517	15	14	8	13	15	11	0	11	15	13	29	2	15	7	9	2	6	6	2	21	7	19	2	9	11	21	24	19	11	9	6	15	2	27	29	29	15	7	9	15	19	27	4	6	6	15	12	4	11
518	1	14	1	2	8	16	28	11	0	1	3	13	8	28	13	13	6	6	13	2	7	8	17	17	11	2	28	28	18	17	6	22	13	16	0	1	23	7	1	15	8	16	8	6	6	15	18	23	18
519	15	9	10	13	12	11	28	11	20	9	21	24	12	29	31	13	6	31	24	13	29	8	24	13	11	13	2	8	11	31	31	12	13	16	32	24	12	29	24	15	8	16	12	31	31	15	32	31	11
520	3	11	25	4	5	10	35	17	5	33	33	8	9	10	18	17	31	3	5	35	11	6	18	9	17	17	9	6	19	35	31	20	35	35	15	25	21	11	14	15	6	17	16	31	31	15	19	21	3
521	15	17	23	17	15	4	27	11	15	15	24	17	19	10	8	33	3	3	15	33	5	27	37	18	11	34	40	27	19	34	3	9	34	34	41	40	18	5	23	19	27	14	41	3	3	19	19	23	16
522	21	11	6	14	1	28	4	11	7	21	21	11	19	18	8	11	3	3	21	4	11	10	19	12	11	11	42	42	13	15	3	17	11	11	21	24	25	11	21	19	13	11	21	3	3	19	26	26	13
523	22	11	32	11	22	8	23	1	19	6	7	14	27	14	28	14	3	27	19	28	4	13	10	10	1	14	12	13	34	23	27	19	14	23	17	10	19	4	10	19	13	24	19	27	27	19	19	34	21
524	19	1	32	0	19	15	33	1	19	28	16	0	6	19	27	0	27	27	3	7	11	6	10	22	1	0	3	6	12	33	27	25	0	11	3	14	17	11	26	19	6	11	31	27	27	19	25	17	27
525	2	1	2	5	9	2	33	1	13	28	20	19	23	19	10	19	27	27	9	23	1	24	32	32	1	19	13	6	35	33	27	13	19	19	9	23	9	1	2	12	6	19	9	27	27	12	12	12	12
526	14	1	15	22	5	17	25	26	29	2	22	26	20	14	12	26	27	20	28	30	31	23	21	30	1	26	0	6	14	22	20	34	26	26	36	30	12	31	37	38	23	26	38	20	20	38	39	40	41
527	10	1	15	11	38	39	10	1	38	10	2	5	13	38	21	1	20	20	13	10	1	13	16	10	1	16	42	13	10	16	20	38	16	16	38	10	38	1	10	38	13	16	38	20	20	38	38	13	20
528	38	1	19	1	4	4	17	1	38	7	4	1	2	5	8	11	20	2	12	12	15	23	5	11	1	11	25	13	11	11	2	26	11	11	27	12	28	15	27	38	23	1	29	2	2	38	30	31	31
529	3	1	19	9	14	3	6	1	16	9	7	17	18	38	8	17	2	2	18	11	1	18	9	20	1	17	16	18	21	22	2	16	17	11	22	20	22	1	21	38	18	24	16	2	2	38	38	20	2
530	5	1	5	10	13	19	19	3	23	28	5	7	31	1	18	32	2	32	3	33	34	35	17	36	1	18	37	39	35	40	32	7	39	39	5	40	17	34	5	38	35	39	7	32	32	38	41	22	41
531	9	1	9	3	18	3	10	11	23	11	13	7	13	40	20	3	32	32	3	20	9	2	13	3	1	21	4	3	18	13	32	7	3	39	5	13	21	9	5	38	18	3	7	32	32	38	5	11	5
532	0	1	8	27	21	28	28	27	14	10	23	7	29	40	21	30	32	32	30	30	40	31	33	34	1	35	40	28	34	33	32	7	4	23	36	37	34	40	36	36	34	3	7	32	32	36	39	39	41
533	36	1	36	30	5	0	0	7	14	39	8	7	2	40	5	30	32	32	10	15	16	10	10	10	1	36	17	0	10	10	32	18	30	10	19	19	5	16	19	36	10	30	18	32	32	36	19	10	18
534	19	1	4	9	10	9	9	11	19	11	19	8	10	40	10	2	32	32	2	2	40	10	12	14	1	19	10	9	17	12	32	8	2	27	29	31	17	40	29	29	10	30	8	32	31	29	5	16	5
535	29	1	40	2	3	30	28	8	19	8	4	8	6	13	29	2	32	13	23	25	26	23	23	23	1	29	28	30	23	23	13	34	2	23	35	35	23	26	36	29	23	2	34	13	13	29	36	23	36
536	29	1	5	10	23	10	10	3	19	11	12	16	23	6	23	17	13	13	17	17	6	18	20	21	1	35	22	10	24	20	13	16	27	30	31	32	37	6	31	37	18	2	16	13	13	37	11	26	31
537	31	1	31	2	5	2	2	2	24	8	41	16	12	6	14	17	13	13	15	19	6	17	17	15	1	23	7	2	17	17	13	16	15	17	10	10	17	6	10	31	17	22	16	13	13	31	31	17	25
538	10	1	10	15	21	22	22	16	23	16	10	16	21	6	15	15	13	13	0	0	6	4	15	5	1	10	5	22	5	10	13	7	0	8	12	14	5	6	12	31	14	20	7	13	13	31	24	5	12
539	12	43	12	18	11	16	27	19	23	25	35	36	11	6	0	0	13	25	21	37	6	21	38	16	1	38	39	16	21	38	25	36	0	21	12	25	21	6	12	12	21	19	36	25	25	12	38	21	8
540	4	7	9	9	4	10	14	15	0	17	14	36	4	27	11	18	25	13	11	22	10	18	37	23	37	37	23	24	36	37	25	36	37	26	24	28	12	37	29	12	28	29	36	25	25	12	36	29	13
541	0	7	9	16	0	21	32	32	38	11	14	36	0	27	26	36	13	13	39	22	40	32	28	38	41	42	23	17	36	28	13	36	32	44	24	45	46	37	38	12	28	47	36	13	13	12	25	38	29
542	3	7	9	47	0	7	10	32	15	3	48	36	0	45	36	36	13	13	36	22	7	11	10	14	48	36	3	45	16	10	13	36	16	0	3	17	0	45	3	12	17	16	18	13	13	12	18	3	0
543	5	7	5	36	6	9	21	19	21	15	23	24	6	45	2	36	13	13	25	22	26	24	10	25	19	36	17	14	36	27	13	28	36	25	14	29	2	19	25	12	17	30	24	13	13	12	28	2	2
544	4	7	35	1	21	7	5	24	9	1	32	18	21	29	6	24	13	13	18	22	7	24	36	10	32	36	23	24	26	36	13	18	36	27	29	14	2	29	14	12	14	24	18	13	13	12	26	14	14
545	0	7	20	30	14	3	29	5	4	0	8	18	14	30	14	18	13	13	16	22	19	5	30	16	30	30	14	30	18	30	13	18	30	16	10	21	14	30	23	12	28	30	18	13	13	12	18	33	34
546	25	7	19	11	20	6	6	11	3	30	6	18	8	21	18	30	13	13	18	22	7	11	27	27	31	30	21	32	35	36	13	18	36	32	35	10	27	31	32	12	27	14	38	13	13	12	39	32	32
547	12	24	24	2	12	24	40	18	12	35	3	18	12	21	4	4	13	13	8	22	24	4	10	8	18	10	7	4	9	10	13	15	10	16	17	19	12	19	8	20	20	4	15	13	13	12	15	8	13
548	0	24	1	18	2	11	19	27	28	1	25	3	2	19	30	3	13	13	3	22	31	27	30	30	32	18	31	19	3	30	13	3	30	31	32	7	9	32	32	16	7	17	3	13	13	6	3	32	33
549	34	24	34	0	6	24	8	36	34	0	36	3	6	19	18	2	13	13	14	22	15	2	18	14	36	2	7	8	20	18	13	3	18	21	20	23	14	8	20	16	7	2	3	13	13	34	26	14	14
550	20	5	10	11	26	29	7	12	17	20	25	27	3	23	26	6	28	6	31	27	23	7	29	15	32	33	38	7	39	38	6	40	38	33	18	21	17	7	8	18	7	41	39	6	39	16	13	41	26
551	8	32	8	27	5	10	11	10	43	44	44	12	32	44	24	27	6	6	41	25	42	41	25	33	32	33	25	41	12	25	6	15	27	28	30	42	43	41	17	13	41	31	12	6	39	13	43	16	16
552	17	32	42	2	28	44	27	44	43	3	4	5	7	36	7	12	6	39	48	2	11	3	33	33	32	33	27	3	12	27	39	7	14	15	4	19	43	3	17	13	3	31	12	6	19	48	48	3	19
553	16	32	18	31	16	31	24	5	17	20	0	25	28	24	16	25	6	39	17	25	26	29	14	33	32	33	24	22	12	24	39	27	14	22	28	26	17	22	30	13	22	31	25	6	39	13	17	34	30
554	30	32	2	1	11	10	15	10	18	2	2	0	32	24	11	25	6	6	11	16	19	11	16	33	32	33	15	11	25	15	6	30	25	14	2	20	11	11	27	29	11	31	0	6	6	13	30	11	17
555	27	32	32	31	1	34	33	34	28	33	8	9	18	24	35	9	6	6	33	9	32	18	25	16	19	16	33	18	0	25	6	15	9	18	32	14	16	18	20	16	18	36	0	6	6	16	16	16	16
556	20	5	12	36	12	36	25	36	20	29	29	1	8	24	20	9	6	6	16	13	32	17	9	21	32	21	9	18	1	9	6	20	9	15	22	21	16	14	23	20	23	36	1	6	6	20	20	26	28
557	3	5	3	4	21	30	4	30	10	12	27	33	8	24	40	33	6	6	21	33	5	23	33	17	5	17	4	23	1	4	6	18	33	40	10	15	15	40	14	16	23	22	1	6	6	16	15	15	15
558	14	5	25	36	26	36	33	36	26	25	3	9	26	24	26	9	6	6	26	8	5	26	33	17	25	26	33	26	9	33	6	14	11	26	25	17	26	25	10	26	26	36	9	6	6	16	14	11	6
559	10	5	10	2	13	15	21	22	23	10	18	3	13	24	27	30	6	27	31	30	5	32	30	31	10	31	30	26	9	30	27	34	30	35	10	35	17	35	37	10	26	38	9	27	27	10	17	37	37
560	43	10	0	0	2	41	42	0	43	7	11	8	11	18	30	12	27	12	6	13	15	7	19	20	0	30	21	7	12	4	27	7	23	23	28	18	28	15	7	43	7	23	12	27	27	26	28	11	12
561	12	10	1	3	1	15	3	0	12	1	11	24	11	18	2	8	27	16	1	8	15	24	19	2	0	8	6	24	12	3	27	1	8	3	17	20	1	15	1	12	24	3	12	27	17	1	28	11	16
562	12	15	4	9	14	22	23	0	31	32	11	34	36	18	39	31	16	16	40	41	42	34	19	2	0	41	21	21	43	44	16	45	44	44	21	31	20	42	11	46	47	48	43	16	16	46	46	11	17
563	37	42	42	48	37	25	25	1	1	37	11	37	37	18	37	1	16	16	37	41	4	37	8	37	0	41	2	37	43	44	16	37	1	1	5	37	37	4	37	46	37	1	43	16	16	46	46	37	0
564	46	4	6	41	46	10	14	0	26	29	15	22	46	43	11	26	16	16	46	18	30	22	8	31	0	18	22	22	43	14	16	46	14	14	10	2	46	30	29	5	22	5	0	16	16	46	32	32	33
565	43	30	30	3	17	12	23	0	0	29	13	12	17	15	15	0	16	16	12	18	11	12	8	12	0	18	23	12	24	14	16	43	14	14	15	12	12	11	24	15	12	0	2	16	16	12	12	2	0
566	24	30	4	0	26	11	3	0	5	24	10	26	26	5	2	5	16	16	26	18	11	26	8	9	0	18	13	26	24	14	16	5	5	0	24	2	5	11	17	5	26	19	21	16	16	20	22	25	27
567	1	11	15	4	12	30	8	31	31	3	1	25	12	24	25	31	16	16	25	18	11	25	8	25	31	18	35	25	9	0	16	25	0	0	13	25	25	11	3	24	25	0	31	16	16	24	15	14	31
568	31	11	5	7	10	11	19	21	22	23	20	22	22	31	22	1	16	16	22	1	11	22	17	22	21	1	19	22	12	1	16	22	1	1	19	22	22	11	31	29	22	21	3	16	16	29	22	22	31
569	3	11	28	21	2	5	17	21	21	5	26	8	2	7	27	21	16	16	27	10	11	8	14	27	21	27	17	27	21	12	16	14	21	21	28	27	27	11	5	28	27	1	21	16	16	29	28	27	21
570	29	21	3	4	3	6	18	22	33	5	18	27	27	31	2	7	16	2	7	7	11	27	17	8	22	10	26	33	34	27	2	34	12	35	8	36	33	11	10	37	38	22	39	2	2	31	12	10	40
571	40	21	0	9	3	11	6	19	23	10	5	34	34	7	34	7	2	6	16	18	11	34	16	5	19	17	36	22	24	16	6	25	34	11	17	8	8	11	10	7	26	22	17	6	6	7	24	10	8
572	8	21	8	16	21	21	0	19	24	1	0	3	4	8	9	16	6	6	2	13	21	3	14	24	19	24	5	2	15	16	6	15	14	18	24	23	25	21	25	23	23	2	23	6	6	24	24	25	8
573	20	21	23	22	26	31	32	19	33	25	0	15	15	1	15	2	6	32	2	13	23	15	3	4	19	23	14	9	34	9	32	35	15	23	9	37	9	23	35	38	23	2	39	32	32	38	38	35	37
574	37	21	21	19	21	21	7	8	39	8	7	0	12	37	1	2	32	32	2	13	21	0	19	7	8	4	1	2	6	2	32	18	20	21	21	22	37	21	8	37	21	2	22	32	32	37	6	8	24
575	22	21	9	16	17	23	26	27	22	28	29	6	6	13	6	2	32	28	8	30	31	6	19	22	27	19	6	2	0	4	28	4	0	7	22	18	22	31	20	13	33	2	34	28	28	13	35	20	18
576	5	21	36	27	21	21	39	15	16	17	7	8	24	18	5	25	28	28	16	25	31	8	27	26	15	27	6	32	32	2	28	24	32	37	21	18	18	31	20	13	21	2	21	28	28	13	32	32	34
577	18	31	36	2	16	0	21	15	1	1	3	8	1	18	1	2	28	28	16	4	31	1	35	18	15	35	1	2	35	5	28	1	35	5	10	12	18	31	12	18	14	2	16	28	28	18	18	1	12
578	12	31	12	13	19	31	17	20	22	20	15	3	23	12	24	20	28	28	26	4	27	29	17	30	32	12	33	32	34	37	28	38	39	40	12	41	12	27	42	41	42	32	42	28	28	41	41	20	43
579	2	31	7	32	2	11	41	32	41	16	19	9	41	3	41	32	28	28	41	21	31	9	3	41	32	3	33	22	22	22	28	22	41	11	23	24	25	31	24	26	26	32	26	28	28	12	29	29	24
580	22	1	32	5	22	22	2	6	8	8	22	22	10	26	2	8	28	10	13	2	13	13	26	14	15	15	15	16	17	18	10	19	20	41	16	27	17	30	8	25	34	35	18	10	10	25	17	16	10
581	17	41	1	15	17	41	42	42	8	4	23	13	42	39	2	8	10	10	24	2	28	13	39	39	14	26	26	16	17	26	10	29	39	26	14	39	27	20	14	25	27	15	14	10	10	25	17	42	42
582	17	41	22	0	1	11	12	1	14	16	12	41	4	18	12	39	10	18	24	2	22	41	8	21	23	8	8	30	33	8	18	17	39	8	29	21	33	29	20	25	1	23	34	18	18	25	17	33	33
583	33	5	5	23	0	5	12	32	6	23	7	41	9	11	12	23	18	18	33	2	5	41	8	11	10	2	8	10	33	13	18	15	13	24	10	33	33	26	10	25	32	27	13	18	18	25	33	28	30
584	33	41	3	8	33	0	10	14	33	10	4	41	6	33	14	27	18	18	12	2	17	41	21	12	11	2	8	11	23	21	18	23	21	8	15	12	12	15	10	33	14	11	21	18	18	33	33	12	23
585	23	9	9	3	23	9	8	31	23	0	3	41	23	23	4	11	18	18	23	2	9	41	8	4	6	8	8	11	17	6	18	20	11	22	6	17	17	31	6	23	31	11	6	18	18	23	23	17	24
586	17	41	1	5	17	8	7	17	7	6	0	41	17	17	10	11	18	18	17	2	9	41	8	17	4	8	8	4	16	19	18	7	19	8	21	26	16	21	27	19	26	4	28	18	18	19	16	29	29
587	16	12	8	4	16	1	8	1	5	27	31	41	16	16	0	4	18	18	16	2	12	41	6	6	9	8	8	4	16	6	18	11	4	8	9	6	16	6	9	16	1	4	9	18	18	16	16	13	29
588	3	3	7	19	24	3	25	24	26	9	5	3	27	28	28	28	18	27	16	2	3	3	17	28	9	2	25	9	16	9	27	10	28	0	11	28	16	11	30	32	24	30	33	27	27	32	32	11	27
589	6	8	7	17	6	14	9	19	16	20	0	3	6	16	17	9	27	27	16	2	8	3	5	5	18	2	18	9	16	21	27	21	9	10	20	5	16	10	20	32	5	9	18	27	27	32	16	5	16
590	21	1	8	7	1	15	24	11	19	19	18	24	21	6	5	25	27	6	24	25	26	24	28	29	11	28	30	11	31	33	33	34	35	30	29	28	31	30	21	16	10	36	37	6	6	21	32	38	33
591	31	2	10	11	37	2	0	1	4	22	7	31	31	8	0	31	6	6	37	8	2	31	12	1	1	28	12	11	13	37	6	37	14	15	11	12	13	12	1	32	10	35	37	6	6	32	32	13	21
592	32	2	17	18	24	33	28	34	37	34	24	31	4	11	34	13	6	6	0	8	7	0	22	36	34	28	12	1	38	37	6	37	22	0	39	40	38	12	41	32	40	22	37	6	6	32	38	42	38
593	38	2	40	22	37	2	3	5	37	9	34	0	38	11	4	38	6	6	37	4	40	0	7	9	5	40	7	34	38	10	6	37	22	10	10	7	38	7	9	38	16	17	37	6	6	38	18	18	20
594	12	11	13	17	14	12	28	5	37	3	19	38	23	11	38	38	6	23	24	12	11	24	26	5	5	26	27	12	38	37	23	37	26	22	29	30	38	27	5	18	24	31	37	23	23	18	32	33	32
595	38	1	1	31	37	1	30	9	37	9	30	3	3	11	13	38	23	13	37	6	11	3	26	17	9	30	7	5	32	37	13	37	26	3	17	19	38	19	20	20	3	21	37	13	13	20	32	19	22
596	32	11	4	21	8	8	25	12	37	15	9	16	32	18	15	32	13	15	23	18	11	23	27	12	12	25	7	21	32	37	15	37	21	23	6	24	32	26	12	32	23	21	37	15	15	32	28	19	28
597	3	3	3	4	37	3	7	5	37	10	14	32	16	18	28	17	15	16	37	13	3	17	24	11	5	7	20	7	22	37	16	37	29	20	7	6	32	7	30	28	17	5	37	16	16	28	22	30	31
598	0	1	2	5	4	4	6	8	37	8	9	10	21	18	18	22	16	16	15	6	26	15	6	22	8	9	15	6	22	37	16	37	6	15	18	27	22	11	22	27	15	5	37	16	16	27	29	29	29
599	37	18	18	1	37	18	27	2	14	17	19	14	22	18	10	22	16	16	14	10	18	14	27	20	2	27	17	27	22	37	16	21	2	17	23	27	22	20	11	37	14	2	21	16	16	37	37	11	11
600	6	6	2	21	7	6	9	12	13	15	7	19	29	27	13	35	16	29	35	13	6	18	36	9	12	38	27	39	35	40	29	21	18	41	40	23	35	39	13	37	18	42	21	29	29	37	29	15	23
601	37	3	2	5	12	8	11	12	12	5	7	35	14	27	24	35	29	29	35	16	39	14	35	25	12	16	26	33	34	37	29	21	14	33	37	23	35	41	37	37	14	41	21	29	29	37	34	5	13
602	0	0	3	21	6	0	27	12	8	21	6	14	34	27	8	14	29	29	34	8	0	14	34	8	12	8	0	7	34	11	29	21	14	17	18	23	34	7	19	20	14	41	21	29	20	37	20	7	11
603	21	1	7	2	12	13	24	12	12	25	2	34	20	27	41	34	20	20	34	24	7	25	6	6	12	24	0	7	34	23	20	21	25	24	21	26	34	28	28	30	25	41	21	20	20	30	20	29	26
604	5	7	1	5	9	1	10	12	11	5	9	13	14	27	11	34	20	20	34	11	7	13	14	14	12	11	5	0	34	30	20	21	13	7	15	17	34	0	15	30	13	41	21	20	20	30	19	5	26
605	30	2	2	21	12	19	17	12	12	5	1	34	4	17	0	34	20	4	34	0	19	34	14	6	12	0	9	10	16	23	4	21	34	10	23	25	16	28	23	14	34	28	21	4	4	30	4	25	12
606	25	10	25	2	7	10	8	12	11	25	7	16	1	17	11	16	4	4	16	11	10	1	14	11	12	11	25	5	16	9	4	21	1	18	5	20	16	22	5	23	1	28	21	4	4	23	24	27	33
607	23	5	5	21	12	24	20	12	12	5	2	3	6	20	3	16	4	6	16	3	5	1	16	3	12	3	20	8	16	3	6	21	9	8	19	26	16	9	29	23	1	30	21	6	6	23	6	29	12
608	7	7	7	10	13	7	14	12	15	17	13	16	2	20	15	16	6	6	16	15	8	2	4	4	12	15	18	27	16	32	6	21	2	33	27	26	16	27	27	35	2	12	21	6	6	23	30	10	29
609	35	27	27	21	12	30	27	12	26	27	0	7	16	20	7	16	6	6	16	26	27	2	16	7	12	26	27	14	16	26	14	21	2	17	18	19	16	22	24	35	2	31	21	6	14	35	32	35	12
610	4	4	5	8	9	12	13	23	25	9	13	2	8	16	18	25	6	35	0	20	12	28	29	0	23	19	27	28	0	18	8	21	29	13	7	17	16	2	7	33	28	34	21	6	35	33	33	36	8
611	11	4	11	5	21	34	13	23	0	13	22	15	5	11	26	0	6	8	0	20	23	33	11	12	23	11	2	33	0	21	8	21	12	13	4	25	21	33	11	7	33	34	21	8	8	7	27	27	27
612	4	4	4	3	9	23	16	24	28	13	16	28	9	7	28	0	8	8	0	20	5	28	9	0	24	5	28	28	0	2	8	21	2	6	15	0	22	28	15	7	28	24	21	8	8	7	15	22	22
613	1	4	11	24	1	4	3	12	14	11	13	16	1	17	18	0	8	17	29	20	24	29	0	33	12	34	36	29	37	1	17	21	33	3	15	33	1	29	11	7	29	24	21	17	17	7	37	37	37
614	7	4	6	25	30	31	3	12	21	25	3	29	30	9	22	37	17	17	37	20	12	37	8	13	12	22	22	37	37	9	17	21	12	14	6	37	9	37	9	7	37	12	21	17	17	7	15	16	18
615	2	4	5	12	2	32	23	24	21	12	3	37	2	11	27	28	17	17	28	29	30	37	20	28	24	8	13	37	33	7	17	21	39	23	32	28	11	37	9	7	37	12	21	17	17	11	33	33	33
616	18	4	40	0	18	23	1	24	21	6	1	3	18	2	18	33	17	17	33	29	10	33	30	23	24	10	40	33	8	10	17	21	30	13	13	23	21	33	23	21	33	16	21	17	17	7	25	26	31
617	8	4	12	9	7	12	0	24	21	12	1	8	7	27	40	8	17	0	8	29	9	8	2	2	24	5	3	8	15	27	0	21	9	3	40	8	10	8	12	27	8	9	21	0	0	27	15	10	15
618	23	4	19	11	23	40	26	24	21	11	26	1	23	29	23	15	0	0	15	7	17	23	29	29	24	2	23	23	15	29	0	21	30	26	3	11	21	23	3	29	23	9	21	0	0	29	32	32	33
619	15	4	6	9	8	10	13	14	18	24	20	18	8	34	18	15	0	13	15	7	24	18	18	15	14	40	1	18	15	34	13	21	9	22	10	15	26	18	26	34	18	9	21	13	13	34	28	31	13
620	12	10	10	6	12	29	32	33	36	29	12	21	18	8	20	37	13	20	37	0	8	33	24	38	33	0	38	18	37	37	20	21	24	15	1	22	37	8	39	2	41	42	21	20	20	2	36	6	1
621	7	10	5	16	33	10	5	33	17	19	12	21	7	23	25	37	20	20	37	0	23	33	25	13	33	0	27	41	37	30	20	21	30	25	15	10	37	23	32	7	30	35	21	20	20	7	36	38	1
622	2	26	26	35	4	4	28	33	21	2	25	21	6	23	25	9	20	20	9	0	12	33	37	9	33	0	27	30	37	9	20	21	9	13	21	4	9	12	2	15	9	33	21	20	20	15	15	6	33
623	15	21	21	33	33	37	11	33	24	24	25	21	37	23	26	37	20	26	37	0	12	29	31	31	33	0	24	30	37	31	26	32	31	25	34	34	37	12	34	15	30	2	32	26	26	34	34	34	6
624	34	4	5	8	9	10	8	29	32	11	33	32	13	23	14	37	26	26	37	0	4	29	37	13	29	0	16	30	37	37	26	32	37	14	17	18	37	10	12	34	13	8	32	26	26	32	19	20	29
625	29	10	10	1	29	2	3	29	6	2	14	32	11	23	14	37	26	26	37	0	10	15	37	21	29	0	6	6	37	37	26	32	24	25	6	6	37	10	2	32	24	15	32	26	26	12	12	12	29
626	12	5	5	15	1	1	1	15	32	3	9	32	12	23	9	37	26	26	37	11	5	20	22	22	15	11	12	24	37	22	26	32	22	14	12	1	37	1	12	12	22	10	32	26	26	12	21	27	30
627	7	17	17	8	15	8	8	20	13	8	9	32	3	7	18	37	26	18	37	11	17	20	37	5	20	11	19	22	37	37	18	32	37	9	13	13	37	8	14	12	37	15	32	18	18	12	13	7	20
628	12	32	32	4	20	6	10	20	32	21	27	32	37	12	28	29	18	18	29	11	28	17	37	29	20	11	28	37	29	29	18	5	37	28	32	32	29	28	28	12	26	17	5	18	18	12	12	20	20
629	12	8	9	17	4	8	10	17	5	9	20	5	29	12	6	29	18	6	29	11	14	15	29	16	17	11	19	26	29	16	6	5	29	21	24	25	29	14	20	16	29	27	5	6	6	5	12	31	33
630	36	17	33	0	1	33	34	17	2	33	7	8	9	29	9	2	6	6	10	13	27	10	18	31	17	18	34	36	23	23	6	32	41	25	31	21	2	33	14	16	42	43	0	6	6	16	23	12	44
631	4	17	20	4	8	30	39	17	23	40	46	8	17	7	46	7	6	6	7	7	42	29	27	40	17	18	34	43	47	48	6	29	43	48	47	29	47	48	48	16	29	43	17	6	6	16	23	47	2
632	3	17	3	4	10	10	43	17	47	14	15	8	19	47	19	47	6	6	47	19	46	38	19	47	17	46	34	43	20	20	6	20	43	15	21	47	47	46	21	16	38	43	22	6	6	1	8	24	17
633	36	17	36	17	8	18	3	17	0	3	4	8	17	0	18	0	6	6	20	36	21	7	36	3	17	18	0	17	20	11	6	12	13	11	0	20	20	18	36	14	11	17	16	6	6	14	20	0	23
634	25	17	25	5	28	29	5	30	20	25	18	8	30	19	4	20	6	6	20	5	25	19	5	19	30	18	19	17	20	7	6	19	5	4	19	31	20	25	25	14	31	17	30	6	6	14	16	19	30
635	8	30	1	11	8	8	12	30	13	15	21	22	23	13	23	20	6	6	20	13	23	20	22	9	30	23	24	30	26	26	6	20	9	21	9	4	7	23	8	14	20	27	29	6	6	16	7	9	34
636	26	30	22	27	1	26	22	30	26	16	2	11	30	26	12	37	6	6	37	13	15	37	18	19	30	22	32	33	39	40	6	37	33	40	39	37	39	15	40	26	37	33	30	6	6	26	26	39	30
637	0	30	0	33	11	1	30	20	21	30	7	11	20	2	7	21	6	6	39	2	1	31	20	39	20	7	31	30	12	12	6	12	13	16	19	12	39	1	19	39	31	20	15	6	6	39	26	23	30
638	3	20	3	20	0	0	9	17	21	3	18	11	27	3	27	12	6	6	12	27	7	12	28	3	17	28	29	20	32	28	6	33	20	18	3	3	32	7	3	32	12	20	17	6	6	32	32	33	17
639	32	17	4	5	11	1	1	17	32	5	9	11	17	16	1	16	6	6	16	16	7	21	1	16	17	1	22	17	23	23	6	23	24	23	23	23	25	7	32	32	25	26	30	6	6	32	31	23	34
640	12	17	12	34	4	17	15	18	20	20	12	18	9	11	11	18	9	9	18	27	11	18	1	21	17	31	21	28	32	32	9	33	26	28	21	36	37	11	7	38	39	26	32	9	37	38	38	7	37
641	16	17	10	14	34	4	6	15	19	20	42	24	25	28	7	18	9	9	18	27	11	18	41	7	17	27	1	29	24	24	9	25	29	28	7	29	25	11	7	38	29	15	24	9	9	38	21	7	37
642	24	17	30	28	25	22	30	18	38	30	8	10	25	28	7	18	9	9	18	27	30	18	10	12	17	27	12	8	24	13	9	25	10	13	7	25	25	13	7	38	12	15	24	9	9	38	38	7	37
643	0	17	13	5	6	11	13	14	16	5	8	18	6	28	7	18	9	9	18	28	11	18	10	7	17	28	16	11	24	19	9	25	18	11	7	20	25	11	7	38	20	15	18	9	9	38	21	7	14
644	18	17	26	0	3	12	13	18	38	33	6	18	3	11	34	18	9	9	18	28	35	18	34	10	17	34	10	36	37	34	9	3	34	39	7	36	3	39	7	38	10	5	18	9	9	38	38	7	18
645	1	17	26	5	2	1	17	4	14	12	16	18	2	35	7	18	9	9	18	28	35	18	28	7	19	28	14	4	20	18	9	3	28	17	7	3	3	19	7	38	2	4	18	9	9	38	38	7	21
646	18	19	17	4	5	35	10	15	5	10	1	18	12	16	26	18	9	12	18	26	19	18	28	27	19	26	27	29	16	30	12	5	26	17	7	29	38	19	7	38	2	31	18	12	12	38	38	7	18
647	0	17	6	13	0	17	6	18	38	6	6	18	0	1	7	18	12	12	18	9	17	18	26	7	19	9	10	6	16	18	12	0	18	14	7	1	20	17	7	38	20	31	18	12	12	38	38	7	22
648	27	28	27	1	13	27	14	29	30	27	32	18	0	1	33	18	12	33	18	9	28	18	30	34	28	9	34	29	16	6	33	0	10	17	7	35	0	28	7	38	13	10	18	33	33	38	38	7	29
649	18	17	21	2	0	17	17	18	3	2	17	18	0	1	7	18	33	33	18	9	28	18	18	7	28	9	5	17	18	18	33	0	18	11	7	0	0	11	12	38	12	15	18	33	33	38	38	7	18
650	38	4	38	4	13	21	24	25	0	7	2	4	21	1	13	3	33	21	3	24	26	25	27	29	26	24	28	5	30	4	21	31	27	32	35	36	30	32	7	29	37	3	4	21	21	29	29	7	35
651	19	4	37	15	26	30	17	25	29	0	5	4	30	1	6	3	21	21	3	13	20	0	29	29	20	36	11	5	30	4	21	29	0	36	5	23	30	20	28	29	31	33	4	21	21	19	29	7	15
652	19	4	37	4	29	10	36	7	29	10	14	4	10	1	29	3	21	10	3	13	20	30	6	16	20	36	23	20	11	18	10	29	6	22	18	5	11	22	10	16	22	3	4	21	10	34	16	7	5
653	2	4	22	8	18	9	12	27	9	28	18	3	11	5	18	3	10	10	3	12	20	27	16	16	20	12	28	20	11	5	10	9	27	1	13	14	11	20	28	16	13	29	5	10	10	2	16	7	21
654	30	20	30	29	9	11	14	7	9	7	4	3	11	5	9	3	10	21	3	30	20	7	8	16	20	30	14	13	11	5	21	12	8	30	22	31	11	20	7	16	32	31	3	21	21	2	16	7	33
655	2	20	0	31	20	18	5	19	16	23	18	3	18	5	20	3	21	23	3	4	9	19	16	10	20	10	9	20	11	5	23	16	19	20	20	22	11	9	24	16	20	25	3	23	23	2	16	7	24
656	8	13	8	5	0	15	17	17	16	7	30	3	15	2	5	3	23	15	3	30	8	17	4	16	13	30	22	8	11	3	15	16	4	18	21	31	11	8	7	16	8	5	3	23	15	2	16	7	15
657	1	13	6	10	13	0	14	19	16	20	18	3	0	2	24	3	15	23	3	24	25	11	11	26	13	31	20	25	0	2	23	16	11	28	26	21	29	25	20	26	34	21	3	23	23	2	0	7	15
658	26	13	8	21	1	0	31	7	26	7	31	3	0	2	5	3	23	23	3	24	13	7	0	10	13	31	14	31	0	2	23	10	7	5	17	18	0	13	7	26	17	19	3	23	23	12	0	7	26
659	4	13	4	9	4	0	6	27	1	11	1	3	0	2	1	3	23	23	3	1	13	27	15	0	13	6	18	4	0	3	23	15	27	1	5	14	24	13	11	0	4	14	3	23	23	12	0	27	29
660	25	3	28	28	9	0	33	9	34	25	25	35	36	37	33	38	23	36	38	30	13	38	3	39	40	6	4	41	42	43	36	42	38	28	41	43	0	13	41	5	11	28	35	36	36	5	5	25	3
661	0	35	3	2	35	14	41	3	5	9	0	35	14	5	38	38	36	36	38	30	41	18	19	19	3	20	19	21	23	20	36	24	38	38	26	20	23	41	27	5	24	38	35	36	36	5	5	0	29
662	21	35	38	38	2	14	10	2	11	21	21	35	14	9	12	12	36	9	12	30	13	18	12	23	35	31	38	15	16	16	9	16	12	38	11	17	5	15	11	5	16	38	35	9	9	14	5	21	35
663	5	35	3	7	35	14	12	35	8	19	17	20	14	12	24	12	9	24	26	30	17	16	12	26	13	31	12	17	14	18	24	29	12	12	32	18	14	17	5	5	16	13	20	24	24	5	14	17	33
664	1	20	1	26	3	14	4	6	5	1	7	8	14	20	12	26	24	24	9	30	17	28	12	11	9	31	12	19	14	21	24	11	26	26	19	21	22	17	23	14	11	9	20	24	24	14	14	7	9
665	7	9	7	0	14	14	12	9	3	19	7	9	14	4	16	9	24	24	9	23	17	18	28	28	32	34	32	19	36	32	24	36	32	32	26	19	14	17	26	14	36	21	9	24	24	14	14	7	37
666	14	9	1	9	0	14	36	8	0	3	3	9	11	14	32	9	24	11	9	23	19	36	32	36	9	19	32	12	13	32	11	15	8	21	12	16	18	19	12	14	36	8	9	11	11	14	18	3	9
667	4	6	4	1	18	18	32	6	14	0	4	6	18	25	25	25	11	11	25	23	12	13	25	1	9	17	25	24	18	25	11	18	25	13	12	17	18	12	15	14	24	25	6	11	11	14	14	4	6
668	14	25	2	25	5	7	24	25	8	17	8	25	7	16	19	25	11	19	25	16	20	5	22	22	17	23	27	29	18	27	19	31	25	29	13	17	18	29	32	14	24	35	25	19	19	14	7	8	25
669	14	25	14	1	7	7	2	9	10	12	14	25	7	28	30	25	19	19	25	16	29	18	28	1	25	29	1	5	11	1	19	18	1	20	5	5	11	13	5	7	18	9	25	19	19	7	7	14	32
670	3	17	22	23	26	27	27	17	25	3	23	23	2	13	34	25	19	2	25	16	24	34	10	12	17	27	30	20	14	13	2	26	31	22	12	35	8	30	12	7	34	9	25	2	3	7	7	36	3
671	36	17	13	22	6	17	24	17	25	18	16	29	23	13	23	25	2	2	25	19	17	23	1	7	17	20	20	10	10	13	2	27	13	13	10	13	7	20	25	8	23	13	9	2	9	8	7	8	9
672	8	17	0	0	12	6	6	11	25	6	19	7	15	16	18	25	2	15	25	21	22	23	16	7	17	16	18	3	16	1	15	7	1	13	6	27	28	18	29	29	23	13	25	15	27	29	7	30	27
673	9	17	13	0	17	5	5	25	25	8	21	12	14	19	14	25	15	15	25	2	25	14	22	26	17	26	18	3	12	1	15	35	36	13	12	37	7	19	26	26	14	38	25	15	39	26	7	30	27
674	42	17	14	38	0	25	3	5	9	25	8	16	20	23	24	9	15	20	9	2	28	14	24	24	17	24	19	3	12	36	20	16	9	23	13	9	7	19	25	24	14	28	9	20	20	24	7	7	25
675	22	17	21	28	17	3	0	9	9	0	23	8	26	3	26	9	20	20	9	26	3	2	26	26	17	26	3	15	9	15	20	30	33	34	0	13	13	15	13	13	15	33	9	20	20	13	13	13	9
676	19	17	19	33	6	9	7	10	9	12	14	6	8	3	18	21	20	8	21	26	10	18	26	2	17	26	5	5	22	21	8	2	21	18	24	22	22	5	22	2	18	21	9	8	8	37	2	22	9
677	8	17	25	21	17	21	11	21	21	5	0	17	4	11	4	21	8	8	21	4	21	3	4	4	17	4	6	5	21	7	8	12	7	6	6	7	7	6	7	2	7	13	21	8	8	2	4	7	21
678	4	14	14	1	9	16	16	18	21	22	25	28	30	19	31	32	8	30	32	33	34	31	3	35	14	33	24	24	17	1	30	35	32	31	12	3	3	24	17	4	31	1	21	30	30	4	35	3	36
679	0	14	5	7	14	32	32	32	32	24	23	14	9	32	9	32	30	30	32	9	32	8	9	9	14	9	10	13	13	22	30	25	26	10	24	26	26	10	13	26	10	12	32	30	30	26	9	26	32
680	26	0	0	1	2	3	11	18	19	20	11	19	21	28	29	29	30	21	29	31	28	29	8	33	28	34	8	24	26	33	21	33	8	8	25	35	26	19	26	36	35	8	37	21	21	36	21	25	38
681	10	10	10	5	33	14	11	0	1	25	2	29	3	5	13	29	21	21	29	31	28	29	13	13	14	22	40	13	23	13	21	3	29	8	23	24	13	35	27	24	35	8	24	21	21	36	30	30	38
682	30	12	10	15	3	16	45	40	24	15	6	0	1	45	2	29	21	1	29	31	45	29	40	17	19	45	40	0	3	24	1	3	22	22	24	23	24	0	15	30	23	22	25	1	1	30	1	33	1
683	4	45	4	11	5	32	7	9	10	12	32	29	6	13	31	29	1	1	29	2	45	29	2	31	11	14	23	7	6	10	1	6	29	22	17	19	19	7	19	30	15	22	20	1	1	30	1	19	21
684	19	32	35	24	6	0	32	29	10	32	5	29	9	19	24	29	1	1	29	12	0	29	24	9	5	5	24	29	13	19	1	6	24	24	32	14	19	29	7	19	14	7	32	1	1	19	17	18	17
685	15	15	15	4	19	15	14	21	19	10	16	29	22	27	27	27	1	22	29	12	15	29	27	28	21	14	27	27	19	19	22	28	27	27	19	6	30	29	30	9	33	27	6	22	22	20	22	30	17
686	8	6	6	11	13	4	11	29	18	11	10	29	23	29	24	29	22	22	29	12	4	29	29	23	10	6	16	11	23	23	22	23	29	11	6	1	1	11	11	1	10	11	25	22	22	1	20	20	20
687	20	4	20	0	23	19	5	7	1	8	16	29	9	1	29	29	22	9	29	12	4	29	13	15	7	19	13	29	17	1	9	23	13	13	1	18	21	29	21	1	18	13	1	9	9	1	9	27	28
688	19	19	19	12	17	0	18	29	5	0	8	29	11	14	24	29	9	9	29	24	19	29	24	11	8	4	24	29	11	11	9	11	24	24	4	22	4	23	0	22	25	23	4	9	9	22	32	32	32
689	32	3	6	15	11	15	15	7	22	16	16	29	5	22	10	29	9	5	29	13	14	29	20	17	7	15	17	8	21	22	5	11	8	8	27	28	22	29	16	22	28	8	27	5	5	22	5	31	32
690	32	20	20	3	20	6	18	23	24	32	18	25	3	21	21	10	5	10	23	25	7	9	13	14	23	29	26	26	42	17	5	0	21	21	14	11	14	43	32	17	9	23	29	5	5	17	29	14	10
691	22	11	11	23	11	11	2	6	16	10	8	12	11	29	22	23	5	3	23	18	23	22	19	20	6	19	24	25	42	16	5	12	23	23	25	35	35	11	11	17	22	23	35	5	2	17	35	25	35
692	9	9	9	13	9	9	15	6	16	13	15	12	9	35	28	23	5	5	23	15	3	18	28	28	6	35	22	3	42	9	5	12	23	23	25	20	29	9	20	17	18	23	30	5	5	17	35	29	2
693	42	0	1	23	4	20	8	6	8	2	16	12	4	17	14	23	5	5	23	15	6	14	20	42	6	20	3	26	42	42	5	12	23	23	26	25	25	20	32	17	14	23	25	5	5	17	25	32	25
694	11	20	11	0	42	11	1	6	8	0	1	12	42	25	2	23	5	2	23	1	4	14	1	15	6	25	8	4	16	21	2	12	23	23	21	22	24	11	11	17	14	23	28	2	2	17	25	24	29
695	15	22	22	23	16	22	7	6	21	29	9	12	16	10	15	23	2	2	23	5	4	15	18	19	6	10	34	27	16	21	2	12	23	23	35	36	36	22	19	21	15	23	36	2	2	21	36	27	36
696	3	3	3	13	16	3	13	6	7	13	1	12	16	36	9	9	2	2	9	10	6	15	13	9	6	36	40	23	4	16	2	12	9	23	3	5	36	3	3	37	15	23	14	2	2	37	36	4	20
697	36	5	5	9	16	5	5	6	36	7	10	12	16	37	1	9	2	1	8	8	19	4	8	22	6	8	25	26	27	36	1	12	9	23	26	28	26	5	28	37	4	23	28	1	1	37	26	29	28
698	28	0	28	23	27	22	23	6	36	28	31	12	27	37	17	23	1	1	2	7	2	27	8	10	6	13	13	2	14	26	1	12	23	23	15	16	24	22	28	37	27	23	25	1	1	37	25	14	35
699	10	12	17	0	5	0	11	6	11	0	11	12	5	37	10	23	1	1	23	11	18	14	11	10	6	17	19	20	21	20	1	12	23	23	20	15	20	0	15	37	14	23	15	1	1	37	20	24	15
700	21	6	3	4	6	6	2	6	7	8	22	25	3	16	5	27	1	1	27	30	31	32	33	34	6	18	34	14	19	26	1	14	27	27	34	5	19	6	35	37	14	27	32	1	1	37	19	22	36
701	19	6	38	13	4	20	24	32	41	20	22	7	19	38	27	27	1	1	32	11	24	32	4	3	32	4	8	8	19	13	1	19	27	27	20	28	29	20	29	37	19	27	33	1	1	37	35	22	35
702	2	6	10	15	32	17	18	32	2	21	22	32	10	38	22	32	1	1	32	15	5	32	7	24	32	5	2	19	3	13	1	8	32	27	11	5	3	17	2	37	19	27	32	1	1	37	3	22	3
703	4	6	9	32	12	12	25	14	16	4	3	18	10	38	18	32	1	1	32	18	6	14	32	32	12	6	7	19	15	32	1	15	32	32	12	11	3	12	24	37	15	32	29	1	1	37	33	3	35
704	37	6	23	0	9	13	9	14	37	13	3	32	15	12	32	32	1	1	32	0	10	14	16	20	14	16	15	15	7	32	1	19	32	32	13	20	7	13	20	37	15	11	14	1	1	37	37	7	7
705	17	6	23	32	14	11	10	14	9	21	18	3	29	32	30	3	1	30	3	3	10	14	16	32	14	16	31	31	7	32	30	29	32	32	32	32	7	11	17	33	34	32	35	30	30	33	7	36	39
706	7	6	40	2	8	8	40	14	13	40	8	15	29	32	3	15	30	30	15	1	40	14	15	18	14	40	40	3	7	3	30	7	15	32	40	19	20	8	40	20	20	15	14	30	30	20	11	11	11
707	4	6	4	15	14	14	2	14	22	5	9	13	7	15	13	13	30	30	13	13	4	14	16	16	14	4	23	23	7	15	30	24	13	15	25	16	7	15	4	7	24	15	26	30	30	7	7	26	26
708	7	6	0	8	10	11	10	14	2	11	5	18	19	15	20	13	30	30	18	29	20	14	27	19	14	27	20	20	23	31	30	23	13	13	11	19	25	11	19	7	23	13	18	30	30	7	25	25	25
709	18	6	0	14	14	14	32	14	24	1	14	2	23	15	2	2	30	30	2	2	6	3	14	4	14	32	23	23	5	13	30	8	2	13	9	5	5	14	18	18	23	12	16	30	30	18	5	5	5
710	5	20	22	0	25	27	28	34	2	16	24	0	33	8	35	2	30	35	2	37	34	14	38	38	34	2	31	14	4	5	35	33	39	39	16	9	4	14	4	5	14	39	12	35	9	5	40	24	9
711	24	3	3	10	0	38	21	13	2	24	10	15	10	2	8	2	35	35	2	8	34	18	19	20	13	19	21	21	22	2	35	15	19	19	38	23	22	21	25	5	20	19	22	35	35	5	25	10	9
712	10	23	23	15	15	22	29	0	2	10	15	15	3	6	12	2	35	6	2	8	0	29	20	14	0	8	16	29	22	17	6	15	17	17	12	18	24	29	13	24	29	17	30	6	6	24	24	10	30
713	22	12	7	27	28	32	33	0	2	16	27	15	22	2	3	2	6	3	2	20	34	35	36	37	0	20	16	29	39	2	3	15	2	34	40	36	39	29	39	22	39	34	2	3	3	24	40	27	0
714	41	24	36	15	15	4	33	5	7	41	41	15	39	11	14	2	3	3	2	11	5	39	6	7	5	11	41	39	16	17	3	15	2	34	17	19	16	39	21	17	39	34	2	3	3	22	17	41	0
715	25	19	25	12	27	21	23	5	2	41	12	15	4	2	30	2	3	30	2	2	31	13	25	2	5	2	32	39	16	2	30	15	2	31	21	33	35	39	36	35	35	31	34	30	30	16	34	12	5
716	12	0	0	15	15	16	39	1	7	5	8	15	7	9	10	2	30	30	3	11	3	9	10	13	1	11	9	3	18	19	30	15	2	2	19	13	18	3	18	19	9	2	7	30	30	19	19	12	20
717	15	22	22	17	21	10	3	1	1	3	10	15	5	3	8	1	30	8	1	16	25	27	28	28	1	1	29	3	18	3	8	15	1	25	3	18	18	25	31	3	31	25	1	8	8	19	3	17	1
718	0	4	4	0	15	4	2	6	7	9	11	15	7	1	14	1	8	8	1	7	6	14	18	7	6	7	13	1	18	1	8	15	20	20	4	21	18	6	21	18	21	20	1	8	8	18	1	0	19
719	18	10	23	15	24	24	1	2	2	6	9	15	11	1	25	2	8	25	2	26	6	14	27	27	28	27	28	13	29	1	25	15	13	13	1	27	29	30	30	18	29	13	31	25	25	18	32	32	6
720	5	5	0	7	5	2	27	10	17	19	19	5	5	5	9	20	25	25	20	20	8	10	14	21	10	22	23	8	6	18	25	32	23	23	17	24	32	24	21	33	5	35	14	25	33	18	36	37	38
721	36	8	8	35	26	0	42	10	0	1	26	36	26	26	32	20	33	33	10	20	8	4	14	21	10	22	2	7	4	7	33	32	14	2	0	6	9	6	9	36	8	2	4	33	33	36	36	9	0
722	16	16	17	20	16	10	6	10	18	7	1	19	16	16	23	20	33	23	24	25	22	24	12	20	10	21	27	28	24	29	23	32	20	2	16	21	32	28	28	36	16	10	24	23	23	36	36	28	10
723	32	21	21	4	21	8	8	10	26	9	25	21	21	21	32	24	23	23	24	25	1	24	12	11	10	13	13	15	17	13	15	32	24	17	21	2	18	30	33	36	21	40	41	23	15	36	36	28	42
724	0	0	0	6	0	10	6	10	36	40	4	0	0	0	5	24	15	15	24	25	5	1	24	32	10	25	5	5	1	24	15	32	24	4	0	7	32	7	32	36	0	10	1	15	15	36	8	32	10
725	8	5	13	10	36	20	20	10	36	20	21	8	36	36	22	24	15	22	24	25	23	24	9	26	10	25	27	27	24	28	22	28	24	9	5	4	28	29	28	8	23	30	24	22	22	8	8	28	31
726	2	2	2	3	2	31	3	10	8	30	38	11	2	2	27	24	22	22	24	25	2	24	24	3	10	25	27	13	15	24	22	15	16	13	2	33	8	33	15	8	2	4	24	22	22	8	8	15	31
727	8	7	9	18	12	10	18	10	14	20	14	14	14	14	23	24	22	22	24	25	13	26	18	8	10	25	3	28	26	24	22	28	18	29	14	8	8	3	28	8	14	10	24	22	22	8	8	28	10
728	2	2	2	4	2	5	5	10	34	5	6	2	2	2	28	24	22	22	24	25	13	24	7	9	10	25	28	12	9	16	12	19	24	16	2	20	21	5	28	8	2	3	23	22	12	34	8	27	30
729	8	31	31	3	8	10	10	10	8	28	25	8	8	8	4	24	12	12	24	25	31	6	24	4	10	25	11	13	6	24	12	4	24	13	8	8	4	28	9	8	31	24	6	12	12	8	14	9	10
730	0	10	13	13	1	16	19	20	21	22	0	23	26	11	19	13	12	26	13	19	11	27	6	9	20	14	29	30	6	32	26	32	13	13	33	34	21	30	9	14	27	35	23	26	26	14	32	36	33
731	0	37	13	3	20	16	1	20	21	30	0	23	0	37	5	13	26	26	13	12	37	3	19	19	20	19	29	30	6	32	26	22	13	13	30	34	6	24	24	18	3	13	23	26	26	19	32	35	24
732	2	8	11	11	14	8	34	20	21	1	0	23	15	31	8	13	26	26	13	14	37	6	6	5	20	5	34	12	32	16	12	16	13	13	30	27	6	36	27	32	6	13	23	26	12	32	32	11	27
733	27	2	13	13	20	32	7	20	16	27	14	23	0	31	27	13	12	12	13	10	31	19	25	5	20	5	34	21	22	32	12	28	13	13	27	33	22	21	35	36	21	13	23	12	12	36	32	22	27
734	36	31	13	2	3	15	33	20	16	7	3	23	21	31	3	13	12	12	13	3	0	21	22	5	20	5	33	10	22	3	10	36	13	13	14	18	22	19	18	36	21	13	23	12	10	36	36	24	18
735	4	6	9	9	20	4	15	20	36	18	7	23	16	17	29	13	10	10	13	31	6	0	37	5	20	5	28	38	22	4	10	39	13	13	38	40	22	38	41	42	37	13	23	10	10	42	12	9	18
736	2	4	13	13	19	21	38	20	12	15	19	7	22	17	19	13	10	10	13	19	38	22	22	5	20	5	38	0	22	19	0	12	13	13	6	16	24	6	7	12	22	13	23	0	0	12	24	6	16
737	16	28	13	2	4	5	8	20	11	16	15	21	31	7	7	13	0	0	13	10	28	22	24	17	20	17	26	32	33	5	0	32	13	13	16	34	24	2	35	34	22	13	21	0	0	34	24	2	36
738	37	5	23	23	33	4	5	20	37	8	20	21	33	34	37	13	0	0	11	11	4	33	10	15	20	15	9	23	25	37	0	33	13	13	26	27	25	28	27	34	33	13	21	0	0	34	37	23	27
739	27	4	13	13	1	15	17	2	7	27	12	21	1	11	18	13	0	0	13	22	4	11	25	24	2	24	9	18	25	22	0	24	13	13	18	32	25	9	35	32	11	13	21	0	0	32	25	37	27
740	14	14	16	21	2	27	19	2	21	7	7	21	16	17	12	1	26	19	1	13	14	4	28	7	2	29	28	4	30	28	29	22	1	13	29	18	25	14	25	25	4	31	21	19	29	25	0	24	29
741	16	5	10	15	23	35	37	2	21	7	38	15	39	35	10	1	19	19	1	39	33	34	1	16	2	23	27	34	17	27	15	30	1	1	16	39	17	33	16	0	34	1	21	19	15	0	0	15	15
742	15	10	10	15	2	2	10	2	21	16	10	5	7	21	10	21	19	19	21	1	8	17	11	13	2	10	11	26	20	11	15	0	23	1	24	17	20	8	20	29	17	1	21	19	30	20	0	31	30
743	9	12	14	14	18	28	28	2	21	20	16	32	20	7	33	21	19	33	21	34	12	7	7	7	2	13	13	7	26	13	33	35	13	13	26	26	26	12	20	35	7	13	21	33	32	29	0	32	32
744	32	1	3	13	2	2	2	2	21	11	9	4	29	21	6	21	33	33	21	13	14	26	13	17	2	19	23	7	24	23	33	0	23	13	25	30	24	19	30	35	26	13	21	33	31	35	0	36	31
745	24	5	1	3	10	12	12	2	21	24	10	9	24	4	2	21	33	33	21	11	19	14	16	16	2	12	37	25	7	37	33	17	37	37	24	7	7	19	24	24	7	37	21	33	9	0	0	9	9
746	9	0	9	37	2	2	2	2	21	1	3	5	7	21	13	21	33	13	21	37	0	7	37	7	2	0	14	7	16	14	13	0	22	37	16	23	16	0	23	23	7	37	21	13	19	23	25	27	19
747	25	8	8	10	15	18	18	2	21	16	15	1	3	5	18	21	13	19	21	26	30	31	32	32	2	18	32	7	33	32	19	25	32	37	16	16	33	30	33	25	33	2	21	19	19	25	25	1	34
748	0	0	0	2	2	2	4	2	21	6	8	10	33	25	10	21	19	19	21	33	0	33	32	33	2	0	33	2	3	33	19	13	21	14	3	33	3	0	15	20	22	23	21	19	20	25	25	27	20
749	25	12	16	17	18	24	24	2	21	3	18	4	6	8	10	21	19	8	21	23	12	3	28	17	2	18	28	24	30	28	8	25	28	18	32	17	30	12	30	25	3	34	21	8	8	25	25	4	32
750	0	24	24	34	5	7	14	15	16	20	22	26	5	24	30	21	8	0	21	14	24	6	14	25	15	24	14	19	27	14	8	26	19	24	0	16	16	24	12	25	27	19	21	8	8	1	17	12	0
751	25	11	13	15	27	11	18	15	16	18	38	26	27	40	40	21	8	5	21	20	24	27	14	6	15	38	22	28	32	22	5	26	22	35	36	25	32	11	36	37	27	15	21	5	5	1	37	36	32
752	32	0	0	3	32	0	4	9	32	13	16	26	32	40	17	21	5	5	21	4	0	32	22	8	9	12	22	15	19	22	5	26	3	0	19	0	37	0	19	37	32	15	21	5	5	1	37	19	11
753	26	2	6	7	10	7	14	9	24	23	14	26	10	21	3	21	5	5	21	4	16	25	3	7	9	4	3	9	37	3	5	26	3	7	19	8	37	16	12	33	33	9	21	5	12	28	37	1	1
754	11	11	11	9	37	13	2	6	2	14	15	26	37	10	10	21	5	10	21	15	11	33	3	14	6	15	3	4	37	3	10	26	4	13	2	13	8	11	8	37	33	9	21	10	10	37	37	8	8
755	19	26	26	1	18	18	20	6	22	1	20	26	18	19	7	21	10	10	21	20	27	18	3	18	6	16	16	7	37	16	10	5	21	26	23	26	37	27	23	19	18	11	21	10	2	19	37	23	2
756	4	8	4	24	31	8	32	6	19	1	22	19	31	33	28	21	10	33	21	20	4	34	16	28	6	20	28	6	37	28	33	19	3	35	36	38	37	4	23	37	3	6	21	33	33	37	37	3	33
757	0	4	2	6	37	32	7	6	8	17	7	19	37	21	1	21	33	33	21	7	4	37	28	10	6	12	12	11	13	12	33	19	11	14	8	13	13	32	0	16	16	11	21	33	33	13	13	13	13
758	13	22	22	2	16	22	27	6	13	2	17	19	16	29	13	21	33	33	21	1	22	16	29	29	6	1	12	26	4	12	33	19	29	27	22	7	4	22	7	13	16	2	21	33	33	13	4	0	8
759	3	3	3	9	13	3	11	6	15	38	11	19	13	21	17	21	33	17	21	1	3	15	21	27	6	10	12	6	4	12	17	19	21	39	40	13	4	3	3	4	15	6	21	17	17	4	4	2	17
760	17	6	5	17	8	6	41	16	22	13	13	21	11	14	23	21	17	22	21	11	15	1	24	24	16	11	14	15	25	4	17	8	1	41	8	26	27	28	29	4	1	30	21	17	31	4	32	27	22
761	32	6	28	5	18	20	10	16	43	14	13	21	25	44	21	21	22	22	21	11	10	10	25	25	16	21	26	10	25	32	22	32	25	30	15	23	23	20	23	32	10	30	21	22	22	32	32	23	17
762	1	6	1	41	6	1	3	16	32	1	1	21	4	21	5	21	22	5	21	4	11	25	8	13	16	4	14	25	18	19	5	28	25	41	19	15	23	1	1	31	25	41	21	5	5	31	32	34	18
763	15	6	15	0	9	6	17	3	10	0	12	21	18	27	27	21	5	27	21	22	6	10	2	10	3	21	11	10	29	10	27	32	10	41	19	30	29	6	29	29	10	3	21	27	27	29	32	29	18
764	29	6	30	3	32	9	41	13	32	9	13	21	0	21	12	21	27	27	21	12	6	5	32	14	13	15	15	15	11	32	27	32	11	3	15	17	19	6	20	29	11	3	21	27	27	29	32	24	0
765	32	6	30	4	7	7	11	8	10	4	16	21	32	18	18	18	27	27	21	18	23	11	5	5	8	18	10	11	14	26	27	28	11	3	26	33	26	23	16	32	11	3	21	27	14	32	32	32	14
766	32	6	33	3	6	23	1	8	32	21	7	21	2	32	21	21	27	27	21	2	23	14	14	2	8	2	4	14	17	32	27	32	14	20	22	24	32	23	32	32	17	20	21	27	27	32	16	25	29
767	10	6	33	11	12	6	17	1	15	19	19	21	10	7	26	21	27	26	21	31	6	17	24	34	1	11	25	17	4	15	26	16	17	20	7	22	35	6	19	36	17	1	21	26	26	13	16	10	4
768	16	6	22	1	16	0	2	5	16	10	3	21	4	21	9	21	26	26	21	9	12	4	4	4	5	9	11	4	18	16	26	16	4	4	16	7	16	12	18	16	4	15	21	26	26	16	19	18	20
769	18	6	22	30	31	6	15	2	32	18	10	21	18	33	33	21	26	33	21	21	12	34	7	35	2	21	25	4	11	32	33	36	11	37	38	39	23	12	40	23	11	2	21	33	33	23	23	18	33
770	13	2	13	9	13	40	5	14	21	17	14	10	20	9	22	24	33	24	26	27	12	26	9	20	14	28	17	13	20	23	33	28	25	22	13	40	29	12	17	30	31	32	29	33	33	23	34	18	24
771	24	14	35	4	0	29	43	2	2	6	7	14	20	9	0	14	33	24	0	4	35	29	8	10	2	14	43	35	20	20	33	29	14	7	0	10	20	35	6	10	29	14	20	33	33	10	46	20	24
772	10	2	1	9	3	18	1	2	19	6	22	19	23	9	25	19	33	24	21	18	35	29	23	26	2	19	29	35	23	20	33	27	19	27	28	30	31	35	30	10	29	14	32	33	33	10	30	34	30
773	11	2	11	17	4	34	26	2	3	17	4	6	22	9	4	3	33	22	23	17	35	21	24	26	2	6	25	37	38	38	22	21	19	27	37	26	38	35	17	24	29	14	38	22	22	24	24	32	24
774	26	2	26	7	18	29	8	2	2	8	18	19	38	9	18	2	22	22	38	8	3	29	4	16	2	19	6	26	38	28	22	29	19	21	26	27	38	3	8	16	29	2	38	22	22	16	27	28	27
775	16	2	14	2	14	5	7	2	10	12	14	10	38	9	14	10	22	22	38	5	14	29	10	13	2	10	6	14	38	38	22	15	10	14	14	13	38	14	5	16	29	3	38	22	22	16	16	18	19
776	1	2	4	17	27	17	13	2	2	24	7	17	38	9	12	17	22	22	38	24	28	30	17	13	2	17	24	6	38	32	22	32	17	33	34	35	38	28	24	35	35	36	38	22	22	32	34	17	2
777	18	2	21	4	21	10	21	2	11	15	21	11	7	9	17	11	22	22	38	7	9	7	12	18	2	11	21	21	38	38	22	20	11	21	21	18	38	9	4	18	7	2	38	22	22	18	18	25	26
778	0	2	0	2	0	7	3	13	13	4	14	13	15	9	13	13	22	15	38	23	27	30	31	32	2	13	7	27	38	33	15	32	13	30	0	20	38	27	33	18	30	2	38	15	15	18	34	20	35
779	32	35	32	10	37	9	10	35	35	10	37	10	3	9	9	10	15	15	38	3	4	38	10	11	35	10	11	37	38	3	15	12	10	13	11	11	0	4	0	32	38	2	38	15	15	32	0	9	14
780	6	35	2	7	8	18	20	22	23	24	25	7	26	27	28	29	15	26	29	30	27	31	10	28	22	2	24	10	29	10	26	33	10	6	18	18	23	27	25	20	31	4	13	26	26	20	13	34	35
781	29	35	4	1	8	27	5	22	23	14	16	31	29	27	38	23	26	26	29	38	15	31	38	30	35	28	32	35	29	38	26	13	4	30	30	30	29	15	22	13	31	4	13	26	26	13	13	2	35
782	0	35	9	9	0	0	6	35	29	32	6	1	5	27	28	29	26	5	29	8	32	31	38	28	35	28	11	35	29	28	5	13	28	11	11	11	29	32	1	14	31	4	13	5	5	13	16	1	35
783	29	35	28	7	13	27	15	35	29	13	9	31	12	18	23	29	5	5	29	23	18	31	23	8	35	28	24	25	12	23	5	13	26	30	33	34	29	18	25	8	31	28	13	5	5	8	29	25	4
784	12	35	0	0	3	18	7	35	12	14	7	9	12	18	36	12	5	5	12	16	17	31	1	36	35	36	14	35	12	1	5	13	36	3	18	18	12	17	7	12	31	35	13	5	5	13	12	9	35
785	4	35	36	36	4	4	20	0	8	23	10	31	19	18	24	8	5	19	8	24	23	31	24	25	0	31	23	35	8	24	19	13	1	18	26	27	8	26	25	28	31	29	13	19	19	28	12	1	35
786	8	35	2	7	13	18	32	0	8	11	36	10	15	17	30	8	19	19	8	17	18	31	17	30	35	30	23	29	15	29	19	13	29	5	18	18	8	18	15	8	31	21	13	19	19	8	8	10	35
787	15	35	21	21	4	4	35	0	15	13	35	31	15	20	7	15	19	19	15	9	7	31	11	12	35	30	20	35	15	11	19	13	11	4	7	7	15	7	14	12	31	30	13	19	14	12	15	14	35
788	2	0	30	3	2	2	6	0	8	21	24	25	26	20	24	8	19	26	8	6	20	31	6	25	0	30	27	35	15	6	26	13	30	27	27	27	8	20	24	15	31	11	13	26	26	13	15	25	14
789	15	0	4	11	13	20	28	0	8	13	3	31	5	20	7	8	26	26	5	5	12	31	5	5	0	31	17	0	15	7	26	13	5	19	20	23	15	12	15	9	31	29	13	26	26	9	15	32	0
790	1	0	1	1	2	2	4	10	10	2	4	13	3	2	31	10	26	26	2	8	31	14	16	18	0	21	21	14	17	16	26	13	10	10	1	21	7	21	12	15	14	10	13	26	17	15	20	7	1
791	5	0	9	11	30	34	36	0	37	38	4	13	38	2	37	37	26	17	3	37	14	14	10	37	0	20	18	14	39	3	17	13	10	10	18	16	16	21	18	20	14	10	13	17	17	20	20	16	16
792	39	0	3	10	0	20	35	0	39	1	38	13	4	20	39	10	17	17	5	5	9	14	11	11	0	20	9	9	23	24	17	13	10	10	25	20	13	20	39	26	14	10	13	17	26	20	27	23	24
793	27	0	20	3	8	12	21	0	8	3	12	13	14	1	4	8	17	1	22	5	14	14	5	8	0	31	31	14	32	32	1	13	8	10	12	25	33	20	33	27	14	10	13	1	1	27	34	33	20
794	34	0	11	10	0	22	35	0	0	20	6	13	3	15	33	0	1	3	4	4	16	14	32	34	0	5	31	16	17	17	3	13	0	0	5	5	5	22	5	5	14	0	13	3	3	34	12	16	17
795	5	0	26	0	7	7	10	0	11	17	7	13	6	5	11	11	3	3	7	4	14	14	11	11	0	12	35	14	1	1	3	13	11	15	20	27	30	27	22	33	14	15	13	3	33	12	12	22	30
796	12	0	2	9	9	16	9	0	0	16	18	13	12	1	22	0	3	3	6	6	23	14	1	12	0	12	23	23	24	24	3	13	15	15	18	12	13	16	11	12	14	15	13	3	3	12	12	11	24
797	20	0	20	6	0	20	20	0	2	20	20	21	26	12	2	2	3	26	22	27	14	14	2	1	0	29	29	14	2	2	26	21	2	2	20	18	30	18	30	12	14	15	21	26	26	12	12	30	0
798	2	0	4	6	5	5	29	0	8	9	17	21	19	23	24	8	26	24	23	8	3	14	2	23	0	12	22	3	25	2	24	21	2	28	22	22	21	29	25	12	14	28	21	24	24	12	12	25	15
799	12	0	21	28	0	12	1	0	0	1	12	21	12	21	25	0	24	24	12	4	14	14	12	12	0	12	14	14	0	28	24	6	0	28	21	12	7	9	7	16	14	28	6	24	16	12	17	7	0
800	11	15	28	18	22	23	12	15	26	26	18	6	23	27	12	26	24	24	0	11	4	25	17	30	15	14	31	25	32	11	24	6	25	28	26	33	32	25	30	23	25	28	6	24	33	7	23	30	33
801	2	15	3	3	7	23	9	15	8	13	18	6	23	36	16	8	24	2	12	19	36	32	22	29	15	6	12	32	23	6	2	6	32	12	33	26	37	32	37	38	32	12	6	2	33	38	39	37	33
802	6	15	12	3	6	7	26	15	7	26	9	6	23	36	16	12	2	39	8	19	26	23	8	8	15	13	14	23	17	13	39	6	23	12	18	20	17	14	13	7	14	12	6	39	20	7	39	13	20
803	1	15	5	5	3	17	10	15	11	1	19	6	17	7	16	11	39	39	11	2	9	23	25	32	15	6	25	23	17	6	39	6	23	25	3	18	17	23	13	7	23	25	6	39	20	7	33	33	20
804	24	15	25	25	6	17	18	5	11	24	2	6	17	11	16	11	20	20	11	10	18	33	9	9	5	6	14	33	17	19	20	6	33	25	19	22	17	33	24	22	33	25	6	20	20	19	13	26	13
805	22	5	4	8	12	17	19	5	11	4	19	6	17	22	16	11	20	13	11	10	2	12	30	8	5	21	8	12	17	21	13	6	12	25	19	23	17	12	19	22	12	25	6	13	13	22	13	21	35
806	36	5	0	0	1	17	23	5	3	4	10	6	17	11	16	3	13	13	3	10	23	2	36	3	5	6	16	12	17	6	13	6	17	25	23	11	17	9	3	11	9	25	6	13	13	11	17	14	17
807	6	5	0	0	6	1	21	24	28	3	29	6	17	11	30	28	13	1	28	10	31	17	20	2	24	6	16	17	17	6	1	6	17	5	12	32	33	17	34	11	33	5	6	1	1	11	1	33	9
808	22	24	0	0	23	25	32	24	21	22	26	6	25	28	21	21	1	1	21	10	32	13	17	21	24	6	32	13	25	31	1	6	13	5	23	28	25	13	31	31	13	12	6	1	1	31	1	17	17
809	31	24	5	0	6	25	2	24	3	3	10	6	25	28	7	21	1	1	8	10	7	9	21	15	24	6	35	35	25	6	1	6	15	5	6	28	25	15	3	28	15	5	6	1	1	31	16	16	16
810	16	24	4	19	0	11	7	24	31	10	17	22	11	19	23	25	1	23	27	30	32	4	15	9	24	16	5	5	11	27	23	22	33	5	9	34	6	7	16	31	32	35	31	23	23	16	11	17	36
811	28	24	29	40	19	11	40	24	0	40	14	14	11	10	10	33	23	23	11	10	14	4	20	14	24	37	20	24	11	20	23	1	20	20	14	40	11	2	6	16	14	24	14	23	23	31	11	14	15
812	11	24	17	24	7	11	18	12	31	0	13	14	11	17	14	12	23	23	21	10	28	28	20	13	24	10	20	29	21	20	23	21	29	29	13	21	21	1	11	31	28	29	6	23	23	31	16	13	12
813	25	24	25	26	25	11	26	24	25	26	13	21	11	17	11	0	23	23	21	22	0	0	0	7	24	22	0	12	21	0	23	10	18	26	13	34	21	32	35	34	0	26	21	23	23	34	11	13	12
814	11	24	12	2	15	11	15	24	11	5	13	6	8	36	9	24	23	8	21	9	6	6	29	13	24	9	29	16	21	29	8	21	16	16	13	21	21	15	11	11	6	16	10	8	8	11	17	13	12
815	14	24	14	27	28	30	31	24	32	14	13	21	30	11	32	33	8	8	21	33	32	32	18	23	24	33	18	24	30	18	8	34	18	16	13	35	21	35	36	37	32	16	36	8	8	11	30	13	24
816	30	24	12	16	12	30	12	24	0	12	13	13	30	39	1	24	8	8	30	1	13	13	18	13	24	12	18	24	30	18	8	13	18	24	3	3	30	3	12	30	13	24	4	8	8	30	30	6	7
817	11	24	11	24	11	30	9	16	11	0	20	20	21	9	21	22	8	8	23	22	23	23	18	20	16	22	18	1	21	18	8	21	1	1	20	20	21	9	11	25	23	1	25	8	8	30	30	20	16
818	30	16	1	2	2	30	4	24	30	16	20	0	21	26	3	1	8	3	21	4	0	0	1	6	24	4	1	1	21	1	3	7	1	1	20	10	21	10	10	30	0	14	16	3	3	30	30	20	16
819	12	24	17	14	12	13	11	24	18	19	20	20	13	15	22	15	3	13	21	15	20	18	1	20	24	15	17	8	21	17	13	21	1	17	20	20	21	11	12	7	18	17	7	3	13	30	30	20	24
820	17	24	5	5	9	10	14	28	29	17	19	31	32	25	17	7	3	22	7	33	34	32	25	35	28	36	37	32	7	36	13	38	15	1	35	39	7	24	33	12	32	21	32	13	13	12	40	41	22
821	28	24	21	28	7	24	25	2	4	41	5	7	7	6	41	7	22	22	7	28	24	32	3	6	2	3	37	32	7	44	22	9	28	3	6	28	7	24	28	12	32	15	7	22	22	12	7	41	10
822	0	24	13	19	20	23	14	26	20	4	2	5	27	8	41	7	22	27	7	29	30	5	14	20	26	2	37	5	7	12	27	38	9	8	20	6	7	30	31	12	5	26	7	27	27	12	7	15	27
823	27	24	33	26	7	24	0	10	0	15	10	7	7	14	15	7	27	27	7	26	24	7	13	13	10	13	37	7	7	2	27	17	26	14	0	26	7	24	2	12	7	8	7	27	27	12	18	15	19
824	1	24	1	3	5	6	14	9	5	11	16	7	5	14	15	7	27	27	20	20	21	23	16	5	9	16	37	23	13	28	27	5	9	17	16	20	7	21	20	12	23	9	7	27	13	12	5	0	13
825	13	24	24	9	3	3	8	18	19	0	19	25	13	14	0	7	27	13	3	9	26	3	8	34	18	34	37	3	35	9	13	5	28	34	19	9	35	34	35	12	3	9	3	13	13	12	5	36	38
826	4	24	4	6	10	4	14	11	12	11	18	11	15	16	35	11	13	13	15	0	4	15	16	12	7	16	37	15	17	20	13	12	11	16	20	21	17	4	22	12	15	7	15	13	13	12	12	35	17
827	9	24	19	7	15	24	19	7	6	17	10	7	27	24	17	7	13	27	28	28	4	15	7	17	7	24	37	15	17	23	27	29	7	24	24	28	17	24	28	1	15	11	20	27	27	1	17	17	30
828	30	24	24	2	3	5	2	8	30	6	16	18	19	24	22	7	27	27	19	22	24	19	4	13	8	4	6	19	32	7	27	13	7	4	29	22	32	4	22	1	19	2	19	27	27	1	13	33	33
829	1	24	11	14	19	24	3	20	3	21	8	20	32	16	23	20	27	27	32	14	25	19	28	31	20	16	35	19	32	20	27	36	20	16	3	32	32	25	14	1	19	20	32	27	27	1	32	21	32
830	29	7	29	9	10	10	22	12	32	9	15	17	18	32	20	23	27	18	23	26	20	33	33	29	12	32	30	20	31	34	18	31	23	23	34	3	31	34	36	1	33	37	38	18	18	1	18	17	21
831	17	19	25	2	4	7	14	12	6	9	25	11	31	23	15	23	18	18	23	15	20	20	8	8	12	14	20	20	31	23	18	24	23	23	11	25	27	27	11	1	20	23	28	18	18	1	31	17	11
832	11	14	19	3	19	19	2	12	6	11	4	7	31	9	9	23	18	36	23	9	29	31	3	3	12	36	8	31	30	33	36	30	23	23	34	35	30	34	39	33	31	23	39	36	36	1	28	7	40
833	7	4	7	23	4	4	4	12	39	12	0	2	28	33	2	2	36	36	2	2	4	31	15	15	12	3	35	31	30	33	36	5	6	23	0	8	30	4	0	1	31	23	39	36	36	1	28	7	6
834	7	11	19	20	8	11	21	22	39	24	26	27	28	27	29	2	36	28	32	2	11	29	30	30	22	19	9	29	34	32	28	34	32	23	11	33	34	11	27	1	29	32	8	28	28	1	28	7	24
835	27	5	19	32	5	35	32	0	3	4	22	6	34	27	13	32	28	28	32	6	5	34	34	35	0	27	9	34	15	27	28	17	32	32	15	18	20	5	21	27	34	26	21	28	28	27	15	20	27
836	20	5	7	12	14	12	16	0	3	16	4	23	24	23	6	32	28	24	32	13	16	34	25	25	0	23	34	34	15	23	24	25	32	26	9	25	15	16	23	9	34	32	9	24	24	9	24	20	23
837	23	18	23	0	18	18	5	7	15	3	8	10	11	14	14	32	24	24	32	14	13	11	15	15	7	23	21	11	28	31	24	28	32	26	31	15	28	31	25	15	11	33	25	24	24	15	35	35	23
838	35	37	35	32	37	37	26	7	25	26	10	2	28	2	32	32	24	24	3	3	37	11	35	32	7	35	11	11	28	2	24	4	32	26	5	32	8	37	2	8	11	26	25	24	24	8	28	9	2
839	2	37	1	7	15	13	18	21	25	22	23	27	28	2	3	3	24	28	29	30	31	12	12	3	21	2	33	12	34	2	28	34	29	29	3	12	34	31	4	2	12	29	4	24	28	2	28	22	5
840	0	21	40	0	39	4	13	14	3	32	38	3	0	2	15	12	24	16	12	15	10	14	17	19	14	17	19	32	4	4	28	0	20	23	25	33	25	4	31	2	20	23	35	28	28	2	37	0	4
841	0	14	43	0	33	4	4	14	6	7	15	20	8	2	32	12	16	16	12	9	43	14	12	11	14	12	32	13	19	19	16	19	20	23	13	24	13	4	13	2	20	23	19	16	16	2	37	0	27
842	2	14	1	3	25	23	31	14	18	1	6	7	25	12	8	12	16	16	34	34	9	14	35	7	14	12	11	36	39	12	16	40	20	23	39	35	39	23	4	41	20	23	19	16	16	41	42	39	14
843	39	14	10	12	20	3	3	14	41	3	34	20	20	1	20	5	16	1	5	6	10	8	35	20	14	12	32	3	5	5	1	5	13	23	15	35	15	3	34	41	13	23	5	1	1	41	4	39	18
844	41	14	7	23	17	14	26	27	29	41	29	20	17	5	17	5	1	1	16	29	28	20	35	30	27	16	32	14	5	5	1	12	20	23	41	31	41	14	12	15	20	23	5	1	1	15	4	41	14
845	15	27	7	6	4	27	9	13	4	19	21	22	22	5	22	16	1	1	16	9	31	20	16	22	13	16	3	27	5	5	1	5	20	23	24	25	5	27	5	12	20	23	5	1	1	12	34	25	13
846	25	13	25	16	34	13	12	13	6	25	25	20	34	5	7	16	1	1	16	7	28	20	8	9	13	16	8	13	5	5	1	10	20	16	8	18	19	13	21	24	20	23	5	1	1	24	29	30	13
847	5	13	4	17	29	22	22	32	24	17	25	6	29	5	29	16	1	1	16	22	7	20	18	6	32	9	8	16	5	5	1	9	20	16	35	37	5	22	9	38	20	16	5	1	1	38	23	37	13
848	37	32	37	16	23	32	28	32	23	37	0	20	23	5	20	2	1	1	2	3	28	20	2	2	32	2	8	16	4	5	1	4	20	16	28	15	19	32	4	38	20	16	4	1	1	38	21	24	32
849	5	32	28	6	21	11	11	14	5	6	15	0	0	18	22	25	1	18	25	22	3	20	2	29	32	25	8	11	25	25	18	30	20	16	31	33	33	11	29	38	20	16	25	18	18	38	34	33	32
850	10	14	25	10	17	11	34	26	37	10	32	25	20	36	37	6	18	6	1	1	11	3	23	20	26	15	36	11	22	41	18	22	41	41	5	31	22	11	22	38	3	41	29	18	18	38	42	33	6
851	20	26	0	44	5	0	30	26	37	44	44	25	7	15	25	25	18	6	9	1	0	45	20	20	26	15	7	0	22	12	18	13	25	0	16	20	17	0	11	38	45	0	17	18	11	38	16	17	6
852	22	26	25	22	4	19	19	8	37	10	28	25	29	19	31	25	18	32	31	1	26	45	31	31	8	9	33	19	34	19	32	34	25	25	19	31	34	19	34	13	45	25	34	32	32	38	13	31	35
853	34	8	25	3	5	8	4	6	30	8	39	7	34	26	7	7	32	32	34	1	10	45	34	34	6	1	40	8	34	25	32	12	25	25	14	34	34	8	17	17	45	18	34	32	32	36	19	7	17
854	28	6	7	18	3	6	10	6	28	29	30	7	31	26	7	7	32	32	34	1	6	45	33	35	6	33	31	6	34	23	32	34	7	7	28	35	34	6	8	28	45	7	34	32	32	28	28	25	25
855	14	6	7	7	5	3	3	6	15	3	14	16	34	26	16	16	32	32	34	33	3	45	35	1	6	33	0	3	34	7	32	17	16	7	18	1	34	3	17	28	45	19	34	32	32	28	20	17	17
856	28	6	16	12	13	6	5	25	15	31	24	16	14	28	26	16	32	26	34	24	6	45	34	14	25	24	45	6	34	16	26	14	16	16	28	14	34	6	14	0	45	16	34	26	26	0	28	14	26
857	1	25	16	16	7	25	5	25	7	0	2	8	34	1	8	8	26	26	34	18	25	45	9	9	25	18	10	25	34	11	26	11	8	16	10	9	34	25	11	1	45	12	34	26	26	34	1	11	11
858	21	25	8	22	21	23	23	24	7	23	27	8	2	1	30	8	26	26	34	30	32	45	34	2	24	30	33	23	34	15	26	2	8	8	16	2	34	23	2	35	45	25	34	26	26	35	36	2	34
859	14	24	0	0	5	24	3	24	37	4	6	7	34	14	8	7	26	26	34	9	24	45	11	11	24	3	17	8	34	8	26	11	8	8	3	11	13	24	11	14	45	0	13	26	26	14	14	13	16
860	30	31	34	7	33	35	36	31	30	32	35	7	4	6	6	4	26	6	4	4	9	37	8	38	24	14	30	37	34	8	6	17	4	24	30	39	34	24	38	11	37	24	7	6	6	11	34	0	6
861	10	24	12	15	10	14	14	31	16	12	19	15	20	14	21	4	6	6	7	22	21	20	4	4	31	23	25	20	34	4	6	10	4	24	8	34	34	24	8	42	20	24	7	6	6	42	17	30	17
862	8	31	1	1	34	18	28	31	17	29	18	21	15	19	14	7	6	6	7	19	32	34	27	34	31	0	0	34	33	27	6	34	7	24	4	35	33	31	36	42	35	31	7	6	6	42	42	33	30
863	42	31	5	1	9	37	37	31	42	4	37	42	9	0	14	7	6	6	7	19	0	33	7	12	31	14	13	33	15	20	6	15	18	34	13	33	15	21	21	42	33	24	7	6	6	42	42	28	28
864	2	31	2	29	15	2	29	31	1	13	14	4	15	5	8	7	6	8	7	5	9	1	11	11	31	12	23	1	25	11	8	15	11	36	13	11	25	29	2	20	1	27	7	8	8	40	42	25	25
865	32	31	32	10	42	30	16	31	18	21	30	14	42	5	22	7	8	8	7	6	32	42	7	22	31	30	23	23	24	7	8	24	7	22	13	24	24	31	30	20	42	31	2	8	8	20	15	26	25
866	15	31	1	7	24	33	33	3	35	2	4	7	24	33	9	7	8	9	7	7	33	24	10	11	3	33	35	24	12	10	9	14	10	16	35	13	12	31	13	15	24	31	17	9	9	15	12	12	12
867	30	3	30	1	32	21	18	3	21	6	1	2	32	33	4	2	9	9	2	8	7	12	8	4	3	18	6	12	11	8	9	11	2	4	21	11	11	17	30	15	12	2	16	9	9	15	34	36	37
868	34	3	38	2	11	38	38	3	34	38	38	0	11	0	13	0	9	13	0	0	38	11	0	14	3	38	4	11	19	2	13	20	0	23	38	21	19	2	38	15	11	24	0	13	13	15	19	21	3
869	7	3	8	10	12	16	25	3	17	18	22	27	12	28	29	0	13	13	27	9	29	28	30	30	3	25	25	28	19	30	13	19	31	4	32	30	19	3	33	15	28	31	35	13	13	15	19	0	36
870	19	3	40	31	3	3	5	3	19	40	5	28	28	6	6	28	13	13	19	6	40	7	39	40	3	8	10	28	11	19	13	12	14	5	40	6	11	4	40	19	16	17	11	13	13	15	18	4	3
871	18	3	21	17	33	34	35	7	18	34	36	11	11	37	38	7	13	35	18	41	37	7	33	41	3	33	6	16	11	18	35	18	17	5	37	38	11	37	34	18	11	10	11	35	35	18	15	15	3
872	23	3	23	21	7	3	24	7	18	23	24	25	26	27	25	28	35	35	18	28	23	7	27	28	3	23	26	25	13	18	35	16	28	26	26	26	13	23	23	5	25	3	13	35	35	5	5	23	29
873	5	3	9	3	12	14	17	7	21	22	32	2	33	14	34	7	35	17	5	36	37	7	27	38	3	12	39	25	13	5	17	18	29	40	14	14	13	37	41	5	13	3	13	17	17	5	42	42	43
874	0	7	42	1	1	3	8	7	42	0	8	13	13	14	13	2	17	17	42	2	0	7	1	13	7	1	42	13	15	5	17	42	2	8	0	18	15	0	42	42	19	3	15	17	17	42	20	21	3
875	15	7	4	3	7	11	12	7	16	11	22	23	24	12	25	7	17	12	20	26	8	7	22	27	7	8	28	28	15	11	12	20	3	29	29	15	15	8	22	20	29	0	15	12	12	20	18	18	11
876	6	7	18	0	10	0	19	7	6	18	19	15	15	16	16	21	12	12	6	21	8	7	10	15	7	10	6	6	17	10	12	6	21	19	24	25	17	25	25	17	15	0	17	12	12	33	17	27	7
877	33	7	33	1	7	7	2	7	9	33	13	29	17	20	21	7	12	12	33	22	2	7	4	17	7	2	8	29	23	33	12	26	4	30	30	23	17	2	33	17	23	4	23	12	12	17	24	33	31
878	24	7	3	34	1	5	10	7	24	5	10	23	23	1	29	9	12	12	24	9	2	13	1	23	7	1	23	23	8	1	12	24	9	10	8	16	16	2	1	24	23	34	18	12	12	24	20	20	5
879	0	7	0	11	7	13	14	7	24	0	15	17	8	24	9	13	12	12	19	27	0	28	29	30	7	14	19	23	31	19	12	32	28	8	10	31	31	0	10	2	2	28	31	12	12	24	31	19	13
880	13	7	5	5	6	11	16	7	18	20	18	31	21	22	19	18	12	22	9	11	25	9	31	31	7	11	26	18	23	31	22	30	9	26	6	8	23	26	13	24	10	36	30	22	22	24	23	34	38
881	24	7	9	1	3	6	42	7	4	4	5	32	23	14	4	4	22	22	9	12	14	9	40	23	7	12	27	18	23	24	22	30	15	16	20	5	21	10	27	24	25	18	30	22	22	24	23	21	7
882	30	7	2	7	30	6	10	7	4	1	33	8	32	14	34	4	22	32	30	5	8	8	23	23	7	5	12	7	23	30	32	35	34	12	30	20	23	36	37	30	36	7	35	32	32	23	23	1	25
883	35	7	2	0	15	16	17	7	4	0	3	23	18	14	0	7	32	32	19	5	14	14	21	22	7	21	3	24	23	35	32	26	24	14	26	24	23	14	35	35	14	20	26	32	32	35	22	0	7
884	26	7	26	7	28	16	22	7	26	23	2	4	4	11	23	13	32	32	23	11	5	4	15	22	7	11	15	7	17	28	32	18	13	19	25	25	17	5	25	22	4	13	18	32	32	22	22	23	27
885	18	7	25	3	6	3	9	7	18	9	27	17	17	2	9	7	32	32	17	10	2	17	17	22	7	11	12	16	20	18	32	18	16	12	21	24	20	2	5	29	17	16	18	32	32	29	22	9	31
886	1	7	1	4	18	3	22	7	18	20	6	14	8	2	20	13	32	32	20	10	19	33	20	22	7	10	1	13	26	28	32	18	13	33	28	28	26	19	1	28	33	13	18	32	32	28	22	20	7
887	0	7	16	7	4	3	17	7	18	17	36	26	26	2	17	7	32	32	26	10	21	26	26	22	7	36	36	7	26	4	32	18	7	36	4	6	8	21	14	22	26	7	18	32	32	22	22	17	7
888	18	7	18	0	19	0	0	3	20	3	28	30	31	2	2	33	32	31	34	10	35	26	37	22	7	37	35	7	34	20	31	38	33	37	20	0	34	35	18	14	26	39	38	31	31	14	22	34	40
889	38	7	16	6	38	9	11	7	38	34	8	12	13	2	15	7	31	31	17	11	16	17	22	22	7	11	16	10	19	38	31	38	10	23	24	25	19	16	16	22	17	10	38	31	31	22	22	34	7
890	22	7	4	4	4	28	17	5	6	14	28	5	28	2	17	8	31	31	5	14	12	13	20	21	7	28	20	12	11	10	31	8	20	28	8	10	8	2	21	22	13	23	11	31	31	19	22	24	25
891	3	7	5	32	5	3	4	34	22	3	6	41	42	2	11	17	31	31	41	14	24	11	26	4	7	9	26	24	12	12	31	22	41	3	43	12	17	0	12	22	11	34	11	31	31	19	22	21	44
892	22	7	41	41	1	10	15	41	22	16	20	23	22	2	27	12	31	31	23	23	21	21	41	12	7	5	41	21	12	4	31	22	41	4	22	12	12	0	9	22	21	41	12	31	31	19	22	14	34
893	24	7	23	26	24	24	14	23	22	14	24	1	10	2	10	12	31	31	1	15	10	10	15	16	7	8	15	10	12	16	31	22	1	16	5	20	12	0	5	22	10	23	12	31	31	19	22	27	23
894	12	7	1	1	12	7	30	1	22	17	6	9	22	2	11	12	31	31	9	9	27	12	1	27	7	30	1	27	8	8	31	22	1	8	22	27	13	0	13	14	12	1	12	31	31	19	14	21	24
895	14	7	21	3	4	5	9	21	16	5	2	6	17	1	8	14	31	31	6	11	9	9	11	14	7	8	9	9	14	8	31	23	6	30	32	14	14	0	30	33	9	6	14	31	33	19	14	34	21
896	10	7	6	6	10	10	3	6	37	25	4	5	10	1	10	14	33	33	5	5	25	25	6	13	7	3	6	25	14	13	33	37	6	15	37	13	14	0	13	37	25	17	14	33	33	19	18	25	17
897	14	7	11	2	14	7	0	8	37	16	15	4	37	0	14	14	33	33	4	5	11	14	6	11	7	18	6	11	18	18	33	37	4	11	10	11	14	21	10	18	14	4	14	33	33	19	18	11	27
898	18	7	13	13	2	22	12	13	23	21	22	15	16	12	11	18	33	33	15	15	24	24	4	26	7	31	4	24	32	34	33	31	4	35	34	26	18	21	34	18	24	36	32	33	33	19	18	38	36
899	3	7	15	6	3	7	2	15	3	9	11	10	3	7	3	32	33	33	10	13	38	32	13	32	14	14	13	38	16	16	33	3	10	16	3	18	18	14	14	3	32	15	32	33	33	19	18	17	15
900	4	5	8	10	6	20	20	2	25	14	4	9	11	15	25	26	33	11	26	27	5	28	29	30	28	26	5	5	31	13	11	34	26	35	36	37	31	5	30	18	38	35	31	11	11	19	39	40	36
901	37	15	37	26	9	26	26	38	1	40	25	9	31	4	6	26	11	11	26	27	4	38	8	8	40	26	12	12	31	13	11	9	20	20	37	24	28	4	37	19	38	20	28	11	11	19	39	40	37
902	31	15	3	7	14	16	17	23	39	1	17	23	31	4	17	26	11	1	30	27	4	6	31	26	8	26	24	24	31	13	1	6	26	20	25	29	28	4	29	19	38	20	31	1	1	19	39	40	29
903	0	15	0	30	38	30	30	38	2	40	3	38	5	7	2	30	1	5	30	27	4	38	31	7	40	30	0	0	31	13	5	38	30	20	2	6	31	0	10	2	38	30	11	5	5	19	39	40	14
904	9	15	12	16	21	24	25	26	39	28	25	38	21	7	25	30	5	5	30	25	0	1	31	3	27	30	29	29	32	13	5	33	30	29	24	34	32	0	34	39	38	2	32	5	5	19	39	40	24
905	34	15	34	30	21	30	30	38	8	40	10	38	21	7	8	30	5	5	30	8	14	38	32	32	40	30	14	14	32	27	5	21	1	3	34	12	13	14	0	16	38	1	13	5	16	19	39	40	30
906	19	15	6	11	21	17	17	18	39	22	11	10	21	19	15	30	5	22	30	11	15	7	32	24	26	30	15	15	32	12	22	10	30	7	17	3	32	15	3	19	38	30	21	22	22	19	39	40	2
907	3	13	0	30	9	30	30	38	16	40	16	38	21	3	23	30	22	22	30	23	15	9	32	21	40	30	5	5	21	14	22	21	11	5	16	17	21	15	25	39	38	27	21	22	22	39	39	40	27
908	39	13	1	0	21	2	2	7	39	8	0	38	21	2	0	30	22	8	24	0	13	38	9	10	18	30	5	19	21	14	8	21	30	20	2	23	21	13	23	15	38	30	21	8	8	39	39	40	26
909	4	13	4	30	6	24	24	38	12	40	25	29	6	23	23	30	8	8	22	4	0	31	4	29	16	33	0	0	21	14	8	5	33	31	12	2	21	0	19	39	38	20	21	8	8	39	39	40	24
910	17	6	20	7	11	27	15	28	32	34	2	27	25	38	38	20	25	25	38	23	28	38	14	38	38	6	15	38	29	14	25	39	20	20	30	31	32	28	31	39	0	19	31	25	31	39	39	8	24
911	31	1	19	19	2	2	15	2	38	31	3	39	7	38	11	11	25	25	13	11	2	16	15	17	18	3	15	16	7	15	25	14	11	15	14	30	13	2	32	39	16	34	40	25	46	39	39	18	2
912	39	30	1	6	3	30	9	1	10	6	12	21	22	23	38	1	25	46	22	23	6	22	15	22	22	24	15	22	26	15	46	21	19	19	3	27	7	6	27	7	22	19	27	46	46	39	7	26	1
913	4	4	17	18	4	4	22	12	27	31	32	4	7	27	26	27	46	46	7	17	12	25	27	33	34	32	34	25	35	34	46	39	33	33	4	3	7	12	6	39	25	33	27	46	46	39	39	34	12
914	39	3	0	33	1	3	3	27	2	23	17	39	7	5	34	2	46	46	7	5	23	7	9	13	7	5	9	7	27	9	46	14	9	33	14	16	18	23	16	39	7	33	16	46	46	39	39	18	16
915	12	12	12	0	19	12	19	0	16	1	19	15	39	16	9	0	46	46	17	15	0	7	9	17	13	15	13	7	16	13	46	5	9	33	19	22	17	0	25	39	7	33	16	46	46	39	39	17	30
916	39	8	10	11	31	22	22	16	18	10	31	39	1	20	20	18	46	1	39	20	16	21	22	23	24	20	22	22	26	22	1	39	18	33	31	5	39	5	5	39	9	33	5	1	1	39	39	19	5
917	4	35	4	33	35	35	8	5	5	4	4	10	11	5	18	5	1	1	14	10	5	11	18	14	5	10	14	11	5	14	1	17	14	14	35	20	21	5	4	39	11	9	5	1	1	39	39	21	5
918	39	6	7	12	13	2	11	20	20	12	2	39	8	20	14	20	1	8	15	2	20	11	14	18	20	2	14	11	20	14	8	39	14	9	10	22	15	20	22	39	11	33	22	8	8	39	39	15	20
919	3	3	3	33	3	3	6	7	22	28	28	12	13	22	22	22	8	8	13	12	1	13	22	13	28	12	6	13	16	22	8	21	22	13	3	22	39	1	9	39	13	10	22	8	8	39	39	9	15
920	5	11	14	17	18	11	14	18	19	19	5	20	23	11	3	20	8	23	20	26	1	29	22	31	1	28	31	6	20	16	23	16	29	32	34	35	34	1	19	39	29	32	16	23	23	39	36	6	11
921	39	11	15	0	20	2	2	11	2	19	33	5	36	17	25	20	23	23	8	26	1	17	39	6	1	39	31	27	5	39	23	16	17	8	27	35	27	1	2	39	17	8	16	23	23	39	36	30	2
922	10	8	5	8	0	8	8	0	12	10	5	20	36	8	27	20	23	23	13	26	1	17	15	15	6	18	18	13	19	39	23	16	22	8	24	35	22	28	10	36	17	29	16	23	23	36	36	22	19
923	16	13	32	2	2	8	3	13	16	3	0	7	12	3	7	7	23	12	13	26	37	1	35	7	18	6	14	21	7	36	12	16	6	27	3	24	6	21	3	36	14	27	16	12	12	36	36	21	8
924	5	13	9	11	13	3	15	13	16	17	5	0	20	15	21	22	12	12	22	26	23	20	36	1	23	15	29	17	7	34	12	16	20	22	38	1	36	17	24	36	20	22	16	12	12	36	36	34	3
925	2	22	32	15	4	15	15	22	16	6	5	8	11	14	8	8	12	11	14	26	2	20	18	18	2	19	19	17	8	16	11	16	20	22	19	18	23	25	6	36	20	27	16	11	11	36	36	23	22
926	36	14	8	14	36	14	9	14	16	4	8	5	36	15	21	24	11	11	24	26	15	21	21	21	15	12	33	17	8	16	11	16	21	24	34	21	36	33	8	36	21	24	16	11	11	36	36	21	14
927	7	24	7	24	10	24	9	24	13	17	7	4	10	18	20	4	11	11	22	23	25	10	27	28	29	18	29	17	4	16	11	16	10	24	13	27	30	17	17	36	10	31	16	11	11	36	36	30	22
928	16	22	4	3	5	22	18	22	16	15	19	21	5	26	26	26	11	11	26	23	25	10	36	4	28	40	29	26	4	16	11	16	10	26	40	4	36	13	15	36	10	26	16	11	11	36	36	13	27
929	0	26	1	26	2	26	3	26	16	0	18	6	5	8	12	12	11	11	12	23	8	2	19	19	8	7	8	20	6	16	11	16	2	26	24	19	5	20	0	36	2	26	16	11	11	36	36	20	6
930	21	22	27	34	35	37	8	8	5	38	23	39	41	42	43	44	11	43	44	42	45	45	46	47	12	16	48	49	44	16	43	39	48	48	49	46	5	24	49	13	45	48	39	43	43	13	5	0	50
931	16	19	19	44	19	19	3	9	5	47	42	39	10	14	15	44	43	43	44	11	14	9	17	15	44	18	3	19	22	18	43	39	44	44	19	17	5	19	22	22	14	44	39	43	43	28	18	22	18
932	23	2	7	20	29	20	20	44	5	15	17	39	39	17	10	44	43	10	44	11	14	44	9	30	31	23	20	20	31	23	10	39	44	44	32	9	18	20	33	34	35	37	38	10	10	23	23	40	41
933	4	9	9	2	9	9	7	8	9	4	5	39	12	17	22	44	10	10	44	22	9	44	21	4	11	24	11	8	26	23	10	39	27	27	9	28	28	9	28	28	28	27	44	10	10	23	29	28	28
934	23	18	19	21	2	22	22	44	7	4	21	39	39	17	5	44	10	5	44	12	22	44	21	39	39	23	11	21	20	12	5	25	44	21	35	36	39	22	37	38	39	44	40	5	5	38	37	39	41
935	0	0	0	1	0	1	21	2	23	1	3	13	4	21	6	44	5	5	44	6	7	8	9	1	13	23	13	21	10	9	5	4	11	11	3	9	13	7	15	9	13	11	8	5	5	9	9	13	9
936	9	18	17	28	18	18	17	44	29	30	6	31	31	21	32	44	5	32	44	33	18	44	34	35	36	9	23	37	38	9	32	31	44	44	18	34	9	18	38	4	7	44	44	32	32	9	9	8	11
937	3	16	3	44	26	27	22	28	9	38	29	39	42	28	21	44	32	32	44	21	16	5	33	33	39	35	35	28	23	9	32	31	36	36	37	43	45	16	46	9	39	36	5	32	32	9	45	39	45
938	44	8	43	0	8	8	0	0	6	0	21	11	11	44	21	13	32	32	13	14	8	13	44	44	18	6	19	0	20	44	32	11	13	0	8	24	44	8	20	44	16	0	13	32	32	12	9	5	24
939	4	4	4	17	4	4	30	13	44	31	33	39	34	35	21	13	32	32	13	35	4	13	14	36	39	44	39	13	6	44	32	36	11	11	4	14	18	4	19	37	39	11	16	32	32	37	18	18	24
940	2	3	7	7	8	3	3	9	10	2	8	12	39	4	18	15	32	32	15	17	3	22	23	25	8	4	23	3	44	4	32	44	15	14	26	27	18	3	26	2	22	7	12	32	32	37	28	29	26
941	29	22	15	1	8	22	22	22	28	5	6	12	28	33	10	15	32	32	15	27	22	16	34	10	13	27	8	22	34	34	32	28	15	15	28	17	18	22	6	17	16	15	12	32	32	37	28	29	20
942	28	16	14	14	14	16	16	16	1	20	5	12	23	36	23	12	32	36	12	38	16	39	34	33	14	38	14	16	10	34	36	1	40	15	41	42	28	16	41	43	39	15	12	36	36	37	28	41	43
943	0	39	2	3	4	39	39	39	7	0	4	5	25	25	25	12	36	36	12	42	39	8	3	3	4	42	14	39	10	10	36	9	2	2	11	18	19	39	0	0	8	2	12	36	36	37	28	0	0
944	37	8	23	23	24	8	8	8	28	7	26	8	27	29	27	12	36	36	12	30	8	31	10	29	24	30	25	8	3	10	36	28	12	2	18	4	3	8	26	37	31	2	12	36	36	37	28	4	4
945	4	31	23	11	14	31	31	31	15	4	24	31	32	32	31	12	36	36	12	14	31	31	10	32	13	14	14	31	10	10	36	15	7	7	16	17	28	31	4	17	31	7	12	36	36	17	28	2	19
946	28	5	21	12	12	6	8	0	9	21	11	0	0	21	0	12	36	36	12	18	0	0	22	22	23	17	23	0	10	10	36	28	12	7	21	17	16	0	21	25	0	26	27	36	25	19	28	16	27
947	1	5	1	3	14	0	0	6	28	1	34	8	9	23	11	12	36	36	12	14	18	0	14	11	24	14	23	18	10	10	36	28	12	12	1	35	8	18	1	1	0	12	35	36	36	28	28	1	35
948	1	24	5	7	15	20	20	20	26	27	26	0	26	3	0	12	36	36	12	29	20	0	10	10	24	29	17	20	10	10	36	23	12	12	26	30	28	20	30	30	0	12	31	36	36	28	28	30	32
949	30	24	30	12	0	1	4	0	28	33	5	0	0	30	3	7	36	36	7	3	0	0	3	13	24	3	14	0	3	3	36	28	7	12	28	15	16	0	18	21	0	12	15	36	36	21	28	22	18
950	6	6	8	9	10	8	8	1	4	30	2	5	5	19	30	7	36	19	7	20	29	31	32	28	4	13	13	0	34	25	19	35	7	7	37	32	34	38	3	21	31	7	34	19	19	21	28	6	4
951	37	37	7	25	37	7	8	7	9	10	37	31	7	2	2	7	19	19	7	2	37	31	25	28	14	37	15	31	34	25	19	31	25	7	17	18	34	15	17	3	31	7	24	19	19	21	28	17	3
952	17	17	22	22	32	23	23	8	28	8	9	10	22	5	26	7	19	19	27	29	26	31	25	30	27	30	10	31	34	25	19	33	7	7	17	3	34	2	35	21	31	7	34	19	19	21	28	36	27
953	17	6	7	12	17	27	27	7	13	13	4	31	7	5	10	7	19	19	7	34	6	31	25	28	27	6	13	31	9	25	19	9	14	14	15	16	34	15	15	21	31	7	9	19	19	21	28	15	27
954	15	22	7	14	18	14	14	12	28	12	4	24	26	5	26	26	19	19	26	24	10	31	14	29	26	29	15	31	26	14	19	9	30	7	32	15	24	35	36	21	31	7	26	19	32	21	28	37	12
955	32	0	2	2	28	7	2	7	28	32	16	4	11	11	5	5	19	32	5	11	2	11	5	28	10	2	20	20	26	5	32	26	5	7	13	13	11	2	13	21	11	7	26	32	32	21	28	10	7
956	13	13	7	7	0	12	12	14	15	14	17	4	7	5	16	5	32	16	19	19	13	15	5	28	12	13	15	15	22	5	16	23	5	7	24	25	28	25	27	21	15	7	24	16	16	21	28	27	29
957	24	33	7	1	33	1	1	1	0	19	2	24	4	24	19	4	16	16	4	9	33	9	4	11	24	11	12	9	24	10	16	24	4	7	13	13	28	19	13	21	9	7	24	16	16	21	28	13	1
958	13	13	5	5	15	7	7	5	15	5	26	4	0	4	0	4	16	16	4	0	13	15	4	28	5	2	15	15	5	10	16	5	4	7	8	12	14	12	18	21	15	7	4	16	8	21	28	23	5
959	29	28	7	7	3	9	9	7	28	8	9	4	4	11	11	4	8	8	4	11	28	13	19	22	9	28	19	19	9	10	8	9	4	7	24	24	22	11	24	21	19	7	26	8	8	21	22	24	9
960	24	4	1	2	1	1	3	5	22	1	6	2	2	12	14	4	8	8	4	15	5	5	25	27	12	19	19	5	2	19	8	30	33	7	34	35	22	35	27	21	36	4	2	8	8	21	37	27	37
961	1	0	9	2	11	1	16	9	22	23	16	2	2	19	9	4	8	8	4	23	9	9	35	37	9	33	33	9	6	19	8	6	4	3	11	35	22	14	37	21	0	4	2	8	8	21	15	37	24
962	15	4	5	2	5	5	17	18	22	5	16	2	2	0	20	4	8	20	4	25	27	28	35	15	29	33	30	9	2	30	20	29	31	17	30	11	15	11	29	21	30	4	2	20	20	21	15	29	32
963	1	3	10	2	12	13	19	1	12	22	34	2	2	30	33	4	20	19	4	22	1	1	11	8	1	33	16	1	23	16	19	8	4	17	24	11	15	25	8	21	3	4	23	19	19	21	15	8	8
964	15	4	14	2	14	14	11	33	14	10	12	2	2	30	13	4	19	19	4	13	33	33	18	20	33	33	16	33	23	16	19	22	28	11	14	11	15	25	33	21	18	4	2	19	19	21	15	33	11
965	14	1	5	2	6	7	8	5	9	7	8	2	2	18	14	4	19	19	4	7	5	5	24	17	5	17	30	5	2	30	19	17	4	20	22	24	15	22	22	21	1	4	2	19	19	21	15	22	23
966	15	4	13	2	13	13	6	16	25	13	8	2	2	4	5	4	19	6	4	28	16	29	24	33	36	17	16	5	37	16	6	38	39	36	40	41	15	41	37	33	39	4	2	6	6	21	15	37	37
967	3	9	10	11	12	14	18	3	12	20	18	11	11	22	22	4	6	6	4	20	3	3	41	17	3	17	22	3	11	22	6	17	4	18	12	41	15	19	10	15	22	4	2	6	6	15	15	10	10
968	15	4	0	11	0	0	41	10	0	41	8	11	11	22	26	4	6	6	27	27	10	10	28	23	10	23	28	10	29	28	6	29	4	17	0	12	15	12	18	30	28	4	11	6	18	30	15	31	32
969	2	3	5	11	7	9	13	2	14	9	13	11	11	14	2	11	6	6	16	19	2	2	23	20	2	21	21	2	11	21	6	20	21	13	17	22	15	24	17	15	0	21	11	6	6	15	15	17	17
970	8	8	8	3	8	8	23	10	3	20	28	3	3	23	29	15	6	29	15	19	30	31	0	32	10	33	34	31	15	21	29	3	35	33	17	35	15	30	22	24	31	36	3	29	29	24	15	37	22
971	0	41	0	3	41	0	0	10	3	10	8	3	3	0	0	15	29	29	15	0	0	1	5	5	10	5	26	31	15	6	29	3	5	13	6	5	15	0	10	24	31	19	3	29	29	24	15	36	10
972	16	20	20	3	20	18	23	25	3	27	25	3	3	8	28	15	29	27	15	28	0	7	1	30	25	30	7	7	15	5	27	3	26	7	20	32	15	0	33	24	7	33	3	27	27	24	15	16	31
973	35	17	9	3	17	35	35	12	13	13	14	3	3	13	35	15	27	27	15	8	35	14	35	30	12	30	14	14	15	10	27	3	13	14	25	15	15	35	13	24	14	33	0	27	27	24	26	26	12
974	2	35	2	9	17	16	19	12	12	20	21	3	9	19	22	15	27	22	15	19	31	32	34	30	12	30	36	14	15	10	22	3	34	37	16	25	15	31	25	24	25	13	12	22	22	24	15	2	38
975	18	3	1	40	3	18	40	12	4	4	5	3	3	4	18	15	22	22	15	34	18	30	34	7	12	7	4	25	15	40	22	8	9	4	39	40	15	18	4	24	30	9	10	22	22	24	15	10	11
976	2	21	2	9	3	1	23	12	12	28	1	5	3	29	34	15	22	22	15	31	21	19	34	7	12	7	19	19	15	9	22	5	25	19	1	15	15	21	28	24	19	9	25	22	22	24	30	2	12
977	34	33	33	0	5	33	33	12	6	0	6	5	5	6	10	15	22	10	15	34	33	15	34	7	12	7	13	15	14	16	10	5	16	15	33	1	14	33	1	24	15	17	6	10	10	24	14	1	21
978	9	9	9	17	11	9	18	12	12	9	0	5	11	34	34	26	10	10	26	19	9	20	34	22	12	22	7	7	26	16	10	5	16	25	9	26	26	9	9	24	7	12	12	10	10	24	14	9	27
979	34	1	2	12	5	3	29	4	6	8	4	5	5	0	13	26	10	13	26	0	17	30	34	22	4	6	30	30	26	30	13	5	12	30	16	18	26	18	18	24	30	12	6	13	13	24	26	18	4
980	14	4	14	1	2	4	3	15	1	3	8	15	1	19	21	23	13	13	10	31	4	10	17	3	15	17	12	10	32	23	13	8	10	12	34	23	32	10	3	26	10	16	10	13	13	24	1	33	35
981	23	16	28	7	32	16	10	2	27	3	7	15	1	29	19	43	13	19	32	17	2	10	17	31	2	17	25	10	32	23	19	1	10	25	29	8	32	10	3	23	10	16	32	19	19	24	1	43	8
982	8	2	33	16	6	9	45	2	6	9	7	15	32	6	11	8	19	19	32	12	9	6	17	32	2	12	12	6	32	8	19	13	6	12	11	18	32	6	9	24	6	16	32	19	19	24	32	18	3
983	26	2	26	0	10	16	18	2	23	25	11	32	7	45	15	0	19	15	32	7	2	32	17	29	2	7	20	18	30	26	15	30	32	20	12	13	32	18	25	26	32	16	32	15	15	24	30	9	13
984	13	2	5	16	30	6	10	2	30	6	6	11	30	45	17	34	15	15	30	17	0	14	17	34	2	17	0	45	7	13	15	19	7	45	19	13	7	7	6	24	7	16	7	15	15	24	23	23	9
985	4	2	4	5	8	16	7	2	10	4	12	7	11	45	18	5	15	18	7	26	2	7	17	5	2	26	26	7	14	13	18	27	7	32	4	13	14	7	4	24	7	16	14	18	18	24	14	14	4
986	13	2	0	16	14	1	3	2	17	8	1	14	14	45	11	13	18	18	14	11	12	14	15	15	2	11	12	14	14	22	18	17	14	22	27	28	14	14	8	24	14	16	14	18	18	24	29	30	28
987	28	2	28	0	6	2	14	3	9	28	11	1	6	45	10	3	18	10	19	23	2	25	33	1	2	23	33	14	19	28	10	37	14	45	28	27	19	14	28	27	14	3	19	10	10	24	19	1	30
988	19	2	17	3	19	4	5	13	12	9	13	19	19	45	6	3	10	10	11	6	45	11	33	19	2	33	16	11	19	16	10	12	11	16	27	18	19	11	18	20	11	21	19	10	10	24	22	22	18
989	0	2	18	21	14	0	33	21	5	18	6	9	14	45	6	21	10	10	19	3	45	9	33	13	2	3	33	9	19	18	10	15	9	45	0	25	19	9	28	24	9	21	19	10	10	24	19	13	18
990	1	45	7	8	4	11	23	26	4	5	7	4	0	45	7	19	1	1	19	5	45	26	6	7	0	4	27	26	30	5	8	30	6	6	15	15	31	45	7	24	26	32	30	1	8	24	10	23	8
991	20	21	28	29	37	32	38	28	39	40	7	4	30	45	41	31	1	41	30	5	45	28	42	43	28	39	43	28	30	44	8	46	42	32	43	41	30	45	7	24	28	32	30	41	43	24	43	7	43
992	4	45	32	32	4	9	12	7	14	9	7	4	15	16	16	30	41	15	30	5	45	16	16	7	7	12	1	16	30	32	15	30	32	32	8	15	30	45	17	24	16	32	30	15	17	24	2	7	17
993	24	0	3	18	21	18	45	3	24	14	27	28	30	45	29	30	15	29	30	5	45	3	33	34	3	5	3	3	30	33	29	1	12	32	0	8	30	45	1	24	3	32	30	29	12	24	12	1	12
994	28	45	18	2	28	6	9	9	28	6	18	10	13	14	14	30	29	13	30	5	45	9	14	14	9	5	9	9	30	14	13	30	14	2	6	14	30	45	1	37	9	2	30	13	6	37	6	9	6
995	10	45	2	11	37	11	12	17	37	21	18	22	30	45	23	30	13	23	30	5	45	30	14	24	26	5	27	30	28	29	23	31	2	2	32	33	28	45	24	1	30	2	30	23	33	1	1	28	33
996	3	4	9	9	4	2	45	28	4	3	5	22	12	45	15	28	23	23	28	5	13	28	2	15	2	5	13	28	17	2	23	17	18	2	4	18	17	45	18	18	28	2	28	23	18	1	18	20	18
997	22	45	10	16	22	19	24	24	22	19	3	25	17	45	24	17	23	23	17	5	45	24	12	12	15	5	26	24	17	2	23	27	12	2	19	12	17	45	15	29	24	2	17	23	15	29	19	27	15
998	25	7	7	2	7	2	45	10	25	45	5	3	11	13	13	17	23	11	17	5	45	13	13	13	2	5	25	13	17	14	11	17	14	2	7	13	17	45	7	25	13	2	17	11	14	25	14	13	14
999	3	45	45	0	3	6	9	9	3	10	15	19	17	20	21	17	11	21	17	5	45	9	22	23	6	5	9	9	17	22	21	24	0	2	10	26	17	45	10	10	9	2	17	21	10	10	10	27	10
[truncated: 56 more columns]
