# Supplementary material for: Chronic cocaine-regulated epigenomic changes in mouse nucleus accumbens
Source: Genome Biol. 2014 Apr 22;15(4):R65. doi: 10.1186/gb-2014-15-4-r65 (PMC4073058; doi:10.1186/gb-2014-15-4-r65)
Supplement: Additional file 20 — Motif intermediate results. This zip file contains the textual outputs from motif analysis. The motifs found by MEME [42] were first combined using the Bayesian motif clustering [79] method and then matched with known motifs. Further explanations are provided in the enclosed README file. [file gb-2014-15-4-r65-S20.zip › motif/intragenic_tomtom.txt]

#Query ID	Target ID	Optimal offset	p-value	E-value	q-value	Overlap	Query consensus	Target consensus	Orientation
BMC10_269_140	37_16537540	-2	0.00222401	1.01193	0.781021	6	GCCATGGAGA	CATGCA	-
BMC10_269_140	36_12574126	-1	0.00296225	1.34783	0.781021	5	GCCATGGAGA	GCATG	+
BMC10_269_140	UP00250_1	4	0.00662344	3.01367	0.781021	10	GCCATGGAGA	TATATACATGTAAAATT	+
BMC10_269_140	UP00150_1	4	0.00662344	3.01367	0.781021	10	GCCATGGAGA	AAAATACATGTAAAAAT	+
BMC10_269_140	UP00098_2	10	0.00893607	4.06591	0.781021	10	GCCATGGAGA	CTTTGTGGTAACCAAGCGTCAGT	-
BMC10_269_140	UP00236_1	4	0.00895538	4.0747	0.781021	10	GCCATGGAGA	TAAATACATGTAAAATT	+
BMC10_269_140	UP00223_1	5	0.00895538	4.0747	0.781021	10	GCCATGGAGA	AGTATTACATGTATTTT	-
BMC10_269_140	UP00223_2	5	0.0100819	4.58727	0.781021	10	GCCATGGAGA	AATATTACATGTATATT	-
BMC10_269_140	UP00194_1	5	0.0106924	4.86505	0.781021	10	GCCATGGAGA	TGTTTTACATGTATATT	-
BMC10_269_140	922_19282290	-1	0.0113219	5.15148	0.781021	4	GCCATGGAGA	CCAG	+
BMC10_269_140	UP00079_1	7	0.0151201	6.87966	0.837188	10	GCCATGGAGA	TCGCATGACCTTGAATA	-
BMC10_269_140	UP00391_2	4	0.0187564	8.53415	0.837188	10	GCCATGGAGA	AAAAACCATTAAGG	+
BMC10_269_140	UP00056_1	6	0.0197063	8.96636	0.837188	9	GCCATGGAGA	ACCGTTGCTATGGTA	-
BMC10_269_140	UP00076_2	8	0.0200211	9.10962	0.837188	9	GCCATGGAGA	ATTCCGTATCCAAGTAG	-
BMC10_269_140	UP00023_1	5	0.0205033	9.32898	0.837188	10	GCCATGGAGA	ATTGAACAATGGAATT	+
BMC10_269_140	UP00055_2	4	0.0263271	11.9788	0.998236	10	GCCATGGAGA	TGTTCCCATTGTGTACT	+
BMC11_192_140	UP00041_2	6	0.0164236	7.47274	1	9	CAACATGGC	ATGTCACAACAACAC	+
BMC12_192_269_53_112	UP00099_1	3	0.000740539	0.336945	0.573068	8	CAGCAGCA	CAGGAGCAGCTGCTGAG	-
BMC12_192_269_53_112	UP00102_2	5	0.00189227	0.860981	0.573068	8	CAGCAGCA	CCACACAGCAGGAGA	+
BMC12_192_269_53_112	UP00057_2	5	0.00399468	1.81758	0.750322	8	CAGCAGCA	CCACACAGCAGGAGA	+
BMC12_192_269_53_112	UP00027_1	5	0.00472403	2.14943	0.750322	8	CAGCAGCA	TTTTACAGTAGCAAAA	+
BMC12_192_269_53_112	UP00006_2	5	0.00495511	2.25458	0.750322	8	CAGCAGCA	GAGCACAGCAGGACA	+
BMC12_192_269_53_112	1177_19561594	-1	0.00584562	2.65976	0.758714	6	CAGCAGCA	CGCAGG	-
BMC12_192_269_53_112	UP00052_1	5	0.00721356	3.28217	0.819229	8	CAGCAGCA	ATGTACAGTAGCAAAG	+
BMC12_192_269_53_112	UP00036_2	5	0.00988975	4.49984	0.963738	8	CAGCAGCA	AGCAACAGCCGCACC	+
BMC12_192_269_53_112	947_10094314	-3	0.0106075	4.82642	0.963738	5	CAGCAGCA	CAGCATACCC	-
BMC12_192_269_53_112	669_20071745	-1	0.011916	5.42179	0.984202	4	CAGCAGCA	AGCA	-
BMC12_192_269_53_112	UP00052_2	5	0.0141334	6.4307	0.998399	8	CAGCAGCA	GGTGTAGGTAGCAAGT	-
BMC12_192_269_53_112	946_10094314	0	0.0183173	8.33439	0.998399	8	CAGCAGCA	TAGCAGGAATC	-
BMC12_192_269_53_112	UP00193_2	8	0.0186523	8.4868	0.998399	8	CAGCAGCA	TCCCTTTACAGCGTCCT	-
BMC12_192_269_53_112	UP00193_1	8	0.0198783	9.04461	0.998399	8	CAGCAGCA	TCGCTTTACAGCGTCTT	-
BMC12_192_269_53_112	UP00027_2	5	0.0221014	10.0561	0.998399	8	CAGCAGCA	GTATTAGGTAGCATGT	-
BMC13_192_160_112	UP00085_1	2	0.00350575	1.59512	0.704697	7	AAGAGAA	TTAAGAGGAAGTTA	+
BMC13_192_160_112	242_7543047	-3	0.00409601	1.86368	0.704697	4	AAGAGAA	AGAAGAAC	+
BMC13_192_160_112	UP00091_1	0	0.00430194	1.95738	0.704697	7	AAGAGAA	TTTAGAACAATAAAAT	+
BMC13_192_160_112	UP00086_2	-1	0.00553199	2.51706	0.704697	6	AAGAGAA	GGAGAAAGGTGCGA	+
BMC13_192_160_112	UP00062_1	0	0.00564864	2.57013	0.704697	7	AAGAGAA	AGAAGAACAAAGGACTA	+
BMC13_192_160_112	UP00071_2	1	0.00564864	2.57013	0.704697	7	AAGAGAA	TAGCGGAACAATTGATG	-
BMC13_192_160_112	UP00036_1	-1	0.00619514	2.81879	0.704697	6	AAGAGAA	GAAGAACAGGTGTCCG	+
BMC13_192_160_112	UP00082_2	0	0.00619514	2.81879	0.704697	7	AAGAGAA	CAAGGGACAAGGGCTC	-
BMC13_192_160_112	UP00216_1	2	0.00879668	4.00249	0.889442	7	AAGAGAA	TTAAGGGGATTAACTAC	+
BMC13_192_160_112	UP00023_1	-1	0.012294	5.59379	1	6	AAGAGAA	ATTGAACAATGGAATT	+
BMC13_192_160_112	UP00096_1	0	0.0156777	7.13335	1	7	AAGAGAA	TTAAGAACAATAATTT	+
BMC13_192_160_112	UP00030_1	0	0.01707	7.76683	1	7	AAGAGAA	ATAAGAACAAAGGACTA	+
BMC13_192_160_112	UP00075_1	0	0.018477	8.40704	1	7	AAGAGAA	TAGTGAACAATAGATTT	+
BMC13_192_160_112	UP00016_2	1	0.021599	9.82753	1	7	AAGAGAA	TCACGGAACAATAGGTG	+
BMC13_192_160_112	UP00148_1	1	0.0251733	11.4538	1	7	AAGAGAA	AAGGCGAAATCATCGCA	+
BMC14_29_192	UP00003_2	7	0.000902527	0.41065	0.752721	10	GAGCCGAGCG	GCTTTTGGCGCCGAGCG	-
BMC14_29_192	UP00001_2	7	0.00165433	0.752721	0.752721	10	GAGCCGAGCG	CCTTTTGGCGCCGAACG	-
BMC14_29_192	UP00009_2	5	0.00443673	2.01871	1	10	GAGCCGAGCG	TACGTGACCCGGCGCG	-
BMC14_29_192	UP00048_2	5	0.00857798	3.90298	1	10	GAGCCGAGCG	TACTTGACCCCGCTCT	-
BMC14_29_192	UP00033_2	6	0.00886425	4.03323	1	10	GAGCCGAGCG	AATTAGGGGCGGGGTGA	-
BMC14_29_192	UP00095_2	7	0.00995855	4.53114	1	10	GAGCCGAGCG	GTTAGAGGAGTCTCGTA	-
BMC14_29_192	953_7543047	-1	0.0150025	6.82613	1	9	GAGCCGAGCG	AGGAGAGTA	+
BMC14_29_192	1026_10858445	4	0.0168878	7.68395	1	7	GAGCCGAGCG	ATTCGAACCCG	+
BMC14_29_192	952_7543047	6	0.0185749	8.45159	1	4	GAGCCGAGCG	AGGACAGAGC	+
BMC15_192_192_41	UP00039_2	8	0.00348834	1.58719	1	8	TTTGGCAT	TCCTTTGTTTTGGTGTT	-
BMC15_192_192_41	130_11376140	7	0.00529894	2.41102	1	6	TTTGGCAT	GCGATGGTGTGGC	-
BMC15_192_192_41	UP00041_2	7	0.00688508	3.13271	1	8	TTTGGCAT	GTGTTGTTGTGACAT	-
BMC16_2_41_160_139_139	797_17548433	0	0.00317247	1.44347	1	5	GTCCTCAA	GTCCT	-
BMC17_29_2_185_3_123_123_160	UP00046_1	8	0.0020831	0.947809	0.841062	5	CCTGG	TTTTCGCACCTGTGGAT	-
BMC17_29_2_185_3_123_123_160	UP00407_1	6	0.00347655	1.58183	0.841062	5	CCTGG	TTACTTCCTTGTA	-
BMC17_29_2_185_3_123_123_160	UP00028_1	4	0.00503382	2.29039	0.841062	5	CCTGG	ATTGCCTGAGGCGAT	+
BMC17_29_2_185_3_123_123_160	UP00087_1	4	0.00600157	2.73071	0.841062	5	CCTGG	ATTGCCTGAGGCGAA	+
BMC17_29_2_185_3_123_123_160	1173_19561594	1	0.00737483	3.35555	0.841062	3	CCTGG	TCCT	-
BMC17_29_2_185_3_123_123_160	UP00005_1	4	0.00845768	3.84825	0.841062	5	CCTGG	ATTCCCTGAGGGGAA	+
BMC17_29_2_185_3_123_123_160	UP00095_2	9	0.00991247	4.51018	0.841062	5	CCTGG	TACGAGACTCCTCTAAC	+
BMC17_29_2_185_3_123_123_160	UP00068_1	10	0.0107809	4.90532	0.841062	5	CCTGG	AATTTTCACACCTTTTA	-
BMC17_29_2_185_3_123_123_160	UP00079_2	10	0.0117183	5.33182	0.841062	5	CCTGG	GCCCTTGACCCCTCGCC	-
BMC17_29_2_185_3_123_123_160	UP00022_2	8	0.0117183	5.33182	0.841062	5	CCTGG	AAATTCCCCCCGGAAGT	+
BMC17_29_2_185_3_123_123_160	946_10094314	4	0.0125754	5.7218	0.841062	5	CCTGG	GATTCCTGCTA	+
BMC17_29_2_185_3_123_123_160	UP00002_1	10	0.0149952	6.82282	0.841062	5	CCTGG	GGTCCCGCCCCCTTCTC	+
BMC17_29_2_185_3_123_123_160	UP00010_2	4	0.0150526	6.84894	0.841062	5	CCTGG	ATTGCCTCAGGCAAT	+
BMC17_29_2_185_3_123_123_160	UP00057_1	5	0.0176557	8.03337	0.841062	5	CCTGG	ACCCCCCCGGGGGGG	-
BMC17_29_2_185_3_123_123_160	UP00015_1	6	0.0191047	8.69263	0.841062	5	CCTGG	TTACTTCCGGGTCCT	-
BMC17_29_2_185_3_123_123_160	UP00068_2	9	0.0191603	8.71795	0.841062	5	CCTGG	GAGGCGACACCTCCGC	-
BMC17_29_2_185_3_123_123_160	797_17548433	2	0.0192978	8.78051	0.841062	3	CCTGG	GTCCT	-
BMC17_29_2_185_3_123_123_160	UP00066_1	10	0.0206626	9.40148	0.841062	5	CCTGG	TCAATTGACCCCTGAAG	-
BMC17_29_2_185_3_123_123_160	UP00035_1	10	0.0207303	9.43227	0.841062	5	CCTGG	ACTATGCCAACCTACC	+
BMC17_29_2_185_3_123_123_160	UP00089_2	6	0.0220738	10.0436	0.841062	5	CCTGG	CCTAATCCGGGCAA	-
BMC17_29_2_185_3_123_123_160	UP00005_2	4	0.0238332	10.8441	0.841062	5	CCTGG	CTGCCCAGAGGTGA	-
BMC17_29_2_185_3_123_123_160	UP00006_1	5	0.0241187	10.974	0.841062	5	CCTGG	CCCCCCCGGGGGGGT	+
BMC17_29_2_185_3_123_123_160	UP00143_1	11	0.026112	11.8809	0.84553	5	CCTGG	GATAATTAATCCCTTCC	-
BMC18_41_187_123_112	UP00032_1	11	0.0111464	5.07162	1	9	CAGAGACAC	TTTTTAGAGATAAGAAATAAAG	+
BMC18_41_187_123_112	1169_19561594	1	0.0156232	7.10853	1	6	CAGAGACAC	AAAGAAC	+
BMC19_3_139	UP00099_1	8	0.000236674	0.107687	0.126226	9	CAGCTCCTG	CTCAGCAGCTGCTCCTG	+
BMC19_3_139	UP00205_1	7	0.000280032	0.127415	0.126226	9	CAGCTCCTG	ATATTGACAGGTGCTT	-
BMC19_3_139	UP00122_1	8	0.000735105	0.334473	0.176994	9	CAGCTCCTG	GATATTGACAGCTGCGT	+
BMC19_3_139	UP00210_1	7	0.000785325	0.357323	0.176994	9	CAGCTCCTG	GTATTGACAGGTAATT	-
BMC19_3_139	UP00258_1	7	0.00100404	0.45684	0.181031	9	CAGCTCCTG	GTATTGACAGCTAGTT	-
BMC19_3_139	948_10094314	5	0.00127662	0.580863	0.189621	6	CAGCTCCTG	CCCTACTGCTC	-
BMC19_3_139	UP00193_1	8	0.00178586	0.812568	0.189621	9	CAGCTCCTG	TCGCTTTACAGCGTCTT	-
BMC19_3_139	UP00186_1	7	0.00189304	0.861332	0.189621	9	CAGCTCCTG	GTATTGACAGCTCCTT	-
BMC19_3_139	1176_19561594	3	0.00211997	0.964585	0.191117	4	CAGCTCCTG	GGCCCGC	-
BMC19_3_139	UP00193_2	8	0.00243178	1.10646	0.199297	9	CAGCTCCTG	TCCCTTTACAGCGTCCT	-
BMC19_3_139	UP00226_1	7	0.00322117	1.46563	0.241992	9	CAGCTCCTG	GTATTGACAGGTCTTT	-
BMC19_3_139	UP00203_1	7	0.00373541	1.69961	0.259039	9	CAGCTCCTG	GGATTGACAGGTCTTT	-
BMC19_3_139	UP00087_2	0	0.00536474	2.44095	0.345454	9	CAGCTCCTG	CTGCCCTTGGGCGG	-
BMC19_3_139	UP00036_1	7	0.0171068	7.78359	0.944485	9	CAGCTCCTG	CGGACACCTGTTCTTC	-
BMC19_3_139	669_20071745	-1	0.0173582	7.89799	0.944485	4	CAGCTCCTG	TGCT	+
BMC19_3_139	UP00033_2	5	0.0186752	8.4972	0.944485	9	CAGCTCCTG	TCACCCCGCCCCTAATT	+
BMC19_3_139	953_7543047	4	0.0188581	8.58044	0.944485	5	CAGCTCCTG	TACTCTCCT	-
BMC19_3_139	UP00406_1	7	0.0207242	9.4295	0.947636	9	CAGCTCCTG	GTACATCCGGATTTTT	+
BMC19_3_139	UP00031_1	7	0.0212186	9.65445	0.947636	9	CAGCTCCTG	AATCGCACTGCATTCCG	+
BMC19_3_139	UP00052_2	2	0.0220745	10.0439	0.947636	9	CAGCTCCTG	ACTTGCTACCTACACC	+
BMC19_3_139	946_10094314	5	0.0257667	11.7239	0.990668	6	CAGCTCCTG	GATTCCTGCTA	+
BMC1_269_269_34_187_187	145_9163526	2	0.00149468	0.680079	0.806389	4	GTGAGT	GTGTGA	+
BMC1_269_269_34_187_187	149_16041388	0	0.00177228	0.806389	0.806389	6	GTGAGT	GTTAGTA	-
BMC1_269_269_34_187_187	637_11098054	1	0.0161535	7.34983	1	3	GTGAGT	GGTG	+
BMC1_269_269_34_187_187	1053_17318228	0	0.0183323	8.34117	1	5	GTGAGT	TTGAG	-
BMC1_269_269_34_187_187	UP00050_1	11	0.0188912	8.59551	1	6	GTGAGT	GGAAGAGTCACGTGACCAATAC	+
BMC1_269_269_34_187_187	1052_17318228	0	0.0262979	11.9655	1	5	GTGAGT	TTGAG	-
BMC20_39_144	UP00098_2	11	0.00124099	0.564649	1	8	CCAAGACA	CTTTGTGGTAACCAAGCGTCAGT	-
BMC20_39_144	UP00056_2	7	0.00488636	2.22329	1	8	CCAAGACA	TCGGTAACTAGGGTA	-
BMC20_39_144	UP00094_1	11	0.0118159	5.37623	1	6	CCAAGACA	TTAGGGTACGCCAAAGA	-
BMC20_39_144	UP00076_2	9	0.016346	7.43745	1	8	CCAAGACA	ATTCCGTATCCAAGTAG	-
BMC20_39_144	UP00052_1	11	0.0189454	8.62016	1	5	CCAAGACA	ATGTACAGTAGCAAAG	+
BMC20_39_144	UP00022_1	9	0.0220999	10.0555	1	7	CCAAGACA	CCCCCCCCCCCACTTG	+
BMC20_39_144	UP00043_2	8	0.0220999	10.0555	1	8	CCAAGACA	ATCCCCGCCCCTAAAA	+
BMC22_123_298_204_280	UP00001_2	9	0.000187194	0.0851733	0.100099	6	GCCAAG	CCTTTTGGCGCCGAACG	-
BMC22_123_298_204_280	UP00003_2	9	0.000220595	0.100371	0.100099	6	GCCAAG	GCTTTTGGCGCCGAGCG	-
BMC22_123_298_204_280	UP00092_2	9	0.00224242	1.0203	0.531872	6	GCCAAG	CGACCAACTGCCATGC	+
BMC22_123_298_204_280	UP00087_2	2	0.00264583	1.20385	0.531872	6	GCCAAG	CCGCCCAAGGGCAG	+
BMC22_123_298_204_280	UP00081_2	9	0.0029303	1.33329	0.531872	6	GCCAAG	CGACCAACTGCCGTG	+
BMC22_123_298_204_280	UP00026_2	10	0.00405045	1.84296	0.575001	6	GCCAAG	TATTTTGTGTGCTTCG	-
BMC22_123_298_204_280	UP00099_1	11	0.00493386	2.24491	0.575001	6	GCCAAG	CAGGAGCAGCTGCTGAG	-
BMC22_123_298_204_280	UP00052_1	10	0.00506867	2.30624	0.575001	6	GCCAAG	ATGTACAGTAGCAAAG	+
BMC22_123_298_204_280	UP00027_2	10	0.014179	6.45145	0.997294	6	GCCAAG	GTATTAGGTAGCATGT	-
BMC22_123_298_204_280	UP00046_1	10	0.0169299	7.70309	0.997294	6	GCCAAG	ATCCACAGGTGCGAAAA	+
BMC22_123_298_204_280	UP00068_2	11	0.0171306	7.79444	0.997294	5	GCCAAG	GCGGAGGTGTCGCCTC	+
BMC22_123_298_204_280	UP00052_2	10	0.0171306	7.79444	0.997294	6	GCCAAG	GGTGTAGGTAGCAAGT	-
BMC22_123_298_204_280	UP00027_1	10	0.018794	8.55128	0.997294	6	GCCAAG	TTTTACAGTAGCAAAA	+
BMC22_123_298_204_280	UP00010_2	3	0.0188442	8.57412	0.997294	6	GCCAAG	ATTGCCTGAGGCAAT	-
BMC22_123_298_204_280	UP00256_2	11	0.0244441	11.1221	0.997294	6	GCCAAG	TCCACTAATTAGCGGTT	+
BMC22_123_298_204_280	UP00042_2	10	0.0246391	11.2108	0.997294	6	GCCAAG	TTGCGTGTGTGCCGCT	-
BMC23_204_144_144	UP00099_1	2	0.00743668	3.38369	1	8	ACTGCAGC	CAGGAGCAGCTGCTGAG	-
BMC24_269_112_112_204	UP00077_2	5	1.88898e-05	0.00859487	0.0171432	10	TTTTTTTTTT	AAATTTTTTTTTTTAAC	-
BMC24_269_112_112_204	782_8497264	4	0.000228093	0.103782	0.0758995	10	TTTTTTTTTT	ATCCTTTTTTTTCG	+
BMC24_269_112_112_204	UP00407_2	4	0.000250897	0.114158	0.0758995	10	TTTTTTTTTT	GAATTTTTTTTTTGAAC	-
BMC24_269_112_112_204	UP00097_2	2	0.00141091	0.641965	0.320114	10	TTTTTTTTTT	GTTTTTTCTTATTT	-
BMC24_269_112_112_204	UP00028_2	1	0.00177125	0.805919	0.321495	10	TTTTTTTTTT	TTTTTTTTCCAGTA	-
BMC24_269_112_112_204	UP00058_2	0	0.00243144	1.1063	0.36777	10	TTTTTTTTTT	ATTTTTTTTTCGGCT	-
BMC24_269_112_112_204	UP00061_2	7	0.00496704	2.26	0.643968	9	TTTTTTTTTT	TGTTTTGTTTTGATAT	-
BMC24_269_112_112_204	UP00037_1	6	0.00568735	2.58775	0.645186	9	TTTTTTTTTT	CTCTTGTTGTTTGTT	-
BMC24_269_112_112_204	UP00073_2	4	0.00651178	2.96286	0.656632	10	TTTTTTTTTT	CCGTTTGTTATTTTT	-
BMC24_269_112_112_204	UP00044_2	8	0.00744308	3.3866	0.675487	7	TTTTTTTTTT	CCTTGCAATTTTTTC	-
BMC24_269_112_112_204	783_7972035	1	0.00996021	4.5319	0.821751	8	TTTTTTTTTT	TTTTATTTT	+
BMC24_269_112_112_204	24_7908267	0	0.0112397	5.11404	0.850034	5	TTTTTTTTTT	TTTTT	-
BMC24_269_112_112_204	UP00025_2	5	0.0124984	5.68679	0.855444	10	TTTTTTTTTT	AGGTGTTGTTGTTTG	-
BMC24_269_112_112_204	1171_19561594	4	0.0141715	6.44804	0.855444	10	TTTTTTTTTT	AGATTTTTTTTTCTT	+
BMC24_269_112_112_204	UP00034_1	13	0.0150791	6.86098	0.855444	9	TTTTTTTTTT	TGAAATTCTATTGTTCTTTATT	-
BMC24_269_112_112_204	UP00014_1	7	0.0150816	6.86212	0.855444	8	TTTTTTTTTT	TGATTAATTGTTTAT	-
BMC24_269_112_112_204	UP00114_1	9	0.0160629	7.30862	0.857511	8	TTTTTTTTTT	AAAACATCGTTTTTAAG	+
BMC24_269_112_112_204	UP00086_1	3	0.0176415	8.02687	0.889462	10	TTTTTTTTTT	CAGTTTCGGTTCTC	-
BMC24_269_112_112_204	UP00051_1	7	0.020543	9.34707	0.913824	10	TTTTTTTTTT	TTATCTATTGTTCTTTA	+
BMC24_269_112_112_204	UP00024_2	1	0.0211455	9.62119	0.913824	10	TTTTTTTTTT	TCTTTATTAATATT	-
BMC24_269_112_112_204	UP00074_2	3	0.0211455	9.62119	0.913824	10	TTTTTTTTTT	TAGTAATGTTTTGC	-
BMC25_192_2_3_112_221	UP00099_1	7	0.000153884	0.0700174	0.140035	8	GCAGCTGC	CTCAGCAGCTGCTCCTG	+
BMC25_192_2_3_112_221	1177_19561594	1	0.0144766	6.58687	1	5	GCAGCTGC	CGCAGG	-
BMC25_192_2_3_112_221	UP00052_2	7	0.0172554	7.8512	1	8	GCAGCTGC	GGTGTAGGTAGCAAGT	-
BMC25_192_2_3_112_221	1176_19561594	0	0.0193809	8.81832	1	7	GCAGCTGC	GCGGGCC	+
BMC25_192_2_3_112_221	UP00027_2	7	0.0251869	11.46	1	8	GCAGCTGC	GTATTAGGTAGCATGT	-
BMC2_29_29_140_2_53_139_104_204_204	UP00006_2	6	1.63422e-05	0.00743571	0.0116228	4	GCTG	TGTCCTGCTGTGCTC	-
BMC2_29_29_140_2_53_139_104_204_204	UP00102_2	6	3.8721e-05	0.017618	0.0116228	4	GCTG	TCTCCTGCTGTGTGG	-
BMC2_29_29_140_2_53_139_104_204_204	UP00057_2	6	3.8721e-05	0.017618	0.0116228	4	GCTG	TCTCCTGCTGTGTGG	-
BMC2_29_29_140_2_53_139_104_204_204	UP00258_1	5	0.000323873	0.147362	0.0620379	4	GCTG	AACTAGCTGTCAATAC	+
BMC2_29_29_140_2_53_139_104_204_204	UP00045_1	6	0.000413356	0.188077	0.0620379	4	GCTG	AAATTTGCTGACTTAGC	+
BMC2_29_29_140_2_53_139_104_204_204	UP00122_1	5	0.000413356	0.188077	0.0620379	4	GCTG	ACGCAGCTGTCAATATC	-
BMC2_29_29_140_2_53_139_104_204_204	947_10094314	6	0.000587229	0.267189	0.075543	4	GCTG	GGGTATGCTG	+
BMC2_29_29_140_2_53_139_104_204_204	UP00044_1	7	0.000911597	0.414777	0.102612	4	GCTG	TAAAAATGCTGACTT	+
BMC2_29_29_140_2_53_139_104_204_204	UP00099_1	7	0.00117411	0.534221	0.117477	4	GCTG	CTCAGCAGCTGCTCCTG	+
BMC2_29_29_140_2_53_139_104_204_204	UP00193_2	5	0.00178786	0.813475	0.146361	4	GCTG	AGGACGCTGTAAAGGGA	+
BMC2_29_29_140_2_53_139_104_204_204	UP00193_1	5	0.00224921	1.02339	0.168785	4	GCTG	AAGACGCTGTAAAGCGA	+
BMC2_29_29_140_2_53_139_104_204_204	UP00186_1	5	0.00305206	1.38869	0.20966	4	GCTG	AAGGAGCTGTCAATAC	+
BMC2_29_29_140_2_53_139_104_204_204	1177_19561594	0	0.00325956	1.4831	0.20966	4	GCTG	CCTGCG	+
BMC2_29_29_140_2_53_139_104_204_204	UP00226_1	5	0.00574894	2.61577	0.323558	4	GCTG	AAAGACCTGTCAATAC	+
BMC2_29_29_140_2_53_139_104_204_204	UP00205_1	5	0.00574894	2.61577	0.323558	4	GCTG	AAGCACCTGTCAATAT	+
BMC2_29_29_140_2_53_139_104_204_204	UP00210_1	5	0.00623042	2.83484	0.33003	4	GCTG	AATTACCTGTCAATAC	+
BMC2_29_29_140_2_53_139_104_204_204	1176_19561594	0	0.00832811	3.78929	0.416638	4	GCTG	GCGGGCC	+
BMC2_29_29_140_2_53_139_104_204_204	UP00203_1	5	0.00933295	4.24649	0.442334	4	GCTG	AAAGACCTGTCAATCC	+
BMC2_29_29_140_2_53_139_104_204_204	669_20071745	1	0.0121305	5.51939	0.546179	3	GCTG	TGCT	+
BMC2_29_29_140_2_53_139_104_204_204	UP00036_1	8	0.0161477	7.34721	0.660958	4	GCTG	GAAGAACAGGTGTCCG	+
BMC2_29_29_140_2_53_139_104_204_204	946_10094314	2	0.0178358	8.11529	0.698312	4	GCTG	TAGCAGGAATC	-
BMC3_41_187_112_221	782_8497264	2	9.82001e-05	0.044681	0.0482847	8	AAAAAAAA	CGAAAAAAAAGGAT	-
BMC3_41_187_112_221	UP00077_2	5	0.000106526	0.0484693	0.0482847	8	AAAAAAAA	GTTAAAAAAAAAAATTT	+
BMC3_41_187_112_221	UP00028_2	6	0.000405927	0.184697	0.122662	8	AAAAAAAA	TACTGGAAAAAAAA	+
BMC3_41_187_112_221	24_7908267	-3	0.000551401	0.250887	0.124966	5	AAAAAAAA	AAAAA	+
BMC3_41_187_112_221	UP00037_1	3	0.000729927	0.332117	0.132341	8	AAAAAAAA	AACAAACAACAAGAG	+
BMC3_41_187_112_221	783_7972035	1	0.00179181	0.815274	0.270722	8	AAAAAAAA	AAAATAAAA	-
BMC3_41_187_112_221	UP00407_2	5	0.00261297	1.1889	0.338392	8	AAAAAAAA	GTTCAAAAAAAAAATTC	+
BMC3_41_187_112_221	784_7972035	0	0.00432143	1.96625	0.48969	8	AAAAAAAA	AAAATAAAA	-
BMC3_41_187_112_221	221_12324455	0	0.00736958	3.35316	0.715438	8	AAAAAAAA	AAAAAAGAAAG	+
BMC3_41_187_112_221	UP00134_1	5	0.00789202	3.59087	0.715438	8	AAAAAAAA	AACCCAATAAAATTCG	+
BMC3_41_187_112_221	UP00044_2	-1	0.0134379	6.11424	0.99619	7	AAAAAAAA	GAAAAAATTGCAAGG	+
BMC3_41_187_112_221	UP00097_2	4	0.0176083	8.01178	0.99619	8	AAAAAAAA	AAATAAGAAAAAAC	+
BMC4_192_123_53_53_144	953_7543047	2	0.00164489	0.748426	1	5	CTCTG	TACTCTCCT	-
BMC4_192_123_53_53_144	952_7543047	1	0.00659293	2.99978	1	5	CTCTG	GCTCTGTCCT	-
BMC4_192_123_53_53_144	954_10094314	2	0.0154674	7.03767	1	5	CTCTG	GTCTCTCGT	-
BMC4_192_123_53_53_144	1213_8021254	1	0.0221124	10.0611	1	5	CTCTG	GCACTG	-
BMC5_29_123_160_53	254_1714588	2	0.0110109	5.00998	1	6	AGAAGT	TCAGTAGTCT	+
BMC5_29_123_160_53	UP00095_2	5	0.0121473	5.52701	1	6	AGAAGT	GTTAGAGGAGTCTCGTA	-
BMC5_29_123_160_53	797_17548433	0	0.017778	8.08897	1	5	AGAAGT	AGGAC	+
BMC5_29_123_160_53	UP00101_2	10	0.0192341	8.7515	1	6	AGAAGT	AAATAGACAAAGGAAT	+
BMC5_29_123_160_53	UP00119_1	2	0.0208546	9.48884	1	6	AGAAGT	TTTTAAGTACTTAAATT	+
BMC6_192_160_144	UP00102_2	1	0.00322811	1.46879	1	6	GGCCTG	TCTCCTGCTGTGTGG	-
BMC6_192_160_144	1177_19561594	-2	0.003811	1.734	1	4	GGCCTG	CCTGCG	+
BMC6_192_160_144	UP00065_2	2	0.00547829	2.49262	1	6	GGCCTG	ACGCACTGCGCGGC	-
BMC6_192_160_144	UP00057_2	1	0.00705019	3.20784	1	6	GGCCTG	TCTCCTGCTGTGTGG	-
BMC6_192_160_144	UP00006_2	1	0.00759669	3.4565	1	6	GGCCTG	TGTCCTGCTGTGCTC	-
BMC6_192_160_144	UP00051_2	3	0.00990279	4.50577	1	6	GGCCTG	CGTGTCATGAATGT	-
BMC6_192_160_144	1213_8021254	0	0.0158839	7.2272	1	6	GGCCTG	GCACTG	-
BMC6_192_160_144	1176_19561594	0	0.0177738	8.0871	1	6	GGCCTG	GGCCCGC	-
BMC6_192_160_144	UP00148_1	1	0.0210929	9.59728	1	6	GGCCTG	TGCGATGATTTCGCCTT	-
BMC6_192_160_144	36_12574126	-1	0.0213619	9.71965	1	5	GGCCTG	GCATG	+
BMC6_192_160_144	UP00002_2	4	0.021738	9.89081	1	6	GGCCTG	CAAAGGCGTGGCCAG	+
BMC6_192_160_144	UP00053_1	1	0.0240993	10.9652	1	6	GGCCTG	TGTCGTGACCCCTTAAT	+
BMC6_192_160_144	680_9789075	0	0.0245613	11.1754	1	6	GGCCTG	GGTATGACTCTCC	-
BMC6_192_160_144	UP00036_2	4	0.0247789	11.2744	1	6	GGCCTG	GGTGCGGCTGTTGCT	-
BMC6_192_160_144	UP00205_1	3	0.0253473	11.533	1	6	GGCCTG	AAGCACCTGTCAATAT	+
BMC6_192_160_144	947_10094314	1	0.0254789	11.5929	1	6	GGCCTG	GGGTATGCTG	+
BMC7_279_112	UP00021_1	1	2.09194e-05	0.00951831	0.0189431	9	CCACCACCC	TCCCCCCCCCCCCCC	+
BMC7_279_112	UP00093_1	4	0.000523397	0.238146	0.198392	9	CCACCACCC	TCGACCCCGCCCCTAT	+
BMC7_279_112	1185_17893325	0	0.000783022	0.356275	0.198392	8	CCACCACCC	CCCCCCCC	+
BMC7_279_112	UP00043_2	1	0.000880994	0.400852	0.198392	9	CCACCACCC	ATCCCCGCCCCTAAAA	+
BMC7_279_112	UP00022_1	0	0.00109545	0.498431	0.198392	9	CCACCACCC	CCCCCCCCCCCACTTG	+
BMC7_279_112	UP00033_2	2	0.00140947	0.641309	0.210104	9	CCACCACCC	TCACCCCGCCCCTAATT	+
BMC7_279_112	UP00096_2	3	0.00162417	0.738998	0.210104	9	CCACCACCC	AAATACCCACCCAATAC	-
BMC7_279_112	UP00057_1	-2	0.00411491	1.87228	0.436027	7	CCACCACCC	ACCCCCCCGGGGGGG	-
BMC7_279_112	UP00099_2	3	0.00433365	1.97181	0.436027	9	CCACCACCC	CTATCCCCGCCCTATT	+
BMC7_279_112	UP00006_1	-2	0.00533488	2.42737	0.483088	7	CCACCACCC	ACCCCCCCGGGGGGG	-
BMC7_279_112	23_7510636	-5	0.00607147	2.76252	0.499808	4	CCACCACCC	TCCCTA	-
BMC7_279_112	UP00070_1	-1	0.00680678	3.09709	0.513644	8	CCACCACCC	TCGTACCCGCATCATT	+
BMC7_279_112	UP00002_1	8	0.00856203	3.89573	0.562333	9	CCACCACCC	GGTCCCGCCCCCTTCTC	+
BMC7_279_112	UP00088_2	9	0.00911428	4.147	0.562333	8	CCACCACCC	AAGGGGTACCCCCCAGC	-
BMC7_279_112	UP00007_2	6	0.00931501	4.23833	0.562333	9	CCACCACCC	CCAGTCCCACTCCGCA	-
BMC7_279_112	UP00033_1	2	0.0124042	5.64389	0.702019	9	CCACCACCC	TTATCCATCCCATAATA	-
BMC7_279_112	UP00047_2	7	0.0140035	6.37158	0.724441	9	CCACCACCC	CTTAAGACCACCATTAC	+
BMC7_279_112	UP00176_1	8	0.0151626	6.89896	0.724441	8	CCACCACCC	AGGCTAATCCCCAACG	-
BMC7_279_112	UP00102_1	-3	0.0152004	6.91618	0.724441	6	CCACCACCC	CCCCCCCGGGGGTG	-
BMC7_279_112	UP00000_2	6	0.017787	8.09308	0.78234	9	CCACCACCC	TACGCCCCGCCACTCTG	+
BMC7_279_112	922_19282290	0	0.019258	8.76239	0.78234	4	CCACCACCC	CCAG	+
BMC7_279_112	UP00079_2	8	0.0200128	9.1058	0.78234	9	CCACCACCC	GCCCTTGACCCCTCGCC	-
BMC7_279_112	UP00007_1	1	0.0204013	9.28259	0.78234	9	CCACCACCC	TCCGCCCCCGCATT	+
BMC7_279_112	UP00024_1	3	0.021599	9.82755	0.78234	9	CCACCACCC	TATCGACCCCCCACAG	+
BMC7_279_112	UP00035_1	7	0.021599	9.82755	0.78234	9	CCACCACCC	ACTATGCCAACCTACC	+
BMC8_221_204	UP00040_2	4	0.000878477	0.399707	0.328941	5	TTCTC	GGAATTCTCGATCAA	-
BMC8_221_204	376_9199325	6	0.00108442	0.493412	0.328941	5	TTCTC	TGCGTATTCTCC	+
BMC8_221_204	377_9199325	6	0.00108442	0.493412	0.328941	5	TTCTC	TGCGTATTCTCC	+
BMC8_221_204	UP00018_2	4	0.00162587	0.739771	0.369885	5	TTCTC	AGTATTCTCGGTTGC	+
BMC8_221_204	954_10094314	0	0.0054112	2.4621	0.984839	5	TTCTC	GTCTCTCGT	-
BMC8_221_204	949_10094314	0	0.00701753	3.19298	1	5	TTCTC	ATCTCCT	-
BMC8_221_204	1053_17318228	-2	0.011036	5.02138	1	3	TTCTC	CTCAA	+
BMC8_221_204	242_7543047	4	0.0155257	7.06419	1	4	TTCTC	GTTCTTCT	-
BMC8_221_204	UP00095_1	7	0.0186793	8.49906	1	5	TTCTC	CGAACAGTGCTCACTAT	+
BMC8_221_204	244_7543047	0	0.0187004	8.50867	1	5	TTCTC	TACTCGAAC	-
BMC8_221_204	1052_17318228	-2	0.0194824	8.8645	1	3	TTCTC	CTCAA	+
BMC8_221_204	UP00183_1	2	0.0198224	9.0192	1	5	TTCTC	AAACCTCGTAAAATTT	+
BMC8_221_204	UP00086_2	8	0.0204138	9.28829	1	5	TTCTC	TCGCACCTTTCTCC	-
BMC8_221_204	UP00019_2	4	0.0208784	9.49968	1	5	TTCTC	AGCGTTCTAATGATA	-
BMC8_221_204	UP00173_1	2	0.0211958	9.64411	1	5	TTCTC	AAAGCTCGTAAAATTT	+
BMC8_221_204	953_7543047	0	0.0241179	10.9737	1	5	TTCTC	TACTCTCCT	-
BMC8_221_204	131_11376140	2	0.025019	11.3837	1	5	TTCTC	CCTTCTGTGCA	-
BMC9_41_123	922_19282290	0	0.00123845	0.563493	1	4	CTGGAG	CTGG	-
BMC9_41_123	1053_17318228	-1	0.00933553	4.24767	1	5	CTGGAG	TTGAG	-
BMC9_41_123	949_10094314	-1	0.0165804	7.54408	1	5	CTGGAG	AGGAGAT	+
BMC9_41_123	UP00000_2	4	0.0178611	8.12678	1	6	CTGGAG	CAGAGTGGCGGGGCGTA	-
BMC9_41_123	1052_17318228	-1	0.0204679	9.3129	1	5	CTGGAG	TTGAG	-
BMC9_41_123	UP00047_2	3	0.0255997	11.6478	1	6	CTGGAG	GTAATGGTGGTCTTAAG	-
Cluster_104.exon_altAcceptor.M1	UP00031_1	7	0.000160618	0.0730811	0.146162	6	CTGCAG	AATCGCACTGCATTCCG	+
Cluster_104.exon_altAcceptor.M1	1177_19561594	1	0.00633618	2.88296	1	5	CTGCAG	CCTGCG	+
Cluster_104.exon_altAcceptor.M1	37_16537540	1	0.00668837	3.04321	1	5	CTGCAG	CATGCA	-
Cluster_104.exon_altAcceptor.M1	UP00102_2	5	0.00996627	4.53465	1	6	CTGCAG	CCACACAGCAGGAGA	+
Cluster_104.exon_altAcceptor.M1	329_11780640	-1	0.0121267	5.51763	1	4	CTGCAG	TACA	-
Cluster_104.exon_altAcceptor.M1	948_10094314	5	0.0147544	6.71323	1	6	CTGCAG	CCCTACTGCTC	-
Cluster_104.exon_altAcceptor.M1	UP00081_2	7	0.0161617	7.35355	1	6	CTGCAG	CGACCAACTGCCGTG	+
Cluster_104.exon_altAcceptor.M1	UP00057_2	5	0.0161617	7.35355	1	6	CTGCAG	CCACACAGCAGGAGA	+
Cluster_104.exon_altAcceptor.M1	UP00099_1	3	0.017209	7.8301	1	6	CTGCAG	CAGGAGCAGCTGCTGAG	-
Cluster_104.exon_altAcceptor.M1	663_1717938	0	0.0214812	9.77393	1	6	CTGCAG	GTGCAAT	-
Cluster_104.exon_altAcceptor.M1	1175_19561594	0	0.022574	10.2712	1	6	CTGCAG	GTGCAAT	-
Cluster_104.exon_altAcceptor.M1	662_1717938	0	0.0249211	11.3391	1	6	CTGCAG	GTGCAAT	-
Cluster_104.exon_altAcceptor.M1	UP00006_2	4	0.025676	11.6826	1	6	CTGCAG	TGTCCTGCTGTGCTC	-
Cluster_112.exon_polyA.M6	802_9111335	1	0.00232956	1.05995	0.922061	10	GCCAGCCTGG	GATCAACCAGGCGACAG	+
Cluster_112.exon_polyA.M6	922_19282290	-6	0.00264341	1.20275	0.922061	4	GCCAGCCTGG	CTGG	-
Cluster_112.exon_polyA.M6	1177_19561594	-5	0.00491574	2.23666	0.922061	5	GCCAGCCTGG	CCTGCG	+
Cluster_112.exon_polyA.M6	UP00057_2	1	0.00591186	2.68989	0.922061	10	GCCAGCCTGG	TCTCCTGCTGTGTGG	-
Cluster_112.exon_polyA.M6	UP00000_1	2	0.00649041	2.95314	0.922061	10	GCCAGCCTGG	TCTGATGTCTGGATTTG	-
Cluster_112.exon_polyA.M6	UP00006_2	1	0.00776476	3.53297	0.922061	10	GCCAGCCTGG	TGTCCTGCTGTGCTC	-
Cluster_112.exon_polyA.M6	UP00035_1	0	0.00862724	3.92539	0.922061	10	GCCAGCCTGG	GGTAGGTTGGCATAGT	-
Cluster_112.exon_polyA.M6	UP00098_2	2	0.0100752	4.58423	0.922061	10	GCCAGCCTGG	ACTGACGCTTGGTTACCACAAAG	+
Cluster_112.exon_polyA.M6	UP00102_2	1	0.0106901	4.86399	0.922061	10	GCCAGCCTGG	TCTCCTGCTGTGTGG	-
Cluster_112.exon_polyA.M6	UP00056_2	-2	0.0112665	5.12626	0.922061	8	GCCAGCCTGG	TACCCTAGTTACCGA	+
Cluster_112.exon_polyA.M6	UP00057_1	0	0.0118715	5.40153	0.922061	10	GCCAGCCTGG	CCCCCCCGGGGGGGT	+
Cluster_112.exon_polyA.M6	1176_19561594	-5	0.0130603	5.94243	0.922061	5	GCCAGCCTGG	GCGGGCC	+
Cluster_112.exon_polyA.M6	UP00006_1	0	0.0131723	5.99339	0.922061	10	GCCAGCCTGG	CCCCCCCGGGGGGGT	+
Cluster_112.exon_polyA.M6	UP00028_1	-1	0.0188342	8.56954	1	9	GCCAGCCTGG	ATTGCCTGAGGCGAT	+
Cluster_112.exon_polyA.M6	UP00102_1	0	0.021644	9.848	1	10	GCCAGCCTGG	CACCCCCGGGGGGG	+
Cluster_112.exon_polyA.M6	UP00036_2	1	0.0230047	10.4671	1	10	GCCAGCCTGG	GGTGCGGCTGTTGCT	-
Cluster_112.exon_polyA.M7	UP00015_1	5	0.00703653	3.20162	1	10	CAGGCAGTGG	AGGACCCGGAAGTAA	+
Cluster_112.exon_polyA.M7	UP00085_1	4	0.00784286	3.5685	1	10	CAGGCAGTGG	TTAAGAGGAAGTTA	+
Cluster_112.exon_polyA.M7	1213_8021254	-4	0.0128335	5.83924	1	6	CAGGCAGTGG	CAGTGC	+
Cluster_112.exon_polyA.M7	UP00092_2	2	0.015581	7.08937	1	10	CAGGCAGTGG	GCATGGCAGTTGGTCG	-
Cluster_112.exon_polyA.M7	UP00407_1	3	0.0159119	7.23993	1	10	CAGGCAGTGG	TACAAGGAAGTAA	+
Cluster_112.exon_polyA.M7	488_9001221	-1	0.0215983	9.8272	1	5	CAGGCAGTGG	AGGGA	+
Cluster_112.exon_polyA.M7	UP00011_2	4	0.0216468	9.84927	1	10	CAGGCAGTGG	GTGACCGAGAGTGGT	-
Cluster_123.exon_promoter.M6	949_10094314	1	0.00168262	0.765593	1	6	TCTCCACCAT	ATCTCCT	-
Cluster_123.exon_promoter.M6	36_12574126	-7	0.00530769	2.415	1	3	TCTCCACCAT	CATGC	-
Cluster_123.exon_promoter.M6	680_9789075	8	0.00707328	3.21834	1	5	TCTCCACCAT	GGTATGACTCTCC	-
Cluster_123.exon_promoter.M6	37_16537540	-7	0.0126218	5.74293	1	3	TCTCCACCAT	CATGCA	-
Cluster_123.exon_promoter.M6	UP00160_1	8	0.0150979	6.86955	1	9	TCTCCACCAT	ATAGTTAATCCCCCTCA	-
Cluster_123.exon_promoter.M6	UP00239_1	8	0.0207596	9.4456	1	9	TCTCCACCAT	ATAGTTAATCCCCCTCA	-
Cluster_123.exon_promoter.M6	UP00046_2	-1	0.0242659	11.041	1	9	TCTCCACCAT	CCGGACCATCTGGCCTT	-
Cluster_123.exon_promoter.M6	947_10094314	-4	0.0259784	11.8202	1	6	TCTCCACCAT	CAGCATACCC	-
Cluster_144.exon_polyA.M4	UP00081_2	2	0.00143807	0.654322	0.578839	10	CCCAGCTTCC	CGACCAACTGCCGTG	+
Cluster_144.exon_polyA.M4	UP00122_1	1	0.00206484	0.939501	0.578839	10	CCCAGCTTCC	ACGCAGCTGTCAATATC	-
Cluster_144.exon_polyA.M4	UP00099_1	3	0.00220133	1.00161	0.578839	10	CCCAGCTTCC	CTCAGCAGCTGCTCCTG	+
Cluster_144.exon_polyA.M4	UP00092_2	2	0.00254561	1.15825	0.578839	10	CCCAGCTTCC	CGACCAACTGCCATGC	+
Cluster_144.exon_polyA.M4	UP00258_1	1	0.00392957	1.78796	0.714827	10	CCCAGCTTCC	AACTAGCTGTCAATAC	+
Cluster_144.exon_polyA.M4	UP00193_2	6	0.00791982	3.60352	0.880932	10	CCCAGCTTCC	TCCCTTTACAGCGTCCT	-
Cluster_144.exon_polyA.M4	UP00186_1	1	0.0100956	4.59348	0.880932	10	CCCAGCTTCC	AAGGAGCTGTCAATAC	+
Cluster_144.exon_polyA.M4	UP00046_2	4	0.0111753	5.08476	0.880932	10	CCCAGCTTCC	CCGGACCATCTGGCCTT	-
Cluster_144.exon_polyA.M4	UP00193_1	6	0.0125087	5.69144	0.880932	10	CCCAGCTTCC	TCGCTTTACAGCGTCTT	-
Cluster_144.exon_polyA.M4	UP00226_1	1	0.0133758	6.086	0.880932	10	CCCAGCTTCC	AAAGACCTGTCAATAC	+
Cluster_144.exon_polyA.M4	1177_19561594	0	0.013844	6.29901	0.880932	6	CCCAGCTTCC	CGCAGG	-
Cluster_144.exon_polyA.M4	947_10094314	-2	0.0139727	6.35756	0.880932	8	CCCAGCTTCC	CAGCATACCC	-
Cluster_144.exon_polyA.M4	UP00203_1	1	0.0157873	7.18323	0.880932	10	CCCAGCTTCC	AAAGACCTGTCAATCC	+
Cluster_144.exon_polyA.M4	637_11098054	-2	0.0158678	7.21983	0.880932	4	CCCAGCTTCC	CACC	-
Cluster_144.exon_polyA.M4	UP00068_2	5	0.0166757	7.58744	0.880932	10	CCCAGCTTCC	GAGGCGACACCTCCGC	-
Cluster_144.exon_polyA.M4	UP00068_1	6	0.0174337	7.93233	0.880932	10	CCCAGCTTCC	AATTTTCACACCTTTTA	-
Cluster_144.exon_polyA.M4	UP00036_1	2	0.0242897	11.0518	0.999503	10	CCCAGCTTCC	CGGACACCTGTTCTTC	-
Cluster_160.exon_polyA.M3	UP00079_1	1	5.98166e-05	0.0272165	0.0355281	10	GCCCAAGGTC	TATTCAAGGTCATGCGA	+
Cluster_160.exon_polyA.M3	UP00087_2	2	7.84694e-05	0.0357036	0.0355281	10	GCCCAAGGTC	CCGCCCAAGGGCAG	+
Cluster_160.exon_polyA.M3	UP00048_1	1	0.000773772	0.352066	0.14959	10	GCCCAAGGTC	TCTCAAAGGTCACCTG	+
Cluster_160.exon_polyA.M3	1186_17893325	-7	0.000980608	0.446177	0.14959	3	GCCCAAGGTC	GTCC	+
Cluster_160.exon_polyA.M3	UP00009_1	1	0.000991178	0.450986	0.14959	10	GCCCAAGGTC	TCTCAAAGGTCACGAG	+
Cluster_160.exon_polyA.M3	UP00005_2	2	0.00172292	0.783928	0.222879	10	GCCCAAGGTC	TCACCTCTGGGCAG	+
Cluster_160.exon_polyA.M3	UP00066_2	0	0.00257561	1.1719	0.291536	10	GCCCAAGGTC	TGCAAAAGTCCAATAT	+
Cluster_160.exon_polyA.M3	UP00009_2	1	0.00480855	2.18789	0.483809	10	GCCCAAGGTC	CGCGCCGGGTCACGTA	+
Cluster_160.exon_polyA.M3	UP00035_2	6	0.00599701	2.72864	0.543046	10	GCCCAAGGTC	GGGTGTGCCCAAAAGG	+
Cluster_160.exon_polyA.M3	UP00082_2	4	0.00745548	3.39224	0.593768	10	GCCCAAGGTC	CAAGGGACAAGGGCTC	-
Cluster_160.exon_polyA.M3	UP00235_1	-3	0.00786859	3.58021	0.593768	7	GCCCAAGGTC	TAAAGTCGTAAAATAG	+
Cluster_160.exon_polyA.M3	UP00177_1	-3	0.0103273	4.69893	0.71936	7	GCCCAAGGTC	CAAGGTCGTAAAATCTT	+
Cluster_160.exon_polyA.M3	UP00246_1	-3	0.012672	5.76578	0.783908	7	GCCCAAGGTC	TAAAGTCGTAAAACAT	+
Cluster_160.exon_polyA.M3	UP00010_1	2	0.0133151	6.05839	0.783908	10	GCCCAAGGTC	TTGCCCTAGGGCAT	+
Cluster_160.exon_polyA.M3	UP00117_1	-3	0.0141409	6.43413	0.783908	7	GCCCAAGGTC	TAAGGTCGTAAAATCCT	+
Cluster_160.exon_polyA.M3	UP00055_2	3	0.014891	6.77542	0.783908	10	GCCCAAGGTC	TGTTCCCATTGTGTACT	+
Cluster_160.exon_polyA.M3	UP00245_1	-3	0.0155824	7.09001	0.783908	7	GCCCAAGGTC	TAAAGTCGTAAAACGT	+
Cluster_160.exon_polyA.M3	UP00066_1	1	0.0173686	7.9027	0.822258	10	GCCCAAGGTC	CTTCAGGGGTCAATTGA	+
Cluster_160.exon_polyA.M3	UP00097_1	5	0.0181609	8.26319	0.822258	10	GCCCAAGGTC	TTTTTGCACACGGCCC	-
Cluster_160.exon_polyA.M3	UP00048_2	1	0.0191044	8.69249	0.823788	10	GCCCAAGGTC	AGAGCGGGGTCAAGTA	+
Cluster_160.exon_polyA.M3	UP00093_2	8	0.0212679	9.67689	0.834641	9	GCCCAAGGTC	AAGCATACGCCCAACTT	+
Cluster_160.exon_polyA.M3	637_11098054	-6	0.0255309	11.6165	0.887861	4	GCCCAAGGTC	GGTG	+
Cluster_160.exon_polyA.M3	UP00084_2	1	0.0257712	11.7259	0.887861	10	GCCCAAGGTC	TGGGCGACGTCGTTAA	+
Cluster_192.exon_promoter.M3	UP00031_1	4	0.00100259	0.456177	0.912354	10	AGGCAGTGGC	CGGAATGCAGTGCGATT	-
Cluster_192.exon_promoter.M3	UP00165_1	3	0.00605975	2.75719	1	10	AGGCAGTGGC	AATTTCAAGTGGCTTA	-
Cluster_192.exon_promoter.M3	UP00107_1	3	0.00829582	3.7746	1	10	AGGCAGTGGC	AATTTCAAGTGGCTTA	-
Cluster_192.exon_promoter.M3	UP00249_1	3	0.00919713	4.18469	1	10	AGGCAGTGGC	AAATTCAAGTGGCTTA	-
Cluster_192.exon_promoter.M3	UP00000_2	-1	0.00923331	4.20116	1	9	AGGCAGTGGC	CAGAGTGGCGGGGCGTA	-
Cluster_192.exon_promoter.M3	UP00147_1	3	0.013115	5.96734	1	10	AGGCAGTGGC	AATGTTAAGTGGCTTA	-
Cluster_192.exon_promoter.M3	UP00031_2	1	0.0167999	7.64395	1	10	AGGCAGTGGC	CAATCACTGGCAGAAT	+
Cluster_192.exon_promoter.M3	UP00085_1	5	0.0185267	8.42967	1	9	AGGCAGTGGC	TTAAGAGGAAGTTA	+
Cluster_192.exon_promoter.M3	637_11098054	-4	0.0192838	8.77415	1	4	AGGCAGTGGC	GGTG	+
Cluster_192.exon_promoter.M3	1213_8021254	-3	0.0203387	9.25413	1	6	AGGCAGTGGC	CAGTGC	+
Cluster_192.exon_promoter.M3	UP00231_1	4	0.0215407	9.80101	1	10	AGGCAGTGGC	AATTTTCAAGTGGTTAA	-
Cluster_192.exon_promoter.M3	UP00002_2	2	0.0254641	11.5862	1	10	AGGCAGTGGC	CAAAGGCGTGGCCAG	+
Cluster_269.exon_variant.M1	UP00081_2	-2	0.00712773	3.24312	1	8	CAGTAGCCAG	CACGGCAGTTGGTCG	-
Cluster_269.exon_variant.M1	254_1714588	1	0.00809458	3.68303	1	9	CAGTAGCCAG	TCAGTAGTCT	+
Cluster_269.exon_variant.M1	UP00092_2	-1	0.00963615	4.38445	1	9	CAGTAGCCAG	GCATGGCAGTTGGTCG	-
Cluster_269.exon_variant.M1	1176_19561594	-4	0.0178937	8.14162	1	6	CAGTAGCCAG	GGCCCGC	-
Cluster_269.exon_variant.M1	UP00046_2	-2	0.0213488	9.71371	1	8	CAGTAGCCAG	AAGGCCAGATGGTCCGG	+
Cluster_269.exon_variant.M1	UP00044_1	-3	0.0225688	10.2688	1	7	CAGTAGCCAG	AAGTCAGCATTTTTA	-
Cluster_269.exon_variant.M1	UP00087_2	4	0.0233527	10.6255	1	10	CAGTAGCCAG	CCGCCCAAGGGCAG	+
Cluster_29.exon_promoter.M2	UP00009_2	0	0.00185493	0.843991	0.778511	10	TGATCCGGGT	CGCGCCGGGTCACGTA	+
Cluster_29.exon_promoter.M2	637_11098054	-7	0.00277826	1.26411	0.778511	3	TGATCCGGGT	GGTG	+
Cluster_29.exon_promoter.M2	791_10094314	0	0.00342202	1.55702	0.778511	10	TGATCCGGGT	TGTTCCAGAT	+
Cluster_29.exon_promoter.M2	UP00406_1	2	0.00521609	2.37332	0.833809	10	TGATCCGGGT	GTACATCCGGATTTTT	+
Cluster_29.exon_promoter.M2	UP00070_1	2	0.00549764	2.50143	0.833809	10	TGATCCGGGT	AATGATGCGGGTACGA	-
Cluster_29.exon_promoter.M2	UP00048_2	0	0.0079036	3.59614	0.899035	10	TGATCCGGGT	AGAGCGGGGTCAAGTA	+
Cluster_29.exon_promoter.M2	UP00111_1	5	0.0113993	5.18669	1	10	TGATCCGGGT	TTCATTAATCCGGTTCA	-
Cluster_29.exon_promoter.M2	UP00109_1	3	0.012746	5.79944	1	10	TGATCCGGGT	CAATAATCCGTTTTT	-
Cluster_29.exon_promoter.M2	UP00089_2	2	0.0128326	5.83881	1	10	TGATCCGGGT	CCTAATCCGGGCAA	-
Cluster_29.exon_promoter.M2	UP00095_1	7	0.0169228	7.69989	1	10	TGATCCGGGT	CGAACAGTGCTCACTAT	+
Cluster_29.exon_promoter.M2	1176_19561594	-2	0.0238272	10.8414	1	7	TGATCCGGGT	GGCCCGC	-
Cluster_29.exon_promoter.M2	1173_19561594	-3	0.0240096	10.9244	1	4	TGATCCGGGT	TCCT	-
Cluster_29.exon_promoter.M2	922_19282290	-5	0.0240096	10.9244	1	4	TGATCCGGGT	CTGG	-
Cluster_29.exon_promoter.M2	946_10094314	0	0.0244655	11.1318	1	10	TGATCCGGGT	GATTCCTGCTA	+
Cluster_34.exon_promoter.M1	797_17548433	-1	0.000203547	0.0926137	0.185227	5	GAGGAGCTGG	AGGAC	+
Cluster_34.exon_promoter.M1	UP00099_1	3	0.0078879	3.589	1	10	GAGGAGCTGG	CAGGAGCAGCTGCTGAG	-
Cluster_34.exon_promoter.M1	1176_19561594	-5	0.00885633	4.02963	1	5	GAGGAGCTGG	GCGGGCC	+
Cluster_34.exon_promoter.M1	949_10094314	-1	0.0113696	5.17319	1	7	GAGGAGCTGG	AGGAGAT	+
Cluster_34.exon_promoter.M1	1173_19561594	-1	0.0169323	7.70418	1	4	GAGGAGCTGG	AGGA	+
Cluster_34.exon_promoter.M1	946_10094314	-3	0.0175506	7.98551	1	7	GAGGAGCTGG	TAGCAGGAATC	-
Cluster_34.exon_promoter.M1	953_7543047	-1	0.0184034	8.37354	1	9	GAGGAGCTGG	AGGAGAGTA	+
Cluster_34.exon_promoter.M1	791_10094314	-4	0.0211119	9.60593	1	6	GAGGAGCTGG	ATCTGGAACA	-
Cluster_41.intron_varDonor.M3	637_11098054	-7	0.000367573	0.167246	0.241056	3	CACGTATCAC	CACC	-
Cluster_41.intron_varDonor.M3	145_9163526	-6	0.000529794	0.241056	0.241056	4	CACGTATCAC	TCACAC	-
Cluster_41.intron_varDonor.M3	UP00226_1	3	0.00835808	3.80293	1	10	CACGTATCAC	AAAGACCTGTCAATAC	+
Cluster_41.intron_varDonor.M3	UP00050_1	1	0.00867432	3.94681	1	10	CACGTATCAC	GGAAGAGTCACGTGACCAATAC	+
Cluster_41.intron_varDonor.M3	UP00203_1	3	0.0101695	4.62713	1	10	CACGTATCAC	AAAGACCTGTCAATCC	+
Cluster_41.intron_varDonor.M3	UP00186_1	3	0.0123396	5.6145	1	10	CACGTATCAC	AAGGAGCTGTCAATAC	+
Cluster_41.intron_varDonor.M3	UP00210_1	3	0.0129453	5.89012	1	10	CACGTATCAC	AATTACCTGTCAATAC	+
Cluster_41.intron_varDonor.M3	UP00205_1	3	0.0156536	7.12241	1	10	CACGTATCAC	AAGCACCTGTCAATAT	+
Cluster_41.intron_varDonor.M3	UP00068_1	-1	0.0200536	9.12438	1	9	CACGTATCAC	AATTTTCACACCTTTTA	-
Cluster_41.intron_varDonor.M5	UP00037_1	2	0.00527188	2.39871	1	10	CTTACTGCTT	CTCTTGTTGTTTGTT	-
Cluster_41.intron_varDonor.M5	221_12324455	1	0.00586585	2.66896	1	10	CTTACTGCTT	CTTTATTTATT	-
Cluster_41.intron_varDonor.M5	UP00407_1	3	0.00623863	2.83857	1	10	CTTACTGCTT	TTACTTCCTTGTA	-
Cluster_41.intron_varDonor.M5	UP00015_1	3	0.0116214	5.28775	1	10	CTTACTGCTT	TTACTTCCGGGTCCT	-
Cluster_41.intron_varDonor.M5	948_10094314	1	0.0253244	11.5226	1	10	CTTACTGCTT	CCCTACTGCTC	-
Cluster_53.exon_promoter.M3	1052_17318228	-6	0.000576558	0.262334	0.367154	4	ACCTCCCTCA	CTCAA	+
Cluster_53.exon_promoter.M3	1053_17318228	-6	0.000806931	0.367154	0.367154	4	ACCTCCCTCA	CTCAA	+
Cluster_53.exon_promoter.M3	488_9001221	-3	0.00220719	1.00427	0.669515	5	ACCTCCCTCA	TCCCT	-
Cluster_53.exon_promoter.M3	UP00024_1	5	0.00742447	3.37813	1	10	ACCTCCCTCA	TATCGACCCCCCACAG	+
Cluster_53.exon_promoter.M3	UP00146_2	-1	0.00879359	4.00108	1	9	ACCTCCCTCA	GCAACCTCATTATGTTT	-
Cluster_53.exon_promoter.M3	UP00070_1	1	0.00969317	4.41039	1	10	ACCTCCCTCA	TCGTACCCGCATCATT	+
Cluster_53.exon_promoter.M3	23_7510636	-3	0.00997956	4.5407	1	6	ACCTCCCTCA	TCCCTA	-
Cluster_53.exon_promoter.M3	UP00239_1	7	0.0133888	6.09192	1	10	ACCTCCCTCA	ATAGTTAATCCCCCTCA	-
Cluster_53.exon_promoter.M3	UP00047_1	2	0.0175704	7.99451	1	10	ACCTCCCTCA	AAGCCCCCCAAAAAT	+
Cluster_53.exon_promoter.M3	1185_17893325	-1	0.0184291	8.38525	1	8	ACCTCCCTCA	CCCCCCCC	+
Cluster_53.exon_promoter.M3	UP00146_1	-1	0.0222255	10.1126	1	9	ACCTCCCTCA	GCAACCTCATTATCGTC	-
Cluster_53.exon_promoter.M3	145_9163526	-7	0.0230606	10.4926	1	3	ACCTCCCTCA	TCACAC	-
Cluster_53.exon_promoter.M3	UP00021_1	3	0.0248824	11.3215	1	10	ACCTCCCTCA	TCCCCCCCCCCCCCC	+
Cluster_53.exon_promoter.M3	UP00047_2	6	0.0257725	11.7265	1	10	ACCTCCCTCA	CTTAAGACCACCATTAC	+
Cluster_53.exon_promoter.M3	UP00007_1	0	0.0263613	11.9944	1	10	ACCTCCCTCA	TCCGCCCCCGCATT	+
