# Supplementary material for: Chronic cocaine-regulated epigenomic changes in mouse nucleus accumbens
Source: Genome Biol. 2014 Apr 22;15(4):R65. doi: 10.1186/gb-2014-15-4-r65 (PMC4073058; doi:10.1186/gb-2014-15-4-r65)
Supplement: Additional file 20 — Motif intermediate results. This zip file contains the textual outputs from motif analysis. The motifs found by MEME [42] were first combined using the Bayesian motif clustering [79] method and then matched with known motifs. Further explanations are provided in the enclosed README file. [file gb-2014-15-4-r65-S20.zip › motif/original_reorder.map]

1	Cluster_192
2	Cluster_123
3	Cluster_139
4	Cluster_34
5	Cluster_187
6	Cluster_112
7	Cluster_53
8	Cluster_140
9	Cluster_269
10	Cluster_39
11	Cluster_29
12	Cluster_24
13	Cluster_2
14	Cluster_104
15	Cluster_3
16	Cluster_144
17	Cluster_281
18	Cluster_279
19	Cluster_265
20	Cluster_280
21	Cluster_147
22	Cluster_221
23	Cluster_154
24	Cluster_222
25	Cluster_41
26	Cluster_185
27	Cluster_298
28	Cluster_160
29	Cluster_204
