# Supplementary material for: Chronic cocaine-regulated epigenomic changes in mouse nucleus accumbens
Source: Genome Biol. 2014 Apr 22;15(4):R65. doi: 10.1186/gb-2014-15-4-r65 (PMC4073058; doi:10.1186/gb-2014-15-4-r65)
Supplement: Additional file 20 — Motif intermediate results. This zip file contains the textual outputs from motif analysis. The motifs found by MEME [42] were first combined using the Bayesian motif clustering [79] method and then matched with known motifs. Further explanations are provided in the enclosed README file. [file gb-2014-15-4-r65-S20.zip › motif/RBPDB_v1.2.2_proteins_2011-07-19.curated.meme]

MEME version 3.0

ALPHABET= ACGT

strands: + -

Background letter frequencies (from dataset with add-one prior applied):
A 0.28460 C 0.21540 G 0.21540 T 0.28460 

MOTIF 1004_8676391 1367_NCL 

BL   MOTIF 1004_8676391 width=18 seqs=20
log-odds matrix: alength= 4 w= 18 n= 0 bayes= 0 E= 0
 -1.508936	  2.062907	-100.000000	-100.000000	
 -1.508936	  1.892982	 -2.107018	 -2.508936	
-100.000000	 -1.107018	  2.062907	-100.000000	
  1.738992	 -2.107018	-100.000000	-100.000000	
  1.812992	-100.000000	-100.000000	-100.000000	
  1.812992	-100.000000	-100.000000	-100.000000	
 -1.508936	-100.000000	  1.062907	  0.660989	
-100.000000	  2.214910	-100.000000	-100.000000	
-100.000000	  2.214910	-100.000000	-100.000000	
-100.000000	  2.214910	-100.000000	-100.000000	
-100.000000	-100.000000	  2.214910	-100.000000	
  1.812992	-100.000000	-100.000000	-100.000000	
  1.812992	-100.000000	-100.000000	-100.000000	
-100.000000	 -2.107018	  2.140909	-100.000000	
-100.000000	-100.000000	 -2.107018	  1.738992	
  1.812992	-100.000000	-100.000000	-100.000000	
 -2.508936	 -0.107018	  1.593421	 -1.508936	
-100.000000	 -2.107018	  1.980445	 -1.508936	

letter-probability matrix: alength= 4 w= 18 nsites= 20 E= 0
  0.100000	  0.900000	  0.000000	  0.000000	
  0.100000	  0.800000	  0.050000	  0.050000	
  0.000000	  0.100000	  0.900000	  0.000000	
  0.950000	  0.050000	  0.000000	  0.000000	
  1.000000	  0.000000	  0.000000	  0.000000	
  1.000000	  0.000000	  0.000000	  0.000000	
  0.100000	  0.000000	  0.450000	  0.450000	
  0.000000	  1.000000	  0.000000	  0.000000	
  0.000000	  1.000000	  0.000000	  0.000000	
  0.000000	  1.000000	  0.000000	  0.000000	
  0.000000	  0.000000	  1.000000	  0.000000	
  1.000000	  0.000000	  0.000000	  0.000000	
  1.000000	  0.000000	  0.000000	  0.000000	
  0.000000	  0.050000	  0.950000	  0.000000	
  0.000000	  0.000000	  0.050000	  0.950000	
  1.000000	  0.000000	  0.000000	  0.000000	
  0.050000	  0.200000	  0.650000	  0.100000	
  0.000000	  0.050000	  0.850000	  0.100000	

MOTIF 1026_10858445 2563_NCL 

BL   MOTIF 1026_10858445 width=11 seqs=10
log-odds matrix: alength= 4 w= 11 n= 0 bayes= 0 E= 0
  1.298419	 -1.107018	 -1.107018	 -1.508936	
 -0.508936	  0.477944	-100.000000	  0.812992	
-100.000000	-100.000000	-100.000000	  1.812992	
-100.000000	  2.214910	-100.000000	-100.000000	
 -0.508936	-100.000000	  1.892982	-100.000000	
  1.812992	-100.000000	-100.000000	-100.000000	
  0.491064	 -0.107018	 -0.107018	 -0.508936	
-100.000000	  1.477944	  0.477944	 -1.508936	
 -1.508936	  0.892982	  0.477944	 -0.508936	
 -0.508936	  0.477944	 -0.107018	  0.076027	
  0.076027	 -0.107018	  0.892982	 -1.508936	

letter-probability matrix: alength= 4 w= 11 nsites= 10 E= 0
  0.700000	  0.100000	  0.100000	  0.100000	
  0.200000	  0.300000	  0.000000	  0.500000	
  0.000000	  0.000000	  0.000000	  1.000000	
  0.000000	  1.000000	  0.000000	  0.000000	
  0.200000	  0.000000	  0.800000	  0.000000	
  1.000000	  0.000000	  0.000000	  0.000000	
  0.400000	  0.200000	  0.200000	  0.200000	
  0.000000	  0.600000	  0.300000	  0.100000	
  0.100000	  0.400000	  0.300000	  0.200000	
  0.200000	  0.300000	  0.200000	  0.300000	
  0.300000	  0.200000	  0.400000	  0.100000	

MOTIF 1052_17318228 1720_RBMY1A1 

BL   MOTIF 1052_17318228 width=5 seqs=38
log-odds matrix: alength= 4 w= 5 n= 0 bayes= 0 E= 0
-100.000000	  2.214910	-100.000000	-100.000000	
  0.150027	 -3.033018	-100.000000	  1.208921	
-100.000000	  2.214910	-100.000000	-100.000000	
  1.812992	-100.000000	-100.000000	-100.000000	
  1.812992	-100.000000	-100.000000	-100.000000	

letter-probability matrix: alength= 4 w= 5 nsites= 38 E= 0
  0.000000	  1.000000	  0.000000	  0.000000	
  0.315789	  0.026316	  0.000000	  0.657895	
  0.000000	  1.000000	  0.000000	  0.000000	
  1.000000	  0.000000	  0.000000	  0.000000	
  1.000000	  0.000000	  0.000000	  0.000000	

MOTIF 1053_17318228 1720_RBMY1A1 

BL   MOTIF 1053_17318228 width=5 seqs=51.8
log-odds matrix: alength= 4 w= 5 n= 0 bayes= 0 E= 0
 -3.887447	  2.186895	-100.000000	-100.000000	
 -0.428016	-100.000000	-100.000000	  1.470105	
 -3.887447	  2.158326	-100.000000	 -3.887447	
  1.636115	 -1.163602	-100.000000	 -3.887447	
  1.755277	-100.000000	 -3.457515	 -3.859433	

letter-probability matrix: alength= 4 w= 5 nsites= 51.8 E= 0
  0.019231	  0.980769	  0.000000	  0.000000	
  0.211538	  0.000000	  0.000000	  0.788462	
  0.019231	  0.961538	  0.000000	  0.019231	
  0.884615	  0.096154	  0.000000	  0.019231	
  0.960784	  0.000000	  0.019608	  0.019608	

MOTIF 114_7499328 2571_ybx2-a 

BL   MOTIF 114_7499328 width=6 seqs=13
log-odds matrix: alength= 4 w= 6 n= 0 bayes= 0 E= 0
  1.812992	-100.000000	-100.000000	-100.000000	
  1.812992	-100.000000	-100.000000	-100.000000	
-100.000000	  1.836398	  0.099433	-100.000000	
  1.697515	-100.000000	-100.000000	 -1.887447	
 -0.887447	 -1.485530	-100.000000	  1.434481	
-100.000000	  1.973902	-100.000000	 -0.887447	

letter-probability matrix: alength= 4 w= 6 nsites= 13 E= 0
  1.000000	  0.000000	  0.000000	  0.000000	
  1.000000	  0.000000	  0.000000	  0.000000	
  0.000000	  0.769231	  0.230769	  0.000000	
  0.923077	  0.000000	  0.000000	  0.076923	
  0.153846	  0.076923	  0.000000	  0.769231	
  0.000000	  0.846154	  0.000000	  0.153846	

MOTIF 115_7499328 2571_ybx2-a 

BL   MOTIF 115_7499328 width=6 seqs=10
log-odds matrix: alength= 4 w= 6 n= 0 bayes= 0 E= 0
  1.812992	-100.000000	-100.000000	-100.000000	
  1.812992	-100.000000	-100.000000	-100.000000	
-100.000000	  1.892982	 -1.107018	 -1.508936	
  1.812992	-100.000000	-100.000000	-100.000000	
 -1.508936	 -0.107018	-100.000000	  1.298419	
-100.000000	  2.062907	-100.000000	 -1.508936	

letter-probability matrix: alength= 4 w= 6 nsites= 10 E= 0
  1.000000	  0.000000	  0.000000	  0.000000	
  1.000000	  0.000000	  0.000000	  0.000000	
  0.000000	  0.800000	  0.100000	  0.100000	
  1.000000	  0.000000	  0.000000	  0.000000	
  0.100000	  0.200000	  0.000000	  0.700000	
  0.000000	  0.900000	  0.000000	  0.100000	

MOTIF 1169_19561594 1649_SFRS13A 

BL   MOTIF 1169_19561594 width=7 seqs=1.00000014285714
log-odds matrix: alength= 4 w= 7 n= 0 bayes= 0 E= 0
  1.339923	  0.376191	-100.000000	-100.000000	
  1.081188	 -1.516892	  0.582642	-100.000000	
  1.812992	-100.000000	-100.000000	-100.000000	
 -4.726125	 -1.002319	  2.033302	-100.000000	
  0.595762	 -1.739291	  0.961152	 -1.726160	
  0.081187	  0.199314	  0.430641	 -0.819279	
 -0.819277	  0.763214	  0.199315	 -0.333850	

letter-probability matrix: alength= 4 w= 7 nsites= 1.00000014285714 E= 0
  0.720430	  0.279570	  0.000000	  0.000000	
  0.602150	  0.075269	  0.322581	  0.000000	
  1.000000	  0.000000	  0.000000	  0.000000	
  0.010753	  0.107527	  0.881720	  0.000000	
  0.430108	  0.064516	  0.419355	  0.086022	
  0.301075	  0.247312	  0.290323	  0.161290	
  0.161290	  0.365591	  0.247312	  0.225806	

MOTIF 1170_19561594 1258_ELAVL1 

BL   MOTIF 1170_19561594 width=4 seqs=0.99999975
log-odds matrix: alength= 4 w= 4 n= 0 bayes= 0 E= 0
  0.264100	 -3.088895	  1.554986	-100.000000	
-100.000000	-100.000000	-100.000000	  1.812992	
-100.000000	-100.000000	-100.000000	  1.812992	
 -0.403325	-100.000000	 -1.503915	  1.316567	

letter-probability matrix: alength= 4 w= 4 nsites= 0.99999975 E= 0
  0.341772	  0.025316	  0.632912	  0.000000	
  0.000000	  0.000000	  0.000000	  1.000000	
  0.000000	  0.000000	  0.000000	  1.000000	
  0.215190	  0.000000	  0.075949	  0.708861	

MOTIF 1171_19561594 1233_PTBP1 

BL   MOTIF 1171_19561594 width=15 seqs=1
log-odds matrix: alength= 4 w= 15 n= 0 bayes= 0 E= 0
  1.812992	-100.000000	-100.000000	-100.000000	
-100.000000	-100.000000	  2.214910	-100.000000	
  1.681202	-100.000000	 -1.302932	-100.000000	
 -0.035003	  0.407553	 -1.061925	  0.228028	
 -0.356933	  0.407555	 -0.762370	  0.359274	
 -0.704857	 -0.118512	 -0.370050	  0.693692	
 -0.640723	  0.144519	 -0.955017	  0.718356	
 -1.579326	  0.523033	 -0.855475	  0.742602	
 -1.463842	  0.595183	 -0.302940	  0.479567	
 -0.356934	  0.237628	 -0.855475	  0.508138	
 -1.164289	  0.191828	 -0.370050	  0.693692	
 -0.306305	  0.191828	 -0.440443	  0.359273	
 -0.704857	  0.761190	 -0.514439	  0.121116	
 -0.771969	  0.366913	 -0.370051	  0.450421	
 -0.520429	  0.447084	 -0.762372	  0.420674	

letter-probability matrix: alength= 4 w= 15 nsites= 1 E= 0
  1.000000	  0.000000	  0.000000	  0.000000	
  0.000000	  0.000000	  1.000000	  0.000000	
  0.912698	  0.000000	  0.087302	  0.000000	
  0.277778	  0.285714	  0.103175	  0.333333	
  0.222222	  0.285714	  0.126984	  0.365079	
  0.174603	  0.198413	  0.166667	  0.460317	
  0.182540	  0.238095	  0.111111	  0.468254	
  0.095238	  0.309524	  0.119048	  0.476190	
  0.103175	  0.325397	  0.174603	  0.396825	
  0.222222	  0.253968	  0.119048	  0.404762	
  0.126984	  0.246032	  0.166667	  0.460317	
  0.230159	  0.246032	  0.158730	  0.365079	
  0.174603	  0.365079	  0.150794	  0.309524	
  0.166667	  0.277778	  0.166667	  0.388889	
  0.198413	  0.293651	  0.126984	  0.380952	

MOTIF 1172_19561594 1589_RBM4

BL   MOTIF 1172_19561594 width=4 seqs=0.99999975
log-odds matrix: alength= 4 w= 4 n= 0 bayes= 0 E= 0
-100.000000	  2.142154	 -2.130875	-100.000000	
-100.000000	-100.000000	  2.214910	-100.000000	
 -4.117782	  1.710439	  0.091528	 -2.532791	
-100.000000	-100.000000	  2.214910	-100.000000	

letter-probability matrix: alength= 4 w= 4 nsites= 0.99999975 E= 0
  0.000000	  0.950820	  0.049180	  0.000000	
  0.000000	  0.000000	  1.000000	  0.000000	
  0.016393	  0.704919	  0.229508	  0.049180	
  0.000000	  0.000000	  1.000000	  0.000000	

MOTIF 1173_19561594 1448_SFRS1 

BL   MOTIF 1173_19561594 width=4 seqs=1
log-odds matrix: alength= 4 w= 4 n= 0 bayes= 0 E= 0
  0.916086	-100.000000	 -0.732619	  0.228028	
-100.000000	-100.000000	  2.214910	-100.000000	
-100.000000	-100.000000	  2.214910	-100.000000	
  1.812992	-100.000000	-100.000000	-100.000000	

letter-probability matrix: alength= 4 w= 4 nsites= 1 E= 0
  0.537037	  0.000000	  0.129630	  0.333333	
  0.000000	  0.000000	  1.000000	  0.000000	
  0.000000	  0.000000	  1.000000	  0.000000	
  1.000000	  0.000000	  0.000000	  0.000000	

MOTIF 1174_19561594 1423_KHDRBS3 

BL   MOTIF 1174_19561594 width=6 seqs=1
log-odds matrix: alength= 4 w= 6 n= 0 bayes= 0 E= 0
 -0.044990	  0.263820	 -0.058107	 -0.138098	
  0.202938	  0.263821	 -0.321141	 -0.237635	
-100.000000	 -2.643061	-100.000000	  1.762366	
  1.812992	-100.000000	-100.000000	-100.000000	
  1.812992	-100.000000	-100.000000	-100.000000	
  0.042474	 -0.183639	 -1.321140	  0.598867	

letter-probability matrix: alength= 4 w= 6 nsites= 1 E= 0
  0.275862	  0.258621	  0.206897	  0.258621	
  0.327586	  0.258621	  0.172414	  0.241379	
  0.000000	  0.034483	  0.000000	  0.965517	
  1.000000	  0.000000	  0.000000	  0.000000	
  1.000000	  0.000000	  0.000000	  0.000000	
  0.293103	  0.189655	  0.086207	  0.431034	

MOTIF 1175_19561594 1274_SNRPA 

BL   MOTIF 1175_19561594 width=7 seqs=1
log-odds matrix: alength= 4 w= 7 n= 0 bayes= 0 E= 0
  0.613684	 -0.569364	 -0.931934	  0.106725	
 -1.819279	 -2.739289	 -1.417361	  1.502653	
 -2.556244	-100.000000	 -2.739289	  1.691686	
-100.000000	-100.000000	  2.214910	-100.000000	
-100.000000	  2.214910	-100.000000	-100.000000	
  1.812992	-100.000000	-100.000000	-100.000000	
-100.000000	  2.214910	-100.000000	-100.000000	

letter-probability matrix: alength= 4 w= 7 nsites= 1 E= 0
  0.435484	  0.145161	  0.112903	  0.306452	
  0.080645	  0.032258	  0.080645	  0.806452	
  0.048387	  0.000000	  0.032258	  0.919355	
  0.000000	  0.000000	  1.000000	  0.000000	
  0.000000	  1.000000	  0.000000	  0.000000	
  1.000000	  0.000000	  0.000000	  0.000000	
  0.000000	  1.000000	  0.000000	  0.000000	

MOTIF 1176_19561594 2586_Vts1 

BL   MOTIF 1176_19561594 width=7 seqs=1
log-odds matrix: alength= 4 w= 7 n= 0 bayes= 0 E= 0
 -5.146673	 -4.255819	  2.174226	 -5.065838	
-100.000000	  2.214910	-100.000000	-100.000000	
 -0.208070	 -1.571683	  0.750241	  0.163900	
-100.000000	-100.000000	  2.214910	-100.000000	
-100.000000	-100.000000	  2.214910	-100.000000	
 -0.876556	  1.158902	 -0.541831	 -0.397444	
 -0.762415	  0.786256	  0.337412	 -0.593658	

letter-probability matrix: alength= 4 w= 7 nsites= 1 E= 0
  0.008034	  0.011275	  0.972194	  0.008497	
  0.000000	  1.000000	  0.000000	  0.000000	
  0.246377	  0.072464	  0.362319	  0.318841	
  0.000000	  0.000000	  1.000000	  0.000000	
  0.000000	  0.000000	  1.000000	  0.000000	
  0.155012	  0.480961	  0.147958	  0.216069	
  0.167774	  0.371477	  0.272155	  0.188593	

MOTIF 1177_19561594 1257_YBX1 

BL   MOTIF 1177_19561594 width=6 seqs=1.00000016666667
log-odds matrix: alength= 4 w= 6 n= 0 bayes= 0 E= 0
 -2.742113	  1.043943	  0.134711	 -0.039796	
 -4.064057	  2.017948	 -2.776575	 -1.846019	
-100.000000	-100.000000	-100.000000	  1.812992	
-100.000000	 -2.033006	  2.136907	-100.000000	
 -5.063972	  1.901279	 -0.311152	 -4.423130	
 -2.479094	 -1.245555	  1.853707	 -1.838168	

letter-probability matrix: alength= 4 w= 6 nsites= 1.00000016666667 E= 0
  0.042538	  0.444124	  0.236482	  0.276857	
  0.017015	  0.872386	  0.031435	  0.079164	
  0.000000	  0.000000	  0.000000	  1.000000	
  0.000000	  0.052632	  0.947368	  0.000000	
  0.008508	  0.804614	  0.173612	  0.013266	
  0.051045	  0.090844	  0.778515	  0.079596	

MOTIF 1185_17893325 2661_KHSRP 

BL   MOTIF 1185_17893325 width=8 seqs=5.125
log-odds matrix: alength= 4 w= 8 n= 0 bayes= 0 E= 0
-100.000000	  2.214910	-100.000000	-100.000000	
-100.000000	  2.214910	-100.000000	-100.000000	
-100.000000	  2.214910	-100.000000	-100.000000	
-100.000000	  2.214910	-100.000000	-100.000000	
-100.000000	  2.214910	-100.000000	-100.000000	
-100.000000	  2.214910	-100.000000	-100.000000	
-100.000000	  2.214910	-100.000000	-100.000000	
-100.000000	  2.214910	-100.000000	-100.000000	

letter-probability matrix: alength= 4 w= 8 nsites= 5.125 E= 0
  0.000000	  1.000000	  0.000000	  0.000000	
  0.000000	  1.000000	  0.000000	  0.000000	
  0.000000	  1.000000	  0.000000	  0.000000	
  0.000000	  1.000000	  0.000000	  0.000000	
  0.000000	  1.000000	  0.000000	  0.000000	
  0.000000	  1.000000	  0.000000	  0.000000	
  0.000000	  1.000000	  0.000000	  0.000000	
  0.000000	  1.000000	  0.000000	  0.000000	

MOTIF 1186_17893325 2661_KHSRP 

BL   MOTIF 1186_17893325 width=4 seqs=4
log-odds matrix: alength= 4 w= 4 n= 0 bayes= 0 E= 0
-100.000000	-100.000000	  2.214910	-100.000000	
-100.000000	-100.000000	-100.000000	  1.812992	
-100.000000	  2.214910	-100.000000	-100.000000	
-100.000000	  2.214910	-100.000000	-100.000000	

letter-probability matrix: alength= 4 w= 4 nsites= 4 E= 0
  0.000000	  0.000000	  1.000000	  0.000000	
  0.000000	  0.000000	  0.000000	  1.000000	
  0.000000	  1.000000	  0.000000	  0.000000	
  0.000000	  1.000000	  0.000000	  0.000000	

MOTIF 1213_8021254 2664_ACO1 

BL   MOTIF 1213_8021254 width=6 seqs=55
log-odds matrix: alength= 4 w= 6 n= 0 bayes= 0 E= 0
 -2.383405	  1.562833	 -0.566450	 -0.798442	
  1.491064	 -1.981487	 -3.566450	 -1.161012	
 -0.798442	-100.000000	  1.925403	 -3.968367	
 -0.798442	 -1.566450	 -0.244522	  1.031633	
 -0.508936	 -0.759095	  1.562833	 -2.968367	
  0.031633	  0.892982	 -1.244522	 -0.383405	

letter-probability matrix: alength= 4 w= 6 nsites= 55 E= 0
  0.054545	  0.636364	  0.145455	  0.163636	
  0.800000	  0.054545	  0.018182	  0.127273	
  0.163636	  0.000000	  0.818182	  0.018182	
  0.163636	  0.072727	  0.181818	  0.581818	
  0.200000	  0.127273	  0.636364	  0.036364	
  0.290909	  0.400000	  0.090909	  0.218182	

MOTIF 1215_16041388 1363_QKI 

BL   MOTIF 1215_16041388 width=10 seqs=1.0000000007
log-odds matrix: alength= 4 w= 10 n= 0 bayes= 0 E= 0
 -0.457097	 -0.235752	  0.249675	  0.313421	
  0.374871	  0.346154	 -0.855479	 -0.257397	
 -0.723060	  0.941891	 -1.058109	  0.124936	
 -2.257397	  0.070520	-100.000000	  1.327566	
  1.812992	-100.000000	-100.000000	-100.000000	
  1.812992	-100.000000	-100.000000	-100.000000	
 -2.544560	  1.529783	 -4.142642	  0.155880	
  0.567236	  0.299302	 -1.575167	 -0.240119	
 -1.392122	  0.697851	 -0.575167	  0.482347	
 -0.861607	  0.594758	  0.363432	 -0.240119	

letter-probability matrix: alength= 4 w= 10 nsites= 1.0000000007 E= 0
  0.207317	  0.182927	  0.256098	  0.353659	
  0.369048	  0.273810	  0.119048	  0.238095	
  0.172414	  0.413793	  0.103448	  0.310345	
  0.059524	  0.226190	  0.000000	  0.714286	
  1.000000	  0.000000	  0.000000	  0.000000	
  1.000000	  0.000000	  0.000000	  0.000000	
  0.048780	  0.621951	  0.012195	  0.317073	
  0.421687	  0.265060	  0.072289	  0.240964	
  0.108434	  0.349398	  0.144578	  0.397590	
  0.156627	  0.325301	  0.277108	  0.240964	

MOTIF 1216_19457263 1423_KHDRBS3 

BL   MOTIF 1216_19457263 width=17 seqs=1
log-odds matrix: alength= 4 w= 17 n= 0 bayes= 0 E= 0
  0.397955	  0.214910	 -0.785090	 -0.187008	
 -0.187008	-100.000000	 -0.785090	  1.134921	
 -1.187008	  1.214910	  0.799872	-100.000000	
 -1.187008	  1.214910	 -0.785090	 -0.187008	
 -1.187008	-100.000000	  0.799872	  0.812992	
  0.812992	-100.000000	 -0.785090	  0.397955	
-100.000000	 -0.785090	-100.000000	  1.620347	
-100.000000	-100.000000	-100.000000	  1.812992	
  1.812992	-100.000000	-100.000000	-100.000000	
  1.812992	-100.000000	-100.000000	-100.000000	
 -1.187008	  1.536838	-100.000000	 -0.187008	
  0.397955	  0.214910	-100.000000	  0.397955	
 -1.187008	-100.000000	  1.214910	  0.397955	
  1.134921	 -0.785090	  0.214910	-100.000000	
-100.000000	-100.000000	  0.214910	  1.397955	
 -1.187008	  0.799872	  0.799872	 -1.187008	
 -1.187008	  0.799872	  0.214910	 -0.187008	

letter-probability matrix: alength= 4 w= 17 nsites= 1 E= 0
  0.375000	  0.250000	  0.125000	  0.250000	
  0.250000	  0.000000	  0.125000	  0.625000	
  0.125000	  0.500000	  0.375000	  0.000000	
  0.125000	  0.500000	  0.125000	  0.250000	
  0.125000	  0.000000	  0.375000	  0.500000	
  0.500000	  0.000000	  0.125000	  0.375000	
  0.000000	  0.125000	  0.000000	  0.875000	
  0.000000	  0.000000	  0.000000	  1.000000	
  1.000000	  0.000000	  0.000000	  0.000000	
  1.000000	  0.000000	  0.000000	  0.000000	
  0.125000	  0.625000	  0.000000	  0.250000	
  0.375000	  0.250000	  0.000000	  0.375000	
  0.125000	  0.000000	  0.500000	  0.375000	
  0.625000	  0.125000	  0.250000	  0.000000	
  0.000000	  0.000000	  0.250000	  0.750000	
  0.125000	  0.375000	  0.375000	  0.125000	
  0.125000	  0.375000	  0.250000	  0.250000	

MOTIF 130_11376140 2571_ybx2-a 

BL   MOTIF 130_11376140 width=13 seqs=18
log-odds matrix: alength= 4 w= 13 n= 0 bayes= 0 E= 0
 -1.356933	-100.000000	  1.852340	 -1.356933	
 -2.356933	  1.852340	 -0.955015	 -2.356933	
 -2.356933	  2.132448	-100.000000	-100.000000	
  1.343507	 -0.955015	-100.000000	 -0.771970	
 -1.356933	  1.044985	  0.044985	 -0.356933	
  1.643067	-100.000000	-100.000000	 -1.356933	
  0.228030	  1.629947	-100.000000	-100.000000	
-100.000000	  2.214910	-100.000000	-100.000000	
  1.812992	-100.000000	-100.000000	-100.000000	
-100.000000	  1.214910	-100.000000	  0.812992	
-100.000000	  2.214910	-100.000000	-100.000000	
-100.000000	-100.000000	  2.214910	-100.000000	
 -2.356933	  1.951875	-100.000000	 -1.356933	

letter-probability matrix: alength= 4 w= 13 nsites= 18 E= 0
  0.111111	  0.000000	  0.777778	  0.111111	
  0.055556	  0.777778	  0.111111	  0.055556	
  0.055556	  0.944444	  0.000000	  0.000000	
  0.722222	  0.111111	  0.000000	  0.166667	
  0.111111	  0.444444	  0.222222	  0.222222	
  0.888889	  0.000000	  0.000000	  0.111111	
  0.333333	  0.666667	  0.000000	  0.000000	
  0.000000	  1.000000	  0.000000	  0.000000	
  1.000000	  0.000000	  0.000000	  0.000000	
  0.000000	  0.500000	  0.000000	  0.500000	
  0.000000	  1.000000	  0.000000	  0.000000	
  0.000000	  0.000000	  1.000000	  0.000000	
  0.055556	  0.833333	  0.000000	  0.111111	

MOTIF 131_11376140 2563_NCL 

BL   MOTIF 131_11376140 width=11 seqs=6
log-odds matrix: alength= 4 w= 11 n= 0 bayes= 0 E= 0
-100.000000	-100.000000	-100.000000	  1.812992	
-100.000000	-100.000000	  1.951875	 -0.771970	
 -0.771970	  1.951875	-100.000000	-100.000000	
  1.549958	 -0.370053	-100.000000	-100.000000	
-100.000000	  1.951875	-100.000000	 -0.771970	
  1.812992	-100.000000	-100.000000	-100.000000	
-100.000000	-100.000000	  2.214910	-100.000000	
  1.549958	-100.000000	-100.000000	 -0.771970	
  1.812992	-100.000000	-100.000000	-100.000000	
-100.000000	-100.000000	  2.214910	-100.000000	
 -0.771970	-100.000000	  1.951875	-100.000000	

letter-probability matrix: alength= 4 w= 11 nsites= 6 E= 0
  0.000000	  0.000000	  0.000000	  1.000000	
  0.000000	  0.000000	  0.833333	  0.166667	
  0.166667	  0.833333	  0.000000	  0.000000	
  0.833333	  0.166667	  0.000000	  0.000000	
  0.000000	  0.833333	  0.000000	  0.166667	
  1.000000	  0.000000	  0.000000	  0.000000	
  0.000000	  0.000000	  1.000000	  0.000000	
  0.833333	  0.000000	  0.000000	  0.166667	
  1.000000	  0.000000	  0.000000	  0.000000	
  0.000000	  0.000000	  1.000000	  0.000000	
  0.166667	  0.000000	  0.833333	  0.000000	

MOTIF 145_9163526 2574_sap-49 

BL   MOTIF 145_9163526 width=6 seqs=4
log-odds matrix: alength= 4 w= 6 n= 0 bayes= 0 E= 0
-100.000000	-100.000000	  1.799872	 -0.187008	
-100.000000	  0.214910	-100.000000	  1.397955	
-100.000000	-100.000000	  2.214910	-100.000000	
-100.000000	-100.000000	-100.000000	  1.812992	
-100.000000	-100.000000	  2.214910	-100.000000	
  1.812992	-100.000000	-100.000000	-100.000000	

letter-probability matrix: alength= 4 w= 6 nsites= 4 E= 0
  0.000000	  0.000000	  0.750000	  0.250000	
  0.000000	  0.250000	  0.000000	  0.750000	
  0.000000	  0.000000	  1.000000	  0.000000	
  0.000000	  0.000000	  0.000000	  1.000000	
  0.000000	  0.000000	  1.000000	  0.000000	
  1.000000	  0.000000	  0.000000	  0.000000	

MOTIF 147_19457263 1423_KHDRBS3 

BL   MOTIF 147_19457263 width=16 seqs=1
log-odds matrix: alength= 4 w= 16 n= 0 bayes= 0 E= 0
 -1.187008	  0.214910	 -0.785090	  0.812992	
-100.000000	  0.799872	 -0.785090	  0.812992	
-100.000000	  1.799872	 -0.785090	 -1.187008	
 -1.187008	 -0.785090	  0.799872	  0.397955	
 -0.187008	  0.799872	-100.000000	  0.397955	
-100.000000	-100.000000	-100.000000	  1.812992	
  1.812992	-100.000000	-100.000000	-100.000000	
  1.812992	-100.000000	-100.000000	-100.000000	
  1.620347	-100.000000	-100.000000	 -1.187008	
  1.134921	-100.000000	 -0.785090	 -0.187008	
  1.134921	-100.000000	-100.000000	  0.397955	
 -1.187008	 -0.785090	 -0.785090	  1.134921	
 -1.187008	 -0.785090	 -0.785090	  1.134921	
 -0.187008	  0.214910	-100.000000	  0.812992	
 -0.187008	 -0.785090	-100.000000	  1.134921	
 -0.187008	  0.799872	 -0.785090	 -0.187008	

letter-probability matrix: alength= 4 w= 16 nsites= 1 E= 0
  0.125000	  0.250000	  0.125000	  0.500000	
  0.000000	  0.375000	  0.125000	  0.500000	
  0.000000	  0.750000	  0.125000	  0.125000	
  0.125000	  0.125000	  0.375000	  0.375000	
  0.250000	  0.375000	  0.000000	  0.375000	
  0.000000	  0.000000	  0.000000	  1.000000	
  1.000000	  0.000000	  0.000000	  0.000000	
  1.000000	  0.000000	  0.000000	  0.000000	
  0.875000	  0.000000	  0.000000	  0.125000	
  0.625000	  0.000000	  0.125000	  0.250000	
  0.625000	  0.000000	  0.000000	  0.375000	
  0.125000	  0.125000	  0.125000	  0.625000	
  0.125000	  0.125000	  0.125000	  0.625000	
  0.250000	  0.250000	  0.000000	  0.500000	
  0.250000	  0.125000	  0.000000	  0.625000	
  0.250000	  0.375000	  0.125000	  0.250000	

MOTIF 149_16041388 1363_QKI 

BL   MOTIF 149_16041388 width=7 seqs=57
log-odds matrix: alength= 4 w= 7 n= 0 bayes= 0 E= 0
 -2.019898	 -2.617980	 -1.033018	  1.471956	
  1.812992	-100.000000	-100.000000	-100.000000	
-100.000000	  2.214910	-100.000000	-100.000000	
-100.000000	-100.000000	-100.000000	  1.812992	
  1.812992	-100.000000	-100.000000	-100.000000	
  1.812992	-100.000000	-100.000000	-100.000000	
-100.000000	  2.025876	-100.000000	 -1.212543	

letter-probability matrix: alength= 4 w= 7 nsites= 57 E= 0
  0.070175	  0.035088	  0.105263	  0.789474	
  1.000000	  0.000000	  0.000000	  0.000000	
  0.000000	  1.000000	  0.000000	  0.000000	
  0.000000	  0.000000	  0.000000	  1.000000	
  1.000000	  0.000000	  0.000000	  0.000000	
  1.000000	  0.000000	  0.000000	  0.000000	
  0.000000	  0.877193	  0.000000	  0.122807	

MOTIF 221_12324455 1405_ZFP36

BL   MOTIF 221_12324455 width=11 seqs=5
log-odds matrix: alength= 4 w= 11 n= 0 bayes= 0 E= 0
  1.812992	-100.000000	-100.000000	-100.000000	
  1.812992	-100.000000	-100.000000	-100.000000	
  0.491064	 -0.107018	-100.000000	  0.491064	
  1.812992	-100.000000	-100.000000	-100.000000	
  1.812992	-100.000000	-100.000000	-100.000000	
  1.076027	-100.000000	  0.892982	-100.000000	
-100.000000	 -0.107018	  0.892982	  0.491064	
  1.812992	-100.000000	-100.000000	-100.000000	
  1.812992	-100.000000	-100.000000	-100.000000	
  1.812992	-100.000000	-100.000000	-100.000000	
-100.000000	-100.000000	  2.214910	-100.000000	

letter-probability matrix: alength= 4 w= 11 nsites= 5 E= 0
  1.000000	  0.000000	  0.000000	  0.000000	
  1.000000	  0.000000	  0.000000	  0.000000	
  0.400000	  0.200000	  0.000000	  0.400000	
  1.000000	  0.000000	  0.000000	  0.000000	
  1.000000	  0.000000	  0.000000	  0.000000	
  0.600000	  0.000000	  0.400000	  0.000000	
  0.000000	  0.200000	  0.400000	  0.400000	
  1.000000	  0.000000	  0.000000	  0.000000	
  1.000000	  0.000000	  0.000000	  0.000000	
  1.000000	  0.000000	  0.000000	  0.000000	
  0.000000	  0.000000	  1.000000	  0.000000	

MOTIF 23_7510636 1444_HNRNPA1 

BL   MOTIF 23_7510636 width=6 seqs=47
log-odds matrix: alength= 4 w= 6 n= 0 bayes= 0 E= 0
-100.000000	 -2.339679	-100.000000	  1.750257	
  1.812992	-100.000000	-100.000000	-100.000000	
-100.000000	-100.000000	  2.214910	-100.000000	
 -3.741596	-100.000000	  2.183883	-100.000000	
 -1.419668	 -3.339679	  1.869774	 -1.741596	
  0.958843	-100.000000	-100.000000	  0.650721	

letter-probability matrix: alength= 4 w= 6 nsites= 47 E= 0
  0.000000	  0.042553	  0.000000	  0.957447	
  1.000000	  0.000000	  0.000000	  0.000000	
  0.000000	  0.000000	  1.000000	  0.000000	
  0.021277	  0.000000	  0.978723	  0.000000	
  0.106383	  0.021277	  0.787234	  0.085106	
  0.553191	  0.000000	  0.000000	  0.446809	

MOTIF 242_7543047 1448_SFRS1 

BL   MOTIF 242_7543047 width=8 seqs=20
log-odds matrix: alength= 4 w= 8 n= 0 bayes= 0 E= 0
  0.950496	 -2.107018	  0.477944	 -1.508936	
-100.000000	 -2.107018	  2.140909	-100.000000	
  1.578527	-100.000000	 -1.107018	 -2.508936	
  1.491064	 -2.107018	 -1.107018	 -2.508936	
 -2.508936	 -2.107018	  1.980445	 -2.508936	
  1.076027	-100.000000	  0.892982	-100.000000	
  1.397955	-100.000000	  0.214910	-100.000000	
-100.000000	  2.062907	-100.000000	 -1.508936	

letter-probability matrix: alength= 4 w= 8 nsites= 20 E= 0
  0.550000	  0.050000	  0.300000	  0.100000	
  0.000000	  0.050000	  0.950000	  0.000000	
  0.850000	  0.000000	  0.100000	  0.050000	
  0.800000	  0.050000	  0.100000	  0.050000	
  0.050000	  0.050000	  0.850000	  0.050000	
  0.600000	  0.000000	  0.400000	  0.000000	
  0.750000	  0.000000	  0.250000	  0.000000	
  0.000000	  0.900000	  0.000000	  0.100000	

MOTIF 243_7543047 1448_SFRS1 

BL   MOTIF 243_7543047 width=7 seqs=17
log-odds matrix: alength= 4 w= 7 n= 0 bayes= 0 E= 0
  1.532885	 -1.872553	 -1.872553	 -2.274470	
-100.000000	  2.214910	-100.000000	-100.000000	
-100.000000	-100.000000	  2.214910	-100.000000	
-100.000000	  2.127447	 -1.872553	-100.000000	
-100.000000	-100.000000	  2.034338	 -1.274470	
 -1.274470	  2.034338	-100.000000	-100.000000	
  0.895455	 -1.872553	  0.449375	 -1.274470	

letter-probability matrix: alength= 4 w= 7 nsites= 17 E= 0
  0.823529	  0.058824	  0.058824	  0.058824	
  0.000000	  1.000000	  0.000000	  0.000000	
  0.000000	  0.000000	  1.000000	  0.000000	
  0.000000	  0.941176	  0.058824	  0.000000	
  0.000000	  0.000000	  0.882353	  0.117647	
  0.117647	  0.882353	  0.000000	  0.000000	
  0.529412	  0.058824	  0.294118	  0.117647	

MOTIF 244_7543047 1537_SFRS2 

BL   MOTIF 244_7543047 width=9 seqs=11
log-odds matrix: alength= 4 w= 9 n= 0 bayes= 0 E= 0
-100.000000	-100.000000	  2.214910	-100.000000	
 -1.646439	 -1.244522	-100.000000	  1.523486	
 -1.646439	-100.000000	-100.000000	  1.675489	
-100.000000	  2.077406	 -1.244522	-100.000000	
-100.000000	  0.340441	  1.755478	-100.000000	
  1.812992	-100.000000	-100.000000	-100.000000	
-100.000000	-100.000000	  2.214910	-100.000000	
 -1.646439	-100.000000	  0.340441	  1.160916	
  0.938523	-100.000000	 -1.244522	  0.353561	

letter-probability matrix: alength= 4 w= 9 nsites= 11 E= 0
  0.000000	  0.000000	  1.000000	  0.000000	
  0.090909	  0.090909	  0.000000	  0.818182	
  0.090909	  0.000000	  0.000000	  0.909091	
  0.000000	  0.909091	  0.090909	  0.000000	
  0.000000	  0.272727	  0.727273	  0.000000	
  1.000000	  0.000000	  0.000000	  0.000000	
  0.000000	  0.000000	  1.000000	  0.000000	
  0.090909	  0.000000	  0.272727	  0.636364	
  0.545455	  0.000000	  0.090909	  0.363636	

MOTIF 24_7908267 1262_PABPC1 

BL   MOTIF 24_7908267 width=5 seqs=13
log-odds matrix: alength= 4 w= 5 n= 0 bayes= 0 E= 0
  1.812992	-100.000000	-100.000000	-100.000000	
  1.812992	-100.000000	-100.000000	-100.000000	
  1.812992	-100.000000	-100.000000	-100.000000	
  1.812992	-100.000000	-100.000000	-100.000000	
  1.812992	-100.000000	-100.000000	-100.000000	

letter-probability matrix: alength= 4 w= 5 nsites= 13 E= 0
  1.000000	  0.000000	  0.000000	  0.000000	
  1.000000	  0.000000	  0.000000	  0.000000	
  1.000000	  0.000000	  0.000000	  0.000000	
  1.000000	  0.000000	  0.000000	  0.000000	
  1.000000	  0.000000	  0.000000	  0.000000	

MOTIF 254_1714588 2197_sus

BL   MOTIF 254_1714588 width=10 seqs=15.5
log-odds matrix: alength= 4 w= 10 n= 0 bayes= 0 E= 0
 -1.093898	 -0.691981	 -1.691981	  1.228030	
 -2.093898	  1.477944	 -0.691981	 -0.508936	
  0.982917	  0.214910	 -1.785090	 -1.187008	
 -2.187008	 -0.785090	  1.799872	 -2.187008	
-100.000000	-100.000000	 -0.200128	  1.513432	
  1.513432	 -1.785090	-100.000000	 -1.187008	
 -1.187008	 -0.785090	  1.674341	 -2.187008	
 -1.187008	-100.000000	 -1.785090	  1.513432	
-100.000000	  1.536838	  0.799872	-100.000000	
 -0.302485	 -1.485530	 -0.485530	  0.919908	

letter-probability matrix: alength= 4 w= 10 nsites= 15.5 E= 0
  0.133333	  0.133333	  0.066667	  0.666667	
  0.066667	  0.600000	  0.133333	  0.200000	
  0.562500	  0.250000	  0.062500	  0.125000	
  0.062500	  0.125000	  0.750000	  0.062500	
  0.000000	  0.000000	  0.187500	  0.812500	
  0.812500	  0.062500	  0.000000	  0.125000	
  0.125000	  0.125000	  0.687500	  0.062500	
  0.125000	  0.000000	  0.062500	  0.812500	
  0.000000	  0.625000	  0.375000	  0.000000	
  0.230769	  0.076923	  0.153846	  0.538462	

MOTIF 329_11780640 1800_Pum2 

BL   MOTIF 329_11780640 width=4 seqs=25
log-odds matrix: alength= 4 w= 4 n= 0 bayes= 0 E= 0
-100.000000	-100.000000	-100.000000	  1.812992	
-100.000000	-100.000000	  2.214910	-100.000000	
-100.000000	-100.000000	-100.000000	  1.812992	
  1.812992	-100.000000	-100.000000	-100.000000	

letter-probability matrix: alength= 4 w= 4 nsites= 25 E= 0
  0.000000	  0.000000	  0.000000	  1.000000	
  0.000000	  0.000000	  1.000000	  0.000000	
  0.000000	  0.000000	  0.000000	  1.000000	
  1.000000	  0.000000	  0.000000	  0.000000	

MOTIF 330_11780640 1800_Pum2 

BL   MOTIF 330_11780640 width=21 seqs=21.9047619047619
log-odds matrix: alength= 4 w= 21 n= 0 bayes= 0 E= 0
-100.000000	-100.000000	-100.000000	  1.812992	
-100.000000	-100.000000	  2.214910	-100.000000	
-100.000000	-100.000000	-100.000000	  1.812992	
  1.812992	-100.000000	-100.000000	-100.000000	
  0.611359	  0.013276	  0.498703	 -2.710570	
  1.376893	-100.000000	 -0.723690	 -1.125607	
 -0.710570	 -2.308652	-100.000000	  1.459355	
  1.196321	-100.000000	 -2.308652	  0.096785	
  0.611359	 -0.723690	  0.861273	 -2.710570	
 -0.388641	  0.691348	  0.276310	 -0.710570	
 -0.710570	 -0.308652	  0.013276	  0.611359	
 -0.125607	  0.498703	  0.691348	 -1.710570	
  0.096785	  0.498703	  0.498703	 -1.710570	
 -2.710570	  0.861273	  0.276310	  0.096785	
-100.000000	  1.150780	  0.691348	 -0.710570	
 -2.646439	  1.077406	  0.077406	 -0.061477	
-100.000000	  1.144521	  0.407555	 -0.257397	
-100.000000	  1.282024	  0.822592	 -1.579325	
-100.000000	  1.799872	 -0.522056	 -1.508936	
-100.000000	  1.852340	 -0.955015	 -1.356933	
-100.000000	  1.099433	  1.099433	 -1.887447	

letter-probability matrix: alength= 4 w= 21 nsites= 21.9047619047619 E= 0
  0.000000	  0.000000	  0.000000	  1.000000	
  0.000000	  0.000000	  1.000000	  0.000000	
  0.000000	  0.000000	  0.000000	  1.000000	
  1.000000	  0.000000	  0.000000	  0.000000	
  0.434783	  0.217391	  0.304348	  0.043478	
  0.739130	  0.000000	  0.130435	  0.130435	
  0.173913	  0.043478	  0.000000	  0.782609	
  0.652174	  0.000000	  0.043478	  0.304348	
  0.434783	  0.130435	  0.391304	  0.043478	
  0.217391	  0.347826	  0.260870	  0.173913	
  0.173913	  0.173913	  0.217391	  0.434783	
  0.260870	  0.304348	  0.347826	  0.086957	
  0.304348	  0.304348	  0.304348	  0.086957	
  0.043478	  0.391304	  0.260870	  0.304348	
  0.000000	  0.478261	  0.347826	  0.173913	
  0.045455	  0.454545	  0.227273	  0.272727	
  0.000000	  0.476190	  0.285714	  0.238095	
  0.000000	  0.523810	  0.380952	  0.095238	
  0.000000	  0.750000	  0.150000	  0.100000	
  0.000000	  0.777778	  0.111111	  0.111111	
  0.000000	  0.461538	  0.461538	  0.076923	

MOTIF 350_8846295 1251_EIF4B 

BL   MOTIF 350_8846295 width=7 seqs=13
log-odds matrix: alength= 4 w= 7 n= 0 bayes= 0 E= 0
 -1.887447	 -0.485530	  1.321825	 -0.302485	
-100.000000	  0.099433	-100.000000	  1.434481	
 -0.302485	  0.514470	-100.000000	  0.697515	
-100.000000	-100.000000	  2.214910	-100.000000	
-100.000000	-100.000000	  2.214910	-100.000000	
  1.697515	 -1.485530	-100.000000	-100.000000	
  1.282478	  0.099433	-100.000000	 -1.887447	

letter-probability matrix: alength= 4 w= 7 nsites= 13 E= 0
  0.076923	  0.153846	  0.538462	  0.230769	
  0.000000	  0.230769	  0.000000	  0.769231	
  0.230769	  0.307692	  0.000000	  0.461538	
  0.000000	  0.000000	  1.000000	  0.000000	
  0.000000	  0.000000	  1.000000	  0.000000	
  0.923077	  0.076923	  0.000000	  0.000000	
  0.692308	  0.230769	  0.000000	  0.076923	

MOTIF 351_8846295 1251_EIF4B 

BL   MOTIF 351_8846295 width=7 seqs=25
log-odds matrix: alength= 4 w= 7 n= 0 bayes= 0 E= 0
 -0.830864	 -0.428946	  1.658516	-100.000000	
-100.000000	  1.658516	 -2.428946	 -0.023509	
 -1.245901	 -0.107018	  1.030485	 -0.245901	
-100.000000	-100.000000	  2.214910	-100.000000	
  0.628568	-100.000000	  1.378409	-100.000000	
  1.812992	-100.000000	-100.000000	-100.000000	
  0.339061	  1.571054	-100.000000	-100.000000	

letter-probability matrix: alength= 4 w= 7 nsites= 25 E= 0
  0.160000	  0.160000	  0.680000	  0.000000	
  0.000000	  0.680000	  0.040000	  0.280000	
  0.120000	  0.200000	  0.440000	  0.240000	
  0.000000	  0.000000	  1.000000	  0.000000	
  0.440000	  0.000000	  0.560000	  0.000000	
  1.000000	  0.000000	  0.000000	  0.000000	
  0.360000	  0.640000	  0.000000	  0.000000	

MOTIF 352_8846295 1251_EIF4B 

BL   MOTIF 352_8846295 width=4 seqs=19
log-odds matrix: alength= 4 w= 4 n= 0 bayes= 0 E= 0
 -1.434935	-100.000000	  2.054445	-100.000000	
-100.000000	-100.000000	  2.214910	-100.000000	
  1.812992	-100.000000	-100.000000	-100.000000	
  1.265505	  0.288910	 -2.033018	-100.000000	

letter-probability matrix: alength= 4 w= 4 nsites= 19 E= 0
  0.105263	  0.000000	  0.894737	  0.000000	
  0.000000	  0.000000	  1.000000	  0.000000	
  1.000000	  0.000000	  0.000000	  0.000000	
  0.684211	  0.263158	  0.052632	  0.000000	

MOTIF 359_12507992 1530_IGF2BP1 

BL   MOTIF 359_12507992 width=11 seqs=11.9090909090909
log-odds matrix: alength= 4 w= 11 n= 0 bayes= 0 E= 0
  1.687462	-100.000000	 -1.370053	-100.000000	
  1.687462	-100.000000	-100.000000	 -1.771970	
-100.000000	-100.000000	  2.214910	-100.000000	
-100.000000	  2.214910	-100.000000	-100.000000	
  1.812992	-100.000000	-100.000000	-100.000000	
-100.000000	  1.799872	-100.000000	 -0.187008	
-100.000000	  1.799872	  0.214910	-100.000000	
-100.000000	  2.214910	-100.000000	-100.000000	
-100.000000	  0.214910	  1.799872	-100.000000	
-100.000000	 -1.244522	-100.000000	  1.675489	
-100.000000	-100.000000	-100.000000	  1.812992	

letter-probability matrix: alength= 4 w= 11 nsites= 11.9090909090909 E= 0
  0.916667	  0.000000	  0.083333	  0.000000	
  0.916667	  0.000000	  0.000000	  0.083333	
  0.000000	  0.000000	  1.000000	  0.000000	
  0.000000	  1.000000	  0.000000	  0.000000	
  1.000000	  0.000000	  0.000000	  0.000000	
  0.000000	  0.750000	  0.000000	  0.250000	
  0.000000	  0.750000	  0.250000	  0.000000	
  0.000000	  1.000000	  0.000000	  0.000000	
  0.000000	  0.250000	  0.750000	  0.000000	
  0.000000	  0.090909	  0.000000	  0.909091	
  0.000000	  0.000000	  0.000000	  1.000000	

MOTIF 36_12574126 2570_a2bp1 

BL   MOTIF 36_12574126 width=5 seqs=16
log-odds matrix: alength= 4 w= 5 n= 0 bayes= 0 E= 0
-100.000000	-100.000000	  2.214910	-100.000000	
-100.000000	  2.214910	-100.000000	-100.000000	
  1.812992	-100.000000	-100.000000	-100.000000	
-100.000000	 -0.785090	-100.000000	  1.620347	
-100.000000	-100.000000	  2.214910	-100.000000	

letter-probability matrix: alength= 4 w= 5 nsites= 16 E= 0
  0.000000	  0.000000	  1.000000	  0.000000	
  0.000000	  1.000000	  0.000000	  0.000000	
  1.000000	  0.000000	  0.000000	  0.000000	
  0.000000	  0.125000	  0.000000	  0.875000	
  0.000000	  0.000000	  1.000000	  0.000000	

MOTIF 37_16537540 1276_A2BP1 

BL   MOTIF 37_16537540 width=6 seqs=47
log-odds matrix: alength= 4 w= 6 n= 0 bayes= 0 E= 0
 -2.741596	-100.000000	-100.000000	  1.750257	
-100.000000	-100.000000	  2.214910	-100.000000	
-100.000000	  2.214910	-100.000000	-100.000000	
  1.812992	-100.000000	-100.000000	-100.000000	
-100.000000	-100.000000	-100.000000	  1.812992	
-100.000000	-100.000000	  2.214910	-100.000000	

letter-probability matrix: alength= 4 w= 6 nsites= 47 E= 0
  0.042553	  0.000000	  0.000000	  0.957447	
  0.000000	  0.000000	  1.000000	  0.000000	
  0.000000	  1.000000	  0.000000	  0.000000	
  1.000000	  0.000000	  0.000000	  0.000000	
  0.000000	  0.000000	  0.000000	  1.000000	
  0.000000	  0.000000	  1.000000	  0.000000	

MOTIF 376_9199325 2602_Rna15 

BL   MOTIF 376_9199325 width=12 seqs=4
log-odds matrix: alength= 4 w= 12 n= 0 bayes= 0 E= 0
-100.000000	-100.000000	-100.000000	  1.812992	
-100.000000	-100.000000	  2.214910	-100.000000	
-100.000000	  1.214910	-100.000000	  0.812992	
-100.000000	-100.000000	  2.214910	-100.000000	
-100.000000	-100.000000	-100.000000	  1.812992	
  1.812992	-100.000000	-100.000000	-100.000000	
-100.000000	-100.000000	-100.000000	  1.812992	
-100.000000	-100.000000	-100.000000	  1.812992	
-100.000000	  1.799872	-100.000000	 -0.187008	
-100.000000	-100.000000	-100.000000	  1.812992	
-100.000000	  2.214910	-100.000000	-100.000000	
-100.000000	  2.214910	-100.000000	-100.000000	

letter-probability matrix: alength= 4 w= 12 nsites= 4 E= 0
  0.000000	  0.000000	  0.000000	  1.000000	
  0.000000	  0.000000	  1.000000	  0.000000	
  0.000000	  0.500000	  0.000000	  0.500000	
  0.000000	  0.000000	  1.000000	  0.000000	
  0.000000	  0.000000	  0.000000	  1.000000	
  1.000000	  0.000000	  0.000000	  0.000000	
  0.000000	  0.000000	  0.000000	  1.000000	
  0.000000	  0.000000	  0.000000	  1.000000	
  0.000000	  0.750000	  0.000000	  0.250000	
  0.000000	  0.000000	  0.000000	  1.000000	
  0.000000	  1.000000	  0.000000	  0.000000	
  0.000000	  1.000000	  0.000000	  0.000000	

MOTIF 377_9199325 2602_Rna15 

BL   MOTIF 377_9199325 width=12 seqs=4
log-odds matrix: alength= 4 w= 12 n= 0 bayes= 0 E= 0
-100.000000	-100.000000	-100.000000	  1.812992	
-100.000000	-100.000000	  2.214910	-100.000000	
-100.000000	  1.799872	-100.000000	 -0.187008	
-100.000000	-100.000000	  2.214910	-100.000000	
-100.000000	-100.000000	-100.000000	  1.812992	
  1.812992	-100.000000	-100.000000	-100.000000	
-100.000000	-100.000000	-100.000000	  1.812992	
-100.000000	-100.000000	-100.000000	  1.812992	
-100.000000	  1.799872	-100.000000	 -0.187008	
-100.000000	-100.000000	-100.000000	  1.812992	
-100.000000	  2.214910	-100.000000	-100.000000	
-100.000000	  2.214910	-100.000000	-100.000000	

letter-probability matrix: alength= 4 w= 12 nsites= 4 E= 0
  0.000000	  0.000000	  0.000000	  1.000000	
  0.000000	  0.000000	  1.000000	  0.000000	
  0.000000	  0.750000	  0.000000	  0.250000	
  0.000000	  0.000000	  1.000000	  0.000000	
  0.000000	  0.000000	  0.000000	  1.000000	
  1.000000	  0.000000	  0.000000	  0.000000	
  0.000000	  0.000000	  0.000000	  1.000000	
  0.000000	  0.000000	  0.000000	  1.000000	
  0.000000	  0.750000	  0.000000	  0.250000	
  0.000000	  0.000000	  0.000000	  1.000000	
  0.000000	  1.000000	  0.000000	  0.000000	
  0.000000	  1.000000	  0.000000	  0.000000	

MOTIF 488_9001221 1486_NONO 

BL   MOTIF 488_9001221 width=5 seqs=29
log-odds matrix: alength= 4 w= 5 n= 0 bayes= 0 E= 0
  1.812992	-100.000000	-100.000000	-100.000000	
-100.000000	-100.000000	  2.214910	-100.000000	
-100.000000	-100.000000	  2.214910	-100.000000	
-100.000000	-100.000000	  2.214910	-100.000000	
  1.655451	-100.000000	-100.000000	 -1.460026	

letter-probability matrix: alength= 4 w= 5 nsites= 29 E= 0
  1.000000	  0.000000	  0.000000	  0.000000	
  0.000000	  0.000000	  1.000000	  0.000000	
  0.000000	  0.000000	  1.000000	  0.000000	
  0.000000	  0.000000	  1.000000	  0.000000	
  0.896552	  0.000000	  0.000000	  0.103448	

MOTIF 637_11098054 1289_FUS

BL   MOTIF 637_11098054 width=4 seqs=39
log-odds matrix: alength= 4 w= 4 n= 0 bayes= 0 E= 0
-100.000000	-100.000000	  2.214910	-100.000000	
-100.000000	-100.000000	  2.214910	-100.000000	
-100.000000	-100.000000	-100.000000	  1.812992	
-100.000000	-100.000000	  2.214910	-100.000000	

letter-probability matrix: alength= 4 w= 4 nsites= 39 E= 0
  0.000000	  0.000000	  1.000000	  0.000000	
  0.000000	  0.000000	  1.000000	  0.000000	
  0.000000	  0.000000	  0.000000	  1.000000	
  0.000000	  0.000000	  1.000000	  0.000000	

MOTIF 661_1717938 1274_SNRPA 

BL   MOTIF 661_1717938 width=8 seqs=9
log-odds matrix: alength= 4 w= 8 n= 0 bayes= 0 E= 0
  1.450422	-100.000000	-100.000000	 -0.356933	
-100.000000	-100.000000	-100.000000	  1.812992	
 -1.356933	-100.000000	-100.000000	  1.643067	
-100.000000	-100.000000	  2.214910	-100.000000	
-100.000000	  2.214910	-100.000000	-100.000000	
  1.812992	-100.000000	-100.000000	-100.000000	
-100.000000	  2.214910	-100.000000	-100.000000	
 -0.356933	  0.044985	 -0.955015	  0.643067	

letter-probability matrix: alength= 4 w= 8 nsites= 9 E= 0
  0.777778	  0.000000	  0.000000	  0.222222	
  0.000000	  0.000000	  0.000000	  1.000000	
  0.111111	  0.000000	  0.000000	  0.888889	
  0.000000	  0.000000	  1.000000	  0.000000	
  0.000000	  1.000000	  0.000000	  0.000000	
  1.000000	  0.000000	  0.000000	  0.000000	
  0.000000	  1.000000	  0.000000	  0.000000	
  0.222222	  0.222222	  0.111111	  0.444444	

MOTIF 662_1717938 1274_SNRPA 

BL   MOTIF 662_1717938 width=7 seqs=11
log-odds matrix: alength= 4 w= 7 n= 0 bayes= 0 E= 0
  1.523486	 -1.244522	-100.000000	 -1.646439	
 -1.646439	-100.000000	-100.000000	  1.675489	
 -1.646439	-100.000000	-100.000000	  1.675489	
-100.000000	-100.000000	  2.077406	 -1.646439	
-100.000000	  2.214910	-100.000000	-100.000000	
  1.812992	-100.000000	-100.000000	-100.000000	
-100.000000	  2.214910	-100.000000	-100.000000	

letter-probability matrix: alength= 4 w= 7 nsites= 11 E= 0
  0.818182	  0.090909	  0.000000	  0.090909	
  0.090909	  0.000000	  0.000000	  0.909091	
  0.090909	  0.000000	  0.000000	  0.909091	
  0.000000	  0.000000	  0.909091	  0.090909	
  0.000000	  1.000000	  0.000000	  0.000000	
  1.000000	  0.000000	  0.000000	  0.000000	
  0.000000	  1.000000	  0.000000	  0.000000	

MOTIF 663_1717938 1274_SNRPA 

BL   MOTIF 663_1717938 width=7 seqs=11
log-odds matrix: alength= 4 w= 7 n= 0 bayes= 0 E= 0
  1.812992	-100.000000	-100.000000	-100.000000	
 -1.646439	-100.000000	-100.000000	  1.675489	
-100.000000	-100.000000	-100.000000	  1.812992	
-100.000000	-100.000000	  2.214910	-100.000000	
-100.000000	  2.214910	-100.000000	-100.000000	
  1.812992	-100.000000	-100.000000	-100.000000	
-100.000000	  2.214910	-100.000000	-100.000000	

letter-probability matrix: alength= 4 w= 7 nsites= 11 E= 0
  1.000000	  0.000000	  0.000000	  0.000000	
  0.090909	  0.000000	  0.000000	  0.909091	
  0.000000	  0.000000	  0.000000	  1.000000	
  0.000000	  0.000000	  1.000000	  0.000000	
  0.000000	  1.000000	  0.000000	  0.000000	
  1.000000	  0.000000	  0.000000	  0.000000	
  0.000000	  1.000000	  0.000000	  0.000000	

MOTIF 669_20071745 1507_MBNL1

BL   MOTIF 669_20071745 width=4 seqs=219
log-odds matrix: alength= 4 w= 4 n= 0 bayes= 0 E= 0
-100.000000	  0.963685	-100.000000	  1.026890	
-100.000000	 -5.559877	  2.208307	-100.000000	
-100.000000	  2.208307	 -5.559877	-100.000000	
-100.000000	 -0.133612	-100.000000	  1.497637	

letter-probability matrix: alength= 4 w= 4 nsites= 219 E= 0
  0.000000	  0.420091	  0.000000	  0.579909	
  0.000000	  0.004566	  0.995434	  0.000000	
  0.000000	  0.995434	  0.004566	  0.000000	
  0.000000	  0.196347	  0.000000	  0.803653	

MOTIF 680_9789075 1336_NOVA2 

BL   MOTIF 680_9789075 width=13 seqs=12
log-odds matrix: alength= 4 w= 13 n= 0 bayes= 0 E= 0
 -0.771970	-100.000000	  1.951875	-100.000000	
 -0.771970	  0.214910	  1.437302	-100.000000	
  1.035385	-100.000000	  0.951875	-100.000000	
-100.000000	-100.000000	  2.214910	-100.000000	
  1.812992	-100.000000	-100.000000	-100.000000	
-100.000000	-100.000000	  2.214910	-100.000000	
 -1.771970	-100.000000	 -1.370053	  1.549958	
-100.000000	  2.214910	-100.000000	-100.000000	
  1.812992	-100.000000	-100.000000	-100.000000	
-100.000000	-100.000000	-100.000000	  1.812992	
  0.228030	  0.629947	-100.000000	  0.228030	
 -1.771970	  1.214910	  0.951875	-100.000000	
-100.000000	  1.951875	-100.000000	 -0.771970	

letter-probability matrix: alength= 4 w= 13 nsites= 12 E= 0
  0.166667	  0.000000	  0.833333	  0.000000	
  0.166667	  0.250000	  0.583333	  0.000000	
  0.583333	  0.000000	  0.416667	  0.000000	
  0.000000	  0.000000	  1.000000	  0.000000	
  1.000000	  0.000000	  0.000000	  0.000000	
  0.000000	  0.000000	  1.000000	  0.000000	
  0.083333	  0.000000	  0.083333	  0.833333	
  0.000000	  1.000000	  0.000000	  0.000000	
  1.000000	  0.000000	  0.000000	  0.000000	
  0.000000	  0.000000	  0.000000	  1.000000	
  0.333333	  0.333333	  0.000000	  0.333333	
  0.083333	  0.500000	  0.416667	  0.000000	
  0.000000	  0.833333	  0.000000	  0.166667	

MOTIF 682_10811881 1336_NOVA2 

BL   MOTIF 682_10811881 width=16 seqs=7
log-odds matrix: alength= 4 w= 16 n= 0 bayes= 0 E= 0
  0.590600	-100.000000	  0.407555	  0.005638	
-100.000000	  0.992517	  1.407555	-100.000000	
  0.005638	  0.407555	  0.992517	-100.000000	
-100.000000	-100.000000	 -0.592445	  1.590600	
 -0.994362	  0.407555	  0.407555	  0.005638	
  0.590600	  0.407555	 -0.592445	 -0.994362	
  0.005638	  0.407555	  0.992517	-100.000000	
 -0.994362	  1.407555	 -0.592445	 -0.994362	
  0.005638	-100.000000	-100.000000	  1.327566	
-100.000000	-100.000000	-100.000000	  1.812992	
-100.000000	  2.214910	-100.000000	-100.000000	
  1.812992	-100.000000	-100.000000	-100.000000	
-100.000000	  1.729483	-100.000000	  0.005638	
  0.005638	  1.407555	 -0.592445	-100.000000	
-100.000000	  2.214910	-100.000000	-100.000000	
-100.000000	  2.214910	-100.000000	-100.000000	

letter-probability matrix: alength= 4 w= 16 nsites= 7 E= 0
  0.428571	  0.000000	  0.285714	  0.285714	
  0.000000	  0.428571	  0.571429	  0.000000	
  0.285714	  0.285714	  0.428571	  0.000000	
  0.000000	  0.000000	  0.142857	  0.857143	
  0.142857	  0.285714	  0.285714	  0.285714	
  0.428571	  0.285714	  0.142857	  0.142857	
  0.285714	  0.285714	  0.428571	  0.000000	
  0.142857	  0.571429	  0.142857	  0.142857	
  0.285714	  0.000000	  0.000000	  0.714286	
  0.000000	  0.000000	  0.000000	  1.000000	
  0.000000	  1.000000	  0.000000	  0.000000	
  1.000000	  0.000000	  0.000000	  0.000000	
  0.000000	  0.714286	  0.000000	  0.285714	
  0.285714	  0.571429	  0.142857	  0.000000	
  0.000000	  1.000000	  0.000000	  0.000000	
  0.000000	  1.000000	  0.000000	  0.000000	

MOTIF 782_8497264 1344_ELAVL2 

BL   MOTIF 782_8497264 width=14 seqs=22.7857142857143
log-odds matrix: alength= 4 w= 14 n= 0 bayes= 0 E= 0
  0.565065	  0.551945	 -2.033018	 -0.434935	
 -1.646439	 -0.244522	-100.000000	  1.353561	
 -1.646439	  1.077406	 -0.659559	  0.160916	
  0.459355	  1.276310	 -2.308652	 -2.710570	
-100.000000	-100.000000	-100.000000	  1.812992	
 -2.941895	-100.000000	-100.000000	  1.758545	
-100.000000	-100.000000	 -2.539978	  1.758545	
 -0.134540	 -0.955015	 -0.539978	  0.758545	
 -1.356933	 -0.539978	 -0.955015	  1.145568	
  0.339061	 -1.428946	 -0.843984	  0.628568	
 -1.646439	-100.000000	 -1.244522	  1.523486	
 -0.923973	-100.000000	 -2.107018	  1.491064	
 -0.689508	  0.934802	 -1.872553	  0.310492	
 -0.994362	 -0.592445	  0.992517	  0.005638	

letter-probability matrix: alength= 4 w= 14 nsites= 22.7857142857143 E= 0
  0.421053	  0.315789	  0.052632	  0.210526	
  0.090909	  0.181818	  0.000000	  0.727273	
  0.090909	  0.454545	  0.136364	  0.318182	
  0.391304	  0.521739	  0.043478	  0.043478	
  0.000000	  0.000000	  0.000000	  1.000000	
  0.037037	  0.000000	  0.000000	  0.962963	
  0.000000	  0.000000	  0.037037	  0.962963	
  0.259259	  0.111111	  0.148148	  0.481481	
  0.111111	  0.148148	  0.111111	  0.629630	
  0.360000	  0.080000	  0.120000	  0.440000	
  0.090909	  0.000000	  0.090909	  0.818182	
  0.150000	  0.000000	  0.050000	  0.800000	
  0.176471	  0.411765	  0.058824	  0.352941	
  0.142857	  0.142857	  0.428571	  0.285714	

MOTIF 783_7972035 1344_ELAVL2 

BL   MOTIF 783_7972035 width=9 seqs=20
log-odds matrix: alength= 4 w= 9 n= 0 bayes= 0 E= 0
 -0.187008	-100.000000	-100.000000	  1.397955	
-100.000000	 -2.107018	-100.000000	  1.738992	
-100.000000	-100.000000	-100.000000	  1.812992	
-100.000000	 -2.107018	 -2.107018	  1.660989	
  1.660989	-100.000000	 -1.107018	-100.000000	
-100.000000	-100.000000	 -2.107018	  1.738992	
 -0.508936	-100.000000	-100.000000	  1.491064	
-100.000000	 -2.107018	 -1.107018	  1.578527	
  0.298419	-100.000000	 -2.107018	  1.076027	

letter-probability matrix: alength= 4 w= 9 nsites= 20 E= 0
  0.250000	  0.000000	  0.000000	  0.750000	
  0.000000	  0.050000	  0.000000	  0.950000	
  0.000000	  0.000000	  0.000000	  1.000000	
  0.000000	  0.050000	  0.050000	  0.900000	
  0.900000	  0.000000	  0.100000	  0.000000	
  0.000000	  0.000000	  0.050000	  0.950000	
  0.200000	  0.000000	  0.000000	  0.800000	
  0.000000	  0.050000	  0.100000	  0.850000	
  0.350000	  0.000000	  0.050000	  0.600000	

MOTIF 784_7972035 1344_ELAVL2 

BL   MOTIF 784_7972035 width=9 seqs=6
log-odds matrix: alength= 4 w= 9 n= 0 bayes= 0 E= 0
  0.228030	-100.000000	-100.000000	  1.228030	
-100.000000	-100.000000	-100.000000	  1.812992	
-100.000000	 -0.370053	-100.000000	  1.549958	
-100.000000	  0.629947	-100.000000	  1.228030	
  1.549958	-100.000000	 -0.370053	-100.000000	
 -0.771970	 -0.370053	-100.000000	  1.228030	
-100.000000	-100.000000	-100.000000	  1.812992	
-100.000000	-100.000000	-100.000000	  1.812992	
-100.000000	-100.000000	-100.000000	  1.812992	

letter-probability matrix: alength= 4 w= 9 nsites= 6 E= 0
  0.333333	  0.000000	  0.000000	  0.666667	
  0.000000	  0.000000	  0.000000	  1.000000	
  0.000000	  0.166667	  0.000000	  0.833333	
  0.000000	  0.333333	  0.000000	  0.666667	
  0.833333	  0.000000	  0.166667	  0.000000	
  0.166667	  0.166667	  0.000000	  0.666667	
  0.000000	  0.000000	  0.000000	  1.000000	
  0.000000	  0.000000	  0.000000	  1.000000	
  0.000000	  0.000000	  0.000000	  1.000000	

MOTIF 790_10094314 1370_SFRS7

BL   MOTIF 790_10094314 width=10 seqs=43
log-odds matrix: alength= 4 w= 10 n= 0 bayes= 0 E= 0
  1.474191	 -0.626392	 -3.211355	 -2.613272	
 -2.028310	 -3.211355	  1.958570	 -2.028310	
  1.708656	 -1.626392	-100.000000	-100.000000	
-100.000000	  2.180963	-100.000000	 -3.613272	
 -1.028310	 -3.211355	  0.876108	  0.634655	
  1.744280	 -3.211355	-100.000000	 -3.613272	
-100.000000	  2.036573	 -2.211355	 -2.028310	
 -1.291344	-100.000000	  2.036573	-100.000000	
  1.340924	 -0.889427	-100.000000	 -0.805917	
 -2.028310	 -0.041430	 -0.626392	  1.030584	

letter-probability matrix: alength= 4 w= 10 nsites= 43 E= 0
  0.790698	  0.139535	  0.023256	  0.046512	
  0.069767	  0.023256	  0.837209	  0.069767	
  0.930233	  0.069767	  0.000000	  0.000000	
  0.000000	  0.976744	  0.000000	  0.023256	
  0.139535	  0.023256	  0.395349	  0.441860	
  0.953488	  0.023256	  0.000000	  0.023256	
  0.000000	  0.883721	  0.046512	  0.069767	
  0.116279	  0.000000	  0.883721	  0.000000	
  0.720930	  0.116279	  0.000000	  0.162791	
  0.069767	  0.209302	  0.139535	  0.581395	

MOTIF 791_10094314 1537_SFRS2 

BL   MOTIF 791_10094314 width=10 seqs=29
log-odds matrix: alength= 4 w= 10 n= 0 bayes= 0 E= 0
 -2.044989	-100.000000	 -0.058109	  1.347329	
-100.000000	-100.000000	  2.214910	-100.000000	
 -2.044989	-100.000000	-100.000000	  1.709899	
 -3.044989	-100.000000	-100.000000	  1.762366	
-100.000000	  2.214910	-100.000000	-100.000000	
-100.000000	  1.356929	  1.057369	-100.000000	
  1.709899	-100.000000	 -2.643071	 -3.044989	
-100.000000	-100.000000	  2.214910	-100.000000	
  1.042474	 -1.058109	 -2.643071	 -0.044989	
 -0.723060	 -2.643071	 -0.643071	  1.202939	

letter-probability matrix: alength= 4 w= 10 nsites= 29 E= 0
  0.068966	  0.000000	  0.206897	  0.724138	
  0.000000	  0.000000	  1.000000	  0.000000	
  0.068966	  0.000000	  0.000000	  0.931034	
  0.034483	  0.000000	  0.000000	  0.965517	
  0.000000	  1.000000	  0.000000	  0.000000	
  0.000000	  0.551724	  0.448276	  0.000000	
  0.931034	  0.000000	  0.034483	  0.034483	
  0.000000	  0.000000	  1.000000	  0.000000	
  0.586207	  0.103448	  0.034483	  0.275862	
  0.172414	  0.034483	  0.137931	  0.655172	

MOTIF 797_17548433 1358_SFRS9 

BL   MOTIF 797_17548433 width=5 seqs=37
log-odds matrix: alength= 4 w= 5 n= 0 bayes= 0 E= 0
  1.510430	 -1.409581	-100.000000	 -1.396461	
 -3.396461	 -1.994544	  2.092919	-100.000000	
 -3.396461	  0.327385	  1.705896	-100.000000	
  1.647933	 -1.409581	-100.000000	 -3.396461	
 -1.074533	  1.092919	  0.590419	 -1.811498	

letter-probability matrix: alength= 4 w= 5 nsites= 37 E= 0
  0.810811	  0.081081	  0.000000	  0.108108	
  0.027027	  0.054054	  0.918919	  0.000000	
  0.027027	  0.270270	  0.702703	  0.000000	
  0.891892	  0.081081	  0.000000	  0.027027	
  0.135135	  0.459459	  0.324324	  0.081081	

MOTIF 802_9111335 2204_B52 

BL   MOTIF 802_9111335 width=17 seqs=4
log-odds matrix: alength= 4 w= 17 n= 0 bayes= 0 E= 0
-100.000000	-100.000000	  2.214910	-100.000000	
  1.397955	-100.000000	  0.214910	-100.000000	
-100.000000	-100.000000	-100.000000	  1.812992	
-100.000000	  2.214910	-100.000000	-100.000000	
  1.812992	-100.000000	-100.000000	-100.000000	
  1.812992	-100.000000	-100.000000	-100.000000	
-100.000000	  2.214910	-100.000000	-100.000000	
-100.000000	  2.214910	-100.000000	-100.000000	
  0.812992	  0.214910	-100.000000	 -0.187008	
-100.000000	-100.000000	  2.214910	-100.000000	
-100.000000	-100.000000	  2.214910	-100.000000	
-100.000000	  2.214910	-100.000000	-100.000000	
-100.000000	-100.000000	  2.214910	-100.000000	
  1.812992	-100.000000	-100.000000	-100.000000	
-100.000000	  2.214910	-100.000000	-100.000000	
  1.397955	  0.214910	-100.000000	-100.000000	
-100.000000	-100.000000	  2.214910	-100.000000	

letter-probability matrix: alength= 4 w= 17 nsites= 4 E= 0
  0.000000	  0.000000	  1.000000	  0.000000	
  0.750000	  0.000000	  0.250000	  0.000000	
  0.000000	  0.000000	  0.000000	  1.000000	
  0.000000	  1.000000	  0.000000	  0.000000	
  1.000000	  0.000000	  0.000000	  0.000000	
  1.000000	  0.000000	  0.000000	  0.000000	
  0.000000	  1.000000	  0.000000	  0.000000	
  0.000000	  1.000000	  0.000000	  0.000000	
  0.500000	  0.250000	  0.000000	  0.250000	
  0.000000	  0.000000	  1.000000	  0.000000	
  0.000000	  0.000000	  1.000000	  0.000000	
  0.000000	  1.000000	  0.000000	  0.000000	
  0.000000	  0.000000	  1.000000	  0.000000	
  1.000000	  0.000000	  0.000000	  0.000000	
  0.000000	  1.000000	  0.000000	  0.000000	
  0.750000	  0.250000	  0.000000	  0.000000	
  0.000000	  0.000000	  1.000000	  0.000000	

MOTIF 915_11565747 2232_Psi 

BL   MOTIF 915_11565747 width=11 seqs=34
log-odds matrix: alength= 4 w= 11 n= 0 bayes= 0 E= 0
  0.310492	  0.127447	 -0.287590	 -0.274470	
 -0.952542	  1.127447	 -1.287590	  0.047458	
  0.047458	 -0.872553	  0.297372	  0.184961	
  0.184961	  0.127447	  0.127447	 -0.467115	
 -3.274470	  1.651009	 -0.287590	 -1.274470	
-100.000000	 -0.287590	 -1.872553	  1.425969	
 -3.274470	-100.000000	-100.000000	  1.769924	
  0.532885	 -0.872553	 -0.065198	 -0.104545	
 -0.952542	  0.934802	 -0.550625	  0.047458	
 -0.689508	 -0.065198	  0.712410	 -0.104545	
 -0.274470	  1.297372	 -1.287590	 -0.952542	

letter-probability matrix: alength= 4 w= 11 nsites= 34 E= 0
  0.352941	  0.235294	  0.176471	  0.235294	
  0.147059	  0.470588	  0.088235	  0.294118	
  0.294118	  0.117647	  0.264706	  0.323529	
  0.323529	  0.235294	  0.235294	  0.205882	
  0.029412	  0.676471	  0.176471	  0.117647	
  0.000000	  0.176471	  0.058824	  0.764706	
  0.029412	  0.000000	  0.000000	  0.970588	
  0.411765	  0.117647	  0.205882	  0.264706	
  0.147059	  0.411765	  0.147059	  0.294118	
  0.176471	  0.205882	  0.352941	  0.264706	
  0.235294	  0.529412	  0.088235	  0.147059	

MOTIF 922_19282290 1487_RBMX 

BL   MOTIF 922_19282290 width=4 seqs=12
log-odds matrix: alength= 4 w= 4 n= 0 bayes= 0 E= 0
-100.000000	  2.214910	-100.000000	-100.000000	
-100.000000	  2.214910	-100.000000	-100.000000	
  1.228030	  0.629947	-100.000000	-100.000000	
-100.000000	  0.214910	  0.951875	  0.228030	

letter-probability matrix: alength= 4 w= 4 nsites= 12 E= 0
  0.000000	  1.000000	  0.000000	  0.000000	
  0.000000	  1.000000	  0.000000	  0.000000	
  0.666667	  0.333333	  0.000000	  0.000000	
  0.000000	  0.250000	  0.416667	  0.333333	

MOTIF 946_10094314 1274_SNRPA 

BL   MOTIF 946_10094314 width=11 seqs=15
log-odds matrix: alength= 4 w= 11 n= 0 bayes= 0 E= 0
-100.000000	-100.000000	  2.214910	-100.000000	
  0.906102	-100.000000	 -0.691981	  0.228030	
 -0.508936	-100.000000	-100.000000	  1.491064	
  0.228030	-100.000000	-100.000000	  1.228030	
-100.000000	  2.214910	-100.000000	-100.000000	
-100.000000	  2.008459	 -0.691981	-100.000000	
  0.228030	 -1.691981	-100.000000	  1.076027	
-100.000000	-100.000000	  2.214910	-100.000000	
-100.000000	  1.767451	-100.000000	 -0.093898	
 -1.093898	 -1.691981	-100.000000	  1.491064	
  1.713457	 -1.691981	-100.000000	-100.000000	

letter-probability matrix: alength= 4 w= 11 nsites= 15 E= 0
  0.000000	  0.000000	  1.000000	  0.000000	
  0.533333	  0.000000	  0.133333	  0.333333	
  0.200000	  0.000000	  0.000000	  0.800000	
  0.333333	  0.000000	  0.000000	  0.666667	
  0.000000	  1.000000	  0.000000	  0.000000	
  0.000000	  0.866667	  0.133333	  0.000000	
  0.333333	  0.066667	  0.000000	  0.600000	
  0.000000	  0.000000	  1.000000	  0.000000	
  0.000000	  0.733333	  0.000000	  0.266667	
  0.133333	  0.066667	  0.000000	  0.800000	
  0.933333	  0.066667	  0.000000	  0.000000	

MOTIF 947_10094314 1274_SNRPA 

BL   MOTIF 947_10094314 width=10 seqs=15.9
log-odds matrix: alength= 4 w= 10 n= 0 bayes= 0 E= 0
 -1.187008	 -1.785090	  1.799872	 -2.187008	
 -2.187008	 -1.785090	  1.915350	 -2.187008	
 -2.187008	-100.000000	  1.799872	 -0.602045	
 -0.602045	-100.000000	  0.214910	  0.982917	
  1.719883	-100.000000	 -1.785090	-100.000000	
 -1.093898	-100.000000	-100.000000	  1.606542	
-100.000000	-100.000000	  2.214910	-100.000000	
-100.000000	  2.214910	-100.000000	-100.000000	
-100.000000	 -0.785090	 -1.785090	  1.513432	
-100.000000	-100.000000	  2.121800	 -2.187008	

letter-probability matrix: alength= 4 w= 10 nsites= 15.9 E= 0
  0.125000	  0.062500	  0.750000	  0.062500	
  0.062500	  0.062500	  0.812500	  0.062500	
  0.062500	  0.000000	  0.750000	  0.187500	
  0.187500	  0.000000	  0.250000	  0.562500	
  0.937500	  0.000000	  0.062500	  0.000000	
  0.133333	  0.000000	  0.000000	  0.866667	
  0.000000	  0.000000	  1.000000	  0.000000	
  0.000000	  1.000000	  0.000000	  0.000000	
  0.000000	  0.125000	  0.062500	  0.812500	
  0.000000	  0.000000	  0.937500	  0.062500	

MOTIF 948_10094314 1274_SNRPA 

BL   MOTIF 948_10094314 width=11 seqs=13
log-odds matrix: alength= 4 w= 11 n= 0 bayes= 0 E= 0
 -0.302485	-100.000000	  1.684395	 -1.887447	
  0.697515	  0.099433	  0.099433	 -1.887447	
-100.000000	-100.000000	  2.214910	-100.000000	
-100.000000	  2.214910	-100.000000	-100.000000	
  1.812992	-100.000000	-100.000000	-100.000000	
-100.000000	-100.000000	  2.214910	-100.000000	
-100.000000	-100.000000	-100.000000	  1.812992	
  1.697515	-100.000000	 -1.485530	-100.000000	
-100.000000	-100.000000	  2.214910	-100.000000	
-100.000000	-100.000000	  1.321825	  0.697515	
-100.000000	  0.836398	  1.514470	-100.000000	

letter-probability matrix: alength= 4 w= 11 nsites= 13 E= 0
  0.230769	  0.000000	  0.692308	  0.076923	
  0.461538	  0.230769	  0.230769	  0.076923	
  0.000000	  0.000000	  1.000000	  0.000000	
  0.000000	  1.000000	  0.000000	  0.000000	
  1.000000	  0.000000	  0.000000	  0.000000	
  0.000000	  0.000000	  1.000000	  0.000000	
  0.000000	  0.000000	  0.000000	  1.000000	
  0.923077	  0.000000	  0.076923	  0.000000	
  0.000000	  0.000000	  1.000000	  0.000000	
  0.000000	  0.000000	  0.538462	  0.461538	
  0.000000	  0.384615	  0.615385	  0.000000	

MOTIF 949_10094314 1274_SNRPA 

BL   MOTIF 949_10094314 width=7 seqs=16
log-odds matrix: alength= 4 w= 7 n= 0 bayes= 0 E= 0
  1.272424	-100.000000	 -1.785090	 -0.187008	
-100.000000	  0.214910	  1.799872	-100.000000	
-100.000000	-100.000000	  2.121800	 -2.187008	
  1.397955	 -0.785090	 -0.785090	-100.000000	
 -2.187008	-100.000000	  1.915350	 -1.187008	
  1.620347	 -1.785090	 -1.785090	-100.000000	
 -2.187008	 -1.785090	 -0.785090	  1.397955	

letter-probability matrix: alength= 4 w= 7 nsites= 16 E= 0
  0.687500	  0.000000	  0.062500	  0.250000	
  0.000000	  0.250000	  0.750000	  0.000000	
  0.000000	  0.000000	  0.937500	  0.062500	
  0.750000	  0.125000	  0.125000	  0.000000	
  0.062500	  0.000000	  0.812500	  0.125000	
  0.875000	  0.062500	  0.062500	  0.000000	
  0.062500	  0.062500	  0.125000	  0.750000	

MOTIF 950_7908267 1262_PABPC1 

BL   MOTIF 950_7908267 width=7 seqs=7
log-odds matrix: alength= 4 w= 7 n= 0 bayes= 0 E= 0
  1.812992	-100.000000	-100.000000	-100.000000	
 -0.994362	  1.992517	-100.000000	-100.000000	
  0.005638	-100.000000	  0.407555	  0.590600	
  1.590600	-100.000000	 -0.592445	-100.000000	
  1.812992	-100.000000	-100.000000	-100.000000	
-100.000000	  0.407555	 -0.592445	  1.005638	
  0.590600	  0.992517	 -0.592445	-100.000000	

letter-probability matrix: alength= 4 w= 7 nsites= 7 E= 0
  1.000000	  0.000000	  0.000000	  0.000000	
  0.142857	  0.857143	  0.000000	  0.000000	
  0.285714	  0.000000	  0.285714	  0.428571	
  0.857143	  0.000000	  0.142857	  0.000000	
  1.000000	  0.000000	  0.000000	  0.000000	
  0.000000	  0.285714	  0.142857	  0.571429	
  0.428571	  0.428571	  0.142857	  0.000000	

MOTIF 951_12324455 1405_ZFP36

BL   MOTIF 951_12324455 width=9 seqs=16
log-odds matrix: alength= 4 w= 9 n= 0 bayes= 0 E= 0
 -0.602045	 -1.785090	-100.000000	  1.397955	
 -2.187008	-100.000000	 -1.785090	  1.620347	
  1.719883	-100.000000	 -1.785090	-100.000000	
-100.000000	-100.000000	-100.000000	  1.812992	
-100.000000	-100.000000	-100.000000	  1.812992	
-100.000000	-100.000000	-100.000000	  1.812992	
  1.620347	 -1.785090	 -1.785090	-100.000000	
  0.397955	-100.000000	-100.000000	  1.134921	
 -2.187008	 -0.785090	  0.214910	  0.982917	

letter-probability matrix: alength= 4 w= 9 nsites= 16 E= 0
  0.187500	  0.062500	  0.000000	  0.750000	
  0.062500	  0.000000	  0.062500	  0.875000	
  0.937500	  0.000000	  0.062500	  0.000000	
  0.000000	  0.000000	  0.000000	  1.000000	
  0.000000	  0.000000	  0.000000	  1.000000	
  0.000000	  0.000000	  0.000000	  1.000000	
  0.875000	  0.062500	  0.062500	  0.000000	
  0.375000	  0.000000	  0.000000	  0.625000	
  0.062500	  0.125000	  0.250000	  0.562500	

MOTIF 952_7543047 1448_SFRS1 

BL   MOTIF 952_7543047 width=10 seqs=36
log-odds matrix: alength= 4 w= 10 n= 0 bayes= 0 E= 0
  0.964996	 -0.955015	 -0.955015	 -0.356933	
 -0.356933	-100.000000	  1.366913	 -0.356933	
 -3.356933	-100.000000	  2.132448	 -3.356933	
  1.772350	 -2.955015	-100.000000	-100.000000	
 -2.356933	  2.089379	 -2.955015	-100.000000	
  0.964996	-100.000000	  0.852340	 -2.356933	
 -0.035004	-100.000000	  1.688841	 -3.356933	
  1.730530	 -2.955015	 -2.955015	-100.000000	
 -0.356933	 -1.955015	  1.745425	-100.000000	
-100.000000	  2.174268	-100.000000	 -3.356933	

letter-probability matrix: alength= 4 w= 10 nsites= 36 E= 0
  0.555556	  0.111111	  0.111111	  0.222222	
  0.222222	  0.000000	  0.555556	  0.222222	
  0.027778	  0.000000	  0.944444	  0.027778	
  0.972222	  0.027778	  0.000000	  0.000000	
  0.055556	  0.916667	  0.027778	  0.000000	
  0.555556	  0.000000	  0.388889	  0.055556	
  0.277778	  0.000000	  0.694444	  0.027778	
  0.944444	  0.027778	  0.027778	  0.000000	
  0.222222	  0.055556	  0.722222	  0.000000	
  0.000000	  0.972222	  0.000000	  0.027778	

MOTIF 953_7543047 1537_SFRS2 

BL   MOTIF 953_7543047 width=9 seqs=26
log-odds matrix: alength= 4 w= 9 n= 0 bayes= 0 E= 0
  1.636115	 -2.485530	 -2.485530	 -2.887447	
 -2.887447	 -2.485530	  2.099433	-100.000000	
 -2.887447	  1.099433	  1.214910	-100.000000	
  1.504870	 -0.485530	 -2.485530	-100.000000	
-100.000000	-100.000000	  2.214910	-100.000000	
  1.360480	 -1.485530	 -2.485530	 -0.887447	
 -1.302485	-100.000000	  1.973902	 -2.887447	
 -0.302485	 -2.485530	 -0.163602	  0.919908	
  0.697515	 -1.485530	 -0.900567	  0.282478	

letter-probability matrix: alength= 4 w= 9 nsites= 26 E= 0
  0.884615	  0.038462	  0.038462	  0.038462	
  0.038462	  0.038462	  0.923077	  0.000000	
  0.038462	  0.461538	  0.500000	  0.000000	
  0.807692	  0.153846	  0.038462	  0.000000	
  0.000000	  0.000000	  1.000000	  0.000000	
  0.730769	  0.076923	  0.038462	  0.153846	
  0.115385	  0.000000	  0.846154	  0.038462	
  0.230769	  0.038462	  0.192308	  0.538462	
  0.461538	  0.076923	  0.115385	  0.346154	

MOTIF 954_10094314 1370_SFRS7

BL   MOTIF 954_10094314 width=9 seqs=25
log-odds matrix: alength= 4 w= 9 n= 0 bayes= 0 E= 0
  1.339061	 -0.428946	-100.000000	 -1.245901	
 -1.830864	  2.030485	-100.000000	 -2.830864	
-100.000000	-100.000000	  2.156016	 -2.830864	
  1.812992	-100.000000	-100.000000	-100.000000	
 -2.830864	-100.000000	  1.740979	 -0.245901	
  1.491064	-100.000000	-100.000000	 -0.508936	
-100.000000	 -2.428946	  1.963371	 -1.245901	
  1.561454	 -0.843984	-100.000000	 -2.830864	
 -0.245901	  1.030485	-100.000000	  0.169136	

letter-probability matrix: alength= 4 w= 9 nsites= 25 E= 0
  0.720000	  0.160000	  0.000000	  0.120000	
  0.080000	  0.880000	  0.000000	  0.040000	
  0.000000	  0.000000	  0.960000	  0.040000	
  1.000000	  0.000000	  0.000000	  0.000000	
  0.040000	  0.000000	  0.720000	  0.240000	
  0.800000	  0.000000	  0.000000	  0.200000	
  0.000000	  0.040000	  0.840000	  0.120000	
  0.840000	  0.120000	  0.000000	  0.040000	
  0.240000	  0.440000	  0.000000	  0.320000	

MOTIF 969_20167602 1283_YTHDC1 

BL   MOTIF 969_20167602 width=6 seqs=36
log-odds matrix: alength= 4 w= 6 n= 0 bayes= 0 E= 0
-100.000000	 -0.633087	  1.132448	  0.450422	
  0.730530	  0.745425	 -0.633087	 -3.356933	
  0.549958	 -0.147660	  0.366913	 -1.356933	
-100.000000	-100.000000	 -1.955015	  1.730530	
  0.450422	  0.044985	  0.852340	-100.000000	
 -2.356933	  1.999181	 -1.370053	-100.000000	

letter-probability matrix: alength= 4 w= 6 nsites= 36 E= 0
  0.000000	  0.138889	  0.472222	  0.388889	
  0.472222	  0.361111	  0.138889	  0.027778	
  0.416667	  0.194444	  0.277778	  0.111111	
  0.000000	  0.000000	  0.055556	  0.944444	
  0.388889	  0.222222	  0.388889	  0.000000	
  0.055556	  0.861111	  0.083333	  0.000000	
