# Supplementary material for: Chronic cocaine-regulated epigenomic changes in mouse nucleus accumbens
Source: Genome Biol. 2014 Apr 22;15(4):R65. doi: 10.1186/gb-2014-15-4-r65 (PMC4073058; doi:10.1186/gb-2014-15-4-r65)
Supplement: Additional file 20 — Motif intermediate results. This zip file contains the textual outputs from motif analysis. The motifs found by MEME [42] were first combined using the Bayesian motif clustering [79] method and then matched with known motifs. Further explanations are provided in the enclosed README file. [file gb-2014-15-4-r65-S20.zip › motif/intergenic_tomtom.txt]

#Query ID	Target ID	Optimal offset	p-value	E-value	q-value	Overlap	Query consensus	Target consensus	Orientation
BMC10_269_34	UP00122_1	3	0.00532639	2.05599	1	12	AATCACAGCTTT	GATATTGACAGCTGCGT	+
BMC10_269_34	UP00148_1	7	0.00564148	2.17761	1	10	AATCACAGCTTT	AAGGCGAAATCATCGCA	+
BMC10_269_34	UP00258_1	2	0.00663318	2.56041	1	12	AATCACAGCTTT	GTATTGACAGCTAGTT	-
BMC10_269_34	UP00186_1	2	0.00784915	3.02977	1	12	AATCACAGCTTT	GTATTGACAGCTCCTT	-
BMC10_269_34	UP00226_1	2	0.0135441	5.22804	1	12	AATCACAGCTTT	GTATTGACAGGTCTTT	-
BMC10_269_34	UP00210_1	2	0.0142849	5.51398	1	12	AATCACAGCTTT	GTATTGACAGGTAATT	-
BMC10_269_34	UP00203_1	2	0.0167357	6.45999	1	12	AATCACAGCTTT	GGATTGACAGGTCTTT	-
BMC11_192_192_41	UP00091_2	0	0.00157227	0.606897	0.651656	15	CTCAATAAATTGCCCTTT	TATCATAATTAAGGA	+
BMC11_192_192_41	UP00058_2	4	0.00169074	0.652624	0.651656	11	CTCAATAAATTGCCCTTT	AGCCGAAAAAAAAAT	+
BMC11_192_192_41	UP00029_2	0	0.00278184	1.07379	0.693123	15	CTCAATAAATTGCCCTTT	CCGATTTAAGCGATC	+
BMC11_192_192_41	UP00064_2	-1	0.00370608	1.43055	0.693123	16	CTCAATAAATTGCCCTTT	GGCATGAATTCAGTCC	-
BMC11_192_192_41	UP00408_2	1	0.0090472	3.49222	0.998516	15	CTCAATAAATTGCCCTTT	CCGTCTTCCCCCTCAC	+
BMC11_192_192_41	UP00099_2	-2	0.0175047	6.75682	0.998516	16	CTCAATAAATTGCCCTTT	CTATCCCCGCCCTATT	+
BMC11_192_192_41	UP00074_2	-1	0.0241676	9.3287	0.998516	14	CTCAATAAATTGCCCTTT	GCAAAACATTACTA	+
BMC1_41_123_123	UP00065_1	1	2.92726e-06	0.00112992	0.00222772	14	CGACTCCGTGCGCC	TCAGGCGCGCGCGCCA	-
BMC1_41_123_123	UP00001_1	-4	0.000129984	0.0501738	0.0343187	10	CGACTCCGTGCGCC	ATCGCGCGCCTTTAT	-
BMC1_41_123_123	UP00003_1	-4	0.000180382	0.0696273	0.0343187	10	CGACTCCGTGCGCC	ATCGCGCGCCCTTAT	-
BMC1_41_123_123	UP00097_1	-2	0.000673891	0.260122	0.0854747	12	CGACTCCGTGCGCC	GGGCCGTGTGCAAAAA	+
BMC1_41_123_123	UP00065_2	-2	0.00128341	0.495395	0.122088	12	CGACTCCGTGCGCC	ACGCACTGCGCGGC	-
BMC1_41_123_123	UP00087_1	-2	0.00390541	1.50749	0.330235	12	CGACTCCGTGCGCC	ATTGCCTGAGGCGAA	+
BMC1_41_123_123	UP00005_1	-2	0.00436396	1.68449	0.332108	12	CGACTCCGTGCGCC	ATTCCCTGAGGGGAA	+
BMC1_41_123_123	UP00060_1	2	0.00741981	2.86405	0.499953	14	CGACTCCGTGCGCC	CCCGACCACGTGGTCA	-
BMC1_41_123_123	UP00007_1	-2	0.00788336	3.04298	0.499953	12	CGACTCCGTGCGCC	AATGCGGGGGCGGA	-
BMC1_41_123_123	UP00088_1	-3	0.0107402	4.14571	0.503043	11	CGACTCCGTGCGCC	CTAGGGGCGCCCCCAA	-
BMC1_41_123_123	UP00003_2	-3	0.0115516	4.45894	0.503043	11	CGACTCCGTGCGCC	CGCTCGGCGCCAAAAGC	+
BMC1_41_123_123	UP00035_2	-3	0.0119197	4.60099	0.503043	11	CGACTCCGTGCGCC	GGGTGTGCCCAAAAGG	+
BMC1_41_123_123	UP00028_1	-2	0.0127618	4.92604	0.503043	12	CGACTCCGTGCGCC	ATTGCCTGAGGCGAT	+
BMC1_41_123_123	UP00001_2	-3	0.0165408	6.38475	0.558172	11	CGACTCCGTGCGCC	CGTTCGGCGCCAAAAGG	+
BMC1_41_123_123	UP00093_1	-1	0.0198746	7.67158	0.558172	13	CGACTCCGTGCGCC	TCGACCCCGCCCCTAT	+
BMC1_41_123_123	UP00099_2	-1	0.0198746	7.67158	0.558172	13	CGACTCCGTGCGCC	CTATCCCCGCCCTATT	+
BMC1_41_123_123	UP00084_1	-3	0.02127	8.21021	0.558172	11	CGACTCCGTGCGCC	GAGTGTACGTACGATGG	+
BMC1_41_123_123	UP00002_1	-5	0.02127	8.21021	0.558172	9	CGACTCCGTGCGCC	GGTCCCGCCCCCTTCTC	+
BMC1_41_123_123	UP00093_2	-3	0.02127	8.21021	0.558172	11	CGACTCCGTGCGCC	AAGCATACGCCCAACTT	+
BMC1_41_123_123	UP00095_1	-1	0.0234924	9.06808	0.595945	13	CGACTCCGTGCGCC	CGAACAGTGCTCACTAT	+
BMC1_41_123_123	UP00042_2	-1	0.0254996	9.84284	0.599741	13	CGACTCCGTGCGCC	TTGCGTGTGTGCCGCT	-
BMC1_41_123_123	UP00082_2	-1	0.0254996	9.84284	0.599741	13	CGACTCCGTGCGCC	GAGCCCTTGTCCCTTG	+
BMC2_41_123	UP00007_1	3	0.000496845	0.191782	0.320877	11	GCGGGGGCCCGGAG	AATGCGGGGGCGGA	-
BMC2_41_123	UP00065_1	4	0.00148542	0.573373	0.320877	12	GCGGGGGCCCGGAG	TGGCGCGCGCGCCTGA	+
BMC2_41_123	UP00000_2	7	0.00169769	0.655307	0.320877	10	GCGGGGGCCCGGAG	CAGAGTGGCGGGGCGTA	-
BMC2_41_123	UP00021_1	0	0.00177556	0.685365	0.320877	14	GCGGGGGCCCGGAG	GGGGGGGGGGGGGGA	-
BMC2_41_123	UP00093_1	6	0.00210149	0.811176	0.320877	10	GCGGGGGCCCGGAG	ATAGGGGCGGGGTCGA	-
BMC2_41_123	UP00007_2	4	0.00433626	1.6738	0.544971	12	GCGGGGGCCCGGAG	TGCGGAGTGGGACTGG	+
BMC2_41_123	UP00043_2	5	0.00499677	1.92875	0.544971	11	GCGGGGGCCCGGAG	TTTTAGGGGCGGGGAT	-
BMC2_41_123	UP00033_2	5	0.00679605	2.62327	0.571442	12	GCGGGGGCCCGGAG	AATTAGGGGCGGGGTGA	-
BMC2_41_123	UP00002_1	9	0.00894479	3.45269	0.571442	8	GCGGGGGCCCGGAG	GAGAAGGGGGCGGGACC	-
BMC2_41_123	UP00047_1	5	0.00993957	3.83667	0.571442	10	GCGGGGGCCCGGAG	ATTTTTGGGGGGCTT	-
BMC2_41_123	UP00036_2	3	0.010891	4.20394	0.571442	12	GCGGGGGCCCGGAG	GGTGCGGCTGTTGCT	-
BMC2_41_123	UP00024_1	3	0.011449	4.41932	0.571442	13	GCGGGGGCCCGGAG	CTGTGGGGGGTCGATA	-
BMC2_41_123	UP00006_1	6	0.0136607	5.27303	0.571442	9	GCGGGGGCCCGGAG	ACCCCCCCGGGGGGG	-
BMC2_41_123	UP00036_1	5	0.0136962	5.28674	0.571442	11	GCGGGGGCCCGGAG	GAAGAACAGGTGTCCG	+
BMC2_41_123	UP00099_1	5	0.0140076	5.40694	0.571442	12	GCGGGGGCCCGGAG	CAGGAGCAGCTGCTGAG	-
BMC2_41_123	UP00022_1	5	0.0143198	5.52743	0.571442	11	GCGGGGGCCCGGAG	CAAGTGGGGGGGGGGG	-
BMC2_41_123	UP00102_1	5	0.0144442	5.57548	0.571442	9	GCGGGGGCCCGGAG	CCCCCCCGGGGGTG	-
BMC2_41_123	UP00021_2	4	0.0146408	5.65133	0.571442	13	GCGGGGGCCCGGAG	CAAATTGGGGGTCTCCT	-
BMC2_41_123	UP00088_1	2	0.01497	5.7784	0.571442	14	GCGGGGGCCCGGAG	TTGGGGGCGCCCCTAG	+
BMC2_41_123	UP00070_1	6	0.0163545	6.31282	0.59282	10	GCGGGGGCCCGGAG	AATGATGCGGGTACGA	-
BMC2_41_123	UP00057_1	6	0.0170844	6.59458	0.59282	9	GCGGGGGCCCGGAG	ACCCCCCCGGGGGGG	-
BMC2_41_123	UP00099_2	0	0.0194912	7.5236	0.620025	14	GCGGGGGCCCGGAG	AATAGGGCGGGGATAG	-
BMC2_41_123	UP00002_2	5	0.0232474	8.9735	0.682626	10	GCGGGGGCCCGGAG	CAAAGGCGTGGCCAG	+
BMC3_34_34	UP00177_1	8	0.00386482	1.49182	1	9	ACGACGGAGTCA	AAGATTTTACGACCTTG	-
BMC3_34_34	UP00117_1	8	0.00522827	2.01811	1	9	ACGACGGAGTCA	AGGATTTTACGACCTTA	-
BMC3_34_34	UP00245_1	7	0.00827818	3.19538	1	9	ACGACGGAGTCA	ACGTTTTACGACTTTA	-
BMC3_34_34	UP00135_1	8	0.00896581	3.4608	1	9	ACGACGGAGTCA	GAAATTTTACGACCTAA	-
BMC3_34_34	UP00235_1	7	0.0105231	4.06191	1	9	ACGACGGAGTCA	CTATTTTACGACTTTA	-
BMC3_34_34	UP00072_1	4	0.0127141	4.90765	1	12	ACGACGGAGTCA	ATTTACGACAAATAGC	+
BMC3_34_34	UP00246_1	7	0.0133245	5.14326	1	9	ACGACGGAGTCA	ATGTTTTACGACTTTA	-
BMC3_34_34	UP00049_2	7	0.0192635	7.43573	1	8	ACGACGGAGTCA	CTTTTAAGCGACGGA	-
BMC3_34_34	UP00095_2	1	0.0198776	7.67276	1	12	ACGACGGAGTCA	GTTAGAGGAGTCTCGTA	-
BMC4_192_41	UP00054_1	8	0.00832258	3.21252	1	9	AAAAGCAATCAGCATGTTC	TATAGATCAAAGGAAAA	+
BMC4_192_41	UP00180_1	8	0.0107114	4.13461	1	8	AAAAGCAATCAGCATGTTC	CTACCAATAAAATTCT	+
BMC4_192_41	UP00117_1	9	0.0107875	4.16398	1	8	AAAAGCAATCAGCATGTTC	TAAGGTCGTAAAATCCT	+
BMC4_192_41	UP00058_1	8	0.0132322	5.10761	1	9	AAAAGCAATCAGCATGTTC	TATAGATCAAAGGAAAA	+
BMC4_192_41	UP00177_1	9	0.013919	5.37272	1	8	AAAAGCAATCAGCATGTTC	CAAGGTCGTAAAATCTT	+
BMC4_192_41	UP00101_2	7	0.0139527	5.38576	1	9	AAAAGCAATCAGCATGTTC	AAATAGACAAAGGAAT	+
BMC4_192_41	UP00083_1	8	0.0161827	6.2465	1	9	AAAAGCAATCAGCATGTTC	TATAGATCAAAGGAAAT	-
BMC4_192_41	UP00121_1	8	0.0187831	7.25026	1	9	AAAAGCAATCAGCATGTTC	AATGCAATAAAATTTAT	+
BMC4_192_41	UP00067_1	8	0.0207256	8.00009	1	9	AAAAGCAATCAGCATGTTC	GATAGATCAAAGGGATT	-
BMC5_123_139	UP00100_2	0	0.00387625	1.49623	1	17	GGGTCCCAGATCCTCCCT	CGCTGCGATATCGCCGC	-
BMC5_123_139	UP00036_2	-1	0.00447873	1.72879	1	15	GGGTCCCAGATCCTCCCT	AGCAACAGCCGCACC	+
BMC5_123_139	UP00031_2	1	0.0102605	3.96056	1	15	GGGTCCCAGATCCTCCCT	ATTCTGCCAGTGATTG	-
BMC5_123_139	UP00088_1	4	0.0168022	6.48563	1	12	GGGTCCCAGATCCTCCCT	CTAGGGGCGCCCCCAA	-
BMC5_123_139	UP00019_1	3	0.0191483	7.39124	1	14	GGGTCCCAGATCCTCCCT	CTAAGGTTCTAGATCAC	+
BMC5_123_139	UP00010_2	-1	0.0234601	9.05561	1	15	GGGTCCCAGATCCTCCCT	ATTGCCTGAGGCAAT	-
BMC6_123_139	UP00102_2	5	0.0189921	7.33096	1	10	CAGAAAGACTAGTGA	CCACACAGCAGGAGA	+
BMC6_123_139	UP00006_2	5	0.0255023	9.84389	1	10	CAGAAAGACTAGTGA	GAGCACAGCAGGACA	+
BMC7_112_39	UP00231_1	2	0.00079457	0.306704	0.613408	8	CTTTCAAG	AATTTTCAAGTGGTTAA	-
BMC7_112_39	UP00043_1	1	0.00446324	1.72281	1	8	CTTTCAAG	TCTTTCGAGGAATTTG	+
BMC7_112_39	UP00107_1	1	0.0141391	5.45768	1	8	CTTTCAAG	AATTTCAAGTGGCTTA	-
BMC7_112_39	UP00249_1	1	0.0150658	5.81541	1	8	CTTTCAAG	AAATTCAAGTGGCTTA	-
BMC7_112_39	UP00165_1	1	0.0170831	6.59407	1	8	CTTTCAAG	AATTTCAAGTGGCTTA	-
BMC7_112_39	UP00072_2	8	0.0205604	7.93633	1	8	CTTTCAAG	TTTTACGACTTTCCAT	-
BMC8_41_123	UP00021_1	3	0.000435041	0.167926	0.166472	12	CCAACCCCCCCGGCACCC	TCCCCCCCCCCCCCC	+
BMC8_41_123	UP00068_2	3	0.000436468	0.168477	0.166472	13	CCAACCCCCCCGGCACCC	GAGGCGACACCTCCGC	-
BMC8_41_123	UP00010_2	-2	0.000733661	0.283193	0.186549	15	CCAACCCCCCCGGCACCC	ATTGCCTGAGGCAAT	-
BMC8_41_123	UP00002_1	1	0.00159647	0.616239	0.191772	16	CCAACCCCCCCGGCACCC	GGTCCCGCCCCCTTCTC	+
BMC8_41_123	UP00028_1	-2	0.00190265	0.734422	0.191772	15	CCAACCCCCCCGGCACCC	ATCGCCTCAGGCAAT	-
BMC8_41_123	UP00093_1	3	0.00192999	0.744978	0.191772	13	CCAACCCCCCCGGCACCC	TCGACCCCGCCCCTAT	+
BMC8_41_123	UP00007_1	-2	0.00219247	0.846293	0.191772	14	CCAACCCCCCCGGCACCC	TCCGCCCCCGCATT	+
BMC8_41_123	UP00022_1	2	0.0022626	0.873364	0.191772	14	CCAACCCCCCCGGCACCC	CCCCCCCCCCCACTTG	+
BMC8_41_123	UP00087_1	-2	0.00293374	1.13242	0.203445	15	CCAACCCCCCCGGCACCC	TTCGCCTCAGGCAAT	-
BMC8_41_123	UP00000_2	-3	0.00329641	1.27241	0.209545	15	CCAACCCCCCCGGCACCC	TACGCCCCGCCACTCTG	+
BMC8_41_123	UP00005_1	-2	0.00447965	1.72914	0.262857	15	CCAACCCCCCCGGCACCC	TTCCCCTCAGGGAAT	-
BMC8_41_123	UP00035_1	6	0.00772054	2.98013	0.372496	10	CCAACCCCCCCGGCACCC	ACTATGCCAACCTACC	+
BMC8_41_123	UP00024_1	2	0.00811171	3.13112	0.372496	14	CCAACCCCCCCGGCACCC	TATCGACCCCCCACAG	+
BMC8_41_123	UP00022_2	0	0.00932458	3.59929	0.395162	17	CCAACCCCCCCGGCACCC	AAATTCCCCCCGGAAGT	+
BMC8_41_123	UP00081_2	3	0.0150576	5.81224	0.515068	12	CCAACCCCCCCGGCACCC	CGACCAACTGCCGTG	+
BMC8_41_123	UP00092_2	3	0.0152309	5.87912	0.515068	13	CCAACCCCCCCGGCACCC	CGACCAACTGCCATGC	+
BMC8_41_123	UP00057_1	-2	0.0165937	6.40518	0.515068	15	CCAACCCCCCCGGCACCC	ACCCCCCCGGGGGGG	-
BMC8_41_123	UP00043_2	3	0.0167462	6.46403	0.515068	13	CCAACCCCCCCGGCACCC	ATCCCCGCCCCTAAAA	+
BMC8_41_123	UP00102_1	-3	0.0170548	6.58314	0.515068	14	CCAACCCCCCCGGCACCC	CCCCCCCGGGGGTG	-
BMC8_41_123	UP00096_2	1	0.0172431	6.65583	0.515068	16	CCAACCCCCCCGGCACCC	AAATACCCACCCAATAC	-
BMC8_41_123	UP00047_1	-1	0.0174156	6.72242	0.515068	15	CCAACCCCCCCGGCACCC	AAGCCCCCCAAAAAT	+
BMC8_41_123	UP00099_2	-1	0.0175558	6.77652	0.515068	16	CCAACCCCCCCGGCACCC	CTATCCCCGCCCTATT	+
BMC8_41_123	UP00046_2	0	0.0189156	7.30143	0.534411	17	CCAACCCCCCCGGCACCC	CCGGACCATCTGGCCTT	-
BMC8_41_123	UP00033_1	4	0.0207391	8.00529	0.554966	13	CCAACCCCCCCGGCACCC	TTATCCATCCCATAATA	-
BMC8_41_123	UP00006_1	-2	0.0210982	8.14391	0.554966	15	CCAACCCCCCCGGCACCC	ACCCCCCCGGGGGGG	-
BMC8_41_123	UP00036_2	4	0.022126	8.54064	0.562601	11	CCAACCCCCCCGGCACCC	AGCAACAGCCGCACC	+
BMC8_41_123	UP00070_1	1	0.0254802	9.83537	0.62699	15	CCAACCCCCCCGGCACCC	TCGTACCCGCATCATT	+
BMC9_269_269	UP00007_1	3	2.71194e-08	1.04681e-05	2.06598e-05	11	GCGGGGGCGGGGGCGGCGC	AATGCGGGGGCGGA	-
BMC9_269_269	UP00021_1	-2	1.31322e-05	0.00506905	0.0036748	15	GCGGGGGCGGGGGCGGCGC	GGGGGGGGGGGGGGA	-
BMC9_269_269	UP00033_2	2	1.8063e-05	0.00697233	0.0036748	15	GCGGGGGCGGGGGCGGCGC	AATTAGGGGCGGGGTGA	-
BMC9_269_269	UP00002_1	3	1.92951e-05	0.00744792	0.0036748	14	GCGGGGGCGGGGGCGGCGC	GAGAAGGGGGCGGGACC	-
BMC9_269_269	UP00000_2	1	3.94385e-05	0.0152233	0.00600892	16	GCGGGGGCGGGGGCGGCGC	CAGAGTGGCGGGGCGTA	-
BMC9_269_269	UP00043_2	2	5.28968e-05	0.0204182	0.00671622	14	GCGGGGGCGGGGGCGGCGC	TTTTAGGGGCGGGGAT	-
BMC9_269_269	UP00099_2	0	6.8587e-05	0.0264746	0.00746431	16	GCGGGGGCGGGGGCGGCGC	AATAGGGCGGGGATAG	-
BMC9_269_269	UP00022_1	0	8.86835e-05	0.0342318	0.00844499	16	GCGGGGGCGGGGGCGGCGC	CAAGTGGGGGGGGGGG	-
BMC9_269_269	UP00093_1	0	0.000129716	0.0500704	0.0109799	16	GCGGGGGCGGGGGCGGCGC	ATAGGGGCGGGGTCGA	-
BMC9_269_269	UP00102_1	3	0.00182446	0.704243	0.138989	11	GCGGGGGCGGGGGCGGCGC	CACCCCCGGGGGGG	+
BMC9_269_269	UP00036_2	0	0.00261248	1.00842	0.180928	15	GCGGGGGCGGGGGCGGCGC	GGTGCGGCTGTTGCT	-
BMC9_269_269	UP00006_1	5	0.00326227	1.25924	0.183744	10	GCGGGGGCGGGGGCGGCGC	CCCCCCCGGGGGGGT	+
BMC9_269_269	UP00100_2	-3	0.0032856	1.26824	0.183744	16	GCGGGGGCGGGGGCGGCGC	GCGGCGATATCGCAGCG	+
BMC9_269_269	UP00408_2	-1	0.00337672	1.30341	0.183744	16	GCGGGGGCGGGGGCGGCGC	GTGAGGGGGAAGACGG	-
BMC9_269_269	UP00057_1	5	0.00532143	2.05407	0.262453	10	GCGGGGGCGGGGGCGGCGC	CCCCCCCGGGGGGGT	+
BMC9_269_269	UP00070_1	6	0.00821005	3.16908	0.347472	10	GCGGGGGCGGGGGCGGCGC	AATGATGCGGGTACGA	-
BMC9_269_269	UP00007_2	-2	0.0164727	6.35846	0.573498	16	GCGGGGGCGGGGGCGGCGC	TGCGGAGTGGGACTGG	+
BMC9_269_269	UP00002_2	-1	0.0165618	6.39287	0.573498	15	GCGGGGGCGGGGGCGGCGC	CAAAGGCGTGGCCAG	+
BMC9_269_269	UP00099_1	5	0.0179477	6.92782	0.585398	12	GCGGGGGCGGGGGCGGCGC	CAGGAGCAGCTGCTGAG	-
BMC9_269_269	UP00024_1	4	0.019043	7.35059	0.585398	12	GCGGGGGCGGGGGCGGCGC	CTGTGGGGGGTCGATA	-
BMC9_269_269	UP00088_1	-9	0.0199792	7.71198	0.585398	10	GCGGGGGCGGGGGCGGCGC	TTGGGGGCGCCCCTAG	+
BMC9_269_269	UP00068_2	0	0.0199792	7.71198	0.585398	16	GCGGGGGCGGGGGCGGCGC	GCGGAGGTGTCGCCTC	+
BMC9_269_269	UP00065_1	4	0.020958	8.08978	0.591332	12	GCGGGGGCGGGGGCGGCGC	TGGCGCGCGCGCCTGA	+
Cluster_112.intergenic_upstream.M1	UP00037_1	-1	0.00217787	0.840657	0.698351	15	AAATAAATAAAAAGAGAAAA	AACAAACAACAAGAG	+
Cluster_112.intergenic_upstream.M1	UP00077_2	-1	0.0021871	0.84422	0.698351	17	AAATAAATAAAAAGAGAAAA	GTTAAAAAAAAAAATTT	+
Cluster_112.intergenic_upstream.M1	UP00028_2	1	0.00353926	1.36615	0.698351	13	AAATAAATAAAAAGAGAAAA	TACTGGAAAAAAAA	+
Cluster_112.intergenic_upstream.M1	UP00061_2	-6	0.00362378	1.39878	0.698351	14	AAATAAATAAAAAGAGAAAA	ATATCAAAACAAAACA	+
Cluster_112.intergenic_upstream.M1	UP00097_2	0	0.00483507	1.86634	0.745427	14	AAATAAATAAAAAGAGAAAA	AAATAAGAAAAAAC	+
Cluster_112.intergenic_upstream.M1	UP00407_2	-1	0.00827396	3.19375	0.921319	17	AAATAAATAAAAAGAGAAAA	GTTCAAAAAAAAAATTC	+
Cluster_112.intergenic_upstream.M1	UP00255_1	1	0.00872396	3.36745	0.921319	16	AAATAAATAAAAAGAGAAAA	TAATTAATTAATAATTA	+
Cluster_112.intergenic_upstream.M1	UP00073_2	-2	0.00956154	3.69075	0.921319	15	AAATAAATAAAAAGAGAAAA	AAAAATAACAAACGG	+
Cluster_112.intergenic_upstream.M1	UP00024_2	1	0.0118176	4.56158	0.998516	13	AAATAAATAAAAAGAGAAAA	AATATTAATAAAGA	+
Cluster_112.intergenic_upstream.M1	UP00029_1	-1	0.0178058	6.87305	0.998516	16	AAATAAATAAAAAGAGAAAA	TATTTATATATAAAGA	-
Cluster_112.intergenic_upstream.M2	UP00408_2	-1	5.78813e-06	0.00223422	0.00443854	16	GGAGGGGGGGAGGGAGGGAG	GTGAGGGGGAAGACGG	-
Cluster_112.intergenic_upstream.M2	UP00099_2	-2	0.000326834	0.126158	0.099562	16	GGAGGGGGGGAGGGAGGGAG	AATAGGGCGGGGATAG	-
Cluster_112.intergenic_upstream.M2	UP00033_2	-5	0.000389506	0.150349	0.099562	15	GGAGGGGGGGAGGGAGGGAG	AATTAGGGGCGGGGTGA	-
Cluster_112.intergenic_upstream.M2	UP00021_1	-4	0.00109847	0.424009	0.198064	15	GGAGGGGGGGAGGGAGGGAG	GGGGGGGGGGGGGGA	-
Cluster_112.intergenic_upstream.M2	UP00022_1	-4	0.00129144	0.498496	0.198064	16	GGAGGGGGGGAGGGAGGGAG	CAAGTGGGGGGGGGGG	-
Cluster_112.intergenic_upstream.M2	UP00043_2	-5	0.00203848	0.786855	0.24882	15	GGAGGGGGGGAGGGAGGGAG	TTTTAGGGGCGGGGAT	-
Cluster_112.intergenic_upstream.M2	UP00086_2	-5	0.00227134	0.876738	0.24882	14	GGAGGGGGGGAGGGAGGGAG	GGAGAAAGGTGCGA	+
Cluster_112.intergenic_upstream.M2	UP00011_2	-5	0.00443965	1.71371	0.396754	15	GGAGGGGGGGAGGGAGGGAG	GTGACCGAGAGTGGT	-
Cluster_112.intergenic_upstream.M2	UP00002_1	-4	0.00465653	1.79742	0.396754	16	GGAGGGGGGGAGGGAGGGAG	GAGAAGGGGGCGGGACC	-
Cluster_112.intergenic_upstream.M2	UP00007_2	-3	0.00662498	2.55724	0.508026	16	GGAGGGGGGGAGGGAGGGAG	TGCGGAGTGGGACTGG	+
Cluster_112.intergenic_upstream.M2	UP00000_2	-6	0.0123601	4.77101	0.861651	14	GGAGGGGGGGAGGGAGGGAG	CAGAGTGGCGGGGCGTA	-
Cluster_112.intergenic_upstream.M2	UP00096_2	-6	0.0138086	5.33013	0.882411	14	GGAGGGGGGGAGGGAGGGAG	GTATTGGGTGGGTATTT	+
Cluster_112.intergenic_upstream.M2	UP00058_2	-4	0.0251897	9.72322	0.993308	15	GGAGGGGGGGAGGGAGGGAG	AGCCGAAAAAAAAAT	+
Cluster_112.intergenic_upstream.M3	UP00033_2	-3	2.44464e-06	0.000943631	0.00186726	17	CCCCCGCCCCTCCCCGCCCC	TCACCCCGCCCCTAATT	+
Cluster_112.intergenic_upstream.M3	UP00021_1	0	7.36986e-06	0.00284477	0.00281462	15	CCCCCGCCCCTCCCCGCCCC	TCCCCCCCCCCCCCC	+
Cluster_112.intergenic_upstream.M3	UP00043_2	-4	1.11817e-05	0.00431614	0.00284693	16	CCCCCGCCCCTCCCCGCCCC	ATCCCCGCCCCTAAAA	+
Cluster_112.intergenic_upstream.M3	UP00022_1	-3	3.22801e-05	0.0124601	0.00616403	16	CCCCCGCCCCTCCCCGCCCC	CCCCCCCCCCCACTTG	+
Cluster_112.intergenic_upstream.M3	UP00099_2	-2	0.000123182	0.0475483	0.0188178	16	CCCCCGCCCCTCCCCGCCCC	CTATCCCCGCCCTATT	+
Cluster_112.intergenic_upstream.M3	UP00000_2	1	0.000212255	0.0819306	0.0270208	16	CCCCCGCCCCTCCCCGCCCC	TACGCCCCGCCACTCTG	+
Cluster_112.intergenic_upstream.M3	UP00007_1	-1	0.000281456	0.108642	0.0307116	14	CCCCCGCCCCTCCCCGCCCC	TCCGCCCCCGCATT	+
Cluster_112.intergenic_upstream.M3	UP00002_1	-4	0.000326611	0.126072	0.0311839	16	CCCCCGCCCCTCCCCGCCCC	GGTCCCGCCCCCTTCTC	+
Cluster_112.intergenic_upstream.M3	UP00093_1	-2	0.000662675	0.255793	0.0562404	16	CCCCCGCCCCTCCCCGCCCC	TCGACCCCGCCCCTAT	+
Cluster_112.intergenic_upstream.M3	UP00408_2	-2	0.00178387	0.688575	0.136256	16	CCCCCGCCCCTCCCCGCCCC	CCGTCTTCCCCCTCAC	+
Cluster_112.intergenic_upstream.M3	UP00007_2	-2	0.0026422	1.01989	0.183469	16	CCCCCGCCCCTCCCCGCCCC	CCAGTCCCACTCCGCA	-
Cluster_112.intergenic_upstream.M3	UP00096_2	-2	0.00472339	1.82323	0.300651	17	CCCCCGCCCCTCCCCGCCCC	AAATACCCACCCAATAC	-
Cluster_112.intergenic_upstream.M3	UP00070_2	-1	0.00613969	2.36992	0.360739	17	CCCCCGCCCCTCCCCGCCCC	CTCCTCCCCTATGCGCA	-
Cluster_112.intergenic_upstream.M3	UP00003_2	1	0.00880172	3.39746	0.480209	16	CCCCCGCCCCTCCCCGCCCC	CGCTCGGCGCCAAAAGC	+
Cluster_112.intergenic_upstream.M3	UP00022_2	-3	0.0160132	6.18111	0.750757	17	CCCCCGCCCCTCCCCGCCCC	AAATTCCCCCCGGAAGT	+
Cluster_112.intergenic_upstream.M3	UP00086_2	-3	0.0164753	6.35945	0.750757	14	CCCCCGCCCCTCCCCGCCCC	TCGCACCTTTCTCC	-
Cluster_112.intergenic_upstream.M3	UP00024_1	0	0.0182936	7.06134	0.750757	16	CCCCCGCCCCTCCCCGCCCC	TATCGACCCCCCACAG	+
Cluster_112.intergenic_upstream.M3	UP00001_2	1	0.0185275	7.15163	0.750757	16	CCCCCGCCCCTCCCCGCCCC	CGTTCGGCGCCAAAAGG	+
Cluster_112.intergenic_upstream.M3	UP00036_2	0	0.0187048	7.22006	0.750757	15	CCCCCGCCCCTCCCCGCCCC	AGCAACAGCCGCACC	+
Cluster_112.intergenic_upstream.M3	UP00011_2	-5	0.019658	7.58798	0.750757	15	CCCCCGCCCCTCCCCGCCCC	ACCACTCTCGGTCAC	+
Cluster_112.intergenic_upstream.M3	UP00068_2	1	0.0211793	8.17522	0.770341	15	CCCCCGCCCCTCCCCGCCCC	GAGGCGACACCTCCGC	-
Cluster_112.intergenic_upstream.M3	UP00095_2	1	0.0258831	9.99087	0.898636	16	CCCCCGCCCCTCCCCGCCCC	TACGAGACTCCTCTAAC	+
Cluster_112.intergenic_upstream.M4	UP00051_1	0	0.00180913	0.698323	0.684347	17	ACTTAGACAAGACATCAAAT	TAAAGAACAATAGATAA	-
Cluster_112.intergenic_upstream.M4	UP00034_1	2	0.00385274	1.48716	0.684347	20	ACTTAGACAAGACATCAAAT	AATAAAGAACAATAGAATTTCA	+
Cluster_112.intergenic_upstream.M4	UP00077_2	0	0.00428081	1.65239	0.684347	17	ACTTAGACAAGACATCAAAT	GTTAAAAAAAAAAATTT	+
Cluster_112.intergenic_upstream.M4	UP00016_2	1	0.00551873	2.13023	0.684347	16	ACTTAGACAAGACATCAAAT	TCACGGAACAATAGGTG	+
Cluster_112.intergenic_upstream.M4	UP00075_1	0	0.00625418	2.41411	0.684347	17	ACTTAGACAAGACATCAAAT	TAGTGAACAATAGATTT	+
Cluster_112.intergenic_upstream.M4	UP00101_2	0	0.00687446	2.65354	0.684347	16	ACTTAGACAAGACATCAAAT	AAATAGACAAAGGAAT	+
Cluster_112.intergenic_upstream.M4	UP00004_2	-1	0.00745295	2.87684	0.684347	15	ACTTAGACAAGACATCAAAT	CTCACACAATGGCGC	+
Cluster_112.intergenic_upstream.M4	UP00032_1	3	0.00750834	2.89822	0.684347	19	ACTTAGACAAGACATCAAAT	TTTTTAGAGATAAGAAATAAAG	+
Cluster_112.intergenic_upstream.M4	UP00100_1	1	0.00800201	3.08878	0.684347	16	ACTTAGACAAGACATCAAAT	TATAGAGATAAGAATTG	+
Cluster_112.intergenic_upstream.M4	UP00061_2	2	0.00994918	3.84038	0.765786	14	ACTTAGACAAGACATCAAAT	ATATCAAAACAAAACA	+
Cluster_112.intergenic_upstream.M4	UP00076_2	2	0.0204083	7.87759	0.997017	15	ACTTAGACAAGACATCAAAT	CTACTTGGATACGGAAT	+
Cluster_112.intergenic_upstream.M4	UP00096_1	0	0.0212889	8.2175	0.997017	16	ACTTAGACAAGACATCAAAT	TTAAGAACAATAATTT	+
Cluster_112.intergenic_upstream.M4	UP00030_1	0	0.0215816	8.33049	0.997017	17	ACTTAGACAAGACATCAAAT	ATAAGAACAAAGGACTA	+
Cluster_112.intergenic_upstream.M4	UP00062_1	0	0.0228153	8.80671	0.997017	17	ACTTAGACAAGACATCAAAT	AGAAGAACAAAGGACTA	+
Cluster_112.intergenic_upstream.M4	UP00097_2	0	0.0236245	9.11906	0.997017	14	ACTTAGACAAGACATCAAAT	AAATAAGAAAAAAC	+
Cluster_112.intergenic_upstream.M4	UP00028_2	1	0.0250132	9.65511	0.997017	13	ACTTAGACAAGACATCAAAT	TACTGGAAAAAAAA	+
Cluster_112.intergenic_upstream.M6	UP00028_2	-4	0.0043918	1.69523	1	14	CTCCATCACTAAGAAAAC	TACTGGAAAAAAAA	+
Cluster_112.intergenic_upstream.M6	UP00073_1	-7	0.0049614	1.9151	1	11	CTCCATCACTAAGAAAAC	AAAAAGTAAACAAAGAC	+
Cluster_112.intergenic_upstream.M6	UP00180_1	-5	0.00500087	1.93034	1	13	CTCCATCACTAAGAAAAC	CTACCAATAAAATTCT	+
Cluster_112.intergenic_upstream.M6	UP00097_2	-6	0.00630599	2.43411	1	12	CTCCATCACTAAGAAAAC	AAATAAGAAAAAAC	+
Cluster_112.intergenic_upstream.M6	UP00039_1	-7	0.0136022	5.25043	1	11	CTCCATCACTAAGAAAAC	AAAAAGTAAACAAACCC	+
Cluster_112.intergenic_upstream.M6	UP00039_2	-7	0.0150661	5.81552	1	11	CTCCATCACTAAGAAAAC	AACACCAAAACAAAGGA	+
Cluster_112.intergenic_upstream.M6	UP00077_2	-5	0.0184418	7.11855	1	13	CTCCATCACTAAGAAAAC	GTTAAAAAAAAAAATTT	+
Cluster_123.intergenic_upstream.M1	UP00028_2	-7	0.00754388	2.91194	1	13	AAGGCCGCAGAAGAAGAAAA	TACTGGAAAAAAAA	+
Cluster_123.intergenic_upstream.M1	UP00086_1	-9	0.0121076	4.67354	1	11	AAGGCCGCAGAAGAAGAAAA	GAGAACCGAAACTG	+
Cluster_123.intergenic_upstream.M1	UP00077_2	-7	0.0181738	7.01507	1	13	AAGGCCGCAGAAGAAGAAAA	GTTAAAAAAAAAAATTT	+
Cluster_123.intergenic_upstream.M1	UP00408_2	-1	0.0209972	8.10491	1	16	AAGGCCGCAGAAGAAGAAAA	GTGAGGGGGAAGACGG	-
Cluster_123.intergenic_upstream.M1	UP00097_2	-9	0.0213424	8.23816	1	11	AAGGCCGCAGAAGAAGAAAA	AAATAAGAAAAAAC	+
Cluster_123.intergenic_upstream.M1	UP00073_2	-7	0.0241207	9.31059	1	13	AAGGCCGCAGAAGAAGAAAA	AAAAATAACAAACGG	+
Cluster_123.intergenic_upstream.M1	UP00058_2	-5	0.0254411	9.82025	1	15	AAGGCCGCAGAAGAAGAAAA	AGCCGAAAAAAAAAT	+
Cluster_123.intergenic_upstream.M1	UP00153_1	-5	0.0258915	9.99412	1	15	AAGGCCGCAGAAGAAGAAAA	TTAGAGGGATTAACAAT	+
Cluster_123.intergenic_upstream.M12	UP00010_2	-3	0.00481554	1.8588	1	15	CAGGCTGCTGGAGGCAGCTG	ATTGCCTCAGGCAAT	+
Cluster_123.intergenic_upstream.M12	UP00092_2	-8	0.00557982	2.15381	1	12	CAGGCTGCTGGAGGCAGCTG	GCATGGCAGTTGGTCG	-
Cluster_123.intergenic_upstream.M12	UP00099_1	2	0.00974812	3.76277	1	15	CAGGCTGCTGGAGGCAGCTG	CAGGAGCAGCTGCTGAG	-
Cluster_123.intergenic_upstream.M12	UP00081_2	-9	0.00994015	3.8369	1	11	CAGGCTGCTGGAGGCAGCTG	CACGGCAGTTGGTCG	-
Cluster_123.intergenic_upstream.M12	UP00079_2	-4	0.0102349	3.95066	1	16	CAGGCTGCTGGAGGCAGCTG	GGCGAGGGGTCAAGGGC	+
Cluster_123.intergenic_upstream.M12	UP00066_1	-4	0.0124185	4.79355	1	16	CAGGCTGCTGGAGGCAGCTG	CTTCAGGGGTCAATTGA	+
Cluster_123.intergenic_upstream.M12	UP00095_2	-3	0.0124185	4.79355	1	17	CAGGCTGCTGGAGGCAGCTG	GTTAGAGGAGTCTCGTA	-
Cluster_123.intergenic_upstream.M12	UP00193_2	-1	0.0124185	4.79355	1	17	CAGGCTGCTGGAGGCAGCTG	AGGACGCTGTAAAGGGA	+
Cluster_123.intergenic_upstream.M12	UP00193_1	-1	0.0165218	6.37742	1	17	CAGGCTGCTGGAGGCAGCTG	AAGACGCTGTAAAGCGA	+
Cluster_123.intergenic_upstream.M12	UP00036_1	-8	0.0210773	8.13583	1	12	CAGGCTGCTGGAGGCAGCTG	GAAGAACAGGTGTCCG	+
Cluster_123.intergenic_upstream.M12	UP00053_1	-4	0.0218586	8.43744	1	16	CAGGCTGCTGGAGGCAGCTG	ATTAAGGGGTCACGACA	-
Cluster_123.intergenic_upstream.M12	UP00000_1	-4	0.0218586	8.43744	1	16	CAGGCTGCTGGAGGCAGCTG	CAAATCCAGACATCAGA	+
Cluster_123.intergenic_upstream.M12	UP00052_2	-6	0.0231497	8.93579	1	14	CAGGCTGCTGGAGGCAGCTG	GGTGTAGGTAGCAAGT	-
Cluster_123.intergenic_upstream.M13	UP00203_1	-9	0.00108834	0.420101	0.840049	11	TCTGCGCACAGGGACCAGTC	AAAGACCTGTCAATCC	+
Cluster_123.intergenic_upstream.M13	UP00186_1	-9	0.00349119	1.3476	0.898236	11	TCTGCGCACAGGGACCAGTC	AAGGAGCTGTCAATAC	+
Cluster_123.intergenic_upstream.M13	UP00226_1	-9	0.00349119	1.3476	0.898236	11	TCTGCGCACAGGGACCAGTC	AAAGACCTGTCAATAC	+
Cluster_123.intergenic_upstream.M13	UP00210_1	-9	0.00473875	1.82916	0.914413	11	TCTGCGCACAGGGACCAGTC	AATTACCTGTCAATAC	+
Cluster_123.intergenic_upstream.M13	UP00026_1	3	0.0165185	6.37616	0.999817	14	TCTGCGCACAGGGACCAGTC	TTTTATGTGCACATGTA	-
Cluster_123.intergenic_upstream.M13	UP00258_1	-9	0.0183998	7.10233	0.999817	11	TCTGCGCACAGGGACCAGTC	AACTAGCTGTCAATAC	+
Cluster_123.intergenic_upstream.M13	UP00205_1	-9	0.0192721	7.43903	0.999817	11	TCTGCGCACAGGGACCAGTC	AAGCACCTGTCAATAT	+
Cluster_123.intergenic_upstream.M13	UP00095_1	-7	0.0216115	8.34205	0.999817	13	TCTGCGCACAGGGACCAGTC	ATAGTGAGCACTGTTCG	-
Cluster_123.intergenic_upstream.M18	UP00098_1	0	0.0120591	4.65482	1	20	TAGCACCCCTCGCCATCACT	TGTGACCCTTAGCAACCGATTAA	+
Cluster_123.intergenic_upstream.M18	UP00205_1	-2	0.0153308	5.9177	1	16	TAGCACCCCTCGCCATCACT	AAGCACCTGTCAATAT	+
Cluster_123.intergenic_upstream.M18	UP00011_2	-4	0.0246027	9.49663	1	15	TAGCACCCCTCGCCATCACT	ACCACTCTCGGTCAC	+
Cluster_123.intergenic_upstream.M18	UP00001_1	-4	0.02576	9.94334	1	15	TAGCACCCCTCGCCATCACT	ATCGCGCGCCTTTAT	-
Cluster_123.intergenic_upstream.M19	UP00219_2	0	0.00072135	0.278441	0.556882	15	TAATCATGACCACAA	TAATGATGATCACTA	+
Cluster_123.intergenic_upstream.M19	UP00051_2	1	0.00527394	2.03574	0.969695	13	TAATCATGACCACAA	ACATTCATGACACG	+
Cluster_123.intergenic_upstream.M19	UP00197_1	2	0.00565179	2.18159	0.969695	14	TAATCATGACCACAA	ATAATTAATGACCTCC	-
Cluster_123.intergenic_upstream.M19	UP00048_2	-2	0.00592583	2.28737	0.969695	13	TAATCATGACCACAA	TACTTGACCCCGCTCT	-
Cluster_123.intergenic_upstream.M19	UP00053_1	-1	0.0092598	3.57428	0.969695	14	TAATCATGACCACAA	TGTCGTGACCCCTTAAT	+
Cluster_123.intergenic_upstream.M19	UP00009_2	-2	0.0113227	4.37055	0.969695	13	TAATCATGACCACAA	TACGTGACCCGGCGCG	-
Cluster_123.intergenic_upstream.M19	UP00089_2	2	0.0113591	4.38462	0.969695	12	TAATCATGACCACAA	CCTAATCCGGGCAA	-
Cluster_123.intergenic_upstream.M19	UP00391_3	-1	0.0113591	4.38462	0.969695	14	TAATCATGACCACAA	ACTAATTACCTCAA	-
Cluster_123.intergenic_upstream.M19	UP00118_1	3	0.0129593	5.00229	0.969695	13	TAATCATGACCACAA	AGTTATTAATGAGGTC	+
Cluster_123.intergenic_upstream.M19	UP00263_1	2	0.0154832	5.97653	0.969695	14	TAATCATGACCACAA	TTTATTAATTGCCGGT	-
Cluster_123.intergenic_upstream.M19	UP00242_1	1	0.0154832	5.97653	0.969695	15	TAATCATGACCACAA	ACGTTAATTACCCCAA	-
Cluster_123.intergenic_upstream.M19	UP00020_2	-3	0.0179614	6.93311	0.969695	12	TAATCATGACCACAA	GAATGACGAATAAC	+
Cluster_123.intergenic_upstream.M19	UP00391_1	-1	0.0187865	7.25161	0.969695	14	TAATCATGACCACAA	GTTAATTACCTCCA	-
Cluster_123.intergenic_upstream.M19	UP00199_1	-1	0.0188412	7.27272	0.969695	14	TAATCATGACCACAA	ATAAATGACACCTATCA	+
Cluster_123.intergenic_upstream.M19	UP00091_2	4	0.0201658	7.78399	0.972998	11	TAATCATGACCACAA	TCCTTAATTATGATA	-
Cluster_123.intergenic_upstream.M2	UP00044_2	-7	0.00530384	2.04728	1	13	CACCAATCAAAAAACTGAAG	GAAAAAATTGCAAGG	+
Cluster_123.intergenic_upstream.M2	UP00134_1	1	0.00545776	2.10669	1	15	CACCAATCAAAAAACTGAAG	AACCCAATAAAATTCG	+
Cluster_123.intergenic_upstream.M2	UP00171_1	3	0.0159167	6.14386	1	13	CACCAATCAAAAAACTGAAG	CAAAACCAATTAATTT	+
Cluster_123.intergenic_upstream.M2	UP00037_1	-1	0.0165844	6.40159	1	15	CACCAATCAAAAAACTGAAG	AACAAACAACAAGAG	+
Cluster_123.intergenic_upstream.M2	UP00082_1	5	0.0219936	8.48954	1	9	CACCAATCAAAAAACTGAAG	TTATGTACTAATAA	+
Cluster_123.intergenic_upstream.M2	UP00157_1	2	0.0245558	9.47855	1	15	CACCAATCAAAAAACTGAAG	ACAAGCAATTAAAGAAT	+
Cluster_123.intergenic_upstream.M3	UP00021_1	0	4.89072e-07	0.000188782	0.000367545	15	CCGGGGGGCGGGGGCGGGGC	GGGGGGGGGGGGGGA	-
Cluster_123.intergenic_upstream.M3	UP00093_1	-1	6.38641e-06	0.00246515	0.00217697	16	CCGGGGGGCGGGGGCGGGGC	ATAGGGGCGGGGTCGA	-
Cluster_123.intergenic_upstream.M3	UP00007_1	-4	8.69033e-06	0.00335447	0.00217697	14	CCGGGGGGCGGGGGCGGGGC	AATGCGGGGGCGGA	-
Cluster_123.intergenic_upstream.M3	UP00022_1	-1	1.66866e-05	0.00644103	0.00313506	16	CCGGGGGGCGGGGGCGGGGC	CAAGTGGGGGGGGGGG	-
Cluster_123.intergenic_upstream.M3	UP00043_2	1	2.74365e-05	0.0105905	0.0041238	15	CCGGGGGGCGGGGGCGGGGC	TTTTAGGGGCGGGGAT	-
Cluster_123.intergenic_upstream.M3	UP00033_2	1	5.41035e-05	0.0208839	0.0067766	16	CCGGGGGGCGGGGGCGGGGC	AATTAGGGGCGGGGTGA	-
Cluster_123.intergenic_upstream.M3	UP00000_2	0	0.000135188	0.0521826	0.0134321	17	CCGGGGGGCGGGGGCGGGGC	CAGAGTGGCGGGGCGTA	-
Cluster_123.intergenic_upstream.M3	UP00002_1	-4	0.000142987	0.055193	0.0134321	16	CCGGGGGGCGGGGGCGGGGC	GAGAAGGGGGCGGGACC	-
Cluster_123.intergenic_upstream.M3	UP00099_2	-1	0.000171708	0.0662792	0.0143379	16	CCGGGGGGCGGGGGCGGGGC	AATAGGGCGGGGATAG	-
Cluster_123.intergenic_upstream.M3	UP00102_1	5	0.00180732	0.697626	0.13171	9	CCGGGGGGCGGGGGCGGGGC	CACCCCCGGGGGGG	+
Cluster_123.intergenic_upstream.M3	UP00082_2	-1	0.00192785	0.744152	0.13171	16	CCGGGGGGCGGGGGCGGGGC	CAAGGGACAAGGGCTC	-
Cluster_123.intergenic_upstream.M3	UP00007_2	-3	0.00235906	0.910597	0.144436	16	CCGGGGGGCGGGGGCGGGGC	TGCGGAGTGGGACTGG	+
Cluster_123.intergenic_upstream.M3	UP00057_1	6	0.00249852	0.964428	0.144436	9	CCGGGGGGCGGGGGCGGGGC	ACCCCCCCGGGGGGG	-
Cluster_123.intergenic_upstream.M3	UP00070_2	-2	0.00282632	1.09096	0.151716	17	CCGGGGGGCGGGGGCGGGGC	TGCGCATAGGGGAGGAG	+
Cluster_123.intergenic_upstream.M3	UP00096_2	0	0.00343213	1.3248	0.163421	17	CCGGGGGGCGGGGGCGGGGC	GTATTGGGTGGGTATTT	+
Cluster_123.intergenic_upstream.M3	UP00036_2	-1	0.00355795	1.37337	0.163421	15	CCGGGGGGCGGGGGCGGGGC	GGTGCGGCTGTTGCT	-
Cluster_123.intergenic_upstream.M3	UP00006_1	5	0.00393134	1.5175	0.163421	10	CCGGGGGGCGGGGGCGGGGC	CCCCCCCGGGGGGGT	+
Cluster_123.intergenic_upstream.M3	UP00022_2	4	0.00479884	1.85235	0.18032	13	CCGGGGGGCGGGGGCGGGGC	ACTTCCGGGGGGAATTT	-
Cluster_123.intergenic_upstream.M3	UP00048_2	-4	0.00598304	2.30945	0.196501	16	CCGGGGGGCGGGGGCGGGGC	AGAGCGGGGTCAAGTA	+
Cluster_123.intergenic_upstream.M3	UP00047_1	4	0.00611947	2.36212	0.196501	11	CCGGGGGGCGGGGGCGGGGC	ATTTTTGGGGGGCTT	-
Cluster_123.intergenic_upstream.M3	UP00024_1	2	0.00627535	2.42229	0.196501	14	CCGGGGGGCGGGGGCGGGGC	CTGTGGGGGGTCGATA	-
Cluster_123.intergenic_upstream.M3	UP00408_2	-2	0.00658109	2.5403	0.197832	16	CCGGGGGGCGGGGGCGGGGC	GTGAGGGGGAAGACGG	-
Cluster_123.intergenic_upstream.M3	UP00088_1	-1	0.00723521	2.79279	0.20913	16	CCGGGGGGCGGGGGCGGGGC	CTAGGGGCGCCCCCAA	-
Cluster_123.intergenic_upstream.M3	UP00068_2	1	0.00873147	3.37035	0.234351	15	CCGGGGGGCGGGGGCGGGGC	GCGGAGGTGTCGCCTC	+
Cluster_123.intergenic_upstream.M3	UP00087_2	-3	0.0214919	8.29586	0.556947	14	CCGGGGGGCGGGGGCGGGGC	CTGCCCTTGGGCGG	-
Cluster_123.intergenic_upstream.M4	UP00086_2	-3	0.00355901	1.37378	1	14	AGGGCCTCCCTTCCTCCTCT	TCGCACCTTTCTCC	-
Cluster_123.intergenic_upstream.M4	UP00408_2	-5	0.00397175	1.5331	1	15	AGGGCCTCCCTTCCTCCTCT	CCGTCTTCCCCCTCAC	+
Cluster_123.intergenic_upstream.M4	UP00085_1	-6	0.00769243	2.96928	1	14	AGGGCCTCCCTTCCTCCTCT	TAACTTCCTCTTAA	-
Cluster_123.intergenic_upstream.M4	UP00043_2	0	0.00815202	3.14668	1	16	AGGGCCTCCCTTCCTCCTCT	ATCCCCGCCCCTAAAA	+
Cluster_123.intergenic_upstream.M4	UP00053_2	-1	0.0162101	6.2571	1	16	AGGGCCTCCCTTCCTCCTCT	AGTACAACCTTCGCGA	-
Cluster_123.intergenic_upstream.M4	UP00064_2	-2	0.0171408	6.61635	1	16	AGGGCCTCCCTTCCTCCTCT	GGACTGAATTCATGCC	+
Cluster_123.intergenic_upstream.M4	UP00099_2	-3	0.0202382	7.81196	1	16	AGGGCCTCCCTTCCTCCTCT	CTATCCCCGCCCTATT	+
Cluster_123.intergenic_upstream.M5	UP00109_1	2	0.000564721	0.217982	0.435965	13	AAAAGTATTATCTTCGGTGC	AAAAACGGATTATTG	+
Cluster_123.intergenic_upstream.M5	UP00100_1	-1	0.00544261	2.10085	0.999996	17	AAAAGTATTATCTTCGGTGC	CAATTCTTATCTCTATA	-
Cluster_123.intergenic_upstream.M5	UP00112_1	1	0.00568706	2.1952	0.999996	16	AAAAGTATTATCTTCGGTGC	TAAAGGGATTAACGATT	-
Cluster_123.intergenic_upstream.M5	UP00265_1	0	0.0132417	5.1113	0.999996	16	AAAAGTATTATCTTCGGTGC	AGGGGGATTAGCTGCC	+
Cluster_123.intergenic_upstream.M5	UP00111_1	2	0.0139446	5.38262	0.999996	15	AAAAGTATTATCTTCGGTGC	TGAACCGGATTAATGAA	+
Cluster_123.intergenic_upstream.M5	UP00216_1	2	0.0139446	5.38262	0.999996	15	AAAAGTATTATCTTCGGTGC	TTAAGGGGATTAACTAC	+
Cluster_123.intergenic_upstream.M6	UP00092_1	1	0.00508324	1.96213	1	16	GAATAACGGCTGAAAAGAAG	AAAATAACGGTTTCCAT	-
Cluster_123.intergenic_upstream.M6	UP00081_1	1	0.0115288	4.45011	1	16	GAATAACGGCTGAAAAGAAG	AAATTAACGGTTTTCAA	-
Cluster_123.intergenic_upstream.M6	UP00080_1	-5	0.0156761	6.05098	1	15	GAATAACGGCTGAAAAGAAG	TAAACTGATAAGAAGAT	+
Cluster_123.intergenic_upstream.M7	UP00019_1	-5	0.0142023	5.48208	1	15	TACTAGCCCATTTCTAGAGT	CTAAGGTTCTAGATCAC	+
Cluster_123.intergenic_upstream.M8	UP00079_1	-6	0.00992546	3.83123	1	14	TGGACTAGGGTTGACTTTGG	TCGCATGACCTTGAATA	-
Cluster_123.intergenic_upstream.M8	UP00066_2	-6	0.0192545	7.43223	1	14	TGGACTAGGGTTGACTTTGG	ATATTGGACTTTTGCA	-
Cluster_123.intergenic_upstream.M8	UP00035_1	-4	0.0241124	9.30738	1	16	TGGACTAGGGTTGACTTTGG	GGTAGGTTGGCATAGT	-
Cluster_123.intergenic_upstream.M8	UP00044_1	-2	0.024467	9.44424	1	15	TGGACTAGGGTTGACTTTGG	TAAAAATGCTGACTT	+
Cluster_123.intergenic_upstream.M9	UP00028_1	0	0.00138179	0.533369	0.921381	15	GAGGCCCCAGGATAGGAAG	ATTGCCTGAGGCGAT	+
Cluster_123.intergenic_upstream.M9	UP00010_2	0	0.00620683	2.39584	1	15	GAGGCCCCAGGATAGGAAG	ATTGCCTGAGGCAAT	-
Cluster_123.intergenic_upstream.M9	UP00087_1	0	0.00857095	3.30839	1	15	GAGGCCCCAGGATAGGAAG	ATTGCCTGAGGCGAA	+
Cluster_123.intergenic_upstream.M9	UP00005_1	0	0.0107523	4.15037	1	15	GAGGCCCCAGGATAGGAAG	ATTCCCTGAGGGGAA	+
Cluster_123.intergenic_upstream.M9	UP00102_1	-2	0.0138175	5.33354	1	14	GAGGCCCCAGGATAGGAAG	CACCCCCGGGGGGG	+
Cluster_123.intergenic_upstream.M9	UP00010_1	-1	0.0144625	5.58251	1	14	GAGGCCCCAGGATAGGAAG	TTGCCCTAGGGCAT	+
Cluster_123.intergenic_upstream.M9	UP00005_2	0	0.0173335	6.69074	1	14	GAGGCCCCAGGATAGGAAG	CTGCCCAGAGGTGA	-
Cluster_123.intergenic_upstream.M9	UP00087_2	-1	0.0226469	8.74169	1	14	GAGGCCCCAGGATAGGAAG	CCGCCCAAGGGCAG	+
Cluster_123.intergenic_upstream.M9	UP00085_1	-8	0.023667	9.13547	1	11	GAGGCCCCAGGATAGGAAG	TTAAGAGGAAGTTA	+
Cluster_139.intergenic_upstream.M1	UP00099_2	-3	5.84196e-05	0.02255	0.0448569	16	GGAGGCAGGGAGAGGAGGGG	AATAGGGCGGGGATAG	-
Cluster_139.intergenic_upstream.M1	UP00011_2	-1	0.000154465	0.0596234	0.0540688	15	GGAGGCAGGGAGAGGAGGGG	GTGACCGAGAGTGGT	-
Cluster_139.intergenic_upstream.M1	UP00408_2	-3	0.00021125	0.0815426	0.0540688	16	GGAGGCAGGGAGAGGAGGGG	GTGAGGGGGAAGACGG	-
Cluster_139.intergenic_upstream.M1	UP00033_2	-1	0.000327702	0.126493	0.0629057	17	GGAGGCAGGGAGAGGAGGGG	AATTAGGGGCGGGGTGA	-
Cluster_139.intergenic_upstream.M1	UP00043_2	-1	0.00140156	0.541002	0.215234	16	GGAGGCAGGGAGAGGAGGGG	TTTTAGGGGCGGGGAT	-
Cluster_139.intergenic_upstream.M1	UP00022_1	-2	0.00214561	0.828207	0.274581	16	GGAGGCAGGGAGAGGAGGGG	CAAGTGGGGGGGGGGG	-
Cluster_139.intergenic_upstream.M1	UP00018_2	-1	0.00278041	1.07324	0.304987	15	GGAGGCAGGGAGAGGAGGGG	GCAACCGAGAATACT	-
Cluster_139.intergenic_upstream.M1	UP00096_2	-2	0.00338083	1.305	0.324492	17	GGAGGCAGGGAGAGGAGGGG	GTATTGGGTGGGTATTT	+
Cluster_139.intergenic_upstream.M1	UP00021_1	-3	0.00500546	1.93211	0.427043	15	GGAGGCAGGGAGAGGAGGGG	GGGGGGGGGGGGGGA	-
Cluster_139.intergenic_upstream.M1	UP00000_2	-2	0.00737344	2.84615	0.566162	17	GGAGGCAGGGAGAGGAGGGG	CAGAGTGGCGGGGCGTA	-
Cluster_139.intergenic_upstream.M1	UP00086_2	-6	0.00972366	3.75333	0.678746	14	GGAGGCAGGGAGAGGAGGGG	GGAGAAAGGTGCGA	+
Cluster_139.intergenic_upstream.M1	UP00101_2	-2	0.0152306	5.87903	0.911021	16	GGAGGCAGGGAGAGGAGGGG	AAATAGACAAAGGAAT	+
Cluster_139.intergenic_upstream.M1	UP00070_2	-3	0.0154242	5.95373	0.911021	17	GGAGGCAGGGAGAGGAGGGG	TGCGCATAGGGGAGGAG	+
Cluster_139.intergenic_upstream.M1	UP00093_1	-3	0.016894	6.52107	0.92656	16	GGAGGCAGGGAGAGGAGGGG	ATAGGGGCGGGGTCGA	-
Cluster_139.intergenic_upstream.M1	UP00040_2	-3	0.0217355	8.38989	0.99461	15	GGAGGCAGGGAGAGGAGGGG	TTGATCGAGAATTCC	+
Cluster_139.intergenic_upstream.M1	UP00007_2	-3	0.0218048	8.41666	0.99461	16	GGAGGCAGGGAGAGGAGGGG	TGCGGAGTGGGACTGG	+
Cluster_139.intergenic_upstream.M10	UP00099_2	-2	0.00079559	0.307098	0.285076	13	GGAGAGGGGAGGGAA	AATAGGGCGGGGATAG	-
Cluster_139.intergenic_upstream.M10	UP00096_2	-1	0.00101464	0.391649	0.285076	14	GGAGAGGGGAGGGAA	GTATTGGGTGGGTATTT	+
Cluster_139.intergenic_upstream.M10	UP00033_2	0	0.00142128	0.548613	0.285076	15	GGAGAGGGGAGGGAA	AATTAGGGGCGGGGTGA	-
Cluster_139.intergenic_upstream.M10	UP00086_2	0	0.00148121	0.571746	0.285076	14	GGAGAGGGGAGGGAA	GGAGAAAGGTGCGA	+
Cluster_139.intergenic_upstream.M10	UP00408_2	1	0.00219467	0.847144	0.337913	15	GGAGAGGGGAGGGAA	GTGAGGGGGAAGACGG	-
Cluster_139.intergenic_upstream.M10	UP00043_2	0	0.00346149	1.33614	0.444138	15	GGAGAGGGGAGGGAA	TTTTAGGGGCGGGGAT	-
Cluster_139.intergenic_upstream.M10	UP00021_1	0	0.0061915	2.38992	0.680932	15	GGAGAGGGGAGGGAA	GGGGGGGGGGGGGGA	-
Cluster_139.intergenic_upstream.M10	UP00022_1	0	0.0112783	4.35343	0.997214	15	GGAGAGGGGAGGGAA	CAAGTGGGGGGGGGGG	-
Cluster_139.intergenic_upstream.M10	UP00011_2	7	0.0166621	6.43156	0.997214	8	GGAGAGGGGAGGGAA	GTGACCGAGAGTGGT	-
Cluster_139.intergenic_upstream.M10	UP00407_1	-1	0.020906	8.0697	0.997214	13	GGAGAGGGGAGGGAA	TACAAGGAAGTAA	+
Cluster_139.intergenic_upstream.M10	UP00229_1	-7	0.0226541	8.74447	0.997214	8	GGAGAGGGGAGGGAA	GGAGGGGATTAATTTAT	+
Cluster_139.intergenic_upstream.M12	UP00085_1	-1	0.00474902	1.83312	1	14	TGAACTTGCTCAGCCCTCAA	TAACTTCCTCTTAA	-
Cluster_139.intergenic_upstream.M12	UP00044_1	0	0.0148105	5.71687	1	15	TGAACTTGCTCAGCCCTCAA	TAAAAATGCTGACTT	+
Cluster_139.intergenic_upstream.M12	UP00079_1	5	0.0193965	7.48705	1	12	TGAACTTGCTCAGCCCTCAA	TCGCATGACCTTGAATA	-
Cluster_139.intergenic_upstream.M12	UP00045_1	-1	0.0258471	9.97699	1	17	TGAACTTGCTCAGCCCTCAA	AAATTTGCTGACTTAGC	+
Cluster_139.intergenic_upstream.M14	UP00022_2	-2	0.0140574	5.42615	0.999997	17	TCAGTGTCCTGCCCCAAGGG	AAATTCCCCCCGGAAGT	+
Cluster_139.intergenic_upstream.M14	UP00102_1	-9	0.0144347	5.57178	0.999997	11	TCAGTGTCCTGCCCCAAGGG	CACCCCCGGGGGGG	+
Cluster_139.intergenic_upstream.M14	UP00043_2	-4	0.0170688	6.58854	0.999997	16	TCAGTGTCCTGCCCCAAGGG	ATCCCCGCCCCTAAAA	+
Cluster_139.intergenic_upstream.M14	UP00035_2	-4	0.0186254	7.18942	0.999997	16	TCAGTGTCCTGCCCCAAGGG	GGGTGTGCCCAAAAGG	+
Cluster_139.intergenic_upstream.M14	UP00010_1	-8	0.0190114	7.33841	0.999997	12	TCAGTGTCCTGCCCCAAGGG	ATGCCCTAGGGCAA	-
Cluster_139.intergenic_upstream.M14	UP00102_2	-4	0.023354	9.01463	0.999997	15	TCAGTGTCCTGCCCCAAGGG	TCTCCTGCTGTGTGG	-
Cluster_139.intergenic_upstream.M14	UP00001_2	-4	0.0234111	9.03668	0.999997	16	TCAGTGTCCTGCCCCAAGGG	CGTTCGGCGCCAAAAGG	+
Cluster_139.intergenic_upstream.M14	UP00033_2	-3	0.0234111	9.03668	0.999997	17	TCAGTGTCCTGCCCCAAGGG	TCACCCCGCCCCTAATT	+
Cluster_139.intergenic_upstream.M14	UP00094_1	0	0.0244068	9.42101	0.999997	17	TCAGTGTCCTGCCCCAAGGG	TCTTTGGCGTACCCTAA	+
Cluster_139.intergenic_upstream.M15	UP00009_2	-2	0.000396863	0.153189	0.217995	16	CGGACCAGACCCGGGCGGGC	TACGTGACCCGGCGCG	-
Cluster_139.intergenic_upstream.M15	UP00006_1	-5	0.000567813	0.219176	0.217995	15	CGGACCAGACCCGGGCGGGC	CCCCCCCGGGGGGGT	+
Cluster_139.intergenic_upstream.M15	UP00102_1	-5	0.00126156	0.486961	0.262664	14	CGGACCAGACCCGGGCGGGC	CACCCCCGGGGGGG	+
Cluster_139.intergenic_upstream.M15	UP00057_1	-5	0.00160455	0.619356	0.262664	15	CGGACCAGACCCGGGCGGGC	CCCCCCCGGGGGGGT	+
Cluster_139.intergenic_upstream.M15	UP00048_2	-2	0.00171041	0.660217	0.262664	16	CGGACCAGACCCGGGCGGGC	TACTTGACCCCGCTCT	-
Cluster_139.intergenic_upstream.M15	UP00036_2	0	0.0025765	0.994528	0.329723	15	CGGACCAGACCCGGGCGGGC	AGCAACAGCCGCACC	+
Cluster_139.intergenic_upstream.M15	UP00099_2	-8	0.00521207	2.01186	0.44467	12	CGGACCAGACCCGGGCGGGC	AATAGGGCGGGGATAG	-
Cluster_139.intergenic_upstream.M15	UP00033_2	0	0.00753517	2.90858	0.577847	17	CGGACCAGACCCGGGCGGGC	TCACCCCGCCCCTAATT	+
Cluster_139.intergenic_upstream.M15	UP00066_1	-1	0.00827819	3.19538	0.577847	17	CGGACCAGACCCGGGCGGGC	TCAATTGACCCCTGAAG	-
Cluster_139.intergenic_upstream.M15	UP00043_2	-1	0.0107204	4.13809	0.685964	16	CGGACCAGACCCGGGCGGGC	ATCCCCGCCCCTAAAA	+
Cluster_139.intergenic_upstream.M15	UP00406_1	-4	0.0135389	5.22601	0.751698	16	CGGACCAGACCCGGGCGGGC	AAAAATCCGGATGTAC	-
Cluster_139.intergenic_upstream.M15	UP00096_2	-7	0.0164786	6.36074	0.751698	13	CGGACCAGACCCGGGCGGGC	GTATTGGGTGGGTATTT	+
Cluster_139.intergenic_upstream.M15	UP00011_2	-5	0.0192196	7.41877	0.751698	15	CGGACCAGACCCGGGCGGGC	GTGACCGAGAGTGGT	-
Cluster_139.intergenic_upstream.M15	UP00053_1	-1	0.0215193	8.30645	0.751698	17	CGGACCAGACCCGGGCGGGC	TGTCGTGACCCCTTAAT	+
Cluster_139.intergenic_upstream.M15	UP00000_2	-7	0.0215193	8.30645	0.751698	13	CGGACCAGACCCGGGCGGGC	CAGAGTGGCGGGGCGTA	-
Cluster_139.intergenic_upstream.M15	UP00005_1	-6	0.0220501	8.51133	0.751698	14	CGGACCAGACCCGGGCGGGC	ATTCCCTGAGGGGAA	+
Cluster_139.intergenic_upstream.M15	UP00087_1	-6	0.0230763	8.90747	0.751698	14	CGGACCAGACCCGGGCGGGC	ATTGCCTGAGGCGAA	+
Cluster_139.intergenic_upstream.M15	UP00000_1	-5	0.0234955	9.06925	0.751698	15	CGGACCAGACCCGGGCGGGC	CAAATCCAGACATCAGA	+
Cluster_139.intergenic_upstream.M15	UP00079_2	-1	0.0234955	9.06925	0.751698	17	CGGACCAGACCCGGGCGGGC	GCCCTTGACCCCTCGCC	-
Cluster_139.intergenic_upstream.M15	UP00079_1	-1	0.0256388	9.89656	0.787458	17	CGGACCAGACCCGGGCGGGC	TCGCATGACCTTGAATA	-
Cluster_139.intergenic_upstream.M16	UP00099_1	-1	0.000483958	0.186808	0.373616	17	CGTTGGGGAGCTGCGGTTC	CAGGAGCAGCTGCTGAG	-
Cluster_139.intergenic_upstream.M16	UP00006_2	-3	0.00225221	0.869354	0.579569	15	CGTTGGGGAGCTGCGGTTC	TGTCCTGCTGTGCTC	-
Cluster_139.intergenic_upstream.M16	UP00102_2	-3	0.00508245	1.96183	0.709772	15	CGTTGGGGAGCTGCGGTTC	TCTCCTGCTGTGTGG	-
Cluster_139.intergenic_upstream.M16	UP00057_2	-3	0.00508245	1.96183	0.709772	15	CGTTGGGGAGCTGCGGTTC	TCTCCTGCTGTGTGG	-
Cluster_139.intergenic_upstream.M16	UP00036_1	-3	0.00551637	2.12932	0.709772	16	CGTTGGGGAGCTGCGGTTC	CGGACACCTGTTCTTC	-
Cluster_139.intergenic_upstream.M16	UP00193_1	-4	0.0117159	4.52235	0.960658	15	CGTTGGGGAGCTGCGGTTC	AAGACGCTGTAAAGCGA	+
Cluster_139.intergenic_upstream.M16	UP00122_1	-4	0.012304	4.74934	0.960658	15	CGTTGGGGAGCTGCGGTTC	ACGCAGCTGTCAATATC	-
Cluster_139.intergenic_upstream.M16	UP00046_1	-1	0.0129194	4.98687	0.960658	17	CGTTGGGGAGCTGCGGTTC	TTTTCGCACCTGTGGAT	-
Cluster_139.intergenic_upstream.M16	UP00193_2	-4	0.0129194	4.98687	0.960658	15	CGTTGGGGAGCTGCGGTTC	AGGACGCTGTAAAGGGA	+
Cluster_139.intergenic_upstream.M16	UP00068_2	-4	0.0136881	5.28362	0.960658	15	CGTTGGGGAGCTGCGGTTC	GCGGAGGTGTCGCCTC	+
Cluster_139.intergenic_upstream.M16	UP00043_2	-4	0.0183011	7.06423	0.976497	15	CGTTGGGGAGCTGCGGTTC	TTTTAGGGGCGGGGAT	-
Cluster_139.intergenic_upstream.M16	UP00040_1	-6	0.0189367	7.30958	0.976497	13	CGTTGGGGAGCTGCGGTTC	TTGGTTTCGGTTTAT	-
Cluster_139.intergenic_upstream.M16	UP00033_2	1	0.0189734	7.32373	0.976497	16	CGTTGGGGAGCTGCGGTTC	AATTAGGGGCGGGGTGA	-
Cluster_139.intergenic_upstream.M17	UP00007_1	-6	0.000136916	0.0528497	0.10568	14	CCCGAAGGAGCGAGGGAGGA	AATGCGGGGGCGGA	-
Cluster_139.intergenic_upstream.M17	UP00002_1	-6	0.00191498	0.739183	0.627809	14	CCCGAAGGAGCGAGGGAGGA	GAGAAGGGGGCGGGACC	-
Cluster_139.intergenic_upstream.M17	UP00022_1	-6	0.00244012	0.941885	0.627809	14	CCCGAAGGAGCGAGGGAGGA	CAAGTGGGGGGGGGGG	-
Cluster_139.intergenic_upstream.M17	UP00021_1	-7	0.00329358	1.27132	0.635545	13	CCCGAAGGAGCGAGGGAGGA	GGGGGGGGGGGGGGA	-
Cluster_139.intergenic_upstream.M17	UP00007_2	-5	0.0112219	4.33166	0.999818	15	CCCGAAGGAGCGAGGGAGGA	TGCGGAGTGGGACTGG	+
Cluster_139.intergenic_upstream.M17	UP00082_2	-3	0.0122286	4.72025	0.999818	16	CCCGAAGGAGCGAGGGAGGA	CAAGGGACAAGGGCTC	-
Cluster_139.intergenic_upstream.M17	UP00408_1	5	0.0147854	5.70716	0.999818	12	CCCGAAGGAGCGAGGGAGGA	CAATACCGGAAGTGTAA	+
Cluster_139.intergenic_upstream.M17	UP00047_1	-7	0.0155767	6.01261	0.999818	13	CCCGAAGGAGCGAGGGAGGA	ATTTTTGGGGGGCTT	-
Cluster_139.intergenic_upstream.M17	UP00011_2	-5	0.0201965	7.79587	0.999818	15	CCCGAAGGAGCGAGGGAGGA	GTGACCGAGAGTGGT	-
Cluster_139.intergenic_upstream.M17	UP00006_1	5	0.0239542	9.24634	0.999818	10	CCCGAAGGAGCGAGGGAGGA	ACCCCCCCGGGGGGG	-
Cluster_139.intergenic_upstream.M2	UP00057_1	-7	0.00494011	1.90688	1	13	GAGCCCAAGCCACCCGGCAG	ACCCCCCCGGGGGGG	-
Cluster_139.intergenic_upstream.M2	UP00087_2	-6	0.00541896	2.09172	1	14	GAGCCCAAGCCACCCGGCAG	CCGCCCAAGGGCAG	+
Cluster_139.intergenic_upstream.M2	UP00199_1	-2	0.00627222	2.42108	1	17	GAGCCCAAGCCACCCGGCAG	ATAAATGACACCTATCA	+
Cluster_139.intergenic_upstream.M2	UP00006_1	-7	0.00681911	2.63218	1	13	GAGCCCAAGCCACCCGGCAG	ACCCCCCCGGGGGGG	-
Cluster_139.intergenic_upstream.M2	UP00098_1	3	0.00858761	3.31482	1	20	GAGCCCAAGCCACCCGGCAG	TGTGACCCTTAGCAACCGATTAA	+
Cluster_139.intergenic_upstream.M2	UP00046_2	-4	0.00938097	3.62105	1	16	GAGCCCAAGCCACCCGGCAG	CCGGACCATCTGGCCTT	-
Cluster_139.intergenic_upstream.M2	UP00035_1	-3	0.0124042	4.78804	1	16	GAGCCCAAGCCACCCGGCAG	ACTATGCCAACCTACC	+
Cluster_139.intergenic_upstream.M2	UP00060_2	-6	0.0149761	5.78077	1	14	GAGCCCAAGCCACCCGGCAG	GTGCCACGCGACTG	+
Cluster_139.intergenic_upstream.M2	UP00098_2	3	0.0163365	6.3059	1	20	GAGCCCAAGCCACCCGGCAG	ACTGACGCTTGGTTACCACAAAG	+
Cluster_139.intergenic_upstream.M2	UP00005_2	-6	0.0213888	8.25607	1	14	GAGCCCAAGCCACCCGGCAG	CTGCCCAGAGGTGA	-
Cluster_139.intergenic_upstream.M3	UP00085_2	-7	0.0165868	6.40251	1	13	GGAGAATGGATTTAAAGATC	CAAATTCCGGAACC	+
Cluster_139.intergenic_upstream.M3	UP00075_2	-1	0.0184103	7.10637	1	15	GGAGAATGGATTTAAAGATC	TTGAATGAAATTCGA	+
Cluster_139.intergenic_upstream.M3	UP00086_2	0	0.0187706	7.24547	1	14	GGAGAATGGATTTAAAGATC	GGAGAAAGGTGCGA	+
Cluster_139.intergenic_upstream.M4	UP00098_2	-1	0.0104194	4.0219	1	19	GGCTGGGGGCTTGCGGCCGC	ACTGACGCTTGGTTACCACAAAG	+
Cluster_139.intergenic_upstream.M4	UP00096_2	5	0.010632	4.10396	1	12	GGCTGGGGGCTTGCGGCCGC	GTATTGGGTGGGTATTT	+
Cluster_139.intergenic_upstream.M4	UP00060_2	-5	0.0119488	4.61223	1	14	GGCTGGGGGCTTGCGGCCGC	GTGCCACGCGACTG	+
Cluster_139.intergenic_upstream.M4	UP00036_2	5	0.0142241	5.49049	1	10	GGCTGGGGGCTTGCGGCCGC	GGTGCGGCTGTTGCT	-
Cluster_139.intergenic_upstream.M4	UP00033_1	7	0.0178675	6.89684	1	10	GGCTGGGGGCTTGCGGCCGC	TATTATGGGATGGATAA	+
Cluster_139.intergenic_upstream.M5	UP00044_1	-7	0.000735817	0.284025	0.568051	13	AACTGAGAAGTCAGCAGAAT	AAGTCAGCATTTTTA	-
Cluster_139.intergenic_upstream.M5	UP00045_1	-4	0.00385792	1.48916	1	16	AACTGAGAAGTCAGCAGAAT	GCTAAGTCAGCAAATTT	-
Cluster_139.intergenic_upstream.M5	UP00020_1	-1	0.00557944	2.15366	1	16	AACTGAGAAGTCAGCAGAAT	ACGATGACGTCATCGA	+
Cluster_139.intergenic_upstream.M5	UP00080_2	0	0.0229117	8.84391	1	17	AACTGAGAAGTCAGCAGAAT	GACAGAGATATCAGTTT	+
Cluster_139.intergenic_upstream.M5	UP00103_1	-1	0.0248463	9.59067	1	16	AACTGAGAAGTCAGCAGAAT	ACGATGACGTCATCGG	-
Cluster_139.intergenic_upstream.M5	UP00059_1	-9	0.0252475	9.74554	1	11	AACTGAGAAGTCAGCAGAAT	TTTAGCAATATTAG	-
Cluster_139.intergenic_upstream.M6	UP00093_1	1	3.58647e-06	0.00138438	0.00130777	15	CGGGGGCGGGGCCGG	ATAGGGGCGGGGTCGA	-
Cluster_139.intergenic_upstream.M6	UP00000_2	2	5.6388e-06	0.00217658	0.00130777	15	CGGGGGCGGGGCCGG	CAGAGTGGCGGGGCGTA	-
Cluster_139.intergenic_upstream.M6	UP00021_1	2	7.29835e-06	0.00281716	0.00130777	13	CGGGGGCGGGGCCGG	GGGGGGGGGGGGGGA	-
Cluster_139.intergenic_upstream.M6	UP00002_1	4	7.38805e-06	0.00285179	0.00130777	13	CGGGGGCGGGGCCGG	GAGAAGGGGGCGGGACC	-
Cluster_139.intergenic_upstream.M6	UP00007_1	-2	8.76616e-06	0.00338374	0.00130777	13	CGGGGGCGGGGCCGG	AATGCGGGGGCGGA	-
Cluster_139.intergenic_upstream.M6	UP00033_2	3	1.98587e-05	0.00766547	0.00246883	14	CGGGGGCGGGGCCGG	AATTAGGGGCGGGGTGA	-
Cluster_139.intergenic_upstream.M6	UP00043_2	3	2.82616e-05	0.010909	0.00280905	13	CGGGGGCGGGGCCGG	TTTTAGGGGCGGGGAT	-
Cluster_139.intergenic_upstream.M6	UP00022_1	1	3.01272e-05	0.0116291	0.00280905	15	CGGGGGCGGGGCCGG	CAAGTGGGGGGGGGGG	-
Cluster_139.intergenic_upstream.M6	UP00099_2	1	0.000118104	0.0455882	0.00978845	15	CGGGGGCGGGGCCGG	AATAGGGCGGGGATAG	-
Cluster_139.intergenic_upstream.M6	UP00002_2	0	0.000167963	0.0648338	0.0125287	15	CGGGGGCGGGGCCGG	CAAAGGCGTGGCCAG	+
Cluster_139.intergenic_upstream.M6	UP00006_1	6	0.00266239	1.02768	0.172189	9	CGGGGGCGGGGCCGG	CCCCCCCGGGGGGGT	+
Cluster_139.intergenic_upstream.M6	UP00031_1	1	0.00277011	1.06926	0.172189	15	CGGGGGCGGGGCCGG	CGGAATGCAGTGCGATT	-
Cluster_139.intergenic_upstream.M6	UP00068_2	1	0.00321738	1.24191	0.174993	15	CGGGGGCGGGGCCGG	GCGGAGGTGTCGCCTC	+
Cluster_139.intergenic_upstream.M6	UP00057_1	6	0.00328441	1.26778	0.174993	9	CGGGGGCGGGGCCGG	CCCCCCCGGGGGGGT	+
Cluster_139.intergenic_upstream.M6	UP00102_1	5	0.0036001	1.38964	0.179025	9	CGGGGGCGGGGCCGG	CACCCCCGGGGGGG	+
Cluster_139.intergenic_upstream.M6	UP00096_2	2	0.00537309	2.07401	0.235758	15	CGGGGGCGGGGCCGG	GTATTGGGTGGGTATTT	+
Cluster_139.intergenic_upstream.M6	UP00036_2	1	0.00820909	3.16871	0.321325	14	CGGGGGCGGGGCCGG	GGTGCGGCTGTTGCT	-
Cluster_139.intergenic_upstream.M6	UP00065_1	1	0.00838403	3.23623	0.321325	15	CGGGGGCGGGGCCGG	TCAGGCGCGCGCGCCA	-
Cluster_139.intergenic_upstream.M6	UP00408_2	1	0.00880491	3.3987	0.321325	15	CGGGGGCGGGGCCGG	GTGAGGGGGAAGACGG	-
Cluster_139.intergenic_upstream.M6	UP00007_2	1	0.00924559	3.5688	0.321325	15	CGGGGGCGGGGCCGG	TGCGGAGTGGGACTGG	+
Cluster_139.intergenic_upstream.M6	UP00088_1	1	0.0101898	3.93326	0.321325	15	CGGGGGCGGGGCCGG	TTGGGGGCGCCCCTAG	+
Cluster_139.intergenic_upstream.M6	UP00010_2	5	0.0104992	4.05267	0.321325	10	CGGGGGCGGGGCCGG	ATTGCCTCAGGCAAT	+
Cluster_139.intergenic_upstream.M6	UP00024_1	-1	0.0117772	4.54599	0.321325	14	CGGGGGCGGGGCCGG	CTGTGGGGGGTCGATA	-
Cluster_139.intergenic_upstream.M6	UP00087_2	5	0.0122281	4.72003	0.321325	9	CGGGGGCGGGGCCGG	CTGCCCTTGGGCGG	-
Cluster_139.intergenic_upstream.M6	UP00001_1	1	0.0127492	4.92118	0.321325	14	CGGGGGCGGGGCCGG	ATAAAGGCGCGCGAT	+
Cluster_139.intergenic_upstream.M6	UP00003_1	1	0.0127492	4.92118	0.321325	14	CGGGGGCGGGGCCGG	ATAAGGGCGCGCGAT	+
Cluster_139.intergenic_upstream.M6	UP00070_1	1	0.0135939	5.24726	0.321325	15	CGGGGGCGGGGCCGG	AATGATGCGGGTACGA	-
Cluster_139.intergenic_upstream.M6	UP00086_2	-1	0.0141582	5.46505	0.321325	14	CGGGGGCGGGGCCGG	GGAGAAAGGTGCGA	+
Cluster_139.intergenic_upstream.M6	UP00057_2	1	0.0147247	5.68372	0.321325	14	CGGGGGCGGGGCCGG	TCTCCTGCTGTGTGG	-
Cluster_139.intergenic_upstream.M6	UP00076_1	1	0.0161967	6.25191	0.321325	14	CGGGGGCGGGGCCGG	TCCGTTGCTATGCGG	-
Cluster_139.intergenic_upstream.M6	UP00093_2	2	0.016359	6.31456	0.321325	15	CGGGGGCGGGGCCGG	AAGTTGGGCGTATGCTT	-
Cluster_139.intergenic_upstream.M6	UP00060_2	0	0.0180182	6.95501	0.343834	14	CGGGGGCGGGGCCGG	CAGTCGCGTGGCAC	-
Cluster_139.intergenic_upstream.M6	UP00028_1	5	0.0186637	7.2042	0.343834	10	CGGGGGCGGGGCCGG	ATTGCCTGAGGCGAT	+
Cluster_139.intergenic_upstream.M6	UP00010_1	5	0.0188991	7.29507	0.343834	9	CGGGGGCGGGGCCGG	ATGCCCTAGGGCAA	-
Cluster_139.intergenic_upstream.M6	UP00005_1	5	0.0224986	8.68447	0.390282	10	CGGGGGCGGGGCCGG	ATTCCCTGAGGGGAA	+
Cluster_139.intergenic_upstream.M6	UP00087_1	5	0.0224986	8.68447	0.390282	10	CGGGGGCGGGGCCGG	ATTGCCTGAGGCGAA	+
Cluster_139.intergenic_upstream.M6	UP00048_2	4	0.0238094	9.19043	0.403633	12	CGGGGGCGGGGCCGG	AGAGCGGGGTCAAGTA	+
Cluster_139.intergenic_upstream.M6	UP00056_1	1	0.025841	9.97461	0.426103	14	CGGGGGCGGGGCCGG	ACCGTTGCTATGGTA	-
Cluster_139.intergenic_upstream.M7	UP00101_1	1	0.00163799	0.632266	0.472053	13	CATTGGTCACACAATATCC	TAATTGTTCTAAAC	+
Cluster_139.intergenic_upstream.M7	UP00064_1	3	0.00214665	0.828606	0.472053	13	CATTGGTCACACAATATCC	TTCAATTGTTCTAAAA	+
Cluster_139.intergenic_upstream.M7	UP00016_2	4	0.00272128	1.05042	0.472053	13	CATTGGTCACACAATATCC	CACCTATTGTTCCGTGA	-
Cluster_139.intergenic_upstream.M7	UP00023_1	5	0.00350548	1.35311	0.472053	11	CATTGGTCACACAATATCC	AATTCCATTGTTCAAT	-
Cluster_139.intergenic_upstream.M7	UP00071_2	4	0.00362301	1.39848	0.472053	13	CATTGGTCACACAATATCC	CATCAATTGTTCCGCTA	+
Cluster_139.intergenic_upstream.M7	UP00091_1	4	0.00367906	1.42012	0.472053	12	CATTGGTCACACAATATCC	ATTTTATTGTTCTAAA	-
Cluster_139.intergenic_upstream.M7	UP00075_1	5	0.00526961	2.03407	0.579543	12	CATTGGTCACACAATATCC	AAATCTATTGTTCACTA	-
Cluster_139.intergenic_upstream.M7	UP00034_1	8	0.0071447	2.75785	0.687543	14	CATTGGTCACACAATATCC	TGAAATTCTATTGTTCTTTATT	-
Cluster_139.intergenic_upstream.M7	UP00030_1	5	0.00832447	3.21324	0.712065	12	CATTGGTCACACAATATCC	TAGTCCTTTGTTCTTAT	-
Cluster_139.intergenic_upstream.M7	UP00004_2	4	0.0111953	4.32139	0.722033	11	CATTGGTCACACAATATCC	GCGCCATTGTGTGAG	-
Cluster_139.intergenic_upstream.M7	UP00096_1	4	0.0118157	4.56088	0.722033	12	CATTGGTCACACAATATCC	AAATTATTGTTCTTAA	-
Cluster_139.intergenic_upstream.M7	UP00062_1	5	0.0129905	5.01434	0.722033	12	CATTGGTCACACAATATCC	TAGTCCTTTGTTCTTCT	-
Cluster_139.intergenic_upstream.M7	UP00051_1	5	0.0129905	5.01434	0.722033	12	CATTGGTCACACAATATCC	TTATCTATTGTTCTTTA	+
Cluster_139.intergenic_upstream.M7	UP00055_2	6	0.0135725	5.239	0.722033	11	CATTGGTCACACAATATCC	TGTTCCCATTGTGTACT	+
Cluster_139.intergenic_upstream.M7	UP00095_1	4	0.0168668	6.5106	0.722033	13	CATTGGTCACACAATATCC	CGAACAGTGCTCACTAT	+
Cluster_139.intergenic_upstream.M7	UP00156_1	6	0.0168668	6.5106	0.722033	11	CATTGGTCACACAATATCC	AGCGCTAATTGGTCTTC	-
Cluster_139.intergenic_upstream.M7	UP00014_1	5	0.016882	6.51645	0.722033	10	CATTGGTCACACAATATCC	TGATTAATTGTTTAT	-
Cluster_139.intergenic_upstream.M7	UP00145_1	5	0.0192533	7.43178	0.780114	11	CATTGGTCACACAATATCC	TTCTTAATTGGTTTTT	-
Cluster_139.intergenic_upstream.M7	UP00067_1	5	0.024747	9.55234	0.952573	12	CATTGGTCACACAATATCC	AATCCCTTTGATCTATC	+
Cluster_139.intergenic_upstream.M8	UP00079_1	1	0.014288	5.51516	1	16	AGGGGGACCTAGAAGTCTCA	TCGCATGACCTTGAATA	-
Cluster_139.intergenic_upstream.M8	UP00019_1	-3	0.0185175	7.14774	1	17	AGGGGGACCTAGAAGTCTCA	GTGATCTAGAACCTTAG	-
Cluster_139.intergenic_upstream.M9	UP00101_2	2	9.23015e-06	0.00356284	0.00712438	14	TCCTTTGTGTGGTGGCATGA	ATTCCTTTGTCTATTT	-
Cluster_139.intergenic_upstream.M9	UP00026_2	0	0.00131328	0.506924	0.506832	16	TCCTTTGTGTGGTGGCATGA	TATTTTGTGTGCTTCG	-
Cluster_139.intergenic_upstream.M9	UP00025_2	-4	0.00306993	1.18499	0.627499	15	TCCTTTGTGTGGTGGCATGA	AGGTGTTGTTGTTTG	-
Cluster_139.intergenic_upstream.M9	UP00004_2	2	0.00325188	1.25523	0.627499	13	TCCTTTGTGTGGTGGCATGA	GCGCCATTGTGTGAG	-
Cluster_139.intergenic_upstream.M9	UP00041_2	-3	0.00638016	2.46274	0.984918	15	TCCTTTGTGTGGTGGCATGA	GTGTTGTTGTGACAT	-
Cluster_139.intergenic_upstream.M9	UP00028_2	-2	0.0115118	4.44356	0.999818	14	TCCTTTGTGTGGTGGCATGA	TTTTTTTTCCAGTA	-
Cluster_139.intergenic_upstream.M9	UP00072_1	-1	0.0121141	4.67603	0.999818	16	TCCTTTGTGTGGTGGCATGA	GCTATTTGTCGTAAAT	-
Cluster_139.intergenic_upstream.M9	UP00039_2	-2	0.0163274	6.30236	0.999818	17	TCCTTTGTGTGGTGGCATGA	TCCTTTGTTTTGGTGTT	-
Cluster_139.intergenic_upstream.M9	UP00034_2	3	0.0209703	8.09454	0.999818	19	TCCTTTGTGTGGTGGCATGA	GTGCTAATTGTGTGTGTACGCT	+
Cluster_139.intergenic_upstream.M9	UP00061_2	-2	0.0221193	8.53803	0.999818	16	TCCTTTGTGTGGTGGCATGA	TGTTTTGTTTTGATAT	-
Cluster_139.intergenic_upstream.M9	UP00016_2	2	0.0240788	9.29442	0.999818	15	TCCTTTGTGTGGTGGCATGA	CACCTATTGTTCCGTGA	-
Cluster_192.intergenic_upstream.M1	UP00086_2	-3	0.00308574	1.19109	1	14	ATAAGAGAAAAGTGATACCA	GGAGAAAGGTGCGA	+
Cluster_192.intergenic_upstream.M1	UP00099_2	-2	0.00348977	1.34705	1	16	ATAAGAGAAAAGTGATACCA	AATAGGGCGGGGATAG	-
Cluster_192.intergenic_upstream.M1	UP00101_2	1	0.00495146	1.91126	1	15	ATAAGAGAAAAGTGATACCA	AAATAGACAAAGGAAT	+
Cluster_192.intergenic_upstream.M1	UP00097_2	2	0.0108162	4.17504	1	12	ATAAGAGAAAAGTGATACCA	AAATAAGAAAAAAC	+
Cluster_192.intergenic_upstream.M1	UP00053_2	-3	0.0143919	5.55527	1	16	ATAAGAGAAAAGTGATACCA	TCGCGAAGGTTGTACT	+
Cluster_192.intergenic_upstream.M1	UP00077_2	2	0.0146985	5.67362	1	15	ATAAGAGAAAAGTGATACCA	GTTAAAAAAAAAAATTT	+
Cluster_192.intergenic_upstream.M1	UP00058_2	-2	0.016205	6.25513	1	15	ATAAGAGAAAAGTGATACCA	AGCCGAAAAAAAAAT	+
Cluster_192.intergenic_upstream.M1	UP00408_2	1	0.0174249	6.72602	1	15	ATAAGAGAAAAGTGATACCA	GTGAGGGGGAAGACGG	-
Cluster_192.intergenic_upstream.M1	UP00031_2	-11	0.0223884	8.64193	1	9	ATAAGAGAAAAGTGATACCA	ATTCTGCCAGTGATTG	-
Cluster_192.intergenic_upstream.M10	UP00065_1	0	3.77115e-05	0.0145566	0.0214366	16	CCGCGAGCGCGGCCAGCCGG	TGGCGCGCGCGCCTGA	+
Cluster_192.intergenic_upstream.M10	UP00003_1	-3	0.000322272	0.124397	0.0604667	15	CCGCGAGCGCGGCCAGCCGG	ATCGCGCGCCCTTAT	-
Cluster_192.intergenic_upstream.M10	UP00007_1	1	0.00038581	0.148923	0.0604667	13	CCGCGAGCGCGGCCAGCCGG	AATGCGGGGGCGGA	-
Cluster_192.intergenic_upstream.M10	UP00001_1	-3	0.000448905	0.173277	0.0604667	15	CCGCGAGCGCGGCCAGCCGG	ATCGCGCGCCTTTAT	-
Cluster_192.intergenic_upstream.M10	UP00065_2	1	0.000482738	0.186337	0.0604667	13	CCGCGAGCGCGGCCAGCCGG	ACGCACTGCGCGGC	-
Cluster_192.intergenic_upstream.M10	UP00093_1	0	0.00129913	0.501464	0.108484	16	CCGCGAGCGCGGCCAGCCGG	ATAGGGGCGGGGTCGA	-
Cluster_192.intergenic_upstream.M10	UP00095_1	1	0.00320422	1.23683	0.240812	16	CCGCGAGCGCGGCCAGCCGG	ATAGTGAGCACTGTTCG	-
Cluster_192.intergenic_upstream.M10	UP00088_1	0	0.00493128	1.90348	0.302485	16	CCGCGAGCGCGGCCAGCCGG	TTGGGGGCGCCCCTAG	+
Cluster_192.intergenic_upstream.M10	UP00002_2	-1	0.00533797	2.06046	0.302485	15	CCGCGAGCGCGGCCAGCCGG	CAAAGGCGTGGCCAG	+
Cluster_192.intergenic_upstream.M10	UP00011_2	-1	0.00678704	2.6198	0.302485	15	CCGCGAGCGCGGCCAGCCGG	ACCACTCTCGGTCAC	+
Cluster_192.intergenic_upstream.M10	UP00002_1	-2	0.00680092	2.62515	0.302485	17	CCGCGAGCGCGGCCAGCCGG	GGTCCCGCCCCCTTCTC	+
Cluster_192.intergenic_upstream.M10	UP00000_2	-3	0.00712106	2.74873	0.302485	17	CCGCGAGCGCGGCCAGCCGG	TACGCCCCGCCACTCTG	+
Cluster_192.intergenic_upstream.M10	UP00087_2	-2	0.0072447	2.79646	0.302485	14	CCGCGAGCGCGGCCAGCCGG	CCGCCCAAGGGCAG	+
Cluster_192.intergenic_upstream.M10	UP00042_2	2	0.00865966	3.34263	0.342533	14	CCGCGAGCGCGGCCAGCCGG	TTGCGTGTGTGCCGCT	-
Cluster_192.intergenic_upstream.M10	UP00007_2	0	0.0130501	5.03733	0.445806	16	CCGCGAGCGCGGCCAGCCGG	TGCGGAGTGGGACTGG	+
Cluster_192.intergenic_upstream.M10	UP00006_2	-4	0.0149743	5.78008	0.483748	15	CCGCGAGCGCGGCCAGCCGG	GAGCACAGCAGGACA	+
Cluster_192.intergenic_upstream.M10	UP00102_1	2	0.0154481	5.96296	0.483748	12	CCGCGAGCGCGGCCAGCCGG	CACCCCCGGGGGGG	+
Cluster_192.intergenic_upstream.M10	UP00048_2	-3	0.0178216	6.87915	0.508843	16	CCGCGAGCGCGGCCAGCCGG	AGAGCGGGGTCAAGTA	+
Cluster_192.intergenic_upstream.M10	UP00100_2	3	0.0189831	7.32746	0.508843	14	CCGCGAGCGCGGCCAGCCGG	GCGGCGATATCGCAGCG	+
Cluster_192.intergenic_upstream.M10	UP00057_1	2	0.0224013	8.6469	0.508843	13	CCGCGAGCGCGGCCAGCCGG	ACCCCCCCGGGGGGG	-
Cluster_192.intergenic_upstream.M10	UP00057_2	-4	0.0224013	8.6469	0.508843	15	CCGCGAGCGCGGCCAGCCGG	CCACACAGCAGGAGA	+
Cluster_192.intergenic_upstream.M10	UP00043_2	0	0.0231564	8.93835	0.508843	16	CCGCGAGCGCGGCCAGCCGG	TTTTAGGGGCGGGGAT	-
Cluster_192.intergenic_upstream.M10	UP00099_2	0	0.0241777	9.33261	0.508843	16	CCGCGAGCGCGGCCAGCCGG	AATAGGGCGGGGATAG	-
Cluster_192.intergenic_upstream.M10	UP00006_1	2	0.0244606	9.44179	0.508843	13	CCGCGAGCGCGGCCAGCCGG	ACCCCCCCGGGGGGG	-
Cluster_192.intergenic_upstream.M11	UP00033_2	-3	0.0062479	2.41169	1	17	CCAGCCGCGGAGCTGAGTGG	AATTAGGGGCGGGGTGA	-
Cluster_192.intergenic_upstream.M11	UP00095_1	-3	0.00655124	2.52878	1	17	CCAGCCGCGGAGCTGAGTGG	CGAACAGTGCTCACTAT	+
Cluster_192.intergenic_upstream.M11	UP00001_2	-3	0.00754625	2.91285	1	17	CCAGCCGCGGAGCTGAGTGG	CGTTCGGCGCCAAAAGG	+
Cluster_192.intergenic_upstream.M11	UP00076_1	-5	0.0081032	3.12783	1	15	CCAGCCGCGGAGCTGAGTGG	TCCGTTGCTATGCGG	-
Cluster_192.intergenic_upstream.M11	UP00015_1	-1	0.00935118	3.60956	1	15	CCAGCCGCGGAGCTGAGTGG	AGGACCCGGAAGTAA	+
Cluster_192.intergenic_upstream.M11	UP00003_2	-3	0.00997514	3.8504	1	17	CCAGCCGCGGAGCTGAGTGG	CGCTCGGCGCCAAAAGC	+
Cluster_192.intergenic_upstream.M11	UP00085_1	-2	0.0153163	5.91207	1	14	CCAGCCGCGGAGCTGAGTGG	TTAAGAGGAAGTTA	+
Cluster_192.intergenic_upstream.M11	UP00099_1	-3	0.0164214	6.33866	1	17	CCAGCCGCGGAGCTGAGTGG	CAGGAGCAGCTGCTGAG	-
Cluster_192.intergenic_upstream.M11	UP00076_2	-3	0.0164214	6.33866	1	17	CCAGCCGCGGAGCTGAGTGG	ATTCCGTATCCAAGTAG	-
Cluster_192.intergenic_upstream.M11	UP00407_1	-3	0.0195684	7.55342	1	13	CCAGCCGCGGAGCTGAGTGG	TACAAGGAAGTAA	+
Cluster_192.intergenic_upstream.M11	UP00065_2	-6	0.0253547	9.78691	1	14	CCAGCCGCGGAGCTGAGTGG	GCCGCGCAGTGCGT	+
Cluster_192.intergenic_upstream.M12	UP00033_2	-2	0.000161203	0.0622243	0.103584	17	CAGGGCGGAGGCGGCAGAGA	AATTAGGGGCGGGGTGA	-
Cluster_192.intergenic_upstream.M12	UP00408_2	-2	0.000268402	0.103603	0.103584	16	CAGGGCGGAGGCGGCAGAGA	GTGAGGGGGAAGACGG	-
Cluster_192.intergenic_upstream.M12	UP00099_2	2	0.00236543	0.913058	0.549082	14	CAGGGCGGAGGCGGCAGAGA	AATAGGGCGGGGATAG	-
Cluster_192.intergenic_upstream.M12	UP00022_1	0	0.0028455	1.09836	0.549082	16	CAGGGCGGAGGCGGCAGAGA	CAAGTGGGGGGGGGGG	-
Cluster_192.intergenic_upstream.M12	UP00043_2	-2	0.0051921	2.00415	0.801514	16	CAGGGCGGAGGCGGCAGAGA	TTTTAGGGGCGGGGAT	-
Cluster_192.intergenic_upstream.M12	UP00000_2	-3	0.0111641	4.30933	0.999818	17	CAGGGCGGAGGCGGCAGAGA	CAGAGTGGCGGGGCGTA	-
Cluster_192.intergenic_upstream.M12	UP00021_1	-3	0.0125412	4.84091	0.999818	15	CAGGGCGGAGGCGGCAGAGA	GGGGGGGGGGGGGGA	-
Cluster_192.intergenic_upstream.M12	UP00053_2	-2	0.0212687	8.20973	0.999818	16	CAGGGCGGAGGCGGCAGAGA	TCGCGAAGGTTGTACT	+
Cluster_192.intergenic_upstream.M13	UP00093_1	-6	0.000690675	0.266601	0.53241	14	CGGCCGCAGGGAGCGAGGGG	ATAGGGGCGGGGTCGA	-
Cluster_192.intergenic_upstream.M13	UP00065_2	-3	0.00231412	0.893248	0.690588	14	CGGCCGCAGGGAGCGAGGGG	ACGCACTGCGCGGC	-
Cluster_192.intergenic_upstream.M13	UP00001_1	-4	0.00417274	1.61068	0.690588	15	CGGCCGCAGGGAGCGAGGGG	ATAAAGGCGCGCGAT	+
Cluster_192.intergenic_upstream.M13	UP00052_2	-2	0.00435298	1.68025	0.690588	16	CGGCCGCAGGGAGCGAGGGG	GGTGTAGGTAGCAAGT	-
Cluster_192.intergenic_upstream.M13	UP00002_1	-3	0.00447937	1.72904	0.690588	17	CGGCCGCAGGGAGCGAGGGG	GAGAAGGGGGCGGGACC	-
Cluster_192.intergenic_upstream.M13	UP00027_2	-2	0.00663571	2.56138	0.746578	16	CGGCCGCAGGGAGCGAGGGG	GTATTAGGTAGCATGT	-
Cluster_192.intergenic_upstream.M13	UP00003_1	-4	0.0102624	3.96128	0.746578	15	CGGCCGCAGGGAGCGAGGGG	ATAAGGGCGCGCGAT	+
Cluster_192.intergenic_upstream.M13	UP00021_1	-7	0.0117769	4.54587	0.746578	13	CGGCCGCAGGGAGCGAGGGG	GGGGGGGGGGGGGGA	-
Cluster_192.intergenic_upstream.M13	UP00082_2	-6	0.0119812	4.62474	0.746578	14	CGGCCGCAGGGAGCGAGGGG	CAAGGGACAAGGGCTC	-
Cluster_192.intergenic_upstream.M13	UP00000_2	-5	0.0120418	4.64814	0.746578	15	CGGCCGCAGGGAGCGAGGGG	CAGAGTGGCGGGGCGTA	-
Cluster_192.intergenic_upstream.M13	UP00086_2	-2	0.0129422	4.99567	0.746578	14	CGGCCGCAGGGAGCGAGGGG	GGAGAAAGGTGCGA	+
Cluster_192.intergenic_upstream.M13	UP00095_1	-5	0.013137	5.07087	0.746578	15	CGGCCGCAGGGAGCGAGGGG	ATAGTGAGCACTGTTCG	-
Cluster_192.intergenic_upstream.M13	UP00007_1	-5	0.0135591	5.23382	0.746578	14	CGGCCGCAGGGAGCGAGGGG	AATGCGGGGGCGGA	-
Cluster_192.intergenic_upstream.M13	UP00065_1	-6	0.0156231	6.03053	0.802877	14	CGGCCGCAGGGAGCGAGGGG	TCAGGCGCGCGCGCCA	-
Cluster_192.intergenic_upstream.M13	UP00022_2	-8	0.0201528	7.77898	0.970929	12	CGGCCGCAGGGAGCGAGGGG	ACTTCCGGGGGGAATTT	-
Cluster_192.intergenic_upstream.M15	UP00059_1	-5	0.0212382	8.19795	1	14	AGCACCCAGGATTGAAGGAT	CTAATATTGCTAAA	+
Cluster_192.intergenic_upstream.M17	UP00064_1	1	0.000210927	0.0814177	0.0869133	15	ATAATTGTTCTCTAA	TTCAATTGTTCTAAAA	+
Cluster_192.intergenic_upstream.M17	UP00101_1	-1	0.000348737	0.134613	0.0869133	14	ATAATTGTTCTCTAA	TAATTGTTCTAAAC	+
Cluster_192.intergenic_upstream.M17	UP00051_1	3	0.000472321	0.182316	0.0869133	14	ATAATTGTTCTCTAA	TTATCTATTGTTCTTTA	+
Cluster_192.intergenic_upstream.M17	UP00096_1	2	0.000530516	0.204779	0.0869133	14	ATAATTGTTCTCTAA	AAATTATTGTTCTTAA	-
Cluster_192.intergenic_upstream.M17	UP00091_1	2	0.000568191	0.219322	0.0869133	14	ATAATTGTTCTCTAA	ATTTTATTGTTCTAAA	-
Cluster_192.intergenic_upstream.M17	UP00069_2	2	0.000814153	0.314263	0.103781	13	ATAATTGTTCTCTAA	CTATAATTGTTATCG	+
Cluster_192.intergenic_upstream.M17	UP00014_1	3	0.000994057	0.383706	0.108611	12	ATAATTGTTCTCTAA	TGATTAATTGTTTAT	-
Cluster_192.intergenic_upstream.M17	UP00075_1	3	0.00128744	0.49695	0.123083	14	ATAATTGTTCTCTAA	AAATCTATTGTTCACTA	-
Cluster_192.intergenic_upstream.M17	UP00391_2	2	0.00177091	0.683573	0.150493	12	ATAATTGTTCTCTAA	CCTTAATGGTTTTT	-
Cluster_192.intergenic_upstream.M17	UP00145_1	3	0.00364271	1.40609	0.278603	13	ATAATTGTTCTCTAA	TTCTTAATTGGTTTTT	-
Cluster_192.intergenic_upstream.M17	UP00034_1	6	0.00426523	1.64638	0.296559	15	ATAATTGTTCTCTAA	TGAAATTCTATTGTTCTTTATT	-
Cluster_192.intergenic_upstream.M17	UP00030_2	0	0.0053464	2.06371	0.340755	14	ATAATTGTTCTCTAA	AAAATTGTTATGAA	+
Cluster_192.intergenic_upstream.M17	UP00081_1	3	0.00932627	3.59994	0.494424	14	ATAATTGTTCTCTAA	AAATTAACGGTTTTCAA	-
Cluster_192.intergenic_upstream.M17	UP00092_1	3	0.01042	4.02212	0.494424	14	ATAATTGTTCTCTAA	AAAATAACGGTTTCCAT	-
Cluster_192.intergenic_upstream.M17	UP00062_2	3	0.01042	4.02212	0.494424	14	ATAATTGTTCTCTAA	GGAAAAATTGTTAGGAA	+
Cluster_192.intergenic_upstream.M17	UP00071_2	2	0.0110099	4.24983	0.494424	15	ATAATTGTTCTCTAA	CATCAATTGTTCCGCTA	+
Cluster_192.intergenic_upstream.M17	UP00155_1	5	0.0116303	4.48931	0.494424	12	ATAATTGTTCTCTAA	ATTCTTTAATTGCTTGT	-
Cluster_192.intergenic_upstream.M17	UP00023_1	3	0.0121243	4.67998	0.494424	13	ATAATTGTTCTCTAA	AATTCCATTGTTCAAT	-
Cluster_192.intergenic_upstream.M17	UP00104_1	5	0.0122826	4.7411	0.494424	12	ATAATTGTTCTCTAA	ATTCATTAATTGCTTGT	-
Cluster_192.intergenic_upstream.M17	UP00114_1	2	0.0136888	5.28387	0.523475	15	ATAATTGTTCTCTAA	AAAACATCGTTTTTAAG	+
Cluster_192.intergenic_upstream.M17	UP00157_1	5	0.0144457	5.57604	0.526115	12	ATAATTGTTCTCTAA	ATTCTTTAATTGCTTGT	-
Cluster_192.intergenic_upstream.M17	UP00203_1	3	0.0158799	6.12965	0.552061	13	ATAATTGTTCTCTAA	GGATTGACAGGTCTTT	-
Cluster_192.intergenic_upstream.M17	UP00067_2	3	0.0186151	7.18543	0.607211	13	ATAATTGTTCTCTAA	TAAGTGATTGATCTTC	-
Cluster_192.intergenic_upstream.M17	UP00016_2	2	0.0198481	7.66135	0.607211	15	ATAATTGTTCTCTAA	CACCTATTGTTCCGTGA	-
Cluster_192.intergenic_upstream.M17	UP00244_1	6	0.0198481	7.66135	0.607211	11	ATAATTGTTCTCTAA	AAGTTATTAATTAATTA	-
Cluster_192.intergenic_upstream.M2	UP00007_1	-7	2.64216e-06	0.00101987	0.00202344	13	GGCGGCGGCGGCGGCGGCGG	AATGCGGGGGCGGA	-
Cluster_192.intergenic_upstream.M2	UP00021_1	0	2.40112e-05	0.00926832	0.00919423	15	GGCGGCGGCGGCGGCGGCGG	GGGGGGGGGGGGGGA	-
Cluster_192.intergenic_upstream.M2	UP00002_1	-1	0.000361628	0.139589	0.0682572	17	GGCGGCGGCGGCGGCGGCGG	GAGAAGGGGGCGGGACC	-
Cluster_192.intergenic_upstream.M2	UP00043_2	1	0.000441955	0.170595	0.0682572	15	GGCGGCGGCGGCGGCGGCGG	TTTTAGGGGCGGGGAT	-
Cluster_192.intergenic_upstream.M2	UP00033_2	1	0.000445642	0.172018	0.0682572	16	GGCGGCGGCGGCGGCGGCGG	AATTAGGGGCGGGGTGA	-
Cluster_192.intergenic_upstream.M2	UP00022_1	-1	0.000673692	0.260045	0.0859889	16	GGCGGCGGCGGCGGCGGCGG	CAAGTGGGGGGGGGGG	-
Cluster_192.intergenic_upstream.M2	UP00000_2	0	0.00106058	0.409382	0.116031	17	GGCGGCGGCGGCGGCGGCGG	CAGAGTGGCGGGGCGTA	-
Cluster_192.intergenic_upstream.M2	UP00036_2	-1	0.00152067	0.586978	0.145571	15	GGCGGCGGCGGCGGCGGCGG	GGTGCGGCTGTTGCT	-
Cluster_192.intergenic_upstream.M2	UP00099_2	-1	0.00277257	1.07021	0.222952	16	GGCGGCGGCGGCGGCGGCGG	AATAGGGCGGGGATAG	-
Cluster_192.intergenic_upstream.M2	UP00093_1	-1	0.00291125	1.12374	0.222952	16	GGCGGCGGCGGCGGCGGCGG	ATAGGGGCGGGGTCGA	-
Cluster_192.intergenic_upstream.M2	UP00007_2	-6	0.00993785	3.83601	0.671091	14	GGCGGCGGCGGCGGCGGCGG	TGCGGAGTGGGACTGG	+
Cluster_192.intergenic_upstream.M2	UP00099_1	1	0.0107523	4.15039	0.671091	16	GGCGGCGGCGGCGGCGGCGG	CAGGAGCAGCTGCTGAG	-
Cluster_192.intergenic_upstream.M2	UP00068_2	-4	0.0113918	4.39724	0.671091	16	GGCGGCGGCGGCGGCGGCGG	GCGGAGGTGTCGCCTC	+
Cluster_192.intergenic_upstream.M2	UP00028_1	-6	0.0150661	5.81553	0.792653	14	GGCGGCGGCGGCGGCGGCGG	ATTGCCTGAGGCGAT	+
Cluster_192.intergenic_upstream.M2	UP00102_1	-6	0.0169993	6.56174	0.792653	14	GGCGGCGGCGGCGGCGGCGG	CACCCCCGGGGGGG	+
Cluster_192.intergenic_upstream.M2	UP00088_1	-1	0.017048	6.58054	0.792653	16	GGCGGCGGCGGCGGCGGCGG	TTGGGGGCGCCCCTAG	+
Cluster_192.intergenic_upstream.M2	UP00408_2	-2	0.0178181	6.8778	0.792653	16	GGCGGCGGCGGCGGCGGCGG	GTGAGGGGGAAGACGG	-
Cluster_192.intergenic_upstream.M2	UP00010_2	-6	0.0189082	7.29858	0.792653	14	GGCGGCGGCGGCGGCGGCGG	ATTGCCTCAGGCAAT	+
Cluster_192.intergenic_upstream.M2	UP00100_2	-1	0.0207005	7.9904	0.792653	17	GGCGGCGGCGGCGGCGGCGG	GCGGCGATATCGCAGCG	+
Cluster_192.intergenic_upstream.M2	UP00087_1	-6	0.0236498	9.12881	0.813167	14	GGCGGCGGCGGCGGCGGCGG	ATTGCCTGAGGCGAA	+
Cluster_192.intergenic_upstream.M2	UP00005_1	-6	0.0247219	9.54267	0.813167	14	GGCGGCGGCGGCGGCGGCGG	ATTCCCTGAGGGGAA	+
Cluster_192.intergenic_upstream.M4	UP00021_1	0	8.23638e-08	3.17924e-05	6.26627e-05	15	GGGGGGGCGGGGGGCGGGGC	GGGGGGGGGGGGGGA	-
Cluster_192.intergenic_upstream.M4	UP00000_2	1	1.76387e-06	0.000680855	0.000670981	16	GGGGGGGCGGGGGGCGGGGC	CAGAGTGGCGGGGCGTA	-
Cluster_192.intergenic_upstream.M4	UP00022_1	2	8.94308e-06	0.00345203	0.00226798	14	GGGGGGGCGGGGGGCGGGGC	CAAGTGGGGGGGGGGG	-
Cluster_192.intergenic_upstream.M4	UP00093_1	0	1.21749e-05	0.0046995	0.00231567	16	GGGGGGGCGGGGGGCGGGGC	ATAGGGGCGGGGTCGA	-
Cluster_192.intergenic_upstream.M4	UP00099_2	0	2.5832e-05	0.00997116	0.00393062	16	GGGGGGGCGGGGGGCGGGGC	AATAGGGCGGGGATAG	-
Cluster_192.intergenic_upstream.M4	UP00033_2	2	5.26615e-05	0.0203273	0.00667751	15	GGGGGGGCGGGGGGCGGGGC	AATTAGGGGCGGGGTGA	-
Cluster_192.intergenic_upstream.M4	UP00043_2	2	9.37727e-05	0.0361963	0.0101918	14	GGGGGGGCGGGGGGCGGGGC	TTTTAGGGGCGGGGAT	-
Cluster_192.intergenic_upstream.M4	UP00408_2	-1	0.000242214	0.0934946	0.0230347	16	GGGGGGGCGGGGGGCGGGGC	GTGAGGGGGAAGACGG	-
Cluster_192.intergenic_upstream.M4	UP00002_2	-1	0.000390342	0.150672	0.032997	15	GGGGGGGCGGGGGGCGGGGC	CAAAGGCGTGGCCAG	+
Cluster_192.intergenic_upstream.M4	UP00002_1	3	0.000641063	0.24745	0.0487723	14	GGGGGGGCGGGGGGCGGGGC	GAGAAGGGGGCGGGACC	-
Cluster_192.intergenic_upstream.M4	UP00007_1	3	0.000769596	0.297064	0.0532283	11	GGGGGGGCGGGGGGCGGGGC	AATGCGGGGGCGGA	-
Cluster_192.intergenic_upstream.M4	UP00036_2	0	0.00178082	0.687397	0.112905	15	GGGGGGGCGGGGGGCGGGGC	GGTGCGGCTGTTGCT	-
Cluster_192.intergenic_upstream.M4	UP00065_1	-2	0.00215461	0.83168	0.126095	16	GGGGGGGCGGGGGGCGGGGC	TGGCGCGCGCGCCTGA	+
Cluster_192.intergenic_upstream.M4	UP00007_2	-2	0.00384411	1.48383	0.208901	16	GGGGGGGCGGGGGGCGGGGC	TGCGGAGTGGGACTGG	+
Cluster_192.intergenic_upstream.M4	UP00001_1	0	0.0045792	1.76757	0.232258	15	GGGGGGGCGGGGGGCGGGGC	ATAAAGGCGCGCGAT	+
Cluster_192.intergenic_upstream.M4	UP00096_2	1	0.00651477	2.5147	0.309779	16	GGGGGGGCGGGGGGCGGGGC	GTATTGGGTGGGTATTT	+
Cluster_192.intergenic_upstream.M4	UP00003_1	0	0.00804903	3.10693	0.36022	15	GGGGGGGCGGGGGGCGGGGC	ATAAGGGCGCGCGAT	+
Cluster_192.intergenic_upstream.M4	UP00068_2	0	0.0103837	4.0081	0.415787	16	GGGGGGGCGGGGGGCGGGGC	GCGGAGGTGTCGCCTC	+
Cluster_192.intergenic_upstream.M4	UP00102_1	7	0.0128745	4.96955	0.472994	7	GGGGGGGCGGGGGGCGGGGC	CACCCCCGGGGGGG	+
Cluster_192.intergenic_upstream.M4	UP00006_1	7	0.0131454	5.07411	0.472994	8	GGGGGGGCGGGGGGCGGGGC	CCCCCCCGGGGGGGT	+
Cluster_192.intergenic_upstream.M4	UP00022_2	-2	0.0136775	5.27951	0.472994	17	GGGGGGGCGGGGGGCGGGGC	ACTTCCGGGGGGAATTT	-
Cluster_192.intergenic_upstream.M4	UP00065_2	1	0.0168981	6.52267	0.534346	13	GGGGGGGCGGGGGGCGGGGC	ACGCACTGCGCGGC	-
Cluster_192.intergenic_upstream.M4	UP00047_1	-2	0.0171422	6.61691	0.534346	15	GGGGGGGCGGGGGGCGGGGC	ATTTTTGGGGGGCTT	-
Cluster_192.intergenic_upstream.M4	UP00088_1	0	0.0175586	6.77761	0.534346	16	GGGGGGGCGGGGGGCGGGGC	TTGGGGGCGCCCCTAG	+
Cluster_192.intergenic_upstream.M4	UP00093_2	1	0.0205608	7.93647	0.59515	16	GGGGGGGCGGGGGGCGGGGC	AAGTTGGGCGTATGCTT	-
Cluster_192.intergenic_upstream.M4	UP00057_1	7	0.0211212	8.15277	0.59515	8	GGGGGGGCGGGGGGCGGGGC	CCCCCCCGGGGGGGT	+
Cluster_192.intergenic_upstream.M4	UP00086_2	-2	0.0220608	8.51546	0.599426	14	GGGGGGGCGGGGGGCGGGGC	GGAGAAAGGTGCGA	+
Cluster_192.intergenic_upstream.M5	UP00191_1	1	0.00307995	1.18886	1	15	AGCATCCAAATGAAGTCCCA	TTGTATGCAAATTAGA	+
Cluster_192.intergenic_upstream.M5	UP00179_1	1	0.00307995	1.18886	1	15	AGCATCCAAATGAAGTCCCA	TTGTATGCAAATTAGA	+
Cluster_192.intergenic_upstream.M5	UP00007_2	-11	0.00618962	2.38919	1	9	AGCATCCAAATGAAGTCCCA	CCAGTCCCACTCCGCA	-
Cluster_192.intergenic_upstream.M5	UP00075_2	-5	0.0105169	4.05954	1	15	AGCATCCAAATGAAGTCCCA	TTGAATGAAATTCGA	+
Cluster_192.intergenic_upstream.M5	UP00033_1	-8	0.0237439	9.16515	1	12	AGCATCCAAATGAAGTCCCA	TTATCCATCCCATAATA	-
Cluster_192.intergenic_upstream.M6	UP00058_1	2	0.0188981	7.29465	1	15	GCCCCTTGAAGAACA	TTTTCCTTTGATCTATA	-
Cluster_192.intergenic_upstream.M6	UP00054_1	2	0.0220019	8.49274	1	15	GCCCCTTGAAGAACA	TTTTCCTTTGATCTATA	-
Cluster_192.intergenic_upstream.M7	UP00097_2	-8	0.00158795	0.612947	0.811302	12	GCTCTGGCTCTTTTTATTAG	GTTTTTTCTTATTT	-
Cluster_192.intergenic_upstream.M7	UP00077_2	-4	0.00210182	0.811302	0.811302	16	GCTCTGGCTCTTTTTATTAG	AAATTTTTTTTTTTAAC	-
Cluster_192.intergenic_upstream.M7	UP00134_1	-7	0.00703288	2.71469	1	13	GCTCTGGCTCTTTTTATTAG	CGAATTTTATTGGGTT	-
Cluster_192.intergenic_upstream.M7	UP00407_2	-6	0.0128624	4.96489	1	14	GCTCTGGCTCTTTTTATTAG	GAATTTTTTTTTTGAAC	-
Cluster_192.intergenic_upstream.M7	UP00041_1	-4	0.0144823	5.59018	1	16	GCTCTGGCTCTTTTTATTAG	AATTTTTGTTTACTTT	-
Cluster_192.intergenic_upstream.M7	UP00011_2	3	0.0164426	6.34686	1	12	GCTCTGGCTCTTTTTATTAG	ACCACTCTCGGTCAC	+
Cluster_192.intergenic_upstream.M7	UP00024_2	-10	0.0187752	7.24725	1	10	GCTCTGGCTCTTTTTATTAG	TCTTTATTAATATT	-
Cluster_192.intergenic_upstream.M7	UP00086_2	-3	0.0198611	7.6664	1	14	GCTCTGGCTCTTTTTATTAG	TCGCACCTTTCTCC	-
Cluster_192.intergenic_upstream.M7	UP00036_2	-2	0.02533	9.77739	1	15	GCTCTGGCTCTTTTTATTAG	GGTGCGGCTGTTGCT	-
Cluster_192.intergenic_upstream.M8	UP00009_1	1	0.00845491	3.26359	1	15	TCCTGAGCGTTTGGGTTTTG	CTCGTGACCTTTGAGA	-
Cluster_192.intergenic_upstream.M8	UP00048_1	1	0.0120358	4.64582	1	15	TCCTGAGCGTTTGGGTTTTG	CAGGTGACCTTTGAGA	-
Cluster_192.intergenic_upstream.M8	UP00034_2	1	0.0190357	7.3478	1	20	TCCTGAGCGTTTGGGTTTTG	GTGCTAATTGTGTGTGTACGCT	+
Cluster_192.intergenic_upstream.M8	UP00045_1	5	0.0196413	7.58153	1	12	TCCTGAGCGTTTGGGTTTTG	AAATTTGCTGACTTAGC	+
Cluster_192.intergenic_upstream.M8	UP00044_1	6	0.0214404	8.27599	1	9	TCCTGAGCGTTTGGGTTTTG	TAAAAATGCTGACTT	+
Cluster_192.intergenic_upstream.M8	UP00146_2	5	0.0236563	9.13132	1	12	TCCTGAGCGTTTGGGTTTTG	AAACATAATGAGGTTGC	+
Cluster_192.intergenic_upstream.M8	UP00057_2	5	0.0248718	9.60053	1	10	TCCTGAGCGTTTGGGTTTTG	TCTCCTGCTGTGTGG	-
Cluster_192.intergenic_upstream.M9	UP00098_2	0	0.00207744	0.801893	1	20	GAGGGAAGTTTCCAAGCGAG	CTTTGTGGTAACCAAGCGTCAGT	-
Cluster_192.intergenic_upstream.M9	UP00032_1	6	0.0155767	6.01261	1	16	GAGGGAAGTTTCCAAGCGAG	TTTTTAGAGATAAGAAATAAAG	+
Cluster_192.intergenic_upstream.M9	UP00053_2	0	0.0158738	6.1273	1	16	GAGGGAAGTTTCCAAGCGAG	TCGCGAAGGTTGTACT	+
Cluster_269.intergenic_upstream.M1	UP00077_2	1	1.78561e-05	0.00689245	0.0137644	16	TAAAGAAAAAAAATAAAATA	GTTAAAAAAAAAAATTT	+
Cluster_269.intergenic_upstream.M1	UP00407_2	2	0.000418506	0.161543	0.159796	15	TAAAGAAAAAAAATAAAATA	GTTCAAAAAAAAAATTC	+
Cluster_269.intergenic_upstream.M1	UP00028_2	1	0.000621894	0.240051	0.159796	13	TAAAGAAAAAAAATAAAATA	TACTGGAAAAAAAA	+
Cluster_269.intergenic_upstream.M1	UP00097_2	-1	0.0012475	0.481535	0.219288	14	TAAAGAAAAAAAATAAAATA	AAATAAGAAAAAAC	+
Cluster_269.intergenic_upstream.M1	UP00037_1	-5	0.00142237	0.549035	0.219288	15	TAAAGAAAAAAAATAAAATA	AACAAACAACAAGAG	+
Cluster_269.intergenic_upstream.M1	UP00073_2	-3	0.00583549	2.2525	0.749718	15	TAAAGAAAAAAAATAAAATA	AAAAATAACAAACGG	+
Cluster_269.intergenic_upstream.M1	UP00058_2	-4	0.00778159	3.00369	0.856925	15	TAAAGAAAAAAAATAAAATA	AGCCGAAAAAAAAAT	+
Cluster_269.intergenic_upstream.M1	UP00024_2	2	0.0124053	4.78843	0.998516	12	TAAAGAAAAAAAATAAAATA	AATATTAATAAAGA	+
Cluster_269.intergenic_upstream.M1	UP00074_2	-4	0.0164039	6.33191	0.998516	14	TAAAGAAAAAAAATAAAATA	GCAAAACATTACTA	+
Cluster_269.intergenic_upstream.M1	UP00061_2	-2	0.0170008	6.56233	0.998516	16	TAAAGAAAAAAAATAAAATA	ATATCAAAACAAAACA	+
Cluster_269.intergenic_upstream.M10	UP00008_1	1	0.00551131	2.12737	1	15	CTGGGGTAGAATCTG	AATAGGGTATCATATAT	+
Cluster_269.intergenic_upstream.M10	UP00192_1	1	0.00740403	2.85795	1	15	CTGGGGTAGAATCTG	GATGGGGTATCATTTTT	+
Cluster_269.intergenic_upstream.M10	UP00008_3	1	0.00856536	3.30623	1	15	CTGGGGTAGAATCTG	AATAGGGTATCAATTAT	+
Cluster_269.intergenic_upstream.M10	UP00159_1	1	0.0114192	4.40783	1	15	CTGGGGTAGAATCTG	AATGGGGTATCACTTTT	+
Cluster_269.intergenic_upstream.M10	UP00043_2	3	0.0126174	4.87031	1	13	CTGGGGTAGAATCTG	TTTTAGGGGCGGGGAT	-
Cluster_269.intergenic_upstream.M10	UP00195_1	1	0.0166218	6.416	1	15	CTGGGGTAGAATCTG	GATAGGGTATCACTTAT	+
Cluster_269.intergenic_upstream.M10	UP00035_1	1	0.0183511	7.08352	1	15	CTGGGGTAGAATCTG	GGTAGGTTGGCATAGT	-
Cluster_269.intergenic_upstream.M10	UP00008_4	1	0.0199841	7.71388	1	15	CTGGGGTAGAATCTG	AATAGGGTATCAATATT	+
Cluster_269.intergenic_upstream.M10	UP00000_1	8	0.0229098	8.84317	1	9	CTGGGGTAGAATCTG	TCTGATGTCTGGATTTG	-
Cluster_269.intergenic_upstream.M11	UP00067_1	-6	5.81969e-05	0.022464	0.0447444	14	CGAGTTTAAAGGTCAAAGGC	GATAGATCAAAGGGATT	-
Cluster_269.intergenic_upstream.M11	UP00083_1	-6	0.000121472	0.0468883	0.0454332	14	CGAGTTTAAAGGTCAAAGGC	TATAGATCAAAGGAAAT	-
Cluster_269.intergenic_upstream.M11	UP00058_1	-6	0.000195829	0.07559	0.0454332	14	CGAGTTTAAAGGTCAAAGGC	TATAGATCAAAGGAAAA	+
Cluster_269.intergenic_upstream.M11	UP00054_1	-6	0.000236372	0.0912394	0.0454332	14	CGAGTTTAAAGGTCAAAGGC	TATAGATCAAAGGAAAA	+
Cluster_269.intergenic_upstream.M11	UP00048_1	-3	0.000438023	0.169077	0.0673543	16	CGAGTTTAAAGGTCAAAGGC	TCTCAAAGGTCACCTG	+
Cluster_269.intergenic_upstream.M11	UP00009_1	-3	0.000553327	0.213584	0.0709038	16	CGAGTTTAAAGGTCAAAGGC	TCTCAAAGGTCACGAG	+
Cluster_269.intergenic_upstream.M11	UP00079_1	-3	0.00420912	1.62472	0.462308	17	CGAGTTTAAAGGTCAAAGGC	TATTCAAGGTCATGCGA	+
Cluster_269.intergenic_upstream.M11	UP00079_2	-3	0.00929233	3.58684	0.893044	17	CGAGTTTAAAGGTCAAAGGC	GGCGAGGGGTCAAGGGC	+
Cluster_269.intergenic_upstream.M11	UP00030_1	-6	0.0164251	6.34008	0.995912	14	CGAGTTTAAAGGTCAAAGGC	ATAAGAACAAAGGACTA	+
Cluster_269.intergenic_upstream.M11	UP00066_2	-10	0.0176936	6.82974	0.995912	10	CGAGTTTAAAGGTCAAAGGC	TGCAAAAGTCCAATAT	+
Cluster_269.intergenic_upstream.M11	UP00072_2	5	0.0190912	7.36919	0.995912	11	CGAGTTTAAAGGTCAAAGGC	TTTTACGACTTTCCAT	-
Cluster_269.intergenic_upstream.M11	UP00066_1	-3	0.0220632	8.51638	0.995912	17	CGAGTTTAAAGGTCAAAGGC	CTTCAGGGGTCAATTGA	+
Cluster_269.intergenic_upstream.M11	UP00062_1	-6	0.0220632	8.51638	0.995912	14	CGAGTTTAAAGGTCAAAGGC	AGAAGAACAAAGGACTA	+
Cluster_269.intergenic_upstream.M13	UP00232_1	-4	0.0109831	4.23947	1	11	AGCGCACAAAGAGAC	TAAATAGATACCCCATA	+
Cluster_269.intergenic_upstream.M13	UP00065_2	-1	0.0175421	6.77127	1	14	AGCGCACAAAGAGAC	ACGCACTGCGCGGC	-
Cluster_269.intergenic_upstream.M14	UP00019_1	-5	0.00207955	0.802707	1	15	GCTTTGTGGTGTTGTAGATA	CTAAGGTTCTAGATCAC	+
Cluster_269.intergenic_upstream.M14	UP00074_2	-3	0.00717371	2.76905	1	14	GCTTTGTGGTGTTGTAGATA	TAGTAATGTTTTGC	-
Cluster_269.intergenic_upstream.M14	UP00041_2	-5	0.00901664	3.48042	1	15	GCTTTGTGGTGTTGTAGATA	GTGTTGTTGTGACAT	-
Cluster_269.intergenic_upstream.M14	UP00025_2	-3	0.022899	8.83902	1	15	GCTTTGTGGTGTTGTAGATA	AGGTGTTGTTGTTTG	-
Cluster_269.intergenic_upstream.M14	UP00039_2	1	0.0257241	9.92951	1	16	GCTTTGTGGTGTTGTAGATA	TCCTTTGTTTTGGTGTT	-
Cluster_269.intergenic_upstream.M15	UP00081_2	-7	0.00814393	3.14356	1	8	GAATTGGAAAGGCAG	CACGGCAGTTGGTCG	-
Cluster_269.intergenic_upstream.M15	UP00092_2	-6	0.00940755	3.63131	1	9	GAATTGGAAAGGCAG	GCATGGCAGTTGGTCG	-
Cluster_269.intergenic_upstream.M17	UP00102_2	0	0.000801173	0.309253	0.323368	15	GGGGCTGCTGAGGAGACGGC	TCTCCTGCTGTGTGG	-
Cluster_269.intergenic_upstream.M17	UP00006_2	0	0.00146602	0.565883	0.323368	15	GGGGCTGCTGAGGAGACGGC	TGTCCTGCTGTGCTC	-
Cluster_269.intergenic_upstream.M17	UP00057_2	0	0.00163313	0.630387	0.323368	15	GGGGCTGCTGAGGAGACGGC	TCTCCTGCTGTGTGG	-
Cluster_269.intergenic_upstream.M17	UP00007_1	-6	0.00182852	0.70581	0.323368	14	GGGGCTGCTGAGGAGACGGC	AATGCGGGGGCGGA	-
Cluster_269.intergenic_upstream.M17	UP00099_1	2	0.0021057	0.812801	0.323368	15	GGGGCTGCTGAGGAGACGGC	CAGGAGCAGCTGCTGAG	-
Cluster_269.intergenic_upstream.M17	UP00031_1	0	0.00349941	1.35077	0.403562	17	GGGGCTGCTGAGGAGACGGC	CGGAATGCAGTGCGATT	-
Cluster_269.intergenic_upstream.M17	UP00095_2	-5	0.00367907	1.42012	0.403562	15	GGGGCTGCTGAGGAGACGGC	GTTAGAGGAGTCTCGTA	-
Cluster_269.intergenic_upstream.M17	UP00068_2	-6	0.0048091	1.85631	0.461577	14	GGGGCTGCTGAGGAGACGGC	GCGGAGGTGTCGCCTC	+
Cluster_269.intergenic_upstream.M17	UP00033_2	-1	0.0123169	4.75434	0.973283	17	GGGGCTGCTGAGGAGACGGC	AATTAGGGGCGGGGTGA	-
Cluster_269.intergenic_upstream.M17	UP00043_2	-1	0.0126922	4.8992	0.973283	16	GGGGCTGCTGAGGAGACGGC	TTTTAGGGGCGGGGAT	-
Cluster_269.intergenic_upstream.M17	UP00024_1	-5	0.0139432	5.38207	0.973283	15	GGGGCTGCTGAGGAGACGGC	CTGTGGGGGGTCGATA	-
Cluster_269.intergenic_upstream.M17	UP00028_1	-2	0.0166688	6.43415	0.974486	15	GGGGCTGCTGAGGAGACGGC	ATTGCCTGAGGCGAT	+
Cluster_269.intergenic_upstream.M17	UP00076_2	-5	0.0170172	6.56865	0.974486	15	GGGGCTGCTGAGGAGACGGC	CTACTTGGATACGGAAT	+
Cluster_269.intergenic_upstream.M17	UP00046_2	-2	0.0223293	8.61911	0.974486	17	GGGGCTGCTGAGGAGACGGC	AAGGCCAGATGGTCCGG	+
Cluster_269.intergenic_upstream.M17	UP00022_2	-3	0.0233521	9.0139	0.974486	17	GGGGCTGCTGAGGAGACGGC	ACTTCCGGGGGGAATTT	-
Cluster_269.intergenic_upstream.M17	UP00098_1	4	0.0240034	9.26532	0.974486	19	GGGGCTGCTGAGGAGACGGC	TTAATCGGTTGCTAAGGGTCACA	-
Cluster_269.intergenic_upstream.M17	UP00000_2	0	0.0244182	9.42543	0.974486	17	GGGGCTGCTGAGGAGACGGC	CAGAGTGGCGGGGCGTA	-
Cluster_269.intergenic_upstream.M17	UP00099_2	-3	0.0253331	9.77857	0.974486	16	GGGGCTGCTGAGGAGACGGC	AATAGGGCGGGGATAG	-
Cluster_269.intergenic_upstream.M18	UP00021_1	3	0.000283543	0.109448	0.116451	12	CCCACCCTCTGCGTTCGCCC	TCCCCCCCCCCCCCC	+
Cluster_269.intergenic_upstream.M18	UP00002_1	3	0.000304732	0.117626	0.116451	14	CCCACCCTCTGCGTTCGCCC	GGTCCCGCCCCCTTCTC	+
Cluster_269.intergenic_upstream.M18	UP00096_2	5	0.00055818	0.215458	0.120407	12	CCCACCCTCTGCGTTCGCCC	AAATACCCACCCAATAC	-
Cluster_269.intergenic_upstream.M18	UP00093_1	5	0.000630167	0.243244	0.120407	11	CCCACCCTCTGCGTTCGCCC	TCGACCCCGCCCCTAT	+
Cluster_269.intergenic_upstream.M18	UP00022_1	1	0.00277958	1.07292	0.375528	15	CCCACCCTCTGCGTTCGCCC	CCCCCCCCCCCACTTG	+
Cluster_269.intergenic_upstream.M18	UP00007_1	4	0.00294807	1.13795	0.375528	10	CCCACCCTCTGCGTTCGCCC	TCCGCCCCCGCATT	+
Cluster_269.intergenic_upstream.M18	UP00099_2	5	0.00396133	1.52907	0.432513	11	CCCACCCTCTGCGTTCGCCC	CTATCCCCGCCCTATT	+
Cluster_269.intergenic_upstream.M18	UP00046_2	1	0.00461568	1.78165	0.440962	16	CCCACCCTCTGCGTTCGCCC	CCGGACCATCTGGCCTT	-
Cluster_269.intergenic_upstream.M18	UP00043_2	3	0.00560797	2.16468	0.472495	13	CCCACCCTCTGCGTTCGCCC	ATCCCCGCCCCTAAAA	+
Cluster_269.intergenic_upstream.M18	UP00102_1	-1	0.00618217	2.38632	0.472495	14	CCCACCCTCTGCGTTCGCCC	CCCCCCCGGGGGTG	-
Cluster_269.intergenic_upstream.M18	UP00007_2	5	0.0078861	3.04403	0.513118	11	CCCACCCTCTGCGTTCGCCC	CCAGTCCCACTCCGCA	-
Cluster_269.intergenic_upstream.M18	UP00011_2	0	0.00805644	3.10978	0.513118	15	CCCACCCTCTGCGTTCGCCC	ACCACTCTCGGTCAC	+
Cluster_269.intergenic_upstream.M18	UP00035_1	5	0.0110152	4.25185	0.647595	11	CCCACCCTCTGCGTTCGCCC	ACTATGCCAACCTACC	+
Cluster_269.intergenic_upstream.M18	UP00099_1	0	0.0150045	5.79173	0.653412	17	CCCACCCTCTGCGTTCGCCC	CTCAGCAGCTGCTCCTG	+
Cluster_269.intergenic_upstream.M18	UP00024_1	6	0.0152812	5.89854	0.653412	10	CCCACCCTCTGCGTTCGCCC	TATCGACCCCCCACAG	+
Cluster_269.intergenic_upstream.M18	UP00000_2	5	0.0157016	6.06081	0.653412	12	CCCACCCTCTGCGTTCGCCC	TACGCCCCGCCACTCTG	+
Cluster_269.intergenic_upstream.M18	UP00057_1	-2	0.0174279	6.72718	0.653412	15	CCCACCCTCTGCGTTCGCCC	CCCCCCCGGGGGGGT	+
Cluster_269.intergenic_upstream.M18	UP00033_2	4	0.0179785	6.93969	0.653412	13	CCCACCCTCTGCGTTCGCCC	TCACCCCGCCCCTAATT	+
Cluster_269.intergenic_upstream.M18	UP00006_1	-2	0.0182656	7.05051	0.653412	15	CCCACCCTCTGCGTTCGCCC	CCCCCCCGGGGGGGT	+
Cluster_269.intergenic_upstream.M18	UP00057_2	-1	0.0191406	7.38826	0.653412	15	CCCACCCTCTGCGTTCGCCC	TCTCCTGCTGTGTGG	-
Cluster_269.intergenic_upstream.M18	UP00068_1	6	0.0196634	7.59008	0.653412	11	CCCACCCTCTGCGTTCGCCC	AATTTTCACACCTTTTA	-
Cluster_269.intergenic_upstream.M18	UP00070_2	2	0.0234826	9.06427	0.747808	15	CCCACCCTCTGCGTTCGCCC	CTCCTCCCCTATGCGCA	-
Cluster_269.intergenic_upstream.M19	UP00079_1	0	0.0238734	9.21513	1	17	CACCCCAGTGGAAGGGAATT	TATTCAAGGTCATGCGA	+
Cluster_269.intergenic_upstream.M2	UP00021_1	-9	9.7552e-07	0.000376551	0.00074316	11	CGCCCCCCCCCCCCCGCCCC	TCCCCCCCCCCCCCC	+
Cluster_269.intergenic_upstream.M2	UP00022_1	-7	3.47532e-05	0.0134147	0.00938148	13	CGCCCCCCCCCCCCCGCCCC	CCCCCCCCCCCACTTG	+
Cluster_269.intergenic_upstream.M2	UP00043_2	-9	6.32216e-05	0.0244035	0.00938148	11	CGCCCCCCCCCCCCCGCCCC	ATCCCCGCCCCTAAAA	+
Cluster_269.intergenic_upstream.M2	UP00033_2	-8	6.76023e-05	0.0260945	0.00938148	12	CGCCCCCCCCCCCCCGCCCC	TCACCCCGCCCCTAATT	+
Cluster_269.intergenic_upstream.M2	UP00002_1	-8	7.20225e-05	0.0278007	0.00938148	12	CGCCCCCCCCCCCCCGCCCC	GGTCCCGCCCCCTTCTC	+
Cluster_269.intergenic_upstream.M2	UP00007_1	-11	7.38885e-05	0.0285209	0.00938148	9	CGCCCCCCCCCCCCCGCCCC	TCCGCCCCCGCATT	+
Cluster_269.intergenic_upstream.M2	UP00099_2	-7	0.000226802	0.0875457	0.0246829	13	CGCCCCCCCCCCCCCGCCCC	CTATCCCCGCCCTATT	+
Cluster_269.intergenic_upstream.M2	UP00093_1	-6	0.000370798	0.143128	0.0353097	14	CGCCCCCCCCCCCCCGCCCC	TCGACCCCGCCCCTAT	+
Cluster_269.intergenic_upstream.M2	UP00000_2	-7	0.000841141	0.32468	0.0711987	13	CGCCCCCCCCCCCCCGCCCC	TACGCCCCGCCACTCTG	+
Cluster_269.intergenic_upstream.M2	UP00408_2	-3	0.0010172	0.392641	0.0774915	16	CGCCCCCCCCCCCCCGCCCC	CCGTCTTCCCCCTCAC	+
Cluster_269.intergenic_upstream.M2	UP00070_2	-11	0.00204681	0.79007	0.141753	9	CGCCCCCCCCCCCCCGCCCC	CTCCTCCCCTATGCGCA	-
Cluster_269.intergenic_upstream.M2	UP00047_1	-12	0.00301268	1.1629	0.186851	8	CGCCCCCCCCCCCCCGCCCC	AAGCCCCCCAAAAAT	+
Cluster_269.intergenic_upstream.M2	UP00006_1	-12	0.00318855	1.23078	0.186851	8	CGCCCCCCCCCCCCCGCCCC	ACCCCCCCGGGGGGG	-
Cluster_269.intergenic_upstream.M2	UP00057_1	-12	0.00377626	1.45764	0.205485	8	CGCCCCCCCCCCCCCGCCCC	ACCCCCCCGGGGGGG	-
Cluster_269.intergenic_upstream.M2	UP00102_1	-12	0.00519133	2.00385	0.251013	8	CGCCCCCCCCCCCCCGCCCC	CCCCCCCGGGGGTG	-
Cluster_269.intergenic_upstream.M2	UP00088_1	7	0.00821685	3.17171	0.329456	9	CGCCCCCCCCCCCCCGCCCC	CTAGGGGCGCCCCCAA	-
Cluster_269.intergenic_upstream.M2	UP00096_2	-6	0.0119771	4.62316	0.456213	14	CGCCCCCCCCCCCCCGCCCC	AAATACCCACCCAATAC	-
Cluster_269.intergenic_upstream.M2	UP00024_1	-10	0.0159404	6.15298	0.578263	10	CGCCCCCCCCCCCCCGCCCC	TATCGACCCCCCACAG	+
Cluster_269.intergenic_upstream.M2	UP00036_2	-8	0.0169918	6.55883	0.588386	12	CGCCCCCCCCCCCCCGCCCC	AGCAACAGCCGCACC	+
Cluster_269.intergenic_upstream.M2	UP00007_2	-7	0.0225246	8.69449	0.746062	13	CGCCCCCCCCCCCCCGCCCC	CCAGTCCCACTCCGCA	-
Cluster_269.intergenic_upstream.M20	UP00001_1	4	0.000791302	0.305443	0.364989	11	GGGCGCGCGACGGGCCGCGG	ATAAAGGCGCGCGAT	+
Cluster_269.intergenic_upstream.M20	UP00003_1	4	0.00140403	0.541956	0.364989	11	GGGCGCGCGACGGGCCGCGG	ATAAGGGCGCGCGAT	+
Cluster_269.intergenic_upstream.M20	UP00065_1	2	0.00142231	0.549012	0.364989	14	GGGCGCGCGACGGGCCGCGG	TGGCGCGCGCGCCTGA	+
Cluster_269.intergenic_upstream.M20	UP00009_2	-5	0.00292419	1.12874	0.48213	15	GGGCGCGCGACGGGCCGCGG	CGCGCCGGGTCACGTA	+
Cluster_269.intergenic_upstream.M20	UP00002_1	-5	0.00313132	1.20869	0.48213	15	GGGCGCGCGACGGGCCGCGG	GAGAAGGGGGCGGGACC	-
Cluster_269.intergenic_upstream.M20	UP00057_2	-2	0.00575752	2.2224	0.578884	15	GGGCGCGCGACGGGCCGCGG	CCACACAGCAGGAGA	+
Cluster_269.intergenic_upstream.M20	UP00102_2	-2	0.00601556	2.32201	0.578884	15	GGGCGCGCGACGGGCCGCGG	CCACACAGCAGGAGA	+
Cluster_269.intergenic_upstream.M20	UP00006_2	-2	0.00685682	2.64673	0.586524	15	GGGCGCGCGACGGGCCGCGG	GAGCACAGCAGGACA	+
Cluster_269.intergenic_upstream.M20	UP00079_2	-5	0.00793155	3.06158	0.61061	15	GGGCGCGCGACGGGCCGCGG	GGCGAGGGGTCAAGGGC	+
Cluster_269.intergenic_upstream.M20	UP00028_1	-3	0.00888325	3.42894	0.621706	15	GGGCGCGCGACGGGCCGCGG	ATCGCCTCAGGCAAT	-
Cluster_269.intergenic_upstream.M20	UP00092_2	-3	0.0179327	6.92204	0.838628	16	GGGCGCGCGACGGGCCGCGG	CGACCAACTGCCATGC	+
Cluster_269.intergenic_upstream.M20	UP00065_2	-1	0.0179927	6.94517	0.838628	14	GGGCGCGCGACGGGCCGCGG	GCCGCGCAGTGCGT	+
Cluster_269.intergenic_upstream.M20	UP00060_2	1	0.0195674	7.55302	0.838628	13	GGGCGCGCGACGGGCCGCGG	GTGCCACGCGACTG	+
Cluster_269.intergenic_upstream.M20	UP00088_1	4	0.0210284	8.11695	0.838628	12	GGGCGCGCGACGGGCCGCGG	TTGGGGGCGCCCCTAG	+
Cluster_269.intergenic_upstream.M20	UP00093_1	-8	0.0227566	8.78407	0.838628	12	GGGCGCGCGACGGGCCGCGG	ATAGGGGCGGGGTCGA	-
Cluster_269.intergenic_upstream.M20	UP00000_2	-6	0.0242413	9.35714	0.838628	14	GGGCGCGCGACGGGCCGCGG	CAGAGTGGCGGGGCGTA	-
Cluster_269.intergenic_upstream.M20	UP00053_1	-5	0.025192	9.7241	0.838628	15	GGGCGCGCGACGGGCCGCGG	ATTAAGGGGTCACGACA	-
Cluster_269.intergenic_upstream.M3	UP00074_2	0	0.00560781	2.16461	1	14	CTTTTCTCTTCTTCA	TAGTAATGTTTTGC	-
Cluster_269.intergenic_upstream.M3	UP00058_2	0	0.00676177	2.61004	1	15	CTTTTCTCTTCTTCA	ATTTTTTTTTCGGCT	-
Cluster_269.intergenic_upstream.M3	UP00086_2	0	0.0146813	5.66698	1	14	CTTTTCTCTTCTTCA	TCGCACCTTTCTCC	-
Cluster_269.intergenic_upstream.M3	UP00408_2	0	0.0153074	5.90867	1	15	CTTTTCTCTTCTTCA	CCGTCTTCCCCCTCAC	+
Cluster_269.intergenic_upstream.M3	UP00028_2	-5	0.0231084	8.91985	1	10	CTTTTCTCTTCTTCA	TTTTTTTTCCAGTA	-
Cluster_269.intergenic_upstream.M3	UP00077_2	0	0.0251763	9.71805	1	15	CTTTTCTCTTCTTCA	AAATTTTTTTTTTTAAC	-
Cluster_269.intergenic_upstream.M4	UP00019_2	-2	0.000539377	0.208199	0.416399	15	ATAGTCTTTACAAGTCTTGT	TATCATTAGAACGCT	+
Cluster_269.intergenic_upstream.M4	UP00180_1	-1	0.00408195	1.57563	1	16	ATAGTCTTTACAAGTCTTGT	CTACCAATAAAATTCT	+
Cluster_269.intergenic_upstream.M4	UP00062_2	-3	0.00658119	2.54034	1	17	ATAGTCTTTACAAGTCTTGT	TTCCTAACAATTTTTCC	-
Cluster_269.intergenic_upstream.M4	UP00030_2	-3	0.00696033	2.68669	1	14	ATAGTCTTTACAAGTCTTGT	TTCATAACAATTTT	-
Cluster_269.intergenic_upstream.M4	UP00183_1	-2	0.00732109	2.82594	1	16	ATAGTCTTTACAAGTCTTGT	AAATTTTACGAGCTTT	-
Cluster_269.intergenic_upstream.M4	UP00161_1	-2	0.017992	6.9449	1	17	ATAGTCTTTACAAGTCTTGT	GATGTTAACTAGTTTTC	-
Cluster_269.intergenic_upstream.M4	UP00173_1	-2	0.0191974	7.4102	1	16	ATAGTCTTTACAAGTCTTGT	AAATTTTACGAGCTTT	-
Cluster_269.intergenic_upstream.M4	UP00194_1	-3	0.0243724	9.40776	1	17	ATAGTCTTTACAAGTCTTGT	TGTTTTACATGTATATT	-
Cluster_269.intergenic_upstream.M5	UP00098_2	1	0.00015154	0.0584945	0.116968	20	CTTCTCTGGGGATACTGTGA	ACTGACGCTTGGTTACCACAAAG	+
Cluster_269.intergenic_upstream.M5	UP00076_2	-3	0.000315485	0.121777	0.121755	17	CTTCTCTGGGGATACTGTGA	CTACTTGGATACGGAAT	+
Cluster_269.intergenic_upstream.M5	UP00027_1	-6	0.000629581	0.243018	0.161983	14	CTTCTCTGGGGATACTGTGA	TTTTGCTACTGTAAAA	-
Cluster_269.intergenic_upstream.M5	UP00052_1	-6	0.00121141	0.467603	0.233759	14	CTTCTCTGGGGATACTGTGA	CTTTGCTACTGTACAT	-
Cluster_269.intergenic_upstream.M5	UP00006_2	-7	0.0115226	4.44771	0.999818	13	CTTCTCTGGGGATACTGTGA	TGTCCTGCTGTGCTC	-
Cluster_269.intergenic_upstream.M5	UP00017_2	-4	0.0193342	7.46302	0.999818	16	CTTCTCTGGGGATACTGTGA	ACTCCAAGTACTTGGAA	+
Cluster_269.intergenic_upstream.M5	UP00036_2	-7	0.0202846	7.82987	0.999818	13	CTTCTCTGGGGATACTGTGA	GGTGCGGCTGTTGCT	-
Cluster_269.intergenic_upstream.M5	UP00087_1	0	0.0214381	8.27509	0.999818	15	CTTCTCTGGGGATACTGTGA	ATTGCCTGAGGCGAA	+
Cluster_269.intergenic_upstream.M5	UP00005_1	0	0.0226518	8.74361	0.999818	15	CTTCTCTGGGGATACTGTGA	ATTCCCTGAGGGGAA	+
Cluster_269.intergenic_upstream.M5	UP00005_2	0	0.0236181	9.11658	0.999818	14	CTTCTCTGGGGATACTGTGA	CTGCCCAGAGGTGA	-
Cluster_269.intergenic_upstream.M5	UP00056_2	-3	0.0239288	9.23652	0.999818	15	CTTCTCTGGGGATACTGTGA	TACCCTAGTTACCGA	+
Cluster_269.intergenic_upstream.M5	UP00095_2	-3	0.0252066	9.72976	0.999818	17	CTTCTCTGGGGATACTGTGA	GTTAGAGGAGTCTCGTA	-
Cluster_269.intergenic_upstream.M6	UP00003_2	-4	0.000288068	0.111194	0.116806	16	GGCGGAGCCTGGCGGCCAGC	GCTTTTGGCGCCGAGCG	-
Cluster_269.intergenic_upstream.M6	UP00000_2	-4	0.000303451	0.117132	0.116806	16	GGCGGAGCCTGGCGGCCAGC	CAGAGTGGCGGGGCGTA	-
Cluster_269.intergenic_upstream.M6	UP00001_2	-4	0.000653125	0.252106	0.167603	16	GGCGGAGCCTGGCGGCCAGC	CCTTTTGGCGCCGAACG	-
Cluster_269.intergenic_upstream.M6	UP00060_2	-1	0.00233077	0.899677	0.446771	14	GGCGGAGCCTGGCGGCCAGC	CAGTCGCGTGGCAC	-
Cluster_269.intergenic_upstream.M6	UP00036_2	-1	0.00316852	1.22305	0.446771	15	GGCGGAGCCTGGCGGCCAGC	GGTGCGGCTGTTGCT	-
Cluster_269.intergenic_upstream.M6	UP00087_2	-4	0.0100216	3.86833	0.792483	14	GGCGGAGCCTGGCGGCCAGC	CCGCCCAAGGGCAG	+
Cluster_269.intergenic_upstream.M6	UP00021_2	-4	0.010389	4.01017	0.792483	16	GGCGGAGCCTGGCGGCCAGC	CAAATTGGGGGTCTCCT	-
Cluster_269.intergenic_upstream.M6	UP00000_1	0	0.0118316	4.56701	0.792483	17	GGCGGAGCCTGGCGGCCAGC	TCTGATGTCTGGATTTG	-
Cluster_269.intergenic_upstream.M6	UP00065_2	-1	0.012056	4.65362	0.792483	14	GGCGGAGCCTGGCGGCCAGC	GCCGCGCAGTGCGT	+
Cluster_269.intergenic_upstream.M6	UP00043_2	-3	0.0149103	5.75537	0.877572	16	GGCGGAGCCTGGCGGCCAGC	TTTTAGGGGCGGGGAT	-
Cluster_269.intergenic_upstream.M6	UP00033_2	-3	0.015959	6.16016	0.877572	17	GGCGGAGCCTGGCGGCCAGC	AATTAGGGGCGGGGTGA	-
Cluster_269.intergenic_upstream.M6	UP00005_2	-4	0.0207012	7.99066	0.942989	14	GGCGGAGCCTGGCGGCCAGC	CTGCCCAGAGGTGA	-
Cluster_269.intergenic_upstream.M6	UP00021_1	0	0.0208513	8.04859	0.942989	15	GGCGGAGCCTGGCGGCCAGC	GGGGGGGGGGGGGGA	-
Cluster_269.intergenic_upstream.M6	UP00022_2	-3	0.0252356	9.74094	0.942989	17	GGCGGAGCCTGGCGGCCAGC	ACTTCCGGGGGGAATTT	-
Cluster_269.intergenic_upstream.M9	UP00056_1	-5	0.00170063	0.656443	1	15	GCGACCAACATGGCGACCAG	TACCATAGCAACGGT	+
Cluster_269.intergenic_upstream.M9	UP00076_1	-5	0.00481144	1.85722	1	15	GCGACCAACATGGCGACCAG	CCGCATAGCAACGGA	+
Cluster_269.intergenic_upstream.M9	UP00047_2	3	0.00491863	1.89859	1	14	GCGACCAACATGGCGACCAG	CTTAAGACCACCATTAC	+
Cluster_269.intergenic_upstream.M9	UP00035_1	-6	0.00668629	2.58091	1	14	GCGACCAACATGGCGACCAG	ACTATGCCAACCTACC	+
Cluster_269.intergenic_upstream.M9	UP00098_1	-1	0.00812983	3.13811	1	19	GCGACCAACATGGCGACCAG	TGTGACCCTTAGCAACCGATTAA	+
Cluster_269.intergenic_upstream.M9	UP00003_2	-5	0.0115795	4.4697	1	15	GCGACCAACATGGCGACCAG	GCTTTTGGCGCCGAGCG	-
Cluster_269.intergenic_upstream.M9	UP00001_2	-5	0.0130392	5.03311	1	15	GCGACCAACATGGCGACCAG	CCTTTTGGCGCCGAACG	-
Cluster_269.intergenic_upstream.M9	UP00059_1	-4	0.0152908	5.90225	1	14	GCGACCAACATGGCGACCAG	CTAATATTGCTAAA	+
Cluster_269.intergenic_upstream.M9	UP00076_2	-5	0.0171397	6.61593	1	15	GCGACCAACATGGCGACCAG	CTACTTGGATACGGAAT	+
Cluster_34.intergenic_upstream.M1	UP00099_2	-3	4.48611e-06	0.00173164	0.00344461	16	GGGAGGGGGGCGAGGAGAAG	AATAGGGCGGGGATAG	-
Cluster_34.intergenic_upstream.M1	UP00033_2	-1	3.26769e-05	0.0126133	0.0125453	17	GGGAGGGGGGCGAGGAGAAG	AATTAGGGGCGGGGTGA	-
Cluster_34.intergenic_upstream.M1	UP00408_2	-5	0.000151173	0.0583527	0.0386921	15	GGGAGGGGGGCGAGGAGAAG	GTGAGGGGGAAGACGG	-
Cluster_34.intergenic_upstream.M1	UP00021_1	-1	0.000487914	0.188335	0.0904235	15	GGGAGGGGGGCGAGGAGAAG	GGGGGGGGGGGGGGA	-
Cluster_34.intergenic_upstream.M1	UP00000_2	-2	0.000588818	0.227284	0.0904235	17	GGGAGGGGGGCGAGGAGAAG	CAGAGTGGCGGGGCGTA	-
Cluster_34.intergenic_upstream.M1	UP00022_1	-2	0.00135339	0.52241	0.173198	16	GGGAGGGGGGCGAGGAGAAG	CAAGTGGGGGGGGGGG	-
Cluster_34.intergenic_upstream.M1	UP00043_2	-1	0.00165067	0.637158	0.181064	16	GGGAGGGGGGCGAGGAGAAG	TTTTAGGGGCGGGGAT	-
Cluster_34.intergenic_upstream.M1	UP00086_2	1	0.00246384	0.951041	0.236479	13	GGGAGGGGGGCGAGGAGAAG	GGAGAAAGGTGCGA	+
Cluster_34.intergenic_upstream.M1	UP00082_2	-9	0.00792154	3.05771	0.67583	11	GGGAGGGGGGCGAGGAGAAG	CAAGGGACAAGGGCTC	-
Cluster_34.intergenic_upstream.M1	UP00058_2	-7	0.0105926	4.08873	0.792832	13	GGGAGGGGGGCGAGGAGAAG	AGCCGAAAAAAAAAT	+
Cluster_34.intergenic_upstream.M1	UP00096_2	-2	0.011358	4.38421	0.792832	17	GGGAGGGGGGCGAGGAGAAG	GTATTGGGTGGGTATTT	+
Cluster_34.intergenic_upstream.M1	UP00093_1	-3	0.0178633	6.89522	0.99461	16	GGGAGGGGGGCGAGGAGAAG	ATAGGGGCGGGGTCGA	-
Cluster_34.intergenic_upstream.M1	UP00011_2	-6	0.0215218	8.30742	0.99461	14	GGGAGGGGGGCGAGGAGAAG	GTGACCGAGAGTGGT	-
Cluster_34.intergenic_upstream.M1	UP00002_1	0	0.0232247	8.96473	0.99461	17	GGGAGGGGGGCGAGGAGAAG	GAGAAGGGGGCGGGACC	-
Cluster_34.intergenic_upstream.M10	UP00093_1	2	2.87774e-06	0.00111081	0.00192193	14	GGCCACGCCCCTTTGGACCT	TCGACCCCGCCCCTAT	+
Cluster_34.intergenic_upstream.M10	UP00002_1	0	5.02581e-06	0.00193996	0.00192193	17	GGCCACGCCCCTTTGGACCT	GGTCCCGCCCCCTTCTC	+
Cluster_34.intergenic_upstream.M10	UP00002_2	2	0.00026968	0.104096	0.0687526	13	GGCCACGCCCCTTTGGACCT	CTGGCCACGCCTTTG	-
Cluster_34.intergenic_upstream.M10	UP00043_2	0	0.000936312	0.361416	0.179028	16	GGCCACGCCCCTTTGGACCT	ATCCCCGCCCCTAAAA	+
Cluster_34.intergenic_upstream.M10	UP00022_1	1	0.00149059	0.57537	0.206744	15	GGCCACGCCCCTTTGGACCT	CCCCCCCCCCCACTTG	+
Cluster_34.intergenic_upstream.M10	UP00070_2	-2	0.00162189	0.62605	0.206744	17	GGCCACGCCCCTTTGGACCT	CTCCTCCCCTATGCGCA	-
Cluster_34.intergenic_upstream.M10	UP00000_2	2	0.00211583	0.816711	0.231177	15	GGCCACGCCCCTTTGGACCT	TACGCCCCGCCACTCTG	+
Cluster_34.intergenic_upstream.M10	UP00021_1	1	0.00261386	1.00895	0.244126	14	GGCCACGCCCCTTTGGACCT	TCCCCCCCCCCCCCC	+
Cluster_34.intergenic_upstream.M10	UP00021_2	1	0.00287273	1.10887	0.244126	16	GGCCACGCCCCTTTGGACCT	AGGAGACCCCCAATTTG	+
Cluster_34.intergenic_upstream.M10	UP00033_2	1	0.00327033	1.26235	0.250122	16	GGCCACGCCCCTTTGGACCT	TCACCCCGCCCCTAATT	+
Cluster_34.intergenic_upstream.M10	UP00093_2	2	0.00371974	1.43582	0.258632	15	GGCCACGCCCCTTTGGACCT	AAGCATACGCCCAACTT	+
Cluster_34.intergenic_upstream.M10	UP00005_2	-6	0.00816617	3.15214	0.484777	14	GGCCACGCCCCTTTGGACCT	TCACCTCTGGGCAG	+
Cluster_34.intergenic_upstream.M10	UP00046_1	-1	0.00823993	3.18061	0.484777	17	GGCCACGCCCCTTTGGACCT	TTTTCGCACCTGTGGAT	-
Cluster_34.intergenic_upstream.M10	UP00007_1	3	0.0101425	3.91499	0.554085	11	GGCCACGCCCCTTTGGACCT	TCCGCCCCCGCATT	+
Cluster_34.intergenic_upstream.M10	UP00001_1	-1	0.0115781	4.46915	0.590347	15	GGCCACGCCCCTTTGGACCT	ATCGCGCGCCTTTAT	-
Cluster_34.intergenic_upstream.M10	UP00003_1	-1	0.0131206	5.06455	0.627185	15	GGCCACGCCCCTTTGGACCT	ATCGCGCGCCCTTAT	-
Cluster_34.intergenic_upstream.M10	UP00068_2	2	0.017968	6.93566	0.786813	14	GGCCACGCCCCTTTGGACCT	GAGGCGACACCTCCGC	-
Cluster_34.intergenic_upstream.M10	UP00024_1	1	0.0186969	7.21702	0.786813	15	GGCCACGCCCCTTTGGACCT	TATCGACCCCCCACAG	+
Cluster_34.intergenic_upstream.M10	UP00099_2	2	0.0202379	7.81183	0.786813	14	GGCCACGCCCCTTTGGACCT	CTATCCCCGCCCTATT	+
Cluster_34.intergenic_upstream.M10	UP00088_2	3	0.020575	7.94195	0.786813	14	GGCCACGCCCCTTTGGACCT	AAGGGGTACCCCCCAGC	-
Cluster_34.intergenic_upstream.M10	UP00047_1	-3	0.0231977	8.95432	0.815691	15	GGCCACGCCCCTTTGGACCT	AAGCCCCCCAAAAAT	+
Cluster_34.intergenic_upstream.M10	UP00086_2	-4	0.0243931	9.41575	0.815691	14	GGCCACGCCCCTTTGGACCT	TCGCACCTTTCTCC	-
Cluster_34.intergenic_upstream.M10	UP00176_1	1	0.0246205	9.50352	0.815691	15	GGCCACGCCCCTTTGGACCT	AGGCTAATCCCCAACG	-
Cluster_34.intergenic_upstream.M10	UP00035_2	0	0.0255962	9.88013	0.815691	16	GGCCACGCCCCTTTGGACCT	GGGTGTGCCCAAAAGG	+
Cluster_34.intergenic_upstream.M11	UP00099_1	-4	0.00392277	1.51419	0.999999	16	AGATCCGGTGCAGCTTCTCG	CAGGAGCAGCTGCTGAG	-
Cluster_34.intergenic_upstream.M11	UP00044_2	-5	0.0117201	4.52397	0.999999	15	AGATCCGGTGCAGCTTCTCG	CCTTGCAATTTTTTC	-
Cluster_34.intergenic_upstream.M11	UP00019_1	-8	0.0189154	7.30136	0.999999	12	AGATCCGGTGCAGCTTCTCG	CTAAGGTTCTAGATCAC	+
Cluster_34.intergenic_upstream.M11	UP00068_2	-1	0.0194932	7.52437	0.999999	16	AGATCCGGTGCAGCTTCTCG	GCGGAGGTGTCGCCTC	+
Cluster_34.intergenic_upstream.M11	UP00031_1	2	0.0197162	7.61044	0.999999	15	AGATCCGGTGCAGCTTCTCG	CGGAATGCAGTGCGATT	-
Cluster_34.intergenic_upstream.M13	UP00032_1	5	0.00135465	0.522896	1	17	TTTCTTCTCTCACACCGCCC	CTTTATTTCTTATCTCTAAAAA	-
Cluster_34.intergenic_upstream.M13	UP00068_1	-4	0.0029599	1.14252	1	16	TTTCTTCTCTCACACCGCCC	AATTTTCACACCTTTTA	-
Cluster_34.intergenic_upstream.M13	UP00033_2	-9	0.0163471	6.30999	1	11	TTTCTTCTCTCACACCGCCC	TCACCCCGCCCCTAATT	+
Cluster_34.intergenic_upstream.M13	UP00100_1	2	0.0176573	6.8157	1	15	TTTCTTCTCTCACACCGCCC	CAATTCTTATCTCTATA	-
Cluster_34.intergenic_upstream.M13	UP00093_1	-8	0.0190917	7.36939	1	12	TTTCTTCTCTCACACCGCCC	TCGACCCCGCCCCTAT	+
Cluster_34.intergenic_upstream.M13	UP00007_2	-3	0.0214577	8.28265	1	16	TTTCTTCTCTCACACCGCCC	CCAGTCCCACTCCGCA	-
Cluster_34.intergenic_upstream.M13	UP00099_2	-8	0.0240929	9.29987	1	12	TTTCTTCTCTCACACCGCCC	CTATCCCCGCCCTATT	+
Cluster_34.intergenic_upstream.M14	UP00021_1	-5	1.05615e-05	0.00407676	0.0073298	15	CCGCCTCCCCGCCCCCGCCC	TCCCCCCCCCCCCCC	+
Cluster_34.intergenic_upstream.M14	UP00099_2	-2	2.36266e-05	0.00911985	0.0073298	16	CCGCCTCCCCGCCCCCGCCC	CTATCCCCGCCCTATT	+
Cluster_34.intergenic_upstream.M14	UP00033_2	-3	2.87887e-05	0.0111125	0.0073298	17	CCGCCTCCCCGCCCCCGCCC	TCACCCCGCCCCTAATT	+
Cluster_34.intergenic_upstream.M14	UP00007_1	-7	8.24527e-05	0.0318267	0.0146255	13	CCGCCTCCCCGCCCCCGCCC	TCCGCCCCCGCATT	+
Cluster_34.intergenic_upstream.M14	UP00043_2	-4	9.57395e-05	0.0369554	0.0146255	16	CCGCCTCCCCGCCCCCGCCC	ATCCCCGCCCCTAAAA	+
Cluster_34.intergenic_upstream.M14	UP00093_1	-8	0.000181165	0.0699296	0.0224096	12	CCGCCTCCCCGCCCCCGCCC	TCGACCCCGCCCCTAT	+
Cluster_34.intergenic_upstream.M14	UP00022_1	-9	0.000205372	0.0792738	0.0224096	11	CCGCCTCCCCGCCCCCGCCC	CCCCCCCCCCCACTTG	+
Cluster_34.intergenic_upstream.M14	UP00408_2	0	0.000484583	0.187049	0.0462667	16	CCGCCTCCCCGCCCCCGCCC	CCGTCTTCCCCCTCAC	+
Cluster_34.intergenic_upstream.M14	UP00000_2	-2	0.000605242	0.233623	0.0513662	17	CCGCCTCCCCGCCCCCGCCC	TACGCCCCGCCACTCTG	+
Cluster_34.intergenic_upstream.M14	UP00011_2	0	0.00149493	0.577042	0.114185	15	CCGCCTCCCCGCCCCCGCCC	ACCACTCTCGGTCAC	+
Cluster_34.intergenic_upstream.M14	UP00002_1	-4	0.00357852	1.38131	0.240177	16	CCGCCTCCCCGCCCCCGCCC	GGTCCCGCCCCCTTCTC	+
Cluster_34.intergenic_upstream.M14	UP00096_2	-8	0.00377331	1.4565	0.240177	12	CCGCCTCCCCGCCCCCGCCC	AAATACCCACCCAATAC	-
Cluster_34.intergenic_upstream.M14	UP00006_1	-12	0.00615783	2.37692	0.352666	8	CCGCCTCCCCGCCCCCGCCC	ACCCCCCCGGGGGGG	-
Cluster_34.intergenic_upstream.M14	UP00007_2	5	0.00681864	2.63199	0.352666	11	CCGCCTCCCCGCCCCCGCCC	CCAGTCCCACTCCGCA	-
Cluster_34.intergenic_upstream.M14	UP00102_1	-13	0.00692571	2.67332	0.352666	7	CCGCCTCCCCGCCCCCGCCC	CCCCCCCGGGGGTG	-
Cluster_34.intergenic_upstream.M14	UP00057_1	-12	0.00806614	3.11353	0.385067	8	CCGCCTCCCCGCCCCCGCCC	ACCCCCCCGGGGGGG	-
Cluster_34.intergenic_upstream.M14	UP00036_2	-3	0.0110873	4.27969	0.498157	15	CCGCCTCCCCGCCCCCGCCC	AGCAACAGCCGCACC	+
Cluster_34.intergenic_upstream.M14	UP00070_2	-12	0.0141972	5.48014	0.578192	8	CCGCCTCCCCGCCCCCGCCC	CTCCTCCCCTATGCGCA	-
Cluster_34.intergenic_upstream.M14	UP00018_2	0	0.0143825	5.55166	0.578192	15	CCGCCTCCCCGCCCCCGCCC	AGTATTCTCGGTTGC	+
Cluster_34.intergenic_upstream.M14	UP00087_2	-8	0.0215529	8.31941	0.725365	12	CCGCCTCCCCGCCCCCGCCC	CCGCCCAAGGGCAG	+
Cluster_34.intergenic_upstream.M14	UP00048_2	-5	0.0218421	8.43104	0.725365	15	CCGCCTCCCCGCCCCCGCCC	TACTTGACCCCGCTCT	-
Cluster_34.intergenic_upstream.M15	UP00065_1	-3	7.01732e-07	0.000270869	0.000520663	16	GCCACCTGCGCGCGCGCCCC	TCAGGCGCGCGCGCCA	-
Cluster_34.intergenic_upstream.M15	UP00003_1	-8	7.30187e-05	0.0281852	0.0180592	12	GCCACCTGCGCGCGCGCCCC	ATCGCGCGCCCTTAT	-
Cluster_34.intergenic_upstream.M15	UP00007_1	-4	0.000148191	0.0572019	0.0274883	14	GCCACCTGCGCGCGCGCCCC	AATGCGGGGGCGGA	-
Cluster_34.intergenic_upstream.M15	UP00088_1	-7	0.000220541	0.0851287	0.0306163	13	GCCACCTGCGCGCGCGCCCC	TTGGGGGCGCCCCTAG	+
Cluster_34.intergenic_upstream.M15	UP00001_1	-8	0.000247582	0.0955666	0.0306163	12	GCCACCTGCGCGCGCGCCCC	ATCGCGCGCCTTTAT	-
Cluster_34.intergenic_upstream.M15	UP00065_2	0	0.000770774	0.297519	0.0571891	14	GCCACCTGCGCGCGCGCCCC	ACGCACTGCGCGGC	-
Cluster_34.intergenic_upstream.M15	UP00042_2	-5	0.00109557	0.42289	0.0738981	15	GCCACCTGCGCGCGCGCCCC	TTGCGTGTGTGCCGCT	-
Cluster_34.intergenic_upstream.M15	UP00097_1	-2	0.00119975	0.463103	0.0741813	16	GCCACCTGCGCGCGCGCCCC	TTTTTGCACACGGCCC	-
Cluster_34.intergenic_upstream.M15	UP00002_1	-9	0.00159104	0.61414	0.0908076	11	GCCACCTGCGCGCGCGCCCC	GGTCCCGCCCCCTTCTC	+
Cluster_34.intergenic_upstream.M15	UP00094_1	-6	0.00225351	0.869854	0.119431	14	GCCACCTGCGCGCGCGCCCC	TTAGGGTACGCCAAAGA	-
Cluster_34.intergenic_upstream.M15	UP00021_1	-6	0.00339858	1.31185	0.160579	14	GCCACCTGCGCGCGCGCCCC	TCCCCCCCCCCCCCC	+
Cluster_34.intergenic_upstream.M15	UP00099_1	3	0.00391929	1.51285	0.160579	14	GCCACCTGCGCGCGCGCCCC	CTCAGCAGCTGCTCCTG	+
Cluster_34.intergenic_upstream.M15	UP00070_1	-1	0.00411204	1.58725	0.160579	16	GCCACCTGCGCGCGCGCCCC	AATGATGCGGGTACGA	-
Cluster_34.intergenic_upstream.M15	UP00036_1	2	0.00601353	2.32122	0.223093	14	GCCACCTGCGCGCGCGCCCC	CGGACACCTGTTCTTC	-
Cluster_34.intergenic_upstream.M15	UP00100_2	-3	0.0067132	2.5913	0.224489	17	GCCACCTGCGCGCGCGCCCC	CGCTGCGATATCGCCGC	-
Cluster_34.intergenic_upstream.M15	UP00102_2	2	0.00707239	2.72994	0.224489	13	GCCACCTGCGCGCGCGCCCC	TCTCCTGCTGTGTGG	-
Cluster_34.intergenic_upstream.M15	UP00010_2	3	0.00737725	2.84762	0.224489	12	GCCACCTGCGCGCGCGCCCC	ATTGCCTCAGGCAAT	+
Cluster_34.intergenic_upstream.M15	UP00057_2	2	0.00769447	2.97006	0.224489	13	GCCACCTGCGCGCGCGCCCC	TCTCCTGCTGTGTGG	-
Cluster_34.intergenic_upstream.M15	UP00060_1	-2	0.00837579	3.23306	0.226867	16	GCCACCTGCGCGCGCGCCCC	CCCGACCACGTGGTCA	-
Cluster_34.intergenic_upstream.M15	UP00006_2	2	0.00988452	3.81543	0.233048	13	GCCACCTGCGCGCGCGCCCC	TGTCCTGCTGTGCTC	-
Cluster_34.intergenic_upstream.M15	UP00046_1	3	0.0100496	3.87916	0.233048	14	GCCACCTGCGCGCGCGCCCC	ATCCACAGGTGCGAAAA	+
Cluster_34.intergenic_upstream.M15	UP00050_1	0	0.010051	3.87968	0.233048	20	GCCACCTGCGCGCGCGCCCC	GGAAGAGTCACGTGACCAATAC	+
Cluster_34.intergenic_upstream.M15	UP00043_2	-9	0.0111359	4.29845	0.250378	11	GCCACCTGCGCGCGCGCCCC	ATCCCCGCCCCTAAAA	+
Cluster_34.intergenic_upstream.M15	UP00093_2	-7	0.0127452	4.91964	0.270187	13	GCCACCTGCGCGCGCGCCCC	AAGCATACGCCCAACTT	+
Cluster_34.intergenic_upstream.M15	UP00000_2	-7	0.0127452	4.91964	0.270187	13	GCCACCTGCGCGCGCGCCCC	TACGCCCCGCCACTCTG	+
Cluster_34.intergenic_upstream.M15	UP00093_1	-7	0.0159472	6.15562	0.32788	13	GCCACCTGCGCGCGCGCCCC	TCGACCCCGCCCCTAT	+
Cluster_34.intergenic_upstream.M15	UP00028_1	3	0.0167924	6.48186	0.32788	12	GCCACCTGCGCGCGCGCCCC	ATCGCCTCAGGCAAT	-
Cluster_34.intergenic_upstream.M15	UP00033_2	-8	0.018795	7.25486	0.348632	12	GCCACCTGCGCGCGCGCCCC	TCACCCCGCCCCTAATT	+
Cluster_34.intergenic_upstream.M15	UP00010_1	-5	0.0222166	8.57562	0.38335	14	GCCACCTGCGCGCGCGCCCC	ATGCCCTAGGGCAA	-
Cluster_34.intergenic_upstream.M15	UP00087_2	-5	0.0222166	8.57562	0.38335	14	GCCACCTGCGCGCGCGCCCC	CTGCCCTTGGGCGG	-
Cluster_34.intergenic_upstream.M15	UP00060_2	-6	0.0240684	9.2904	0.396845	14	GCCACCTGCGCGCGCGCCCC	GTGCCACGCGACTG	+
Cluster_34.intergenic_upstream.M16	UP00021_1	0	0.000212794	0.0821385	0.126746	15	TGCCCGCCTCCCGACGGCTG	TCCCCCCCCCCCCCC	+
Cluster_34.intergenic_upstream.M16	UP00007_1	-2	0.000490958	0.18951	0.126746	14	TGCCCGCCTCCCGACGGCTG	TCCGCCCCCGCATT	+
Cluster_34.intergenic_upstream.M16	UP00002_1	1	0.000507333	0.19583	0.126746	16	TGCCCGCCTCCCGACGGCTG	GGTCCCGCCCCCTTCTC	+
Cluster_34.intergenic_upstream.M16	UP00035_1	4	0.00117684	0.454261	0.220506	12	TGCCCGCCTCCCGACGGCTG	ACTATGCCAACCTACC	+
Cluster_34.intergenic_upstream.M16	UP00070_1	3	0.00274528	1.05968	0.411509	13	TGCCCGCCTCCCGACGGCTG	TCGTACCCGCATCATT	+
Cluster_34.intergenic_upstream.M16	UP00000_2	3	0.00375127	1.44799	0.461294	14	TGCCCGCCTCCCGACGGCTG	TACGCCCCGCCACTCTG	+
Cluster_34.intergenic_upstream.M16	UP00000_1	-4	0.00430837	1.66303	0.461294	16	TGCCCGCCTCCCGACGGCTG	CAAATCCAGACATCAGA	+
Cluster_34.intergenic_upstream.M16	UP00076_1	-3	0.00587433	2.26749	0.464086	15	TGCCCGCCTCCCGACGGCTG	CCGCATAGCAACGGA	+
Cluster_34.intergenic_upstream.M16	UP00010_1	-6	0.00594858	2.29615	0.464086	14	TGCCCGCCTCCCGACGGCTG	TTGCCCTAGGGCAT	+
Cluster_34.intergenic_upstream.M16	UP00022_1	-2	0.00619206	2.39014	0.464086	16	TGCCCGCCTCCCGACGGCTG	CCCCCCCCCCCACTTG	+
Cluster_34.intergenic_upstream.M16	UP00087_2	-6	0.00688299	2.65683	0.466872	14	TGCCCGCCTCCCGACGGCTG	CCGCCCAAGGGCAG	+
Cluster_34.intergenic_upstream.M16	UP00001_1	2	0.00928184	3.58279	0.466872	13	TGCCCGCCTCCCGACGGCTG	ATCGCGCGCCTTTAT	-
Cluster_34.intergenic_upstream.M16	UP00056_1	-3	0.00960958	3.7093	0.466872	15	TGCCCGCCTCCCGACGGCTG	TACCATAGCAACGGT	+
Cluster_34.intergenic_upstream.M16	UP00082_2	1	0.00965868	3.72825	0.466872	15	TGCCCGCCTCCCGACGGCTG	GAGCCCTTGTCCCTTG	+
Cluster_34.intergenic_upstream.M16	UP00003_1	2	0.0110326	4.25859	0.466872	13	TGCCCGCCTCCCGACGGCTG	ATCGCGCGCCCTTAT	-
Cluster_34.intergenic_upstream.M16	UP00102_1	-5	0.0135413	5.22696	0.466872	14	TGCCCGCCTCCCGACGGCTG	CCCCCCCGGGGGTG	-
Cluster_34.intergenic_upstream.M16	UP00043_2	1	0.0144157	5.56445	0.466872	15	TGCCCGCCTCCCGACGGCTG	ATCCCCGCCCCTAAAA	+
Cluster_34.intergenic_upstream.M16	UP00093_1	0	0.0148983	5.75076	0.466872	16	TGCCCGCCTCCCGACGGCTG	TCGACCCCGCCCCTAT	+
Cluster_34.intergenic_upstream.M16	UP00406_1	-3	0.0153961	5.9429	0.466872	16	TGCCCGCCTCCCGACGGCTG	GTACATCCGGATTTTT	+
Cluster_34.intergenic_upstream.M16	UP00006_1	-4	0.0155042	5.98463	0.466872	15	TGCCCGCCTCCCGACGGCTG	ACCCCCCCGGGGGGG	-
Cluster_34.intergenic_upstream.M16	UP00060_2	-3	0.0161071	6.21733	0.466872	14	TGCCCGCCTCCCGACGGCTG	GTGCCACGCGACTG	+
Cluster_34.intergenic_upstream.M16	UP00095_2	0	0.0163007	6.29209	0.466872	17	TGCCCGCCTCCCGACGGCTG	TACGAGACTCCTCTAAC	+
Cluster_34.intergenic_upstream.M16	UP00047_1	-3	0.0165816	6.40052	0.466872	15	TGCCCGCCTCCCGACGGCTG	AAGCCCCCCAAAAAT	+
Cluster_34.intergenic_upstream.M16	UP00097_1	4	0.0175472	6.77321	0.466872	12	TGCCCGCCTCCCGACGGCTG	TTTTTGCACACGGCCC	-
Cluster_34.intergenic_upstream.M16	UP00057_1	-4	0.0177288	6.84331	0.466872	15	TGCCCGCCTCCCGACGGCTG	ACCCCCCCGGGGGGG	-
Cluster_34.intergenic_upstream.M16	UP00258_1	-7	0.0199767	7.711	0.466872	13	TGCCCGCCTCCCGACGGCTG	GTATTGACAGCTAGTT	-
Cluster_34.intergenic_upstream.M16	UP00035_2	5	0.0213059	8.22406	0.466872	11	TGCCCGCCTCCCGACGGCTG	GGGTGTGCCCAAAAGG	+
Cluster_34.intergenic_upstream.M16	UP00005_2	-6	0.0234302	9.04408	0.466872	14	TGCCCGCCTCCCGACGGCTG	TCACCTCTGGGCAG	+
Cluster_34.intergenic_upstream.M16	UP00024_1	-1	0.0242149	9.34693	0.466872	16	TGCCCGCCTCCCGACGGCTG	TATCGACCCCCCACAG	+
Cluster_34.intergenic_upstream.M16	UP00065_1	5	0.0242149	9.34693	0.466872	11	TGCCCGCCTCCCGACGGCTG	TCAGGCGCGCGCGCCA	-
Cluster_34.intergenic_upstream.M16	UP00011_2	-3	0.02466	9.51876	0.466872	15	TGCCCGCCTCCCGACGGCTG	ACCACTCTCGGTCAC	+
Cluster_34.intergenic_upstream.M16	UP00002_2	3	0.02466	9.51876	0.466872	12	TGCCCGCCTCCCGACGGCTG	CTGGCCACGCCTTTG	-
Cluster_34.intergenic_upstream.M16	UP00098_1	1	0.0249689	9.63801	0.466872	20	TGCCCGCCTCCCGACGGCTG	TGTGACCCTTAGCAACCGATTAA	+
Cluster_34.intergenic_upstream.M16	UP00081_2	-7	0.0254767	9.834	0.466872	13	TGCCCGCCTCCCGACGGCTG	CGACCAACTGCCGTG	+
Cluster_34.intergenic_upstream.M18	UP00027_2	2	0.000940163	0.362903	0.241047	14	GGGCTCCCTGCGGCTCCCCG	ACATGCTACCTAATAC	+
Cluster_34.intergenic_upstream.M18	UP00005_1	-2	0.00141268	0.545295	0.241047	15	GGGCTCCCTGCGGCTCCCCG	TTCCCCTCAGGGAAT	-
Cluster_34.intergenic_upstream.M18	UP00052_2	2	0.00177093	0.683579	0.241047	14	GGGCTCCCTGCGGCTCCCCG	ACTTGCTACCTACACC	+
Cluster_34.intergenic_upstream.M18	UP00010_2	-2	0.00178446	0.688803	0.241047	15	GGGCTCCCTGCGGCTCCCCG	ATTGCCTGAGGCAAT	-
Cluster_34.intergenic_upstream.M18	UP00028_1	-2	0.001891	0.729925	0.241047	15	GGGCTCCCTGCGGCTCCCCG	ATCGCCTCAGGCAAT	-
Cluster_34.intergenic_upstream.M18	UP00087_1	-2	0.00266851	1.03005	0.255118	15	GGGCTCCCTGCGGCTCCCCG	ATTGCCTGAGGCGAA	+
Cluster_34.intergenic_upstream.M18	UP00010_1	-2	0.00444636	1.71629	0.325119	14	GGGCTCCCTGCGGCTCCCCG	ATGCCCTAGGGCAA	-
Cluster_34.intergenic_upstream.M18	UP00088_1	-6	0.00592835	2.28834	0.377845	14	GGGCTCCCTGCGGCTCCCCG	CTAGGGGCGCCCCCAA	-
Cluster_34.intergenic_upstream.M18	UP00005_2	-2	0.00701169	2.70651	0.412516	14	GGGCTCCCTGCGGCTCCCCG	CTGCCCAGAGGTGA	-
Cluster_34.intergenic_upstream.M18	UP00099_1	-5	0.00910067	3.51286	0.435026	15	GGGCTCCCTGCGGCTCCCCG	CTCAGCAGCTGCTCCTG	+
Cluster_34.intergenic_upstream.M18	UP00087_2	-2	0.0143441	5.53681	0.645334	14	GGGCTCCCTGCGGCTCCCCG	CCGCCCAAGGGCAG	+
Cluster_34.intergenic_upstream.M18	UP00009_2	-5	0.0175231	6.76391	0.705372	15	GGGCTCCCTGCGGCTCCCCG	CGCGCCGGGTCACGTA	+
Cluster_34.intergenic_upstream.M18	UP00095_2	4	0.021133	8.15734	0.808151	13	GGGCTCCCTGCGGCTCCCCG	TACGAGACTCCTCTAAC	+
Cluster_34.intergenic_upstream.M18	UP00001_1	3	0.0228267	8.81111	0.808934	12	GGGCTCCCTGCGGCTCCCCG	ATCGCGCGCCTTTAT	-
Cluster_34.intergenic_upstream.M18	UP00033_2	-5	0.0232688	8.98176	0.808934	15	GGGCTCCCTGCGGCTCCCCG	TCACCCCGCCCCTAATT	+
Cluster_34.intergenic_upstream.M19	UP00093_1	1	0.00335793	1.29616	1	15	AAGCGGCAGGGATGC	ATAGGGGCGGGGTCGA	-
Cluster_34.intergenic_upstream.M19	UP00000_2	2	0.00454679	1.75506	1	15	AAGCGGCAGGGATGC	CAGAGTGGCGGGGCGTA	-
Cluster_34.intergenic_upstream.M19	UP00085_1	2	0.00926551	3.57649	1	12	AAGCGGCAGGGATGC	TTAAGAGGAAGTTA	+
Cluster_34.intergenic_upstream.M19	UP00043_2	3	0.012032	4.64435	1	13	AAGCGGCAGGGATGC	TTTTAGGGGCGGGGAT	-
Cluster_34.intergenic_upstream.M19	UP00033_2	3	0.0171402	6.61611	1	14	AAGCGGCAGGGATGC	AATTAGGGGCGGGGTGA	-
Cluster_34.intergenic_upstream.M19	UP00143_1	-4	0.0178131	6.87586	1	11	AAGCGGCAGGGATGC	GGAAGGGATTAATTATC	+
Cluster_34.intergenic_upstream.M19	UP00033_1	-2	0.0207583	8.0127	1	13	AAGCGGCAGGGATGC	TATTATGGGATGGATAA	+
Cluster_34.intergenic_upstream.M19	UP00099_2	1	0.0232645	8.98008	1	15	AAGCGGCAGGGATGC	AATAGGGCGGGGATAG	-
Cluster_34.intergenic_upstream.M19	UP00208_2	-4	0.0241503	9.32202	1	11	AAGCGGCAGGGATGC	AAGAGGGATTAATTATC	-
Cluster_34.intergenic_upstream.M19	UP00015_1	3	0.024543	9.47359	1	12	AAGCGGCAGGGATGC	AGGACCCGGAAGTAA	+
Cluster_34.intergenic_upstream.M2	UP00028_2	-1	6.6603e-05	0.0257087	0.0510734	14	TTACCGAAAAAACGGTCCTT	TACTGGAAAAAAAA	+
Cluster_34.intergenic_upstream.M2	UP00407_2	0	0.000333265	0.12864	0.0851864	17	TTACCGAAAAAACGGTCCTT	GTTCAAAAAAAAAATTC	+
Cluster_34.intergenic_upstream.M2	UP00077_2	0	0.000333265	0.12864	0.0851864	17	TTACCGAAAAAACGGTCCTT	GTTAAAAAAAAAAATTT	+
Cluster_34.intergenic_upstream.M2	UP00062_1	-2	0.0013682	0.528126	0.262296	17	TTACCGAAAAAACGGTCCTT	AGAAGAACAAAGGACTA	+
Cluster_34.intergenic_upstream.M2	UP00030_1	-2	0.00185534	0.716162	0.284548	17	TTACCGAAAAAACGGTCCTT	ATAAGAACAAAGGACTA	+
Cluster_34.intergenic_upstream.M2	UP00039_2	1	0.00235724	0.909893	0.301268	16	TTACCGAAAAAACGGTCCTT	AACACCAAAACAAAGGA	+
Cluster_34.intergenic_upstream.M2	UP00061_2	0	0.0033143	1.27932	0.334888	16	TTACCGAAAAAACGGTCCTT	ATATCAAAACAAAACA	+
Cluster_34.intergenic_upstream.M2	UP00034_1	0	0.00349372	1.34858	0.334888	20	TTACCGAAAAAACGGTCCTT	AATAAAGAACAATAGAATTTCA	+
Cluster_34.intergenic_upstream.M2	UP00058_2	-1	0.00493672	1.90558	0.420628	15	TTACCGAAAAAACGGTCCTT	AGCCGAAAAAAAAAT	+
Cluster_34.intergenic_upstream.M2	UP00016_2	-1	0.00559844	2.161	0.429308	17	TTACCGAAAAAACGGTCCTT	TCACGGAACAATAGGTG	+
Cluster_34.intergenic_upstream.M2	UP00086_2	-6	0.00840426	3.24404	0.585879	14	TTACCGAAAAAACGGTCCTT	GGAGAAAGGTGCGA	+
Cluster_34.intergenic_upstream.M2	UP00097_2	1	0.011242	4.33942	0.608621	13	TTACCGAAAAAACGGTCCTT	AAATAAGAAAAAAC	+
Cluster_34.intergenic_upstream.M2	UP00023_1	-3	0.0116017	4.47825	0.608621	16	TTACCGAAAAAACGGTCCTT	ATTGAACAATGGAATT	+
Cluster_34.intergenic_upstream.M2	UP00074_2	-6	0.0119052	4.59541	0.608621	14	TTACCGAAAAAACGGTCCTT	GCAAAACATTACTA	+
Cluster_34.intergenic_upstream.M2	UP00041_2	0	0.0153976	5.94347	0.661935	15	TTACCGAAAAAACGGTCCTT	ATGTCACAACAACAC	+
Cluster_34.intergenic_upstream.M2	UP00004_2	-3	0.0153976	5.94347	0.661935	15	TTACCGAAAAAACGGTCCTT	CTCACACAATGGCGC	+
Cluster_34.intergenic_upstream.M2	UP00051_1	-1	0.016399	6.33002	0.661935	17	TTACCGAAAAAACGGTCCTT	TAAAGAACAATAGATAA	-
Cluster_34.intergenic_upstream.M2	UP00049_1	2	0.016691	6.44274	0.661935	12	TTACCGAAAAAACGGTCCTT	ATTTTACGGAAAAT	+
Cluster_34.intergenic_upstream.M2	UP00075_1	-2	0.0172641	6.66394	0.661935	17	TTACCGAAAAAACGGTCCTT	TAGTGAACAATAGATTT	+
Cluster_34.intergenic_upstream.M2	UP00255_1	-1	0.0211584	8.16716	0.745721	17	TTACCGAAAAAACGGTCCTT	TAATTAATTAATAATTA	+
Cluster_34.intergenic_upstream.M2	UP00071_2	-1	0.0222498	8.58844	0.745721	17	TTACCGAAAAAACGGTCCTT	TAGCGGAACAATTGATG	-
Cluster_34.intergenic_upstream.M2	UP00037_1	-3	0.0223668	8.63357	0.745721	15	TTACCGAAAAAACGGTCCTT	AACAAACAACAAGAG	+
Cluster_34.intergenic_upstream.M2	UP00256_2	0	0.0245879	9.49094	0.785619	17	TTACCGAAAAAACGGTCCTT	TCCACTAATTAGCGGTT	+
Cluster_34.intergenic_upstream.M2	UP00256_1	0	0.0258388	9.97379	0.792564	17	TTACCGAAAAAACGGTCCTT	TACATTAATTAACGCTC	-
Cluster_34.intergenic_upstream.M20	UP00258_1	1	0.00981296	3.7878	1	15	GTTTGTCAGTCGGAT	GTATTGACAGCTAGTT	-
Cluster_34.intergenic_upstream.M20	UP00109_1	-5	0.0105723	4.08089	1	10	GTTTGTCAGTCGGAT	AAAAACGGATTATTG	+
Cluster_34.intergenic_upstream.M20	UP00081_2	-1	0.0148151	5.71862	1	14	GTTTGTCAGTCGGAT	CACGGCAGTTGGTCG	-
Cluster_34.intergenic_upstream.M20	UP00092_2	0	0.0153099	5.90961	1	15	GTTTGTCAGTCGGAT	GCATGGCAGTTGGTCG	-
Cluster_34.intergenic_upstream.M20	UP00205_1	1	0.0164679	6.35663	1	15	GTTTGTCAGTCGGAT	ATATTGACAGGTGCTT	-
Cluster_34.intergenic_upstream.M20	UP00203_1	1	0.0170772	6.59179	1	15	GTTTGTCAGTCGGAT	GGATTGACAGGTCTTT	-
Cluster_34.intergenic_upstream.M20	UP00210_1	1	0.0177074	6.83506	1	15	GTTTGTCAGTCGGAT	GTATTGACAGGTAATT	-
Cluster_34.intergenic_upstream.M20	UP00111_1	-5	0.0183171	7.07039	1	10	GTTTGTCAGTCGGAT	TGAACCGGATTAATGAA	+
Cluster_34.intergenic_upstream.M20	UP00186_1	1	0.0244383	9.43319	1	15	GTTTGTCAGTCGGAT	GTATTGACAGCTCCTT	-
Cluster_34.intergenic_upstream.M4	UP00093_1	2	2.33139e-06	0.000899918	0.00177608	14	AGGGGAGGGGCGCAAGAAGA	ATAGGGGCGGGGTCGA	-
Cluster_34.intergenic_upstream.M4	UP00021_1	1	1.20581e-05	0.00465444	0.00459299	14	AGGGGAGGGGCGCAAGAAGA	GGGGGGGGGGGGGGA	-
Cluster_34.intergenic_upstream.M4	UP00007_1	0	4.80022e-05	0.0185288	0.0121895	14	AGGGGAGGGGCGCAAGAAGA	AATGCGGGGGCGGA	-
Cluster_34.intergenic_upstream.M4	UP00002_1	0	9.95622e-05	0.038431	0.014472	17	AGGGGAGGGGCGCAAGAAGA	GAGAAGGGGGCGGGACC	-
Cluster_34.intergenic_upstream.M4	UP00043_2	-1	0.000102622	0.0396121	0.014472	16	AGGGGAGGGGCGCAAGAAGA	TTTTAGGGGCGGGGAT	-
Cluster_34.intergenic_upstream.M4	UP00022_1	2	0.000113982	0.0439969	0.014472	14	AGGGGAGGGGCGCAAGAAGA	CAAGTGGGGGGGGGGG	-
Cluster_34.intergenic_upstream.M4	UP00033_2	4	0.000304105	0.117384	0.0319705	13	AGGGGAGGGGCGCAAGAAGA	AATTAGGGGCGGGGTGA	-
Cluster_34.intergenic_upstream.M4	UP00000_2	3	0.000335732	0.129593	0.0319705	14	AGGGGAGGGGCGCAAGAAGA	CAGAGTGGCGGGGCGTA	-
Cluster_34.intergenic_upstream.M4	UP00070_2	7	0.000429157	0.165654	0.0363262	10	AGGGGAGGGGCGCAAGAAGA	TGCGCATAGGGGAGGAG	+
Cluster_34.intergenic_upstream.M4	UP00093_2	-2	0.00128376	0.49553	0.0977978	17	AGGGGAGGGGCGCAAGAAGA	AAGTTGGGCGTATGCTT	-
Cluster_34.intergenic_upstream.M4	UP00024_1	1	0.00172318	0.665146	0.119339	15	AGGGGAGGGGCGCAAGAAGA	CTGTGGGGGGTCGATA	-
Cluster_34.intergenic_upstream.M4	UP00033_1	4	0.00266369	1.02819	0.169102	13	AGGGGAGGGGCGCAAGAAGA	TATTATGGGATGGATAA	+
Cluster_34.intergenic_upstream.M4	UP00047_1	0	0.00324309	1.25183	0.190048	15	AGGGGAGGGGCGCAAGAAGA	ATTTTTGGGGGGCTT	-
Cluster_34.intergenic_upstream.M4	UP00099_2	2	0.00390654	1.50793	0.212574	14	AGGGGAGGGGCGCAAGAAGA	AATAGGGCGGGGATAG	-
Cluster_34.intergenic_upstream.M4	UP00002_2	1	0.00555062	2.14254	0.281901	14	AGGGGAGGGGCGCAAGAAGA	CAAAGGCGTGGCCAG	+
Cluster_34.intergenic_upstream.M4	UP00007_2	2	0.00690608	2.66575	0.309743	14	AGGGGAGGGGCGCAAGAAGA	TGCGGAGTGGGACTGG	+
Cluster_34.intergenic_upstream.M4	UP00001_1	-1	0.00691201	2.66804	0.309743	15	AGGGGAGGGGCGCAAGAAGA	ATAAAGGCGCGCGAT	+
Cluster_34.intergenic_upstream.M4	UP00086_2	-1	0.00839338	3.23984	0.355231	14	AGGGGAGGGGCGCAAGAAGA	GGAGAAAGGTGCGA	+
Cluster_34.intergenic_upstream.M4	UP00096_2	3	0.0115059	4.44128	0.461332	14	AGGGGAGGGGCGCAAGAAGA	GTATTGGGTGGGTATTT	+
Cluster_34.intergenic_upstream.M4	UP00079_2	-1	0.0130155	5.02399	0.495767	17	AGGGGAGGGGCGCAAGAAGA	GGCGAGGGGTCAAGGGC	+
Cluster_34.intergenic_upstream.M4	UP00003_2	-3	0.0194925	7.5241	0.648427	17	AGGGGAGGGGCGCAAGAAGA	CGCTCGGCGCCAAAAGC	+
Cluster_34.intergenic_upstream.M4	UP00035_2	-1	0.0196209	7.57365	0.648427	16	AGGGGAGGGGCGCAAGAAGA	CCTTTTGGGCACACCC	-
Cluster_34.intergenic_upstream.M4	UP00003_1	-1	0.0198605	7.66614	0.648427	15	AGGGGAGGGGCGCAAGAAGA	ATAAGGGCGCGCGAT	+
Cluster_34.intergenic_upstream.M4	UP00068_2	4	0.020428	7.88522	0.648427	12	AGGGGAGGGGCGCAAGAAGA	GCGGAGGTGTCGCCTC	+
Cluster_34.intergenic_upstream.M4	UP00088_1	-3	0.0221357	8.54439	0.674527	16	AGGGGAGGGGCGCAAGAAGA	TTGGGGGCGCCCCTAG	+
Cluster_34.intergenic_upstream.M5	UP00093_2	-5	0.00584651	2.25675	1	15	TTTCGTGCTTTTCGCCCAAT	AAGCATACGCCCAACTT	+
Cluster_34.intergenic_upstream.M5	UP00049_1	-6	0.022627	8.73402	1	14	TTTCGTGCTTTTCGCCCAAT	ATTTTCCGTAAAAT	-
Cluster_34.intergenic_upstream.M6	UP00048_1	-4	0.00228824	0.883263	0.65715	16	CGTCCGAGTGTTCTTTGGTT	CAGGTGACCTTTGAGA	-
Cluster_34.intergenic_upstream.M6	UP00037_1	-4	0.00366958	1.41646	0.65715	15	CGTCCGAGTGTTCTTTGGTT	CTCTTGTTGTTTGTT	-
Cluster_34.intergenic_upstream.M6	UP00066_2	-4	0.00420384	1.62268	0.65715	16	CGTCCGAGTGTTCTTTGGTT	ATATTGGACTTTTGCA	-
Cluster_34.intergenic_upstream.M6	UP00145_1	-7	0.00420384	1.62268	0.65715	13	CGTCCGAGTGTTCTTTGGTT	TTCTTAATTGGTTTTT	-
Cluster_34.intergenic_upstream.M6	UP00019_2	-6	0.00726965	2.80608	0.65715	14	CGTCCGAGTGTTCTTTGGTT	AGCGTTCTAATGATA	-
Cluster_34.intergenic_upstream.M6	UP00042_2	-1	0.00727844	2.80948	0.65715	16	CGTCCGAGTGTTCTTTGGTT	TTGCGTGTGTGCCGCT	-
Cluster_34.intergenic_upstream.M6	UP00030_1	-7	0.00892459	3.44489	0.65715	13	CGTCCGAGTGTTCTTTGGTT	TAGTCCTTTGTTCTTAT	-
Cluster_34.intergenic_upstream.M6	UP00009_1	-4	0.00951201	3.67164	0.65715	16	CGTCCGAGTGTTCTTTGGTT	CTCGTGACCTTTGAGA	-
Cluster_34.intergenic_upstream.M6	UP00062_1	-7	0.00961545	3.71156	0.65715	13	CGTCCGAGTGTTCTTTGGTT	TAGTCCTTTGTTCTTCT	-
Cluster_34.intergenic_upstream.M6	UP00095_1	-1	0.00997936	3.85203	0.65715	17	CGTCCGAGTGTTCTTTGGTT	CGAACAGTGCTCACTAT	+
Cluster_34.intergenic_upstream.M6	UP00034_1	3	0.010145	3.91597	0.65715	19	CGTCCGAGTGTTCTTTGGTT	TGAAATTCTATTGTTCTTTATT	-
Cluster_34.intergenic_upstream.M6	UP00023_1	0	0.0119211	4.60154	0.65715	16	CGTCCGAGTGTTCTTTGGTT	AATTCCATTGTTCAAT	-
Cluster_34.intergenic_upstream.M6	UP00047_2	-1	0.0120002	4.63209	0.65715	17	CGTCCGAGTGTTCTTTGGTT	GTAATGGTGGTCTTAAG	-
Cluster_34.intergenic_upstream.M6	UP00227_1	-5	0.0124478	4.80484	0.65715	15	CGTCCGAGTGTTCTTTGGTT	CACCGTTGATTGGGTCG	-
Cluster_34.intergenic_upstream.M6	UP00166_1	-7	0.0128431	4.95744	0.65715	13	CGTCCGAGTGTTCTTTGGTT	GAATTAATTGGTTGTT	-
Cluster_34.intergenic_upstream.M6	UP00134_1	-4	0.0143513	5.53961	0.688426	16	CGTCCGAGTGTTCTTTGGTT	CGAATTTTATTGGGTT	-
Cluster_34.intergenic_upstream.M6	UP00083_1	-7	0.0166302	6.41927	0.737414	13	CGTCCGAGTGTTCTTTGGTT	ATTTCCTTTGATCTATA	+
Cluster_34.intergenic_upstream.M6	UP00101_1	-4	0.0191312	7.38463	0.737414	14	CGTCCGAGTGTTCTTTGGTT	TAATTGTTCTAAAC	+
Cluster_34.intergenic_upstream.M6	UP00091_1	-1	0.0192157	7.41725	0.737414	16	CGTCCGAGTGTTCTTTGGTT	ATTTTATTGTTCTAAA	-
Cluster_34.intergenic_upstream.M6	UP00061_2	-6	0.0192157	7.41725	0.737414	14	CGTCCGAGTGTTCTTTGGTT	TGTTTTGTTTTGATAT	-
Cluster_34.intergenic_upstream.M6	UP00073_2	-3	0.0202969	7.8346	0.741815	15	CGTCCGAGTGTTCTTTGGTT	CCGTTTGTTATTTTT	-
Cluster_34.intergenic_upstream.M6	UP00071_2	-1	0.0228771	8.83056	0.757639	17	CGTCCGAGTGTTCTTTGGTT	CATCAATTGTTCCGCTA	+
Cluster_34.intergenic_upstream.M6	UP00171_1	-7	0.0229887	8.87364	0.757639	13	CGTCCGAGTGTTCTTTGGTT	AAATTAATTGGTTTTG	-
Cluster_34.intergenic_upstream.M6	UP00016_2	-1	0.0236913	9.14483	0.757639	17	CGTCCGAGTGTTCTTTGGTT	CACCTATTGTTCCGTGA	-
Cluster_34.intergenic_upstream.M7	UP00002_1	-8	0.00561648	2.16796	1	12	GCGCTCCTGCGCGCTCCTCC	GGTCCCGCCCCCTTCTC	+
Cluster_34.intergenic_upstream.M7	UP00082_2	-8	0.00756285	2.91926	1	12	GCGCTCCTGCGCGCTCCTCC	GAGCCCTTGTCCCTTG	+
Cluster_34.intergenic_upstream.M7	UP00408_2	-1	0.0117107	4.52033	1	16	GCGCTCCTGCGCGCTCCTCC	CCGTCTTCCCCCTCAC	+
Cluster_34.intergenic_upstream.M7	UP00022_1	-9	0.0148601	5.73599	1	11	GCGCTCCTGCGCGCTCCTCC	CCCCCCCCCCCACTTG	+
Cluster_34.intergenic_upstream.M7	UP00046_1	-7	0.0200755	7.74913	1	13	GCGCTCCTGCGCGCTCCTCC	TTTTCGCACCTGTGGAT	-
Cluster_34.intergenic_upstream.M7	UP00095_2	-6	0.0200755	7.74913	1	14	GCGCTCCTGCGCGCTCCTCC	TACGAGACTCCTCTAAC	+
Cluster_34.intergenic_upstream.M7	UP00043_2	-8	0.0215967	8.33633	1	12	GCGCTCCTGCGCGCTCCTCC	ATCCCCGCCCCTAAAA	+
Cluster_34.intergenic_upstream.M7	UP00036_2	1	0.0229599	8.86254	1	14	GCGCTCCTGCGCGCTCCTCC	GGTGCGGCTGTTGCT	-
Cluster_34.intergenic_upstream.M7	UP00033_2	-10	0.0229898	8.87405	1	10	GCGCTCCTGCGCGCTCCTCC	TCACCCCGCCCCTAATT	+
Cluster_34.intergenic_upstream.M7	UP00021_1	-8	0.0252219	9.73566	1	12	GCGCTCCTGCGCGCTCCTCC	TCCCCCCCCCCCCCC	+
Cluster_34.intergenic_upstream.M8	UP00093_1	1	0.00086829	0.33516	0.439656	15	AAGACCCGCCCTTTTTCCGA	TCGACCCCGCCCCTAT	+
Cluster_34.intergenic_upstream.M8	UP00002_1	-1	0.00136956	0.528651	0.439656	17	AAGACCCGCCCTTTTTCCGA	GGTCCCGCCCCCTTCTC	+
Cluster_34.intergenic_upstream.M8	UP00003_1	0	0.00172535	0.665983	0.439656	15	AAGACCCGCCCTTTTTCCGA	ATCGCGCGCCCTTAT	-
Cluster_34.intergenic_upstream.M8	UP00000_2	1	0.00318411	1.22907	0.440621	16	AAGACCCGCCCTTTTTCCGA	TACGCCCCGCCACTCTG	+
Cluster_34.intergenic_upstream.M8	UP00002_2	1	0.00323099	1.24716	0.440621	14	AAGACCCGCCCTTTTTCCGA	CTGGCCACGCCTTTG	-
Cluster_34.intergenic_upstream.M8	UP00024_1	2	0.00345826	1.33489	0.440621	14	AAGACCCGCCCTTTTTCCGA	TATCGACCCCCCACAG	+
Cluster_34.intergenic_upstream.M8	UP00082_2	-5	0.00543104	2.09638	0.556106	15	AAGACCCGCCCTTTTTCCGA	GAGCCCTTGTCCCTTG	+
Cluster_34.intergenic_upstream.M8	UP00093_2	1	0.00691637	2.66972	0.556106	16	AAGACCCGCCCTTTTTCCGA	AAGCATACGCCCAACTT	+
Cluster_34.intergenic_upstream.M8	UP00235_1	-9	0.00762838	2.94455	0.556106	11	AAGACCCGCCCTTTTTCCGA	CTATTTTACGACTTTA	-
Cluster_34.intergenic_upstream.M8	UP00183_1	-9	0.00788917	3.04522	0.556106	11	AAGACCCGCCCTTTTTCCGA	AAATTTTACGAGCTTT	-
Cluster_34.intergenic_upstream.M8	UP00001_1	0	0.00869141	3.35488	0.556106	15	AAGACCCGCCCTTTTTCCGA	ATCGCGCGCCTTTAT	-
Cluster_34.intergenic_upstream.M8	UP00177_1	-8	0.00928701	3.58478	0.556106	12	AAGACCCGCCCTTTTTCCGA	AAGATTTTACGACCTTG	-
Cluster_34.intergenic_upstream.M8	UP00246_1	-9	0.00963885	3.7206	0.556106	11	AAGACCCGCCCTTTTTCCGA	ATGTTTTACGACTTTA	-
Cluster_34.intergenic_upstream.M8	UP00135_1	-8	0.0102343	3.95043	0.556106	12	AAGACCCGCCCTTTTTCCGA	GAAATTTTACGACCTAA	-
Cluster_34.intergenic_upstream.M8	UP00044_2	-3	0.0114149	4.40614	0.556106	15	AAGACCCGCCCTTTTTCCGA	CCTTGCAATTTTTTC	-
Cluster_34.intergenic_upstream.M8	UP00117_1	-8	0.0116391	4.49269	0.556106	12	AAGACCCGCCCTTTTTCCGA	AGGATTTTACGACCTTA	-
Cluster_34.intergenic_upstream.M8	UP00245_1	-9	0.012543	4.8416	0.564041	11	AAGACCCGCCCTTTTTCCGA	ACGTTTTACGACTTTA	-
Cluster_34.intergenic_upstream.M8	UP00043_2	-1	0.0138296	5.33823	0.587349	16	AAGACCCGCCCTTTTTCCGA	ATCCCCGCCCCTAAAA	+
Cluster_34.intergenic_upstream.M8	UP00070_1	1	0.0147549	5.69538	0.593664	15	AAGACCCGCCCTTTTTCCGA	TCGTACCCGCATCATT	+
Cluster_34.intergenic_upstream.M8	UP00086_2	-4	0.0155636	6.00756	0.594894	14	AAGACCCGCCCTTTTTCCGA	TCGCACCTTTCTCC	-
Cluster_34.intergenic_upstream.M8	UP00021_2	2	0.0192726	7.43923	0.675148	15	AAGACCCGCCCTTTTTCCGA	AGGAGACCCCCAATTTG	+
Cluster_34.intergenic_upstream.M8	UP00173_1	-9	0.0203127	7.84071	0.675148	11	AAGACCCGCCCTTTTTCCGA	AAATTTTACGAGCTTT	-
Cluster_34.intergenic_upstream.M8	UP00009_1	-2	0.0230384	8.89281	0.733836	16	AAGACCCGCCCTTTTTCCGA	CTCGTGACCTTTGAGA	-
Cluster_34.intergenic_upstream.M8	UP00009_2	3	0.024525	9.46664	0.749941	13	AAGACCCGCCCTTTTTCCGA	TACGTGACCCGGCGCG	-
Cluster_34.intergenic_upstream.M9	UP00086_2	-8	0.00190059	0.733627	1	12	GGTGGAAAGCAGGAAGGGGC	GGAGAAAGGTGCGA	+
Cluster_34.intergenic_upstream.M9	UP00002_1	-9	0.00302443	1.16743	1	11	GGTGGAAAGCAGGAAGGGGC	GAGAAGGGGGCGGGACC	-
Cluster_34.intergenic_upstream.M9	UP00074_2	-3	0.0150862	5.82326	1	14	GGTGGAAAGCAGGAAGGGGC	GCAAAACATTACTA	+
Cluster_34.intergenic_upstream.M9	UP00003_1	-10	0.0221668	8.55637	1	10	GGTGGAAAGCAGGAAGGGGC	ATAAGGGCGCGCGAT	+
Cluster_34.intergenic_upstream.M9	UP00148_1	1	0.0257907	9.95521	1	16	GGTGGAAAGCAGGAAGGGGC	AAGGCGAAATCATCGCA	+
Cluster_39.intergenic_upstream.M1	UP00101_2	-4	0.000527638	0.203668	0.407187	16	ATTTTTTTTTTTGCTTGTGT	ATTCCTTTGTCTATTT	-
Cluster_39.intergenic_upstream.M1	UP00077_2	-3	0.00528772	2.04106	0.912828	17	ATTTTTTTTTTTGCTTGTGT	AAATTTTTTTTTTTAAC	-
Cluster_39.intergenic_upstream.M1	UP00037_1	-4	0.0063043	2.43346	0.912828	15	ATTTTTTTTTTTGCTTGTGT	CTCTTGTTGTTTGTT	-
Cluster_39.intergenic_upstream.M1	UP00041_1	-5	0.00655749	2.53119	0.912828	15	ATTTTTTTTTTTGCTTGTGT	AATTTTTGTTTACTTT	-
Cluster_39.intergenic_upstream.M1	UP00097_2	-6	0.00701841	2.70911	0.912828	14	ATTTTTTTTTTTGCTTGTGT	GTTTTTTCTTATTT	-
Cluster_39.intergenic_upstream.M1	UP00058_2	0	0.00709712	2.73949	0.912828	15	ATTTTTTTTTTTGCTTGTGT	ATTTTTTTTTCGGCT	-
Cluster_39.intergenic_upstream.M1	UP00062_1	-3	0.00831476	3.2095	0.916664	17	ATTTTTTTTTTTGCTTGTGT	TAGTCCTTTGTTCTTCT	-
Cluster_39.intergenic_upstream.M1	UP00026_2	-2	0.00976892	3.7708	0.942355	16	ATTTTTTTTTTTGCTTGTGT	TATTTTGTGTGCTTCG	-
Cluster_39.intergenic_upstream.M1	UP00073_2	-6	0.0119339	4.6065	0.999634	14	ATTTTTTTTTTTGCTTGTGT	CCGTTTGTTATTTTT	-
Cluster_39.intergenic_upstream.M1	UP00061_2	-1	0.013617	5.25615	0.999634	16	ATTTTTTTTTTTGCTTGTGT	TGTTTTGTTTTGATAT	-
Cluster_39.intergenic_upstream.M1	UP00030_1	-3	0.0143434	5.53656	0.999634	17	ATTTTTTTTTTTGCTTGTGT	TAGTCCTTTGTTCTTAT	-
Cluster_39.intergenic_upstream.M1	UP00028_2	-7	0.01599	6.17214	0.999634	13	ATTTTTTTTTTTGCTTGTGT	TTTTTTTTCCAGTA	-
Cluster_39.intergenic_upstream.M1	UP00039_2	-1	0.0241866	9.33604	0.999634	17	ATTTTTTTTTTTGCTTGTGT	TCCTTTGTTTTGGTGTT	-
Cluster_39.intergenic_upstream.M2	UP00408_2	2	0.00114553	0.442176	0.884352	14	GGGGGGGAACTGAGGAAGGG	GTGAGGGGGAAGACGG	-
Cluster_39.intergenic_upstream.M2	UP00099_2	4	0.00428263	1.65309	1	12	GGGGGGGAACTGAGGAAGGG	AATAGGGCGGGGATAG	-
Cluster_39.intergenic_upstream.M2	UP00096_2	5	0.00748421	2.88891	1	12	GGGGGGGAACTGAGGAAGGG	GTATTGGGTGGGTATTT	+
Cluster_39.intergenic_upstream.M2	UP00033_2	2	0.00920988	3.55501	1	15	GGGGGGGAACTGAGGAAGGG	AATTAGGGGCGGGGTGA	-
Cluster_39.intergenic_upstream.M2	UP00021_1	6	0.012377	4.77753	1	9	GGGGGGGAACTGAGGAAGGG	GGGGGGGGGGGGGGA	-
Cluster_39.intergenic_upstream.M2	UP00116_1	-4	0.0186549	7.2008	1	16	GGGGGGGAACTGAGGAAGGG	GAGCATTAATTAAGGCA	-
Cluster_39.intergenic_upstream.M2	UP00043_2	5	0.0198061	7.64514	1	11	GGGGGGGAACTGAGGAAGGG	TTTTAGGGGCGGGGAT	-
Cluster_39.intergenic_upstream.M2	UP00085_1	-7	0.0240229	9.27282	1	13	GGGGGGGAACTGAGGAAGGG	TTAAGAGGAAGTTA	+
Cluster_39.intergenic_upstream.M3	UP00012_1	0	0.00140376	0.541851	0.555381	15	ACATTCAATAACAAAAATTT	TAATTCAATGAAGTG	+
Cluster_39.intergenic_upstream.M3	UP00113_1	1	0.00144849	0.559119	0.555381	16	ACATTCAATAACAAAAATTT	CGAATTAATTAACAATA	+
Cluster_39.intergenic_upstream.M3	UP00051_2	0	0.00257225	0.992888	0.588238	14	ACATTCAATAACAAAAATTT	ACATTCATGACACG	+
Cluster_39.intergenic_upstream.M3	UP00069_1	3	0.00313364	1.20959	0.588238	13	ACATTCAATAACAAAAATTT	AATCAATTCAATAATT	+
Cluster_39.intergenic_upstream.M3	UP00037_1	-6	0.00383547	1.48049	0.588238	14	ACATTCAATAACAAAAATTT	AACAAACAACAAGAG	+
Cluster_39.intergenic_upstream.M3	UP00055_1	1	0.00746652	2.88208	0.755362	15	ACATTCAATAACAAAAATTT	ATCATTCATTCATAGT	-
Cluster_39.intergenic_upstream.M3	UP00014_2	4	0.00857253	3.309	0.755362	13	ACATTCAATAACAAAAATTT	GACCACATTCATACAAT	+
Cluster_39.intergenic_upstream.M3	UP00196_1	1	0.0090195	3.48153	0.755362	16	ACATTCAATAACAAAAATTT	CAAGTTAATTAATAATC	-
Cluster_39.intergenic_upstream.M3	UP00209_2	1	0.00948812	3.66242	0.755362	16	ACATTCAATAACAAAAATTT	CGCATTAATTAATTGGC	+
Cluster_39.intergenic_upstream.M3	UP00144_1	1	0.011599	4.47723	0.779056	16	ACATTCAATAACAAAAATTT	CGCGTTAATTAATTACC	+
Cluster_39.intergenic_upstream.M3	UP00262_1	1	0.0121912	4.70579	0.779056	16	ACATTCAATAACAAAAATTT	CGAATTAATTAATAATG	+
Cluster_39.intergenic_upstream.M3	UP00215_1	0	0.0145944	5.63346	0.784893	16	ACATTCAATAACAAAAATTT	ACGTTAATTAACCCAG	+
Cluster_39.intergenic_upstream.M3	UP00172_1	1	0.0155973	6.02054	0.784893	16	ACATTCAATAACAAAAATTT	CGAATTAATTAAGAAAC	+
Cluster_39.intergenic_upstream.M3	UP00218_1	0	0.0161354	6.22825	0.784893	16	ACATTCAATAACAAAAATTT	GAATTAATTAATTAAA	-
Cluster_39.intergenic_upstream.M3	UP00212_1	1	0.0163767	6.3214	0.784893	16	ACATTCAATAACAAAAATTT	CGAATTAATTAAATACT	+
Cluster_39.intergenic_upstream.M3	UP00078_1	1	0.0198699	7.66978	0.788215	16	ACATTCAATAACAAAAATTT	GGGTTTAATTAAAATTC	+
Cluster_39.intergenic_upstream.M3	UP00169_1	1	0.020845	8.04618	0.788215	16	ACATTCAATAACAAAAATTT	CAAATTAATTAAAAACT	-
Cluster_39.intergenic_upstream.M3	UP00237_1	1	0.020845	8.04618	0.788215	16	ACATTCAATAACAAAAATTT	CCAATTAATTAATTACG	-
Cluster_39.intergenic_upstream.M3	UP00256_1	1	0.0229294	8.85075	0.788215	16	ACATTCAATAACAAAAATTT	TACATTAATTAACGCTC	-
Cluster_39.intergenic_upstream.M3	UP00188_1	1	0.0229294	8.85075	0.788215	16	ACATTCAATAACAAAAATTT	CGAATTAATTAAAAACC	+
Cluster_39.intergenic_upstream.M3	UP00130_1	1	0.0252049	9.72909	0.788215	16	ACATTCAATAACAAAAATTT	GTAATTAATTAAATAAT	+
Cluster_39.intergenic_upstream.M4	UP00087_2	-4	0.00120245	0.464145	0.563177	14	CCCTGCGCCCTGGGGCTCCC	CCGCCCAAGGGCAG	+
Cluster_39.intergenic_upstream.M4	UP00005_2	-4	0.00241729	0.933075	0.621937	14	CCCTGCGCCCTGGGGCTCCC	CTGCCCAGAGGTGA	-
Cluster_39.intergenic_upstream.M4	UP00082_2	-4	0.00463112	1.78761	0.893643	16	CCCTGCGCCCTGGGGCTCCC	GAGCCCTTGTCCCTTG	+
Cluster_39.intergenic_upstream.M4	UP00098_2	-1	0.00903933	3.48918	0.998223	19	CCCTGCGCCCTGGGGCTCCC	ACTGACGCTTGGTTACCACAAAG	+
Cluster_39.intergenic_upstream.M4	UP00065_2	3	0.00997853	3.85171	0.998223	11	CCCTGCGCCCTGGGGCTCCC	ACGCACTGCGCGGC	-
Cluster_39.intergenic_upstream.M4	UP00006_1	-3	0.01332	5.14153	0.998223	15	CCCTGCGCCCTGGGGCTCCC	CCCCCCCGGGGGGGT	+
Cluster_39.intergenic_upstream.M4	UP00102_1	-4	0.0139168	5.37187	0.998223	14	CCCTGCGCCCTGGGGCTCCC	CCCCCCCGGGGGTG	-
Cluster_39.intergenic_upstream.M4	UP00033_2	1	0.01481	5.71665	0.998223	16	CCCTGCGCCCTGGGGCTCCC	TCACCCCGCCCCTAATT	+
Cluster_39.intergenic_upstream.M4	UP00057_1	-3	0.0148135	5.71802	0.998223	15	CCCTGCGCCCTGGGGCTCCC	CCCCCCCGGGGGGGT	+
Cluster_39.intergenic_upstream.M4	UP00010_1	-4	0.0155192	5.99043	0.998223	14	CCCTGCGCCCTGGGGCTCCC	ATGCCCTAGGGCAA	-
Cluster_41.intergenic_upstream.M1	UP00408_2	-2	0.000246591	0.0951841	0.155573	16	TCCCTCTCTTCCACTCTTTT	CCGTCTTCCCCCTCAC	+
Cluster_41.intergenic_upstream.M1	UP00099_2	-4	0.00040304	0.155573	0.155573	16	TCCCTCTCTTCCACTCTTTT	CTATCCCCGCCCTATT	+
Cluster_41.intergenic_upstream.M1	UP00033_2	0	0.0125545	4.84604	1	17	TCCCTCTCTTCCACTCTTTT	TCACCCCGCCCCTAATT	+
Cluster_41.intergenic_upstream.M1	UP00097_2	-3	0.0147335	5.68713	1	14	TCCCTCTCTTCCACTCTTTT	GTTTTTTCTTATTT	-
Cluster_41.intergenic_upstream.M1	UP00086_2	-5	0.0234995	9.07082	1	14	TCCCTCTCTTCCACTCTTTT	TCGCACCTTTCTCC	-
Cluster_41.intergenic_upstream.M10	UP00098_2	-4	0.00700675	2.70461	1	16	ACAGCCTCGCTGTCTCCCAG	CTTTGTGGTAACCAAGCGTCAGT	-
Cluster_41.intergenic_upstream.M10	UP00193_2	7	0.0086443	3.3367	1	10	ACAGCCTCGCTGTCTCCCAG	TCCCTTTACAGCGTCCT	-
Cluster_41.intergenic_upstream.M10	UP00036_2	4	0.00898863	3.46961	1	11	ACAGCCTCGCTGTCTCCCAG	AGCAACAGCCGCACC	+
Cluster_41.intergenic_upstream.M10	UP00193_1	7	0.00902131	3.48223	1	10	ACAGCCTCGCTGTCTCCCAG	TCGCTTTACAGCGTCTT	-
Cluster_41.intergenic_upstream.M10	UP00406_2	4	0.0122046	4.71098	1	12	ACAGCCTCGCTGTCTCCCAG	GATAACATCCTAGTAG	+
Cluster_41.intergenic_upstream.M10	UP00122_1	7	0.0162165	6.25958	1	10	ACAGCCTCGCTGTCTCCCAG	GATATTGACAGCTGCGT	+
Cluster_41.intergenic_upstream.M10	UP00092_2	6	0.0194336	7.50138	1	10	ACAGCCTCGCTGTCTCCCAG	CGACCAACTGCCATGC	+
Cluster_41.intergenic_upstream.M10	UP00076_2	-6	0.0198921	7.67836	1	14	ACAGCCTCGCTGTCTCCCAG	ATTCCGTATCCAAGTAG	-
Cluster_41.intergenic_upstream.M11	UP00007_1	-4	0.000221809	0.0856185	0.153326	14	CAGGCCCGGCCCAGCAGCTG	TCCGCCCCCGCATT	+
Cluster_41.intergenic_upstream.M11	UP00093_1	0	0.000524238	0.202356	0.153326	16	CAGGCCCGGCCCAGCAGCTG	TCGACCCCGCCCCTAT	+
Cluster_41.intergenic_upstream.M11	UP00099_1	-9	0.000840552	0.324453	0.153326	11	CAGGCCCGGCCCAGCAGCTG	CTCAGCAGCTGCTCCTG	+
Cluster_41.intergenic_upstream.M11	UP00000_2	0	0.00124738	0.48149	0.153326	17	CAGGCCCGGCCCAGCAGCTG	TACGCCCCGCCACTCTG	+
Cluster_41.intergenic_upstream.M11	UP00057_2	-6	0.00135877	0.524487	0.153326	14	CAGGCCCGGCCCAGCAGCTG	CCACACAGCAGGAGA	+
Cluster_41.intergenic_upstream.M11	UP00102_2	-6	0.00142269	0.54916	0.153326	14	CAGGCCCGGCCCAGCAGCTG	CCACACAGCAGGAGA	+
Cluster_41.intergenic_upstream.M11	UP00043_2	-1	0.00230512	0.889775	0.217374	16	CAGGCCCGGCCCAGCAGCTG	ATCCCCGCCCCTAAAA	+
Cluster_41.intergenic_upstream.M11	UP00036_1	-8	0.0036941	1.42592	0.287687	12	CAGGCCCGGCCCAGCAGCTG	GAAGAACAGGTGTCCG	+
Cluster_41.intergenic_upstream.M11	UP00002_2	0	0.00381343	1.47199	0.287687	15	CAGGCCCGGCCCAGCAGCTG	CTGGCCACGCCTTTG	-
Cluster_41.intergenic_upstream.M11	UP00065_2	-3	0.00464375	1.79249	0.290595	14	CAGGCCCGGCCCAGCAGCTG	GCCGCGCAGTGCGT	+
Cluster_41.intergenic_upstream.M11	UP00096_2	0	0.00520659	2.00974	0.290595	17	CAGGCCCGGCCCAGCAGCTG	AAATACCCACCCAATAC	-
Cluster_41.intergenic_upstream.M11	UP00081_2	-9	0.00539278	2.08161	0.290595	11	CAGGCCCGGCCCAGCAGCTG	CACGGCAGTTGGTCG	-
Cluster_41.intergenic_upstream.M11	UP00087_2	-6	0.00823464	3.17857	0.38664	14	CAGGCCCGGCCCAGCAGCTG	CCGCCCAAGGGCAG	+
Cluster_41.intergenic_upstream.M11	UP00006_2	-6	0.00859382	3.31721	0.38664	14	CAGGCCCGGCCCAGCAGCTG	GAGCACAGCAGGACA	+
Cluster_41.intergenic_upstream.M11	UP00092_2	-8	0.00917765	3.54257	0.38664	12	CAGGCCCGGCCCAGCAGCTG	GCATGGCAGTTGGTCG	-
Cluster_41.intergenic_upstream.M11	UP00005_2	-6	0.00937347	3.61816	0.38664	14	CAGGCCCGGCCCAGCAGCTG	CTGCCCAGAGGTGA	-
Cluster_41.intergenic_upstream.M11	UP00076_1	-6	0.0097377	3.75875	0.38664	14	CAGGCCCGGCCCAGCAGCTG	CCGCATAGCAACGGA	+
Cluster_41.intergenic_upstream.M11	UP00033_2	0	0.0110809	4.27722	0.417973	17	CAGGCCCGGCCCAGCAGCTG	TCACCCCGCCCCTAATT	+
Cluster_41.intergenic_upstream.M11	UP00099_2	0	0.0121452	4.68803	0.42986	16	CAGGCCCGGCCCAGCAGCTG	CTATCCCCGCCCTATT	+
Cluster_41.intergenic_upstream.M11	UP00027_1	-6	0.0131461	5.07441	0.42986	14	CAGGCCCGGCCCAGCAGCTG	TTTTACAGTAGCAAAA	+
Cluster_41.intergenic_upstream.M11	UP00009_2	3	0.0131461	5.07441	0.42986	13	CAGGCCCGGCCCAGCAGCTG	TACGTGACCCGGCGCG	-
Cluster_41.intergenic_upstream.M11	UP00052_1	-6	0.0136752	5.27863	0.42986	14	CAGGCCCGGCCCAGCAGCTG	ATGTACAGTAGCAAAG	+
Cluster_41.intergenic_upstream.M11	UP00031_1	-4	0.0145197	5.60459	0.438148	16	CAGGCCCGGCCCAGCAGCTG	AATCGCACTGCATTCCG	+
Cluster_41.intergenic_upstream.M11	UP00022_1	-1	0.0194212	7.49657	0.511641	16	CAGGCCCGGCCCAGCAGCTG	CCCCCCCCCCCACTTG	+
Cluster_41.intergenic_upstream.M11	UP00056_1	-6	0.0194255	7.49823	0.511641	14	CAGGCCCGGCCCAGCAGCTG	TACCATAGCAACGGT	+
Cluster_41.intergenic_upstream.M11	UP00002_1	-2	0.019668	7.59183	0.511641	17	CAGGCCCGGCCCAGCAGCTG	GGTCCCGCCCCCTTCTC	+
Cluster_41.intergenic_upstream.M11	UP00024_1	2	0.0226401	8.73909	0.550962	14	CAGGCCCGGCCCAGCAGCTG	TATCGACCCCCCACAG	+
Cluster_41.intergenic_upstream.M11	UP00082_2	0	0.0244298	9.42992	0.575937	16	CAGGCCCGGCCCAGCAGCTG	GAGCCCTTGTCCCTTG	+
Cluster_41.intergenic_upstream.M13	UP00033_2	-1	9.24824e-07	0.000356982	0.000485273	17	GCGGACGGGGCGGGGAGGAG	AATTAGGGGCGGGGTGA	-
Cluster_41.intergenic_upstream.M13	UP00043_2	-1	1.27602e-06	0.000492542	0.000485273	16	GCGGACGGGGCGGGGAGGAG	TTTTAGGGGCGGGGAT	-
Cluster_41.intergenic_upstream.M13	UP00002_1	0	2.47149e-06	0.000953995	0.00062661	17	GCGGACGGGGCGGGGAGGAG	GAGAAGGGGGCGGGACC	-
Cluster_41.intergenic_upstream.M13	UP00000_2	-2	5.58953e-06	0.00215756	0.00106286	17	GCGGACGGGGCGGGGAGGAG	CAGAGTGGCGGGGCGTA	-
Cluster_41.intergenic_upstream.M13	UP00093_1	-3	2.65089e-05	0.0102324	0.00309473	16	GCGGACGGGGCGGGGAGGAG	ATAGGGGCGGGGTCGA	-
Cluster_41.intergenic_upstream.M13	UP00007_1	0	3.01002e-05	0.0116187	0.00309473	14	GCGGACGGGGCGGGGAGGAG	AATGCGGGGGCGGA	-
Cluster_41.intergenic_upstream.M13	UP00021_1	-6	3.17392e-05	0.0122513	0.00309473	14	GCGGACGGGGCGGGGAGGAG	GGGGGGGGGGGGGGA	-
Cluster_41.intergenic_upstream.M13	UP00022_1	-2	3.66189e-05	0.0141349	0.00309473	16	GCGGACGGGGCGGGGAGGAG	CAAGTGGGGGGGGGGG	-
Cluster_41.intergenic_upstream.M13	UP00099_2	-3	3.66189e-05	0.0141349	0.00309473	16	GCGGACGGGGCGGGGAGGAG	AATAGGGCGGGGATAG	-
Cluster_41.intergenic_upstream.M13	UP00096_2	-2	0.000175677	0.0678112	0.0133621	17	GCGGACGGGGCGGGGAGGAG	GTATTGGGTGGGTATTT	+
Cluster_41.intergenic_upstream.M13	UP00006_1	1	0.00265194	1.02365	0.183371	14	GCGGACGGGGCGGGGAGGAG	CCCCCCCGGGGGGGT	+
Cluster_41.intergenic_upstream.M13	UP00057_1	1	0.00311466	1.20226	0.197419	14	GCGGACGGGGCGGGGAGGAG	CCCCCCCGGGGGGGT	+
Cluster_41.intergenic_upstream.M13	UP00102_1	0	0.00353208	1.36338	0.206655	14	GCGGACGGGGCGGGGAGGAG	CACCCCCGGGGGGG	+
Cluster_41.intergenic_upstream.M13	UP00065_2	0	0.00415435	1.60358	0.219712	14	GCGGACGGGGCGGGGAGGAG	ACGCACTGCGCGGC	-
Cluster_41.intergenic_upstream.M13	UP00022_2	0	0.00433296	1.67252	0.219712	17	GCGGACGGGGCGGGGAGGAG	ACTTCCGGGGGGAATTT	-
Cluster_41.intergenic_upstream.M13	UP00036_2	-3	0.00584375	2.25569	0.277799	15	GCGGACGGGGCGGGGAGGAG	GGTGCGGCTGTTGCT	-
Cluster_41.intergenic_upstream.M13	UP00007_2	-2	0.00723586	2.79304	0.323744	16	GCGGACGGGGCGGGGAGGAG	TGCGGAGTGGGACTGG	+
Cluster_41.intergenic_upstream.M13	UP00024_1	-2	0.0118165	4.56117	0.427986	16	GCGGACGGGGCGGGGAGGAG	CTGTGGGGGGTCGATA	-
Cluster_41.intergenic_upstream.M13	UP00408_2	-5	0.0118165	4.56117	0.427986	15	GCGGACGGGGCGGGGAGGAG	GTGAGGGGGAAGACGG	-
Cluster_41.intergenic_upstream.M13	UP00070_1	-3	0.0130107	5.02214	0.449819	16	GCGGACGGGGCGGGGAGGAG	AATGATGCGGGTACGA	-
Cluster_41.intergenic_upstream.M13	UP00095_2	-10	0.0152456	5.8848	0.485898	10	GCGGACGGGGCGGGGAGGAG	GTTAGAGGAGTCTCGTA	-
Cluster_41.intergenic_upstream.M13	UP00011_2	-1	0.0158604	6.12213	0.485898	15	GCGGACGGGGCGGGGAGGAG	GTGACCGAGAGTGGT	-
Cluster_41.intergenic_upstream.M13	UP00093_2	-2	0.0159707	6.16471	0.485898	17	GCGGACGGGGCGGGGAGGAG	AAGTTGGGCGTATGCTT	-
Cluster_41.intergenic_upstream.M13	UP00065_1	-3	0.0190058	7.33626	0.518534	16	GCGGACGGGGCGGGGAGGAG	TGGCGCGCGCGCCTGA	+
Cluster_41.intergenic_upstream.M13	UP00003_1	-1	0.0201549	7.77977	0.518534	15	GCGGACGGGGCGGGGAGGAG	ATAAGGGCGCGCGAT	+
Cluster_41.intergenic_upstream.M13	UP00086_2	1	0.020338	7.85046	0.518534	13	GCGGACGGGGCGGGGAGGAG	GGAGAAAGGTGCGA	+
Cluster_41.intergenic_upstream.M13	UP00003_2	-2	0.0210414	8.12199	0.518534	17	GCGGACGGGGCGGGGAGGAG	GCTTTTGGCGCCGAGCG	-
Cluster_41.intergenic_upstream.M13	UP00002_2	1	0.0211339	8.15768	0.518534	14	GCGGACGGGGCGGGGAGGAG	CAAAGGCGTGGCCAG	+
Cluster_41.intergenic_upstream.M13	UP00001_1	-1	0.0221568	8.55253	0.526644	15	GCGGACGGGGCGGGGAGGAG	ATAAAGGCGCGCGAT	+
Cluster_41.intergenic_upstream.M14	UP00021_1	-2	0.000833018	0.321545	0.492861	15	TTGGGGAGGGCAGGCAGGAG	GGGGGGGGGGGGGGA	-
Cluster_41.intergenic_upstream.M14	UP00035_1	-4	0.00267275	1.03168	0.492861	16	TTGGGGAGGGCAGGCAGGAG	GGTAGGTTGGCATAGT	-
Cluster_41.intergenic_upstream.M14	UP00007_1	0	0.0028517	1.10076	0.492861	14	TTGGGGAGGGCAGGCAGGAG	AATGCGGGGGCGGA	-
Cluster_41.intergenic_upstream.M14	UP00022_1	3	0.00319685	1.23398	0.492861	13	TTGGGGAGGGCAGGCAGGAG	CAAGTGGGGGGGGGGG	-
Cluster_41.intergenic_upstream.M14	UP00043_2	3	0.00319685	1.23398	0.492861	13	TTGGGGAGGGCAGGCAGGAG	TTTTAGGGGCGGGGAT	-
Cluster_41.intergenic_upstream.M14	UP00033_2	3	0.00833868	3.21873	0.959548	14	TTGGGGAGGGCAGGCAGGAG	AATTAGGGGCGGGGTGA	-
Cluster_41.intergenic_upstream.M14	UP00047_1	2	0.00948105	3.65969	0.959548	13	TTGGGGAGGGCAGGCAGGAG	ATTTTTGGGGGGCTT	-
Cluster_41.intergenic_upstream.M14	UP00002_1	0	0.0101586	3.92123	0.959548	17	TTGGGGAGGGCAGGCAGGAG	GAGAAGGGGGCGGGACC	-
Cluster_41.intergenic_upstream.M14	UP00000_2	-2	0.0112031	4.32439	0.959548	17	TTGGGGAGGGCAGGCAGGAG	CAGAGTGGCGGGGCGTA	-
Cluster_41.intergenic_upstream.M14	UP00093_1	1	0.012637	4.87788	0.974127	15	TTGGGGAGGGCAGGCAGGAG	ATAGGGGCGGGGTCGA	-
Cluster_41.intergenic_upstream.M14	UP00035_2	-1	0.0158995	6.13722	0.998516	16	TTGGGGAGGGCAGGCAGGAG	CCTTTTGGGCACACCC	-
Cluster_41.intergenic_upstream.M14	UP00024_1	1	0.018102	6.98738	0.998516	15	TTGGGGAGGGCAGGCAGGAG	CTGTGGGGGGTCGATA	-
Cluster_41.intergenic_upstream.M14	UP00070_2	6	0.0181184	6.9937	0.998516	11	TTGGGGAGGGCAGGCAGGAG	TGCGCATAGGGGAGGAG	+
Cluster_41.intergenic_upstream.M14	UP00000_1	-4	0.0247609	9.55769	0.998516	16	TTGGGGAGGGCAGGCAGGAG	CAAATCCAGACATCAGA	+
Cluster_41.intergenic_upstream.M15	UP00101_2	0	0.00148349	0.572626	1	16	TTGGCTTGGTTTCATTTTGT	ATTCCTTTGTCTATTT	-
Cluster_41.intergenic_upstream.M15	UP00097_2	-5	0.0053368	2.06	1	14	TTGGCTTGGTTTCATTTTGT	GTTTTTTCTTATTT	-
Cluster_41.intergenic_upstream.M15	UP00041_2	-2	0.0061163	2.36089	1	15	TTGGCTTGGTTTCATTTTGT	GTGTTGTTGTGACAT	-
Cluster_41.intergenic_upstream.M15	UP00028_2	-3	0.0105173	4.05967	1	14	TTGGCTTGGTTTCATTTTGT	TTTTTTTTCCAGTA	-
Cluster_41.intergenic_upstream.M15	UP00034_2	1	0.0186889	7.21391	1	20	TTGGCTTGGTTTCATTTTGT	GTGCTAATTGTGTGTGTACGCT	+
Cluster_41.intergenic_upstream.M15	UP00077_2	1	0.018753	7.23865	1	16	TTGGCTTGGTTTCATTTTGT	AAATTTTTTTTTTTAAC	-
Cluster_41.intergenic_upstream.M15	UP00058_2	-7	0.0202459	7.81493	1	13	TTGGCTTGGTTTCATTTTGT	ATTTTTTTTTCGGCT	-
Cluster_41.intergenic_upstream.M16	UP00007_1	-8	0.00209185	0.807456	0.837221	12	ACTAGGGCCTTGCCGGAGCG	AATGCGGGGGCGGA	-
Cluster_41.intergenic_upstream.M16	UP00065_2	-4	0.00326774	1.26135	0.837221	14	ACTAGGGCCTTGCCGGAGCG	ACGCACTGCGCGGC	-
Cluster_41.intergenic_upstream.M16	UP00070_1	-5	0.00414627	1.60046	0.837221	15	ACTAGGGCCTTGCCGGAGCG	AATGATGCGGGTACGA	-
Cluster_41.intergenic_upstream.M16	UP00082_2	6	0.00433872	1.67475	0.837221	10	ACTAGGGCCTTGCCGGAGCG	CAAGGGACAAGGGCTC	-
Cluster_41.intergenic_upstream.M16	UP00002_2	-1	0.0157535	6.08086	0.999818	15	ACTAGGGCCTTGCCGGAGCG	CAAAGGCGTGGCCAG	+
Cluster_41.intergenic_upstream.M16	UP00000_2	-5	0.0219095	8.45707	0.999818	15	ACTAGGGCCTTGCCGGAGCG	CAGAGTGGCGGGGCGTA	-
Cluster_41.intergenic_upstream.M17	UP00027_1	-7	0.00626154	2.41695	1	13	CTCCCAGTGCAGCCTCCGTC	TTTTGCTACTGTAAAA	-
Cluster_41.intergenic_upstream.M17	UP00010_2	-8	0.00688706	2.6584	1	12	CTCCCAGTGCAGCCTCCGTC	ATTGCCTCAGGCAAT	+
Cluster_41.intergenic_upstream.M17	UP00002_1	-5	0.00789832	3.04875	1	15	CTCCCAGTGCAGCCTCCGTC	GGTCCCGCCCCCTTCTC	+
Cluster_41.intergenic_upstream.M17	UP00007_1	-8	0.00831129	3.20816	1	12	CTCCCAGTGCAGCCTCCGTC	TCCGCCCCCGCATT	+
Cluster_41.intergenic_upstream.M17	UP00193_2	-1	0.00910412	3.51419	1	17	CTCCCAGTGCAGCCTCCGTC	TCCCTTTACAGCGTCCT	-
Cluster_41.intergenic_upstream.M17	UP00052_1	-7	0.014856	5.73443	1	13	CTCCCAGTGCAGCCTCCGTC	CTTTGCTACTGTACAT	-
Cluster_41.intergenic_upstream.M17	UP00000_2	-3	0.021761	8.39975	1	17	CTCCCAGTGCAGCCTCCGTC	TACGCCCCGCCACTCTG	+
Cluster_41.intergenic_upstream.M17	UP00028_1	-8	0.0229874	8.87315	1	12	CTCCCAGTGCAGCCTCCGTC	ATCGCCTCAGGCAAT	-
Cluster_41.intergenic_upstream.M17	UP00021_1	-5	0.0240739	9.29251	1	15	CTCCCAGTGCAGCCTCCGTC	TCCCCCCCCCCCCCC	+
Cluster_41.intergenic_upstream.M2	UP00408_2	-4	2.11676e-05	0.00817067	0.0161682	16	GCGGAGGGGAGGGAGGCGGG	GTGAGGGGGAAGACGG	-
Cluster_41.intergenic_upstream.M2	UP00033_2	-7	0.000334374	0.129068	0.057761	13	GCGGAGGGGAGGGAGGCGGG	AATTAGGGGCGGGGTGA	-
Cluster_41.intergenic_upstream.M2	UP00007_2	-2	0.000342502	0.132206	0.057761	16	GCGGAGGGGAGGGAGGCGGG	TGCGGAGTGGGACTGG	+
Cluster_41.intergenic_upstream.M2	UP00000_2	-8	0.000355555	0.137244	0.057761	12	GCGGAGGGGAGGGAGGCGGG	CAGAGTGGCGGGGCGTA	-
Cluster_41.intergenic_upstream.M2	UP00021_1	-8	0.000445382	0.171918	0.057761	12	GCGGAGGGGAGGGAGGCGGG	GGGGGGGGGGGGGGA	-
Cluster_41.intergenic_upstream.M2	UP00002_1	-6	0.000453727	0.175139	0.057761	14	GCGGAGGGGAGGGAGGCGGG	GAGAAGGGGGCGGGACC	-
Cluster_41.intergenic_upstream.M2	UP00099_2	-6	0.000600922	0.231956	0.0655708	14	GCGGAGGGGAGGGAGGCGGG	AATAGGGCGGGGATAG	-
Cluster_41.intergenic_upstream.M2	UP00022_1	-3	0.000767398	0.296216	0.0732691	16	GCGGAGGGGAGGGAGGCGGG	CAAGTGGGGGGGGGGG	-
Cluster_41.intergenic_upstream.M2	UP00043_2	-7	0.00166188	0.641485	0.141042	13	GCGGAGGGGAGGGAGGCGGG	TTTTAGGGGCGGGGAT	-
Cluster_41.intergenic_upstream.M2	UP00086_2	-7	0.00273897	1.05724	0.209208	13	GCGGAGGGGAGGGAGGCGGG	GGAGAAAGGTGCGA	+
Cluster_41.intergenic_upstream.M2	UP00082_2	-7	0.00348248	1.34424	0.240237	13	GCGGAGGGGAGGGAGGCGGG	CAAGGGACAAGGGCTC	-
Cluster_41.intergenic_upstream.M2	UP00096_2	-1	0.00377424	1.45686	0.240237	17	GCGGAGGGGAGGGAGGCGGG	GTATTGGGTGGGTATTT	+
Cluster_41.intergenic_upstream.M2	UP00095_2	-5	0.0067651	2.61133	0.397485	15	GCGGAGGGGAGGGAGGCGGG	GTTAGAGGAGTCTCGTA	-
Cluster_41.intergenic_upstream.M2	UP00007_1	-3	0.00866029	3.34287	0.472493	14	GCGGAGGGGAGGGAGGCGGG	AATGCGGGGGCGGA	-
Cluster_41.intergenic_upstream.M2	UP00011_2	-4	0.0169298	6.53492	0.862089	15	GCGGAGGGGAGGGAGGCGGG	GTGACCGAGAGTGGT	-
Cluster_41.intergenic_upstream.M2	UP00070_1	-9	0.0207312	8.00224	0.989403	11	GCGGAGGGGAGGGAGGCGGG	AATGATGCGGGTACGA	-
Cluster_41.intergenic_upstream.M2	UP00014_2	-4	0.0235751	9.09999	0.989403	16	GCGGAGGGGAGGGAGGCGGG	ATTGTATGAATGTGGTC	-
Cluster_41.intergenic_upstream.M3	UP00018_1	2	0.00577146	2.22778	0.961713	13	CAGTTCCGATGCGGAGATCC	TTTGGTTTCGATACG	-
Cluster_41.intergenic_upstream.M3	UP00074_1	1	0.00577146	2.22778	0.961713	14	CAGTTCCGATGCGGAGATCC	TTAGTTTCGATTTTG	-
Cluster_41.intergenic_upstream.M3	UP00085_1	-6	0.00679601	2.62326	0.961713	14	CAGTTCCGATGCGGAGATCC	TTAAGAGGAAGTTA	+
Cluster_41.intergenic_upstream.M3	UP00070_1	-4	0.00689814	2.66268	0.961713	16	CAGTTCCGATGCGGAGATCC	AATGATGCGGGTACGA	-
Cluster_41.intergenic_upstream.M3	UP00015_2	3	0.00689814	2.66268	0.961713	13	CAGTTCCGATGCGGAGATCC	TAGTATTTCCGATCTT	+
Cluster_41.intergenic_upstream.M3	UP00015_1	-5	0.00801775	3.09485	0.961713	15	CAGTTCCGATGCGGAGATCC	AGGACCCGGAAGTAA	+
Cluster_41.intergenic_upstream.M3	UP00408_1	3	0.0108701	4.19587	0.961713	14	CAGTTCCGATGCGGAGATCC	TTACACTTCCGGTATTG	-
Cluster_41.intergenic_upstream.M3	UP00040_1	1	0.0115175	4.44575	0.961713	14	CAGTTCCGATGCGGAGATCC	TTGGTTTCGGTTTAT	-
Cluster_41.intergenic_upstream.M3	UP00076_1	1	0.0119844	4.62599	0.961713	14	CAGTTCCGATGCGGAGATCC	TCCGTTGCTATGCGG	-
Cluster_41.intergenic_upstream.M3	UP00406_1	-4	0.0124574	4.80856	0.961713	16	CAGTTCCGATGCGGAGATCC	AAAAATCCGGATGTAC	-
Cluster_41.intergenic_upstream.M3	UP00086_1	0	0.0196501	7.58495	1	14	CAGTTCCGATGCGGAGATCC	CAGTTTCGGTTCTC	-
Cluster_41.intergenic_upstream.M3	UP00042_1	-5	0.0205512	7.93276	1	15	CAGTTCCGATGCGGAGATCC	CAGATGTGCACATACGT	+
Cluster_41.intergenic_upstream.M3	UP00056_1	-4	0.0214865	8.29378	1	15	CAGTTCCGATGCGGAGATCC	ACCGTTGCTATGGTA	-
Cluster_41.intergenic_upstream.M3	UP00057_2	-4	0.0214865	8.29378	1	15	CAGTTCCGATGCGGAGATCC	TCTCCTGCTGTGTGG	-
Cluster_41.intergenic_upstream.M4	UP00095_1	-4	0.00213883	0.825588	0.867904	16	CAACTCACCTCTGCTCCCAG	CGAACAGTGCTCACTAT	+
Cluster_41.intergenic_upstream.M4	UP00046_2	-1	0.00294584	1.13709	0.867904	17	CAACTCACCTCTGCTCCCAG	CCGGACCATCTGGCCTT	-
Cluster_41.intergenic_upstream.M4	UP00067_1	-3	0.0033733	1.30209	0.867904	17	CAACTCACCTCTGCTCCCAG	AATCCCTTTGATCTATC	+
Cluster_41.intergenic_upstream.M4	UP00083_1	-3	0.00460935	1.77921	0.889443	17	CAACTCACCTCTGCTCCCAG	ATTTCCTTTGATCTATA	+
Cluster_41.intergenic_upstream.M4	UP00031_1	-3	0.00713085	2.75251	0.898252	17	CAACTCACCTCTGCTCCCAG	AATCGCACTGCATTCCG	+
Cluster_41.intergenic_upstream.M4	UP00097_1	-7	0.00776104	2.99576	0.898252	13	CAACTCACCTCTGCTCCCAG	TTTTTGCACACGGCCC	-
Cluster_41.intergenic_upstream.M4	UP00070_2	0	0.00961267	3.71049	0.898252	17	CAACTCACCTCTGCTCCCAG	CTCCTCCCCTATGCGCA	-
Cluster_41.intergenic_upstream.M4	UP00099_1	-2	0.0100271	3.87045	0.898252	17	CAACTCACCTCTGCTCCCAG	CTCAGCAGCTGCTCCTG	+
Cluster_41.intergenic_upstream.M4	UP00036_1	-3	0.0104738	4.04287	0.898252	16	CAACTCACCTCTGCTCCCAG	CGGACACCTGTTCTTC	-
Cluster_41.intergenic_upstream.M4	UP00079_2	1	0.0139958	5.40239	0.95395	16	CAACTCACCTCTGCTCCCAG	GCCCTTGACCCCTCGCC	-
Cluster_41.intergenic_upstream.M4	UP00048_1	0	0.0172743	6.6679	0.95395	16	CAACTCACCTCTGCTCCCAG	CAGGTGACCTTTGAGA	-
Cluster_41.intergenic_upstream.M4	UP00009_1	0	0.0179958	6.94636	0.95395	16	CAACTCACCTCTGCTCCCAG	CTCGTGACCTTTGAGA	-
Cluster_41.intergenic_upstream.M4	UP00062_1	-3	0.0186229	7.18845	0.95395	17	CAACTCACCTCTGCTCCCAG	TAGTCCTTTGTTCTTCT	-
Cluster_41.intergenic_upstream.M4	UP00011_2	-9	0.019264	7.43592	0.95395	11	CAACTCACCTCTGCTCCCAG	ACCACTCTCGGTCAC	+
Cluster_41.intergenic_upstream.M4	UP00030_1	-3	0.0193893	7.48429	0.95395	17	CAACTCACCTCTGCTCCCAG	TAGTCCTTTGTTCTTAT	-
Cluster_41.intergenic_upstream.M4	UP00058_1	-3	0.0201849	7.79136	0.95395	17	CAACTCACCTCTGCTCCCAG	TTTTCCTTTGATCTATA	-
Cluster_41.intergenic_upstream.M4	UP00408_1	-2	0.0210105	8.11005	0.95395	17	CAACTCACCTCTGCTCCCAG	TTACACTTCCGGTATTG	-
Cluster_41.intergenic_upstream.M4	UP00005_2	-4	0.0228713	8.82833	0.961916	14	CAACTCACCTCTGCTCCCAG	TCACCTCTGGGCAG	+
Cluster_41.intergenic_upstream.M4	UP00000_1	-2	0.0236784	9.13987	0.961916	17	CAACTCACCTCTGCTCCCAG	TCTGATGTCTGGATTTG	-
Cluster_41.intergenic_upstream.M4	UP00032_1	-2	0.0250836	9.68227	0.968051	18	CAACTCACCTCTGCTCCCAG	CTTTATTTCTTATCTCTAAAAA	-
Cluster_41.intergenic_upstream.M5	UP00074_2	-5	0.0147856	5.70722	1	14	AGCCAGGAAACCACGACGGA	GCAAAACATTACTA	+
Cluster_41.intergenic_upstream.M5	UP00039_1	0	0.0180552	6.96929	1	17	AGCCAGGAAACCACGACGGA	AAAAAGTAAACAAACCC	+
Cluster_41.intergenic_upstream.M5	UP00098_2	1	0.0196005	7.56579	1	20	AGCCAGGAAACCACGACGGA	CTTTGTGGTAACCAAGCGTCAGT	-
Cluster_41.intergenic_upstream.M5	UP00148_1	-1	0.0201407	7.77433	1	17	AGCCAGGAAACCACGACGGA	AAGGCGAAATCATCGCA	+
Cluster_41.intergenic_upstream.M5	UP00049_2	-5	0.0209868	8.10092	1	15	AGCCAGGAAACCACGACGGA	CTTTTAAGCGACGGA	-
Cluster_41.intergenic_upstream.M5	UP00207_1	2	0.0225455	8.70255	1	14	AGCCAGGAAACCACGACGGA	GGAGCCATAAAATTCG	+
Cluster_41.intergenic_upstream.M5	UP00047_2	-3	0.0249987	9.64952	1	17	AGCCAGGAAACCACGACGGA	CTTAAGACCACCATTAC	+
Cluster_41.intergenic_upstream.M6	UP00000_2	2	0.00542992	2.09595	1	15	ATCCTGGCCACTCTGGCTCC	TACGCCCCGCCACTCTG	+
Cluster_41.intergenic_upstream.M6	UP00001_2	-8	0.0115606	4.46239	1	12	ATCCTGGCCACTCTGGCTCC	CCTTTTGGCGCCGAACG	-
Cluster_41.intergenic_upstream.M6	UP00003_2	-8	0.0115606	4.46239	1	12	ATCCTGGCCACTCTGGCTCC	GCTTTTGGCGCCGAGCG	-
Cluster_41.intergenic_upstream.M6	UP00079_2	1	0.013498	5.21022	1	16	ATCCTGGCCACTCTGGCTCC	GCCCTTGACCCCTCGCC	-
Cluster_41.intergenic_upstream.M6	UP00040_2	-6	0.0187667	7.24396	1	14	ATCCTGGCCACTCTGGCTCC	GGAATTCTCGATCAA	-
Cluster_41.intergenic_upstream.M6	UP00011_2	-6	0.0203154	7.84174	1	14	ATCCTGGCCACTCTGGCTCC	ACCACTCTCGGTCAC	+
Cluster_41.intergenic_upstream.M6	UP00089_2	4	0.0235244	9.08041	1	10	ATCCTGGCCACTCTGGCTCC	CCTAATCCGGGCAA	-
Cluster_41.intergenic_upstream.M6	UP00000_1	-4	0.0256461	9.89939	1	16	ATCCTGGCCACTCTGGCTCC	TCTGATGTCTGGATTTG	-
Cluster_41.intergenic_upstream.M8	UP00099_1	-1	0.000271242	0.104699	0.180198	17	CTGCTACAGCTGCGGCGACT	CTCAGCAGCTGCTCCTG	+
Cluster_41.intergenic_upstream.M8	UP00027_1	2	0.00215047	0.830081	0.465155	14	CTGCTACAGCTGCGGCGACT	TTTTGCTACTGTAAAA	-
Cluster_41.intergenic_upstream.M8	UP00046_1	-1	0.00241371	0.931692	0.465155	17	CTGCTACAGCTGCGGCGACT	ATCCACAGGTGCGAAAA	+
Cluster_41.intergenic_upstream.M8	UP00052_1	2	0.00404519	1.56144	0.62365	14	CTGCTACAGCTGCGGCGACT	CTTTGCTACTGTACAT	-
Cluster_41.intergenic_upstream.M8	UP00081_2	-2	0.00725413	2.8001	0.93198	15	CTGCTACAGCTGCGGCGACT	CGACCAACTGCCGTG	+
Cluster_41.intergenic_upstream.M8	UP00102_2	-2	0.0155927	6.01877	0.998516	15	CTGCTACAGCTGCGGCGACT	TCTCCTGCTGTGTGG	-
Cluster_41.intergenic_upstream.M8	UP00036_1	0	0.0204661	7.8999	0.998516	16	CTGCTACAGCTGCGGCGACT	GAAGAACAGGTGTCCG	+
Cluster_41.intergenic_upstream.M8	UP00068_2	1	0.0204661	7.8999	0.998516	15	CTGCTACAGCTGCGGCGACT	GAGGCGACACCTCCGC	-
Cluster_41.intergenic_upstream.M8	UP00057_2	-2	0.023878	9.21689	0.998516	15	CTGCTACAGCTGCGGCGACT	TCTCCTGCTGTGTGG	-
Cluster_41.intergenic_upstream.M9	UP00095_1	3	9.93865e-05	0.0383632	0.0767264	14	GGGCGCACTGTTGGGGAAGG	ATAGTGAGCACTGTTCG	-
Cluster_41.intergenic_upstream.M9	UP00003_1	4	0.00444594	1.71613	1	11	GGGCGCACTGTTGGGGAAGG	ATAAGGGCGCGCGAT	+
Cluster_41.intergenic_upstream.M9	UP00021_1	-9	0.00728172	2.81074	1	11	GGGCGCACTGTTGGGGAAGG	GGGGGGGGGGGGGGA	-
Cluster_41.intergenic_upstream.M9	UP00039_2	-3	0.00748413	2.88887	1	17	GGGCGCACTGTTGGGGAAGG	TCCTTTGTTTTGGTGTT	-
Cluster_41.intergenic_upstream.M9	UP00001_1	3	0.0092707	3.57849	1	12	GGGCGCACTGTTGGGGAAGG	ATCGCGCGCCTTTAT	-
Cluster_41.intergenic_upstream.M9	UP00093_2	5	0.00972963	3.75564	1	12	GGGCGCACTGTTGGGGAAGG	AAGTTGGGCGTATGCTT	-
Cluster_41.intergenic_upstream.M9	UP00085_1	-8	0.0116672	4.50354	1	12	GGGCGCACTGTTGGGGAAGG	TTAAGAGGAAGTTA	+
Cluster_41.intergenic_upstream.M9	UP00088_1	4	0.0148353	5.72642	1	12	GGGCGCACTGTTGGGGAAGG	TTGGGGGCGCCCCTAG	+
Cluster_41.intergenic_upstream.M9	UP00081_2	-2	0.015889	6.13315	1	15	GGGCGCACTGTTGGGGAAGG	CACGGCAGTTGGTCG	-
Cluster_41.intergenic_upstream.M9	UP00094_1	4	0.0162459	6.2709	1	13	GGGCGCACTGTTGGGGAAGG	TCTTTGGCGTACCCTAA	+
Cluster_41.intergenic_upstream.M9	UP00031_1	0	0.0178522	6.89094	1	17	GGGCGCACTGTTGGGGAAGG	AATCGCACTGCATTCCG	+
Cluster_41.intergenic_upstream.M9	UP00065_1	2	0.0211017	8.14527	1	14	GGGCGCACTGTTGGGGAAGG	TGGCGCGCGCGCCTGA	+
Cluster_41.intergenic_upstream.M9	UP00065_2	1	0.0253758	9.79505	1	13	GGGCGCACTGTTGGGGAAGG	GCCGCGCAGTGCGT	+
