# Supplementary material for: Chronic cocaine-regulated epigenomic changes in mouse nucleus accumbens
Source: Genome Biol. 2014 Apr 22;15(4):R65. doi: 10.1186/gb-2014-15-4-r65 (PMC4073058; doi:10.1186/gb-2014-15-4-r65)
Supplement: Additional file 20 — Motif intermediate results. This zip file contains the textual outputs from motif analysis. The motifs found by MEME [42] were first combined using the Bayesian motif clustering [79] method and then matched with known motifs. Further explanations are provided in the enclosed README file. [file gb-2014-15-4-r65-S20.zip › motif/uniprobe_mouse.meme]

MEME version 4.4

ALPHABET= ACGT

strands: + -

Background letter frequencies (from uniform background):
A 0.25000 C 0.25000 G 0.25000 T 0.25000 

MOTIF UP00078_1 Arid3a_primary

log-odds matrix: alength= 4 w= 17 E= 0
   -48	     9	    61	   -55	
   -25	   -19	    50	   -20	
   -45	   -23	    45	     7	
   -20	   -29	   -41	    64	
  -152	  -117	  -161	   153	
  -252	  -138	  -246	   170	
   148	  -459	   -46	  -115	
   183	  -614	  -573	  -124	
  -124	  -573	  -614	   183	
  -115	   -46	  -459	   148	
   170	  -246	  -138	  -252	
   153	  -161	  -117	  -152	
   126	  -245	  -155	    11	
    91	    18	  -212	   -39	
   -10	   -13	   -39	    47	
    10	   -11	   -90	    55	
    -6	    27	   -31	     4	

letter-probability matrix: alength= 4 w= 17 nsites= 20 E= 0
  0.179646	  0.266649	  0.382823	  0.170882	
  0.210101	  0.218431	  0.353260	  0.218209	
  0.182980	  0.213084	  0.340966	  0.262971	
  0.218158	  0.203798	  0.187600	  0.390444	
  0.087071	  0.110887	  0.082136	  0.719907	
  0.043529	  0.095870	  0.045570	  0.815030	
  0.695645	  0.010408	  0.181644	  0.112302	
  0.886232	  0.003541	  0.004701	  0.105526	
  0.105526	  0.004701	  0.003541	  0.886232	
  0.112302	  0.181644	  0.010408	  0.695645	
  0.815030	  0.045570	  0.095870	  0.043529	
  0.719907	  0.082136	  0.110887	  0.087071	
  0.598597	  0.045843	  0.085320	  0.270240	
  0.469818	  0.282557	  0.057345	  0.190280	
  0.233954	  0.229161	  0.190290	  0.346595	
  0.267839	  0.231747	  0.133766	  0.366648	
  0.240560	  0.300738	  0.201112	  0.257590	

URL http://the_brain.bwh.harvard.edu/uniprobe/details2?id=00078

MOTIF UP00059_1 Arid5a_primary

log-odds matrix: alength= 4 w= 14 E= 0
   -50	    78	   -13	   -60	
   -64	    38	  -295	    95	
   177	  -323	  -176	  -241	
   194	  -604	  -463	  -333	
  -214	  -596	  -499	   190	
   190	  -560	  -513	  -212	
  -365	  -414	  -520	   194	
  -260	  -151	  -268	   174	
   -10	  -316	   106	   -19	
    44	    50	   -44	  -102	
    19	   -89	    10	    32	
   119	  -167	   -39	   -65	
    19	   -44	     7	    10	
    46	   -12	   -70	    13	

letter-probability matrix: alength= 4 w= 14 nsites= 20 E= 0
  0.177323	  0.428313	  0.229036	  0.165328	
  0.160222	  0.324571	  0.032445	  0.482762	
  0.852203	  0.026733	  0.073955	  0.047109	
  0.961249	  0.003798	  0.010118	  0.024835	
  0.056540	  0.004008	  0.007877	  0.931575	
  0.930331	  0.005138	  0.007138	  0.057393	
  0.019951	  0.014189	  0.006789	  0.959072	
  0.041132	  0.087506	  0.039025	  0.832338	
  0.233919	  0.027935	  0.519605	  0.218541	
  0.339577	  0.352988	  0.184316	  0.123119	
  0.285389	  0.134719	  0.268289	  0.311602	
  0.572143	  0.078418	  0.190434	  0.159005	
  0.285669	  0.184068	  0.262199	  0.268064	
  0.342799	  0.230460	  0.153946	  0.272795	

URL http://the_brain.bwh.harvard.edu/uniprobe/details2?id=00059

MOTIF UP00099_1 Ascl2_primary

log-odds matrix: alength= 4 w= 17 E= 0
   -57	    38	   -41	    34	
   -73	   -37	    -5	    73	
  -145	    95	  -102	    28	
    92	   -33	   -15	  -128	
    24	   -47	    84	  -167	
  -409	   196	  -548	  -503	
   193	  -495	  -488	  -313	
  -536	   -48	   160	  -218	
  -226	   171	  -100	  -545	
  -369	  -459	  -481	   194	
  -552	  -495	   197	  -483	
  -254	   152	  -152	   -69	
  -110	    -5	   -56	    91	
    34	    38	    22	  -187	
   -33	    55	   -61	    11	
   -19	   -24	   -41	    61	
   -78	   -84	    64	    38	

letter-probability matrix: alength= 4 w= 17 nsites= 20 E= 0
  0.168852	  0.325948	  0.188604	  0.316596	
  0.150343	  0.193286	  0.241301	  0.415069	
  0.091518	  0.482905	  0.122928	  0.302648	
  0.472493	  0.198776	  0.225796	  0.102935	
  0.294513	  0.179919	  0.447250	  0.078318	
  0.014660	  0.972080	  0.005591	  0.007668	
  0.954848	  0.008107	  0.008474	  0.028571	
  0.006076	  0.178912	  0.760021	  0.054991	
  0.052082	  0.817415	  0.124797	  0.005707	
  0.019342	  0.010406	  0.008905	  0.961347	
  0.005455	  0.008073	  0.977684	  0.008788	
  0.042946	  0.715551	  0.087020	  0.154483	
  0.116888	  0.241739	  0.170073	  0.471300	
  0.315931	  0.324343	  0.291451	  0.068274	
  0.199164	  0.366921	  0.163690	  0.270226	
  0.218561	  0.211076	  0.187732	  0.382631	
  0.145317	  0.139808	  0.389262	  0.325614	

URL http://the_brain.bwh.harvard.edu/uniprobe/details2?id=00099

MOTIF UP00020_1 Atf1_primary

log-odds matrix: alength= 4 w= 16 E= 0
    61	   -89	    -3	    -7	
   -84	    75	   -35	    -3	
   -66	  -134	    71	    42	
    92	  -137	    64	  -256	
  -482	  -312	  -555	   194	
  -415	  -413	   179	  -121	
   194	  -575	  -440	  -358	
  -634	   192	  -630	  -249	
  -249	  -630	   192	  -634	
  -358	  -440	  -575	   194	
  -121	   179	  -413	  -415	
   194	  -555	  -312	  -482	
  -233	    52	   -79	    84	
   -15	    84	   -81	   -45	
     8	  -136	    98	   -79	
    49	   -47	    -8	   -12	

letter-probability matrix: alength= 4 w= 16 nsites= 20 E= 0
  0.381335	  0.135129	  0.244887	  0.238648	
  0.139538	  0.419619	  0.195665	  0.245178	
  0.158070	  0.098493	  0.409974	  0.333462	
  0.472756	  0.096594	  0.388246	  0.042403	
  0.008868	  0.028811	  0.005332	  0.956990	
  0.014102	  0.014269	  0.863476	  0.108153	
  0.962594	  0.004653	  0.011816	  0.020937	
  0.003091	  0.949099	  0.003165	  0.044646	
  0.044646	  0.003165	  0.949099	  0.003091	
  0.020937	  0.011816	  0.004653	  0.962594	
  0.108153	  0.863476	  0.014269	  0.014102	
  0.956990	  0.005332	  0.028811	  0.008868	
  0.049761	  0.357863	  0.144826	  0.447550	
  0.225769	  0.448432	  0.142340	  0.183460	
  0.264766	  0.097627	  0.493031	  0.144576	
  0.352319	  0.180279	  0.236767	  0.230635	

URL http://the_brain.bwh.harvard.edu/uniprobe/details2?id=00020

MOTIF UP00012_1 Bbx_primary

log-odds matrix: alength= 4 w= 15 E= 0
    -4	   -36	  -102	    81	
   128	   -64	  -215	   -50	
    88	   -82	   -22	   -45	
   -90	  -290	  -223	   164	
  -145	  -365	  -359	   180	
   -88	   159	  -200	  -239	
   188	  -299	  -401	  -280	
    86	  -156	  -104	    45	
  -280	  -401	  -299	   188	
  -239	  -200	   159	   -88	
   180	  -359	  -365	  -145	
   164	  -223	  -290	   -90	
  -102	    18	    50	    -7	
    22	   -98	  -105	    88	
    40	  -200	    48	     5	

letter-probability matrix: alength= 4 w= 15 nsites= 20 E= 0
  0.243561	  0.194936	  0.123150	  0.438353	
  0.606538	  0.159878	  0.056476	  0.177109	
  0.460256	  0.141315	  0.215237	  0.183192	
  0.134434	  0.033508	  0.053304	  0.778753	
  0.091333	  0.019966	  0.020704	  0.867997	
  0.136284	  0.753571	  0.062560	  0.047585	
  0.917109	  0.031475	  0.015472	  0.035944	
  0.452244	  0.084890	  0.121698	  0.341168	
  0.035944	  0.015472	  0.031475	  0.917109	
  0.047585	  0.062560	  0.753571	  0.136284	
  0.867997	  0.020704	  0.019966	  0.091333	
  0.778753	  0.053304	  0.033508	  0.134434	
  0.123705	  0.284125	  0.353361	  0.238808	
  0.291282	  0.126574	  0.120737	  0.461406	
  0.330626	  0.062565	  0.348868	  0.257941	

URL http://the_brain.bwh.harvard.edu/uniprobe/details2?id=00012

MOTIF UP00043_1 Bcl6b_primary

log-odds matrix: alength= 4 w= 16 E= 0
    47	  -160	   -30	    56	
   -56	   126	  -243	   -43	
  -155	  -124	  -207	   158	
   -96	  -156	  -170	   151	
  -295	  -465	  -392	   191	
  -425	   180	  -473	  -120	
  -376	  -126	    85	    77	
   168	  -452	  -397	   -54	
   -82	  -217	   161	  -261	
  -177	  -356	   170	  -142	
   181	  -406	  -248	  -202	
   181	  -321	  -418	  -159	
   -28	   -23	  -261	   111	
    -3	   -13	   -57	    52	
   -26	    28	   -75	    44	
   -31	    23	    42	   -56	

letter-probability matrix: alength= 4 w= 16 nsites= 20 E= 0
  0.346550	  0.082299	  0.202982	  0.368169	
  0.169328	  0.599178	  0.046508	  0.184986	
  0.085619	  0.105820	  0.059390	  0.749172	
  0.128756	  0.084682	  0.076780	  0.709782	
  0.032381	  0.009923	  0.016477	  0.941220	
  0.013184	  0.868651	  0.009399	  0.108766	
  0.018397	  0.104497	  0.450474	  0.426632	
  0.800902	  0.010911	  0.015982	  0.172205	
  0.141166	  0.055397	  0.762379	  0.041059	
  0.073467	  0.021239	  0.811630	  0.093665	
  0.878497	  0.015031	  0.044964	  0.061509	
  0.875924	  0.027013	  0.013780	  0.083283	
  0.205684	  0.213313	  0.040936	  0.540067	
  0.244336	  0.228277	  0.168227	  0.359160	
  0.208971	  0.304437	  0.148473	  0.338119	
  0.201607	  0.294079	  0.334889	  0.169425	

URL http://the_brain.bwh.harvard.edu/uniprobe/details2?id=00043

MOTIF UP00050_1 Bhlhb2_primary

log-odds matrix: alength= 4 w= 22 E= 0
    48	  -115	    69	   -88	
    25	   -51	    38	   -31	
    75	   -17	  -114	    -5	
    63	   -94	   -63	    36	
   -34	    -3	    29	     2	
    47	   -41	    15	   -42	
   -13	   -81	    71	   -18	
  -275	  -521	   -11	   153	
  -218	   192	  -771	  -830	
   196	  -581	  -401	  -541	
  -970	   194	  -506	  -288	
  -288	  -506	   194	  -970	
  -541	  -401	  -581	   196	
  -830	  -771	   192	  -218	
   153	   -11	  -521	  -275	
  -399	    90	    33	   -30	
   -53	    51	   -25	     6	
    70	     7	   -90	   -35	
    49	   -25	     7	   -50	
   -27	    19	   -33	    30	
    80	  -114	   -44	    10	
   -24	    54	   -52	     1	

letter-probability matrix: alength= 4 w= 22 nsites= 20 E= 0
  0.347837	  0.112349	  0.403713	  0.136102	
  0.298329	  0.175329	  0.324534	  0.201809	
  0.421791	  0.222553	  0.113615	  0.242041	
  0.387506	  0.130670	  0.161435	  0.320389	
  0.197183	  0.244864	  0.304611	  0.253342	
  0.345884	  0.188786	  0.278290	  0.187041	
  0.228203	  0.142148	  0.408269	  0.221381	
  0.037126	  0.006772	  0.231775	  0.724328	
  0.055214	  0.942800	  0.001192	  0.000794	
  0.974119	  0.004466	  0.015535	  0.005880	
  0.000300	  0.958145	  0.007498	  0.034056	
  0.034056	  0.007498	  0.958145	  0.000300	
  0.005880	  0.015535	  0.004466	  0.974119	
  0.000794	  0.001192	  0.942800	  0.055214	
  0.724328	  0.231775	  0.006772	  0.037126	
  0.015720	  0.466476	  0.315208	  0.202596	
  0.173670	  0.355170	  0.210710	  0.260449	
  0.407419	  0.261539	  0.134430	  0.196612	
  0.351478	  0.209698	  0.262426	  0.176399	
  0.207869	  0.284582	  0.198951	  0.308598	
  0.434482	  0.113724	  0.184408	  0.267386	
  0.211144	  0.363745	  0.173978	  0.251133	

URL http://the_brain.bwh.harvard.edu/uniprobe/details2?id=00050

MOTIF UP00001_1 E2F2_primary

log-odds matrix: alength= 4 w= 15 E= 0
    29	   -22	    11	   -25	
    16	   -20	   -83	    53	
    65	   -62	   -37	     1	
   149	  -129	  -259	   -69	
    77	  -187	    38	   -48	
   -79	   -39	   129	  -219	
  -413	  -360	   194	  -522	
  -366	   195	  -422	  -603	
  -772	  -339	   196	  -720	
  -754	   188	  -169	  -784	
  -447	  -135	   179	  -329	
  -268	   179	  -331	  -181	
   -76	    39	    70	  -109	
    89	   -30	  -121	   -15	
    23	   -12	  -159	    66	

letter-probability matrix: alength= 4 w= 15 nsites= 20 E= 0
  0.305970	  0.214348	  0.269312	  0.210370	
  0.279551	  0.218276	  0.140576	  0.361597	
  0.391304	  0.162239	  0.193916	  0.252541	
  0.701667	  0.102206	  0.041580	  0.154547	
  0.427655	  0.068368	  0.324706	  0.179271	
  0.144368	  0.191048	  0.609772	  0.054812	
  0.014295	  0.020613	  0.958397	  0.006695	
  0.019783	  0.962982	  0.013403	  0.003831	
  0.001189	  0.023882	  0.973231	  0.001697	
  0.001343	  0.919840	  0.077728	  0.001089	
  0.011293	  0.097945	  0.865194	  0.025568	
  0.039106	  0.864604	  0.025189	  0.071100	
  0.147663	  0.328105	  0.407118	  0.117115	
  0.462769	  0.203531	  0.107986	  0.225714	
  0.293396	  0.229650	  0.082819	  0.394135	

URL http://the_brain.bwh.harvard.edu/uniprobe/details2?id=00001

MOTIF UP00003_1 E2F3_primary

log-odds matrix: alength= 4 w= 15 E= 0
    52	   -24	     8	   -60	
    28	     2	  -117	    41	
    75	  -117	   -24	     4	
   162	  -200	  -296	   -88	
    32	  -228	    71	   -13	
  -135	   -82	   153	  -260	
  -465	  -415	   196	  -596	
  -412	   196	  -490	  -670	
  -813	  -424	   198	  -703	
  -824	   191	  -207	  -787	
  -514	  -129	   180	  -375	
  -364	   184	  -414	  -188	
  -113	    47	    71	   -94	
    41	    16	  -156	    28	
    36	   -87	  -252	   100	

letter-probability matrix: alength= 4 w= 15 nsites= 20 E= 0
  0.358868	  0.212371	  0.263565	  0.165196	
  0.303014	  0.253580	  0.111217	  0.332189	
  0.420933	  0.110957	  0.210958	  0.257152	
  0.769724	  0.062662	  0.032155	  0.135459	
  0.311973	  0.051319	  0.408669	  0.228039	
  0.097916	  0.141153	  0.719697	  0.041234	
  0.009980	  0.014044	  0.971955	  0.004021	
  0.014425	  0.974798	  0.008373	  0.002404	
  0.000891	  0.013228	  0.983966	  0.001915	
  0.000827	  0.938560	  0.059548	  0.001065	
  0.007071	  0.102005	  0.872378	  0.018546	
  0.020099	  0.897653	  0.014151	  0.068097	
  0.114080	  0.346724	  0.409037	  0.130159	
  0.331439	  0.279041	  0.085030	  0.304491	
  0.319846	  0.136792	  0.043641	  0.499722	

URL http://the_brain.bwh.harvard.edu/uniprobe/details2?id=00003

MOTIF UP00007_1 Egr1_primary

log-odds matrix: alength= 4 w= 14 E= 0
   -24	    18	   -30	    27	
   -82	   153	  -219	  -163	
  -294	   181	  -433	  -168	
  -112	  -182	   164	  -292	
  -615	   199	  -679	  -590	
  -573	   197	  -466	  -643	
  -726	   196	  -723	  -359	
     7	   155	  -652	  -629	
  -541	   198	  -691	  -532	
  -345	  -147	   138	    -8	
  -344	   178	  -272	  -166	
   118	  -212	   -58	   -26	
   -50	    41	  -100	    55	
   -45	   -44	   -14	    70	

letter-probability matrix: alength= 4 w= 14 nsites= 20 E= 0
  0.211547	  0.282708	  0.203472	  0.302273	
  0.141988	  0.722437	  0.054854	  0.080721	
  0.032605	  0.877172	  0.012432	  0.077792	
  0.115126	  0.070606	  0.781290	  0.032979	
  0.003516	  0.990021	  0.002265	  0.004198	
  0.004715	  0.982482	  0.009897	  0.002906	
  0.001627	  0.975937	  0.001662	  0.020774	
  0.262352	  0.731732	  0.002730	  0.003187	
  0.005890	  0.985756	  0.002081	  0.006273	
  0.022893	  0.090460	  0.649322	  0.237324	
  0.023038	  0.859949	  0.037913	  0.079101	
  0.567633	  0.057394	  0.166792	  0.208181	
  0.176597	  0.331265	  0.125308	  0.366830	
  0.183049	  0.183774	  0.226793	  0.406384	

URL http://the_brain.bwh.harvard.edu/uniprobe/details2?id=00007

MOTIF UP00015_1 Ehf_primary

log-odds matrix: alength= 4 w= 15 E= 0
    39	    28	   -11	   -87	
   -33	   -17	    34	     7	
     1	   -20	    10	     7	
   134	  -265	  -276	    21	
   -64	    62	   -18	    -9	
   -90	   124	     9	  -477	
   -25	   160	  -304	  -653	
  -440	  -741	   198	  -662	
  -627	  -728	   198	  -546	
   198	  -669	  -646	  -457	
   182	  -656	  -690	  -117	
    -1	  -219	   147	  -553	
  -100	   -69	  -239	   143	
    59	  -118	   -12	    18	
    69	   -42	   -19	   -39	

letter-probability matrix: alength= 4 w= 15 nsites= 20 E= 0
  0.327238	  0.304037	  0.232174	  0.136551	
  0.198306	  0.222758	  0.316421	  0.262515	
  0.252373	  0.217079	  0.267210	  0.263337	
  0.633781	  0.039800	  0.036914	  0.289504	
  0.160405	  0.384709	  0.220671	  0.234215	
  0.134205	  0.590541	  0.266074	  0.009179	
  0.210933	  0.755978	  0.030378	  0.002710	
  0.011856	  0.001472	  0.984138	  0.002533	
  0.003235	  0.001605	  0.989465	  0.005695	
  0.984189	  0.002418	  0.002842	  0.010551	
  0.884492	  0.002651	  0.002095	  0.110762	
  0.249047	  0.054607	  0.690939	  0.005407	
  0.124602	  0.154669	  0.047597	  0.673132	
  0.375217	  0.110561	  0.230374	  0.283848	
  0.402951	  0.186789	  0.219551	  0.190710	

URL http://the_brain.bwh.harvard.edu/uniprobe/details2?id=00015

MOTIF UP00407_1 Elf3_primary

log-odds matrix: alength= 4 w= 13 E= 0
    44	   -85	   -47	    45	
   130	  -243	  -191	    12	
    -1	    70	   -99	   -18	
    64	    56	   -33	  -254	
    92	    83	  -195	  -374	
  -295	  -554	   193	  -470	
  -355	  -518	   193	  -397	
   197	  -526	  -451	  -533	
   184	  -507	  -609	  -137	
    79	  -273	   106	  -495	
  -134	   -64	  -340	   152	
    76	  -169	   -31	    26	
   119	   -66	   -60	  -127	

letter-probability matrix: alength= 4 w= 13 nsites= 20 E= 0
  0.338918	  0.138284	  0.180304	  0.342493	
  0.614328	  0.046536	  0.066645	  0.272492	
  0.248636	  0.405469	  0.125813	  0.220081	
  0.389942	  0.368832	  0.198252	  0.042975	
  0.473107	  0.443315	  0.064884	  0.018693	
  0.032285	  0.005365	  0.952727	  0.009624	
  0.021365	  0.006895	  0.955827	  0.015913	
  0.976258	  0.006536	  0.010998	  0.006209	
  0.892027	  0.007456	  0.003678	  0.096839	
  0.433755	  0.037682	  0.520487	  0.008076	
  0.098931	  0.159997	  0.023691	  0.717381	
  0.423164	  0.077419	  0.201004	  0.298413	
  0.572262	  0.158763	  0.164963	  0.104012	

URL http://the_brain.bwh.harvard.edu/uniprobe/details2?id=00407

MOTIF UP00068_1 Eomes_primary

log-odds matrix: alength= 4 w= 17 E= 0
   -42	   -21	    25	    27	
    26	    -9	     9	   -33	
    35	   -24	   -45	    20	
    95	  -139	    -3	   -50	
   139	  -480	     7	  -174	
  -139	  -345	   175	  -271	
  -656	  -490	   197	  -431	
  -625	  -163	  -789	   187	
  -521	  -736	   199	  -711	
  -265	  -134	  -624	   178	
  -479	  -268	   176	  -121	
   198	  -672	  -482	  -573	
   166	  -130	  -309	  -165	
   138	   -84	  -147	  -106	
    75	   -28	  -177	    26	
   -22	    22	   -90	    53	
   -31	    11	   -50	    49	

letter-probability matrix: alength= 4 w= 17 nsites= 20 E= 0
  0.186316	  0.215541	  0.297644	  0.300499	
  0.300381	  0.234276	  0.266283	  0.199061	
  0.317841	  0.211418	  0.183235	  0.287507	
  0.482598	  0.095323	  0.245062	  0.177017	
  0.654197	  0.008988	  0.261951	  0.074864	
  0.095656	  0.022883	  0.843364	  0.038097	
  0.002655	  0.008355	  0.976390	  0.012600	
  0.003287	  0.080755	  0.001057	  0.914900	
  0.006753	  0.001517	  0.989917	  0.001813	
  0.039940	  0.098800	  0.003305	  0.857955	
  0.009015	  0.039036	  0.844029	  0.107921	
  0.984070	  0.002369	  0.008852	  0.004709	
  0.789505	  0.101528	  0.029294	  0.079672	
  0.649685	  0.139882	  0.090466	  0.119966	
  0.421759	  0.205595	  0.073074	  0.299573	
  0.214779	  0.290522	  0.134050	  0.360649	
  0.202141	  0.270323	  0.176798	  0.350738	

URL http://the_brain.bwh.harvard.edu/uniprobe/details2?id=00068

MOTIF UP00079_1 Esrra_primary

log-odds matrix: alength= 4 w= 17 E= 0
   -23	   -49	    23	    34	
    75	    18	   -79	   -73	
   -34	   -35	     6	    47	
  -109	    17	   -87	    89	
  -183	   164	   -86	  -460	
   195	  -803	  -339	  -476	
   197	  -635	  -370	  -923	
  -508	  -987	   191	  -223	
  -513	  -977	   198	  -477	
  -266	  -842	  -262	   188	
  -851	   186	  -351	  -180	
   168	  -779	   -35	  -688	
    -3	    -5	  -271	    93	
     9	    -7	    29	   -39	
   -30	    20	   -11	    16	
   -36	   -40	    47	    11	
    31	     8	   -44	    -5	

letter-probability matrix: alength= 4 w= 17 nsites= 20 E= 0
  0.212524	  0.177958	  0.293723	  0.315796	
  0.420838	  0.283140	  0.144938	  0.151084	
  0.198119	  0.196347	  0.260353	  0.345181	
  0.117752	  0.282184	  0.137207	  0.462857	
  0.070125	  0.781439	  0.138093	  0.010344	
  0.965989	  0.000956	  0.023828	  0.009227	
  0.977263	  0.003066	  0.019255	  0.000416	
  0.007404	  0.000267	  0.938934	  0.053395	
  0.007147	  0.000287	  0.983377	  0.009190	
  0.039608	  0.000730	  0.040682	  0.918981	
  0.000685	  0.905345	  0.021930	  0.072040	
  0.800961	  0.001126	  0.195791	  0.002121	
  0.245039	  0.241263	  0.038084	  0.475614	
  0.265397	  0.238316	  0.304963	  0.191325	
  0.203742	  0.286208	  0.231002	  0.279048	
  0.194132	  0.188854	  0.346693	  0.270322	
  0.310711	  0.263840	  0.184317	  0.241132	

URL http://the_brain.bwh.harvard.edu/uniprobe/details2?id=00079

MOTIF UP00073_1 Foxa2_primary

log-odds matrix: alength= 4 w= 17 E= 0
    42	   -29	   -96	    40	
    72	   -48	   -51	   -10	
    72	   -96	  -144	    55	
   128	  -166	  -122	   -28	
    79	  -283	   -71	    60	
  -151	  -564	   184	  -428	
  -581	  -268	  -782	   193	
   189	  -187	  -775	  -543	
   188	  -184	  -722	  -500	
   198	  -704	  -631	  -524	
  -735	   139	  -653	    44	
   198	  -711	  -585	  -530	
   153	  -194	  -231	   -60	
   110	  -132	  -128	     7	
    -3	    12	    27	   -46	
    29	   -26	    -1	    -8	
   -16	    16	     1	    -3	

letter-probability matrix: alength= 4 w= 17 nsites= 20 E= 0
  0.335487	  0.205062	  0.128957	  0.330494	
  0.411635	  0.179625	  0.175701	  0.233038	
  0.412976	  0.128602	  0.091890	  0.366532	
  0.608396	  0.079002	  0.107142	  0.205460	
  0.433474	  0.035203	  0.153143	  0.378180	
  0.087552	  0.005003	  0.894586	  0.012858	
  0.004459	  0.038951	  0.001109	  0.955481	
  0.924470	  0.068560	  0.001165	  0.005805	
  0.920483	  0.070039	  0.001674	  0.007805	
  0.988335	  0.001902	  0.003155	  0.006608	
  0.001527	  0.656726	  0.002699	  0.339047	
  0.987505	  0.001810	  0.004336	  0.006349	
  0.719584	  0.065184	  0.050384	  0.164848	
  0.535389	  0.099997	  0.102849	  0.261764	
  0.245215	  0.272017	  0.301499	  0.181269	
  0.306107	  0.209040	  0.248687	  0.236166	
  0.223744	  0.278668	  0.251931	  0.245657	

URL http://the_brain.bwh.harvard.edu/uniprobe/details2?id=00073

MOTIF UP00041_1 Foxj1_primary

log-odds matrix: alength= 4 w= 16 E= 0
    84	   -25	  -101	   -19	
    12	   -20	    -3	     8	
    56	   -44	   -57	    15	
    48	  -287	   122	  -288	
  -263	  -155	  -425	   178	
   172	   -67	  -594	  -411	
   174	  -185	  -616	  -144	
   195	  -475	  -532	  -389	
  -472	   186	  -580	  -171	
   192	  -516	  -493	  -276	
   126	   -55	  -193	   -60	
   150	  -280	  -183	   -44	
    28	    20	   -44	   -15	
    19	   -44	    -1	    17	
    -9	   -25	     3	    26	
   -18	   -66	    20	    42	

letter-probability matrix: alength= 4 w= 16 nsites= 20 E= 0
  0.446042	  0.209997	  0.124191	  0.219770	
  0.271534	  0.218131	  0.245258	  0.265077	
  0.368646	  0.184693	  0.168482	  0.278180	
  0.348384	  0.034204	  0.583335	  0.034077	
  0.040365	  0.085618	  0.013162	  0.860855	
  0.824790	  0.156631	  0.004063	  0.014515	
  0.835134	  0.069381	  0.003505	  0.091980	
  0.967572	  0.009280	  0.006259	  0.016890	
  0.009507	  0.909577	  0.004492	  0.076424	
  0.947956	  0.006994	  0.008177	  0.036873	
  0.599204	  0.170666	  0.065622	  0.164508	
  0.708795	  0.035865	  0.070557	  0.184782	
  0.303191	  0.287145	  0.184748	  0.224917	
  0.285550	  0.184167	  0.248662	  0.281621	
  0.235315	  0.210836	  0.254428	  0.299421	
  0.220038	  0.158539	  0.286552	  0.334871	

URL http://the_brain.bwh.harvard.edu/uniprobe/details2?id=00041

MOTIF UP00039_1 Foxj3_primary

log-odds matrix: alength= 4 w= 17 E= 0
    13	     4	   -26	     6	
    44	   -91	    29	   -17	
    93	   -37	   -67	   -52	
   102	   -91	   -55	   -39	
    48	   -97	    38	   -34	
    28	  -420	   144	  -580	
  -414	  -399	  -635	   195	
   187	  -159	  -703	  -713	
   194	  -382	  -874	  -330	
   198	  -721	  -591	  -530	
  -677	   170	  -745	   -46	
   198	  -654	  -622	  -511	
   166	  -193	  -211	  -149	
   120	  -148	  -192	    12	
   -16	    44	     5	   -50	
    10	    12	    -6	   -18	
    -5	    66	   -52	   -40	

letter-probability matrix: alength= 4 w= 17 nsites= 20 E= 0
  0.273456	  0.257473	  0.208488	  0.260583	
  0.338566	  0.133379	  0.306363	  0.221693	
  0.475488	  0.192852	  0.156858	  0.174803	
  0.506619	  0.132646	  0.170373	  0.190362	
  0.349042	  0.127275	  0.325924	  0.197759	
  0.303850	  0.013619	  0.678034	  0.004497	
  0.014136	  0.015691	  0.003073	  0.967100	
  0.913373	  0.082928	  0.001910	  0.001789	
  0.956294	  0.017745	  0.000584	  0.025378	
  0.987796	  0.001685	  0.004159	  0.006360	
  0.002288	  0.814764	  0.001427	  0.181521	
  0.986707	  0.002688	  0.003346	  0.007259	
  0.787378	  0.065481	  0.057961	  0.089180	
  0.572982	  0.089910	  0.066184	  0.270924	
  0.224167	  0.339979	  0.258886	  0.176968	
  0.268414	  0.272007	  0.239541	  0.220038	
  0.241771	  0.394748	  0.174273	  0.189208	

URL http://the_brain.bwh.harvard.edu/uniprobe/details2?id=00039

MOTIF UP00025_1 Foxk1_primary

log-odds matrix: alength= 4 w= 17 E= 0
    44	   -38	   -27	     7	
    71	  -109	    15	   -35	
   125	  -183	  -107	   -22	
   151	  -269	  -225	   -34	
  -100	  -111	   -49	   122	
   -31	  -550	   166	  -834	
  -335	  -590	  -755	   196	
   188	  -168	  -836	  -704	
   196	  -459	  -875	  -391	
   199	  -739	  -612	  -601	
  -752	   182	  -799	  -115	
   199	  -708	  -640	  -568	
   169	  -199	  -341	  -120	
   118	  -151	  -128	    -3	
    11	    26	    19	   -79	
    43	   -18	     2	   -41	
   -70	    13	    35	     2	

letter-probability matrix: alength= 4 w= 17 nsites= 20 E= 0
  0.338172	  0.192194	  0.207817	  0.261817	
  0.407924	  0.117261	  0.278236	  0.196580	
  0.595570	  0.070480	  0.119221	  0.214729	
  0.710845	  0.038748	  0.052600	  0.197807	
  0.124647	  0.116138	  0.178053	  0.581162	
  0.201602	  0.005514	  0.792110	  0.000774	
  0.024590	  0.004193	  0.001331	  0.969886	
  0.919465	  0.077871	  0.000760	  0.001904	
  0.972342	  0.010395	  0.000580	  0.016683	
  0.991045	  0.001495	  0.003585	  0.003875	
  0.001358	  0.885197	  0.000980	  0.112465	
  0.990318	  0.001846	  0.002968	  0.004867	
  0.804563	  0.063147	  0.023496	  0.108795	
  0.564824	  0.087976	  0.102865	  0.244336	
  0.269947	  0.300278	  0.285008	  0.144767	
  0.337905	  0.220102	  0.253694	  0.188299	
  0.153781	  0.274135	  0.318343	  0.253741	

URL http://the_brain.bwh.harvard.edu/uniprobe/details2?id=00025

MOTIF UP00061_1 Foxl1_primary

log-odds matrix: alength= 4 w= 17 E= 0
    37	   -71	   -43	    44	
    78	  -216	  -133	    74	
   140	  -265	  -280	     8	
   137	  -235	  -166	   -15	
   -26	  -171	  -180	   136	
    45	  -602	   138	  -549	
  -391	  -707	  -719	   197	
   193	  -246	  -817	  -737	
   198	  -576	  -844	  -542	
   198	  -796	  -527	  -630	
  -784	   165	  -766	   -23	
   199	  -695	  -717	  -563	
   168	  -275	  -344	   -85	
   108	  -148	  -122	    14	
   -26	    10	    56	   -69	
    16	   -18	    45	   -66	
   -77	     0	    23	    31	

letter-probability matrix: alength= 4 w= 17 nsites= 20 E= 0
  0.323208	  0.152915	  0.185111	  0.338766	
  0.428132	  0.056109	  0.099487	  0.416272	
  0.659386	  0.039965	  0.035805	  0.264843	
  0.647143	  0.049206	  0.078984	  0.224667	
  0.208834	  0.076592	  0.071631	  0.642943	
  0.341077	  0.003865	  0.649511	  0.005547	
  0.016627	  0.001866	  0.001715	  0.979792	
  0.952319	  0.045294	  0.000870	  0.001516	
  0.988834	  0.004620	  0.000720	  0.005826	
  0.989346	  0.001005	  0.006467	  0.003182	
  0.001093	  0.784230	  0.001235	  0.213442	
  0.991209	  0.002017	  0.001737	  0.005037	
  0.801581	  0.037084	  0.023060	  0.138274	
  0.528554	  0.089350	  0.107501	  0.274595	
  0.208802	  0.268646	  0.368022	  0.154530	
  0.280218	  0.221367	  0.340497	  0.157918	
  0.146611	  0.250725	  0.293524	  0.309140	

URL http://the_brain.bwh.harvard.edu/uniprobe/details2?id=00061

MOTIF UP00408_1 Gabpa_primary

log-odds matrix: alength= 4 w= 17 E= 0
    48	    54	  -103	   -58	
    22	    21	    -4	   -51	
    83	   -31	  -109	    -9	
    20	   -64	   -69	    67	
   164	  -300	   -85	  -224	
  -363	   190	  -260	  -629	
  -248	   192	  -526	  -781	
  -565	  -675	   199	  -719	
  -660	  -650	   199	  -676	
   198	  -718	  -714	  -506	
   185	  -589	  -781	  -138	
   -18	  -360	   159	  -567	
  -353	   -89	  -411	   173	
   -34	   -50	    54	     7	
    -2	     8	   -34	    22	
    37	   -30	   -35	    15	
    16	     0	     0	   -19	

letter-probability matrix: alength= 4 w= 17 nsites= 20 E= 0
  0.347579	  0.362501	  0.122567	  0.167353	
  0.291516	  0.289483	  0.243331	  0.175670	
  0.444682	  0.202283	  0.117720	  0.235315	
  0.286823	  0.160493	  0.154998	  0.397686	
  0.777207	  0.031168	  0.138668	  0.052958	
  0.020187	  0.935458	  0.041166	  0.003190	
  0.044954	  0.947416	  0.006517	  0.001112	
  0.004962	  0.002315	  0.991007	  0.001716	
  0.002572	  0.002766	  0.992355	  0.002307	
  0.989037	  0.001723	  0.001769	  0.007471	
  0.898665	  0.004213	  0.001115	  0.096007	
  0.219936	  0.020606	  0.754552	  0.004906	
  0.021686	  0.134459	  0.014432	  0.829423	
  0.197325	  0.176901	  0.362465	  0.263309	
  0.245978	  0.264865	  0.197336	  0.291821	
  0.323340	  0.203013	  0.195793	  0.277854	
  0.279355	  0.250354	  0.250472	  0.219819	

URL http://the_brain.bwh.harvard.edu/uniprobe/details2?id=00408

MOTIF UP00032_1 Gata3_primary

log-odds matrix: alength= 4 w= 22 E= 0
   -72	     7	     5	    39	
   -17	  -114	    14	    64	
    25	   -87	   -89	    78	
    11	  -118	    12	    48	
     9	  -147	   -16	    75	
   130	  -147	   -54	  -104	
   -34	  -122	    70	    21	
   167	  -241	  -747	   -70	
  -629	  -663	   199	  -577	
   199	  -651	  -658	  -632	
  -564	  -650	  -637	   198	
   192	  -481	  -754	  -260	
   196	  -593	  -594	  -374	
  -263	  -113	   173	  -383	
   156	   -94	  -114	  -369	
    73	  -124	    34	   -63	
    59	   -55	   -68	    25	
   -86	   -34	   -24	    86	
    38	  -103	    -2	    29	
    89	   -27	   -65	   -55	
    61	   -40	    32	  -108	
   -17	   -66	    61	    -6	

letter-probability matrix: alength= 4 w= 22 nsites= 20 E= 0
  0.151572	  0.262753	  0.258275	  0.327401	
  0.221834	  0.113385	  0.275380	  0.389400	
  0.297769	  0.136928	  0.134678	  0.430625	
  0.270099	  0.110415	  0.271106	  0.348380	
  0.265471	  0.090253	  0.223340	  0.420936	
  0.616582	  0.090091	  0.171960	  0.121367	
  0.197318	  0.107541	  0.406904	  0.288237	
  0.798258	  0.046950	  0.001406	  0.153385	
  0.003195	  0.002516	  0.989707	  0.004582	
  0.991503	  0.002748	  0.002617	  0.003132	
  0.005015	  0.002764	  0.003026	  0.989195	
  0.948394	  0.008932	  0.001344	  0.041330	
  0.973109	  0.004100	  0.004081	  0.018710	
  0.040365	  0.113905	  0.828185	  0.017545	
  0.736608	  0.130524	  0.113464	  0.019404	
  0.415921	  0.106101	  0.316613	  0.161365	
  0.376582	  0.170927	  0.155572	  0.296919	
  0.137731	  0.197151	  0.211055	  0.454064	
  0.324853	  0.122747	  0.246107	  0.306293	
  0.462490	  0.207311	  0.159392	  0.170807	
  0.380420	  0.188972	  0.311990	  0.118618	
  0.222178	  0.157873	  0.380486	  0.239463	

URL http://the_brain.bwh.harvard.edu/uniprobe/details2?id=00032

MOTIF UP00080_1 Gata5_primary

log-odds matrix: alength= 4 w= 17 E= 0
    39	   -36	  -117	    55	
    68	   -83	   -55	    21	
    66	   -78	   -47	    16	
    71	   -96	     7	   -32	
  -209	   134	  -106	   -41	
   -47	  -174	  -665	   157	
  -614	  -666	   199	  -628	
   199	  -684	  -601	  -603	
  -525	  -604	  -674	   198	
   194	  -483	  -809	  -314	
   196	  -545	  -542	  -376	
  -247	   -77	   164	  -321	
    96	   -96	    44	  -240	
    75	   -48	    14	   -98	
   -15	   -36	    42	    -3	
    94	   -86	   -63	   -17	
   -11	   -19	   -14	    36	

letter-probability matrix: alength= 4 w= 17 nsites= 20 E= 0
  0.327856	  0.194160	  0.111452	  0.366532	
  0.399982	  0.140479	  0.170195	  0.289344	
  0.394490	  0.145267	  0.180539	  0.279704	
  0.409290	  0.128785	  0.262018	  0.199907	
  0.058803	  0.632511	  0.120239	  0.188447	
  0.180750	  0.075071	  0.002496	  0.741683	
  0.003552	  0.002471	  0.990756	  0.003222	
  0.990124	  0.002186	  0.003871	  0.003820	
  0.006574	  0.003792	  0.002332	  0.987302	
  0.961900	  0.008809	  0.000917	  0.028374	
  0.969948	  0.005720	  0.005836	  0.018496	
  0.045135	  0.146533	  0.781309	  0.027024	
  0.485705	  0.128187	  0.338666	  0.047442	
  0.419254	  0.179521	  0.274833	  0.126393	
  0.225481	  0.195034	  0.334267	  0.245218	
  0.478581	  0.137289	  0.161659	  0.222471	
  0.231990	  0.219367	  0.227085	  0.321557	

URL http://the_brain.bwh.harvard.edu/uniprobe/details2?id=00080

MOTIF UP00100_1 Gata6_primary

log-odds matrix: alength= 4 w= 17 E= 0
    48	  -125	   -61	    61	
    60	    -5	   -62	   -21	
    27	   -54	   -21	    31	
    62	    18	   -36	   -85	
   -17	   -71	    33	    31	
   113	  -115	  -595	    43	
  -612	  -779	   199	  -559	
   199	  -720	  -700	  -542	
  -695	  -548	  -677	   199	
   183	  -703	  -785	  -124	
   192	  -537	  -465	  -265	
  -285	   -21	   153	  -316	
   104	    -6	   -29	  -262	
    63	  -110	     2	    -4	
   -25	   -91	   -51	    94	
   -19	   -22	   -54	    65	
    10	   -16	    44	   -56	

letter-probability matrix: alength= 4 w= 17 nsites= 20 E= 0
  0.349779	  0.104807	  0.163845	  0.381569	
  0.379507	  0.241361	  0.162996	  0.216137	
  0.301570	  0.171595	  0.216294	  0.310541	
  0.383341	  0.282970	  0.194814	  0.138875	
  0.222790	  0.153121	  0.314812	  0.309278	
  0.547714	  0.112442	  0.004050	  0.335794	
  0.003590	  0.001126	  0.990090	  0.005194	
  0.990511	  0.001699	  0.001957	  0.005833	
  0.002023	  0.005588	  0.002297	  0.990092	
  0.890935	  0.001908	  0.001081	  0.106076	
  0.944095	  0.006031	  0.009953	  0.039921	
  0.034723	  0.215453	  0.721767	  0.028058	
  0.515733	  0.239041	  0.204426	  0.040800	
  0.386668	  0.116787	  0.252701	  0.243844	
  0.210568	  0.133136	  0.175912	  0.480385	
  0.219610	  0.214405	  0.172518	  0.393466	
  0.267885	  0.223946	  0.338950	  0.169218	

URL http://the_brain.bwh.harvard.edu/uniprobe/details2?id=00100

MOTIF UP00070_1 Gcm1_primary

log-odds matrix: alength= 4 w= 16 E= 0
     1	   -26	   -49	    53	
    37	    42	   -28	   -88	
    30	    15	    38	  -149	
    17	   -54	   -57	    60	
   155	  -300	   -24	  -345	
  -534	   199	  -789	  -666	
  -542	   199	  -738	  -710	
  -251	   191	  -733	  -379	
  -347	  -211	   185	  -377	
  -920	   165	  -324	   -43	
   197	  -644	  -447	  -563	
  -478	  -118	  -189	   170	
    -1	    31	     0	   -38	
    16	   -24	     0	     4	
     8	    11	   -81	    37	
   -14	   -24	    10	    23	

letter-probability matrix: alength= 4 w= 16 nsites= 20 E= 0
  0.251681	  0.208273	  0.178525	  0.361520	
  0.323865	  0.334303	  0.205542	  0.136289	
  0.308084	  0.277004	  0.326203	  0.088709	
  0.280609	  0.171416	  0.168918	  0.379057	
  0.734441	  0.031257	  0.211473	  0.022829	
  0.006187	  0.990281	  0.001052	  0.002480	
  0.005819	  0.990856	  0.001498	  0.001826	
  0.043838	  0.936502	  0.001550	  0.018110	
  0.022607	  0.058037	  0.901005	  0.018350	
  0.000424	  0.787011	  0.026547	  0.186017	
  0.980774	  0.002884	  0.011288	  0.005054	
  0.009100	  0.110310	  0.067399	  0.813192	
  0.247510	  0.310539	  0.250093	  0.191858	
  0.279511	  0.211998	  0.250717	  0.257774	
  0.264451	  0.270002	  0.142606	  0.322941	
  0.227607	  0.212076	  0.267214	  0.293102	

URL http://the_brain.bwh.harvard.edu/uniprobe/details2?id=00070

MOTIF UP00024_1 Glis2_primary

log-odds matrix: alength= 4 w= 16 E= 0
   -88	    33	   -95	    75	
    60	   -75	  -100	    47	
    41	   -54	   -68	    45	
    -7	    11	     5	   -10	
  -408	  -178	   163	   -86	
   172	  -122	  -208	  -507	
  -419	   195	  -492	  -431	
  -439	   196	  -512	  -561	
  -401	   194	  -596	  -374	
  -460	   196	  -611	  -412	
  -152	   169	  -688	  -125	
  -134	   161	  -464	   -94	
    98	   -50	   -54	   -66	
   -64	    39	   -38	    36	
    96	  -153	    13	   -69	
     9	  -153	    54	    18	

letter-probability matrix: alength= 4 w= 16 nsites= 20 E= 0
  0.135895	  0.314811	  0.129804	  0.419490	
  0.379294	  0.148356	  0.125349	  0.347001	
  0.331058	  0.171563	  0.156431	  0.340948	
  0.238325	  0.268940	  0.259195	  0.233540	
  0.014812	  0.072844	  0.774496	  0.137848	
  0.826050	  0.107559	  0.058965	  0.007426	
  0.013657	  0.965452	  0.008273	  0.012618	
  0.011951	  0.975704	  0.007210	  0.005135	
  0.015560	  0.961676	  0.004028	  0.018736	
  0.010295	  0.971668	  0.003618	  0.014418	
  0.087168	  0.805495	  0.002118	  0.105220	
  0.098937	  0.760880	  0.010017	  0.130166	
  0.492579	  0.177017	  0.171719	  0.158685	
  0.160142	  0.327745	  0.192170	  0.319943	
  0.484858	  0.086830	  0.273852	  0.154461	
  0.266100	  0.086868	  0.363661	  0.283371	

URL http://the_brain.bwh.harvard.edu/uniprobe/details2?id=00024

MOTIF UP00042_1 Gm397_primary

log-odds matrix: alength= 4 w= 17 E= 0
    -1	    36	   -31	   -13	
    41	   -39	   -44	    22	
     2	  -107	    41	    24	
   121	  -131	   -94	   -39	
   -47	  -448	  -254	   161	
  -477	  -332	   194	  -618	
  -624	  -285	  -642	   194	
  -197	  -783	   190	  -761	
  -761	   190	  -783	  -197	
   194	  -642	  -285	  -624	
  -618	   194	  -332	  -477	
   161	  -254	  -448	   -47	
  -324	     4	   -94	   123	
   124	    19	  -276	  -151	
     9	   108	  -297	   -54	
   -26	  -125	    58	    32	
   -16	    23	   -79	    44	

letter-probability matrix: alength= 4 w= 17 nsites= 20 E= 0
  0.248614	  0.321010	  0.201723	  0.228654	
  0.332381	  0.190810	  0.184854	  0.291955	
  0.253802	  0.119338	  0.331394	  0.295466	
  0.577827	  0.100884	  0.130066	  0.191223	
  0.180374	  0.011174	  0.042942	  0.765510	
  0.009131	  0.024996	  0.962422	  0.003450	
  0.003308	  0.034731	  0.002930	  0.959032	
  0.063907	  0.001099	  0.933714	  0.001280	
  0.001280	  0.933714	  0.001099	  0.063907	
  0.959032	  0.002930	  0.034731	  0.003308	
  0.003450	  0.962422	  0.024996	  0.009131	
  0.765510	  0.042942	  0.011174	  0.180374	
  0.026456	  0.256356	  0.130672	  0.586516	
  0.589555	  0.285548	  0.036864	  0.088034	
  0.265828	  0.529813	  0.031915	  0.172445	
  0.209015	  0.104817	  0.374275	  0.311892	
  0.224283	  0.292805	  0.144270	  0.338642	

URL http://the_brain.bwh.harvard.edu/uniprobe/details2?id=00042

MOTIF UP00084_1 Gmeb1_primary

log-odds matrix: alength= 4 w= 17 E= 0
   -59	     8	    47	   -16	
    42	    33	   -71	   -35	
  -125	   -11	    48	    33	
   -93	   -21	    22	    53	
   -99	  -179	    70	    67	
  -233	  -268	    38	   123	
   150	  -476	    19	  -805	
  -614	   198	  -587	  -559	
  -559	  -587	   198	  -614	
  -805	    19	  -476	   150	
   123	    38	  -268	  -233	
    67	    70	  -179	   -99	
   -27	    -9	    57	   -42	
    80	   -78	   -47	    -7	
   -51	     6	   -12	    41	
    12	   -23	    32	   -30	
    -7	     1	     9	    -3	

letter-probability matrix: alength= 4 w= 17 nsites= 20 E= 0
  0.166569	  0.264627	  0.345569	  0.223235	
  0.335599	  0.314451	  0.153336	  0.196615	
  0.105350	  0.231839	  0.348018	  0.314793	
  0.131274	  0.215623	  0.291288	  0.361815	
  0.125570	  0.072341	  0.404848	  0.397242	
  0.049879	  0.039110	  0.325167	  0.585844	
  0.705098	  0.009202	  0.284757	  0.000943	
  0.003535	  0.986983	  0.004275	  0.005207	
  0.005207	  0.004275	  0.986983	  0.003535	
  0.000943	  0.284757	  0.009202	  0.705098	
  0.585844	  0.325167	  0.039110	  0.049879	
  0.397242	  0.404848	  0.072341	  0.125570	
  0.206857	  0.234555	  0.371731	  0.186857	
  0.435957	  0.145115	  0.181033	  0.237896	
  0.176104	  0.260127	  0.230770	  0.333000	
  0.272102	  0.213365	  0.312032	  0.202501	
  0.237402	  0.250982	  0.266977	  0.244639	

URL http://the_brain.bwh.harvard.edu/uniprobe/details2?id=00084

MOTIF UP00055_1 Hbp1_primary

log-odds matrix: alength= 4 w= 16 E= 0
    48	   -50	   -65	    33	
    -5	    27	   -15	   -11	
    26	   -50	   -41	    42	
    73	   -82	  -128	    45	
  -294	  -380	  -577	   192	
  -357	    40	   136	  -547	
   195	  -703	  -539	  -345	
   195	  -616	  -620	  -338	
  -425	  -615	  -646	   197	
  -551	  -363	   190	  -258	
   160	  -658	   -11	  -493	
   179	  -267	  -178	  -350	
  -118	  -112	  -252	   155	
   -42	   -69	    82	   -21	
    55	   -71	     4	   -16	
   -21	     6	    -7	    18	

letter-probability matrix: alength= 4 w= 16 nsites= 20 E= 0
  0.348694	  0.177225	  0.158977	  0.315104	
  0.241477	  0.301470	  0.225252	  0.231801	
  0.299530	  0.177310	  0.188699	  0.334462	
  0.413829	  0.141414	  0.102784	  0.341973	
  0.032644	  0.017968	  0.004577	  0.944811	
  0.021091	  0.330699	  0.642563	  0.005647	
  0.969224	  0.001914	  0.005956	  0.022906	
  0.969063	  0.003485	  0.003398	  0.024054	
  0.013104	  0.003523	  0.002842	  0.980532	
  0.005485	  0.020244	  0.932599	  0.041672	
  0.757494	  0.002617	  0.231695	  0.008193	
  0.865658	  0.039206	  0.073039	  0.022097	
  0.110535	  0.114879	  0.043620	  0.730965	
  0.186322	  0.154540	  0.442471	  0.216667	
  0.366490	  0.152622	  0.256688	  0.224200	
  0.216146	  0.261309	  0.238703	  0.283842	

URL http://the_brain.bwh.harvard.edu/uniprobe/details2?id=00055

MOTIF UP00035_1 Hic1_primary

log-odds matrix: alength= 4 w= 16 E= 0
    14	   -24	     0	     7	
   -89	    39	   -20	    36	
   -78	    -4	    10	    46	
   139	  -469	    33	  -375	
  -679	  -572	  -724	   199	
  -258	  -779	   193	  -724	
  -758	   196	  -349	  -725	
  -698	   199	  -657	  -624	
   188	  -179	  -766	  -555	
   122	   -24	  -111	  -147	
  -538	   189	  -314	  -271	
  -319	   168	  -222	  -107	
   -30	   -39	   -56	    80	
    69	   -70	    22	   -71	
   -31	    73	   -78	    -6	
    -5	    41	   -80	    18	

letter-probability matrix: alength= 4 w= 16 nsites= 20 E= 0
  0.275207	  0.211375	  0.250277	  0.263141	
  0.135064	  0.327571	  0.217556	  0.319808	
  0.145659	  0.242586	  0.267179	  0.344576	
  0.656519	  0.009712	  0.315174	  0.018595	
  0.002265	  0.004755	  0.001656	  0.991325	
  0.041873	  0.001128	  0.955340	  0.001659	
  0.001306	  0.974834	  0.022215	  0.001645	
  0.001978	  0.992066	  0.002638	  0.003317	
  0.921032	  0.072388	  0.001237	  0.005344	
  0.582027	  0.211694	  0.115736	  0.090542	
  0.005990	  0.927450	  0.028306	  0.038254	
  0.027374	  0.799879	  0.053667	  0.119080	
  0.203510	  0.191263	  0.168997	  0.436229	
  0.402253	  0.154087	  0.291346	  0.152314	
  0.201201	  0.414412	  0.145330	  0.239056	
  0.241094	  0.332661	  0.143464	  0.282781	

URL http://the_brain.bwh.harvard.edu/uniprobe/details2?id=00035

MOTIF UP00066_1 Hnf4a_primary

log-odds matrix: alength= 4 w= 17 E= 0
   -16	    17	     1	    -4	
   -33	   -39	    10	    45	
   -74	    35	   -28	    38	
    14	    28	    -7	   -44	
    81	    41	  -356	   -26	
   -90	  -319	   174	  -533	
   -82	  -674	   177	  -708	
  -617	  -837	   198	  -490	
  -583	  -850	   182	  -118	
  -604	  -728	  -390	   197	
  -697	   197	  -606	  -382	
   182	  -147	  -326	  -650	
   156	  -123	  -159	  -173	
   -60	    34	   -47	    44	
   -13	   -50	   -67	    81	
   -10	   -37	    39	    -2	
    36	    32	   -35	   -55	

letter-probability matrix: alength= 4 w= 17 nsites= 20 E= 0
  0.223704	  0.280688	  0.251889	  0.243719	
  0.198683	  0.190981	  0.267970	  0.342366	
  0.150012	  0.319579	  0.206063	  0.324347	
  0.274896	  0.302572	  0.238597	  0.183935	
  0.438853	  0.331148	  0.021186	  0.208812	
  0.133937	  0.027342	  0.832490	  0.006231	
  0.141462	  0.002336	  0.854359	  0.001843	
  0.003464	  0.000753	  0.987433	  0.008349	
  0.004388	  0.000692	  0.884494	  0.110426	
  0.003808	  0.001605	  0.016793	  0.977794	
  0.001992	  0.976605	  0.003739	  0.017664	
  0.881237	  0.089981	  0.026017	  0.002764	
  0.735041	  0.106592	  0.083260	  0.075107	
  0.164419	  0.315518	  0.181031	  0.339032	
  0.228285	  0.176364	  0.157583	  0.437768	
  0.233407	  0.193567	  0.327076	  0.245951	
  0.320479	  0.312566	  0.195701	  0.171254	

URL http://the_brain.bwh.harvard.edu/uniprobe/details2?id=00066

MOTIF UP00391_1 Hoxa3_primary

log-odds matrix: alength= 4 w= 14 E= 0
    -9	   -37	   -13	    46	
   -92	    -6	    37	    29	
  -106	   -47	   110	   -61	
    78	   -28	   -94	    -9	
   -28	  -132	   114	   -81	
  -109	    22	    44	     2	
  -524	  -223	  -827	   191	
   190	  -212	  -574	  -710	
   199	  -658	  -686	  -603	
  -670	  -680	  -596	   199	
  -673	  -660	  -237	   192	
   194	  -864	  -274	  -575	
    78	   -39	    42	  -245	
  -114	    88	   -60	     7	

letter-probability matrix: alength= 4 w= 14 nsites= 20 E= 0
  0.234161	  0.193621	  0.229085	  0.343134	
  0.132183	  0.239153	  0.322014	  0.306650	
  0.120196	  0.180356	  0.536194	  0.163254	
  0.428616	  0.206347	  0.129990	  0.235047	
  0.206316	  0.100257	  0.551063	  0.142364	
  0.117079	  0.290577	  0.338280	  0.254065	
  0.006626	  0.053364	  0.000810	  0.939200	
  0.935977	  0.057513	  0.004687	  0.001823	
  0.991403	  0.002616	  0.002157	  0.003823	
  0.002403	  0.002247	  0.004011	  0.991339	
  0.002356	  0.002586	  0.048417	  0.946641	
  0.957297	  0.000629	  0.037430	  0.004644	
  0.428326	  0.191216	  0.334556	  0.045903	
  0.113729	  0.458657	  0.164712	  0.262902	

URL http://the_brain.bwh.harvard.edu/uniprobe/details2?id=00391

MOTIF UP00072_1 IRC900814_primary

log-odds matrix: alength= 4 w= 16 E= 0
    55	   -84	   -55	    38	
    13	   -37	     0	    18	
   -63	    40	  -134	    71	
  -157	   -28	  -135	   129	
   193	  -393	  -531	  -340	
  -616	   198	  -625	  -613	
  -573	  -631	   198	  -624	
   191	  -702	  -226	  -536	
   -44	   160	  -302	  -334	
   188	  -609	  -193	  -423	
   195	  -525	  -559	  -345	
   155	  -220	  -525	   -26	
     9	   -90	  -189	   109	
    40	   -25	   -18	    -7	
     0	   -34	    33	    -7	
   -54	    68	   -40	    -8	

letter-probability matrix: alength= 4 w= 16 nsites= 20 E= 0
  0.365594	  0.139520	  0.170474	  0.324412	
  0.273874	  0.192800	  0.250453	  0.282872	
  0.161547	  0.330332	  0.098428	  0.409694	
  0.084003	  0.205596	  0.098191	  0.612210	
  0.953705	  0.016367	  0.006314	  0.023614	
  0.003494	  0.989648	  0.003278	  0.003580	
  0.004722	  0.003156	  0.988805	  0.003317	
  0.939828	  0.001925	  0.052151	  0.006096	
  0.183998	  0.760396	  0.030845	  0.024762	
  0.917564	  0.003661	  0.065438	  0.013337	
  0.965452	  0.006559	  0.005183	  0.022807	
  0.730611	  0.054369	  0.006576	  0.208444	
  0.266519	  0.133801	  0.067418	  0.532262	
  0.329952	  0.210903	  0.220319	  0.238826	
  0.250220	  0.197954	  0.314202	  0.237625	
  0.172311	  0.401218	  0.189340	  0.237131	

URL http://the_brain.bwh.harvard.edu/uniprobe/details2?id=00072

MOTIF UP00086_1 Irf3_primary

log-odds matrix: alength= 4 w= 14 E= 0
   -50	    -4	    45	    -6	
   101	  -133	    -7	   -64	
    82	  -335	    98	  -259	
   161	  -336	  -151	   -98	
   169	  -296	  -344	   -84	
    30	    35	  -126	    11	
  -245	    95	    78	  -261	
  -224	  -409	   189	  -517	
   166	  -136	  -137	  -408	
   176	  -341	  -449	  -111	
   183	  -230	  -522	  -219	
  -233	   164	  -102	  -234	
  -132	    66	  -147	    73	
    21	   -73	    73	   -78	

letter-probability matrix: alength= 4 w= 14 nsites= 20 E= 0
  0.176409	  0.242440	  0.340974	  0.240176	
  0.502020	  0.099309	  0.238482	  0.160189	
  0.442555	  0.024465	  0.491527	  0.041453	
  0.761212	  0.024323	  0.087556	  0.126909	
  0.805275	  0.032050	  0.023001	  0.139674	
  0.306986	  0.318922	  0.104691	  0.269402	
  0.045661	  0.483191	  0.430147	  0.041001	
  0.052897	  0.014702	  0.925452	  0.006949	
  0.791052	  0.097640	  0.096544	  0.014764	
  0.849280	  0.023542	  0.011097	  0.116080	
  0.887587	  0.050750	  0.006697	  0.054967	
  0.049712	  0.777475	  0.123540	  0.049273	
  0.099937	  0.395544	  0.090482	  0.414037	
  0.289223	  0.151079	  0.413873	  0.145825	

URL http://the_brain.bwh.harvard.edu/uniprobe/details2?id=00086

MOTIF UP00018_1 Irf4_primary

log-odds matrix: alength= 4 w= 15 E= 0
    28	    64	   -62	   -79	
     7	  -119	    90	   -64	
    33	  -164	   -55	    80	
   140	  -256	  -219	    -3	
   -51	    17	  -185	    92	
  -407	   184	  -551	  -151	
  -435	  -714	   198	  -636	
   198	  -532	  -554	  -652	
   190	  -689	  -631	  -203	
   198	  -619	  -723	  -521	
  -352	   192	  -324	  -537	
  -309	   119	  -380	    62	
    67	   -90	    37	   -78	
    39	    16	   -33	   -35	
   102	   -81	   -60	   -43	

letter-probability matrix: alength= 4 w= 15 nsites= 20 E= 0
  0.302723	  0.390309	  0.162248	  0.144720	
  0.263298	  0.109753	  0.466266	  0.160683	
  0.314007	  0.079943	  0.170722	  0.435328	
  0.657943	  0.042407	  0.054822	  0.244828	
  0.175125	  0.281452	  0.069422	  0.474000	
  0.014866	  0.891988	  0.005489	  0.087657	
  0.012252	  0.001771	  0.982933	  0.003044	
  0.985642	  0.006248	  0.005379	  0.002731	
  0.933526	  0.002109	  0.003143	  0.061222	
  0.988146	  0.003436	  0.001669	  0.006749	
  0.021771	  0.945675	  0.026522	  0.006032	
  0.029305	  0.568908	  0.017908	  0.383879	
  0.396869	  0.133807	  0.324146	  0.145178	
  0.326865	  0.278882	  0.198196	  0.196056	
  0.506287	  0.142988	  0.165503	  0.185222	

URL http://the_brain.bwh.harvard.edu/uniprobe/details2?id=00018

MOTIF UP00040_1 Irf5_primary

log-odds matrix: alength= 4 w= 15 E= 0
    43	   -37	   -37	    14	
    16	   -43	   -33	    42	
    52	   -64	    16	   -30	
   100	  -185	   -58	     8	
   174	  -344	  -155	  -208	
   -79	    80	  -262	    60	
  -396	   192	  -621	  -275	
  -414	  -719	   197	  -738	
   198	  -587	  -484	  -745	
   184	  -744	  -504	  -137	
   199	  -653	  -697	  -597	
  -449	   196	  -424	  -690	
  -392	   109	  -470	    82	
    89	  -106	    -8	   -47	
    65	   -16	   -12	   -70	

letter-probability matrix: alength= 4 w= 15 nsites= 20 E= 0
  0.337548	  0.193688	  0.194039	  0.274725	
  0.279950	  0.185928	  0.199501	  0.334621	
  0.357304	  0.160203	  0.278768	  0.203725	
  0.499782	  0.069569	  0.166858	  0.263790	
  0.832538	  0.022992	  0.085287	  0.059183	
  0.144788	  0.434769	  0.040595	  0.379848	
  0.016035	  0.943520	  0.003379	  0.037067	
  0.014208	  0.001713	  0.982579	  0.001500	
  0.985572	  0.004274	  0.008722	  0.001432	
  0.894404	  0.001440	  0.007585	  0.096571	
  0.991307	  0.002706	  0.001993	  0.003994	
  0.011143	  0.973529	  0.013241	  0.002087	
  0.016468	  0.532173	  0.009621	  0.441739	
  0.462373	  0.120288	  0.237126	  0.180213	
  0.392685	  0.223865	  0.229697	  0.153753	

URL http://the_brain.bwh.harvard.edu/uniprobe/details2?id=00040

MOTIF UP00011_1 Irf6_primary

log-odds matrix: alength= 4 w= 17 E= 0
     4	    54	   -74	   -12	
    32	   -89	   -39	    53	
     3	   -96	    51	     6	
   142	  -221	   -28	  -178	
   -32	    44	  -113	    47	
  -307	   186	  -529	  -218	
  -367	  -681	   197	  -705	
   198	  -555	  -485	  -685	
   148	  -651	  -522	    22	
   199	  -611	  -636	  -627	
  -481	   196	  -444	  -583	
  -350	   129	  -373	    48	
   111	  -100	    -5	  -139	
    87	   -29	   -50	   -64	
    58	   -40	   -35	    -5	
   -20	   -34	    26	    19	
    15	   -41	    -8	    25	

letter-probability matrix: alength= 4 w= 17 nsites= 20 E= 0
  0.256714	  0.363080	  0.149403	  0.230804	
  0.312941	  0.135162	  0.190389	  0.361507	
  0.255033	  0.128823	  0.354898	  0.261246	
  0.667588	  0.053933	  0.205778	  0.072701	
  0.199950	  0.339707	  0.114445	  0.345899	
  0.029853	  0.908514	  0.006383	  0.055250	
  0.019621	  0.002231	  0.976266	  0.001882	
  0.983875	  0.005320	  0.008639	  0.002166	
  0.698671	  0.002741	  0.006725	  0.291864	
  0.990097	  0.003609	  0.003047	  0.003247	
  0.008905	  0.975208	  0.011495	  0.004392	
  0.022092	  0.611448	  0.018828	  0.347632	
  0.538109	  0.125313	  0.241515	  0.095063	
  0.456841	  0.205124	  0.177213	  0.160822	
  0.372926	  0.189134	  0.195747	  0.242193	
  0.217155	  0.198027	  0.300393	  0.284425	
  0.277630	  0.187849	  0.237049	  0.297472	

URL http://the_brain.bwh.harvard.edu/uniprobe/details2?id=00011

MOTIF UP00074_1 Isgf3g_primary

log-odds matrix: alength= 4 w= 15 E= 0
    15	    29	   -23	   -29	
    66	  -112	    -1	    -6	
    88	  -144	    42	  -116	
   163	  -367	  -213	   -76	
   178	  -293	  -358	  -155	
    35	   -89	  -113	    79	
  -297	   171	  -299	  -109	
  -269	  -556	   192	  -464	
   194	  -376	  -422	  -526	
   192	  -589	  -499	  -249	
   195	  -453	  -607	  -359	
  -309	   181	  -165	  -407	
  -285	    24	  -436	   140	
    57	   -59	   -13	    -8	
   168	  -179	  -220	  -185	

letter-probability matrix: alength= 4 w= 15 nsites= 20 E= 0
  0.276786	  0.305435	  0.213026	  0.204753	
  0.396362	  0.114731	  0.248667	  0.240240	
  0.461284	  0.092047	  0.334734	  0.111936	
  0.775091	  0.019703	  0.057075	  0.148131	
  0.860742	  0.032827	  0.020878	  0.085553	
  0.318035	  0.134940	  0.114054	  0.432971	
  0.031989	  0.819436	  0.031529	  0.117045	
  0.038741	  0.005309	  0.945956	  0.009995	
  0.961581	  0.018494	  0.013401	  0.006524	
  0.943392	  0.004223	  0.007869	  0.044516	
  0.964748	  0.010789	  0.003727	  0.020735	
  0.029401	  0.875794	  0.079869	  0.014937	
  0.034572	  0.294928	  0.012201	  0.658299	
  0.370121	  0.165750	  0.227886	  0.236243	
  0.803710	  0.072510	  0.054519	  0.069261	

URL http://the_brain.bwh.harvard.edu/uniprobe/details2?id=00074

MOTIF UP00103_1 Jundm2_primary

log-odds matrix: alength= 4 w= 16 E= 0
   -23	    32	    -5	   -10	
   -98	    86	     1	   -57	
   -97	   -85	   108	   -29	
   120	   -88	    -5	  -235	
  -577	  -404	  -628	   197	
  -577	  -496	   174	   -73	
   195	  -626	  -465	  -363	
  -726	   185	  -568	  -141	
  -141	  -568	   185	  -726	
  -363	  -465	  -626	   195	
   -73	   174	  -496	  -577	
   197	  -628	  -404	  -577	
  -526	    38	  -264	   133	
   -55	   115	  -110	   -67	
     3	   -55	    79	   -81	
   -13	    10	   -59	    43	

letter-probability matrix: alength= 4 w= 16 nsites= 20 E= 0
  0.213023	  0.312553	  0.241727	  0.232696	
  0.126878	  0.453780	  0.251405	  0.167937	
  0.127927	  0.138541	  0.528637	  0.204895	
  0.572671	  0.136079	  0.242107	  0.049142	
  0.004569	  0.015235	  0.003215	  0.976981	
  0.004594	  0.008024	  0.836426	  0.150956	
  0.966548	  0.003255	  0.009947	  0.020250	
  0.001636	  0.899650	  0.004880	  0.093834	
  0.093834	  0.004880	  0.899650	  0.001636	
  0.020250	  0.009947	  0.003255	  0.966548	
  0.150956	  0.836426	  0.008024	  0.004594	
  0.976981	  0.003215	  0.015235	  0.004569	
  0.006508	  0.324308	  0.040126	  0.629058	
  0.170728	  0.554933	  0.116757	  0.157582	
  0.255966	  0.170983	  0.430910	  0.142142	
  0.228601	  0.267456	  0.166199	  0.337744	

URL http://the_brain.bwh.harvard.edu/uniprobe/details2?id=00103

MOTIF UP00093_1 Klf7_primary

log-odds matrix: alength= 4 w= 16 E= 0
   -29	   -33	   -55	    77	
   -58	    25	    -2	    21	
    10	   -76	    67	   -43	
   114	  -205	    43	  -223	
  -230	   185	  -350	  -321	
  -272	   188	  -490	  -290	
    71	   118	  -394	  -523	
  -471	   197	  -788	  -515	
   -29	  -785	   158	  -244	
  -598	   198	  -647	  -572	
  -587	   198	  -586	  -659	
  -650	   189	  -765	  -191	
     6	    75	  -334	    23	
   -44	    -1	  -155	    95	
    48	   -34	   -84	    33	
     3	   -59	    -5	    43	

letter-probability matrix: alength= 4 w= 16 nsites= 20 E= 0
  0.204514	  0.198353	  0.171218	  0.425915	
  0.167188	  0.296785	  0.246082	  0.289946	
  0.267330	  0.148001	  0.398674	  0.185994	
  0.549386	  0.060167	  0.337100	  0.053347	
  0.050746	  0.900013	  0.022169	  0.027073	
  0.037905	  0.920332	  0.008360	  0.033403	
  0.410356	  0.566702	  0.016267	  0.006675	
  0.009526	  0.982354	  0.001060	  0.007060	
  0.204292	  0.001084	  0.748567	  0.046056	
  0.003955	  0.988490	  0.002821	  0.004735	
  0.004264	  0.988826	  0.004311	  0.002598	
  0.002758	  0.929549	  0.001244	  0.066448	
  0.260332	  0.421683	  0.024720	  0.293265	
  0.184798	  0.247697	  0.085237	  0.482268	
  0.347537	  0.197344	  0.139961	  0.315159	
  0.255281	  0.166620	  0.242297	  0.335802	

URL http://the_brain.bwh.harvard.edu/uniprobe/details2?id=00093

MOTIF UP00067_1 Lef1_primary

log-odds matrix: alength= 4 w= 17 E= 0
    17	   -22	    15	   -15	
    38	   -72	    26	   -16	
    22	   -78	    -4	    36	
  -185	    69	   -82	    62	
  -184	   131	   -81	   -59	
  -510	   186	  -271	  -241	
  -400	  -377	  -857	   195	
  -550	  -541	  -704	   198	
  -335	  -772	  -754	   196	
  -508	  -331	   193	  -405	
   195	  -863	  -654	  -305	
  -160	  -774	  -739	   187	
  -305	   144	    14	  -386	
   -33	  -107	  -214	   132	
    47	   -56	   -21	    10	
    15	   -73	   -53	    67	
     1	    44	   -19	   -41	

letter-probability matrix: alength= 4 w= 17 nsites= 20 E= 0
  0.281920	  0.214207	  0.278077	  0.225796	
  0.325566	  0.151435	  0.298797	  0.224202	
  0.290253	  0.145824	  0.243443	  0.320480	
  0.069286	  0.404645	  0.141614	  0.384454	
  0.070044	  0.621448	  0.142647	  0.165862	
  0.007295	  0.907657	  0.038110	  0.046938	
  0.015587	  0.018273	  0.000658	  0.965482	
  0.005527	  0.005886	  0.001905	  0.986682	
  0.024512	  0.001189	  0.001344	  0.972955	
  0.007384	  0.025221	  0.952270	  0.015125	
  0.966438	  0.000630	  0.002693	  0.030239	
  0.082252	  0.001173	  0.001495	  0.915080	
  0.030255	  0.677155	  0.275323	  0.017267	
  0.199467	  0.118815	  0.056814	  0.624905	
  0.345445	  0.169597	  0.216831	  0.268127	
  0.278106	  0.150864	  0.173693	  0.397336	
  0.251834	  0.339733	  0.219703	  0.188730	

URL http://the_brain.bwh.harvard.edu/uniprobe/details2?id=00067

MOTIF UP00045_1 Mafb_primary

log-odds matrix: alength= 4 w= 17 E= 0
    75	   -46	   -63	    -8	
   125	  -216	   -30	   -75	
   139	  -388	  -219	    14	
    44	  -128	  -231	   102	
   -54	  -167	    10	    95	
  -248	  -291	  -599	   188	
  -460	  -581	   196	  -429	
  -288	   192	  -571	  -439	
  -396	  -482	  -596	   196	
  -362	  -594	   189	  -244	
   196	  -507	  -538	  -453	
  -430	   183	  -374	  -162	
     6	  -116	    -4	    62	
    39	   -74	  -140	    77	
   112	  -124	    -5	  -118	
     5	  -187	    98	   -48	
    29	    30	   -57	   -19	

letter-probability matrix: alength= 4 w= 17 nsites= 20 E= 0
  0.420301	  0.182299	  0.161481	  0.235919	
  0.593201	  0.055751	  0.202477	  0.148571	
  0.653364	  0.017008	  0.054630	  0.274998	
  0.339176	  0.102943	  0.050258	  0.507622	
  0.171557	  0.078698	  0.267471	  0.482273	
  0.044703	  0.033212	  0.003920	  0.918165	
  0.010333	  0.004451	  0.972441	  0.012775	
  0.034026	  0.949298	  0.004788	  0.011889	
  0.016078	  0.008878	  0.004007	  0.971037	
  0.020331	  0.004077	  0.929676	  0.045916	
  0.975739	  0.007450	  0.005991	  0.010819	
  0.012733	  0.887375	  0.018700	  0.081192	
  0.259981	  0.111885	  0.243051	  0.385083	
  0.327677	  0.149969	  0.094895	  0.427459	
  0.541721	  0.105923	  0.242224	  0.110132	
  0.258689	  0.068305	  0.493226	  0.179779	
  0.306041	  0.306854	  0.168308	  0.218798	

URL http://the_brain.bwh.harvard.edu/uniprobe/details2?id=00045

MOTIF UP00044_1 Mafk_primary

log-odds matrix: alength= 4 w= 15 E= 0
    -2	   -37	   -33	    53	
    97	  -167	   -67	    14	
   157	  -328	  -129	   -97	
   144	  -303	  -196	   -13	
   131	  -274	  -284	    29	
    66	  -131	  -102	    61	
  -263	  -161	  -507	   180	
  -342	  -463	   190	  -297	
  -120	   176	  -540	  -271	
  -233	  -327	  -461	   187	
  -236	  -491	   172	  -105	
   188	  -379	  -386	  -247	
  -421	   152	  -274	   -11	
   -76	  -131	  -143	   140	
   -43	   -18	   -57	    76	

letter-probability matrix: alength= 4 w= 15 nsites= 20 E= 0
  0.245931	  0.193118	  0.199428	  0.361523	
  0.489106	  0.078574	  0.157014	  0.275306	
  0.744659	  0.025715	  0.102440	  0.127186	
  0.677561	  0.030532	  0.064134	  0.227772	
  0.621949	  0.037389	  0.034818	  0.305844	
  0.394828	  0.100590	  0.123295	  0.381287	
  0.040491	  0.082155	  0.007425	  0.869929	
  0.023425	  0.010118	  0.934562	  0.031895	
  0.108761	  0.847231	  0.005930	  0.038078	
  0.049587	  0.025925	  0.010216	  0.914271	
  0.048851	  0.008289	  0.821725	  0.121135	
  0.919694	  0.018019	  0.017253	  0.045033	
  0.013536	  0.716811	  0.037362	  0.232291	
  0.148097	  0.100721	  0.092846	  0.658336	
  0.185674	  0.220883	  0.168608	  0.424835	

URL http://the_brain.bwh.harvard.edu/uniprobe/details2?id=00044

MOTIF UP00060_1 Max_primary

log-odds matrix: alength= 4 w= 16 E= 0
    -9	   -71	    27	    31	
   -33	   -76	    81	   -23	
   122	    14	  -172	  -191	
   -85	    93	    29	  -165	
  -332	   196	  -711	  -615	
   195	  -607	  -349	  -504	
  -871	   186	  -494	  -157	
  -157	  -494	   186	  -871	
  -504	  -349	  -607	   195	
  -615	  -711	   196	  -332	
   -75	    -5	    64	   -18	
  -191	  -172	    14	   122	
   -42	    47	     0	   -21	
    13	   -15	    27	   -32	
   -64	  -117	    93	     0	
   -54	  -130	    76	    27	

letter-probability matrix: alength= 4 w= 16 nsites= 20 E= 0
  0.234855	  0.152539	  0.301720	  0.310886	
  0.199226	  0.147959	  0.439250	  0.213565	
  0.582926	  0.274768	  0.075866	  0.066440	
  0.138829	  0.475428	  0.305884	  0.079859	
  0.024979	  0.969691	  0.001811	  0.003520	
  0.966345	  0.003728	  0.022320	  0.007607	
  0.000598	  0.907006	  0.008160	  0.084236	
  0.084236	  0.008160	  0.907006	  0.000598	
  0.007607	  0.022320	  0.003728	  0.966345	
  0.003520	  0.001811	  0.969691	  0.024979	
  0.149140	  0.241218	  0.389598	  0.220044	
  0.066440	  0.075866	  0.274768	  0.582926	
  0.186990	  0.346199	  0.250066	  0.216745	
  0.273437	  0.225889	  0.300738	  0.199936	
  0.160893	  0.111177	  0.477963	  0.249968	
  0.171790	  0.101256	  0.424580	  0.302375	

URL http://the_brain.bwh.harvard.edu/uniprobe/details2?id=00060

MOTIF UP00097_1 Mtf1_primary

log-odds matrix: alength= 4 w= 16 E= 0
   -18	  -128	    74	     5	
   -70	   -25	    75	   -22	
   -13	   -64	    72	   -34	
   -58	    69	  -143	    43	
  -327	   190	  -339	  -373	
  -477	  -695	   197	  -444	
  -248	  -337	  -268	   184	
  -504	  -490	   196	  -460	
  -557	     8	  -596	   154	
  -477	  -669	   197	  -499	
  -355	   194	  -481	  -418	
   197	  -623	  -544	  -490	
   100	   -15	   -80	   -95	
   112	    19	  -248	  -100	
    36	   -57	     7	    -1	
    12	     7	   -33	     9	

letter-probability matrix: alength= 4 w= 16 nsites= 20 E= 0
  0.220880	  0.102939	  0.418146	  0.258035	
  0.154303	  0.210788	  0.420671	  0.214238	
  0.229141	  0.160788	  0.412818	  0.197253	
  0.167193	  0.404248	  0.092489	  0.336070	
  0.025978	  0.931335	  0.023830	  0.018857	
  0.009150	  0.002023	  0.977342	  0.011485	
  0.044768	  0.024113	  0.039091	  0.892028	
  0.007577	  0.008370	  0.973767	  0.010286	
  0.005251	  0.264996	  0.004018	  0.725735	
  0.009165	  0.002428	  0.980566	  0.007841	
  0.021296	  0.956027	  0.008893	  0.013784	
  0.982532	  0.003341	  0.005773	  0.008353	
  0.500983	  0.226027	  0.143944	  0.129045	
  0.544466	  0.285936	  0.044719	  0.124879	
  0.321158	  0.168428	  0.261827	  0.248587	
  0.271460	  0.263221	  0.199083	  0.266236	

URL http://the_brain.bwh.harvard.edu/uniprobe/details2?id=00097

MOTIF UP00092_1 Myb_primary

log-odds matrix: alength= 4 w= 17 E= 0
    39	   -21	   -51	    16	
   -27	  -139	   -30	    98	
   -17	   -75	    47	    17	
     6	   -69	    35	     9	
    60	     7	   -87	   -17	
   161	  -484	   -73	  -164	
   172	  -551	  -147	  -167	
  -325	   194	  -847	  -438	
  -519	   172	   -66	  -468	
  -611	  -634	   199	  -753	
  -550	  -472	  -481	   197	
  -413	   -15	  -656	   160	
   145	  -368	   -44	  -115	
    32	   -40	  -124	    65	
    40	    -9	  -158	    49	
    22	    28	  -161	    38	
    -9	   -22	   -22	    42	

letter-probability matrix: alength= 4 w= 17 nsites= 20 E= 0
  0.328645	  0.216829	  0.175041	  0.279486	
  0.206917	  0.095182	  0.203533	  0.494368	
  0.222004	  0.148675	  0.347360	  0.281962	
  0.261099	  0.154556	  0.318840	  0.265505	
  0.377807	  0.263226	  0.136863	  0.222105	
  0.760794	  0.008750	  0.150250	  0.080207	
  0.825640	  0.005474	  0.090464	  0.078422	
  0.026327	  0.960952	  0.000707	  0.012015	
  0.006831	  0.825142	  0.158264	  0.009762	
  0.003618	  0.003083	  0.991947	  0.001351	
  0.005535	  0.009490	  0.008936	  0.976039	
  0.014230	  0.225407	  0.002645	  0.757718	
  0.683148	  0.019522	  0.184293	  0.113036	
  0.312491	  0.189333	  0.105503	  0.392673	
  0.330394	  0.234925	  0.083817	  0.350864	
  0.290215	  0.302656	  0.081892	  0.325237	
  0.235445	  0.214519	  0.215223	  0.334814	

URL http://the_brain.bwh.harvard.edu/uniprobe/details2?id=00092

MOTIF UP00081_1 Mybl1_primary

log-odds matrix: alength= 4 w= 17 E= 0
   -19	    -4	   -35	    45	
    -5	  -140	    -9	    78	
    -5	   -68	    55	    -8	
    56	   -43	   -19	   -15	
    64	   -24	  -135	    26	
   165	  -441	   -66	  -239	
   174	  -532	  -156	  -181	
  -320	   195	  -752	  -531	
  -522	   173	   -72	  -454	
  -616	  -647	   199	  -702	
  -590	  -477	  -468	   197	
  -466	   -58	  -686	   172	
   151	  -517	   -29	  -166	
    34	    -6	   -84	    28	
     3	    -8	  -147	    74	
    21	    31	  -188	    41	
     7	   -22	   -20	    29	

letter-probability matrix: alength= 4 w= 17 nsites= 20 E= 0
  0.219490	  0.243488	  0.196239	  0.340783	
  0.242096	  0.094435	  0.234242	  0.429226	
  0.242319	  0.155536	  0.366023	  0.236122	
  0.369837	  0.185801	  0.219486	  0.224876	
  0.390568	  0.211210	  0.098244	  0.299978	
  0.782192	  0.011783	  0.158354	  0.047671	
  0.837985	  0.006254	  0.084522	  0.071239	
  0.027255	  0.965067	  0.001360	  0.006318	
  0.006706	  0.831051	  0.151462	  0.010782	
  0.003491	  0.002829	  0.991758	  0.001921	
  0.004195	  0.009136	  0.009776	  0.976893	
  0.009860	  0.166761	  0.002159	  0.821220	
  0.709623	  0.006957	  0.204415	  0.079005	
  0.316262	  0.239384	  0.140024	  0.304330	
  0.254660	  0.237146	  0.090326	  0.417868	
  0.289939	  0.309708	  0.068038	  0.332316	
  0.262670	  0.214791	  0.217375	  0.305164	

URL http://the_brain.bwh.harvard.edu/uniprobe/details2?id=00081

MOTIF UP00036_1 Myf6_primary

log-odds matrix: alength= 4 w= 16 E= 0
     0	   -30	    66	   -71	
    48	   -29	    36	  -100	
    63	   -52	     0	   -41	
   -52	   -10	    72	   -47	
   141	  -273	     8	  -286	
   152	  -262	   -27	  -282	
  -590	   198	  -628	  -523	
   195	  -550	  -486	  -378	
  -163	  -148	   158	  -158	
  -366	    12	    71	    26	
  -365	  -321	  -416	   191	
  -560	  -497	   197	  -488	
  -111	   -32	   -14	    87	
  -295	   108	   -96	    32	
   -31	    62	  -123	    29	
   -46	   -37	    77	   -33	

letter-probability matrix: alength= 4 w= 16 nsites= 20 E= 0
  0.249543	  0.203739	  0.394131	  0.152587	
  0.349361	  0.204136	  0.321767	  0.124736	
  0.386930	  0.174655	  0.250284	  0.188131	
  0.173937	  0.233501	  0.412360	  0.180201	
  0.663624	  0.037653	  0.264216	  0.034507	
  0.717265	  0.040761	  0.206656	  0.035318	
  0.004176	  0.985948	  0.003219	  0.006657	
  0.967612	  0.005543	  0.008604	  0.018241	
  0.080781	  0.089857	  0.746009	  0.083354	
  0.019831	  0.270961	  0.409808	  0.299401	
  0.019877	  0.026996	  0.014022	  0.939105	
  0.005169	  0.007980	  0.978334	  0.008518	
  0.115710	  0.200514	  0.226485	  0.457291	
  0.032392	  0.527196	  0.128372	  0.312041	
  0.202049	  0.384912	  0.106488	  0.306551	
  0.181994	  0.192975	  0.425582	  0.199448	

URL http://the_brain.bwh.harvard.edu/uniprobe/details2?id=00036

MOTIF UP00017_1 Nkx3-1_primary

log-odds matrix: alength= 4 w= 17 E= 0
    36	    51	   -91	   -39	
     9	   -70	   -82	    81	
    33	   -91	   -28	    48	
   104	   -74	   -12	  -122	
    34	   -50	    14	   -11	
  -212	   172	  -125	  -416	
  -680	   180	  -846	   -95	
   193	  -628	  -838	  -264	
  -287	   195	  -869	  -727	
  -651	  -620	  -761	   199	
  -694	  -246	  -879	   193	
   189	  -461	  -491	  -218	
   158	  -242	  -138	  -117	
   -23	    43	    48	  -131	
    -8	    -3	    16	    -6	
    98	   -52	   -25	  -101	
   -47	     0	     2	    34	

letter-probability matrix: alength= 4 w= 17 nsites= 20 E= 0
  0.320923	  0.355720	  0.132925	  0.190432	
  0.265792	  0.153577	  0.141309	  0.439321	
  0.313284	  0.132832	  0.206078	  0.347806	
  0.512377	  0.150007	  0.229940	  0.107676	
  0.316140	  0.176900	  0.275045	  0.231914	
  0.057473	  0.823461	  0.105043	  0.014023	
  0.002240	  0.867965	  0.000708	  0.129087	
  0.955828	  0.003223	  0.000750	  0.040199	
  0.034243	  0.963533	  0.000606	  0.001619	
  0.002753	  0.003406	  0.001278	  0.992564	
  0.002034	  0.045573	  0.000563	  0.951830	
  0.926351	  0.010216	  0.008303	  0.055130	
  0.745831	  0.046808	  0.095896	  0.111464	
  0.213234	  0.336368	  0.349534	  0.100864	
  0.235811	  0.244213	  0.279438	  0.240538	
  0.491796	  0.174086	  0.209811	  0.124308	
  0.180671	  0.249525	  0.253931	  0.315873	

URL http://the_brain.bwh.harvard.edu/uniprobe/details2?id=00017

MOTIF UP00009_1 Nr2f2_primary

log-odds matrix: alength= 4 w= 16 E= 0
     2	   -46	    13	    22	
     7	    61	   -70	   -31	
   -80	    -4	    -4	    57	
    -1	    43	   -51	    -6	
   178	  -275	  -234	  -214	
   167	  -427	   -50	  -424	
   169	  -758	   -40	  -853	
  -660	  -887	   198	  -502	
  -669	  -979	   196	  -335	
  -986	  -610	  -371	   197	
 -1041	   194	  -555	  -272	
   189	  -847	  -179	  -762	
    30	    39	  -166	    20	
    -7	    -2	    62	   -93	
    17	    -9	   -14	     4	
   -24	   -23	    54	   -24	

letter-probability matrix: alength= 4 w= 16 nsites= 20 E= 0
  0.253408	  0.181904	  0.273186	  0.291502	
  0.262827	  0.381870	  0.153734	  0.201569	
  0.143383	  0.243233	  0.242562	  0.370823	
  0.247498	  0.336892	  0.176114	  0.239496	
  0.856654	  0.037068	  0.049492	  0.056786	
  0.797369	  0.012935	  0.176463	  0.013233	
  0.808222	  0.001309	  0.189796	  0.000674	
  0.002583	  0.000536	  0.989167	  0.007714	
  0.002421	  0.000283	  0.972777	  0.024519	
  0.000270	  0.003650	  0.019038	  0.977041	
  0.000184	  0.956654	  0.005329	  0.037833	
  0.925587	  0.000706	  0.072434	  0.001273	
  0.307028	  0.327297	  0.079126	  0.286549	
  0.238576	  0.245847	  0.384025	  0.131552	
  0.281599	  0.234987	  0.226211	  0.257204	
  0.211511	  0.212695	  0.363980	  0.211815	

URL http://the_brain.bwh.harvard.edu/uniprobe/details2?id=00009

MOTIF UP00027_1 Osr1_primary

log-odds matrix: alength= 4 w= 16 E= 0
     6	     2	   -16	     7	
    -6	   -10	   -39	    42	
     4	   -41	    -4	    32	
    37	   -59	   -63	    48	
   172	  -107	  -321	  -312	
  -479	   196	  -814	  -397	
   140	  -737	    43	  -704	
  -640	  -725	   199	  -675	
  -240	  -715	  -470	   191	
   196	  -840	  -343	  -697	
  -532	  -754	   199	  -677	
  -751	   188	  -454	  -191	
    85	   -64	  -124	    18	
    65	    28	   -42	  -112	
    53	   -26	   -51	     2	
    75	  -120	    21	   -47	

letter-probability matrix: alength= 4 w= 16 nsites= 20 E= 0
  0.260366	  0.252887	  0.224273	  0.262474	
  0.239931	  0.233883	  0.190643	  0.335543	
  0.257637	  0.188706	  0.242480	  0.311177	
  0.323833	  0.165978	  0.161144	  0.349046	
  0.824983	  0.119267	  0.027014	  0.028736	
  0.009055	  0.974108	  0.000889	  0.015947	
  0.659219	  0.001516	  0.337361	  0.001905	
  0.002965	  0.001643	  0.993070	  0.002321	
  0.047380	  0.001758	  0.009593	  0.941269	
  0.974073	  0.000741	  0.023187	  0.001999	
  0.006256	  0.001341	  0.990114	  0.002290	
  0.001372	  0.921382	  0.010719	  0.066527	
  0.449788	  0.160658	  0.105504	  0.284050	
  0.392727	  0.304490	  0.187448	  0.115335	
  0.361758	  0.209213	  0.175805	  0.253224	
  0.420972	  0.108912	  0.289406	  0.180710	

URL http://the_brain.bwh.harvard.edu/uniprobe/details2?id=00027

MOTIF UP00052_1 Osr2_primary

log-odds matrix: alength= 4 w= 16 E= 0
    24	   -12	   -48	    24	
    19	   -42	   -43	    45	
    20	    -9	    40	   -76	
     7	   -39	  -161	    89	
   175	  -108	  -373	  -340	
  -551	   198	  -823	  -475	
   140	  -735	    43	  -715	
  -637	  -714	   199	  -692	
  -266	  -788	  -563	   193	
   197	  -862	  -390	  -680	
  -602	  -746	   199	  -661	
  -819	   193	  -511	  -258	
    46	   -12	   -90	    23	
    45	    34	   -58	   -53	
    54	   -48	   -77	    32	
     9	   -83	    80	   -67	

letter-probability matrix: alength= 4 w= 16 nsites= 20 E= 0
  0.295210	  0.230759	  0.178832	  0.295199	
  0.286163	  0.186772	  0.186150	  0.340915	
  0.287577	  0.235045	  0.329453	  0.147924	
  0.263264	  0.191325	  0.081978	  0.463433	
  0.839420	  0.118123	  0.018788	  0.023669	
  0.005488	  0.984397	  0.000830	  0.009284	
  0.660134	  0.001532	  0.336574	  0.001760	
  0.003020	  0.001773	  0.993144	  0.002063	
  0.039664	  0.001060	  0.005054	  0.954222	
  0.980339	  0.000636	  0.016776	  0.002249	
  0.003849	  0.001418	  0.992166	  0.002568	
  0.000858	  0.950172	  0.007228	  0.041743	
  0.342840	  0.230712	  0.133570	  0.292878	
  0.342486	  0.316980	  0.167294	  0.173240	
  0.362426	  0.178913	  0.146709	  0.311952	
  0.266586	  0.140406	  0.435643	  0.157365	

URL http://the_brain.bwh.harvard.edu/uniprobe/details2?id=00052

MOTIF UP00088_1 Plagl1_primary

log-odds matrix: alength= 4 w= 16 E= 0
  -106	    -5	    26	    44	
    -8	    15	   -38	    24	
   -30	   -72	    90	   -50	
   -41	  -113	   104	   -44	
  -240	  -259	   175	  -178	
   -92	  -606	   176	  -402	
  -604	  -522	   194	  -312	
  -664	   138	    46	  -700	
  -700	    46	   138	  -664	
  -312	   194	  -522	  -604	
  -402	   176	  -606	   -92	
  -178	   175	  -259	  -240	
   -37	   112	  -198	   -33	
   -25	   -10	     5	    25	
    59	   -38	     6	   -55	
   -12	     4	    26	   -23	

letter-probability matrix: alength= 4 w= 16 nsites= 20 E= 0
  0.119709	  0.241933	  0.299696	  0.338662	
  0.236295	  0.277376	  0.191945	  0.294383	
  0.203722	  0.152043	  0.467305	  0.176931	
  0.187661	  0.114330	  0.513662	  0.184347	
  0.047306	  0.041411	  0.838415	  0.072868	
  0.131945	  0.003749	  0.848921	  0.015385	
  0.003800	  0.006713	  0.960656	  0.028832	
  0.002515	  0.652482	  0.343047	  0.001955	
  0.001955	  0.343047	  0.652482	  0.002515	
  0.028832	  0.960656	  0.006713	  0.003800	
  0.015385	  0.848921	  0.003749	  0.131945	
  0.072868	  0.838415	  0.041411	  0.047306	
  0.193804	  0.543600	  0.063385	  0.199211	
  0.210649	  0.233823	  0.258755	  0.296773	
  0.376439	  0.191612	  0.261004	  0.170945	
  0.230078	  0.256519	  0.299785	  0.213618	

URL http://the_brain.bwh.harvard.edu/uniprobe/details2?id=00088

MOTIF UP00048_1 Rara_primary

log-odds matrix: alength= 4 w= 16 E= 0
   -17	   -50	     9	    42	
    14	    53	  -108	    -3	
  -124	    10	    -9	    65	
    -3	    70	   -77	   -31	
   177	  -230	  -265	  -212	
   170	  -428	   -59	  -516	
   186	  -547	  -150	  -833	
  -649	  -882	   198	  -489	
  -760	  -864	   185	  -132	
  -644	  -726	  -481	   198	
  -897	   196	  -557	  -374	
   195	  -815	  -286	  -788	
   -46	   105	  -170	   -16	
   -44	    62	    30	  -102	
   -12	   -13	   -16	    34	
   -20	   -55	    55	    -3	

letter-probability matrix: alength= 4 w= 16 nsites= 20 E= 0
  0.222478	  0.177331	  0.266395	  0.333797	
  0.276222	  0.360097	  0.118354	  0.245327	
  0.106047	  0.268455	  0.234217	  0.391281	
  0.244163	  0.407141	  0.146864	  0.201832	
  0.852083	  0.050643	  0.039941	  0.057332	
  0.814108	  0.012894	  0.165984	  0.007015	
  0.905198	  0.005648	  0.088378	  0.000776	
  0.002783	  0.000555	  0.988205	  0.008457	
  0.001289	  0.000626	  0.898209	  0.099877	
  0.002878	  0.001631	  0.008910	  0.986582	
  0.000499	  0.975550	  0.005264	  0.018687	
  0.963627	  0.000883	  0.034432	  0.001058	
  0.181490	  0.517766	  0.077094	  0.223650	
  0.183789	  0.384790	  0.308350	  0.123071	
  0.229801	  0.228801	  0.224468	  0.316930	
  0.218244	  0.170273	  0.366746	  0.244736	

URL http://the_brain.bwh.harvard.edu/uniprobe/details2?id=00048

MOTIF UP00098_1 Rfx3_primary

log-odds matrix: alength= 4 w= 23 E= 0
   -20	   -11	   -71	    67	
     8	   -99	    36	    21	
  -109	   -42	   -53	   106	
  -116	    15	    71	   -31	
    46	    32	  -102	   -17	
   -37	    58	   -67	    14	
   -59	   121	   -93	  -101	
  -517	   190	  -242	  -405	
     3	    21	   -99	    40	
  -660	  -431	  -649	   197	
   177	  -497	   -83	  -828	
  -273	  -677	   194	  -656	
  -473	   188	  -726	  -189	
   192	  -800	  -256	  -424	
   199	  -641	  -614	  -672	
  -610	   198	  -782	  -494	
   -26	    56	    35	  -129	
    37	   -42	    58	  -110	
    39	   -48	   -14	    10	
    26	   -43	   -91	    61	
    27	     9	  -137	    43	
    74	   -39	   -98	     7	
    63	   -29	   -99	    18	

letter-probability matrix: alength= 4 w= 23 nsites= 20 E= 0
  0.218345	  0.231533	  0.152528	  0.397594	
  0.264604	  0.126115	  0.320860	  0.288421	
  0.117304	  0.186844	  0.172946	  0.522906	
  0.111929	  0.277908	  0.409084	  0.201079	
  0.343319	  0.311376	  0.123612	  0.221692	
  0.193354	  0.374280	  0.157338	  0.275028	
  0.166348	  0.578991	  0.130872	  0.123789	
  0.006937	  0.931183	  0.046809	  0.015072	
  0.255581	  0.289587	  0.125513	  0.329319	
  0.002582	  0.012615	  0.002782	  0.982021	
  0.850584	  0.007973	  0.140639	  0.000803	
  0.037792	  0.002285	  0.957277	  0.002646	
  0.009414	  0.921481	  0.001636	  0.067469	
  0.943403	  0.000980	  0.042401	  0.013216	
  0.991166	  0.002931	  0.003540	  0.002364	
  0.003651	  0.987110	  0.001106	  0.008133	
  0.208873	  0.369705	  0.319129	  0.102292	
  0.322535	  0.186617	  0.374187	  0.116660	
  0.326738	  0.179486	  0.226374	  0.267402	
  0.299697	  0.185329	  0.133025	  0.381949	
  0.300824	  0.266836	  0.096437	  0.335904	
  0.418443	  0.191068	  0.127183	  0.263306	
  0.386727	  0.204062	  0.126050	  0.283161	

URL http://the_brain.bwh.harvard.edu/uniprobe/details2?id=00098

MOTIF UP00056_1 Rfx4_primary

log-odds matrix: alength= 4 w= 15 E= 0
   -80	    34	   -27	    41	
    54	    14	   -80	   -20	
   -58	   117	   -49	  -141	
  -671	   194	  -295	  -550	
    68	     0	  -106	   -13	
  -675	  -445	  -588	   197	
   163	  -518	   -19	  -885	
  -254	  -711	   193	  -742	
  -552	   193	  -782	  -261	
   194	  -883	  -297	  -459	
   199	  -645	  -551	  -816	
  -693	   199	  -795	  -536	
  -112	    48	    89	  -180	
    17	   -46	    58	   -61	
    18	   -45	   -19	    34	

letter-probability matrix: alength= 4 w= 15 nsites= 20 E= 0
  0.143522	  0.316811	  0.206641	  0.333027	
  0.363838	  0.275175	  0.143142	  0.217845	
  0.167173	  0.561442	  0.177495	  0.093890	
  0.002395	  0.959751	  0.032345	  0.005509	
  0.400559	  0.250652	  0.120082	  0.228707	
  0.002331	  0.011423	  0.004255	  0.981991	
  0.774005	  0.006875	  0.218576	  0.000544	
  0.042920	  0.001813	  0.953809	  0.001458	
  0.005434	  0.952584	  0.001106	  0.040876	
  0.957142	  0.000549	  0.031944	  0.010366	
  0.990768	  0.002859	  0.005499	  0.000874	
  0.002052	  0.990864	  0.001010	  0.006074	
  0.114722	  0.349363	  0.464141	  0.071774	
  0.280483	  0.181532	  0.373684	  0.164300	
  0.282246	  0.183429	  0.218756	  0.315568	

URL http://the_brain.bwh.harvard.edu/uniprobe/details2?id=00056

MOTIF UP00076_1 Rfxdc2_primary

log-odds matrix: alength= 4 w= 15 E= 0
   -40	    32	   -26	    21	
   -87	    80	   -43	    -5	
     4	    14	    54	  -127	
  -449	   179	  -133	  -327	
    58	    -8	   -77	    -5	
  -564	  -116	  -610	   182	
   175	  -419	   -82	  -602	
  -306	  -687	   195	  -555	
  -431	   176	  -686	   -86	
   190	  -795	  -226	  -413	
   197	  -517	  -475	  -750	
  -584	   198	  -776	  -552	
  -117	    32	   113	  -314	
    15	   -47	    72	   -94	
    30	   -37	    17	   -19	

letter-probability matrix: alength= 4 w= 15 nsites= 20 E= 0
  0.189172	  0.312793	  0.208883	  0.289152	
  0.136710	  0.434943	  0.186108	  0.242239	
  0.256816	  0.275897	  0.363978	  0.103310	
  0.011146	  0.863463	  0.099394	  0.025996	
  0.373741	  0.237226	  0.146987	  0.242046	
  0.005017	  0.111657	  0.003647	  0.879679	
  0.841176	  0.013716	  0.141250	  0.003858	
  0.029906	  0.002133	  0.962640	  0.005321	
  0.012594	  0.847704	  0.002157	  0.137544	
  0.932422	  0.001014	  0.052257	  0.014308	
  0.982357	  0.006938	  0.009323	  0.001382	
  0.004351	  0.989051	  0.001153	  0.005445	
  0.110845	  0.311938	  0.548936	  0.028281	
  0.277504	  0.180989	  0.410980	  0.130527	
  0.306730	  0.193910	  0.280420	  0.218939	

URL http://the_brain.bwh.harvard.edu/uniprobe/details2?id=00076

MOTIF UP00053_1 Rxra_primary

log-odds matrix: alength= 4 w= 17 E= 0
    -9	   -17	    -7	    29	
   -79	    16	    45	    -9	
     6	     7	   -38	    19	
  -106	    72	   -19	     0	
   -17	  -173	    55	    43	
  -709	  -241	  -647	   192	
  -304	  -530	   194	  -670	
   198	  -505	  -648	  -680	
  -125	   183	  -775	  -564	
  -527	   198	  -712	  -575	
  -710	   161	  -634	   -12	
  -459	   176	  -306	  -114	
    39	  -267	     9	    55	
   -25	     7	   -78	    61	
    62	   -49	    26	   -87	
    69	    11	  -138	   -11	
   -30	   -11	   -23	    49	

letter-probability matrix: alength= 4 w= 17 nsites= 20 E= 0
  0.235299	  0.222264	  0.237416	  0.305021	
  0.144778	  0.278902	  0.341673	  0.234648	
  0.261127	  0.261904	  0.191591	  0.285378	
  0.119943	  0.410774	  0.218940	  0.250343	
  0.222672	  0.075554	  0.365253	  0.336521	
  0.001838	  0.046904	  0.002828	  0.948430	
  0.030410	  0.006359	  0.960821	  0.002410	
  0.987391	  0.007562	  0.002810	  0.002237	
  0.105188	  0.888650	  0.001163	  0.004998	
  0.006475	  0.987074	  0.001793	  0.004659	
  0.001816	  0.765138	  0.003092	  0.229953	
  0.010354	  0.846496	  0.029899	  0.113251	
  0.328732	  0.039382	  0.265510	  0.366377	
  0.209638	  0.262628	  0.145613	  0.382121	
  0.385390	  0.177695	  0.299828	  0.137087	
  0.403452	  0.268924	  0.096028	  0.231595	
  0.203082	  0.231812	  0.213520	  0.351585	

URL http://the_brain.bwh.harvard.edu/uniprobe/details2?id=00053

MOTIF UP00085_1 Sfpi1_primary

log-odds matrix: alength= 4 w= 14 E= 0
   -24	    13	    -9	    16	
    25	  -125	    22	    30	
   125	  -238	   -69	   -29	
    88	  -225	   -56	    35	
   -41	   -69	   124	  -196	
    69	    20	    22	  -359	
  -236	  -765	   192	  -604	
  -584	  -749	   199	  -618	
   196	  -746	  -741	  -345	
   191	  -634	  -823	  -212	
  -245	    11	   143	  -476	
  -217	  -143	  -326	   172	
    27	  -103	    10	    31	
    16	    14	   -19	   -15	

letter-probability matrix: alength= 4 w= 14 nsites= 20 E= 0
  0.211586	  0.273653	  0.234763	  0.279998	
  0.298032	  0.104818	  0.290385	  0.306764	
  0.593467	  0.048056	  0.154602	  0.203875	
  0.459746	  0.052697	  0.169949	  0.317608	
  0.188623	  0.155357	  0.591543	  0.064477	
  0.402746	  0.286227	  0.290285	  0.020742	
  0.048569	  0.001240	  0.946397	  0.003793	
  0.004354	  0.001387	  0.990819	  0.003441	
  0.974272	  0.001416	  0.001466	  0.022847	
  0.938748	  0.003090	  0.000833	  0.057329	
  0.045831	  0.270321	  0.674644	  0.009204	
  0.055664	  0.092552	  0.026061	  0.825722	
  0.301235	  0.122653	  0.267039	  0.309073	
  0.278680	  0.276099	  0.219159	  0.226061	

URL http://the_brain.bwh.harvard.edu/uniprobe/details2?id=00085

MOTIF UP00008_1 Six6_primary

log-odds matrix: alength= 4 w= 17 E= 0
    34	   -67	    22	    -9	
    68	   -60	  -116	    36	
    52	  -204	   -44	    66	
    60	   -75	    43	   -88	
  -102	  -330	   172	  -306	
  -338	  -353	   188	  -293	
   -77	  -460	   175	  -770	
  -652	  -790	  -243	   193	
   195	  -700	  -320	  -690	
  -590	  -744	  -653	   199	
  -463	   196	  -641	  -403	
   191	  -426	  -312	  -371	
     5	    36	  -170	    46	
    49	   -58	   -46	    27	
    -4	   -87	   -79	    93	
    47	   -16	   -59	     8	
   -45	   -23	   -55	    79	

letter-probability matrix: alength= 4 w= 17 nsites= 20 E= 0
  0.317045	  0.156875	  0.291609	  0.234471	
  0.401186	  0.165206	  0.112177	  0.321431	
  0.358767	  0.060953	  0.184247	  0.396033	
  0.379931	  0.148871	  0.335692	  0.135507	
  0.123447	  0.025394	  0.821133	  0.030026	
  0.023979	  0.021598	  0.921707	  0.032717	
  0.146389	  0.010303	  0.842102	  0.001205	
  0.002731	  0.001047	  0.046353	  0.949869	
  0.968742	  0.001951	  0.027210	  0.002097	
  0.004195	  0.001438	  0.002700	  0.991667	
  0.010080	  0.971684	  0.002932	  0.015304	
  0.939044	  0.013080	  0.028737	  0.019139	
  0.258314	  0.320451	  0.077006	  0.344228	
  0.350549	  0.166684	  0.182171	  0.300596	
  0.242675	  0.136476	  0.144814	  0.476035	
  0.345444	  0.223653	  0.165966	  0.264937	
  0.182866	  0.213203	  0.170531	  0.433400	

URL http://the_brain.bwh.harvard.edu/uniprobe/details2?id=00008

MOTIF UP00000_1 Smad3_primary

log-odds matrix: alength= 4 w= 17 E= 0
    18	    73	  -112	   -40	
    45	   -89	    10	     3	
    68	   -53	   -57	     5	
    55	   -35	   -24	   -14	
    -4	   -49	   -16	    50	
  -307	   169	  -278	  -100	
  -566	   171	  -262	   -85	
   190	  -208	  -564	  -741	
  -562	  -597	   198	  -572	
   196	  -360	  -702	  -493	
  -493	   198	  -590	  -648	
   142	  -436	    17	  -279	
   -94	   -55	    42	    54	
   -33	    21	     1	     5	
    76	   -39	   -60	   -18	
   -23	    20	    24	   -29	
    57	    19	   -74	   -37	

letter-probability matrix: alength= 4 w= 17 nsites= 20 E= 0
  0.282316	  0.413385	  0.114930	  0.189369	
  0.341654	  0.135011	  0.267943	  0.255392	
  0.399523	  0.173081	  0.168845	  0.258551	
  0.365086	  0.196360	  0.211856	  0.226699	
  0.243321	  0.177839	  0.224206	  0.354635	
  0.029873	  0.808479	  0.036309	  0.125339	
  0.004945	  0.815465	  0.040635	  0.138955	
  0.934557	  0.058944	  0.005027	  0.001471	
  0.005099	  0.003998	  0.986148	  0.004755	
  0.969304	  0.020594	  0.001929	  0.008173	
  0.008189	  0.984816	  0.004199	  0.002795	
  0.669579	  0.012182	  0.282153	  0.036085	
  0.130511	  0.171241	  0.334041	  0.364207	
  0.198982	  0.289660	  0.252392	  0.258966	
  0.423172	  0.190978	  0.164411	  0.221440	
  0.213519	  0.287388	  0.294414	  0.204679	
  0.371956	  0.285061	  0.150191	  0.192792	

URL http://the_brain.bwh.harvard.edu/uniprobe/details2?id=00000

MOTIF UP00030_1 Sox11_primary

log-odds matrix: alength= 4 w= 17 E= 0
    49	    -7	   -80	     9	
   -36	    -8	    17	    20	
    48	   -53	   -25	    10	
    95	  -118	   -53	   -11	
    15	  -182	    94	   -53	
   178	  -250	  -157	  -429	
   196	  -695	  -677	  -364	
  -528	   197	  -513	  -497	
   198	  -637	  -645	  -524	
   198	  -552	  -652	  -594	
   147	  -594	  -668	    27	
   -40	  -609	   168	  -543	
    49	  -179	   118	  -503	
   112	   -50	   -38	  -150	
   -35	    28	   -28	    23	
    21	   -31	   -45	    38	
    63	   -21	   -71	    -3	

letter-probability matrix: alength= 4 w= 17 nsites= 20 E= 0
  0.351812	  0.238467	  0.143954	  0.265768	
  0.195246	  0.235838	  0.281473	  0.287443	
  0.349478	  0.172616	  0.210739	  0.267167	
  0.484061	  0.110438	  0.173131	  0.232370	
  0.276692	  0.070713	  0.479604	  0.172991	
  0.859124	  0.044167	  0.083951	  0.012758	
  0.975608	  0.002029	  0.002285	  0.020079	
  0.006422	  0.978485	  0.007124	  0.007969	
  0.987489	  0.003025	  0.002868	  0.006617	
  0.987739	  0.005463	  0.002730	  0.004067	
  0.693013	  0.004067	  0.002445	  0.300475	
  0.189100	  0.003677	  0.801408	  0.005814	
  0.352090	  0.072517	  0.567737	  0.007656	
  0.542316	  0.176545	  0.192768	  0.088371	
  0.196382	  0.304176	  0.205985	  0.293457	
  0.289415	  0.201358	  0.182937	  0.326290	
  0.385801	  0.216362	  0.152363	  0.245475	

URL http://the_brain.bwh.harvard.edu/uniprobe/details2?id=00030

MOTIF UP00101_1 Sox12_primary

log-odds matrix: alength= 4 w= 14 E= 0
  -100	   -14	  -113	   109	
    74	    -8	  -330	    36	
   176	  -576	  -467	   -83	
  -453	  -436	  -460	   195	
  -351	  -655	  -510	   195	
  -240	  -432	   189	  -420	
  -337	  -584	  -547	   195	
  -281	  -197	  -344	   181	
   -13	    76	   -51	   -53	
   -66	  -118	  -183	   140	
    22	     5	   -30	    -1	
   118	  -119	  -125	   -19	
    75	   -74	  -145	    43	
    13	    17	   -34	     0	

letter-probability matrix: alength= 4 w= 14 nsites= 20 E= 0
  0.124600	  0.227558	  0.113860	  0.533982	
  0.416814	  0.237036	  0.025428	  0.320722	
  0.844859	  0.004610	  0.009822	  0.140710	
  0.010799	  0.012156	  0.010273	  0.966772	
  0.021911	  0.002662	  0.007268	  0.968159	
  0.047515	  0.012476	  0.926393	  0.013616	
  0.024161	  0.004368	  0.005622	  0.965849	
  0.035551	  0.063776	  0.023058	  0.877615	
  0.227803	  0.424131	  0.175089	  0.172976	
  0.158486	  0.110477	  0.070431	  0.660606	
  0.290539	  0.259108	  0.202704	  0.247648	
  0.565848	  0.109529	  0.105361	  0.219261	
  0.421399	  0.149322	  0.091821	  0.337459	
  0.272834	  0.280517	  0.197403	  0.249246	

URL http://the_brain.bwh.harvard.edu/uniprobe/details2?id=00101

MOTIF UP00096_1 Sox13_primary

log-odds matrix: alength= 4 w= 16 E= 0
    11	  -104	   -59	    83	
   -41	    -6	   -51	    66	
    56	   -83	   -62	    39	
    99	  -124	    18	  -114	
   -93	  -147	   131	   -66	
   172	  -341	  -100	  -328	
   194	  -503	  -455	  -348	
  -366	   185	  -408	  -190	
   192	  -541	  -411	  -280	
   193	  -463	  -307	  -458	
  -271	  -332	  -538	   190	
    90	  -389	  -165	    81	
    73	  -153	  -111	    61	
    51	  -128	   -48	    53	
   -27	   -29	  -106	    91	
    28	   -61	  -180	    88	

letter-probability matrix: alength= 4 w= 16 nsites= 20 E= 0
  0.269275	  0.121320	  0.165706	  0.443700	
  0.188801	  0.239798	  0.175798	  0.395603	
  0.368195	  0.140376	  0.162749	  0.328680	
  0.497992	  0.105708	  0.282795	  0.113505	
  0.130964	  0.090292	  0.620010	  0.158734	
  0.825318	  0.023531	  0.125342	  0.025809	
  0.959293	  0.007648	  0.010682	  0.022377	
  0.019733	  0.898543	  0.014756	  0.066968	
  0.943830	  0.005894	  0.014484	  0.035792	
  0.949658	  0.010125	  0.029732	  0.010485	
  0.038214	  0.025063	  0.006015	  0.930708	
  0.465769	  0.016866	  0.079467	  0.437898	
  0.416082	  0.086340	  0.115778	  0.381801	
  0.356556	  0.103268	  0.179331	  0.360845	
  0.206830	  0.204618	  0.120034	  0.468518	
  0.302958	  0.164260	  0.071574	  0.461209	

URL http://the_brain.bwh.harvard.edu/uniprobe/details2?id=00096

MOTIF UP00004_1 Sox14_primary

log-odds matrix: alength= 4 w= 16 E= 0
   -37	   -84	    54	    28	
    11	    29	  -105	    28	
   -21	   -21	   -40	    59	
   122	  -126	  -150	   -15	
   186	  -287	  -457	  -231	
  -143	  -399	  -302	   178	
   -38	  -381	  -382	   163	
   166	  -452	   -45	  -395	
  -395	   -45	  -452	   166	
   163	  -382	  -381	   -38	
   178	  -302	  -399	  -143	
  -231	  -457	  -287	   186	
    56	  -125	   -97	    68	
    81	  -113	   -70	    23	
     5	  -167	    37	    44	
    13	    21	   -27	   -12	

letter-probability matrix: alength= 4 w= 16 nsites= 20 E= 0
  0.193172	  0.139618	  0.364670	  0.302541	
  0.269798	  0.305700	  0.121123	  0.303378	
  0.215773	  0.216827	  0.189842	  0.377558	
  0.580839	  0.104549	  0.088691	  0.225921	
  0.904889	  0.034236	  0.010542	  0.050334	
  0.092628	  0.015755	  0.030853	  0.860764	
  0.192085	  0.017813	  0.017642	  0.772459	
  0.789459	  0.010913	  0.183440	  0.016188	
  0.016188	  0.183440	  0.010913	  0.789459	
  0.772459	  0.017642	  0.017813	  0.192085	
  0.860764	  0.030853	  0.015755	  0.092628	
  0.050334	  0.010542	  0.034236	  0.904889	
  0.368110	  0.104923	  0.127385	  0.399582	
  0.438815	  0.113911	  0.154224	  0.293050	
  0.258497	  0.078391	  0.324166	  0.338946	
  0.272890	  0.289743	  0.207640	  0.229726	

URL http://the_brain.bwh.harvard.edu/uniprobe/details2?id=00004

MOTIF UP00075_1 Sox15_primary

log-odds matrix: alength= 4 w= 17 E= 0
    20	   -85	  -101	    85	
    16	   -22	    15	   -13	
   -34	   -54	    44	    22	
    46	  -149	   -33	    56	
   -20	  -185	    96	   -14	
   167	  -235	  -153	  -187	
   190	  -481	  -520	  -228	
  -376	   184	  -431	  -172	
   194	  -493	  -465	  -355	
   195	  -481	  -483	  -401	
  -154	  -388	  -539	   183	
    93	  -426	  -135	    72	
    29	  -135	    89	   -91	
    87	  -108	    30	  -112	
   -28	    -5	   -15	    40	
    39	   -48	  -110	    59	
   -41	   -43	   -38	    80	

letter-probability matrix: alength= 4 w= 17 nsites= 20 E= 0
  0.287334	  0.139055	  0.124297	  0.449314	
  0.278683	  0.214056	  0.278266	  0.228994	
  0.196938	  0.172103	  0.339663	  0.291296	
  0.343773	  0.089222	  0.198442	  0.368564	
  0.217683	  0.069371	  0.485495	  0.227451	
  0.795638	  0.049144	  0.086842	  0.068377	
  0.932914	  0.008887	  0.006817	  0.051381	
  0.018504	  0.893128	  0.012624	  0.075744	
  0.960471	  0.008180	  0.009943	  0.021405	
  0.966816	  0.008885	  0.008787	  0.015512	
  0.086103	  0.016953	  0.005969	  0.890975	
  0.475989	  0.013028	  0.097844	  0.413139	
  0.304890	  0.097952	  0.464158	  0.133000	
  0.458453	  0.118585	  0.307695	  0.115267	
  0.205225	  0.241082	  0.224896	  0.328798	
  0.328081	  0.178970	  0.116466	  0.376483	
  0.188001	  0.185031	  0.192398	  0.434571	

URL http://the_brain.bwh.harvard.edu/uniprobe/details2?id=00075

MOTIF UP00014_1 Sox17_primary

log-odds matrix: alength= 4 w= 15 E= 0
    62	    19	   -51	   -69	
    31	   -75	   -45	    52	
    94	  -198	    -8	   -19	
   162	  -171	  -167	  -169	
   153	  -361	  -356	    -8	
  -398	   178	  -273	  -146	
   192	  -415	  -533	  -289	
   195	  -612	  -454	  -389	
  -365	  -430	  -562	   194	
   -44	  -360	  -166	   152	
    65	   -56	    47	  -142	
   146	  -154	  -169	   -74	
    74	  -130	  -199	    74	
    13	    29	  -100	    25	
    64	  -101	   -50	    31	

letter-probability matrix: alength= 4 w= 15 nsites= 20 E= 0
  0.384811	  0.284700	  0.175936	  0.154553	
  0.309402	  0.148547	  0.182807	  0.359244	
  0.481080	  0.063522	  0.236227	  0.219171	
  0.767683	  0.076339	  0.078689	  0.077290	
  0.721907	  0.020423	  0.021208	  0.236461	
  0.015843	  0.855728	  0.037803	  0.090627	
  0.946041	  0.014076	  0.006202	  0.033681	
  0.968744	  0.003602	  0.010784	  0.016871	
  0.019919	  0.012714	  0.005072	  0.962296	
  0.184775	  0.020594	  0.079338	  0.715293	
  0.391691	  0.169606	  0.345342	  0.093361	
  0.686419	  0.086126	  0.077592	  0.149862	
  0.416935	  0.101839	  0.062848	  0.418379	
  0.272943	  0.305787	  0.124571	  0.296700	
  0.388624	  0.124150	  0.177104	  0.310122	

URL http://the_brain.bwh.harvard.edu/uniprobe/details2?id=00014

MOTIF UP00064_1 Sox18_primary

log-odds matrix: alength= 4 w= 16 E= 0
   -54	    -8	   -37	    67	
    55	   -99	  -112	    65	
   -70	    40	   -23	    27	
    72	    20	  -344	    15	
   189	  -517	  -491	  -209	
  -363	  -415	  -490	   194	
  -370	  -588	  -468	   195	
  -119	  -327	   176	  -363	
  -223	  -518	  -403	   189	
  -122	  -168	  -229	   161	
   -26	    19	    -3	     7	
   -11	   -80	  -173	   114	
    58	    14	   -58	   -46	
    93	  -132	   -51	    -2	
    59	    16	   -85	   -27	
    49	    -7	   -75	     6	

letter-probability matrix: alength= 4 w= 16 nsites= 20 E= 0
  0.171923	  0.236711	  0.194037	  0.397329	
  0.365499	  0.126080	  0.115062	  0.393358	
  0.154238	  0.330371	  0.213820	  0.301571	
  0.411934	  0.286682	  0.023094	  0.278290	
  0.925907	  0.006960	  0.008324	  0.058809	
  0.020208	  0.014069	  0.008364	  0.957359	
  0.019255	  0.004244	  0.009748	  0.966753	
  0.109433	  0.025833	  0.844558	  0.020176	
  0.053352	  0.006877	  0.015312	  0.924459	
  0.107006	  0.077857	  0.051283	  0.763854	
  0.208320	  0.284484	  0.245065	  0.262131	
  0.230912	  0.143849	  0.075255	  0.549985	
  0.374917	  0.276156	  0.167160	  0.181766	
  0.477406	  0.100035	  0.175575	  0.246983	
  0.375092	  0.278435	  0.139104	  0.207369	
  0.352086	  0.238643	  0.148396	  0.260874	

URL http://the_brain.bwh.harvard.edu/uniprobe/details2?id=00064

MOTIF UP00069_1 Sox1_primary

log-odds matrix: alength= 4 w= 16 E= 0
    45	   -13	  -144	    44	
    60	   -67	   -50	    20	
   -27	   -50	   -10	    61	
   -85	    88	  -119	    23	
   142	  -134	  -305	   -29	
   184	  -302	  -405	  -213	
  -205	  -329	  -365	   184	
   -94	  -358	  -317	   172	
  -216	   143	    -6	  -306	
   185	  -317	  -375	  -234	
   123	  -187	  -233	    23	
   -66	  -181	  -245	   153	
    99	  -110	   -74	    -8	
    52	     9	   -57	   -27	
    26	  -117	    19	    29	
   -89	   -62	    35	    62	

letter-probability matrix: alength= 4 w= 16 nsites= 20 E= 0
  0.341335	  0.227798	  0.091875	  0.338992	
  0.380009	  0.156597	  0.176978	  0.286415	
  0.207827	  0.176317	  0.233519	  0.382337	
  0.139161	  0.458974	  0.109464	  0.292402	
  0.667281	  0.098541	  0.030155	  0.204022	
  0.897055	  0.030736	  0.015073	  0.057136	
  0.060333	  0.025626	  0.019965	  0.894076	
  0.130494	  0.020974	  0.027779	  0.820754	
  0.056093	  0.674261	  0.239772	  0.029874	
  0.904262	  0.027768	  0.018559	  0.049411	
  0.588412	  0.068175	  0.049616	  0.293797	
  0.158433	  0.071345	  0.045855	  0.724367	
  0.496600	  0.116896	  0.150192	  0.236312	
  0.357985	  0.265667	  0.168626	  0.207723	
  0.298781	  0.110819	  0.284743	  0.305656	
  0.135265	  0.162353	  0.318627	  0.383754	

URL http://the_brain.bwh.harvard.edu/uniprobe/details2?id=00069

MOTIF UP00071_1 Sox21_primary

log-odds matrix: alength= 4 w= 16 E= 0
     0	     0	   -79	    51	
    45	   -33	  -118	    48	
   -27	   -25	   -48	    70	
    61	   -48	   -60	    13	
   177	  -349	  -362	  -126	
  -104	  -331	  -303	   172	
    -9	  -385	  -360	   154	
   171	  -372	  -102	  -273	
  -273	  -102	  -372	   171	
   154	  -360	  -385	    -9	
   172	  -303	  -331	  -104	
  -126	  -362	  -349	   177	
    54	  -168	  -100	    80	
    69	  -175	     3	     9	
    65	  -160	   -24	    33	
    -9	   -77	    40	    21	

letter-probability matrix: alength= 4 w= 16 nsites= 20 E= 0
  0.249698	  0.249635	  0.144851	  0.355816	
  0.342516	  0.198873	  0.110298	  0.348313	
  0.206671	  0.209792	  0.178813	  0.404724	
  0.381631	  0.179619	  0.164566	  0.274184	
  0.852801	  0.022175	  0.020309	  0.104714	
  0.121572	  0.025278	  0.030652	  0.822498	
  0.235665	  0.017384	  0.020658	  0.726292	
  0.820305	  0.018914	  0.123153	  0.037628	
  0.037628	  0.123153	  0.018914	  0.820305	
  0.726292	  0.020658	  0.017384	  0.235665	
  0.822498	  0.030652	  0.025278	  0.121572	
  0.104714	  0.020309	  0.022175	  0.852801	
  0.362405	  0.077853	  0.124914	  0.434828	
  0.404697	  0.074491	  0.255296	  0.265516	
  0.392092	  0.082321	  0.211657	  0.313930	
  0.235376	  0.146510	  0.328923	  0.289191	

URL http://the_brain.bwh.harvard.edu/uniprobe/details2?id=00071

MOTIF UP00023_1 Sox30_primary

log-odds matrix: alength= 4 w= 16 E= 0
    58	  -128	    37	   -30	
    39	   -46	   -67	    41	
    21	  -156	    23	    41	
   -67	   -13	    82	   -53	
   152	  -235	   -31	  -293	
   194	  -630	  -583	  -283	
  -600	   179	  -473	  -101	
   197	  -503	  -587	  -453	
   197	  -579	  -404	  -605	
  -189	  -584	  -562	   188	
   -66	  -121	    90	     9	
    42	  -145	   103	  -197	
    87	   -45	   -73	   -25	
    63	    -5	   -72	   -18	
   -41	    11	   -50	    55	
   -51	    -4	   -59	    73	

letter-probability matrix: alength= 4 w= 16 nsites= 20 E= 0
  0.372432	  0.102933	  0.322145	  0.202491	
  0.328072	  0.182071	  0.157347	  0.332510	
  0.289417	  0.084511	  0.292873	  0.333198	
  0.157571	  0.227851	  0.441662	  0.172917	
  0.716832	  0.049010	  0.201411	  0.032747	
  0.957368	  0.003162	  0.004402	  0.035068	
  0.003907	  0.862678	  0.009407	  0.124008	
  0.977231	  0.007658	  0.004263	  0.010847	
  0.976481	  0.004510	  0.015225	  0.003784	
  0.067568	  0.004353	  0.005071	  0.923008	
  0.158205	  0.108442	  0.467023	  0.266330	
  0.334549	  0.091557	  0.510241	  0.063654	
  0.456431	  0.182602	  0.150234	  0.210732	
  0.387485	  0.241062	  0.151504	  0.219950	
  0.188387	  0.269857	  0.176514	  0.365242	
  0.175680	  0.243984	  0.165833	  0.414502	

URL http://the_brain.bwh.harvard.edu/uniprobe/details2?id=00023

MOTIF UP00062_1 Sox4_primary

log-odds matrix: alength= 4 w= 17 E= 0
    78	   -11	  -107	   -17	
   -35	    -6	    29	     5	
    27	   -67	    22	     0	
    80	   -75	   -35	   -18	
     5	  -171	    93	   -40	
   175	  -243	  -132	  -439	
   198	  -728	  -752	  -425	
  -617	   197	  -545	  -483	
   199	  -679	  -695	  -538	
   199	  -620	  -646	  -638	
   162	  -614	  -733	   -16	
    -9	  -659	   160	  -574	
    57	  -148	   108	  -479	
    94	   -34	    -6	  -161	
   -42	    51	   -21	    -5	
    -1	   -11	   -67	    54	
    69	   -49	   -60	     2	

letter-probability matrix: alength= 4 w= 17 nsites= 20 E= 0
  0.427843	  0.231210	  0.119424	  0.221523	
  0.196506	  0.239531	  0.304906	  0.259057	
  0.302488	  0.156922	  0.290190	  0.250401	
  0.433872	  0.149126	  0.196496	  0.220506	
  0.258426	  0.076511	  0.475100	  0.189963	
  0.841714	  0.046453	  0.099915	  0.011918	
  0.983853	  0.001612	  0.001362	  0.013174	
  0.003460	  0.982032	  0.005728	  0.008780	
  0.989743	  0.002253	  0.002020	  0.005984	
  0.990761	  0.003397	  0.002843	  0.003000	
  0.770864	  0.003540	  0.001549	  0.224048	
  0.235342	  0.002598	  0.757383	  0.004677	
  0.371426	  0.089574	  0.529959	  0.009040	
  0.480804	  0.196949	  0.240413	  0.081833	
  0.187158	  0.355102	  0.216599	  0.241142	
  0.248006	  0.232182	  0.157452	  0.362360	
  0.403367	  0.177684	  0.164649	  0.254300	

URL http://the_brain.bwh.harvard.edu/uniprobe/details2?id=00062

MOTIF UP00091_1 Sox5_primary

log-odds matrix: alength= 4 w= 16 E= 0
    29	   -91	   -53	    64	
     4	   -34	   -77	    67	
     4	  -103	     4	    54	
    84	  -142	    21	   -56	
   -75	  -145	   134	   -96	
   173	  -326	   -94	  -400	
   197	  -603	  -552	  -412	
  -558	   191	  -481	  -237	
   196	  -637	  -535	  -384	
   196	  -584	  -445	  -463	
  -303	  -439	  -604	   193	
    98	  -402	  -155	    70	
    85	  -132	    -3	   -29	
    80	  -113	   -20	    -9	
    42	     3	  -143	    35	
    42	  -112	   -44	    55	

letter-probability matrix: alength= 4 w= 16 nsites= 20 E= 0
  0.305368	  0.133033	  0.173233	  0.388366	
  0.257879	  0.197076	  0.146872	  0.398174	
  0.257635	  0.122462	  0.256979	  0.362924	
  0.446808	  0.093619	  0.289963	  0.169610	
  0.148292	  0.091229	  0.632311	  0.128169	
  0.827592	  0.026174	  0.130622	  0.015612	
  0.976345	  0.003817	  0.005452	  0.014386	
  0.005230	  0.937364	  0.008904	  0.048502	
  0.973417	  0.003014	  0.006136	  0.017433	
  0.974095	  0.004350	  0.011425	  0.010130	
  0.030624	  0.011927	  0.003795	  0.953653	
  0.491667	  0.015453	  0.085481	  0.407399	
  0.451773	  0.100304	  0.244084	  0.203838	
  0.434242	  0.114442	  0.217049	  0.234267	
  0.333464	  0.254828	  0.092729	  0.318979	
  0.333644	  0.114919	  0.184420	  0.367017	

URL http://the_brain.bwh.harvard.edu/uniprobe/details2?id=00091

MOTIF UP00034_1 Sox7_primary

log-odds matrix: alength= 4 w= 22 E= 0
    53	    26	  -111	   -16	
    31	   -13	   -59	    24	
   -74	   -50	    -6	    79	
    60	  -138	    14	    -1	
    66	   -52	   -94	    27	
    83	  -182	   -24	    13	
    54	  -175	    57	   -39	
   166	  -270	  -142	  -171	
   195	  -710	  -667	  -297	
  -579	   193	  -495	  -293	
   197	  -692	  -685	  -409	
   198	  -708	  -516	  -565	
  -207	  -610	  -684	   190	
    99	  -337	    -6	    -6	
    29	  -140	   107	  -176	
    74	   -35	   -66	   -14	
    43	   -18	   -39	     1	
   -38	    26	   -56	    44	
    -6	   -79	   -96	    96	
    22	    12	  -110	    36	
   -15	    24	   -12	     0	
    98	   -55	  -173	     6	

letter-probability matrix: alength= 4 w= 22 nsites= 20 E= 0
  0.360997	  0.300272	  0.115555	  0.223177	
  0.309749	  0.228429	  0.166233	  0.295589	
  0.149419	  0.176868	  0.240155	  0.433558	
  0.379704	  0.095791	  0.276373	  0.248133	
  0.394549	  0.174184	  0.130641	  0.300626	
  0.443749	  0.070776	  0.211081	  0.274393	
  0.364301	  0.074356	  0.370406	  0.190936	
  0.791976	  0.038475	  0.093390	  0.076159	
  0.963721	  0.001826	  0.002456	  0.031997	
  0.004516	  0.954596	  0.008092	  0.032796	
  0.981080	  0.002062	  0.002161	  0.014697	
  0.986185	  0.001846	  0.006976	  0.004992	
  0.059567	  0.003649	  0.002189	  0.934595	
  0.495328	  0.024257	  0.240450	  0.239965	
  0.305027	  0.094878	  0.526069	  0.074025	
  0.418442	  0.196237	  0.158323	  0.226998	
  0.336713	  0.220452	  0.191155	  0.251680	
  0.192296	  0.300342	  0.169047	  0.338315	
  0.240387	  0.144634	  0.128513	  0.486465	
  0.290763	  0.271259	  0.116600	  0.321377	
  0.224825	  0.296233	  0.229255	  0.249687	
  0.493240	  0.171285	  0.075148	  0.260326	

URL http://the_brain.bwh.harvard.edu/uniprobe/details2?id=00034

MOTIF UP00051_1 Sox8_primary

log-odds matrix: alength= 4 w= 17 E= 0
    -3	   -34	    15	    16	
    -3	   -88	    16	    45	
   103	   -94	   -85	   -19	
   -40	  -154	   -99	   126	
   -69	    38	   -37	    38	
    62	   -94	  -283	    85	
   192	  -522	  -438	  -278	
  -490	  -323	  -591	   194	
  -358	  -549	  -475	   195	
   -74	  -268	   169	  -547	
  -117	  -513	  -500	   181	
  -152	  -133	  -207	   159	
     0	    79	  -161	    -9	
     1	   -52	   -76	    77	
   -29	   -86	    25	    53	
    34	   -71	   -60	    55	
    93	   -96	   -70	    -5	

letter-probability matrix: alength= 4 w= 17 nsites= 20 E= 0
  0.244952	  0.197659	  0.278014	  0.279374	
  0.244434	  0.136006	  0.278446	  0.341114	
  0.512025	  0.129954	  0.139069	  0.218951	
  0.190001	  0.086232	  0.125500	  0.598267	
  0.154692	  0.325860	  0.193904	  0.325544	
  0.384624	  0.130540	  0.035110	  0.449726	
  0.945021	  0.006713	  0.011975	  0.036291	
  0.008386	  0.026630	  0.004166	  0.960817	
  0.020908	  0.005554	  0.009294	  0.964244	
  0.149285	  0.038995	  0.806085	  0.005635	
  0.110990	  0.007155	  0.007797	  0.874058	
  0.087283	  0.099671	  0.059611	  0.753435	
  0.250662	  0.432576	  0.082152	  0.234610	
  0.251277	  0.174578	  0.147771	  0.426374	
  0.205121	  0.137656	  0.296366	  0.360857	
  0.316796	  0.152457	  0.164403	  0.366344	
  0.475864	  0.128717	  0.153551	  0.241867	

URL http://the_brain.bwh.harvard.edu/uniprobe/details2?id=00051

MOTIF UP00049_1 Sp100_primary

log-odds matrix: alength= 4 w= 14 E= 0
    67	   -93	    44	   -93	
    36	  -316	  -198	   123	
   -67	  -298	  -259	   162	
    12	   -72	  -269	   111	
   -18	    -5	   -52	    54	
    32	    28	   -59	   -21	
  -647	   198	  -513	  -636	
  -689	  -104	   181	  -689	
  -148	  -149	   124	   -12	
   164	  -162	  -203	  -165	
   180	  -433	  -332	  -147	
   150	  -239	  -312	   -21	
    97	   -88	  -134	    15	
   -41	  -116	   -26	    98	

letter-probability matrix: alength= 4 w= 14 nsites= 20 E= 0
  0.398739	  0.130867	  0.338756	  0.131639	
  0.320699	  0.027975	  0.063466	  0.587860	
  0.157015	  0.031583	  0.041611	  0.769790	
  0.271347	  0.151934	  0.038804	  0.537915	
  0.221418	  0.241703	  0.174145	  0.362734	
  0.312757	  0.303980	  0.166494	  0.216770	
  0.002826	  0.987021	  0.007115	  0.003038	
  0.002112	  0.121645	  0.874129	  0.002114	
  0.089781	  0.088890	  0.590613	  0.230716	
  0.777902	  0.081494	  0.061090	  0.079515	
  0.872234	  0.012434	  0.025044	  0.090287	
  0.707481	  0.047782	  0.028697	  0.216041	
  0.488552	  0.135946	  0.098790	  0.276712	
  0.187811	  0.111904	  0.208223	  0.492061	

URL http://the_brain.bwh.harvard.edu/uniprobe/details2?id=00049

MOTIF UP00002_1 Sp4_primary

log-odds matrix: alength= 4 w= 17 E= 0
   -69	   -16	    58	    -2	
    -2	   -65	    47	    -1	
    -7	     5	   -60	    43	
     3	    97	  -228	   -30	
    85	   113	  -787	  -618	
  -608	   199	  -667	  -646	
  -282	  -711	   189	  -286	
  -739	   199	  -619	  -608	
  -636	   199	  -559	  -777	
  -798	   195	  -768	  -285	
   -76	   175	  -855	  -427	
  -413	   186	  -512	  -178	
  -158	    11	  -210	   123	
   -75	    20	   -81	    75	
   -29	    47	     2	   -36	
   -44	    26	   -36	    36	
   -99	    60	    -3	    -1	

letter-probability matrix: alength= 4 w= 17 nsites= 20 E= 0
  0.155386	  0.223380	  0.374454	  0.246780	
  0.247106	  0.159582	  0.345111	  0.248201	
  0.238889	  0.258354	  0.165304	  0.337454	
  0.255612	  0.489586	  0.051621	  0.203182	
  0.450100	  0.545383	  0.001071	  0.003447	
  0.003704	  0.991007	  0.002456	  0.002833	
  0.035504	  0.001814	  0.928129	  0.034553	
  0.001494	  0.991406	  0.003414	  0.003686	
  0.003045	  0.990628	  0.005182	  0.001145	
  0.000990	  0.963237	  0.001215	  0.034557	
  0.148016	  0.838396	  0.000666	  0.012922	
  0.014261	  0.905847	  0.007200	  0.072692	
  0.083394	  0.270068	  0.058368	  0.588170	
  0.149141	  0.286783	  0.142802	  0.421274	
  0.204851	  0.347195	  0.253356	  0.194597	
  0.184442	  0.299908	  0.194408	  0.321242	
  0.125793	  0.380109	  0.245318	  0.248780	

URL http://the_brain.bwh.harvard.edu/uniprobe/details2?id=00002

MOTIF UP00406_1 Spdef_primary

log-odds matrix: alength= 4 w= 16 E= 0
    15	    11	    41	  -105	
   -38	    21	   -60	    50	
    97	  -319	    84	  -282	
  -144	   129	   -89	   -63	
   152	  -512	  -254	    -9	
  -388	  -407	  -534	   194	
  -553	   198	  -545	  -693	
  -539	   199	  -726	  -666	
  -761	  -535	   180	  -105	
  -663	  -152	   178	  -224	
   118	  -182	   -37	   -58	
   -49	  -209	  -260	   153	
     3	     0	   -66	    43	
   -44	    28	   -98	    62	
   -78	   -10	   -74	    91	
  -142	    33	   -39	    69	

letter-probability matrix: alength= 4 w= 16 nsites= 20 E= 0
  0.278139	  0.269446	  0.332078	  0.120337	
  0.191853	  0.289569	  0.165370	  0.353209	
  0.490437	  0.027482	  0.446684	  0.035396	
  0.092110	  0.612324	  0.134576	  0.160990	
  0.714688	  0.007177	  0.042951	  0.235183	
  0.017038	  0.014836	  0.006165	  0.961960	
  0.005411	  0.986820	  0.005716	  0.002053	
  0.005945	  0.989961	  0.001629	  0.002464	
  0.001282	  0.006131	  0.872195	  0.120392	
  0.002518	  0.087009	  0.857395	  0.053078	
  0.567474	  0.070909	  0.194015	  0.167602	
  0.178375	  0.058626	  0.041325	  0.721673	
  0.255647	  0.250555	  0.158035	  0.335763	
  0.184054	  0.303968	  0.126491	  0.385487	
  0.145245	  0.233810	  0.150000	  0.470945	
  0.093249	  0.313763	  0.190482	  0.402505	

URL http://the_brain.bwh.harvard.edu/uniprobe/details2?id=00406

MOTIF UP00077_1 Srf_primary

log-odds matrix: alength= 4 w= 14 E= 0
    16	   -53	   -87	    72	
    33	   -64	   -67	    56	
  -247	   186	  -390	  -301	
  -412	   170	  -480	   -61	
   124	  -246	  -232	    34	
    32	  -447	  -479	   142	
   153	  -472	  -286	   -10	
   -10	  -286	  -472	   153	
   142	  -479	  -447	    32	
    47	  -302	  -369	   127	
   -61	  -480	   170	  -412	
  -301	  -390	   186	  -247	
    37	   -39	   -57	    35	
   135	   -78	  -136	  -104	

letter-probability matrix: alength= 4 w= 14 nsites= 20 E= 0
  0.278472	  0.172934	  0.136790	  0.411803	
  0.313612	  0.160868	  0.157655	  0.367865	
  0.045064	  0.907180	  0.016800	  0.030956	
  0.014384	  0.812843	  0.008989	  0.163784	
  0.588620	  0.045312	  0.050206	  0.315862	
  0.311986	  0.011279	  0.009014	  0.667720	
  0.722441	  0.009493	  0.034334	  0.233732	
  0.233732	  0.034334	  0.009493	  0.722441	
  0.667720	  0.009014	  0.011279	  0.311986	
  0.345836	  0.030847	  0.019375	  0.603942	
  0.163784	  0.008989	  0.812843	  0.014384	
  0.030956	  0.016800	  0.907180	  0.045064	
  0.323024	  0.190478	  0.168762	  0.317736	
  0.635084	  0.145861	  0.097604	  0.121451	

URL http://the_brain.bwh.harvard.edu/uniprobe/details2?id=00077

MOTIF UP00016_1 Sry_primary

log-odds matrix: alength= 4 w= 16 E= 0
   -53	    -3	    -1	    41	
    34	     5	  -108	    29	
    -5	   -46	    -1	    40	
    79	   -67	   -82	    11	
   194	  -447	  -518	  -345	
  -235	  -450	  -428	   189	
  -179	  -425	  -535	   186	
   188	  -601	  -184	  -483	
  -483	  -184	  -601	   188	
   186	  -535	  -425	  -179	
   189	  -428	  -450	  -235	
  -345	  -518	  -447	   194	
    76	   -88	     9	   -51	
    43	  -104	   -50	    54	
    -2	  -136	    -1	    70	
    -2	    36	   -17	   -25	

letter-probability matrix: alength= 4 w= 16 nsites= 20 E= 0
  0.173554	  0.244647	  0.248735	  0.333064	
  0.317107	  0.259459	  0.118295	  0.305139	
  0.240662	  0.181192	  0.247535	  0.330610	
  0.431219	  0.156611	  0.141440	  0.270729	
  0.958925	  0.011290	  0.006882	  0.022903	
  0.049111	  0.011065	  0.012843	  0.926981	
  0.072130	  0.013140	  0.006115	  0.908615	
  0.917456	  0.003886	  0.069860	  0.008798	
  0.008798	  0.069860	  0.003886	  0.917456	
  0.908615	  0.006115	  0.013140	  0.072130	
  0.926981	  0.012843	  0.011065	  0.049111	
  0.022903	  0.006882	  0.011290	  0.958925	
  0.422656	  0.136248	  0.266001	  0.175095	
  0.336161	  0.121946	  0.177188	  0.364705	
  0.247357	  0.097153	  0.248929	  0.406561	
  0.246369	  0.321670	  0.222124	  0.209837	

URL http://the_brain.bwh.harvard.edu/uniprobe/details2?id=00016

MOTIF UP00029_1 Tbp_primary

log-odds matrix: alength= 4 w= 16 E= 0
   -18	    11	   -21	    23	
  -101	    68	  -103	    50	
    22	   -10	  -102	    50	
    61	  -134	  -124	    73	
    14	  -268	  -365	   141	
   138	  -564	  -520	    43	
  -159	  -511	  -596	   186	
   162	  -691	  -693	   -13	
   -13	  -693	  -691	   162	
   186	  -596	  -511	  -159	
    43	  -520	  -564	   138	
   141	  -365	  -268	    14	
    91	  -119	  -135	    37	
    56	    22	  -126	    -8	
   -35	   -91	   -19	    85	
    48	   -18	   -13	   -29	

letter-probability matrix: alength= 4 w= 16 nsites= 20 E= 0
  0.221327	  0.269618	  0.215905	  0.293150	
  0.124324	  0.399377	  0.122464	  0.353835	
  0.291647	  0.232852	  0.122870	  0.352630	
  0.381252	  0.098493	  0.105716	  0.414539	
  0.274538	  0.038963	  0.019877	  0.666622	
  0.652158	  0.005017	  0.006783	  0.336043	
  0.082858	  0.007221	  0.004029	  0.905892	
  0.767761	  0.002085	  0.002044	  0.228110	
  0.228110	  0.002044	  0.002085	  0.767761	
  0.905892	  0.004029	  0.007221	  0.082858	
  0.336043	  0.006783	  0.005017	  0.652158	
  0.666622	  0.019877	  0.038963	  0.274538	
  0.468941	  0.109491	  0.097950	  0.323618	
  0.368784	  0.290439	  0.104608	  0.236168	
  0.195946	  0.133081	  0.219649	  0.451325	
  0.347848	  0.220011	  0.228182	  0.203959	

URL http://the_brain.bwh.harvard.edu/uniprobe/details2?id=00029

MOTIF UP00089_1 Tcf1_primary

log-odds matrix: alength= 4 w= 17 E= 0
    32	     1	   -15	   -24	
   -27	    64	   -65	    -4	
  -154	   -15	   -41	   100	
    -4	    28	   -91	    36	
    85	   -76	    33	  -155	
   -82	  -144	   143	  -140	
  -186	  -189	  -424	   177	
  -323	  -617	  -603	   195	
   196	  -561	  -670	  -351	
   195	  -586	  -419	  -421	
  -364	   185	  -249	  -282	
  -231	    22	  -251	   130	
   124	  -221	   -35	   -63	
   118	  -108	   -24	  -126	
    43	   -94	    26	   -10	
    35	    -2	   -22	   -18	
    34	   -50	    28	   -30	

letter-probability matrix: alength= 4 w= 17 nsites= 20 E= 0
  0.311508	  0.252158	  0.225277	  0.211057	
  0.207754	  0.389021	  0.159806	  0.243419	
  0.086049	  0.226075	  0.187703	  0.500173	
  0.242781	  0.304387	  0.132902	  0.319930	
  0.451671	  0.148001	  0.314997	  0.085331	
  0.141891	  0.091830	  0.671849	  0.094431	
  0.068928	  0.067601	  0.013237	  0.850234	
  0.026651	  0.003474	  0.003826	  0.966050	
  0.970458	  0.005114	  0.002410	  0.022018	
  0.968517	  0.004312	  0.013654	  0.013517	
  0.020101	  0.899827	  0.044633	  0.035439	
  0.050341	  0.291554	  0.043766	  0.614339	
  0.588997	  0.053870	  0.195823	  0.161311	
  0.565385	  0.118531	  0.211998	  0.104086	
  0.336053	  0.129971	  0.300091	  0.233886	
  0.319586	  0.245771	  0.214425	  0.220217	
  0.317012	  0.176600	  0.303621	  0.202766	

URL http://the_brain.bwh.harvard.edu/uniprobe/details2?id=00089

MOTIF UP00058_1 Tcf3_primary

log-odds matrix: alength= 4 w= 17 E= 0
   -43	   -31	   -44	    78	
    57	   -10	  -102	    12	
     0	   -55	   -96	    85	
   122	  -253	   -95	    -3	
  -259	    66	    99	  -192	
   160	  -469	  -540	   -15	
  -214	  -485	  -597	   190	
  -251	   179	  -216	  -287	
   195	  -607	  -626	  -305	
   196	  -614	  -435	  -428	
   191	  -597	  -363	  -271	
   -99	  -211	   167	  -379	
   -26	   -54	    95	   -90	
    96	   -95	    31	  -173	
    67	   -35	   -71	     3	
    32	   -11	   -66	    26	
    36	   -28	   -61	    30	

letter-probability matrix: alength= 4 w= 17 nsites= 20 E= 0
  0.185864	  0.201179	  0.183663	  0.429294	
  0.371100	  0.233868	  0.122934	  0.272098	
  0.249563	  0.171285	  0.128851	  0.450301	
  0.582940	  0.043382	  0.129099	  0.244578	
  0.041400	  0.395349	  0.497087	  0.066163	
  0.759123	  0.009670	  0.005936	  0.225270	
  0.056579	  0.008662	  0.003986	  0.930772	
  0.043968	  0.865783	  0.056001	  0.034249	
  0.962748	  0.003731	  0.003265	  0.030256	
  0.971318	  0.003542	  0.012299	  0.012841	
  0.937558	  0.003991	  0.020195	  0.038256	
  0.125931	  0.057976	  0.798081	  0.018012	
  0.209401	  0.172342	  0.483980	  0.134277	
  0.485703	  0.129227	  0.309936	  0.075134	
  0.397027	  0.195902	  0.152395	  0.254676	
  0.311636	  0.231510	  0.157732	  0.299122	
  0.320965	  0.206031	  0.164299	  0.308705	

URL http://the_brain.bwh.harvard.edu/uniprobe/details2?id=00058

MOTIF UP00054_1 Tcf7_primary

log-odds matrix: alength= 4 w= 17 E= 0
   -55	   -34	   -18	    72	
    43	   -13	   -84	    23	
    26	   -52	   -80	    62	
   127	  -222	   -96	   -22	
  -278	    60	   110	  -229	
   154	  -460	  -488	     3	
  -188	  -499	  -578	   188	
  -234	   171	  -135	  -276	
   194	  -563	  -560	  -309	
   194	  -578	  -373	  -397	
   190	  -560	  -339	  -281	
   -65	  -205	   161	  -375	
   -13	   -70	   107	  -140	
   116	  -102	     2	  -196	
    97	   -24	  -101	   -53	
    31	     0	   -91	    29	
    41	    -1	  -105	    25	

letter-probability matrix: alength= 4 w= 17 nsites= 20 E= 0
  0.170811	  0.196976	  0.220503	  0.411710	
  0.337231	  0.228482	  0.140137	  0.294150	
  0.299312	  0.173780	  0.143426	  0.383481	
  0.603957	  0.053557	  0.128214	  0.214271	
  0.036338	  0.377925	  0.534647	  0.051091	
  0.725865	  0.010314	  0.008501	  0.255320	
  0.067855	  0.007849	  0.004559	  0.919737	
  0.049387	  0.815496	  0.098330	  0.036787	
  0.960514	  0.005036	  0.005137	  0.029313	
  0.960631	  0.004550	  0.018815	  0.016004	
  0.935245	  0.005169	  0.023866	  0.035720	
  0.159760	  0.060340	  0.761341	  0.018559	
  0.228534	  0.153897	  0.523052	  0.094517	
  0.557984	  0.123512	  0.254154	  0.064350	
  0.490252	  0.211976	  0.124557	  0.173215	
  0.310463	  0.250279	  0.132612	  0.306646	
  0.332720	  0.248937	  0.120633	  0.297711	

URL http://the_brain.bwh.harvard.edu/uniprobe/details2?id=00054

MOTIF UP00083_1 Tcf7l2_primary

log-odds matrix: alength= 4 w= 17 E= 0
    19	   -42	     3	    12	
    14	   -66	     5	    30	
    -7	   -63	     2	    47	
  -172	    42	   -73	    81	
  -142	   107	   -47	   -33	
  -453	   182	  -287	  -174	
  -392	  -339	  -806	   194	
  -512	  -493	  -701	   197	
  -308	  -752	  -750	   195	
  -452	  -298	   189	  -300	
   193	  -836	  -660	  -240	
  -119	  -752	  -690	   183	
  -250	   118	    50	  -285	
   -17	   -81	  -260	   125	
    52	   -58	   -18	     2	
   -10	   -82	   -11	    66	
    49	    -4	   -10	   -54	

letter-probability matrix: alength= 4 w= 17 nsites= 20 E= 0
  0.285725	  0.187143	  0.254855	  0.272277	
  0.276264	  0.157893	  0.258178	  0.307665	
  0.238788	  0.161120	  0.254018	  0.346074	
  0.076041	  0.333901	  0.150903	  0.439156	
  0.093376	  0.526578	  0.180529	  0.199517	
  0.010827	  0.880320	  0.034150	  0.074703	
  0.016546	  0.023834	  0.000940	  0.958680	
  0.007166	  0.008215	  0.001941	  0.982678	
  0.029634	  0.001363	  0.001379	  0.967625	
  0.010872	  0.031751	  0.926186	  0.031190	
  0.949407	  0.000760	  0.002581	  0.047253	
  0.109203	  0.001362	  0.002094	  0.887341	
  0.044198	  0.567994	  0.353059	  0.034749	
  0.222623	  0.142360	  0.041281	  0.593736	
  0.358872	  0.167597	  0.220534	  0.252997	
  0.233072	  0.141480	  0.230985	  0.394463	
  0.350703	  0.243129	  0.233961	  0.172207	

URL http://the_brain.bwh.harvard.edu/uniprobe/details2?id=00083

MOTIF UP00005_1 Tcfap2a_primary

log-odds matrix: alength= 4 w= 15 E= 0
    76	  -127	  -106	    50	
     0	   -56	   -31	    60	
   -12	   -11	  -186	    91	
  -418	   101	    89	  -359	
  -521	   198	  -626	  -580	
  -715	   178	  -748	   -86	
  -552	    34	   -42	    98	
  -263	    59	    99	  -152	
    98	   -42	    34	  -552	
   -86	  -748	   178	  -715	
  -580	  -626	   198	  -521	
  -359	    89	   101	  -418	
    48	  -141	    75	   -86	
   116	   -89	   -91	   -53	
    41	   -34	    -6	   -12	

letter-probability matrix: alength= 4 w= 15 nsites= 20 E= 0
  0.422613	  0.103833	  0.119614	  0.353939	
  0.249412	  0.169205	  0.202313	  0.379071	
  0.229443	  0.231233	  0.068690	  0.470634	
  0.013814	  0.501744	  0.463635	  0.020806	
  0.006744	  0.985507	  0.003252	  0.004497	
  0.001758	  0.859562	  0.001396	  0.137285	
  0.005460	  0.315890	  0.186790	  0.491861	
  0.040326	  0.375312	  0.497433	  0.086929	
  0.491861	  0.186790	  0.315890	  0.005460	
  0.137285	  0.001396	  0.859562	  0.001758	
  0.004497	  0.003252	  0.985507	  0.006744	
  0.020806	  0.463635	  0.501744	  0.013814	
  0.348377	  0.094358	  0.419593	  0.137673	
  0.559411	  0.134625	  0.133295	  0.172668	
  0.331903	  0.197670	  0.240404	  0.230023	

URL http://the_brain.bwh.harvard.edu/uniprobe/details2?id=00005

MOTIF UP00010_1 Tcfap2b_primary

log-odds matrix: alength= 4 w= 14 E= 0
    -5	   -90	   -35	    78	
   -56	    48	  -197	    74	
  -274	   -13	   152	  -390	
  -504	   189	  -209	  -537	
  -638	   195	  -644	  -314	
  -572	   132	  -326	    46	
  -349	    22	    12	    73	
   124	   -87	    -1	  -327	
    46	  -326	   132	  -572	
  -314	  -644	   195	  -638	
  -537	  -209	   189	  -504	
  -390	   152	   -13	  -274	
   141	  -173	   -73	  -120	
    33	   -52	   -54	    43	

letter-probability matrix: alength= 4 w= 14 nsites= 20 E= 0
  0.241622	  0.134036	  0.195946	  0.428396	
  0.170161	  0.349277	  0.064019	  0.416543	
  0.037533	  0.228173	  0.717601	  0.016693	
  0.007604	  0.927737	  0.058613	  0.006046	
  0.002996	  0.965706	  0.002874	  0.028425	
  0.004745	  0.626301	  0.026069	  0.342885	
  0.022194	  0.291409	  0.272335	  0.414062	
  0.589759	  0.136946	  0.247468	  0.025828	
  0.342885	  0.026069	  0.626301	  0.004745	
  0.028425	  0.002874	  0.965706	  0.002996	
  0.006046	  0.058613	  0.927737	  0.007604	
  0.016693	  0.717601	  0.228173	  0.037533	
  0.664950	  0.075306	  0.151047	  0.108696	
  0.315138	  0.174615	  0.172322	  0.337924	

URL http://the_brain.bwh.harvard.edu/uniprobe/details2?id=00010

MOTIF UP00087_1 Tcfap2c_primary

log-odds matrix: alength= 4 w= 15 E= 0
    86	  -125	  -139	    47	
   -11	   -40	   -47	    67	
   -10	     6	  -193	    82	
  -434	    88	   103	  -389	
  -494	   198	  -645	  -586	
  -746	   183	  -711	  -117	
  -546	    47	  -116	   110	
  -281	    50	   110	  -171	
   110	  -116	    47	  -546	
  -117	  -711	   183	  -746	
  -586	  -645	   198	  -494	
  -389	   103	    88	  -434	
    33	  -136	    80	   -70	
   119	   -83	  -102	   -59	
    38	   -50	   -18	    15	

letter-probability matrix: alength= 4 w= 15 nsites= 20 E= 0
  0.453894	  0.104785	  0.095366	  0.345954	
  0.232091	  0.189298	  0.180541	  0.398071	
  0.233238	  0.261214	  0.065556	  0.439992	
  0.012319	  0.459636	  0.511133	  0.016912	
  0.008159	  0.984661	  0.002866	  0.004314	
  0.001420	  0.885962	  0.001808	  0.110810	
  0.005689	  0.345363	  0.111901	  0.537046	
  0.035614	  0.353586	  0.534122	  0.076679	
  0.537046	  0.111901	  0.345363	  0.005689	
  0.110810	  0.001808	  0.885962	  0.001420	
  0.004314	  0.002866	  0.984661	  0.008159	
  0.016912	  0.511133	  0.459636	  0.012319	
  0.313235	  0.097541	  0.435018	  0.154206	
  0.570019	  0.140594	  0.123600	  0.165788	
  0.326417	  0.176576	  0.220289	  0.276718	

URL http://the_brain.bwh.harvard.edu/uniprobe/details2?id=00087

MOTIF UP00028_1 Tcfap2e_primary

log-odds matrix: alength= 4 w= 15 E= 0
    56	   -53	   -62	    24	
     6	   -24	   -36	    41	
    23	    17	  -178	    50	
  -441	    13	   148	  -377	
  -560	   198	  -540	  -555	
  -679	   194	  -545	  -299	
  -606	    18	  -101	   124	
  -336	    60	   112	  -225	
   124	  -101	    18	  -606	
  -299	  -545	   194	  -679	
  -555	  -540	   198	  -560	
  -377	   148	    13	  -441	
    39	  -142	    42	    -3	
   117	   -78	   -83	   -73	
     7	   -17	    -5	    12	

letter-probability matrix: alength= 4 w= 15 nsites= 20 E= 0
  0.369517	  0.172742	  0.163174	  0.294567	
  0.260541	  0.211816	  0.194359	  0.333284	
  0.292862	  0.281323	  0.073013	  0.352801	
  0.011777	  0.272676	  0.697188	  0.018359	
  0.005160	  0.983588	  0.005917	  0.005335	
  0.002256	  0.960488	  0.005733	  0.031524	
  0.003735	  0.283214	  0.123762	  0.589290	
  0.024383	  0.379981	  0.542999	  0.052638	
  0.589290	  0.123762	  0.283214	  0.003735	
  0.031524	  0.005733	  0.960488	  0.002256	
  0.005335	  0.005917	  0.983588	  0.005160	
  0.018359	  0.697188	  0.272676	  0.011777	
  0.328286	  0.093173	  0.334133	  0.244408	
  0.563777	  0.145250	  0.140240	  0.150733	
  0.263206	  0.222321	  0.242153	  0.272320	

URL http://the_brain.bwh.harvard.edu/uniprobe/details2?id=00028

MOTIF UP00046_1 Tcfe2a_primary

log-odds matrix: alength= 4 w= 17 E= 0
    29	   -10	    -3	   -21	
   -59	   -54	   -17	    82	
   -23	    78	   -68	   -31	
    18	    40	   -64	   -14	
    81	    18	     1	  -326	
  -406	   197	  -845	  -624	
   196	  -363	  -643	  -774	
  -808	   -39	   168	  -536	
  -402	  -146	   184	  -844	
  -733	  -540	  -719	   199	
  -597	  -819	   199	  -551	
  -388	   141	   -76	   -55	
    26	  -146	    84	   -63	
    50	   -22	    -8	   -37	
    68	   -52	   -32	   -15	
    28	    15	   -32	   -19	
    60	   -75	   -61	    30	

letter-probability matrix: alength= 4 w= 17 nsites= 20 E= 0
  0.306209	  0.232705	  0.244475	  0.216611	
  0.165668	  0.171480	  0.222584	  0.440269	
  0.213008	  0.429038	  0.156385	  0.201569	
  0.283226	  0.329518	  0.160795	  0.226461	
  0.439156	  0.283517	  0.251270	  0.026056	
  0.014994	  0.980987	  0.000714	  0.003304	
  0.975741	  0.020182	  0.002909	  0.001168	
  0.000926	  0.191353	  0.801648	  0.006073	
  0.015382	  0.090853	  0.893043	  0.000721	
  0.001549	  0.005912	  0.001713	  0.990826	
  0.004000	  0.000857	  0.989667	  0.005475	
  0.016957	  0.663726	  0.148127	  0.171190	
  0.299047	  0.091156	  0.448649	  0.161148	
  0.354701	  0.214677	  0.236757	  0.193865	
  0.399446	  0.174508	  0.200036	  0.226009	
  0.303545	  0.277435	  0.200094	  0.218926	
  0.380242	  0.148876	  0.163367	  0.307514	

URL http://the_brain.bwh.harvard.edu/uniprobe/details2?id=00046

MOTIF UP00019_1 Zbtb12_primary

log-odds matrix: alength= 4 w= 17 E= 0
   -61	    48	    13	   -23	
   -23	   -24	   -18	    51	
    38	   -18	   -42	     9	
   103	  -260	    75	  -311	
  -189	   -30	    72	    35	
  -341	  -694	   196	  -687	
  -381	  -519	  -527	   195	
  -366	  -744	  -474	   196	
  -634	   199	  -656	  -687	
  -792	  -265	  -612	   193	
   197	  -532	  -480	  -598	
  -420	  -648	   197	  -602	
   175	  -393	   -95	  -425	
   -56	   -78	  -154	   126	
  -187	   123	  -193	    17	
    60	     1	   -26	   -64	
   -58	    29	   -12	    25	

letter-probability matrix: alength= 4 w= 17 nsites= 20 E= 0
  0.163348	  0.349811	  0.273573	  0.213268	
  0.212612	  0.211975	  0.220400	  0.355012	
  0.325879	  0.220972	  0.186720	  0.266430	
  0.510632	  0.041115	  0.419323	  0.028930	
  0.067550	  0.203499	  0.411224	  0.317727	
  0.023546	  0.002038	  0.972278	  0.002138	
  0.017818	  0.006841	  0.006478	  0.968864	
  0.019791	  0.001443	  0.009338	  0.969428	
  0.003084	  0.992130	  0.002654	  0.002131	
  0.001031	  0.039768	  0.003588	  0.955613	
  0.980811	  0.006260	  0.008964	  0.003965	
  0.013624	  0.002796	  0.979716	  0.003863	
  0.841198	  0.016422	  0.129217	  0.013163	
  0.169265	  0.145424	  0.085753	  0.599558	
  0.068235	  0.584950	  0.065758	  0.281057	
  0.378189	  0.252218	  0.209355	  0.160238	
  0.167389	  0.305726	  0.229730	  0.297156	

URL http://the_brain.bwh.harvard.edu/uniprobe/details2?id=00019

MOTIF UP00031_1 Zbtb3_primary

log-odds matrix: alength= 4 w= 17 E= 0
    68	   -79	    10	   -43	
    78	   -57	   -18	   -47	
   -53	    10	    13	    19	
   -73	    25	    22	     6	
   -91	    18	    80	   -75	
  -255	   191	  -713	  -413	
   183	  -661	  -127	  -622	
  -705	   193	  -252	  -637	
  -443	  -682	  -678	   198	
  -612	  -607	   198	  -499	
  -641	   185	  -179	  -357	
   186	  -213	  -378	  -395	
  -171	    40	   -13	    55	
   -79	   -62	   -50	   104	
  -100	    39	    24	     1	
   -79	    33	    27	    -6	
  -120	    -5	    49	    26	

letter-probability matrix: alength= 4 w= 17 nsites= 20 E= 0
  0.401190	  0.144405	  0.268531	  0.185874	
  0.430224	  0.168519	  0.221247	  0.180011	
  0.172575	  0.268499	  0.274136	  0.284789	
  0.150971	  0.297110	  0.290868	  0.261051	
  0.133421	  0.282842	  0.434718	  0.149019	
  0.042798	  0.941105	  0.001785	  0.014312	
  0.890788	  0.002551	  0.103316	  0.003345	
  0.001887	  0.951368	  0.043722	  0.003023	
  0.011633	  0.002218	  0.002269	  0.983880	
  0.003597	  0.003728	  0.984819	  0.007856	
  0.002946	  0.903520	  0.072457	  0.021077	
  0.908487	  0.057072	  0.018256	  0.016185	
  0.076237	  0.329864	  0.228896	  0.365003	
  0.144926	  0.162981	  0.177370	  0.514722	
  0.124970	  0.327876	  0.295814	  0.251341	
  0.144592	  0.313887	  0.301912	  0.239609	
  0.108463	  0.241747	  0.350296	  0.299494	

URL http://the_brain.bwh.harvard.edu/uniprobe/details2?id=00031

MOTIF UP00047_1 Zbtb7b_primary

log-odds matrix: alength= 4 w= 15 E= 0
    47	   -57	    19	   -33	
    56	   -79	     3	   -11	
   -11	   -58	    83	   -67	
  -238	   151	   -15	  -420	
  -539	   197	  -475	  -677	
  -545	   199	  -695	  -702	
  -431	   197	  -790	  -591	
  -600	   196	  -682	  -366	
  -144	   165	  -324	  -140	
    57	   -66	  -119	    53	
   130	   -71	  -264	   -38	
   142	  -115	  -178	   -79	
    79	  -196	   -47	    37	
    96	   -21	  -143	   -30	
   -83	    -4	   -67	    88	

letter-probability matrix: alength= 4 w= 15 nsites= 20 E= 0
  0.346946	  0.168959	  0.284689	  0.199406	
  0.368623	  0.144282	  0.255122	  0.231973	
  0.231438	  0.167540	  0.443911	  0.157110	
  0.048139	  0.713513	  0.224736	  0.013612	
  0.005943	  0.982494	  0.009265	  0.002298	
  0.005729	  0.990328	  0.002017	  0.001925	
  0.012634	  0.982154	  0.001044	  0.004167	
  0.003906	  0.974044	  0.002213	  0.019837	
  0.092161	  0.786818	  0.026401	  0.094621	
  0.372382	  0.157921	  0.109317	  0.360380	
  0.615307	  0.152879	  0.040223	  0.191591	
  0.669723	  0.112856	  0.072817	  0.144604	
  0.433088	  0.064050	  0.180057	  0.322805	
  0.487027	  0.216787	  0.092562	  0.203624	
  0.140487	  0.242560	  0.157093	  0.459860	

URL http://the_brain.bwh.harvard.edu/uniprobe/details2?id=00047

MOTIF UP00037_1 Zfp105_primary

log-odds matrix: alength= 4 w= 15 E= 0
    54	   -45	   -78	    31	
    75	   -90	   -17	   -16	
   -60	    74	  -225	    55	
   152	  -109	  -195	  -130	
   182	  -321	  -294	  -214	
   116	   -72	  -292	     4	
    10	    69	  -322	    28	
   191	  -420	  -285	  -438	
   184	  -466	  -281	  -212	
    29	   105	  -218	  -103	
   182	  -316	  -237	  -255	
   151	  -225	  -263	   -34	
    -2	  -100	    35	    31	
    78	   -46	   -50	   -24	
    44	  -136	    51	   -27	

letter-probability matrix: alength= 4 w= 15 nsites= 20 E= 0
  0.363104	  0.182807	  0.145232	  0.308856	
  0.419707	  0.133742	  0.222546	  0.224005	
  0.164481	  0.418263	  0.052397	  0.364858	
  0.715575	  0.117639	  0.064914	  0.101872	
  0.883836	  0.026985	  0.032584	  0.056596	
  0.558797	  0.151280	  0.033120	  0.256803	
  0.267037	  0.403488	  0.026746	  0.302729	
  0.939762	  0.013627	  0.034579	  0.012032	
  0.897072	  0.009878	  0.035642	  0.057408	
  0.305904	  0.516040	  0.055311	  0.122746	
  0.880940	  0.027958	  0.048350	  0.042752	
  0.710082	  0.052464	  0.040250	  0.197204	
  0.246712	  0.125155	  0.318627	  0.309506	
  0.429749	  0.181755	  0.176892	  0.211603	
  0.339643	  0.097216	  0.355250	  0.207891	

URL http://the_brain.bwh.harvard.edu/uniprobe/details2?id=00037

MOTIF UP00094_1 Zfp128_primary

log-odds matrix: alength= 4 w= 17 E= 0
   -36	   -17	     8	    36	
    21	    30	  -131	    27	
    19	   -63	   -91	    75	
     2	   -98	    14	    46	
   -18	  -325	    55	    63	
  -393	  -519	   182	  -137	
   -43	  -574	   155	  -166	
  -610	   198	  -723	  -523	
  -189	  -761	   189	  -647	
  -587	  -670	  -702	   199	
   199	  -747	  -566	  -614	
  -552	   198	  -708	  -614	
   -74	   131	   -37	  -277	
  -131	   116	  -114	   -15	
   -50	     6	   -46	    61	
    77	   -16	   -80	   -27	
    85	  -103	   -20	   -27	

letter-probability matrix: alength= 4 w= 17 nsites= 20 E= 0
  0.194238	  0.221898	  0.264007	  0.319857	
  0.288200	  0.308426	  0.101010	  0.302365	
  0.285270	  0.161574	  0.132609	  0.420548	
  0.252760	  0.126943	  0.276148	  0.344149	
  0.220972	  0.026248	  0.366825	  0.385955	
  0.016419	  0.006845	  0.879910	  0.096825	
  0.185479	  0.004691	  0.730552	  0.079278	
  0.003651	  0.988022	  0.001666	  0.006661	
  0.067428	  0.001276	  0.928472	  0.002824	
  0.004284	  0.002407	  0.001922	  0.991387	
  0.990094	  0.001414	  0.004941	  0.003550	
  0.005452	  0.989161	  0.001844	  0.003543	
  0.149564	  0.620887	  0.192873	  0.036677	
  0.100768	  0.559974	  0.113427	  0.225831	
  0.177258	  0.260019	  0.181462	  0.381261	
  0.425243	  0.223937	  0.143942	  0.206878	
  0.451743	  0.122626	  0.218322	  0.207309	

URL http://the_brain.bwh.harvard.edu/uniprobe/details2?id=00094

MOTIF UP00065_1 Zfp161_primary

log-odds matrix: alength= 4 w= 16 E= 0
   -81	  -117	    18	    89	
   -18	  -162	   100	   -33	
    21	  -257	   127	  -199	
  -119	   116	   -21	  -112	
  -116	  -346	   177	  -406	
  -397	   191	  -549	  -279	
  -150	  -607	   185	  -566	
  -566	   185	  -607	  -150	
  -279	  -549	   191	  -397	
  -406	   177	  -346	  -116	
    38	  -234	   106	  -124	
  -199	   127	  -257	    21	
   -22	    64	   -99	    12	
   -95	    58	  -144	    70	
    11	  -134	    95	   -75	
    53	   -68	   -41	    23	

letter-probability matrix: alength= 4 w= 16 nsites= 20 E= 0
  0.142624	  0.111294	  0.283688	  0.462394	
  0.221170	  0.081404	  0.499138	  0.198288	
  0.290070	  0.042114	  0.604904	  0.062912	
  0.109755	  0.559510	  0.215454	  0.115281	
  0.111745	  0.022727	  0.850580	  0.014948	
  0.015907	  0.942291	  0.005561	  0.036241	
  0.088509	  0.003729	  0.902805	  0.004957	
  0.004957	  0.902805	  0.003729	  0.088509	
  0.036241	  0.005561	  0.942291	  0.015907	
  0.014948	  0.850580	  0.022727	  0.111745	
  0.325358	  0.049424	  0.519652	  0.105566	
  0.062912	  0.604904	  0.042114	  0.290070	
  0.214335	  0.388248	  0.125912	  0.271505	
  0.128984	  0.372787	  0.092390	  0.405839	
  0.269058	  0.098422	  0.484016	  0.148504	
  0.362176	  0.156050	  0.188642	  0.293132	

URL http://the_brain.bwh.harvard.edu/uniprobe/details2?id=00065

MOTIF UP00082_1 Zfp187_primary

log-odds matrix: alength= 4 w= 14 E= 0
   -39	    15	    -6	    22	
   -91	   -42	  -117	   119	
   190	  -356	  -288	  -483	
  -430	  -342	  -591	   194	
  -512	  -671	   198	  -624	
  -208	  -480	  -288	   184	
   185	  -660	  -153	  -467	
  -630	   191	  -683	  -223	
  -285	     9	  -275	   141	
   195	  -516	  -637	  -346	
   197	  -681	  -464	  -517	
  -360	  -544	  -553	   195	
    77	  -103	  -108	    41	
    84	    19	  -202	   -28	

letter-probability matrix: alength= 4 w= 14 nsites= 20 E= 0
  0.190539	  0.277187	  0.240231	  0.292043	
  0.132707	  0.187246	  0.111293	  0.568754	
  0.936112	  0.021141	  0.033932	  0.008815	
  0.012721	  0.023350	  0.004164	  0.959765	
  0.007185	  0.002386	  0.987110	  0.003318	
  0.059134	  0.009005	  0.034016	  0.897845	
  0.900906	  0.002575	  0.086677	  0.009842	
  0.003163	  0.941371	  0.002196	  0.053270	
  0.034631	  0.265318	  0.037179	  0.662873	
  0.967171	  0.007014	  0.003028	  0.022787	
  0.980796	  0.002228	  0.010049	  0.006927	
  0.020630	  0.005755	  0.005408	  0.968208	
  0.427020	  0.122682	  0.118347	  0.331951	
  0.447075	  0.284990	  0.061633	  0.206303	

URL http://the_brain.bwh.harvard.edu/uniprobe/details2?id=00082

MOTIF UP00021_1 Zfp281_primary

log-odds matrix: alength= 4 w= 15 E= 0
   -31	   -60	   -31	    79	
   -88	    83	   -48	    -5	
     7	   115	  -188	  -114	
   -81	   156	  -245	  -175	
  -247	   182	  -246	  -329	
    -2	   124	  -346	   -83	
  -102	   124	  -292	     2	
  -378	   192	  -461	  -322	
  -282	   193	  -597	  -522	
  -364	   193	  -539	  -367	
  -403	   195	  -521	  -420	
  -313	   190	  -442	  -340	
    26	   105	  -307	   -71	
   -65	   104	  -227	    14	
   -66	   137	   -91	  -202	

letter-probability matrix: alength= 4 w= 15 nsites= 20 E= 0
  0.201535	  0.165213	  0.201324	  0.431929	
  0.136153	  0.443451	  0.179132	  0.241264	
  0.263149	  0.555137	  0.067983	  0.113731	
  0.142183	  0.737634	  0.045722	  0.074461	
  0.044982	  0.884112	  0.045356	  0.025549	
  0.246434	  0.590578	  0.022655	  0.140333	
  0.123049	  0.591257	  0.033072	  0.252622	
  0.018153	  0.944742	  0.010254	  0.026851	
  0.035459	  0.953844	  0.003988	  0.006709	
  0.020000	  0.954344	  0.005966	  0.019690	
  0.015299	  0.964390	  0.006755	  0.013557	
  0.028565	  0.936152	  0.011660	  0.023623	
  0.300127	  0.517309	  0.029700	  0.152863	
  0.159063	  0.513443	  0.051834	  0.275660	
  0.158172	  0.647055	  0.133256	  0.061516	

URL http://the_brain.bwh.harvard.edu/uniprobe/details2?id=00021

MOTIF UP00033_1 Zfp410_primary

log-odds matrix: alength= 4 w= 17 E= 0
    28	   -91	     0	    33	
    60	   -42	     0	   -44	
   -44	   -79	     7	    71	
    30	  -266	    -9	    73	
   171	  -120	  -290	  -265	
  -372	  -502	  -425	   194	
  -475	  -669	   196	  -412	
  -548	  -654	   198	  -524	
  -541	  -588	   197	  -427	
   193	  -440	  -343	  -419	
  -540	  -579	  -545	   198	
   -77	  -638	   175	  -467	
  -661	  -249	   112	    72	
    70	    59	   -90	  -157	
     4	   -64	    12	    32	
    64	   -82	   -22	     3	
    45	    13	   -28	   -48	

letter-probability matrix: alength= 4 w= 17 nsites= 20 E= 0
  0.302837	  0.133017	  0.249940	  0.314205	
  0.378542	  0.186425	  0.250700	  0.184332	
  0.184780	  0.144329	  0.262766	  0.408125	
  0.308569	  0.039689	  0.235695	  0.416047	
  0.817738	  0.108938	  0.033419	  0.039905	
  0.018996	  0.007718	  0.013175	  0.960112	
  0.009278	  0.002422	  0.973921	  0.014379	
  0.005587	  0.002693	  0.985088	  0.006633	
  0.005874	  0.004232	  0.976927	  0.012967	
  0.951309	  0.011835	  0.023187	  0.013669	
  0.005927	  0.004521	  0.005701	  0.983851	
  0.146443	  0.003009	  0.840720	  0.009829	
  0.002553	  0.044504	  0.542059	  0.410884	
  0.406299	  0.375782	  0.133922	  0.083997	
  0.256884	  0.160184	  0.271190	  0.311742	
  0.388381	  0.141811	  0.214600	  0.255208	
  0.340877	  0.274387	  0.205585	  0.179151	

URL http://the_brain.bwh.harvard.edu/uniprobe/details2?id=00033

MOTIF UP00095_1 Zfp691_primary

log-odds matrix: alength= 4 w= 17 E= 0
  -133	    82	   -36	     7	
    -2	   -79	    42	    14	
    33	     6	   -63	     8	
    82	   -32	   -24	   -77	
  -103	   143	  -166	  -100	
   191	  -475	  -237	  -628	
  -604	  -712	   198	  -488	
  -526	  -712	  -713	   199	
  -414	  -852	   197	  -597	
  -564	   198	  -828	  -576	
  -751	  -505	  -668	   198	
  -721	   199	  -643	  -621	
   105	    68	  -211	  -322	
  -107	    64	   -78	    46	
    29	   -59	   -92	    66	
    64	   -95	    21	   -36	
    30	   -72	   -64	    60	

letter-probability matrix: alength= 4 w= 17 nsites= 20 E= 0
  0.099567	  0.441928	  0.195388	  0.263117	
  0.246130	  0.144776	  0.333677	  0.275418	
  0.313398	  0.260626	  0.161738	  0.264239	
  0.441985	  0.199975	  0.211839	  0.146201	
  0.122299	  0.673789	  0.078912	  0.125000	
  0.938960	  0.009295	  0.048527	  0.003217	
  0.003807	  0.001797	  0.985916	  0.008480	
  0.006543	  0.001803	  0.001788	  0.989866	
  0.014213	  0.000681	  0.981108	  0.003998	
  0.005018	  0.989568	  0.000804	  0.004610	
  0.001371	  0.007539	  0.002430	  0.988659	
  0.001686	  0.992039	  0.002898	  0.003378	
  0.516097	  0.399155	  0.057953	  0.026795	
  0.118858	  0.390408	  0.146017	  0.344717	
  0.306387	  0.166100	  0.132122	  0.395391	
  0.388407	  0.129054	  0.288224	  0.194315	
  0.308085	  0.152185	  0.160807	  0.378924	

URL http://the_brain.bwh.harvard.edu/uniprobe/details2?id=00095

MOTIF UP00022_1 Zfp740_primary

log-odds matrix: alength= 4 w= 16 E= 0
   -87	    67	   -89	    41	
   -43	    74	   -21	   -46	
   -55	    45	   -53	    33	
   -78	   124	   -77	  -109	
   -86	   140	  -113	  -151	
   -17	   159	  -505	  -370	
  -334	   195	  -704	  -462	
  -471	   197	  -860	  -467	
  -459	   197	  -885	  -443	
  -324	   194	  -734	  -403	
   -35	   160	  -450	  -274	
    97	    55	  -329	  -108	
    29	    67	  -180	   -15	
     2	   -10	   -23	    27	
   -67	    25	   -79	    68	
   -48	    23	    35	   -26	

letter-probability matrix: alength= 4 w= 16 nsites= 20 E= 0
  0.136946	  0.396508	  0.135309	  0.331236	
  0.185528	  0.417538	  0.215409	  0.181525	
  0.171276	  0.341901	  0.172832	  0.313991	
  0.145641	  0.590572	  0.146376	  0.117412	
  0.138035	  0.660416	  0.114016	  0.087533	
  0.222728	  0.750532	  0.007528	  0.019212	
  0.024633	  0.963314	  0.001894	  0.010159	
  0.009557	  0.979956	  0.000642	  0.009844	
  0.010416	  0.977424	  0.000541	  0.011619	
  0.026401	  0.956740	  0.001544	  0.015314	
  0.195502	  0.755959	  0.011060	  0.037480	
  0.491291	  0.364785	  0.025613	  0.118311	
  0.305153	  0.398160	  0.071680	  0.225008	
  0.253497	  0.232647	  0.213246	  0.300610	
  0.156964	  0.297876	  0.144683	  0.400477	
  0.179549	  0.292514	  0.319462	  0.208475	

URL http://the_brain.bwh.harvard.edu/uniprobe/details2?id=00022

MOTIF UP00102_1 Zic1_primary

log-odds matrix: alength= 4 w= 14 E= 0
   -52	    56	    11	   -41	
    52	    31	  -117	   -19	
  -140	   166	  -326	  -149	
  -112	   164	  -230	  -219	
  -125	   174	  -297	  -331	
  -247	   172	  -176	  -217	
   -78	   125	   -13	  -292	
  -247	   -51	   128	   -54	
  -217	  -176	   172	  -247	
  -331	  -297	   174	  -125	
  -219	  -230	   164	  -112	
  -149	  -326	   166	  -140	
  -204	  -188	   152	   -70	
  -135	   -36	   124	  -111	

letter-probability matrix: alength= 4 w= 14 nsites= 20 E= 0
  0.174040	  0.367918	  0.270176	  0.187866	
  0.359560	  0.309872	  0.111047	  0.219520	
  0.094468	  0.790352	  0.026034	  0.089145	
  0.114860	  0.779490	  0.050895	  0.054755	
  0.105195	  0.837712	  0.031857	  0.025237	
  0.045234	  0.825039	  0.073990	  0.055737	
  0.145555	  0.592986	  0.228415	  0.033044	
  0.045273	  0.175001	  0.607615	  0.172111	
  0.055737	  0.073990	  0.825039	  0.045234	
  0.025237	  0.031857	  0.837712	  0.105195	
  0.054755	  0.050895	  0.779490	  0.114860	
  0.089145	  0.026034	  0.790352	  0.094468	
  0.060833	  0.067787	  0.717352	  0.154028	
  0.097742	  0.194545	  0.591608	  0.116104	

URL http://the_brain.bwh.harvard.edu/uniprobe/details2?id=00102

MOTIF UP00057_1 Zic2_primary

log-odds matrix: alength= 4 w= 15 E= 0
   -54	    27	    14	     1	
    14	    98	  -146	   -84	
   -88	   152	  -291	  -113	
  -110	   163	  -244	  -195	
  -127	   174	  -296	  -311	
  -213	   170	  -181	  -209	
  -212	   162	   -67	  -372	
  -181	  -118	   134	   -42	
  -209	  -181	   170	  -213	
  -311	  -296	   174	  -127	
  -195	  -244	   163	  -110	
  -113	  -291	   152	   -88	
  -106	  -187	   129	   -30	
  -193	   -21	   117	   -68	
   -48	   -35	   -28	    74	

letter-probability matrix: alength= 4 w= 15 nsites= 20 E= 0
  0.171475	  0.300729	  0.275648	  0.252148	
  0.274948	  0.494479	  0.090926	  0.139646	
  0.136266	  0.716563	  0.033328	  0.113843	
  0.116272	  0.772964	  0.046083	  0.064680	
  0.103529	  0.835329	  0.032215	  0.028927	
  0.057023	  0.813129	  0.071277	  0.058571	
  0.057483	  0.766273	  0.157290	  0.018955	
  0.071535	  0.110226	  0.631760	  0.186479	
  0.058571	  0.071277	  0.813129	  0.057023	
  0.028927	  0.032215	  0.835329	  0.103529	
  0.064680	  0.046083	  0.772964	  0.116272	
  0.113843	  0.033328	  0.716563	  0.136266	
  0.119744	  0.068294	  0.609218	  0.202743	
  0.065793	  0.215443	  0.562951	  0.155813	
  0.178819	  0.196535	  0.205955	  0.418691	

URL http://the_brain.bwh.harvard.edu/uniprobe/details2?id=00057

MOTIF UP00006_1 Zic3_primary

log-odds matrix: alength= 4 w= 15 E= 0
   -91	    58	     2	    -6	
    29	    85	  -142	   -74	
  -100	   153	  -317	  -102	
   -95	   159	  -247	  -183	
  -109	   170	  -277	  -281	
  -242	   171	  -169	  -209	
  -241	   166	   -80	  -374	
  -207	  -151	   141	   -42	
  -209	  -169	   171	  -242	
  -281	  -277	   170	  -109	
  -183	  -247	   159	   -95	
  -102	  -317	   153	  -100	
  -126	  -185	   135	   -39	
  -182	   -34	   122	   -74	
   -77	    -9	   -12	    63	

letter-probability matrix: alength= 4 w= 15 nsites= 20 E= 0
  0.133123	  0.374622	  0.252864	  0.239392	
  0.305344	  0.451195	  0.093638	  0.149822	
  0.125347	  0.723516	  0.027695	  0.123442	
  0.129457	  0.754873	  0.045215	  0.070455	
  0.117681	  0.809987	  0.036742	  0.035590	
  0.046565	  0.817263	  0.077300	  0.058872	
  0.047132	  0.790594	  0.143506	  0.018768	
  0.059681	  0.087688	  0.665195	  0.187436	
  0.058872	  0.077300	  0.817263	  0.046565	
  0.035590	  0.036742	  0.809987	  0.117681	
  0.070455	  0.045215	  0.754873	  0.129457	
  0.123442	  0.027695	  0.723516	  0.125347	
  0.104029	  0.069439	  0.636026	  0.190506	
  0.070968	  0.197801	  0.581172	  0.150060	
  0.147077	  0.235294	  0.230097	  0.387531	

URL http://the_brain.bwh.harvard.edu/uniprobe/details2?id=00006

MOTIF UP00026_1 Zscan4_primary

log-odds matrix: alength= 4 w= 17 E= 0
   -29	   -67	    30	    41	
    53	     9	   -76	   -14	
     1	    26	    -5	   -26	
    96	  -103	   -22	   -51	
  -103	  -229	  -216	   162	
  -361	  -465	   195	  -607	
  -541	  -323	  -520	   194	
  -303	  -685	   195	  -691	
  -691	   195	  -685	  -303	
   194	  -520	  -323	  -541	
  -607	   195	  -465	  -361	
   162	  -216	  -229	  -103	
  -248	    61	  -254	   108	
   159	  -240	  -249	   -67	
    54	   -13	  -155	    37	
    80	  -117	   -20	    -9	
    28	    19	   -35	   -22	

letter-probability matrix: alength= 4 w= 17 nsites= 20 E= 0
  0.203927	  0.157260	  0.307071	  0.331743	
  0.360341	  0.265216	  0.147327	  0.227115	
  0.251195	  0.298806	  0.241051	  0.208949	
  0.487186	  0.122472	  0.214362	  0.175980	
  0.122838	  0.051062	  0.055773	  0.770327	
  0.020467	  0.009992	  0.965816	  0.003725	
  0.005887	  0.026663	  0.006808	  0.960643	
  0.030656	  0.002167	  0.965099	  0.002078	
  0.002078	  0.965099	  0.002167	  0.030656	
  0.960643	  0.006808	  0.026663	  0.005887	
  0.003725	  0.965816	  0.009992	  0.020467	
  0.770327	  0.055773	  0.051062	  0.122838	
  0.044808	  0.382307	  0.042920	  0.529965	
  0.751320	  0.047417	  0.044482	  0.156781	
  0.362742	  0.228898	  0.085373	  0.322987	
  0.436635	  0.111479	  0.217284	  0.234601	
  0.303930	  0.285374	  0.195872	  0.214824	

URL http://the_brain.bwh.harvard.edu/uniprobe/details2?id=00026

MOTIF UP00078_2 Arid3a_secondary

log-odds matrix: alength= 4 w= 15 E= 0
    30	    14	   -63	     2	
    -1	    27	   -18	   -12	
     4	    46	    -3	   -68	
    13	    44	    39	  -205	
    58	   -71	    64	  -156	
  -178	   -40	   -65	   121	
   170	  -181	  -130	  -403	
  -261	   -53	  -131	   146	
   -49	   121	   -26	  -292	
   101	  -176	     2	   -55	
    48	  -137	    14	    16	
    81	   -24	    -1	  -127	
    -1	  -150	   -50	    96	
   -21	    36	  -103	    45	
   -33	  -132	    42	    55	

letter-probability matrix: alength= 4 w= 15 nsites= 20 E= 0
  0.308020	  0.276347	  0.161615	  0.254018	
  0.248646	  0.301261	  0.219934	  0.230159	
  0.256412	  0.342954	  0.245072	  0.155562	
  0.272754	  0.338198	  0.328556	  0.060492	
  0.373995	  0.152484	  0.388888	  0.084633	
  0.072916	  0.189056	  0.158990	  0.579039	
  0.811964	  0.071447	  0.101263	  0.015326	
  0.040888	  0.172829	  0.100771	  0.685513	
  0.178536	  0.579508	  0.209023	  0.032934	
  0.502338	  0.073826	  0.252643	  0.171194	
  0.348504	  0.097030	  0.274747	  0.279718	
  0.437867	  0.210964	  0.247804	  0.103365	
  0.248429	  0.088640	  0.177088	  0.485843	
  0.215645	  0.320917	  0.122076	  0.341362	
  0.198295	  0.099966	  0.334817	  0.366922	

URL http://the_brain.bwh.harvard.edu/uniprobe/details2?id=00078

MOTIF UP00059_2 Arid5a_secondary

log-odds matrix: alength= 4 w= 17 E= 0
   -54	    27	    13	     2	
    27	   -58	    28	   -14	
   -80	    11	  -143	    99	
    16	   -39	     3	    14	
    18	    54	   -48	   -52	
   143	  -211	  -207	   -25	
   174	  -177	  -224	  -266	
  -274	  -221	  -136	   170	
   164	  -106	  -207	  -268	
  -140	   156	   -75	  -386	
  -104	   -45	   146	  -497	
   109	  -210	     8	   -79	
    70	  -129	    19	   -28	
    80	   -84	   -42	    -7	
   -72	    17	    -2	    36	
    49	   -32	    15	   -55	
    82	   -22	   -25	   -91	

letter-probability matrix: alength= 4 w= 17 nsites= 20 E= 0
  0.171818	  0.301056	  0.272984	  0.254142	
  0.302396	  0.167176	  0.303664	  0.226765	
  0.143418	  0.268925	  0.092516	  0.495141	
  0.279634	  0.190554	  0.254922	  0.274891	
  0.282522	  0.364494	  0.178654	  0.174330	
  0.671808	  0.058029	  0.059648	  0.210515	
  0.834274	  0.073299	  0.052756	  0.039670	
  0.037426	  0.054162	  0.097288	  0.811124	
  0.781687	  0.119873	  0.059536	  0.038903	
  0.094411	  0.739418	  0.148946	  0.017225	
  0.121496	  0.182464	  0.688059	  0.007982	
  0.531845	  0.058513	  0.264994	  0.144647	
  0.406274	  0.102159	  0.285681	  0.205886	
  0.434643	  0.139452	  0.187267	  0.238638	
  0.151869	  0.281521	  0.246110	  0.320500	
  0.351314	  0.200542	  0.276809	  0.171335	
  0.442449	  0.213939	  0.210895	  0.132717	

URL http://the_brain.bwh.harvard.edu/uniprobe/details2?id=00059

MOTIF UP00099_2 Ascl2_secondary

log-odds matrix: alength= 4 w= 16 E= 0
  -113	    47	    21	     0	
   -38	     0	  -110	    82	
    44	    29	   -35	   -64	
    32	  -112	   -62	    72	
   -80	   126	  -102	   -92	
  -167	   152	   -89	  -182	
   -77	   146	  -184	  -134	
   -86	   137	   -98	  -147	
    42	  -144	    57	   -31	
  -292	   134	  -175	     6	
  -109	   131	  -131	   -62	
  -112	   133	  -148	   -57	
   -35	     1	   -18	    41	
    73	  -105	    17	   -45	
  -117	   -20	    -2	    77	
   -38	    25	   -70	    52	

letter-probability matrix: alength= 4 w= 16 nsites= 20 E= 0
  0.114462	  0.345602	  0.289353	  0.250583	
  0.192593	  0.250844	  0.116250	  0.440313	
  0.338838	  0.304929	  0.195843	  0.160390	
  0.312051	  0.115094	  0.162465	  0.410390	
  0.143975	  0.600492	  0.123348	  0.132185	
  0.078751	  0.715072	  0.135182	  0.070995	
  0.146191	  0.685571	  0.069799	  0.098439	
  0.137287	  0.646078	  0.126428	  0.090207	
  0.335099	  0.092260	  0.371510	  0.201131	
  0.033090	  0.631176	  0.074278	  0.261456	
  0.117516	  0.619336	  0.100946	  0.162202	
  0.114769	  0.627362	  0.089839	  0.168031	
  0.195787	  0.252057	  0.220803	  0.331353	
  0.415355	  0.120731	  0.281372	  0.182542	
  0.111178	  0.217079	  0.245769	  0.425974	
  0.191517	  0.296952	  0.153370	  0.358162	

URL http://the_brain.bwh.harvard.edu/uniprobe/details2?id=00099

MOTIF UP00020_2 Atf1_secondary

log-odds matrix: alength= 4 w= 14 E= 0
   -39	   -26	    74	   -45	
    35	  -116	    20	    18	
   138	  -118	   -30	  -276	
  -276	  -227	  -243	   179	
  -158	  -241	   169	  -202	
   172	  -261	  -193	  -188	
  -279	   178	  -235	  -220	
   -66	  -323	   165	  -295	
   118	   -10	  -158	  -109	
    67	  -358	    48	   -11	
  -377	     5	   -26	   104	
   147	  -186	  -133	   -83	
    87	  -123	   -47	     4	
     4	    26	   -29	    -7	

letter-probability matrix: alength= 4 w= 14 nsites= 20 E= 0
  0.190871	  0.208590	  0.418111	  0.182428	
  0.317846	  0.111669	  0.286306	  0.284179	
  0.648958	  0.110707	  0.203307	  0.037028	
  0.036931	  0.051884	  0.046511	  0.864674	
  0.083831	  0.047140	  0.807374	  0.061655	
  0.825537	  0.040814	  0.065502	  0.068147	
  0.036229	  0.860339	  0.049032	  0.054400	
  0.158667	  0.026582	  0.782382	  0.032369	
  0.564584	  0.233981	  0.083790	  0.117646	
  0.398929	  0.020841	  0.349286	  0.230944	
  0.018357	  0.259286	  0.208353	  0.514004	
  0.691640	  0.068711	  0.099394	  0.140256	
  0.455948	  0.106302	  0.180732	  0.257017	
  0.257719	  0.300244	  0.204520	  0.237517	

URL http://the_brain.bwh.harvard.edu/uniprobe/details2?id=00020

MOTIF UP00012_2 Bbx_secondary

log-odds matrix: alength= 4 w= 17 E= 0
   -33	   -14	   -49	    67	
    28	    12	    45	  -159	
    96	   -77	  -203	    29	
   -18	    14	   -27	    25	
   -62	     8	     7	    31	
  -174	  -250	   169	  -178	
  -203	  -308	  -141	   170	
  -240	  -128	  -247	   169	
   171	  -225	  -151	  -249	
   158	   -49	  -325	  -243	
   -63	   147	  -284	  -120	
   136	   -83	   -68	  -204	
   -81	     9	    75	   -56	
    17	   -11	   -65	    39	
   -58	    -9	    20	    31	
    24	   -99	    65	   -43	
    17	   -25	    56	   -84	

letter-probability matrix: alength= 4 w= 17 nsites= 20 E= 0
  0.198665	  0.226452	  0.178091	  0.396792	
  0.303100	  0.271940	  0.341965	  0.082996	
  0.485689	  0.146789	  0.061383	  0.306139	
  0.220175	  0.274625	  0.207682	  0.297518	
  0.163114	  0.264054	  0.262613	  0.310218	
  0.074776	  0.044219	  0.808086	  0.072919	
  0.061317	  0.029647	  0.094262	  0.814774	
  0.047386	  0.103231	  0.045272	  0.804111	
  0.815482	  0.052556	  0.087540	  0.044422	
  0.748924	  0.178468	  0.026304	  0.046303	
  0.162082	  0.694436	  0.035034	  0.108448	
  0.641927	  0.140862	  0.156431	  0.060780	
  0.142548	  0.265771	  0.421667	  0.170014	
  0.280841	  0.232137	  0.159362	  0.327660	
  0.167379	  0.234928	  0.287554	  0.310139	
  0.295358	  0.126213	  0.392756	  0.185673	
  0.281157	  0.210000	  0.368828	  0.140015	

URL http://the_brain.bwh.harvard.edu/uniprobe/details2?id=00012

MOTIF UP00043_2 Bcl6b_secondary

log-odds matrix: alength= 4 w= 16 E= 0
    34	    16	   -71	     1	
   -58	     4	     6	    34	
   -51	    38	     6	    -7	
   -60	    63	    -6	   -25	
  -185	   165	  -179	  -173	
  -232	   168	  -297	  -109	
   -16	  -205	   114	   -61	
  -178	   171	  -286	  -175	
  -183	   176	  -200	  -353	
  -301	   178	  -217	  -221	
  -197	   168	  -189	  -183	
    48	  -303	   -34	    76	
    30	     4	   -47	     3	
    88	    19	  -147	   -61	
    34	   -13	   -55	    19	
    58	    10	   -33	   -66	

letter-probability matrix: alength= 4 w= 16 nsites= 20 E= 0
  0.316572	  0.278382	  0.152556	  0.252490	
  0.167141	  0.257034	  0.259894	  0.315931	
  0.175523	  0.325956	  0.259996	  0.238525	
  0.165052	  0.385677	  0.239449	  0.209822	
  0.069489	  0.782718	  0.072454	  0.075339	
  0.049943	  0.800636	  0.031988	  0.117433	
  0.223382	  0.060306	  0.552691	  0.163621	
  0.072944	  0.818252	  0.034406	  0.074398	
  0.070535	  0.845127	  0.062712	  0.021626	
  0.031035	  0.859354	  0.055424	  0.054187	
  0.063668	  0.798503	  0.067274	  0.070554	
  0.348488	  0.030697	  0.197179	  0.423636	
  0.307220	  0.256470	  0.181009	  0.255301	
  0.460933	  0.285057	  0.090258	  0.163752	
  0.315798	  0.228431	  0.171135	  0.284637	
  0.374527	  0.268328	  0.198810	  0.158335	

URL http://the_brain.bwh.harvard.edu/uniprobe/details2?id=00043

MOTIF UP00050_2 Bhlhb2_secondary

log-odds matrix: alength= 4 w= 23 E= 0
  -105	    46	  -101	    71	
   -18	   -56	    76	   -42	
   -97	     6	  -127	   102	
   -83	    70	    20	   -59	
    25	   -68	    27	    -2	
   -19	    20	   -70	    44	
  -234	  -326	  -104	   168	
   106	    21	   -53	  -386	
  -235	   192	  -586	  -637	
   185	  -521	  -174	  -398	
  -628	   196	  -550	  -365	
  -365	  -550	   196	  -628	
  -398	  -174	  -521	   185	
  -637	  -586	   192	  -235	
  -616	  -149	   146	   -17	
   168	  -104	  -326	  -234	
    42	   -69	    14	    -9	
    14	   -92	    86	   -87	
   -90	     2	    76	   -41	
    66	    79	  -229	  -106	
    15	  -111	    75	   -41	
   -64	  -151	   138	  -130	
   -30	   -59	  -123	   107	

letter-probability matrix: alength= 4 w= 23 nsites= 20 E= 0
  0.120938	  0.344851	  0.124072	  0.410138	
  0.220931	  0.169844	  0.422396	  0.186829	
  0.127752	  0.260812	  0.103811	  0.507625	
  0.140641	  0.405473	  0.287668	  0.166218	
  0.296957	  0.155579	  0.301094	  0.246370	
  0.219647	  0.287193	  0.154072	  0.339087	
  0.049294	  0.026059	  0.121789	  0.802859	
  0.520042	  0.289284	  0.173423	  0.017251	
  0.049190	  0.943472	  0.004308	  0.003030	
  0.902609	  0.006767	  0.074770	  0.015854	
  0.003221	  0.971329	  0.005512	  0.019937	
  0.019937	  0.005512	  0.971329	  0.003221	
  0.015854	  0.074770	  0.006767	  0.902609	
  0.003030	  0.004308	  0.943472	  0.049190	
  0.003497	  0.088920	  0.685942	  0.221641	
  0.802859	  0.121789	  0.026059	  0.049294	
  0.334544	  0.155170	  0.275193	  0.235092	
  0.275957	  0.132104	  0.454982	  0.136957	
  0.134097	  0.254352	  0.422940	  0.188611	
  0.396163	  0.432784	  0.051281	  0.119772	
  0.276474	  0.115627	  0.419844	  0.188056	
  0.160759	  0.088061	  0.649863	  0.101318	
  0.203314	  0.166595	  0.106821	  0.523270	

URL http://the_brain.bwh.harvard.edu/uniprobe/details2?id=00050

MOTIF UP00001_2 E2F2_secondary

log-odds matrix: alength= 4 w= 17 E= 0
    11	    17	   -46	     9	
   -11	    20	    20	   -37	
   -45	    21	   -41	    44	
    36	  -217	   -95	    98	
  -124	    93	  -504	    71	
   -74	  -419	   168	  -294	
  -578	   -36	   167	  -531	
  -239	   191	  -540	  -598	
  -463	  -660	   192	  -260	
  -435	   179	  -108	  -582	
  -244	   164	  -517	   -57	
   165	  -443	  -114	  -142	
   129	   -54	  -138	  -107	
    51	   -27	   -17	   -23	
    22	     6	    16	   -58	
   -60	   -53	    57	    22	
   -66	    16	    41	   -12	

letter-probability matrix: alength= 4 w= 17 nsites= 20 E= 0
  0.270440	  0.280855	  0.182254	  0.266451	
  0.232294	  0.286577	  0.287022	  0.194107	
  0.182719	  0.289524	  0.187726	  0.340031	
  0.321668	  0.055383	  0.129604	  0.493345	
  0.105971	  0.476989	  0.007580	  0.409460	
  0.150172	  0.013701	  0.803513	  0.032614	
  0.004559	  0.194378	  0.794741	  0.006322	
  0.047843	  0.942269	  0.005918	  0.003970	
  0.010089	  0.002584	  0.946109	  0.041218	
  0.012276	  0.865373	  0.117935	  0.004415	
  0.045912	  0.779220	  0.006935	  0.167933	
  0.781965	  0.011623	  0.113119	  0.093293	
  0.612968	  0.172164	  0.096061	  0.118806	
  0.357204	  0.206997	  0.222456	  0.213343	
  0.292059	  0.261101	  0.279674	  0.167166	
  0.164667	  0.173227	  0.371882	  0.290223	
  0.157765	  0.278892	  0.333119	  0.230224	

URL http://the_brain.bwh.harvard.edu/uniprobe/details2?id=00001

MOTIF UP00003_2 E2F3_secondary

log-odds matrix: alength= 4 w= 17 E= 0
     8	    10	   -16	    -4	
   -32	     3	    45	   -31	
   -49	    53	  -126	    51	
    49	  -233	  -129	    99	
  -113	    84	  -486	    79	
  -114	  -358	   176	  -374	
  -575	   -92	   178	  -593	
  -302	   194	  -596	  -634	
  -533	  -690	   195	  -326	
  -496	   187	  -170	  -631	
  -308	   173	  -446	   -95	
   161	  -393	  -150	   -94	
   108	     9	  -131	  -127	
    41	   -71	    30	   -27	
    41	    32	   -11	  -101	
   -51	   -10	    59	   -21	
   -44	    42	    18	   -34	

letter-probability matrix: alength= 4 w= 17 nsites= 20 E= 0
  0.265095	  0.268267	  0.222997	  0.243641	
  0.200676	  0.255224	  0.341788	  0.202312	
  0.178293	  0.362068	  0.104617	  0.355022	
  0.351308	  0.049870	  0.101991	  0.496832	
  0.114543	  0.445994	  0.008584	  0.430879	
  0.113589	  0.020854	  0.846807	  0.018750	
  0.004661	  0.132010	  0.859240	  0.004088	
  0.030896	  0.962007	  0.004017	  0.003080	
  0.006194	  0.002090	  0.965564	  0.026152	
  0.008009	  0.911831	  0.077009	  0.003151	
  0.029519	  0.830096	  0.011333	  0.129053	
  0.764710	  0.016406	  0.088627	  0.130257	
  0.530327	  0.265186	  0.100721	  0.103765	
  0.331689	  0.153148	  0.308482	  0.206682	
  0.332536	  0.311591	  0.232118	  0.123755	
  0.175189	  0.233372	  0.375563	  0.215876	
  0.183884	  0.334856	  0.283993	  0.197267	

URL http://the_brain.bwh.harvard.edu/uniprobe/details2?id=00003

MOTIF UP00007_2 Egr1_secondary

log-odds matrix: alength= 4 w= 16 E= 0
   -46	   -12	    15	    32	
  -103	   -67	    55	    51	
   -26	    42	   -43	    11	
   -84	    15	    27	    17	
  -100	  -369	   170	  -245	
   137	  -110	   -44	  -229	
  -354	  -441	   193	  -436	
  -381	  -473	    34	   139	
   -59	  -491	   169	  -377	
  -346	  -480	   192	  -358	
  -269	  -290	   164	   -77	
   154	  -293	  -149	   -74	
   -34	    78	  -216	    35	
     8	   -35	  -143	    84	
    10	   -35	    35	   -20	
   -15	     0	    10	     4	

letter-probability matrix: alength= 4 w= 16 nsites= 20 E= 0
  0.182057	  0.230014	  0.276532	  0.311397	
  0.122004	  0.156883	  0.366166	  0.354947	
  0.209446	  0.335433	  0.185677	  0.269444	
  0.140035	  0.276547	  0.302466	  0.280952	
  0.124879	  0.019371	  0.809895	  0.045854	
  0.647807	  0.117014	  0.183956	  0.051224	
  0.021434	  0.011745	  0.954633	  0.012188	
  0.017853	  0.009441	  0.315429	  0.657277	
  0.166123	  0.008326	  0.807215	  0.018337	
  0.022775	  0.008972	  0.947283	  0.020970	
  0.038795	  0.033592	  0.781209	  0.146405	
  0.728916	  0.032888	  0.088836	  0.149360	
  0.197826	  0.427858	  0.055755	  0.318561	
  0.264938	  0.196184	  0.092516	  0.446362	
  0.267969	  0.195624	  0.318766	  0.217641	
  0.225006	  0.250404	  0.267265	  0.257324	

URL http://the_brain.bwh.harvard.edu/uniprobe/details2?id=00007

MOTIF UP00015_2 Ehf_secondary

log-odds matrix: alength= 4 w= 16 E= 0
    30	  -286	  -123	   114	
    54	  -120	   -49	    48	
    25	    -5	    52	  -128	
    -6	  -114	    14	    57	
   157	  -198	  -104	  -178	
   -64	   -10	     6	    47	
  -176	  -416	  -432	   185	
  -174	  -413	  -466	   185	
  -347	   189	  -490	  -254	
  -317	   188	  -364	  -305	
  -309	  -174	   125	    26	
   163	  -159	  -260	  -133	
    11	   -66	   -89	    81	
  -182	   113	    47	  -270	
    34	   -96	   -72	    69	
    39	  -124	  -126	    89	

letter-probability matrix: alength= 4 w= 16 nsites= 20 E= 0
  0.307205	  0.034440	  0.106635	  0.551720	
  0.363403	  0.109044	  0.178564	  0.348988	
  0.296409	  0.241179	  0.359666	  0.102746	
  0.239304	  0.113815	  0.274725	  0.372156	
  0.742404	  0.063158	  0.121573	  0.072864	
  0.160692	  0.233592	  0.260062	  0.345653	
  0.073999	  0.014007	  0.012486	  0.899508	
  0.074874	  0.014298	  0.009907	  0.900921	
  0.022623	  0.925966	  0.008378	  0.043033	
  0.027723	  0.921907	  0.020088	  0.030282	
  0.029405	  0.074965	  0.595500	  0.300130	
  0.776422	  0.083024	  0.041124	  0.099429	
  0.270188	  0.158044	  0.134940	  0.436827	
  0.070564	  0.545506	  0.345463	  0.038467	
  0.316962	  0.128938	  0.151826	  0.402274	
  0.327940	  0.106122	  0.104097	  0.461841	

URL http://the_brain.bwh.harvard.edu/uniprobe/details2?id=00015

MOTIF UP00407_2 Elf3_secondary

log-odds matrix: alength= 4 w= 17 E= 0
   -69	   -71	    97	   -31	
  -102	    32	   -18	    46	
  -118	   -93	   -70	   127	
   -21	    97	  -130	   -38	
    66	    23	  -128	   -26	
   134	  -182	  -182	   -16	
   142	  -132	  -189	   -60	
   132	  -139	  -267	    -6	
   152	  -142	  -334	   -60	
   155	  -236	  -335	   -34	
   142	  -107	  -252	   -58	
   146	  -232	  -269	   -17	
   102	   -65	  -139	    -7	
    70	    26	   -74	   -78	
   -37	    17	  -137	    77	
    12	   -69	     7	    31	
   -16	    88	  -206	     4	

letter-probability matrix: alength= 4 w= 17 nsites= 20 E= 0
  0.155083	  0.152982	  0.490906	  0.201030	
  0.123195	  0.312681	  0.220770	  0.343354	
  0.110252	  0.131358	  0.153983	  0.604406	
  0.216489	  0.490160	  0.101348	  0.192003	
  0.396130	  0.292429	  0.103252	  0.208189	
  0.634770	  0.070898	  0.070668	  0.223664	
  0.667102	  0.099915	  0.067576	  0.165407	
  0.625495	  0.095579	  0.039353	  0.239573	
  0.717478	  0.093228	  0.024737	  0.164558	
  0.729965	  0.048628	  0.024557	  0.196850	
  0.670909	  0.118718	  0.043692	  0.166681	
  0.689441	  0.050145	  0.038829	  0.221584	
  0.506735	  0.159498	  0.095635	  0.238132	
  0.406093	  0.298915	  0.149902	  0.145090	
  0.193913	  0.282078	  0.096706	  0.427303	
  0.272324	  0.154790	  0.262469	  0.310417	
  0.224484	  0.458724	  0.060144	  0.256647	

URL http://the_brain.bwh.harvard.edu/uniprobe/details2?id=00407

MOTIF UP00068_2 Eomes_secondary

log-odds matrix: alength= 4 w= 16 E= 0
     2	     1	    25	   -36	
  -115	    45	    45	   -29	
    25	   -22	    46	   -79	
    -5	   -95	    75	   -26	
   184	  -510	  -203	  -274	
  -226	  -220	   178	  -276	
  -562	  -405	   195	  -425	
  -626	  -202	  -672	   190	
  -383	  -564	   196	  -586	
  -111	  -305	  -241	   169	
  -317	   127	  -465	    53	
  -374	  -235	   167	   -86	
   -50	    88	    19	  -167	
  -104	    98	   -75	    -7	
   -71	    -2	   -22	    63	
   -18	    36	     0	   -26	

letter-probability matrix: alength= 4 w= 16 nsites= 20 E= 0
  0.253642	  0.252604	  0.298295	  0.195458	
  0.112892	  0.341342	  0.341061	  0.204704	
  0.297430	  0.215095	  0.343350	  0.144125	
  0.241098	  0.129378	  0.421448	  0.208076	
  0.894201	  0.007299	  0.061032	  0.037468	
  0.052259	  0.054303	  0.856609	  0.036829	
  0.005074	  0.015048	  0.966734	  0.013144	
  0.003258	  0.061529	  0.002368	  0.932845	
  0.017531	  0.005025	  0.973155	  0.004289	
  0.116022	  0.030172	  0.047139	  0.806667	
  0.027749	  0.602513	  0.009946	  0.359792	
  0.018763	  0.048982	  0.794648	  0.137608	
  0.177116	  0.459591	  0.284833	  0.078460	
  0.121483	  0.491485	  0.148745	  0.238287	
  0.152590	  0.245835	  0.214717	  0.386857	
  0.221040	  0.320773	  0.249918	  0.208270	

URL http://the_brain.bwh.harvard.edu/uniprobe/details2?id=00068

MOTIF UP00079_2 Esrra_secondary

log-odds matrix: alength= 4 w= 17 E= 0
     1	    10	    49	   -97	
   -66	  -158	    64	    56	
   -47	    22	    16	     0	
   -27	     0	    14	    10	
   160	  -244	  -339	   -53	
  -378	  -347	   192	  -464	
   -28	  -243	   158	  -732	
  -550	  -778	   198	  -462	
  -571	  -704	   198	  -509	
  -318	  -779	  -487	   195	
  -667	   196	  -500	  -373	
   189	  -630	  -181	  -767	
    75	   -12	  -116	    -7	
    22	   -61	    45	   -29	
   -35	    17	    33	   -26	
   -96	     6	    60	   -10	
    11	    60	  -102	   -13	

letter-probability matrix: alength= 4 w= 17 nsites= 20 E= 0
  0.252126	  0.268706	  0.351590	  0.127578	
  0.158171	  0.083434	  0.389646	  0.368749	
  0.180010	  0.290882	  0.279192	  0.249916	
  0.206905	  0.249360	  0.275438	  0.268296	
  0.756588	  0.046202	  0.023921	  0.173289	
  0.018262	  0.022596	  0.949143	  0.010000	
  0.206468	  0.046491	  0.745475	  0.001566	
  0.005511	  0.001141	  0.983152	  0.010196	
  0.004791	  0.001893	  0.985951	  0.007365	
  0.027643	  0.001133	  0.008565	  0.962659	
  0.002459	  0.970934	  0.007826	  0.018780	
  0.924387	  0.003164	  0.071225	  0.001224	
  0.419387	  0.230189	  0.111588	  0.238836	
  0.290954	  0.163823	  0.341233	  0.203991	
  0.196768	  0.281307	  0.313868	  0.208056	
  0.128428	  0.260428	  0.378607	  0.232537	
  0.269305	  0.378895	  0.123480	  0.228320	

URL http://the_brain.bwh.harvard.edu/uniprobe/details2?id=00079

MOTIF UP00073_2 Foxa2_secondary

log-odds matrix: alength= 4 w= 15 E= 0
    43	   -11	    18	   -76	
    47	    -8	     4	   -66	
    79	   -98	   -42	     3	
   123	  -148	   -61	   -64	
   124	   -15	  -150	  -139	
  -145	  -134	  -133	   151	
   166	  -205	  -161	  -191	
   156	  -294	  -142	   -89	
  -181	   152	  -196	   -78	
   172	  -166	  -309	  -182	
   127	   -78	  -136	   -71	
   108	   -80	   -39	   -88	
   -11	    20	    14	   -29	
   -30	   -10	    79	   -91	
   -33	    23	    30	   -32	

letter-probability matrix: alength= 4 w= 15 nsites= 20 E= 0
  0.337264	  0.231140	  0.283651	  0.147945	
  0.347118	  0.236817	  0.257338	  0.158726	
  0.431380	  0.126811	  0.187071	  0.254738	
  0.585753	  0.089587	  0.164350	  0.160310	
  0.590169	  0.225841	  0.088487	  0.095503	
  0.091374	  0.098551	  0.099596	  0.710479	
  0.790999	  0.060485	  0.081771	  0.066745	
  0.738945	  0.032660	  0.093144	  0.135251	
  0.071350	  0.719067	  0.064337	  0.145246	
  0.820757	  0.079130	  0.029431	  0.070682	
  0.603611	  0.145951	  0.097449	  0.152989	
  0.530021	  0.143634	  0.190469	  0.135877	
  0.231297	  0.288099	  0.276056	  0.204548	
  0.202920	  0.232513	  0.431635	  0.132933	
  0.198379	  0.292889	  0.308599	  0.200133	

URL http://the_brain.bwh.harvard.edu/uniprobe/details2?id=00073

MOTIF UP00041_2 Foxj1_secondary

log-odds matrix: alength= 4 w= 15 E= 0
    78	   -56	   -57	   -11	
   -39	    14	   -32	    41	
    46	   -39	    56	  -138	
  -167	   -37	   -12	    99	
   -42	   111	   -40	  -155	
   170	  -294	   -76	  -477	
  -259	   113	  -251	    55	
   176	  -311	  -183	  -220	
   167	   -88	  -289	  -289	
  -131	   167	  -201	  -261	
   147	  -292	  -107	   -69	
   106	   -80	   -49	   -68	
   -52	    65	   -13	   -28	
    82	   -35	   -15	   -86	
   -12	    84	   -74	   -53	

letter-probability matrix: alength= 4 w= 15 nsites= 20 E= 0
  0.429896	  0.169787	  0.168088	  0.232229	
  0.190254	  0.276130	  0.200621	  0.332995	
  0.343686	  0.190490	  0.369834	  0.095991	
  0.078541	  0.193671	  0.230405	  0.497384	
  0.186618	  0.538905	  0.189075	  0.085402	
  0.810627	  0.032606	  0.147596	  0.009170	
  0.041554	  0.548182	  0.044008	  0.366256	
  0.846634	  0.028936	  0.070184	  0.054247	
  0.796757	  0.135823	  0.033695	  0.033725	
  0.100601	  0.796656	  0.061882	  0.040861	
  0.693155	  0.033021	  0.119214	  0.154611	
  0.521886	  0.143922	  0.177720	  0.156472	
  0.174184	  0.391236	  0.228569	  0.206011	
  0.441326	  0.195996	  0.225002	  0.137676	
  0.230751	  0.446170	  0.149990	  0.173089	

URL http://the_brain.bwh.harvard.edu/uniprobe/details2?id=00041

MOTIF UP00039_2 Foxj3_secondary

log-odds matrix: alength= 4 w= 17 E= 0
    35	    -1	   -21	   -19	
    49	   -62	   -12	     3	
   -57	    27	     8	     8	
   108	  -135	     6	  -117	
   -28	    64	   -34	   -26	
  -291	   177	  -479	  -127	
   143	    16	  -272	  -483	
    99	    -4	  -528	     2	
   187	  -276	  -387	  -293	
   192	  -407	  -431	  -340	
  -452	   179	  -471	  -109	
   193	  -432	  -435	  -367	
    71	   -93	   -85	    36	
    90	   -90	  -193	    43	
   -24	  -127	    72	    12	
   -45	    31	    48	   -67	
    24	   -19	    -7	    -1	

letter-probability matrix: alength= 4 w= 17 nsites= 20 E= 0
  0.317700	  0.247432	  0.215783	  0.219085	
  0.352303	  0.162638	  0.230006	  0.255053	
  0.168554	  0.301758	  0.264712	  0.264975	
  0.529943	  0.098389	  0.260344	  0.111324	
  0.205868	  0.388676	  0.197345	  0.208111	
  0.033261	  0.853848	  0.009029	  0.103862	
  0.673657	  0.279649	  0.037915	  0.008779	
  0.496326	  0.243318	  0.006446	  0.253910	
  0.913038	  0.037006	  0.017077	  0.032879	
  0.948910	  0.014865	  0.012562	  0.023664	
  0.010919	  0.862142	  0.009524	  0.117414	
  0.955604	  0.012514	  0.012289	  0.019594	
  0.409400	  0.131244	  0.138666	  0.320691	
  0.465036	  0.133548	  0.065727	  0.335688	
  0.212413	  0.103583	  0.412294	  0.271710	
  0.182538	  0.310768	  0.349143	  0.157550	
  0.294233	  0.219194	  0.238798	  0.247776	

URL http://the_brain.bwh.harvard.edu/uniprobe/details2?id=00039

MOTIF UP00025_2 Foxk1_secondary

log-odds matrix: alength= 4 w= 15 E= 0
    -5	    77	   -82	   -38	
    56	    -2	  -109	    10	
    97	   -18	  -113	   -50	
   157	  -255	   -77	  -187	
  -166	   113	  -295	    45	
   123	    23	  -161	  -280	
   187	  -325	  -230	  -479	
  -479	   118	  -455	    73	
   192	  -358	  -373	  -429	
   185	  -354	  -305	  -241	
  -170	   167	  -324	  -134	
   172	  -264	  -227	  -158	
     3	    45	   -80	     5	
    35	    44	   -95	   -23	
   -11	     6	   -56	    44	

letter-probability matrix: alength= 4 w= 15 nsites= 20 E= 0
  0.240753	  0.425595	  0.141281	  0.192371	
  0.367715	  0.247224	  0.117353	  0.267708	
  0.489169	  0.220343	  0.113844	  0.176644	
  0.742256	  0.042809	  0.146704	  0.068231	
  0.078936	  0.546144	  0.032328	  0.342592	
  0.588419	  0.293580	  0.082117	  0.035885	
  0.913924	  0.026256	  0.050778	  0.009042	
  0.009007	  0.565680	  0.010683	  0.414630	
  0.947562	  0.020878	  0.018821	  0.012739	
  0.901384	  0.021519	  0.030204	  0.046893	
  0.077157	  0.797900	  0.026432	  0.098511	
  0.824314	  0.040128	  0.051910	  0.083648	
  0.254436	  0.342235	  0.143789	  0.259539	
  0.319400	  0.338163	  0.129746	  0.212691	
  0.231014	  0.260719	  0.169042	  0.339225	

URL http://the_brain.bwh.harvard.edu/uniprobe/details2?id=00025

MOTIF UP00061_2 Foxl1_secondary

log-odds matrix: alength= 4 w= 16 E= 0
   116	  -104	  -159	    -9	
    35	   -75	   -47	    50	
    95	  -108	   -53	   -15	
   -32	   -64	   -38	    84	
  -289	   119	  -373	    60	
   135	   -59	  -356	   -52	
   120	  -124	  -475	    32	
   183	  -223	  -422	  -255	
   187	  -315	  -294	  -314	
  -423	   156	  -338	   -16	
   187	  -374	  -297	  -273	
   149	  -186	  -170	   -72	
    83	    36	  -213	   -50	
   123	   -95	   -83	   -82	
     5	    40	   -58	    -4	
    53	    42	   -78	   -66	

letter-probability matrix: alength= 4 w= 16 nsites= 20 E= 0
  0.560226	  0.121586	  0.083231	  0.234957	
  0.318077	  0.149137	  0.179955	  0.352831	
  0.482497	  0.118420	  0.173594	  0.225488	
  0.200166	  0.160901	  0.191493	  0.447440	
  0.033691	  0.569719	  0.018901	  0.377690	
  0.638020	  0.166545	  0.021254	  0.174181	
  0.573953	  0.105729	  0.009308	  0.311010	
  0.890518	  0.053364	  0.013424	  0.042694	
  0.910758	  0.028166	  0.032648	  0.028428	
  0.013358	  0.738707	  0.023981	  0.223953	
  0.911783	  0.018754	  0.031898	  0.037564	
  0.702891	  0.068940	  0.076823	  0.151346	
  0.445507	  0.320769	  0.057216	  0.176507	
  0.587798	  0.129586	  0.140592	  0.142024	
  0.258981	  0.330939	  0.167334	  0.242747	
  0.362022	  0.333796	  0.145861	  0.158320	

URL http://the_brain.bwh.harvard.edu/uniprobe/details2?id=00061

MOTIF UP00408_2 Gabpa_secondary

log-odds matrix: alength= 4 w= 16 E= 0
   -10	   114	   -85	  -172	
  -132	   107	  -130	    13	
     2	   -34	    26	     0	
   -82	   -36	    -9	    78	
   -63	    82	  -160	    33	
    30	   -97	  -180	    98	
  -142	   -75	  -164	   144	
  -158	   134	  -174	   -27	
  -135	   135	  -132	   -62	
  -189	    85	    51	  -102	
    20	    90	  -199	   -44	
   -30	    76	   -91	    -5	
  -117	    34	   -37	    61	
   -33	    38	    29	   -55	
    48	    23	   -12	   -95	
     3	    23	   -36	     4	

letter-probability matrix: alength= 4 w= 16 nsites= 20 E= 0
  0.233133	  0.551828	  0.139009	  0.076030	
  0.100085	  0.525562	  0.101688	  0.272665	
  0.252996	  0.198121	  0.299171	  0.249711	
  0.141471	  0.195290	  0.234560	  0.428679	
  0.160993	  0.442765	  0.082653	  0.313590	
  0.307890	  0.127950	  0.071713	  0.492448	
  0.093453	  0.148935	  0.080288	  0.677324	
  0.083535	  0.634212	  0.074652	  0.207601	
  0.098119	  0.639328	  0.099957	  0.162596	
  0.067430	  0.451776	  0.357188	  0.123606	
  0.286259	  0.466975	  0.063013	  0.183753	
  0.203211	  0.422637	  0.133368	  0.240783	
  0.111206	  0.315595	  0.192833	  0.380366	
  0.199462	  0.324652	  0.305491	  0.170395	
  0.347919	  0.292387	  0.230724	  0.128970	
  0.254648	  0.294196	  0.194942	  0.256214	

URL http://the_brain.bwh.harvard.edu/uniprobe/details2?id=00408

MOTIF UP00032_2 Gata3_secondary

log-odds matrix: alength= 4 w= 22 E= 0
   -49	    36	  -112	    63	
   -87	   -46	   -28	    93	
     2	    -3	   -60	    43	
    -6	   -27	    -7	    33	
    12	   -22	    54	   -74	
  -139	    36	   -38	    65	
   100	   -81	  -323	    40	
  -229	  -340	   184	  -317	
   188	  -318	  -338	  -326	
  -302	  -182	  -337	   181	
    -5	   -11	   -15	    27	
  -122	   -18	    18	    64	
   -72	   -59	   -89	   113	
   175	  -228	  -206	  -235	
  -260	  -185	  -182	   171	
  -227	   176	  -318	  -179	
    62	  -389	    67	   -31	
    61	   -21	     3	   -77	
  -140	    52	    17	     9	
    24	   -46	   -49	    46	
    27	     3	  -120	    42	
    48	    11	   -86	    -5	

letter-probability matrix: alength= 4 w= 22 nsites= 20 E= 0
  0.177641	  0.319872	  0.115137	  0.387350	
  0.136644	  0.182137	  0.205873	  0.475347	
  0.254263	  0.244280	  0.165207	  0.336250	
  0.240415	  0.207557	  0.237497	  0.314530	
  0.271041	  0.214702	  0.364395	  0.149863	
  0.095475	  0.320104	  0.191738	  0.392682	
  0.500902	  0.142722	  0.026556	  0.329820	
  0.051221	  0.023698	  0.897245	  0.027836	
  0.922410	  0.027509	  0.024058	  0.026023	
  0.030735	  0.070903	  0.024248	  0.874114	
  0.242120	  0.231992	  0.225143	  0.300745	
  0.106956	  0.220471	  0.283490	  0.389083	
  0.152079	  0.165830	  0.135066	  0.547025	
  0.839205	  0.051581	  0.060119	  0.049095	
  0.041204	  0.069147	  0.070830	  0.818819	
  0.051861	  0.848177	  0.027599	  0.072363	
  0.383793	  0.016807	  0.397470	  0.201931	
  0.381899	  0.215846	  0.255908	  0.146347	
  0.094792	  0.358651	  0.280905	  0.265652	
  0.296132	  0.181545	  0.178433	  0.343890	
  0.301997	  0.254722	  0.108566	  0.334714	
  0.349481	  0.270693	  0.137507	  0.242319	

URL http://the_brain.bwh.harvard.edu/uniprobe/details2?id=00032

MOTIF UP00080_2 Gata5_secondary

log-odds matrix: alength= 4 w= 17 E= 0
    25	   -15	    55	  -118	
    54	    20	   -49	   -56	
   -58	    50	    -9	    -4	
    53	     3	   -64	   -17	
    16	  -158	    97	   -79	
   178	  -187	  -286	  -261	
  -198	  -386	   176	  -184	
   187	  -280	  -266	  -487	
  -327	  -439	  -220	   186	
   173	   -95	  -423	  -307	
  -237	  -308	  -107	   168	
  -185	   172	  -345	  -159	
   102	  -286	  -119	    48	
   -13	   -77	    80	   -41	
   -45	    21	   -67	    56	
   -51	    10	    14	    17	
   -87	   -68	    47	    53	

letter-probability matrix: alength= 4 w= 17 nsites= 20 E= 0
  0.296956	  0.225759	  0.366964	  0.110320	
  0.363955	  0.287909	  0.178199	  0.169937	
  0.167366	  0.353513	  0.235266	  0.243855	
  0.362045	  0.255289	  0.159993	  0.222674	
  0.280070	  0.083717	  0.491243	  0.144971	
  0.856104	  0.068327	  0.034504	  0.041065	
  0.063256	  0.017187	  0.849623	  0.069934	
  0.916053	  0.035900	  0.039485	  0.008562	
  0.025896	  0.011964	  0.054314	  0.907826	
  0.827706	  0.129092	  0.013351	  0.029850	
  0.048301	  0.029514	  0.118868	  0.803318	
  0.069245	  0.824881	  0.022797	  0.083077	
  0.508319	  0.034384	  0.109239	  0.348058	
  0.228736	  0.146771	  0.436716	  0.187777	
  0.183599	  0.289339	  0.157455	  0.369607	
  0.174967	  0.268426	  0.275078	  0.281528	
  0.136843	  0.155950	  0.346111	  0.361096	

URL http://the_brain.bwh.harvard.edu/uniprobe/details2?id=00080

MOTIF UP00100_2 Gata6_secondary

log-odds matrix: alength= 4 w= 17 E= 0
  -138	  -167	   140	   -59	
  -133	    92	    12	   -68	
   -75	   -14	    71	   -22	
    17	   -20	    37	   -48	
  -120	   153	  -163	  -153	
  -210	  -250	   171	  -165	
   145	   -14	  -195	  -323	
  -325	  -506	  -184	   184	
   184	  -184	  -506	  -325	
  -323	  -195	   -14	   145	
  -165	   171	  -250	  -210	
  -153	  -163	   153	  -120	
  -161	   102	    10	   -82	
    81	    28	   -35	  -199	
  -145	   -46	   122	   -79	
   -81	    97	  -176	    23	
     3	   -56	    21	    19	

letter-probability matrix: alength= 4 w= 17 nsites= 20 E= 0
  0.096037	  0.078720	  0.658871	  0.166372	
  0.099473	  0.472200	  0.272164	  0.156163	
  0.148727	  0.227078	  0.409637	  0.214558	
  0.280787	  0.217654	  0.322181	  0.179378	
  0.108784	  0.723506	  0.080970	  0.086739	
  0.058171	  0.044102	  0.818270	  0.079457	
  0.681346	  0.227586	  0.064501	  0.026567	
  0.026226	  0.007471	  0.070040	  0.896263	
  0.896263	  0.070040	  0.007471	  0.026226	
  0.026567	  0.064501	  0.227586	  0.681346	
  0.079457	  0.818270	  0.044102	  0.058171	
  0.086739	  0.080970	  0.723506	  0.108784	
  0.081853	  0.508631	  0.267911	  0.141606	
  0.438599	  0.302967	  0.195554	  0.062881	
  0.091413	  0.182315	  0.581418	  0.144854	
  0.142535	  0.490840	  0.073803	  0.292822	
  0.254673	  0.169951	  0.289664	  0.285713	

URL http://the_brain.bwh.harvard.edu/uniprobe/details2?id=00100

MOTIF UP00070_2 Gcm1_secondary

log-odds matrix: alength= 4 w= 17 E= 0
    26	  -100	    -5	    43	
   -44	   -52	    58	    10	
   -73	    80	     2	   -64	
   -23	   -18	    57	   -35	
     5	    34	   -42	    -7	
   180	  -227	  -182	  -561	
  -443	  -382	  -468	   194	
   183	  -254	  -202	  -521	
  -181	  -465	   168	  -109	
  -455	  -406	   192	  -332	
  -580	  -465	   197	  -512	
  -547	  -460	   196	  -446	
   100	   -71	    43	  -439	
  -119	    47	    61	   -61	
    57	  -138	    87	  -176	
    85	    65	  -193	  -144	
  -126	   -13	    65	    14	

letter-probability matrix: alength= 4 w= 17 nsites= 20 E= 0
  0.298360	  0.124865	  0.240783	  0.335992	
  0.184300	  0.174617	  0.373392	  0.267691	
  0.150632	  0.435099	  0.254062	  0.160207	
  0.212569	  0.220347	  0.370971	  0.196113	
  0.258171	  0.316689	  0.186896	  0.238243	
  0.872371	  0.051703	  0.070791	  0.005135	
  0.011560	  0.017672	  0.009746	  0.961022	
  0.888546	  0.042964	  0.061758	  0.006732	
  0.071365	  0.009982	  0.801505	  0.117148	
  0.010657	  0.014961	  0.949286	  0.025096	
  0.004496	  0.009941	  0.978381	  0.007182	
  0.005645	  0.010294	  0.972682	  0.011378	
  0.499895	  0.152322	  0.335875	  0.011908	
  0.109410	  0.346384	  0.380529	  0.163677	
  0.371764	  0.096182	  0.457999	  0.074056	
  0.450207	  0.392208	  0.065686	  0.091898	
  0.104224	  0.228467	  0.391473	  0.275836	

URL http://the_brain.bwh.harvard.edu/uniprobe/details2?id=00070

MOTIF UP00024_2 Glis2_secondary

log-odds matrix: alength= 4 w= 14 E= 0
    55	   -15	  -144	    34	
    46	   -64	   -27	    21	
  -204	  -180	  -144	   163	
   151	  -198	   -87	  -154	
   -52	  -150	  -140	   136	
  -137	  -156	   -84	   144	
   151	  -178	   -96	  -150	
    56	   -46	   -97	    36	
   -46	   -78	  -142	   121	
   151	  -189	  -219	   -58	
   144	  -210	  -148	   -54	
   150	   -58	  -288	  -142	
   -20	   -62	    88	   -65	
    72	   -23	   -18	   -70	

letter-probability matrix: alength= 4 w= 14 nsites= 20 E= 0
  0.365755	  0.225782	  0.091871	  0.316593	
  0.343299	  0.160876	  0.206971	  0.288854	
  0.060679	  0.072038	  0.092308	  0.774975	
  0.713491	  0.063350	  0.137042	  0.086116	
  0.174542	  0.088095	  0.094744	  0.642620	
  0.097026	  0.085027	  0.139475	  0.678472	
  0.710084	  0.072723	  0.128873	  0.088320	
  0.369669	  0.182092	  0.127500	  0.320739	
  0.181162	  0.145491	  0.093689	  0.579659	
  0.710308	  0.067407	  0.054648	  0.167638	
  0.679812	  0.058228	  0.089773	  0.172186	
  0.705700	  0.167070	  0.033893	  0.093337	
  0.217869	  0.162331	  0.460989	  0.158811	
  0.412095	  0.213865	  0.220174	  0.153866	

URL http://the_brain.bwh.harvard.edu/uniprobe/details2?id=00024

MOTIF UP00042_2 Gm397_secondary

log-odds matrix: alength= 4 w= 16 E= 0
    53	   -37	    -1	   -34	
    20	   -15	    77	  -200	
    47	    82	  -291	   -48	
    43	   -37	    63	  -158	
  -120	  -545	   181	  -512	
  -404	   196	  -474	  -688	
   196	  -600	  -366	  -590	
  -462	   197	  -633	  -542	
   196	  -505	  -397	  -721	
  -433	   191	  -310	  -371	
   160	  -124	  -176	  -205	
   -67	   171	  -507	  -387	
  -232	  -197	   101	    61	
   -92	   111	  -100	   -28	
    56	    20	    -5	  -125	
    52	    35	  -136	   -14	

letter-probability matrix: alength= 4 w= 16 nsites= 20 E= 0
  0.360404	  0.193218	  0.248888	  0.197490	
  0.286498	  0.224597	  0.426555	  0.062349	
  0.347032	  0.440548	  0.033161	  0.179259	
  0.337062	  0.193658	  0.385751	  0.083529	
  0.108793	  0.005723	  0.878300	  0.007184	
  0.015151	  0.973406	  0.009324	  0.002118	
  0.972117	  0.003915	  0.019783	  0.004185	
  0.010144	  0.980912	  0.003106	  0.005839	
  0.974864	  0.007532	  0.015914	  0.001691	
  0.012441	  0.939195	  0.029256	  0.019108	
  0.759620	  0.106164	  0.073819	  0.060397	
  0.157234	  0.818234	  0.007449	  0.017083	
  0.050076	  0.063608	  0.505171	  0.381144	
  0.131903	  0.538163	  0.124608	  0.205325	
  0.367623	  0.286526	  0.240931	  0.104919	
  0.357798	  0.317606	  0.097711	  0.226885	

URL http://the_brain.bwh.harvard.edu/uniprobe/details2?id=00042

MOTIF UP00084_2 Gmeb1_secondary

log-odds matrix: alength= 4 w= 16 E= 0
   -54	   -85	     9	    76	
   -77	  -108	   121	   -67	
    -2	   -38	    79	   -97	
  -107	   -11	    66	     2	
   -14	   141	  -388	  -146	
    12	   -77	   105	  -198	
   147	  -105	  -190	  -107	
  -259	   184	  -256	  -362	
  -362	  -256	   184	  -259	
  -107	  -190	  -105	   147	
  -198	   105	   -77	    12	
  -146	  -388	   141	   -14	
  -103	   -42	  -168	   129	
  -128	    14	  -114	   103	
    59	    21	   -97	   -27	
    78	   -40	  -118	    12	

letter-probability matrix: alength= 4 w= 16 nsites= 20 E= 0
  0.171801	  0.139045	  0.265726	  0.423428	
  0.146597	  0.118316	  0.577770	  0.157317	
  0.247220	  0.191958	  0.432935	  0.127887	
  0.119277	  0.232191	  0.394786	  0.253747	
  0.227546	  0.664338	  0.016991	  0.091125	
  0.271290	  0.146819	  0.518707	  0.063184	
  0.693351	  0.120942	  0.066863	  0.118844	
  0.041459	  0.895990	  0.042253	  0.020298	
  0.020298	  0.042253	  0.895990	  0.041459	
  0.118844	  0.066863	  0.120942	  0.693351	
  0.063184	  0.518707	  0.146819	  0.271290	
  0.091125	  0.016991	  0.664338	  0.227546	
  0.122589	  0.186959	  0.078274	  0.612178	
  0.103039	  0.274719	  0.113320	  0.508922	
  0.375945	  0.289040	  0.127861	  0.207153	
  0.429989	  0.189120	  0.110127	  0.270765	

URL http://the_brain.bwh.harvard.edu/uniprobe/details2?id=00084

MOTIF UP00055_2 Hbp1_secondary

log-odds matrix: alength= 4 w= 17 E= 0
    33	   -75	   -32	    43	
     7	   -76	    42	     3	
   -51	   -86	    23	    66	
  -245	    54	   -47	    71	
  -142	   152	  -142	  -140	
  -139	   154	  -249	   -89	
  -210	   165	  -307	   -98	
   184	  -340	  -371	  -206	
  -251	  -258	  -359	   184	
  -250	  -420	  -409	   189	
  -129	  -327	   151	   -62	
  -210	  -244	   -89	   160	
    28	    17	    36	  -139	
     5	     7	   -34	    17	
   118	  -103	   -36	  -108	
  -126	    52	    31	   -14	
    10	   -12	   -34	    28	

letter-probability matrix: alength= 4 w= 17 nsites= 20 E= 0
  0.313621	  0.149049	  0.200899	  0.336432	
  0.262644	  0.147616	  0.334882	  0.254859	
  0.175848	  0.137857	  0.292272	  0.394023	
  0.045910	  0.364107	  0.180535	  0.409448	
  0.093235	  0.718630	  0.093516	  0.094619	
  0.095552	  0.724866	  0.044589	  0.134993	
  0.058227	  0.785149	  0.029814	  0.126810	
  0.897368	  0.023735	  0.019064	  0.059832	
  0.043826	  0.041750	  0.020731	  0.893692	
  0.044268	  0.013557	  0.014689	  0.927487	
  0.102208	  0.026005	  0.709573	  0.162214	
  0.058404	  0.046118	  0.135257	  0.760221	
  0.303689	  0.280676	  0.320259	  0.095375	
  0.258633	  0.262177	  0.197029	  0.282161	
  0.564761	  0.122466	  0.194691	  0.118082	
  0.104738	  0.358061	  0.310533	  0.226668	
  0.267450	  0.230099	  0.197859	  0.304593	

URL http://the_brain.bwh.harvard.edu/uniprobe/details2?id=00055

MOTIF UP00035_2 Hic1_secondary

log-odds matrix: alength= 4 w= 16 E= 0
   -29	   -74	    54	    17	
  -115	    -4	    81	   -28	
   -28	   -46	    62	   -12	
    -5	   -71	    25	    31	
    32	  -313	   123	  -177	
  -521	  -448	  -555	   197	
   -97	  -549	   178	  -508	
  -464	   196	  -516	  -492	
  -461	   196	  -536	  -481	
  -405	   195	  -497	  -453	
   115	   -58	  -112	   -63	
   123	  -248	  -177	    24	
    25	   -36	   -16	    18	
    28	     0	   -28	    -6	
    16	   -64	    33	    -3	
     9	     9	    26	   -58	

letter-probability matrix: alength= 4 w= 16 nsites= 20 E= 0
  0.204898	  0.149951	  0.363373	  0.281778	
  0.112946	  0.243700	  0.437938	  0.205417	
  0.205232	  0.182319	  0.383143	  0.229305	
  0.242063	  0.152491	  0.296426	  0.309020	
  0.312922	  0.028523	  0.585026	  0.073529	
  0.006754	  0.011178	  0.005346	  0.976723	
  0.127589	  0.005562	  0.859436	  0.007414	
  0.010046	  0.974694	  0.007001	  0.008259	
  0.010262	  0.974769	  0.006069	  0.008899	
  0.015122	  0.966101	  0.007970	  0.010807	
  0.556511	  0.167389	  0.114635	  0.161465	
  0.586459	  0.044786	  0.073450	  0.295305	
  0.297710	  0.194666	  0.223655	  0.283969	
  0.303202	  0.250809	  0.206475	  0.239514	
  0.279338	  0.160655	  0.314457	  0.245550	
  0.266477	  0.266890	  0.299970	  0.166662	

URL http://the_brain.bwh.harvard.edu/uniprobe/details2?id=00035

MOTIF UP00066_2 Hnf4a_secondary

log-odds matrix: alength= 4 w= 16 E= 0
   -92	   -56	    47	    49	
  -119	   -79	    58	    57	
   -35	    72	   -65	   -11	
    32	    30	  -103	     5	
   184	  -424	  -269	  -225	
   164	  -376	   -55	  -303	
   193	  -656	  -258	  -565	
  -571	  -656	   198	  -521	
  -581	  -688	  -438	   197	
  -390	   196	  -601	  -469	
  -666	   198	  -572	  -465	
   183	  -629	  -136	  -500	
   104	    31	  -183	  -122	
   -48	  -111	   -93	   120	
    19	    15	   -58	    11	
    35	   -13	   -95	    37	

letter-probability matrix: alength= 4 w= 16 nsites= 20 E= 0
  0.131680	  0.169949	  0.346277	  0.352094	
  0.109910	  0.144258	  0.373681	  0.372151	
  0.196671	  0.411335	  0.159689	  0.232305	
  0.311086	  0.307077	  0.122332	  0.259505	
  0.895155	  0.013238	  0.038874	  0.052733	
  0.779629	  0.018399	  0.171269	  0.030703	
  0.950546	  0.002649	  0.041825	  0.004980	
  0.004769	  0.002646	  0.985847	  0.006739	
  0.004458	  0.002117	  0.012011	  0.981414	
  0.016789	  0.969626	  0.003890	  0.009695	
  0.002468	  0.982852	  0.004754	  0.009926	
  0.891448	  0.003193	  0.097548	  0.007811	
  0.513330	  0.308971	  0.070467	  0.107232	
  0.179371	  0.115514	  0.130898	  0.574217	
  0.285826	  0.277536	  0.166982	  0.269655	
  0.319407	  0.227783	  0.129020	  0.323790	

URL http://the_brain.bwh.harvard.edu/uniprobe/details2?id=00066

MOTIF UP00391_2 Hoxa3_secondary

log-odds matrix: alength= 4 w= 14 E= 0
   119	   -85	   -64	   -95	
   104	   -23	  -181	   -30	
   113	  -220	    11	   -95	
   124	   -74	  -195	   -36	
    35	   -44	   -42	    31	
   -77	   158	  -138	  -439	
  -388	    43	    35	    39	
   178	  -178	  -275	  -294	
  -244	  -390	  -401	   188	
  -154	  -157	  -466	   171	
   179	  -339	  -351	  -144	
    95	  -230	    37	   -79	
   -78	    17	    76	   -74	
     6	   -81	    95	  -115	

letter-probability matrix: alength= 4 w= 14 nsites= 20 E= 0
  0.572343	  0.138398	  0.159999	  0.129260	
  0.512593	  0.213365	  0.071501	  0.202541	
  0.546596	  0.054422	  0.269983	  0.128998	
  0.589826	  0.150166	  0.064734	  0.195274	
  0.319034	  0.184449	  0.187278	  0.309239	
  0.146380	  0.745365	  0.096310	  0.011944	
  0.017032	  0.337182	  0.319090	  0.326696	
  0.857244	  0.072930	  0.037273	  0.032553	
  0.045936	  0.016693	  0.015559	  0.921813	
  0.086227	  0.084030	  0.009915	  0.819828	
  0.861782	  0.023831	  0.021972	  0.092415	
  0.482195	  0.050841	  0.322777	  0.144187	
  0.145929	  0.280337	  0.423628	  0.150105	
  0.260608	  0.142587	  0.483904	  0.112901	

URL http://the_brain.bwh.harvard.edu/uniprobe/details2?id=00391

MOTIF UP00072_2 IRC900814_secondary

log-odds matrix: alength= 4 w= 16 E= 0
    99	  -126	    -8	   -62	
  -161	    28	   -60	    84	
   -72	   -49	    77	    -4	
   -10	   -95	    79	   -28	
   158	  -333	   -53	  -216	
   187	  -390	  -193	  -584	
   186	  -211	  -532	  -319	
  -273	  -264	   113	    59	
  -347	  -177	  -507	   184	
  -564	   196	  -542	  -405	
  -486	  -610	   197	  -465	
  -400	  -299	  -304	   188	
   103	  -181	    47	  -180	
   132	  -153	   -80	   -78	
   102	   -41	   -33	  -124	
    99	   -86	   -92	   -10	

letter-probability matrix: alength= 4 w= 16 nsites= 20 E= 0
  0.496667	  0.104078	  0.236214	  0.163040	
  0.082033	  0.304370	  0.165033	  0.448563	
  0.151355	  0.178363	  0.427593	  0.242688	
  0.233976	  0.129049	  0.431345	  0.205630	
  0.745700	  0.024877	  0.173506	  0.055917	
  0.913518	  0.016737	  0.065383	  0.004362	
  0.908346	  0.057910	  0.006260	  0.027484	
  0.037556	  0.039978	  0.546704	  0.375762	
  0.022492	  0.073068	  0.007422	  0.897018	
  0.005021	  0.974013	  0.005829	  0.015137	
  0.008583	  0.003647	  0.977841	  0.009929	
  0.015630	  0.031426	  0.030439	  0.922505	
  0.510811	  0.071262	  0.345999	  0.071929	
  0.624553	  0.086427	  0.143753	  0.145267	
  0.507455	  0.188138	  0.198382	  0.106025	
  0.496227	  0.137735	  0.132523	  0.233515	

URL http://the_brain.bwh.harvard.edu/uniprobe/details2?id=00072

MOTIF UP00086_2 Irf3_secondary

log-odds matrix: alength= 4 w= 14 E= 0
    -8	   -75	    73	   -32	
   -34	   -85	    80	   -14	
   126	  -147	  -101	   -42	
   -24	  -218	   137	  -157	
   158	  -320	  -239	   -49	
   162	  -229	  -268	   -81	
    94	  -154	   -51	     5	
  -195	  -122	   159	  -174	
  -211	  -175	   172	  -241	
    11	  -149	   -20	    76	
  -197	    62	    74	   -91	
  -240	   126	   -58	   -41	
     9	   -74	    61	   -32	
    61	   -29	   -19	   -35	

letter-probability matrix: alength= 4 w= 14 nsites= 20 E= 0
  0.236565	  0.149020	  0.414811	  0.199604	
  0.197737	  0.139048	  0.436764	  0.226451	
  0.598309	  0.089963	  0.124245	  0.187483	
  0.212136	  0.055296	  0.648272	  0.084296	
  0.747144	  0.027184	  0.047789	  0.177884	
  0.766825	  0.051238	  0.039008	  0.142929	
  0.479462	  0.085743	  0.175517	  0.259279	
  0.064625	  0.107366	  0.753079	  0.074929	
  0.058034	  0.074096	  0.820937	  0.046934	
  0.270072	  0.088714	  0.217158	  0.424057	
  0.063867	  0.384543	  0.418514	  0.133076	
  0.047352	  0.597210	  0.167770	  0.187669	
  0.266737	  0.150063	  0.382264	  0.200936	
  0.381079	  0.204427	  0.218492	  0.196003	

URL http://the_brain.bwh.harvard.edu/uniprobe/details2?id=00086

MOTIF UP00018_2 Irf4_secondary

log-odds matrix: alength= 4 w= 15 E= 0
    20	    -1	    20	   -50	
   -41	    15	    50	   -45	
   -51	    26	   -30	    36	
   118	  -122	  -135	   -12	
   -73	    31	  -219	    95	
  -284	  -401	  -284	   187	
  -258	   183	  -295	  -264	
  -244	   -57	  -191	   152	
  -298	   187	  -335	  -304	
   -38	  -310	   159	  -337	
   -28	  -136	   132	  -178	
    32	  -274	   -53	    93	
   -29	    34	  -161	    67	
    -4	   -35	    23	    10	
   -57	    69	     5	   -57	

letter-probability matrix: alength= 4 w= 15 nsites= 20 E= 0
  0.288101	  0.247588	  0.287461	  0.176850	
  0.187625	  0.276525	  0.352820	  0.183030	
  0.175230	  0.300094	  0.203295	  0.321380	
  0.564519	  0.107594	  0.098018	  0.229869	
  0.150412	  0.310868	  0.054960	  0.483760	
  0.034907	  0.015505	  0.034843	  0.914745	
  0.041776	  0.885897	  0.032309	  0.040017	
  0.046210	  0.168474	  0.066613	  0.718702	
  0.031764	  0.913321	  0.024478	  0.030437	
  0.191755	  0.029057	  0.754998	  0.024190	
  0.206291	  0.097100	  0.623727	  0.072881	
  0.311511	  0.037435	  0.173101	  0.477953	
  0.205101	  0.316738	  0.081628	  0.396533	
  0.243888	  0.196473	  0.292453	  0.267186	
  0.167980	  0.404608	  0.259107	  0.168305	

URL http://the_brain.bwh.harvard.edu/uniprobe/details2?id=00018

MOTIF UP00040_2 Irf5_secondary

log-odds matrix: alength= 4 w= 15 E= 0
   -64	    -7	   -15	    59	
   -11	   -42	  -103	    88	
    18	   -34	    21	   -11	
   158	  -217	  -158	  -112	
   -56	    44	   -75	    45	
  -153	   173	  -284	  -230	
  -355	  -427	   193	  -460	
   190	  -418	  -239	  -498	
  -688	  -271	   192	  -443	
   194	  -466	  -402	  -404	
    99	  -311	    71	  -189	
   -78	   -43	  -301	   135	
   -32	   -28	   -72	    82	
   -54	    64	   -18	   -20	
   -26	    37	    22	   -50	

letter-probability matrix: alength= 4 w= 15 nsites= 20 E= 0
  0.160739	  0.237732	  0.225630	  0.375899	
  0.231003	  0.186804	  0.122026	  0.460167	
  0.282260	  0.197034	  0.288737	  0.231969	
  0.746029	  0.055630	  0.083427	  0.114914	
  0.169536	  0.340063	  0.148794	  0.341606	
  0.086576	  0.827589	  0.034986	  0.050849	
  0.021280	  0.012938	  0.955490	  0.010292	
  0.930476	  0.013781	  0.047798	  0.007945	
  0.002126	  0.038171	  0.948134	  0.011570	
  0.959483	  0.009871	  0.015462	  0.015184	
  0.495380	  0.028946	  0.408360	  0.067314	
  0.145964	  0.186198	  0.031072	  0.636767	
  0.200379	  0.206354	  0.151807	  0.441460	
  0.171996	  0.390086	  0.220850	  0.217068	
  0.208281	  0.322628	  0.291771	  0.177321	

URL http://the_brain.bwh.harvard.edu/uniprobe/details2?id=00040

MOTIF UP00011_2 Irf6_secondary

log-odds matrix: alength= 4 w= 15 E= 0
    38	     4	   -11	   -43	
   -78	    34	     9	    13	
   -85	    67	   -29	     5	
   110	  -104	  -157	     6	
   -31	   124	  -153	  -103	
  -299	  -343	  -192	   181	
  -348	   183	  -235	  -268	
  -256	    24	  -155	   121	
  -345	   187	  -353	  -263	
  -109	  -203	   152	  -125	
   -28	  -114	   129	  -181	
  -118	  -156	    13	   109	
   -10	    62	   -73	   -12	
    42	   -88	    32	   -19	
   -21	    31	    17	   -37	

letter-probability matrix: alength= 4 w= 15 nsites= 20 E= 0
  0.326255	  0.256976	  0.231005	  0.185764	
  0.145621	  0.315489	  0.266193	  0.272698	
  0.138750	  0.396937	  0.205185	  0.259127	
  0.534194	  0.121488	  0.084178	  0.260140	
  0.201823	  0.589398	  0.086624	  0.122154	
  0.031428	  0.023221	  0.066048	  0.879303	
  0.022389	  0.889379	  0.049165	  0.039067	
  0.042252	  0.295983	  0.085234	  0.576531	
  0.022905	  0.915187	  0.021569	  0.040339	
  0.117305	  0.061052	  0.716358	  0.105285	
  0.205873	  0.113582	  0.609303	  0.071242	
  0.110208	  0.084907	  0.274228	  0.530658	
  0.233550	  0.385055	  0.150708	  0.230687	
  0.333806	  0.136131	  0.311600	  0.218463	
  0.216423	  0.309361	  0.281145	  0.193072	

URL http://the_brain.bwh.harvard.edu/uniprobe/details2?id=00011

MOTIF UP00074_2 Isgf3g_secondary

log-odds matrix: alength= 4 w= 14 E= 0
  -114	   -48	    95	   -15	
   -21	    48	    37	  -116	
   109	   -89	   -65	   -52	
   127	  -216	   -76	   -36	
   166	  -231	  -175	  -153	
   165	  -324	  -114	  -173	
  -108	   123	   -13	  -187	
   136	  -194	  -121	   -43	
  -122	     5	    29	    39	
   -24	  -181	    25	    75	
   136	  -148	  -149	   -47	
   -42	   111	   -98	   -77	
   -39	    -8	   -49	    65	
    65	  -119	    14	   -17	

letter-probability matrix: alength= 4 w= 14 nsites= 20 E= 0
  0.113635	  0.178866	  0.482345	  0.225154	
  0.215681	  0.349718	  0.322425	  0.112176	
  0.531586	  0.135115	  0.158779	  0.174520	
  0.601494	  0.055940	  0.147264	  0.195302	
  0.788611	  0.050582	  0.074153	  0.086654	
  0.784813	  0.026511	  0.113352	  0.075324	
  0.118471	  0.585008	  0.227919	  0.068601	
  0.641796	  0.065007	  0.107890	  0.185307	
  0.107452	  0.258361	  0.305975	  0.328212	
  0.212127	  0.071117	  0.296501	  0.420255	
  0.640973	  0.089819	  0.088909	  0.180299	
  0.187019	  0.539213	  0.126990	  0.146777	
  0.191363	  0.237319	  0.178281	  0.393036	
  0.391151	  0.109944	  0.276262	  0.222644	

URL http://the_brain.bwh.harvard.edu/uniprobe/details2?id=00074

MOTIF UP00103_2 Jundm2_secondary

log-odds matrix: alength= 4 w= 16 E= 0
    40	    15	   -20	   -52	
     2	   -90	    10	    46	
  -128	   -85	     9	    98	
   -24	  -111	    97	   -44	
   134	  -310	    38	  -455	
  -577	  -520	  -578	   198	
  -627	  -563	   184	  -140	
   187	  -186	  -673	  -410	
  -447	    83	   109	  -453	
  -497	  -544	  -627	   198	
  -251	   192	  -563	  -640	
   198	  -619	  -496	  -641	
  -388	   106	  -296	    78	
    41	    73	  -135	   -68	
    35	   -20	    -9	   -13	
    30	    22	   -39	   -26	

letter-probability matrix: alength= 4 w= 16 nsites= 20 E= 0
  0.330782	  0.277751	  0.217248	  0.174219	
  0.254084	  0.133750	  0.268028	  0.344139	
  0.102715	  0.138642	  0.266735	  0.491907	
  0.211090	  0.115754	  0.489453	  0.183704	
  0.634392	  0.029243	  0.325725	  0.010641	
  0.004585	  0.006792	  0.004564	  0.984059	
  0.003235	  0.005036	  0.896873	  0.094857	
  0.914016	  0.069061	  0.002354	  0.014569	
  0.011308	  0.444033	  0.533844	  0.010815	
  0.007986	  0.005770	  0.003251	  0.982993	
  0.043876	  0.948120	  0.005054	  0.002950	
  0.985583	  0.003417	  0.008056	  0.002944	
  0.017035	  0.521313	  0.032053	  0.429599	
  0.331412	  0.414679	  0.097833	  0.156076	
  0.317623	  0.218390	  0.235348	  0.228638	
  0.308376	  0.291095	  0.191412	  0.209116	

URL http://the_brain.bwh.harvard.edu/uniprobe/details2?id=00103

MOTIF UP00093_2 Klf7_secondary

log-odds matrix: alength= 4 w= 17 E= 0
    63	     6	     2	  -133	
    75	   -27	   -11	   -84	
     4	   -37	    33	    -9	
  -202	    57	   -22	    49	
   129	  -515	  -123	    14	
   -46	  -513	  -180	   156	
   160	   -17	  -545	  -436	
  -603	   197	  -590	  -408	
  -275	  -660	   192	  -413	
  -478	   197	  -563	  -610	
  -515	   197	  -496	  -569	
  -555	   190	  -647	  -203	
    64	    26	  -230	     5	
   102	  -104	   -62	   -27	
    24	    30	   -35	   -32	
    27	   -11	   -73	    34	
   -43	   -51	    23	    47	

letter-probability matrix: alength= 4 w= 17 nsites= 20 E= 0
  0.386646	  0.259902	  0.253791	  0.099661	
  0.421388	  0.207885	  0.231243	  0.139483	
  0.257377	  0.193145	  0.314893	  0.234586	
  0.061783	  0.371675	  0.214607	  0.351935	
  0.610889	  0.007047	  0.106287	  0.275777	
  0.181496	  0.007153	  0.071824	  0.739527	
  0.759998	  0.222078	  0.005710	  0.012214	
  0.003816	  0.977244	  0.004175	  0.014765	
  0.037124	  0.002582	  0.946042	  0.014252	
  0.009124	  0.982167	  0.005065	  0.003644	
  0.007023	  0.980091	  0.008044	  0.004842	
  0.005328	  0.930742	  0.002828	  0.061102	
  0.389804	  0.299794	  0.050877	  0.259525	
  0.507764	  0.121280	  0.163196	  0.207759	
  0.296269	  0.307462	  0.196230	  0.200039	
  0.301339	  0.231088	  0.150226	  0.317347	
  0.185149	  0.176068	  0.292944	  0.345838	

URL http://the_brain.bwh.harvard.edu/uniprobe/details2?id=00093

MOTIF UP00067_2 Lef1_secondary

log-odds matrix: alength= 4 w= 16 E= 0
   -15	     9	    65	  -112	
    80	  -170	   -10	     3	
    74	   -79	    37	  -110	
   -53	    45	    64	  -138	
   169	  -354	  -459	   -65	
  -267	  -409	  -458	   190	
  -400	   185	  -266	  -253	
   192	  -519	  -489	  -265	
   190	  -463	  -273	  -386	
  -321	  -362	  -241	   186	
  -121	   151	  -456	   -58	
   144	  -382	    14	  -321	
    -6	    47	   -42	   -13	
  -150	    -4	   -29	    89	
    41	   -45	  -118	    59	
    43	   -64	   -43	    34	

letter-probability matrix: alength= 4 w= 16 nsites= 20 E= 0
  0.225775	  0.266368	  0.393085	  0.114772	
  0.435548	  0.077011	  0.232595	  0.254846	
  0.416750	  0.144725	  0.322119	  0.116406	
  0.172866	  0.341069	  0.390257	  0.095807	
  0.809227	  0.021474	  0.010361	  0.158938	
  0.039268	  0.014676	  0.010455	  0.935601	
  0.015615	  0.901755	  0.039475	  0.043155	
  0.944804	  0.006853	  0.008451	  0.039892	
  0.934861	  0.010096	  0.037766	  0.017277	
  0.026944	  0.020363	  0.046918	  0.905775	
  0.108303	  0.713885	  0.010564	  0.167248	
  0.679723	  0.017661	  0.275577	  0.027039	
  0.239565	  0.345553	  0.186641	  0.228241	
  0.088115	  0.243857	  0.204018	  0.464010	
  0.331032	  0.182800	  0.110215	  0.375953	
  0.337037	  0.160373	  0.185584	  0.317006	

URL http://the_brain.bwh.harvard.edu/uniprobe/details2?id=00067

MOTIF UP00045_2 Mafb_secondary

log-odds matrix: alength= 4 w= 15 E= 0
     1	    39	   -38	   -13	
    73	   -46	    -9	   -58	
    56	   -38	   -23	   -15	
  -161	  -121	   -85	   143	
  -239	  -131	  -105	   155	
  -240	  -199	   173	  -202	
  -179	   161	  -279	   -94	
   179	  -291	  -172	  -323	
   122	  -202	   -60	   -39	
   160	  -185	  -255	   -95	
   181	  -326	  -250	  -222	
   124	  -272	  -255	    39	
    63	  -104	  -167	    73	
    38	   -65	    17	   -10	
   -19	   -42	   -72	    82	

letter-probability matrix: alength= 4 w= 15 nsites= 20 E= 0
  0.252282	  0.327541	  0.191496	  0.228681	
  0.414891	  0.181997	  0.235538	  0.167574	
  0.369812	  0.192315	  0.212893	  0.224980	
  0.081917	  0.107880	  0.138544	  0.671658	
  0.047759	  0.100595	  0.120673	  0.730973	
  0.047381	  0.062772	  0.828041	  0.061806	
  0.072158	  0.761630	  0.036201	  0.130011	
  0.864499	  0.033229	  0.075644	  0.026628	
  0.582375	  0.061546	  0.165161	  0.190919	
  0.759130	  0.069223	  0.042608	  0.129039	
  0.876128	  0.026080	  0.044094	  0.053698	
  0.591029	  0.038029	  0.042683	  0.328259	
  0.386455	  0.121389	  0.078693	  0.413463	
  0.325396	  0.158893	  0.282102	  0.233609	
  0.218806	  0.187059	  0.151824	  0.442312	

URL http://the_brain.bwh.harvard.edu/uniprobe/details2?id=00045

MOTIF UP00044_2 Mafk_secondary

log-odds matrix: alength= 4 w= 15 E= 0
    21	    -3	    45	  -102	
    34	     0	   -28	   -15	
   124	   -77	   -50	  -152	
   169	  -301	  -110	  -242	
   178	  -431	  -186	  -207	
   181	  -386	  -421	  -145	
   172	  -228	  -309	  -137	
   -51	  -170	     4	    98	
  -315	   -93	  -299	   169	
  -230	  -267	   176	  -201	
  -257	   180	  -255	  -241	
   160	  -116	  -147	  -264	
    85	    18	  -289	   -12	
  -209	    19	    73	    -5	
    65	   -90	    71	  -191	

letter-probability matrix: alength= 4 w= 15 nsites= 20 E= 0
  0.289934	  0.244974	  0.342021	  0.123071	
  0.317105	  0.250774	  0.206169	  0.225952	
  0.589909	  0.146264	  0.176464	  0.087364	
  0.805648	  0.031025	  0.116712	  0.046614	
  0.859239	  0.012630	  0.068740	  0.059391	
  0.877855	  0.017270	  0.013520	  0.091354	
  0.822443	  0.051458	  0.029433	  0.096666	
  0.175032	  0.076822	  0.256419	  0.491726	
  0.028231	  0.131221	  0.031440	  0.809107	
  0.050608	  0.039418	  0.847824	  0.062150	
  0.041983	  0.868232	  0.042708	  0.047077	
  0.757931	  0.111841	  0.090214	  0.040013	
  0.451956	  0.283644	  0.033652	  0.230747	
  0.058765	  0.285975	  0.414514	  0.240747	
  0.391919	  0.133805	  0.407813	  0.066464	

URL http://the_brain.bwh.harvard.edu/uniprobe/details2?id=00044

MOTIF UP00060_2 Max_secondary

log-odds matrix: alength= 4 w= 14 E= 0
   -97	   -30	    68	    11	
   -67	    -3	   -46	    74	
  -243	  -230	   157	   -66	
   -35	    55	   -45	     3	
  -369	   192	  -404	  -374	
   189	  -350	  -318	  -330	
  -506	   143	  -317	    23	
  -242	  -326	   186	  -357	
  -109	   129	  -331	    -2	
  -249	  -222	   153	   -48	
   112	   -74	   -40	  -110	
    -5	   153	  -347	  -417	
     9	  -115	    11	    49	
   -14	   -80	    41	    25	

letter-probability matrix: alength= 4 w= 14 nsites= 20 E= 0
  0.127991	  0.202889	  0.399822	  0.269298	
  0.156940	  0.244015	  0.182364	  0.416681	
  0.046494	  0.050598	  0.744311	  0.158596	
  0.196142	  0.365183	  0.183389	  0.255286	
  0.019306	  0.946805	  0.015210	  0.018680	
  0.924839	  0.022113	  0.027620	  0.025428	
  0.007478	  0.672138	  0.027789	  0.292595	
  0.046702	  0.026044	  0.906146	  0.021107	
  0.117335	  0.610863	  0.025132	  0.246670	
  0.044431	  0.053581	  0.722748	  0.179240	
  0.543713	  0.149809	  0.190030	  0.116447	
  0.241148	  0.722386	  0.022547	  0.013919	
  0.265412	  0.113032	  0.270602	  0.350954	
  0.226186	  0.143504	  0.332746	  0.297564	

URL http://the_brain.bwh.harvard.edu/uniprobe/details2?id=00060

MOTIF UP00097_2 Mtf1_secondary

log-odds matrix: alength= 4 w= 14 E= 0
    98	   -47	   -76	   -49	
    56	   -29	   -27	   -18	
   102	   -69	  -114	   -17	
  -101	  -113	   -70	   128	
   123	   -97	  -192	   -19	
    69	   -73	   -83	    29	
   -43	   -76	    90	   -32	
   145	   -89	  -159	  -131	
   152	  -173	  -225	   -70	
   138	  -127	  -159	   -61	
    76	   -42	   -85	     0	
   122	   -46	  -102	  -115	
    50	   -51	   -20	     2	
    32	    46	    15	  -196	

letter-probability matrix: alength= 4 w= 14 nsites= 20 E= 0
  0.492974	  0.180918	  0.148012	  0.178096	
  0.368251	  0.203899	  0.207777	  0.220074	
  0.507882	  0.155465	  0.113772	  0.222882	
  0.123798	  0.114285	  0.153584	  0.608334	
  0.587677	  0.127243	  0.066116	  0.218964	
  0.403397	  0.150410	  0.140817	  0.305376	
  0.186086	  0.147802	  0.466164	  0.199948	
  0.681097	  0.135011	  0.082959	  0.100934	
  0.717748	  0.075425	  0.052584	  0.154243	
  0.649784	  0.103313	  0.082872	  0.164031	
  0.424054	  0.187232	  0.138687	  0.250027	
  0.583515	  0.181222	  0.122887	  0.112376	
  0.353266	  0.175583	  0.217918	  0.253234	
  0.312794	  0.344669	  0.278065	  0.064473	

URL http://the_brain.bwh.harvard.edu/uniprobe/details2?id=00097

MOTIF UP00092_2 Myb_secondary

log-odds matrix: alength= 4 w= 16 E= 0
   -28	    15	     5	     4	
   -36	   -41	    65	   -16	
   104	   -38	  -103	   -55	
  -197	   134	  -150	   -22	
   -99	   131	  -430	    -5	
   198	  -663	  -538	  -535	
   198	  -500	  -623	  -650	
  -566	   198	  -580	  -573	
  -342	   -84	  -397	   171	
  -359	  -520	   195	  -628	
   -73	   135	  -359	   -40	
  -302	   186	  -409	  -240	
   101	  -218	    39	  -111	
   -29	    17	   -19	    24	
   -38	    -1	    44	   -17	
   -15	    31	   -19	    -2	

letter-probability matrix: alength= 4 w= 16 nsites= 20 E= 0
  0.205499	  0.277575	  0.259453	  0.257473	
  0.195121	  0.188791	  0.391777	  0.224311	
  0.514704	  0.191753	  0.122477	  0.171066	
  0.063609	  0.633099	  0.088173	  0.215120	
  0.125737	  0.620566	  0.012681	  0.241016	
  0.985342	  0.002529	  0.005984	  0.006145	
  0.986092	  0.007796	  0.003341	  0.002771	
  0.004947	  0.985867	  0.004474	  0.004712	
  0.023351	  0.140013	  0.015937	  0.820699	
  0.020749	  0.006802	  0.969227	  0.003223	
  0.150942	  0.638406	  0.020813	  0.189838	
  0.030781	  0.907267	  0.014632	  0.047320	
  0.502947	  0.055027	  0.326515	  0.115511	
  0.204781	  0.281209	  0.218985	  0.295024	
  0.191705	  0.247567	  0.338912	  0.221816	
  0.224641	  0.309544	  0.218985	  0.246831	

URL http://the_brain.bwh.harvard.edu/uniprobe/details2?id=00092

MOTIF UP00081_2 Mybl1_secondary

log-odds matrix: alength= 4 w= 15 E= 0
   -28	    10	     8	     7	
   -74	    40	    44	   -47	
    82	   -23	   -48	   -59	
  -217	   162	  -235	   -97	
  -205	   162	  -448	   -64	
   197	  -481	  -565	  -541	
   197	  -401	  -592	  -592	
  -528	   198	  -559	  -552	
  -328	   -84	  -237	   165	
  -468	  -490	   196	  -522	
   -41	   118	  -277	   -27	
  -120	   169	  -382	  -194	
    -5	  -135	   115	  -126	
    17	   -23	  -126	    69	
   -73	   -41	    72	     0	

letter-probability matrix: alength= 4 w= 15 nsites= 20 E= 0
  0.205989	  0.268359	  0.263479	  0.262174	
  0.149858	  0.330201	  0.339741	  0.180201	
  0.440045	  0.213697	  0.179742	  0.166516	
  0.055722	  0.767204	  0.049077	  0.127997	
  0.060389	  0.768239	  0.011175	  0.160197	
  0.980265	  0.008906	  0.004964	  0.005865	
  0.976251	  0.015501	  0.004122	  0.004126	
  0.006449	  0.982888	  0.005200	  0.005463	
  0.025776	  0.139679	  0.048415	  0.786131	
  0.009775	  0.008352	  0.975178	  0.006695	
  0.187590	  0.568007	  0.036604	  0.207799	
  0.108890	  0.808175	  0.017705	  0.065231	
  0.242101	  0.097932	  0.555551	  0.104417	
  0.281058	  0.212523	  0.104136	  0.402283	
  0.150908	  0.188201	  0.411156	  0.249734	

URL http://the_brain.bwh.harvard.edu/uniprobe/details2?id=00081

MOTIF UP00036_2 Myf6_secondary

log-odds matrix: alength= 4 w= 15 E= 0
    47	     6	    13	  -106	
   -17	    13	    41	   -53	
    11	    16	    -3	   -28	
    96	   -80	    24	  -171	
   121	    11	  -166	  -178	
  -184	   159	  -199	  -110	
   145	  -125	   -87	  -178	
   -62	  -182	   135	   -97	
    46	    64	   -28	  -204	
  -164	   166	  -113	  -403	
   -58	   -31	    89	   -57	
  -113	   141	   -59	  -218	
    65	  -113	    44	   -71	
   -26	   121	   -81	  -180	
   -57	   117	  -192	   -31	

letter-probability matrix: alength= 4 w= 15 nsites= 20 E= 0
  0.345146	  0.261059	  0.273931	  0.119863	
  0.222137	  0.272923	  0.332024	  0.172916	
  0.269602	  0.278951	  0.245221	  0.206225	
  0.485406	  0.144018	  0.294421	  0.076155	
  0.577731	  0.270563	  0.078955	  0.072752	
  0.070027	  0.750816	  0.062819	  0.116339	
  0.685018	  0.105175	  0.137110	  0.072697	
  0.162574	  0.071041	  0.638464	  0.127921	
  0.343240	  0.389633	  0.206226	  0.060900	
  0.080169	  0.790323	  0.114211	  0.015297	
  0.167035	  0.201642	  0.462780	  0.168543	
  0.114383	  0.664317	  0.166143	  0.055157	
  0.392143	  0.114475	  0.340085	  0.153298	
  0.208147	  0.577473	  0.142694	  0.071686	
  0.168632	  0.563135	  0.066181	  0.202052	

URL http://the_brain.bwh.harvard.edu/uniprobe/details2?id=00036

MOTIF UP00017_2 Nkx3-1_secondary

log-odds matrix: alength= 4 w= 17 E= 0
    51	     2	    28	  -150	
    41	    56	  -115	   -41	
     4	   -91	    -3	    54	
   -83	    56	     1	    -7	
    12	    53	    19	  -160	
    92	  -374	    69	  -123	
   138	  -326	     6	  -196	
  -262	  -480	   185	  -237	
  -435	  -230	  -280	   185	
   185	  -280	  -230	  -435	
  -237	   185	  -480	  -262	
  -196	     6	  -326	   138	
  -123	    69	  -374	    92	
   -77	   -43	    42	    41	
   -11	   -23	    70	   -75	
    89	     7	   -71	  -103	
    79	   -25	   -59	   -39	

letter-probability matrix: alength= 4 w= 17 nsites= 20 E= 0
  0.355705	  0.252939	  0.302809	  0.088546	
  0.331375	  0.367840	  0.112822	  0.187963	
  0.256868	  0.133354	  0.245031	  0.364747	
  0.140854	  0.369213	  0.251345	  0.238589	
  0.270847	  0.361956	  0.284953	  0.082244	
  0.471910	  0.018650	  0.403123	  0.106316	
  0.648885	  0.026013	  0.260891	  0.064211	
  0.040659	  0.008969	  0.902111	  0.048261	
  0.012217	  0.050918	  0.035985	  0.900879	
  0.900879	  0.035985	  0.050918	  0.012217	
  0.048261	  0.902111	  0.008969	  0.040659	
  0.064211	  0.260891	  0.026013	  0.648885	
  0.106316	  0.403123	  0.018650	  0.471910	
  0.147027	  0.186036	  0.335218	  0.331719	
  0.230890	  0.213795	  0.406875	  0.148439	
  0.463053	  0.261688	  0.152992	  0.122267	
  0.433206	  0.210103	  0.166171	  0.190520	

URL http://the_brain.bwh.harvard.edu/uniprobe/details2?id=00017

MOTIF UP00009_2 Nr2f2_secondary

log-odds matrix: alength= 4 w= 16 E= 0
   -35	    80	   -34	   -54	
   -93	   -92	    74	    35	
    -7	    82	   -51	   -79	
   -41	   -40	    70	   -21	
  -521	   111	   -46	    11	
  -554	   124	    44	  -196	
  -150	  -574	   185	  -569	
  -667	  -587	   197	  -456	
  -611	  -664	   198	  -486	
  -623	  -596	  -476	   198	
  -662	   196	  -555	  -370	
   191	  -642	  -222	  -630	
   -17	    64	     1	   -88	
   -72	     5	    41	     4	
   -51	    22	   -11	    27	
    51	   -33	   -88	    30	

letter-probability matrix: alength= 4 w= 16 nsites= 20 E= 0
  0.195749	  0.435700	  0.196915	  0.171636	
  0.131070	  0.131912	  0.417834	  0.319184	
  0.238959	  0.441529	  0.174973	  0.144539	
  0.187749	  0.189727	  0.405849	  0.216675	
  0.006751	  0.541370	  0.182092	  0.269787	
  0.005388	  0.590608	  0.339869	  0.064135	
  0.088153	  0.004666	  0.902351	  0.004830	
  0.002459	  0.004278	  0.982637	  0.010626	
  0.003618	  0.002504	  0.985275	  0.008602	
  0.003325	  0.004017	  0.009244	  0.983414	
  0.002547	  0.972864	  0.005345	  0.019244	
  0.940260	  0.002927	  0.053632	  0.003181	
  0.222459	  0.390569	  0.251497	  0.135475	
  0.151824	  0.258444	  0.332866	  0.256865	
  0.175811	  0.290583	  0.232086	  0.301520	
  0.356690	  0.198973	  0.136050	  0.308287	

URL http://the_brain.bwh.harvard.edu/uniprobe/details2?id=00009

MOTIF UP00027_2 Osr1_secondary

log-odds matrix: alength= 4 w= 16 E= 0
    86	  -143	    29	   -77	
   -45	    48	   -76	    35	
    69	   -21	   -70	   -14	
   -24	     1	   -63	    59	
   -87	  -158	   157	  -279	
  -321	   186	  -335	  -268	
  -310	  -161	  -294	   178	
   166	  -237	  -225	  -116	
  -177	   182	  -349	  -345	
  -322	   113	  -453	    74	
    37	  -130	  -324	   114	
    87	  -124	    77	  -454	
    79	    33	  -146	   -63	
     6	   -51	   -29	    52	
    18	     5	   -26	    -1	
    13	    22	   -11	   -30	

letter-probability matrix: alength= 4 w= 16 nsites= 20 E= 0
  0.454194	  0.092676	  0.306326	  0.146803	
  0.183011	  0.349823	  0.148031	  0.319135	
  0.402809	  0.216433	  0.154083	  0.226674	
  0.211745	  0.252049	  0.161182	  0.375024	
  0.136345	  0.083690	  0.743914	  0.036052	
  0.026957	  0.909549	  0.024545	  0.038949	
  0.029080	  0.082100	  0.032574	  0.856247	
  0.787454	  0.048202	  0.052486	  0.111858	
  0.073461	  0.881278	  0.022313	  0.022948	
  0.026791	  0.545542	  0.010815	  0.416852	
  0.322008	  0.101565	  0.026489	  0.549938	
  0.458267	  0.105781	  0.425231	  0.010720	
  0.432794	  0.314870	  0.090685	  0.161651	
  0.260978	  0.176097	  0.204310	  0.358614	
  0.282877	  0.259359	  0.208881	  0.248883	
  0.274197	  0.291831	  0.231013	  0.202959	

URL http://the_brain.bwh.harvard.edu/uniprobe/details2?id=00027

MOTIF UP00052_2 Osr2_secondary

log-odds matrix: alength= 4 w= 16 E= 0
   101	  -202	     0	   -43	
     3	    26	   -56	    14	
   -14	     0	   -67	    55	
   -29	   -23	  -101	    87	
  -144	  -140	   159	  -200	
  -324	   184	  -268	  -277	
  -283	  -155	  -304	   176	
   171	  -254	  -292	  -126	
   -78	   170	  -354	  -350	
  -300	    96	  -404	    90	
     3	  -130	  -266	   127	
    90	  -157	    80	  -432	
    46	    71	  -195	   -46	
    76	  -115	  -119	    51	
   -18	    18	   -20	    15	
    17	    49	   -24	   -67	

letter-probability matrix: alength= 4 w= 16 nsites= 20 E= 0
  0.503814	  0.061521	  0.249336	  0.185328	
  0.254929	  0.299710	  0.169910	  0.275451	
  0.227652	  0.250215	  0.156720	  0.365413	
  0.204377	  0.213835	  0.124161	  0.457627	
  0.092364	  0.094662	  0.750364	  0.062611	
  0.026436	  0.897855	  0.038986	  0.036722	
  0.035250	  0.085429	  0.030496	  0.848825	
  0.819775	  0.042925	  0.032996	  0.104304	
  0.145642	  0.810774	  0.021549	  0.022035	
  0.031252	  0.486827	  0.015181	  0.466740	
  0.255316	  0.101783	  0.039552	  0.603348	
  0.466712	  0.084471	  0.436303	  0.012514	
  0.344321	  0.408616	  0.064696	  0.182367	
  0.422210	  0.112319	  0.109923	  0.355548	
  0.221064	  0.283525	  0.217775	  0.277636	
  0.280658	  0.350363	  0.211925	  0.157054	

URL http://the_brain.bwh.harvard.edu/uniprobe/details2?id=00052

MOTIF UP00088_2 Plagl1_secondary

log-odds matrix: alength= 4 w= 17 E= 0
    21	   -53	    39	   -25	
   -22	    49	   -21	   -20	
   -35	   -66	   -76	   100	
   -37	  -231	   126	   -65	
  -147	  -450	   170	  -155	
  -469	  -542	   197	  -495	
  -314	  -638	   195	  -587	
  -583	  -549	   197	  -425	
  -553	  -458	   195	  -407	
  -425	  -409	  -496	   195	
   181	  -471	  -164	  -299	
  -230	   183	  -414	  -243	
   -18	   134	  -213	  -145	
   -12	    45	   -23	   -20	
    -5	    38	   -78	    21	
   -32	    -8	   -39	    58	
    12	   -98	    -2	    51	

letter-probability matrix: alength= 4 w= 17 nsites= 20 E= 0
  0.289171	  0.173201	  0.327701	  0.209927	
  0.214498	  0.351146	  0.216580	  0.217776	
  0.195842	  0.158571	  0.147255	  0.498332	
  0.193177	  0.050535	  0.597112	  0.159176	
  0.090067	  0.011082	  0.813242	  0.085609	
  0.009711	  0.005858	  0.976345	  0.008085	
  0.028320	  0.003003	  0.964413	  0.004264	
  0.004384	  0.005577	  0.976902	  0.013137	
  0.005407	  0.010480	  0.969224	  0.014889	
  0.013126	  0.014728	  0.008018	  0.964128	
  0.878962	  0.009528	  0.080106	  0.031404	
  0.050698	  0.888663	  0.014145	  0.046494	
  0.220252	  0.630703	  0.057244	  0.091801	
  0.229911	  0.340631	  0.212450	  0.217008	
  0.241118	  0.325264	  0.145213	  0.288405	
  0.200246	  0.235974	  0.190380	  0.373401	
  0.271001	  0.126532	  0.246343	  0.356123	

URL http://the_brain.bwh.harvard.edu/uniprobe/details2?id=00088

MOTIF UP00048_2 Rara_secondary

log-odds matrix: alength= 4 w= 16 E= 0
    86	    -7	   -73	   -66	
   -98	  -141	    96	    23	
    80	    -6	   -68	   -56	
   -69	   -74	   104	   -47	
  -349	    91	  -208	    85	
  -406	    54	    85	   -56	
  -247	  -133	   172	  -290	
  -501	  -466	   186	  -173	
  -422	  -598	   185	  -165	
  -262	  -319	  -316	   185	
  -388	   177	  -266	  -145	
   168	  -583	   -60	  -308	
    66	    -8	   -45	   -42	
  -151	   -67	    85	    29	
  -107	   -17	    19	    58	
    30	    25	   -34	   -34	

letter-probability matrix: alength= 4 w= 16 nsites= 20 E= 0
  0.452791	  0.238473	  0.150608	  0.158129	
  0.126444	  0.094012	  0.487076	  0.292468	
  0.434627	  0.239256	  0.156125	  0.169991	
  0.155278	  0.149228	  0.515565	  0.179929	
  0.022266	  0.469314	  0.059240	  0.449180	
  0.015036	  0.363660	  0.451594	  0.169710	
  0.045189	  0.099760	  0.821516	  0.033536	
  0.007763	  0.009857	  0.907047	  0.075332	
  0.013453	  0.003952	  0.903170	  0.079425	
  0.040714	  0.027371	  0.027997	  0.903918	
  0.017023	  0.852075	  0.039656	  0.091246	
  0.801114	  0.004391	  0.164886	  0.029609	
  0.394695	  0.235752	  0.182580	  0.186973	
  0.087654	  0.156911	  0.450591	  0.304844	
  0.118927	  0.222730	  0.284210	  0.374133	
  0.308787	  0.296358	  0.197868	  0.196986	

URL http://the_brain.bwh.harvard.edu/uniprobe/details2?id=00048

MOTIF UP00098_2 Rfx3_secondary

log-odds matrix: alength= 4 w= 23 E= 0
    33	    14	     4	   -71	
   -98	   126	   -94	   -79	
  -129	   -69	   -49	   117	
   -95	    18	    39	     6	
    35	   -13	   -51	    15	
  -120	    61	    15	   -11	
   -14	    21	    22	   -37	
  -280	   176	  -178	  -240	
   -16	   -42	  -150	   100	
  -265	  -307	  -325	   185	
    25	  -296	   139	  -408	
  -409	  -350	   192	  -376	
    96	  -567	  -418	    99	
  -281	  -362	    -5	   149	
   193	  -429	  -381	  -378	
  -340	   192	  -471	  -348	
    22	    62	   -11	  -145	
    45	   -32	    32	   -75	
   -33	    92	   -49	   -73	
    36	    11	    32	  -136	
    72	   -36	   -11	   -64	
    25	   -47	     0	    12	
   -73	    29	    52	   -44	

letter-probability matrix: alength= 4 w= 23 nsites= 20 E= 0
  0.314514	  0.275352	  0.257617	  0.152518	
  0.126939	  0.598294	  0.130576	  0.144192	
  0.102265	  0.155334	  0.177957	  0.564445	
  0.129288	  0.282678	  0.326990	  0.261044	
  0.318166	  0.227823	  0.175681	  0.278330	
  0.109019	  0.380838	  0.278328	  0.231815	
  0.226145	  0.289206	  0.291300	  0.193348	
  0.035863	  0.844339	  0.072582	  0.047216	
  0.223793	  0.187244	  0.088092	  0.500871	
  0.039800	  0.029681	  0.026201	  0.904317	
  0.298298	  0.032147	  0.654746	  0.014809	
  0.014729	  0.022023	  0.944826	  0.018422	
  0.485114	  0.004925	  0.013785	  0.496176	
  0.035708	  0.020381	  0.240804	  0.703108	
  0.951152	  0.012738	  0.017886	  0.018224	
  0.023713	  0.944394	  0.009538	  0.022355	
  0.291067	  0.385205	  0.232388	  0.091339	
  0.340334	  0.199588	  0.311526	  0.148552	
  0.198713	  0.472138	  0.178319	  0.150830	
  0.321155	  0.269932	  0.311301	  0.097612	
  0.412646	  0.195252	  0.231950	  0.160152	
  0.297134	  0.180928	  0.250400	  0.271538	
  0.151169	  0.305386	  0.358574	  0.184871	

URL http://the_brain.bwh.harvard.edu/uniprobe/details2?id=00098

MOTIF UP00056_2 Rfx4_secondary

log-odds matrix: alength= 4 w= 15 E= 0
    -5	   -46	   -77	    78	
    42	    19	   -44	   -34	
   -74	    56	    10	   -23	
  -350	   189	  -309	  -334	
    12	    63	   -90	   -27	
  -196	  -322	  -204	   176	
   101	  -412	    94	  -682	
  -573	  -617	   198	  -515	
    54	  -681	  -590	   134	
  -480	  -444	  -253	   190	
   193	  -464	  -383	  -363	
  -484	   197	  -527	  -498	
   -19	    50	    40	  -138	
    -9	     9	    23	   -27	
    25	    10	   -20	   -20	

letter-probability matrix: alength= 4 w= 15 nsites= 20 E= 0
  0.241055	  0.181590	  0.146782	  0.430573	
  0.334692	  0.284570	  0.183858	  0.196880	
  0.149993	  0.369289	  0.267268	  0.213450	
  0.022041	  0.923939	  0.029272	  0.024748	
  0.270991	  0.387582	  0.133916	  0.207510	
  0.064065	  0.026889	  0.060947	  0.848098	
  0.502352	  0.014409	  0.481032	  0.002206	
  0.004704	  0.003480	  0.984761	  0.007055	
  0.362619	  0.002225	  0.004187	  0.630969	
  0.008959	  0.011532	  0.043287	  0.936222	
  0.952238	  0.009996	  0.017571	  0.020195	
  0.008741	  0.976874	  0.006479	  0.007906	
  0.219429	  0.353879	  0.330699	  0.095994	
  0.234527	  0.265601	  0.292784	  0.207089	
  0.296592	  0.268334	  0.216930	  0.218144	

URL http://the_brain.bwh.harvard.edu/uniprobe/details2?id=00056

MOTIF UP00076_2 Rfxdc2_secondary

log-odds matrix: alength= 4 w= 17 E= 0
  -106	    56	    16	   -12	
   -71	   -51	    37	    48	
    77	   -27	    12	  -140	
  -190	   141	   -59	  -130	
   -23	   -71	   -12	    69	
  -256	   -37	  -287	   155	
    53	  -269	   124	  -433	
  -405	  -381	   192	  -376	
   148	  -516	  -410	    16	
  -385	  -349	    56	   124	
   192	  -445	  -373	  -358	
  -395	   192	  -502	  -313	
  -113	    42	   103	  -269	
   -19	    -2	    67	   -87	
    30	   -49	    -1	     9	
    94	  -100	   -89	     6	
    37	   -12	  -121	    43	

letter-probability matrix: alength= 4 w= 17 nsites= 20 E= 0
  0.120124	  0.369052	  0.280026	  0.230798	
  0.153013	  0.175278	  0.321983	  0.349726	
  0.426573	  0.206846	  0.272112	  0.094469	
  0.067213	  0.665712	  0.165815	  0.101259	
  0.213424	  0.152912	  0.229260	  0.404404	
  0.042427	  0.193675	  0.034144	  0.729754	
  0.359927	  0.038767	  0.588911	  0.012395	
  0.015079	  0.017884	  0.948607	  0.018430	
  0.699438	  0.007004	  0.014579	  0.278979	
  0.017282	  0.022228	  0.369181	  0.591308	
  0.948823	  0.011471	  0.018805	  0.020901	
  0.016175	  0.947649	  0.007710	  0.028466	
  0.114584	  0.334989	  0.511562	  0.038865	
  0.219114	  0.247229	  0.396478	  0.137179	
  0.308087	  0.178171	  0.248356	  0.265386	
  0.479300	  0.125168	  0.134837	  0.260696	
  0.323493	  0.230502	  0.108189	  0.337815	

URL http://the_brain.bwh.harvard.edu/uniprobe/details2?id=00076

MOTIF UP00053_2 Rxra_secondary

log-odds matrix: alength= 4 w= 16 E= 0
   -90	  -126	    54	    67	
   -19	   105	   -43	  -171	
    32	   -61	    62	   -83	
   -33	   102	   -86	   -69	
    66	  -201	    99	  -240	
    91	  -203	  -486	    89	
   162	  -212	  -457	   -61	
   -76	  -271	   160	  -214	
  -223	  -195	   108	    51	
  -188	  -135	   -39	   136	
  -138	    36	   -79	    82	
    69	  -179	    91	  -225	
   -24	    -8	   -22	    43	
    48	   -68	   -25	    20	
    18	    51	   -64	   -33	
   -16	   -46	    20	    30	

letter-probability matrix: alength= 4 w= 16 nsites= 20 E= 0
  0.133674	  0.104722	  0.363656	  0.397949	
  0.218841	  0.519200	  0.185427	  0.076533	
  0.311165	  0.163749	  0.384672	  0.140414	
  0.199200	  0.508034	  0.137739	  0.155027	
  0.395481	  0.062193	  0.494919	  0.047407	
  0.468211	  0.061426	  0.008623	  0.461741	
  0.767827	  0.057619	  0.010532	  0.164021	
  0.148075	  0.038250	  0.756949	  0.056727	
  0.053407	  0.064484	  0.526799	  0.355309	
  0.068046	  0.098127	  0.190531	  0.643296	
  0.095789	  0.319999	  0.144123	  0.440088	
  0.404235	  0.072415	  0.470870	  0.052481	
  0.211427	  0.236889	  0.214879	  0.336805	
  0.347988	  0.155744	  0.210009	  0.286259	
  0.283003	  0.356931	  0.160908	  0.199158	
  0.223167	  0.181232	  0.286859	  0.308743	

URL http://the_brain.bwh.harvard.edu/uniprobe/details2?id=00053

MOTIF UP00085_2 Sfpi1_secondary

log-odds matrix: alength= 4 w= 14 E= 0
     5	    69	  -107	   -20	
    70	   -26	   -49	   -28	
   141	  -224	   -77	   -87	
    94	  -206	  -311	    79	
   -18	  -155	  -337	   142	
   -24	  -117	  -105	   115	
    32	    53	   -68	   -56	
    30	    37	    24	  -177	
   -18	  -204	   141	  -220	
  -109	  -163	   154	  -177	
   154	  -268	  -139	   -83	
   155	  -122	  -279	   -98	
   -20	   111	  -102	  -107	
   -20	    94	  -111	   -42	

letter-probability matrix: alength= 4 w= 14 nsites= 20 E= 0
  0.258850	  0.404047	  0.118755	  0.218348	
  0.407411	  0.209199	  0.177959	  0.205430	
  0.663761	  0.052852	  0.146297	  0.137089	
  0.479949	  0.060152	  0.029036	  0.430863	
  0.220887	  0.085462	  0.024186	  0.669465	
  0.211993	  0.111100	  0.120358	  0.556550	
  0.313150	  0.360343	  0.156354	  0.170153	
  0.308131	  0.323440	  0.294899	  0.073530	
  0.219945	  0.060802	  0.664830	  0.054423	
  0.117625	  0.080553	  0.728331	  0.073491	
  0.725502	  0.039058	  0.095272	  0.140168	
  0.730077	  0.107252	  0.036034	  0.126638	
  0.216907	  0.541025	  0.123234	  0.118835	
  0.218267	  0.479050	  0.115849	  0.186834	

URL http://the_brain.bwh.harvard.edu/uniprobe/details2?id=00085

MOTIF UP00008_2 Six6_secondary

log-odds matrix: alength= 4 w= 17 E= 0
    41	    12	   -25	   -43	
    12	   -52	   -31	    49	
   -80	    17	    33	     6	
  -116	    33	    91	  -127	
  -314	  -193	    97	    74	
   168	  -209	   -94	  -444	
  -242	  -206	  -465	   182	
   184	  -286	  -256	  -327	
  -436	  -404	  -264	   190	
   188	  -221	  -422	  -438	
  -352	   -77	  -279	   167	
    82	    97	  -286	  -280	
  -154	   134	  -105	   -66	
    41	   -45	    47	   -87	
   -38	    39	   -62	    35	
    -5	    51	   -91	    11	
   -76	   -91	    -9	    96	

letter-probability matrix: alength= 4 w= 17 nsites= 20 E= 0
  0.333253	  0.271629	  0.210186	  0.184933	
  0.272508	  0.174023	  0.201524	  0.351945	
  0.144041	  0.280570	  0.313928	  0.261461	
  0.111667	  0.313422	  0.471256	  0.103655	
  0.028299	  0.065510	  0.488463	  0.417728	
  0.799236	  0.058583	  0.130664	  0.011517	
  0.046796	  0.059956	  0.009934	  0.883315	
  0.897257	  0.034409	  0.042451	  0.025883	
  0.012145	  0.015236	  0.040076	  0.932543	
  0.920368	  0.054215	  0.013431	  0.011986	
  0.021761	  0.146566	  0.036057	  0.795616	
  0.440980	  0.488724	  0.034441	  0.035855	
  0.085993	  0.634207	  0.121136	  0.158664	
  0.333295	  0.182497	  0.346954	  0.137255	
  0.191725	  0.327534	  0.163056	  0.317686	
  0.242162	  0.355763	  0.132889	  0.269186	
  0.147165	  0.133121	  0.234939	  0.484775	

URL http://the_brain.bwh.harvard.edu/uniprobe/details2?id=00008

MOTIF UP00000_2 Smad3_secondary

log-odds matrix: alength= 4 w= 17 E= 0
   -73	   -92	    -3	    92	
    34	    20	   -73	    -3	
     4	    71	  -119	   -15	
   -25	   -18	    46	   -16	
   -58	   103	  -161	    -4	
  -234	   160	  -150	  -128	
  -239	   165	  -104	  -248	
  -576	   192	  -285	  -399	
  -263	  -230	   183	  -374	
  -636	   187	  -348	  -204	
  -312	   191	  -435	  -383	
   135	   -84	  -118	  -113	
    -6	    63	   -45	   -39	
   -25	    13	  -155	    78	
  -150	    86	   -26	    -1	
   -46	     8	   -75	    69	
  -131	     2	    56	    15	

letter-probability matrix: alength= 4 w= 17 nsites= 20 E= 0
  0.150668	  0.131779	  0.245665	  0.471887	
  0.316817	  0.287314	  0.150829	  0.245040	
  0.256473	  0.409066	  0.109700	  0.224761	
  0.210646	  0.220222	  0.345010	  0.224122	
  0.166679	  0.508939	  0.081676	  0.242705	
  0.049351	  0.759380	  0.088489	  0.102780	
  0.047598	  0.785546	  0.121957	  0.044898	
  0.004606	  0.944933	  0.034696	  0.015764	
  0.040252	  0.050652	  0.890382	  0.018713	
  0.003038	  0.913699	  0.022449	  0.060814	
  0.028672	  0.941477	  0.012276	  0.017575	
  0.635243	  0.139731	  0.110495	  0.114531	
  0.240016	  0.385948	  0.182848	  0.191188	
  0.210430	  0.274127	  0.085171	  0.430272	
  0.088118	  0.454598	  0.208989	  0.248295	
  0.181269	  0.265028	  0.149023	  0.404680	
  0.101070	  0.252682	  0.368542	  0.277706	

URL http://the_brain.bwh.harvard.edu/uniprobe/details2?id=00000

MOTIF UP00030_2 Sox11_secondary

log-odds matrix: alength= 4 w= 14 E= 0
    84	   -80	   -35	   -23	
    61	  -108	     6	    -6	
   172	  -577	   -80	  -304	
   191	  -412	  -282	  -437	
  -434	  -357	  -369	   192	
  -357	  -399	  -478	   193	
   -52	  -380	   167	  -424	
  -172	  -407	  -410	   184	
  -113	    11	  -137	   105	
    61	   -42	   -84	    22	
   -15	   -47	     9	    39	
     2	   -74	    87	   -84	
    48	  -116	    28	    -8	
    50	   -59	   -34	    18	

letter-probability matrix: alength= 4 w= 14 nsites= 20 E= 0
  0.446656	  0.143313	  0.196752	  0.213279	
  0.382525	  0.118004	  0.259881	  0.239589	
  0.821409	  0.004586	  0.143684	  0.030322	
  0.938190	  0.014356	  0.035358	  0.012096	
  0.012360	  0.021085	  0.019361	  0.947193	
  0.021086	  0.015753	  0.009123	  0.954038	
  0.174814	  0.017942	  0.793983	  0.013261	
  0.075814	  0.014849	  0.014595	  0.894743	
  0.113837	  0.270274	  0.096895	  0.518994	
  0.382362	  0.187190	  0.139645	  0.290803	
  0.226053	  0.180570	  0.266264	  0.327113	
  0.254298	  0.149553	  0.456409	  0.139740	
  0.348073	  0.111791	  0.302903	  0.237234	
  0.352941	  0.165968	  0.197794	  0.283298	

URL http://the_brain.bwh.harvard.edu/uniprobe/details2?id=00030

MOTIF UP00101_2 Sox12_secondary

log-odds matrix: alength= 4 w= 16 E= 0
    60	    35	   -28	  -138	
    50	    36	   -16	  -130	
    37	   -46	   -25	    18	
   -88	    38	   -27	    41	
   141	  -217	   -69	   -98	
  -227	    23	   110	  -108	
   183	  -256	  -281	  -282	
  -252	   146	  -141	   -53	
   182	  -265	  -373	  -208	
   179	  -280	  -187	  -299	
   166	  -242	  -259	  -104	
  -152	   -80	   150	  -204	
    24	   -92	    96	  -154	
   139	   -91	  -118	  -127	
    49	   -92	   -20	    26	
   -29	   -35	  -132	   100	

letter-probability matrix: alength= 4 w= 16 nsites= 20 E= 0
  0.378898	  0.318901	  0.205859	  0.096341	
  0.352524	  0.321236	  0.224504	  0.101736	
  0.323551	  0.182056	  0.210897	  0.283496	
  0.135539	  0.325230	  0.208031	  0.331200	
  0.663106	  0.055471	  0.154459	  0.126963	
  0.051748	  0.292567	  0.537307	  0.118378	
  0.886489	  0.042361	  0.035742	  0.035408	
  0.043647	  0.688744	  0.094358	  0.173252	
  0.882052	  0.039818	  0.018899	  0.059231	
  0.864171	  0.036011	  0.068363	  0.031455	
  0.790158	  0.046868	  0.041594	  0.121379	
  0.087447	  0.143905	  0.707798	  0.060849	
  0.295919	  0.132479	  0.485703	  0.085899	
  0.653156	  0.133004	  0.110012	  0.103828	
  0.351764	  0.131771	  0.217730	  0.298736	
  0.203977	  0.196773	  0.099958	  0.499292	

URL http://the_brain.bwh.harvard.edu/uniprobe/details2?id=00101

MOTIF UP00096_2 Sox13_secondary

log-odds matrix: alength= 4 w= 17 E= 0
     7	  -112	    70	   -21	
    -2	   -81	   -79	    90	
    45	   -70	    29	   -34	
    -5	     8	  -114	    61	
  -107	    -5	  -109	   106	
  -221	  -279	   165	   -99	
  -171	  -237	   166	  -153	
   -22	  -250	   141	  -171	
    -1	   -65	  -402	   121	
  -241	  -158	   166	  -163	
  -180	  -283	   162	  -101	
  -101	  -304	   151	   -92	
    24	   -46	   -46	    45	
   105	   -95	  -110	    -7	
    49	   -42	  -115	    49	
    32	   -34	   -76	    45	
   -43	   -94	    -4	    82	

letter-probability matrix: alength= 4 w= 17 nsites= 20 E= 0
  0.262581	  0.115233	  0.405525	  0.216661	
  0.246681	  0.142854	  0.145056	  0.465409	
  0.341041	  0.154355	  0.306628	  0.197976	
  0.242211	  0.263918	  0.113187	  0.380684	
  0.119326	  0.241913	  0.117198	  0.521563	
  0.054120	  0.036135	  0.784219	  0.125525	
  0.076634	  0.048399	  0.788586	  0.086381	
  0.215316	  0.044119	  0.663927	  0.076638	
  0.248538	  0.159141	  0.015452	  0.576869	
  0.047049	  0.083570	  0.788798	  0.080583	
  0.071948	  0.035098	  0.768849	  0.124105	
  0.123777	  0.030383	  0.713425	  0.132415	
  0.294760	  0.182119	  0.181553	  0.341567	
  0.516589	  0.129377	  0.116698	  0.237336	
  0.350326	  0.186505	  0.112598	  0.350571	
  0.311469	  0.198085	  0.147986	  0.342460	
  0.185126	  0.130721	  0.242572	  0.441582	

URL http://the_brain.bwh.harvard.edu/uniprobe/details2?id=00096

MOTIF UP00004_2 Sox14_secondary

log-odds matrix: alength= 4 w= 15 E= 0
   -39	    47	   -24	     1	
  -125	   -93	    44	    77	
   -98	    41	   -10	    30	
   136	  -113	   -35	  -238	
   -71	   109	    12	  -258	
   190	  -473	  -367	  -279	
  -420	   189	  -273	  -355	
   195	  -376	  -522	  -456	
   194	  -380	  -410	  -558	
   -12	  -394	  -503	   158	
    10	  -305	   105	   -46	
   -31	  -122	   124	  -129	
     2	     5	    -4	    -3	
   -57	   -30	    48	    17	
   -51	    44	    27	   -45	

letter-probability matrix: alength= 4 w= 15 nsites= 20 E= 0
  0.191264	  0.345487	  0.212142	  0.251106	
  0.105033	  0.130838	  0.338939	  0.425191	
  0.126539	  0.333031	  0.233364	  0.307066	
  0.641901	  0.114039	  0.195933	  0.048127	
  0.153349	  0.532437	  0.272427	  0.041786	
  0.934680	  0.009395	  0.019668	  0.036257	
  0.013611	  0.927298	  0.037729	  0.021361	
  0.964293	  0.018416	  0.006724	  0.010568	
  0.962181	  0.018004	  0.014592	  0.005223	
  0.229593	  0.016301	  0.007632	  0.746474	
  0.268456	  0.030092	  0.519349	  0.182102	
  0.201484	  0.107350	  0.588833	  0.102334	
  0.253726	  0.259057	  0.242924	  0.244293	
  0.168663	  0.203061	  0.347898	  0.280378	
  0.175853	  0.339716	  0.301724	  0.182707	

URL http://the_brain.bwh.harvard.edu/uniprobe/details2?id=00004

MOTIF UP00075_2 Sox15_secondary

log-odds matrix: alength= 4 w= 15 E= 0
  -118	     1	    22	    47	
   -60	   -44	   -39	    88	
    20	   -32	    40	   -45	
   130	  -149	   -59	   -97	
   107	     5	  -207	   -68	
  -159	  -137	  -170	   157	
  -234	  -137	   147	   -63	
    72	  -104	   -68	    32	
   106	    30	  -183	  -134	
   150	  -230	   -85	  -128	
  -139	  -215	   -66	   146	
   -98	   -78	  -164	   137	
   -58	    76	   -69	     2	
   -17	    35	    60	  -161	
   109	   -57	     4	  -258	

letter-probability matrix: alength= 4 w= 15 nsites= 20 E= 0
  0.110714	  0.252497	  0.291511	  0.345278	
  0.164622	  0.184062	  0.190197	  0.461119	
  0.287350	  0.199874	  0.330362	  0.182414	
  0.616693	  0.089218	  0.166132	  0.127957	
  0.525717	  0.258234	  0.059744	  0.156305	
  0.083274	  0.096411	  0.076805	  0.743510	
  0.049512	  0.096815	  0.691840	  0.161833	
  0.410479	  0.121470	  0.156168	  0.311883	
  0.522715	  0.308171	  0.070073	  0.099041	
  0.708200	  0.050818	  0.138346	  0.102635	
  0.095092	  0.056144	  0.158664	  0.690100	
  0.126419	  0.145616	  0.080224	  0.647741	
  0.167179	  0.424187	  0.154592	  0.254042	
  0.222121	  0.318065	  0.377920	  0.081893	
  0.532720	  0.168320	  0.257188	  0.041771	

URL http://the_brain.bwh.harvard.edu/uniprobe/details2?id=00075

MOTIF UP00014_2 Sox17_secondary

log-odds matrix: alength= 4 w= 17 E= 0
   -21	   -12	    68	   -71	
    36	   -10	   -88	    31	
   -59	    36	   -26	    28	
   -43	   100	   -71	   -62	
    74	   -17	   -57	   -37	
  -182	   122	   -98	   -18	
   161	  -155	  -297	  -109	
  -282	  -115	  -269	   170	
   -71	  -243	  -215	   157	
  -171	   172	  -217	  -254	
   161	  -205	  -106	  -217	
   -94	   -48	   -71	   110	
    69	   -70	    52	  -155	
   -40	    48	   -50	    18	
    93	   -78	     4	  -102	
    92	   -72	   -53	   -30	
   -22	   -42	   -23	    62	

letter-probability matrix: alength= 4 w= 17 nsites= 20 E= 0
  0.216056	  0.230834	  0.399857	  0.153253	
  0.321065	  0.233860	  0.135741	  0.309334	
  0.166479	  0.321423	  0.209463	  0.302635	
  0.185647	  0.499038	  0.152355	  0.162961	
  0.416451	  0.221510	  0.168645	  0.193395	
  0.070777	  0.581761	  0.126392	  0.221070	
  0.764583	  0.085635	  0.031993	  0.117789	
  0.035294	  0.112638	  0.038664	  0.813404	
  0.153178	  0.046321	  0.056161	  0.744340	
  0.076540	  0.825062	  0.055409	  0.042989	
  0.764357	  0.060365	  0.119861	  0.055417	
  0.130143	  0.178946	  0.153266	  0.537644	
  0.402684	  0.154010	  0.357674	  0.085632	
  0.189784	  0.349553	  0.176965	  0.283698	
  0.475181	  0.145276	  0.256449	  0.123094	
  0.472286	  0.151639	  0.172736	  0.203339	
  0.215278	  0.186804	  0.213020	  0.384898	

URL http://the_brain.bwh.harvard.edu/uniprobe/details2?id=00014

MOTIF UP00064_2 Sox18_secondary

log-odds matrix: alength= 4 w= 16 E= 0
   -10	   -88	    85	   -46	
   -61	   -36	    51	    19	
    55	   -52	    22	   -58	
  -117	    63	    33	   -41	
  -273	     7	   -74	   114	
    53	  -263	    86	   -78	
   137	   -48	  -175	  -130	
   176	  -340	  -190	  -201	
  -201	  -190	  -340	   176	
  -130	  -175	   -48	   137	
   -78	    86	  -263	    53	
   114	   -74	     7	  -273	
     4	   -55	   -34	    59	
    21	  -104	    42	     3	
    19	    45	   -98	    -2	
    21	    31	   -17	   -48	

letter-probability matrix: alength= 4 w= 16 nsites= 20 E= 0
  0.233450	  0.135591	  0.449351	  0.181608	
  0.164159	  0.195257	  0.355715	  0.284869	
  0.366008	  0.174902	  0.291705	  0.167384	
  0.111204	  0.386494	  0.313802	  0.188500	
  0.037772	  0.262983	  0.150189	  0.549056	
  0.361570	  0.040331	  0.452937	  0.145162	
  0.644867	  0.179214	  0.074070	  0.101849	
  0.847543	  0.023693	  0.066894	  0.061870	
  0.061870	  0.066894	  0.023693	  0.847543	
  0.101849	  0.074070	  0.179214	  0.644867	
  0.145162	  0.452937	  0.040331	  0.361570	
  0.549056	  0.150189	  0.262983	  0.037772	
  0.256653	  0.170745	  0.197091	  0.375512	
  0.288178	  0.121185	  0.335592	  0.255044	
  0.284270	  0.341602	  0.127009	  0.247119	
  0.288580	  0.309961	  0.222765	  0.178693	

URL http://the_brain.bwh.harvard.edu/uniprobe/details2?id=00064

MOTIF UP00069_2 Sox1_secondary

log-odds matrix: alength= 4 w= 15 E= 0
    32	    36	   -57	   -32	
   -58	     3	   -54	    70	
    86	   -82	    -7	   -61	
  -176	   -82	  -223	   155	
   119	   -74	  -137	   -43	
   151	  -252	   -70	  -149	
  -226	  -213	  -298	   178	
  -221	  -199	  -238	   174	
  -200	  -153	   173	  -360	
  -369	  -321	  -260	   187	
  -329	  -104	   -65	   147	
   124	   -30	   -68	  -227	
   -84	   -79	    51	    53	
  -133	    66	   -35	    32	
   -18	     6	    54	   -69	

letter-probability matrix: alength= 4 w= 15 nsites= 20 E= 0
  0.311195	  0.320761	  0.168207	  0.199837	
  0.167435	  0.254705	  0.172347	  0.405512	
  0.455008	  0.141912	  0.238795	  0.164285	
  0.073716	  0.141297	  0.053296	  0.731691	
  0.568590	  0.149220	  0.096523	  0.185666	
  0.713176	  0.043537	  0.154070	  0.089217	
  0.052174	  0.056918	  0.031611	  0.859297	
  0.054048	  0.062932	  0.047885	  0.835134	
  0.062609	  0.086497	  0.830338	  0.020556	
  0.019412	  0.026926	  0.041178	  0.912484	
  0.025514	  0.121633	  0.159655	  0.693198	
  0.589206	  0.202387	  0.156463	  0.051943	
  0.139529	  0.144613	  0.355594	  0.360265	
  0.099136	  0.393670	  0.195997	  0.311196	
  0.221257	  0.260915	  0.363263	  0.154565	

URL http://the_brain.bwh.harvard.edu/uniprobe/details2?id=00069

MOTIF UP00071_2 Sox21_secondary

log-odds matrix: alength= 4 w= 17 E= 0
    21	    23	     4	   -64	
    32	     3	    29	  -100	
  -151	    39	   -67	    77	
   -68	    76	    -8	   -44	
    87	   -70	  -289	    51	
   181	  -380	  -277	  -192	
  -417	  -231	  -401	   188	
  -299	  -353	  -390	   190	
  -349	  -126	   177	  -357	
  -170	  -357	  -386	   182	
  -279	   -39	   -86	   135	
  -318	   130	   -34	   -66	
    -4	    48	   -12	   -48	
   -18	   -16	    20	     9	
     5	    31	   -61	    10	
   -10	   -33	     2	    33	
    48	   -31	    15	   -55	

letter-probability matrix: alength= 4 w= 17 nsites= 20 E= 0
  0.289827	  0.292323	  0.257901	  0.159949	
  0.312889	  0.255971	  0.306275	  0.124865	
  0.087736	  0.328581	  0.156985	  0.426697	
  0.156538	  0.422710	  0.236667	  0.184085	
  0.456458	  0.154378	  0.033618	  0.355546	
  0.879378	  0.018002	  0.036590	  0.066030	
  0.013874	  0.050287	  0.015516	  0.920323	
  0.031467	  0.021632	  0.016694	  0.930207	
  0.022243	  0.104165	  0.852561	  0.021030	
  0.076816	  0.021065	  0.017214	  0.884905	
  0.036052	  0.190539	  0.137527	  0.635882	
  0.027658	  0.616331	  0.198060	  0.157952	
  0.242504	  0.348123	  0.230614	  0.178759	
  0.220769	  0.224223	  0.288143	  0.266865	
  0.259093	  0.309094	  0.164255	  0.267558	
  0.233346	  0.199361	  0.253780	  0.313513	
  0.348478	  0.202339	  0.278031	  0.171153	

URL http://the_brain.bwh.harvard.edu/uniprobe/details2?id=00071

MOTIF UP00023_2 Sox30_secondary

log-odds matrix: alength= 4 w= 16 E= 0
   -52	   -27	  -129	   105	
    87	     9	  -105	   -68	
    48	   -38	   -31	     4	
   -71	   -20	    69	   -15	
   163	  -116	  -323	  -148	
  -166	  -282	  -256	   175	
  -304	  -212	  -281	   181	
   176	  -201	  -246	  -238	
  -238	  -246	  -201	   176	
   181	  -281	  -212	  -304	
   175	  -256	  -282	  -166	
  -148	  -323	  -116	   163	
    90	    23	   -94	  -118	
   -33	    72	   -33	   -40	
   -14	   -14	    89	  -159	
   -23	     2	    62	   -75	

letter-probability matrix: alength= 4 w= 16 nsites= 20 E= 0
  0.173761	  0.207736	  0.102555	  0.515948	
  0.456698	  0.266382	  0.120798	  0.156122	
  0.349258	  0.192281	  0.201358	  0.257102	
  0.152662	  0.217849	  0.403406	  0.226082	
  0.771968	  0.111771	  0.026653	  0.089608	
  0.079075	  0.035514	  0.042471	  0.842940	
  0.030350	  0.057504	  0.035690	  0.876456	
  0.844347	  0.061991	  0.045594	  0.048068	
  0.048068	  0.045594	  0.061991	  0.844347	
  0.876456	  0.035690	  0.057504	  0.030350	
  0.842940	  0.042471	  0.035514	  0.079075	
  0.089608	  0.026653	  0.111771	  0.771968	
  0.466958	  0.292517	  0.130394	  0.110131	
  0.199144	  0.413076	  0.198324	  0.189456	
  0.226568	  0.226480	  0.464079	  0.082873	
  0.212759	  0.253466	  0.384995	  0.148780	

URL http://the_brain.bwh.harvard.edu/uniprobe/details2?id=00023

MOTIF UP00062_2 Sox4_secondary

log-odds matrix: alength= 4 w= 17 E= 0
   -22	    -1	    70	   -94	
    11	    -8	    25	   -34	
    90	   -63	  -108	     2	
    73	  -117	    -9	    -6	
    78	  -129	    23	   -51	
   166	  -542	   -55	  -282	
   189	  -456	  -261	  -344	
  -454	  -358	  -422	   193	
  -355	  -416	  -491	   194	
  -105	  -315	   174	  -421	
  -134	  -442	  -464	   181	
   -93	    -6	  -147	   110	
    45	   -29	    -4	   -25	
    -9	    10	    23	   -28	
    22	  -138	    76	   -40	
    30	   -49	    18	   -12	
    84	   -68	   -26	   -41	

letter-probability matrix: alength= 4 w= 17 nsites= 20 E= 0
  0.215023	  0.248815	  0.405446	  0.130716	
  0.268935	  0.237160	  0.296763	  0.197142	
  0.466167	  0.161620	  0.117910	  0.254304	
  0.414138	  0.111006	  0.235587	  0.239269	
  0.428152	  0.102177	  0.293860	  0.175812	
  0.787401	  0.005828	  0.171310	  0.035462	
  0.925552	  0.010602	  0.040811	  0.023035	
  0.010733	  0.020900	  0.013415	  0.954952	
  0.021318	  0.013984	  0.008294	  0.956404	
  0.120732	  0.028204	  0.837597	  0.013468	
  0.098711	  0.011718	  0.010021	  0.879550	
  0.131661	  0.240511	  0.090087	  0.537740	
  0.341627	  0.204369	  0.243902	  0.210101	
  0.234383	  0.267102	  0.292974	  0.205541	
  0.290324	  0.095769	  0.424669	  0.189238	
  0.308102	  0.178524	  0.283338	  0.230036	
  0.446441	  0.155978	  0.209267	  0.188314	

URL http://the_brain.bwh.harvard.edu/uniprobe/details2?id=00062

MOTIF UP00091_2 Sox5_secondary

log-odds matrix: alength= 4 w= 15 E= 0
    -2	   -12	    -5	    17	
    50	   -19	   -67	    12	
     0	   -96	   -21	    70	
  -506	   156	  -151	   -57	
   118	  -208	   -39	   -45	
   -74	  -338	   -60	   140	
   111	    16	   -90	  -241	
   160	  -130	  -271	  -125	
   -55	  -139	  -143	   136	
  -136	   -14	  -193	   129	
    48	   -55	   -47	    27	
   127	   -32	  -113	  -160	
   -81	    28	    86	  -131	
     1	    -5	     5	    -1	
    19	   -22	     1	    -1	

letter-probability matrix: alength= 4 w= 15 nsites= 20 E= 0
  0.246579	  0.230352	  0.241808	  0.281260	
  0.352611	  0.218685	  0.156655	  0.272048	
  0.249499	  0.128873	  0.215834	  0.405794	
  0.007509	  0.736577	  0.087481	  0.168432	
  0.566572	  0.059259	  0.191060	  0.183109	
  0.149304	  0.024062	  0.164680	  0.661954	
  0.540015	  0.279108	  0.133921	  0.046956	
  0.755323	  0.101222	  0.038315	  0.105140	
  0.170385	  0.095406	  0.092958	  0.641252	
  0.097171	  0.227591	  0.065510	  0.609729	
  0.348302	  0.171087	  0.180187	  0.300424	
  0.602718	  0.200284	  0.114330	  0.082668	
  0.142864	  0.302784	  0.453243	  0.101109	
  0.252334	  0.240815	  0.258541	  0.248309	
  0.285758	  0.214950	  0.251057	  0.248235	

URL http://the_brain.bwh.harvard.edu/uniprobe/details2?id=00091

MOTIF UP00034_2 Sox7_secondary

log-odds matrix: alength= 4 w= 22 E= 0
  -189	   -93	   139	   -77	
   -68	  -113	   -78	   122	
   -28	     9	    52	   -56	
  -146	    88	    14	   -52	
    19	  -132	   -69	    88	
   135	   -44	  -178	  -123	
   158	  -267	  -143	  -106	
  -162	  -203	  -249	   170	
   -80	  -251	  -337	   166	
    -1	  -144	   131	  -268	
    24	  -278	  -318	   136	
   -36	    29	    44	   -64	
   -51	   -37	  -130	   108	
   -78	   -58	   116	   -97	
    12	    -7	   -27	    19	
   -21	  -120	   119	  -126	
   -45	   -50	    27	    44	
    41	   -33	     8	   -29	
   -12	    52	   -45	   -14	
  -214	  -189	    89	    72	
   -33	    38	    28	   -54	
   -46	    20	   -30	    39	

letter-probability matrix: alength= 4 w= 22 nsites= 20 E= 0
  0.067627	  0.131333	  0.654425	  0.146615	
  0.156488	  0.114442	  0.145630	  0.583441	
  0.206450	  0.265630	  0.358017	  0.169903	
  0.090729	  0.460713	  0.274712	  0.173847	
  0.285994	  0.099998	  0.154485	  0.459523	
  0.635908	  0.184787	  0.072982	  0.106323	
  0.748421	  0.039204	  0.092605	  0.119769	
  0.081342	  0.061327	  0.044532	  0.812799	
  0.143120	  0.043879	  0.024216	  0.788785	
  0.247544	  0.092102	  0.621453	  0.038901	
  0.295531	  0.036295	  0.027594	  0.640580	
  0.194561	  0.305468	  0.339916	  0.160055	
  0.175038	  0.193568	  0.101212	  0.530182	
  0.145226	  0.167488	  0.559871	  0.127415	
  0.271501	  0.237429	  0.206701	  0.284369	
  0.216834	  0.109191	  0.569605	  0.104370	
  0.182624	  0.177160	  0.300475	  0.339742	
  0.331737	  0.198645	  0.265137	  0.204482	
  0.230155	  0.359365	  0.183450	  0.227029	
  0.056581	  0.067297	  0.463052	  0.413070	
  0.198891	  0.324626	  0.304424	  0.172059	
  0.181968	  0.287547	  0.202419	  0.328066	

URL http://the_brain.bwh.harvard.edu/uniprobe/details2?id=00034

MOTIF UP00051_2 Sox8_secondary

log-odds matrix: alength= 4 w= 14 E= 0
    72	   -53	   -28	   -25	
   -55	    99	   -92	   -32	
   176	  -271	  -374	  -141	
  -346	  -316	  -295	   188	
  -286	  -383	  -349	   189	
  -206	   169	  -307	  -128	
   186	  -393	  -199	  -461	
  -232	  -109	   -61	   142	
   -10	  -142	   119	  -125	
    74	   -41	   -64	    -9	
     8	    43	   -29	   -35	
   107	   -29	  -114	   -66	
   -35	    20	    15	    -7	
   -14	    14	    56	   -96	

letter-probability matrix: alength= 4 w= 14 nsites= 20 E= 0
  0.411937	  0.172671	  0.205872	  0.209520	
  0.171109	  0.496660	  0.132111	  0.200120	
  0.848637	  0.038338	  0.018655	  0.094370	
  0.022710	  0.027885	  0.032294	  0.917111	
  0.034538	  0.017616	  0.022184	  0.925661	
  0.060021	  0.807534	  0.029726	  0.102719	
  0.910429	  0.016451	  0.062862	  0.010259	
  0.049970	  0.117801	  0.164019	  0.668210	
  0.232807	  0.093263	  0.568720	  0.105210	
  0.417735	  0.187636	  0.160115	  0.234514	
  0.264284	  0.335680	  0.203995	  0.196041	
  0.524449	  0.203844	  0.113371	  0.158336	
  0.196320	  0.287667	  0.277581	  0.238432	
  0.227144	  0.276267	  0.368394	  0.128194	

URL http://the_brain.bwh.harvard.edu/uniprobe/details2?id=00051

MOTIF UP00049_2 Sp100_secondary

log-odds matrix: alength= 4 w= 15 E= 0
  -104	    27	   -47	    67	
   -84	    54	    32	   -43	
  -109	   145	  -190	   -90	
  -239	  -305	   185	  -372	
   -55	  -129	  -178	   139	
  -312	   191	  -382	  -426	
  -308	  -304	   187	  -312	
   -20	    53	   -31	   -18	
  -103	   -21	    13	    63	
   -61	  -105	   -43	   108	
   141	  -196	  -270	    -9	
   128	  -121	  -123	   -50	
    75	   -79	  -155	    48	
    41	   -28	   -20	    -4	
   -68	     8	    35	     6	

letter-probability matrix: alength= 4 w= 15 nsites= 20 E= 0
  0.121527	  0.301307	  0.180155	  0.397012	
  0.139498	  0.362713	  0.312252	  0.185537	
  0.117583	  0.681448	  0.066954	  0.134015	
  0.047669	  0.030086	  0.903231	  0.019014	
  0.170226	  0.102196	  0.072756	  0.654821	
  0.028698	  0.940593	  0.017675	  0.013033	
  0.029643	  0.030315	  0.911277	  0.028764	
  0.217032	  0.360573	  0.201883	  0.220512	
  0.122291	  0.216246	  0.274159	  0.387305	
  0.163480	  0.120996	  0.185701	  0.529823	
  0.662319	  0.064113	  0.038511	  0.235057	
  0.608197	  0.108227	  0.106516	  0.177059	
  0.420639	  0.144577	  0.085478	  0.349306	
  0.332026	  0.206552	  0.217711	  0.243711	
  0.155857	  0.264946	  0.317960	  0.261237	

URL http://the_brain.bwh.harvard.edu/uniprobe/details2?id=00049

MOTIF UP00002_2 Sp4_secondary

log-odds matrix: alength= 4 w= 15 E= 0
   -77	    32	    -3	    25	
    98	  -143	   -62	     1	
   101	  -206	  -169	    52	
   161	  -403	   -23	  -491	
  -433	  -327	   192	  -395	
  -522	  -404	   193	  -316	
  -200	   174	  -220	  -236	
  -451	  -360	   189	  -266	
  -429	  -337	   -78	   171	
   -90	  -288	   166	  -249	
   -83	   -47	    78	     0	
  -278	   169	  -290	  -101	
   -66	    71	  -103	    32	
    22	     6	   -34	     0	
     1	  -101	    52	     8	

letter-probability matrix: alength= 4 w= 15 nsites= 20 E= 0
  0.146334	  0.312326	  0.244281	  0.297060	
  0.493155	  0.092609	  0.162506	  0.251729	
  0.503593	  0.059863	  0.077561	  0.358984	
  0.763321	  0.015264	  0.213114	  0.008301	
  0.012415	  0.025932	  0.945502	  0.016151	
  0.006713	  0.015221	  0.950098	  0.027968	
  0.062415	  0.834303	  0.054500	  0.048782	
  0.011010	  0.020677	  0.928821	  0.039493	
  0.012785	  0.024162	  0.145822	  0.817231	
  0.133595	  0.033962	  0.787876	  0.044567	
  0.140697	  0.180481	  0.428253	  0.250570	
  0.036281	  0.806412	  0.033510	  0.123797	
  0.157910	  0.408607	  0.122427	  0.311055	
  0.292185	  0.260017	  0.197515	  0.250283	
  0.251107	  0.124480	  0.359447	  0.264967	

URL http://the_brain.bwh.harvard.edu/uniprobe/details2?id=00002

MOTIF UP00406_2 Spdef_secondary

log-odds matrix: alength= 4 w= 16 E= 0
     0	   -56	    48	   -12	
    74	   -90	   -65	    21	
    -5	    -1	     1	     4	
    49	   -27	   -49	     7	
   146	  -237	   -53	  -143	
  -124	   113	  -113	   -10	
   162	  -409	  -119	  -122	
  -284	  -370	  -350	   189	
  -324	   189	  -400	  -307	
  -349	   188	  -307	  -331	
  -318	  -149	  -277	   176	
   163	  -256	  -482	   -51	
  -288	   -40	   102	    11	
    19	   -72	  -213	   102	
    84	   -69	   -45	   -21	
    27	   -61	    67	   -88	

letter-probability matrix: alength= 4 w= 16 nsites= 20 E= 0
  0.249693	  0.170111	  0.349462	  0.230734	
  0.417537	  0.133630	  0.158772	  0.290062	
  0.241753	  0.248691	  0.251987	  0.257568	
  0.351468	  0.208028	  0.178365	  0.262139	
  0.685401	  0.048428	  0.173290	  0.092880	
  0.105542	  0.546881	  0.114355	  0.233222	
  0.768958	  0.014653	  0.109429	  0.106961	
  0.035014	  0.019209	  0.022146	  0.923631	
  0.026411	  0.928142	  0.015617	  0.029830	
  0.022321	  0.922707	  0.029827	  0.025145	
  0.027563	  0.088841	  0.036549	  0.847047	
  0.773436	  0.042478	  0.008878	  0.175207	
  0.033877	  0.188822	  0.507219	  0.270082	
  0.285243	  0.151973	  0.056921	  0.505863	
  0.446072	  0.155307	  0.182833	  0.215787	
  0.302102	  0.163570	  0.398527	  0.135801	

URL http://the_brain.bwh.harvard.edu/uniprobe/details2?id=00406

MOTIF UP00077_2 Srf_secondary

log-odds matrix: alength= 4 w= 17 E= 0
   -62	    19	    82	  -117	
   -72	   -32	   -28	    82	
    10	  -158	   -38	    87	
    41	   -47	   -32	    20	
   103	  -128	    -4	   -78	
   141	  -169	   -69	  -129	
   156	  -114	  -132	  -237	
   140	   -82	   -90	  -193	
   162	  -141	  -184	  -184	
   160	  -150	  -248	  -117	
   158	   -88	  -240	  -189	
   141	   -50	  -315	   -92	
   115	    15	  -269	   -94	
    65	    33	   -25	  -158	
   -33	    -8	    -6	    38	
    14	   -25	   -36	    36	
    20	    15	   -81	    22	

letter-probability matrix: alength= 4 w= 17 nsites= 20 E= 0
  0.162968	  0.284828	  0.440984	  0.111220	
  0.151392	  0.200635	  0.205316	  0.442657	
  0.267215	  0.083669	  0.192498	  0.456618	
  0.332771	  0.180711	  0.200027	  0.286491	
  0.509370	  0.102954	  0.242569	  0.145107	
  0.666262	  0.077309	  0.154466	  0.101962	
  0.737968	  0.113335	  0.100401	  0.048296	
  0.658878	  0.141580	  0.134033	  0.065510	
  0.766115	  0.094051	  0.069763	  0.070072	
  0.755621	  0.088491	  0.044802	  0.111086	
  0.749083	  0.135917	  0.047510	  0.067490	
  0.663231	  0.176795	  0.028134	  0.131839	
  0.553358	  0.277659	  0.038655	  0.130328	
  0.392578	  0.314083	  0.209844	  0.083495	
  0.198462	  0.237132	  0.239466	  0.324940	
  0.275121	  0.210087	  0.194779	  0.320013	
  0.287748	  0.277395	  0.142704	  0.292154	

URL http://the_brain.bwh.harvard.edu/uniprobe/details2?id=00077

MOTIF UP00016_2 Sry_secondary

log-odds matrix: alength= 4 w= 17 E= 0
   -19	    22	  -107	    57	
    -4	    18	   -28	    11	
    39	   -90	     3	    18	
     8	    28	   -23	   -19	
     5	   -49	    24	    10	
    34	   -43	    83	  -218	
   119	   -33	   -47	  -239	
   182	  -359	  -293	  -195	
  -315	   179	  -224	  -217	
   188	  -343	  -278	  -369	
   187	  -308	  -312	  -316	
   -93	  -283	  -290	   168	
    72	  -184	    16	    -7	
    -1	   -48	    64	   -45	
    18	   -10	    38	   -66	
   -51	    38	   -61	    42	
   -54	   -25	    86	   -61	

letter-probability matrix: alength= 4 w= 17 nsites= 20 E= 0
  0.219740	  0.291283	  0.118755	  0.370223	
  0.242432	  0.282700	  0.205912	  0.268956	
  0.327415	  0.133992	  0.255532	  0.283060	
  0.263415	  0.304333	  0.213668	  0.218583	
  0.259356	  0.177510	  0.294274	  0.268860	
  0.315458	  0.184947	  0.444440	  0.055155	
  0.572256	  0.199521	  0.180616	  0.047606	
  0.881847	  0.020818	  0.032731	  0.064603	
  0.028134	  0.863210	  0.052977	  0.055679	
  0.921133	  0.023179	  0.036360	  0.019328	
  0.913642	  0.029557	  0.028830	  0.027972	
  0.131537	  0.035078	  0.033568	  0.799817	
  0.412204	  0.069669	  0.279439	  0.238689	
  0.247458	  0.179342	  0.390493	  0.182707	
  0.282951	  0.233824	  0.324889	  0.158336	
  0.176058	  0.325159	  0.163416	  0.335366	
  0.172201	  0.210000	  0.453746	  0.164053	

URL http://the_brain.bwh.harvard.edu/uniprobe/details2?id=00016

MOTIF UP00029_2 Tbp_secondary

log-odds matrix: alength= 4 w= 15 E= 0
   -12	   108	   -38	  -238	
  -260	   126	   -14	   -91	
  -147	    58	    83	  -146	
    85	  -189	   -88	    47	
  -109	   -44	  -119	   124	
    57	  -288	  -329	   119	
    58	  -281	  -265	   114	
   129	   -52	  -143	  -107	
   109	   -54	  -184	   -15	
  -250	     2	   134	  -188	
   -56	    79	    18	  -111	
   -94	   -94	    94	     6	
    24	    -8	   -14	    -6	
   -42	    12	    11	    12	
   -27	   107	  -196	   -31	

letter-probability matrix: alength= 4 w= 15 nsites= 20 E= 0
  0.230142	  0.529982	  0.191746	  0.048130	
  0.041272	  0.598741	  0.227118	  0.132868	
  0.090424	  0.374981	  0.443581	  0.091014	
  0.451085	  0.067555	  0.135778	  0.345582	
  0.117266	  0.184045	  0.109384	  0.589305	
  0.371891	  0.034051	  0.025625	  0.568433	
  0.373299	  0.035722	  0.039861	  0.551118	
  0.613286	  0.174650	  0.092663	  0.119400	
  0.532205	  0.172185	  0.069604	  0.226006	
  0.044192	  0.253971	  0.634135	  0.067702	
  0.169167	  0.432487	  0.282617	  0.115730	
  0.130003	  0.130484	  0.479417	  0.260097	
  0.295372	  0.236418	  0.227661	  0.240549	
  0.187174	  0.270849	  0.270619	  0.271357	
  0.207690	  0.526329	  0.064048	  0.201932	

URL http://the_brain.bwh.harvard.edu/uniprobe/details2?id=00029

MOTIF UP00089_2 Tcf1_secondary

log-odds matrix: alength= 4 w= 14 E= 0
    -9	   -30	   -32	    53	
   -78	   -22	    16	    52	
    66	  -108	    76	  -195	
   -45	    57	   -56	    15	
   -39	   102	   -25	  -145	
  -145	    51	    -1	    29	
   -51	   -43	   131	  -367	
  -398	  -345	   190	  -306	
   179	  -444	  -165	  -257	
  -289	  -360	  -254	   185	
  -465	  -315	  -240	   187	
   185	  -387	  -271	  -247	
     1	  -133	    56	    17	
    17	   -56	    45	   -27	

letter-probability matrix: alength= 4 w= 14 nsites= 20 E= 0
  0.235343	  0.203137	  0.199667	  0.361853	
  0.145795	  0.215285	  0.279444	  0.359476	
  0.395092	  0.118012	  0.422368	  0.064528	
  0.183439	  0.370606	  0.169445	  0.276510	
  0.191399	  0.507351	  0.209881	  0.091369	
  0.091454	  0.355185	  0.248254	  0.305107	
  0.175627	  0.184994	  0.619720	  0.019659	
  0.015884	  0.022890	  0.931206	  0.030020	
  0.866574	  0.011487	  0.079865	  0.042074	
  0.033752	  0.020653	  0.042869	  0.902727	
  0.009974	  0.028111	  0.047462	  0.914453	
  0.899646	  0.017112	  0.038209	  0.045033	
  0.251005	  0.099169	  0.369039	  0.280787	
  0.281067	  0.169491	  0.341801	  0.207641	

URL http://the_brain.bwh.harvard.edu/uniprobe/details2?id=00089

MOTIF UP00058_2 Tcf3_secondary

log-odds matrix: alength= 4 w= 15 E= 0
    43	   -46	    18	   -34	
   -38	    -7	    64	   -48	
   -90	    58	    51	   -89	
  -114	    93	    48	  -204	
   -42	   -23	    65	   -27	
    99	  -117	   -36	   -35	
   107	   -98	   -22	   -91	
    80	   -47	  -125	    17	
   111	   -83	  -114	   -27	
    67	   -50	  -111	    31	
   108	   -32	   -75	  -103	
    96	   -59	   -73	   -33	
   109	   -59	   -49	  -101	
    49	   -53	   -85	    43	
     6	   -16	   -40	    39	

letter-probability matrix: alength= 4 w= 15 nsites= 20 E= 0
  0.337361	  0.181848	  0.282900	  0.197891	
  0.192382	  0.237864	  0.390655	  0.179099	
  0.134397	  0.374785	  0.355693	  0.135126	
  0.113675	  0.477609	  0.347988	  0.060728	
  0.187411	  0.212669	  0.392109	  0.207811	
  0.497832	  0.111474	  0.194855	  0.195838	
  0.526043	  0.126712	  0.214265	  0.132981	
  0.433876	  0.180023	  0.104860	  0.281242	
  0.539525	  0.140192	  0.113374	  0.206909	
  0.397301	  0.176842	  0.115802	  0.310056	
  0.529441	  0.199807	  0.148595	  0.122158	
  0.485035	  0.166231	  0.150350	  0.198384	
  0.532479	  0.165910	  0.177757	  0.123854	
  0.351189	  0.173665	  0.138509	  0.336637	
  0.260688	  0.223764	  0.189060	  0.326488	

URL http://the_brain.bwh.harvard.edu/uniprobe/details2?id=00058

MOTIF UP00054_2 Tcf7_secondary

log-odds matrix: alength= 4 w= 15 E= 0
    -3	    77	   -77	   -44	
  -163	    61	    -5	    24	
   -90	  -136	    82	    39	
   -95	  -121	  -116	   138	
   136	  -115	  -168	   -59	
   -78	  -164	  -175	   149	
  -135	  -220	   -71	   147	
   146	  -161	   -74	  -162	
   -47	     2	    12	    23	
   133	  -125	  -158	   -45	
   126	   -68	  -124	   -86	
   115	   -20	  -218	   -54	
    -8	    56	  -114	    18	
    49	    -2	   -65	    -4	
    36	   -16	   -24	    -3	

letter-probability matrix: alength= 4 w= 15 nsites= 20 E= 0
  0.245114	  0.425060	  0.146128	  0.183698	
  0.080878	  0.382058	  0.241253	  0.295810	
  0.134088	  0.097064	  0.441002	  0.327846	
  0.129699	  0.108033	  0.111723	  0.650545	
  0.642754	  0.112803	  0.078081	  0.166363	
  0.145215	  0.080417	  0.074321	  0.700046	
  0.098028	  0.054508	  0.153100	  0.694365	
  0.687599	  0.081954	  0.149244	  0.081203	
  0.179924	  0.253518	  0.272465	  0.294093	
  0.628338	  0.105355	  0.083705	  0.182602	
  0.599410	  0.156473	  0.106087	  0.138030	
  0.555990	  0.217439	  0.055153	  0.171418	
  0.236101	  0.368060	  0.113260	  0.282579	
  0.352217	  0.245799	  0.158844	  0.243140	
  0.321581	  0.223144	  0.211146	  0.244130	

URL http://the_brain.bwh.harvard.edu/uniprobe/details2?id=00054

MOTIF UP00083_2 Tcf7l2_secondary

log-odds matrix: alength= 4 w= 16 E= 0
   -19	    25	    55	  -109	
    46	  -222	    42	    10	
    67	   -69	    49	  -139	
    -4	     8	    65	  -132	
   149	  -326	  -440	     6	
  -244	  -384	  -420	   188	
  -357	   177	  -214	  -183	
   189	  -531	  -456	  -223	
   190	  -407	  -304	  -355	
  -301	  -341	  -240	   184	
  -107	   147	  -422	   -50	
   123	  -364	    51	  -273	
   -89	    61	    12	   -25	
  -107	   -50	    -3	    88	
    53	   -30	  -119	    39	
    41	   -57	   -30	    24	

letter-probability matrix: alength= 4 w= 16 nsites= 20 E= 0
  0.219727	  0.297064	  0.365730	  0.117479	
  0.343832	  0.053760	  0.335039	  0.267370	
  0.398646	  0.155439	  0.350773	  0.095142	
  0.243249	  0.263909	  0.392482	  0.100361	
  0.701383	  0.026080	  0.011816	  0.260722	
  0.046173	  0.017492	  0.013618	  0.922717	
  0.021091	  0.851782	  0.056848	  0.070279	
  0.929741	  0.006317	  0.010629	  0.053312	
  0.933346	  0.014880	  0.030452	  0.021322	
  0.031035	  0.023593	  0.047296	  0.898077	
  0.118958	  0.690417	  0.013393	  0.177232	
  0.586949	  0.020115	  0.355384	  0.037552	
  0.135289	  0.382648	  0.271643	  0.210420	
  0.119054	  0.176178	  0.244626	  0.460142	
  0.361195	  0.202500	  0.109476	  0.326829	
  0.333147	  0.167907	  0.203356	  0.295590	

URL http://the_brain.bwh.harvard.edu/uniprobe/details2?id=00083

MOTIF UP00005_2 Tcfap2a_secondary

log-odds matrix: alength= 4 w= 14 E= 0
   -33	    -4	   -65	    67	
    10	    63	  -110	   -14	
    84	  -215	    73	  -163	
  -299	   172	  -217	  -153	
  -281	   160	  -344	   -44	
   -97	    34	   -68	    68	
   -89	    33	    20	     8	
    74	  -160	  -187	    78	
   -31	  -248	   151	  -254	
  -268	  -349	   185	  -284	
   -31	  -193	    88	    12	
  -518	   165	  -202	   -79	
    88	  -127	   -35	    -6	
  -144	   -29	    64	    32	

letter-probability matrix: alength= 4 w= 14 nsites= 20 E= 0
  0.198427	  0.243196	  0.159241	  0.399136	
  0.267754	  0.388187	  0.116811	  0.227248	
  0.448284	  0.056403	  0.414623	  0.080691	
  0.031469	  0.826323	  0.055436	  0.086772	
  0.035527	  0.756642	  0.022985	  0.184845	
  0.127338	  0.316078	  0.155806	  0.400778	
  0.135021	  0.313650	  0.287760	  0.263570	
  0.418892	  0.082297	  0.068352	  0.430460	
  0.201062	  0.044735	  0.711358	  0.042845	
  0.038934	  0.022320	  0.903763	  0.034982	
  0.201790	  0.065554	  0.460526	  0.272130	
  0.006890	  0.786923	  0.061853	  0.144334	
  0.460666	  0.103658	  0.196452	  0.239224	
  0.092272	  0.204611	  0.390375	  0.312742	

URL http://the_brain.bwh.harvard.edu/uniprobe/details2?id=00005

MOTIF UP00010_2 Tcfap2b_secondary

log-odds matrix: alength= 4 w= 15 E= 0
    38	  -133	    20	    20	
   -50	  -283	     6	   108	
    46	   -24	  -399	    78	
   -96	  -206	   164	  -287	
  -238	   182	  -333	  -246	
  -178	   180	  -447	  -252	
  -213	   -62	    48	    79	
  -402	    84	    78	  -121	
    84	    43	  -132	  -110	
  -146	  -344	   176	  -273	
  -264	  -405	   185	  -252	
  -152	   171	  -316	  -188	
   109	  -354	     9	   -48	
    38	    12	   -85	     8	
   -30	   -48	   -80	    92	

letter-probability matrix: alength= 4 w= 15 nsites= 20 E= 0
  0.325895	  0.099601	  0.286848	  0.287657	
  0.177095	  0.035123	  0.260876	  0.526906	
  0.344850	  0.211117	  0.015725	  0.428308	
  0.128363	  0.059965	  0.777560	  0.034112	
  0.048072	  0.881624	  0.024842	  0.045462	
  0.072628	  0.872650	  0.011271	  0.043451	
  0.057165	  0.162157	  0.347719	  0.432959	
  0.015437	  0.448405	  0.428425	  0.107733	
  0.446877	  0.336374	  0.099940	  0.116809	
  0.090955	  0.023004	  0.848240	  0.037801	
  0.040151	  0.015072	  0.901303	  0.043473	
  0.087378	  0.817019	  0.027876	  0.067727	
  0.532482	  0.021469	  0.266773	  0.179276	
  0.325017	  0.271661	  0.138860	  0.264463	
  0.203625	  0.179490	  0.143885	  0.473001	

URL http://the_brain.bwh.harvard.edu/uniprobe/details2?id=00010

MOTIF UP00087_2 Tcfap2c_secondary

log-odds matrix: alength= 4 w= 14 E= 0
   -30	    48	   -14	   -17	
   -48	    67	   -79	    16	
  -142	  -290	   178	  -415	
   -46	   147	  -299	  -142	
  -371	   175	  -443	   -96	
   -34	   100	  -151	   -23	
    87	  -198	    -6	    -6	
   103	   -80	  -110	   -11	
   -23	  -151	   100	   -34	
   -96	  -443	   175	  -371	
  -142	  -299	   147	   -46	
  -415	   178	  -290	  -142	
    93	  -207	   -60	    25	
    16	   -88	    32	    13	

letter-probability matrix: alength= 4 w= 14 nsites= 20 E= 0
  0.203043	  0.348071	  0.227399	  0.221487	
  0.179291	  0.396392	  0.144383	  0.279934	
  0.093421	  0.033540	  0.859005	  0.014034	
  0.181373	  0.693724	  0.031481	  0.093422	
  0.019065	  0.840720	  0.011622	  0.128593	
  0.197421	  0.501100	  0.087606	  0.213873	
  0.457286	  0.063305	  0.239499	  0.239911	
  0.508984	  0.143325	  0.116228	  0.231463	
  0.213873	  0.087606	  0.501100	  0.197421	
  0.128593	  0.011622	  0.840720	  0.019065	
  0.093422	  0.031481	  0.693724	  0.181373	
  0.014034	  0.859005	  0.033540	  0.093421	
  0.477741	  0.059425	  0.165356	  0.297478	
  0.278658	  0.136011	  0.311291	  0.274039	

URL http://the_brain.bwh.harvard.edu/uniprobe/details2?id=00087

MOTIF UP00028_2 Tcfap2e_secondary

log-odds matrix: alength= 4 w= 14 E= 0
    -1	   -22	   -58	    57	
    73	   -58	   -19	   -34	
   -36	   112	   -71	  -120	
    -6	   -43	     3	    35	
   -35	    -1	    17	    14	
    12	   -95	    99	  -130	
   156	  -211	  -167	  -100	
   154	  -175	  -143	  -126	
   147	  -156	   -65	  -203	
   141	  -116	   -93	  -145	
   165	  -207	  -240	  -118	
   162	  -124	  -215	  -188	
    69	  -151	   -53	    43	
    71	   -64	   -12	   -32	

letter-probability matrix: alength= 4 w= 14 nsites= 20 E= 0
  0.248591	  0.214386	  0.166769	  0.370254	
  0.416041	  0.167262	  0.218682	  0.198015	
  0.195301	  0.542527	  0.153042	  0.109129	
  0.240156	  0.185228	  0.255545	  0.319071	
  0.195809	  0.247688	  0.280778	  0.275725	
  0.271555	  0.129776	  0.497286	  0.101382	
  0.738080	  0.057879	  0.078760	  0.125281	
  0.728876	  0.074205	  0.092737	  0.104182	
  0.694380	  0.084957	  0.159476	  0.061186	
  0.665572	  0.111592	  0.131546	  0.091289	
  0.782384	  0.059680	  0.047525	  0.110411	
  0.769981	  0.105692	  0.056467	  0.067860	
  0.402932	  0.087712	  0.172674	  0.336682	
  0.409485	  0.160886	  0.229779	  0.199850	

URL http://the_brain.bwh.harvard.edu/uniprobe/details2?id=00028

MOTIF UP00046_2 Tcfe2a_secondary

log-odds matrix: alength= 4 w= 17 E= 0
    25	    -1	   -27	     0	
    71	   -31	    28	  -156	
    10	   -91	    85	   -76	
   -41	   -87	    77	    -1	
   -33	    77	    -9	   -82	
  -310	   193	  -593	  -430	
   193	  -413	  -374	  -433	
  -464	  -218	   176	  -148	
   181	  -261	  -185	  -404	
  -405	  -457	  -484	   195	
  -427	  -512	   195	  -408	
  -273	  -389	    99	    85	
  -353	    81	  -216	    95	
   -25	    55	   -84	    19	
   -72	    43	    21	   -17	
   -71	     7	    74	   -57	
   -14	   -41	    84	   -87	

letter-probability matrix: alength= 4 w= 17 nsites= 20 E= 0
  0.296417	  0.247522	  0.206749	  0.249312	
  0.410113	  0.201959	  0.303149	  0.084779	
  0.267313	  0.132645	  0.452057	  0.147985	
  0.187929	  0.136827	  0.427628	  0.247616	
  0.198671	  0.425254	  0.234160	  0.141915	
  0.029244	  0.953929	  0.004092	  0.012734	
  0.954570	  0.014314	  0.018695	  0.012421	
  0.010025	  0.055055	  0.845504	  0.089415	
  0.874802	  0.040849	  0.069178	  0.015172	
  0.015084	  0.010551	  0.008736	  0.965628	
  0.012981	  0.007192	  0.965036	  0.014791	
  0.037724	  0.016891	  0.495632	  0.449753	
  0.021685	  0.438927	  0.056118	  0.483270	
  0.209872	  0.365671	  0.139706	  0.284751	
  0.151815	  0.336912	  0.289382	  0.221891	
  0.152995	  0.262354	  0.416434	  0.168217	
  0.227567	  0.187603	  0.447892	  0.136938	

URL http://the_brain.bwh.harvard.edu/uniprobe/details2?id=00046

MOTIF UP00019_2 Zbtb12_secondary

log-odds matrix: alength= 4 w= 15 E= 0
    28	   -20	   -75	    40	
    26	    13	   -19	   -27	
   -53	   -19	   -84	    90	
  -252	   141	   -63	   -92	
    82	   -39	    49	  -382	
  -103	  -313	  -160	   162	
  -271	  -302	  -267	   183	
   188	  -392	  -267	  -351	
  -372	  -436	   191	  -307	
   193	  -400	  -433	  -372	
   191	  -298	  -496	  -348	
  -289	   189	  -414	  -345	
   -56	    -1	    39	     2	
  -131	    90	  -118	    37	
   -23	   -73	   -53	    89	

letter-probability matrix: alength= 4 w= 15 nsites= 20 E= 0
  0.304197	  0.218296	  0.148293	  0.329213	
  0.299412	  0.273657	  0.219864	  0.207068	
  0.172938	  0.219664	  0.140061	  0.467336	
  0.043557	  0.662800	  0.161771	  0.131871	
  0.440075	  0.190551	  0.351671	  0.017703	
  0.122063	  0.028572	  0.082542	  0.766823	
  0.038080	  0.030860	  0.039289	  0.891771	
  0.922297	  0.016491	  0.039328	  0.021884	
  0.018913	  0.012182	  0.939231	  0.029674	
  0.953032	  0.015578	  0.012425	  0.018964	
  0.937682	  0.031782	  0.008058	  0.022479	
  0.033697	  0.929288	  0.014150	  0.022865	
  0.170133	  0.247544	  0.328167	  0.254156	
  0.100596	  0.465736	  0.110651	  0.323016	
  0.212847	  0.150888	  0.172826	  0.463439	

URL http://the_brain.bwh.harvard.edu/uniprobe/details2?id=00019

MOTIF UP00031_2 Zbtb3_secondary

log-odds matrix: alength= 4 w= 16 E= 0
  -118	   106	   -62	   -27	
    91	   -53	  -112	    -5	
    90	   -64	   -14	   -78	
   -35	   -56	  -166	   115	
   -33	   143	  -326	  -126	
   167	  -242	  -118	  -234	
  -210	   180	  -245	  -313	
  -165	  -319	  -331	   180	
  -295	  -192	   173	  -175	
  -163	  -107	   123	   -22	
  -125	    91	   -55	     2	
   146	  -288	   -55	  -125	
    26	   -68	    54	   -46	
    46	   -23	   -47	     7	
    55	   -75	   -46	    29	
    -1	   -80	   -20	    64	

letter-probability matrix: alength= 4 w= 16 nsites= 20 E= 0
  0.110412	  0.519910	  0.162398	  0.207280	
  0.470593	  0.172893	  0.115202	  0.241311	
  0.467126	  0.160175	  0.227365	  0.145334	
  0.196112	  0.169855	  0.079068	  0.554965	
  0.198275	  0.671393	  0.026094	  0.104237	
  0.793465	  0.046739	  0.110258	  0.049538	
  0.058204	  0.867549	  0.045603	  0.028645	
  0.079471	  0.027484	  0.025248	  0.867797	
  0.032277	  0.065893	  0.827417	  0.074413	
  0.080553	  0.119144	  0.585050	  0.215253	
  0.105106	  0.470208	  0.170921	  0.253765	
  0.690158	  0.033925	  0.171121	  0.104796	
  0.299543	  0.155890	  0.362586	  0.181981	
  0.343375	  0.213360	  0.180067	  0.263198	
  0.364819	  0.149053	  0.181128	  0.305000	
  0.247818	  0.143948	  0.217882	  0.390352	

URL http://the_brain.bwh.harvard.edu/uniprobe/details2?id=00031

MOTIF UP00047_2 Zbtb7b_secondary

log-odds matrix: alength= 4 w= 17 E= 0
   -30	    30	   -30	    19	
    29	   -46	   -30	    30	
   -18	   -52	     9	    44	
    93	  -155	    17	   -66	
    66	    40	     6	  -425	
  -699	  -530	   194	  -308	
   186	  -161	  -761	  -479	
  -484	   197	  -640	  -519	
  -520	   195	  -383	  -473	
   184	  -162	  -566	  -367	
  -505	   196	  -568	  -390	
  -390	   167	  -440	   -52	
    73	   -40	   -60	   -13	
  -143	   -46	    47	    60	
   -51	   -94	   -22	    94	
    55	   -61	    34	   -69	
   -22	    13	    -4	    11	

letter-probability matrix: alength= 4 w= 17 nsites= 20 E= 0
  0.203365	  0.307129	  0.203712	  0.285795	
  0.306328	  0.182359	  0.203143	  0.308170	
  0.220878	  0.174035	  0.265341	  0.339746	
  0.475421	  0.085294	  0.281054	  0.158231	
  0.395971	  0.330114	  0.260810	  0.013104	
  0.001970	  0.006366	  0.962058	  0.029606	
  0.907785	  0.081900	  0.001279	  0.009036	
  0.008745	  0.981422	  0.002970	  0.006863	
  0.006791	  0.966163	  0.017605	  0.009441	
  0.894233	  0.081139	  0.004949	  0.019679	
  0.007553	  0.970771	  0.004892	  0.016783	
  0.016719	  0.797465	  0.011842	  0.173974	
  0.415678	  0.189952	  0.165207	  0.229163	
  0.092707	  0.182206	  0.346121	  0.378967	
  0.175722	  0.130498	  0.215118	  0.478662	
  0.365762	  0.163282	  0.315788	  0.155168	
  0.214734	  0.272805	  0.243194	  0.269267	

URL http://the_brain.bwh.harvard.edu/uniprobe/details2?id=00047

MOTIF UP00037_2 Zfp105_secondary

log-odds matrix: alength= 4 w= 17 E= 0
     9	   -25	    11	     1	
  -205	    63	   -84	    72	
   -95	  -140	   122	   -37	
   -17	   -21	    58	   -43	
  -228	   -45	     6	   101	
  -291	  -134	  -173	   167	
   -65	   160	  -192	  -389	
   186	  -259	  -302	  -379	
   166	   -84	  -250	  -329	
  -392	  -104	  -117	   159	
   158	  -253	   -48	  -307	
   148	  -133	  -135	  -125	
   -92	    11	   -10	    54	
   -83	   -92	   -60	   117	
  -219	    33	   -48	    85	
   -79	   -85	     3	    88	
     7	   -64	    61	   -37	

letter-probability matrix: alength= 4 w= 17 nsites= 20 E= 0
  0.266678	  0.210793	  0.270357	  0.252172	
  0.060513	  0.387388	  0.139940	  0.412159	
  0.129835	  0.094669	  0.581455	  0.194041	
  0.222891	  0.216518	  0.374389	  0.186202	
  0.051470	  0.183173	  0.261264	  0.504093	
  0.033295	  0.098623	  0.075218	  0.792864	
  0.159222	  0.757734	  0.066213	  0.016831	
  0.909619	  0.041577	  0.030716	  0.018087	
  0.790897	  0.139370	  0.044203	  0.025531	
  0.016549	  0.121838	  0.111434	  0.750178	
  0.747907	  0.043147	  0.179106	  0.029840	
  0.696917	  0.099750	  0.098316	  0.105017	
  0.132206	  0.270741	  0.232896	  0.364158	
  0.140809	  0.132229	  0.164933	  0.562029	
  0.054822	  0.313780	  0.179755	  0.451644	
  0.144402	  0.139143	  0.255283	  0.461171	
  0.263219	  0.160957	  0.382446	  0.193379	

URL http://the_brain.bwh.harvard.edu/uniprobe/details2?id=00037

MOTIF UP00094_2 Zfp128_secondary

log-odds matrix: alength= 4 w= 14 E= 0
   -30	   -46	     6	    50	
   -97	  -161	   109	     6	
  -107	  -141	  -174	   151	
   145	  -258	   -47	  -141	
   -82	  -194	  -200	   155	
   145	  -181	   -93	  -112	
   -33	    24	  -156	    75	
    51	   -86	   -38	    33	
  -112	   -93	  -181	   145	
   155	  -200	  -194	   -82	
  -141	   -47	  -258	   145	
   151	  -174	  -141	  -107	
    51	    56	   -66	  -108	
   -32	    51	    -2	   -34	

letter-probability matrix: alength= 4 w= 14 nsites= 20 E= 0
  0.203176	  0.182207	  0.259961	  0.354656	
  0.127229	  0.081703	  0.530799	  0.260269	
  0.119248	  0.094240	  0.075042	  0.711470	
  0.683183	  0.041928	  0.180711	  0.094177	
  0.142001	  0.065375	  0.062671	  0.729953	
  0.682290	  0.071400	  0.131368	  0.114943	
  0.198904	  0.295014	  0.084909	  0.421172	
  0.355414	  0.137868	  0.192365	  0.314353	
  0.114943	  0.131368	  0.071400	  0.682290	
  0.729953	  0.062671	  0.065375	  0.142001	
  0.094177	  0.180711	  0.041928	  0.683183	
  0.711470	  0.075042	  0.094240	  0.119248	
  0.355186	  0.367677	  0.158507	  0.118630	
  0.200856	  0.355038	  0.246966	  0.197140	

URL http://the_brain.bwh.harvard.edu/uniprobe/details2?id=00094

MOTIF UP00065_2 Zfp161_secondary

log-odds matrix: alength= 4 w= 14 E= 0
   -81	  -184	   120	   -23	
   -81	    98	  -190	    25	
  -336	   188	  -383	  -284	
  -401	  -292	   191	  -415	
  -266	   183	  -364	  -227	
  -393	  -494	   195	  -437	
  -197	   178	  -248	  -299	
   166	  -102	  -336	  -195	
     6	  -127	   103	   -98	
   -30	   -21	     1	    39	
  -162	  -261	   172	  -213	
  -137	   160	  -219	  -150	
     9	   -39	    62	   -65	
   -16	    -4	   -13	    28	

letter-probability matrix: alength= 4 w= 14 nsites= 20 E= 0
  0.142646	  0.070072	  0.573757	  0.213525	
  0.142215	  0.493588	  0.067040	  0.297157	
  0.024280	  0.923170	  0.017567	  0.034984	
  0.015569	  0.033118	  0.937202	  0.014111	
  0.039447	  0.888724	  0.020074	  0.051755	
  0.016404	  0.008157	  0.963367	  0.012073	
  0.063620	  0.860169	  0.044753	  0.031458	
  0.787911	  0.122939	  0.024389	  0.064761	
  0.260517	  0.103413	  0.509585	  0.126484	
  0.203752	  0.216621	  0.251506	  0.328121	
  0.081075	  0.040917	  0.820854	  0.057154	
  0.096434	  0.760303	  0.054942	  0.088321	
  0.266016	  0.190184	  0.384583	  0.159217	
  0.223960	  0.243225	  0.228688	  0.304127	

URL http://the_brain.bwh.harvard.edu/uniprobe/details2?id=00065

MOTIF UP00082_2 Zfp187_secondary

log-odds matrix: alength= 4 w= 16 E= 0
   -53	   -56	    82	   -21	
    50	   -47	     0	   -20	
    30	  -272	   130	  -271	
    34	   118	  -340	  -140	
  -401	   189	  -368	  -260	
  -447	   194	  -473	  -344	
  -201	  -122	  -454	   171	
   -98	   -31	   -38	    94	
  -143	  -244	   174	  -331	
  -363	  -401	  -471	   193	
  -452	   143	  -578	    32	
  -380	   176	  -383	  -109	
    43	    71	  -126	   -72	
   -73	    54	  -189	    75	
    20	    -5	   -50	    24	
     8	     0	    12	   -23	

letter-probability matrix: alength= 4 w= 16 nsites= 20 E= 0
  0.173063	  0.169680	  0.440836	  0.216421	
  0.353277	  0.179996	  0.249403	  0.217325	
  0.307337	  0.038055	  0.616380	  0.038228	
  0.316636	  0.564670	  0.023732	  0.094962	
  0.015484	  0.923764	  0.019439	  0.041313	
  0.011243	  0.956300	  0.009443	  0.023014	
  0.062273	  0.107531	  0.010739	  0.819456	
  0.126670	  0.201521	  0.192005	  0.479803	
  0.093090	  0.045924	  0.835792	  0.025194	
  0.020165	  0.015483	  0.009567	  0.954786	
  0.010873	  0.672448	  0.004559	  0.312121	
  0.018002	  0.846860	  0.017605	  0.117533	
  0.335703	  0.408170	  0.104095	  0.152031	
  0.150308	  0.362296	  0.067408	  0.419988	
  0.286490	  0.242211	  0.176532	  0.294767	
  0.265022	  0.249655	  0.272219	  0.213104	

URL http://the_brain.bwh.harvard.edu/uniprobe/details2?id=00082

MOTIF UP00021_2 Zfp281_secondary

log-odds matrix: alength= 4 w= 17 E= 0
    89	  -202	   -10	    -5	
   -96	  -200	    94	    39	
   -20	  -359	    86	    30	
   110	  -254	   -74	    12	
   -17	  -100	    59	    15	
   136	  -194	   -16	  -183	
  -351	   195	  -451	  -590	
  -288	   193	  -640	  -474	
  -478	   197	  -524	  -566	
  -462	   196	  -461	  -490	
  -367	   194	  -432	  -481	
   159	  -164	  -244	  -104	
    90	   -75	  -122	    15	
   -49	  -217	   -65	   128	
    33	   -55	   -41	    39	
    37	  -125	   -12	    45	
    19	   -13	    36	   -60	

letter-probability matrix: alength= 4 w= 17 nsites= 20 E= 0
  0.463582	  0.061604	  0.232850	  0.241964	
  0.128956	  0.062321	  0.481130	  0.327593	
  0.217730	  0.020690	  0.453776	  0.307803	
  0.535427	  0.042857	  0.149994	  0.271722	
  0.222391	  0.125415	  0.375419	  0.276775	
  0.640877	  0.065373	  0.223489	  0.070261	
  0.021896	  0.962922	  0.010999	  0.004183	
  0.033993	  0.953699	  0.002967	  0.009341	
  0.009096	  0.979346	  0.006614	  0.004944	
  0.010148	  0.971252	  0.010228	  0.008373	
  0.019605	  0.958973	  0.012496	  0.008926	
  0.752208	  0.080178	  0.046020	  0.121594	
  0.466313	  0.149124	  0.107403	  0.277160	
  0.177748	  0.055516	  0.159170	  0.607566	
  0.314879	  0.170636	  0.187525	  0.326960	
  0.322202	  0.105206	  0.230803	  0.341789	
  0.284925	  0.228846	  0.320951	  0.165278	

URL http://the_brain.bwh.harvard.edu/uniprobe/details2?id=00021

MOTIF UP00033_2 Zfp410_secondary

log-odds matrix: alength= 4 w= 17 E= 0
   -62	    19	    -7	    33	
   -45	    84	  -185	    27	
    26	     6	   -23	   -14	
   -88	    79	   -79	    20	
   -47	    66	   -66	     9	
  -185	   158	  -186	  -114	
  -205	   152	  -173	   -77	
  -342	  -180	   137	     5	
   -58	   158	  -199	  -360	
  -231	   163	  -149	  -155	
  -127	   162	  -186	  -206	
  -195	   158	  -113	  -179	
    45	  -180	    -4	    46	
    27	     8	   -59	    10	
    94	   -17	  -108	   -48	
   -12	    18	   -80	    46	
     7	   -47	   -56	    63	

letter-probability matrix: alength= 4 w= 17 nsites= 20 E= 0
  0.162979	  0.284781	  0.237433	  0.314807	
  0.182449	  0.447584	  0.069464	  0.300502	
  0.298973	  0.261014	  0.213211	  0.226802	
  0.136039	  0.433062	  0.144274	  0.286625	
  0.180084	  0.395933	  0.158565	  0.265418	
  0.069354	  0.748510	  0.068898	  0.113238	
  0.060485	  0.717828	  0.075333	  0.146354	
  0.023280	  0.071762	  0.645500	  0.259457	
  0.166896	  0.749762	  0.062730	  0.020612	
  0.050401	  0.775248	  0.089072	  0.085279	
  0.103847	  0.767557	  0.068804	  0.059791	
  0.064815	  0.748318	  0.114588	  0.072280	
  0.340921	  0.071942	  0.242981	  0.344157	
  0.301967	  0.263512	  0.165927	  0.268594	
  0.479800	  0.222955	  0.118441	  0.178803	
  0.229469	  0.283621	  0.143099	  0.343811	
  0.261733	  0.180191	  0.169905	  0.388170	

URL http://the_brain.bwh.harvard.edu/uniprobe/details2?id=00033

MOTIF UP00095_2 Zfp691_secondary

log-odds matrix: alength= 4 w= 17 E= 0
    -8	   -69	    24	    32	
   106	   -91	   -50	   -58	
   -37	    58	   -18	   -25	
   -77	   -33	    74	    -8	
    86	  -140	   -72	    26	
  -316	  -344	   181	  -182	
   187	  -362	  -265	  -340	
  -456	   191	  -267	  -439	
  -510	  -406	  -497	   196	
  -413	   195	  -449	  -469	
   -69	   160	  -232	  -280	
  -229	    10	  -223	   133	
   -66	    63	  -114	    45	
    17	   -44	   -41	    47	
    23	    10	    -5	   -33	
    77	     7	   -75	   -62	
   -28	    62	    10	   -81	

letter-probability matrix: alength= 4 w= 17 nsites= 20 E= 0
  0.236868	  0.155338	  0.295091	  0.312703	
  0.522782	  0.133021	  0.177386	  0.166812	
  0.192915	  0.374870	  0.221406	  0.210809	
  0.146546	  0.199196	  0.418035	  0.236223	
  0.454326	  0.095049	  0.151770	  0.298855	
  0.027956	  0.023096	  0.878335	  0.070614	
  0.916030	  0.020358	  0.039894	  0.023717	
  0.010595	  0.938036	  0.039415	  0.011954	
  0.007271	  0.014948	  0.007990	  0.969792	
  0.014291	  0.964878	  0.011126	  0.009705	
  0.154586	  0.759294	  0.050151	  0.035969	
  0.051021	  0.268239	  0.053410	  0.627330	
  0.158293	  0.386843	  0.113152	  0.341713	
  0.281766	  0.184139	  0.187916	  0.346179	
  0.292444	  0.267259	  0.241323	  0.198974	
  0.425732	  0.262331	  0.149076	  0.162861	
  0.205385	  0.384164	  0.267912	  0.142538	

URL http://the_brain.bwh.harvard.edu/uniprobe/details2?id=00095

MOTIF UP00022_2 Zfp740_secondary

log-odds matrix: alength= 4 w= 17 E= 0
    67	  -180	    37	   -28	
    87	  -210	    10	   -21	
    65	  -295	    40	    -3	
  -106	  -145	   -40	   126	
    13	  -102	  -177	   108	
  -186	   170	  -404	  -128	
  -308	   186	  -333	  -273	
  -359	   190	  -390	  -310	
  -405	   192	  -379	  -376	
  -400	   182	  -203	  -271	
  -189	   157	  -122	  -162	
  -121	   -83	   138	  -131	
  -193	    -2	   102	   -47	
    66	  -170	    47	   -46	
   108	  -142	    17	  -136	
    21	    -3	    48	  -110	
   -76	     6	   -78	    84	

letter-probability matrix: alength= 4 w= 17 nsites= 20 E= 0
  0.398967	  0.071604	  0.323957	  0.205472	
  0.457709	  0.058192	  0.267218	  0.216881	
  0.393346	  0.032365	  0.329533	  0.244756	
  0.119528	  0.091191	  0.190078	  0.599202	
  0.273933	  0.123548	  0.073075	  0.529444	
  0.068935	  0.812883	  0.015245	  0.102937	
  0.029664	  0.907790	  0.024804	  0.037742	
  0.020725	  0.933422	  0.016796	  0.029057	
  0.015086	  0.948448	  0.018030	  0.018436	
  0.015628	  0.884941	  0.061172	  0.038259	
  0.067508	  0.744063	  0.107305	  0.081125	
  0.108097	  0.140614	  0.650174	  0.101115	
  0.065696	  0.247239	  0.506149	  0.180916	
  0.395005	  0.077185	  0.345914	  0.181895	
  0.527081	  0.093650	  0.281853	  0.097416	
  0.289378	  0.245159	  0.348803	  0.116660	
  0.147136	  0.260117	  0.145993	  0.446754	

URL http://the_brain.bwh.harvard.edu/uniprobe/details2?id=00022

MOTIF UP00102_2 Zic1_secondary

log-odds matrix: alength= 4 w= 15 E= 0
   -63	    70	   -54	     6	
     5	    52	   -77	    -8	
    57	  -324	    18	    35	
  -144	   182	  -374	  -547	
    75	   -56	     2	   -67	
  -639	   197	  -652	  -380	
   186	  -355	  -423	  -216	
  -267	  -516	   192	  -557	
  -719	   176	  -544	   -77	
   168	  -636	   -75	  -249	
  -403	  -387	   144	    20	
  -604	  -445	   191	  -240	
    79	     9	   -79	   -67	
    11	    -6	    55	  -101	
    66	  -127	   -22	    19	

letter-probability matrix: alength= 4 w= 15 nsites= 20 E= 0
  0.161683	  0.405114	  0.171743	  0.261460	
  0.259478	  0.357988	  0.146793	  0.235741	
  0.371334	  0.026439	  0.283598	  0.318630	
  0.092229	  0.883389	  0.018758	  0.005623	
  0.419591	  0.169874	  0.253266	  0.157270	
  0.002985	  0.976375	  0.002722	  0.017918	
  0.909381	  0.021357	  0.013299	  0.055963	
  0.039418	  0.007014	  0.948302	  0.005266	
  0.001711	  0.845894	  0.005756	  0.146640	
  0.803792	  0.003049	  0.148687	  0.044472	
  0.015314	  0.017153	  0.680239	  0.287294	
  0.003793	  0.011414	  0.937403	  0.047390	
  0.431916	  0.266291	  0.144154	  0.157638	
  0.269331	  0.239338	  0.366817	  0.124513	
  0.395873	  0.103980	  0.214796	  0.285351	

URL http://the_brain.bwh.harvard.edu/uniprobe/details2?id=00102

MOTIF UP00057_2 Zic2_secondary

log-odds matrix: alength= 4 w= 15 E= 0
   -31	    43	   -44	    15	
    -7	    50	   -60	    -5	
    49	  -299	    30	    31	
  -126	   180	  -374	  -536	
    33	     6	    15	   -74	
  -612	   196	  -663	  -361	
   185	  -329	  -402	  -207	
  -234	  -528	   191	  -535	
  -695	   178	  -498	   -94	
   163	  -656	   -42	  -275	
  -489	  -404	   125	    61	
  -592	  -477	   194	  -331	
    55	   -11	   -29	   -34	
    10	   -37	    78	  -120	
    83	  -133	   -24	    -3	

letter-probability matrix: alength= 4 w= 15 nsites= 20 E= 0
  0.201522	  0.336845	  0.183740	  0.277892	
  0.238705	  0.354378	  0.165332	  0.241585	
  0.350858	  0.031427	  0.308482	  0.309233	
  0.104423	  0.870794	  0.018676	  0.006107	
  0.313246	  0.259944	  0.277570	  0.149241	
  0.003590	  0.973377	  0.002520	  0.020513	
  0.899716	  0.025489	  0.015458	  0.059336	
  0.049224	  0.006415	  0.938214	  0.006147	
  0.002021	  0.859631	  0.007903	  0.130445	
  0.772818	  0.002659	  0.187334	  0.037190	
  0.008456	  0.015170	  0.594695	  0.381679	
  0.004118	  0.009188	  0.961506	  0.025188	
  0.367151	  0.230955	  0.204475	  0.197419	
  0.267508	  0.193660	  0.430070	  0.108762	
  0.444449	  0.099127	  0.212182	  0.244241	

URL http://the_brain.bwh.harvard.edu/uniprobe/details2?id=00057

MOTIF UP00006_2 Zic3_secondary

log-odds matrix: alength= 4 w= 15 E= 0
   -15	   -16	    17	    11	
    41	   -46	   -27	    16	
    31	  -380	    63	    19	
  -129	   180	  -362	  -534	
   111	  -149	    -5	   -97	
  -624	   196	  -669	  -336	
   185	  -353	  -398	  -208	
  -265	  -468	   192	  -556	
  -720	   173	  -532	   -60	
   153	  -633	   -18	  -224	
  -441	  -336	   117	    69	
  -610	  -427	   191	  -251	
    93	    11	  -114	   -85	
   -15	    26	     5	   -20	
    55	   -38	   -34	    -3	

letter-probability matrix: alength= 4 w= 15 nsites= 20 E= 0
  0.225537	  0.223459	  0.280507	  0.270498	
  0.332396	  0.181810	  0.207290	  0.278505	
  0.309873	  0.017922	  0.386135	  0.286070	
  0.101947	  0.871607	  0.020267	  0.006179	
  0.541366	  0.089100	  0.242170	  0.127364	
  0.003307	  0.969997	  0.002414	  0.024283	
  0.903286	  0.021590	  0.015872	  0.059253	
  0.039887	  0.009732	  0.945083	  0.005298	
  0.001704	  0.827209	  0.006276	  0.164810	
  0.723052	  0.003102	  0.221051	  0.052795	
  0.011758	  0.024398	  0.560633	  0.403211	
  0.003656	  0.012952	  0.939586	  0.043807	
  0.477846	  0.270399	  0.113113	  0.138642	
  0.225706	  0.298505	  0.258523	  0.217266	
  0.365251	  0.191780	  0.197411	  0.245557	

URL http://the_brain.bwh.harvard.edu/uniprobe/details2?id=00006

MOTIF UP00026_2 Zscan4_secondary

log-odds matrix: alength= 4 w= 16 E= 0
    14	    63	  -115	   -16	
    11	    39	    53	  -257	
    81	   -10	  -348	    28	
    71	   -84	    64	  -206	
  -270	  -448	   190	  -414	
  -189	   186	  -356	  -673	
   195	  -471	  -469	  -381	
  -251	   191	  -503	  -451	
   196	  -554	  -389	  -514	
  -192	   135	  -251	     2	
   167	  -191	  -438	  -101	
   163	  -104	  -381	  -154	
    37	    -9	   -23	   -14	
    55	   -38	   -89	    30	
    26	    -2	  -135	    51	
    39	    -5	     1	   -49	

letter-probability matrix: alength= 4 w= 16 nsites= 20 E= 0
  0.275231	  0.387763	  0.112851	  0.224155	
  0.269193	  0.327669	  0.360934	  0.042204	
  0.439403	  0.233641	  0.022359	  0.304596	
  0.409796	  0.139856	  0.390450	  0.059899	
  0.038409	  0.011231	  0.936209	  0.014150	
  0.067382	  0.909014	  0.021244	  0.002359	
  0.962897	  0.009563	  0.009687	  0.017854	
  0.043757	  0.937596	  0.007648	  0.010999	
  0.970698	  0.005379	  0.016825	  0.007098	
  0.066033	  0.636556	  0.043955	  0.253456	
  0.797406	  0.066726	  0.011988	  0.123879	
  0.774632	  0.121694	  0.017773	  0.085901	
  0.324017	  0.235408	  0.213365	  0.227210	
  0.365796	  0.192247	  0.134547	  0.307410	
  0.299601	  0.246867	  0.098395	  0.355137	
  0.328229	  0.242048	  0.251143	  0.178579	

URL http://the_brain.bwh.harvard.edu/uniprobe/details2?id=00026

MOTIF UP00108_1 Alx3_3418.2

log-odds matrix: alength= 4 w= 17 E= 0
    24	  -289	   -98	   112	
    55	   -32	    -4	   -40	
    70	   -47	   -65	     3	
   110	   -69	   -13	  -160	
  -265	    93	  -486	    93	
  -597	  -164	  -759	   187	
   198	  -533	  -625	  -606	
   198	  -661	  -486	  -619	
  -619	  -486	  -661	   198	
  -606	  -625	  -533	   198	
   187	  -759	  -164	  -597	
    93	  -486	    93	  -265	
  -167	    82	  -219	    76	
  -188	   -78	  -128	   145	
    -6	    12	    44	   -74	
    80	   -39	   -88	    -6	
     7	     2	    19	   -33	

letter-probability matrix: alength= 4 w= 17 nsites= 20 E= 0
  0.296149	  0.033726	  0.127017	  0.543109	
  0.366485	  0.200783	  0.243220	  0.189512	
  0.405110	  0.180765	  0.159571	  0.254554	
  0.534568	  0.154903	  0.228026	  0.082504	
  0.039813	  0.476598	  0.008603	  0.474987	
  0.003992	  0.080226	  0.001293	  0.914489	
  0.986740	  0.006235	  0.003288	  0.003738	
  0.985422	  0.002561	  0.008596	  0.003421	
  0.003421	  0.008596	  0.002561	  0.985422	
  0.003738	  0.003288	  0.006235	  0.986740	
  0.914489	  0.001293	  0.080226	  0.003992	
  0.474987	  0.008603	  0.476598	  0.039813	
  0.078830	  0.442223	  0.054744	  0.424202	
  0.068037	  0.145671	  0.102838	  0.683453	
  0.239872	  0.271585	  0.339298	  0.149245	
  0.434309	  0.190824	  0.135524	  0.239342	
  0.262173	  0.253994	  0.285560	  0.198273	

URL http://the_brain.bwh.harvard.edu/uniprobe/details2?id=00108

MOTIF UP00187_1 Alx4_1744.1

log-odds matrix: alength= 4 w= 17 E= 0
   -67	   123	   -77	  -118	
  -130	    -7	   117	  -137	
   -37	    80	   -62	   -26	
    68	   -76	    21	   -61	
  -337	    45	  -428	   131	
  -497	  -172	  -866	   187	
   198	  -543	  -518	  -685	
   197	  -784	  -498	  -493	
  -493	  -498	  -784	   197	
  -685	  -518	  -543	   198	
   187	  -866	  -172	  -497	
   131	  -428	    45	  -337	
   -55	   -12	   -46	    74	
    21	    15	   -93	    28	
    52	   -10	   -41	   -18	
    -9	    19	    -2	   -11	
  -104	    77	   -23	    -7	

letter-probability matrix: alength= 4 w= 17 nsites= 20 E= 0
  0.157273	  0.585688	  0.146550	  0.110489	
  0.101523	  0.237479	  0.564380	  0.096618	
  0.193270	  0.435987	  0.162349	  0.208394	
  0.400388	  0.147300	  0.288303	  0.164009	
  0.024226	  0.342087	  0.012882	  0.620805	
  0.008000	  0.075817	  0.000619	  0.915564	
  0.985141	  0.005806	  0.006883	  0.002170	
  0.982736	  0.001093	  0.007946	  0.008225	
  0.008225	  0.007946	  0.001093	  0.982736	
  0.002170	  0.006883	  0.005806	  0.985141	
  0.915564	  0.000619	  0.075817	  0.008000	
  0.620805	  0.012882	  0.342087	  0.024226	
  0.170770	  0.230734	  0.181573	  0.416923	
  0.288450	  0.276651	  0.131047	  0.303852	
  0.357826	  0.233014	  0.187725	  0.221435	
  0.234713	  0.285797	  0.247197	  0.232293	
  0.121730	  0.426544	  0.213779	  0.237947	

URL http://the_brain.bwh.harvard.edu/uniprobe/details2?id=00187

MOTIF UP00152_1 Arx_1738.2

log-odds matrix: alength= 4 w= 17 E= 0
    -7	   -18	    67	   -82	
   -91	   -68	   -40	   106	
   -66	    55	    21	   -41	
   -21	   115	   -99	  -129	
    99	  -207	    59	  -185	
  -423	    59	  -537	   127	
  -509	   -98	  -660	   179	
   198	  -574	  -582	  -527	
   198	  -691	  -513	  -551	
  -551	  -513	  -691	   198	
  -527	  -582	  -574	   198	
   179	  -660	   -98	  -509	
   127	  -537	    59	  -423	
   -67	   -62	   -84	   111	
   -51	  -115	    83	    10	
  -148	    54	    57	   -51	
   109	  -137	  -185	    28	

letter-probability matrix: alength= 4 w= 17 nsites= 20 E= 0
  0.238876	  0.221137	  0.397920	  0.142067	
  0.132893	  0.156333	  0.189665	  0.521110	
  0.157988	  0.365000	  0.288828	  0.188184	
  0.216183	  0.556087	  0.125510	  0.102220	
  0.495201	  0.059335	  0.376225	  0.069239	
  0.013346	  0.377209	  0.006041	  0.603404	
  0.007354	  0.126436	  0.002574	  0.863636	
  0.984414	  0.004685	  0.004438	  0.006464	
  0.985317	  0.002086	  0.007120	  0.005477	
  0.005477	  0.007120	  0.002086	  0.985317	
  0.006464	  0.004438	  0.004685	  0.984414	
  0.863636	  0.002574	  0.126436	  0.007354	
  0.603404	  0.006041	  0.377209	  0.013346	
  0.157440	  0.162371	  0.139647	  0.540542	
  0.175885	  0.113000	  0.443149	  0.267966	
  0.089447	  0.363847	  0.370723	  0.175983	
  0.530416	  0.096868	  0.069497	  0.303219	

URL http://the_brain.bwh.harvard.edu/uniprobe/details2?id=00152

MOTIF UP00228_1 Bapx1_2343.1

log-odds matrix: alength= 4 w= 17 E= 0
    27	    48	    -6	  -117	
    54	   -15	  -174	    42	
   -13	   -82	   -85	    97	
   116	   -60	   -34	  -168	
   102	   -93	  -114	     0	
  -220	   145	     4	  -513	
  -698	   185	  -865	  -135	
   193	  -688	  -814	  -243	
  -274	   194	  -857	  -761	
  -731	  -550	  -748	   199	
  -762	  -225	  -891	   192	
   189	  -518	  -603	  -199	
   135	  -269	   -79	   -49	
     9	    43	    18	  -116	
    30	     0	    -4	   -33	
   114	   -39	  -102	   -88	
   -41	    40	   -57	    32	

letter-probability matrix: alength= 4 w= 17 nsites= 20 E= 0
  0.301697	  0.347856	  0.239075	  0.111372	
  0.364458	  0.225587	  0.074842	  0.335112	
  0.228472	  0.141747	  0.139010	  0.490770	
  0.559532	  0.164793	  0.197557	  0.078118	
  0.506611	  0.130882	  0.113226	  0.249281	
  0.054222	  0.680706	  0.257913	  0.007160	
  0.001978	  0.899030	  0.000622	  0.098369	
  0.950561	  0.002121	  0.000888	  0.046429	
  0.037529	  0.960534	  0.000660	  0.001278	
  0.001571	  0.005538	  0.001403	  0.991487	
  0.001274	  0.052527	  0.000520	  0.945679	
  0.926306	  0.006886	  0.003823	  0.062985	
  0.638246	  0.038639	  0.145042	  0.178072	
  0.266452	  0.337698	  0.283972	  0.111878	
  0.307019	  0.250170	  0.243307	  0.199504	
  0.550380	  0.190997	  0.122920	  0.135703	
  0.187982	  0.330356	  0.168897	  0.312765	

URL http://the_brain.bwh.harvard.edu/uniprobe/details2?id=00228

MOTIF UP00166_1 Barhl1_2590.2

log-odds matrix: alength= 4 w= 16 E= 0
    90	   -25	   -83	   -46	
   128	  -100	   -86	   -94	
    17	    76	  -100	   -56	
   158	  -189	   -87	  -242	
   153	  -340	   -19	  -289	
  -172	   128	   -46	   -91	
  -563	   161	  -824	   -12	
   193	  -538	  -308	  -425	
   183	  -463	  -810	  -134	
  -587	  -760	  -689	   199	
  -542	  -524	  -918	   198	
   197	  -842	  -697	  -380	
   113	  -285	    39	  -145	
  -105	   -36	    39	    51	
    14	   -49	   -11	    34	
   -16	    75	   -84	   -21	

letter-probability matrix: alength= 4 w= 16 nsites= 20 E= 0
  0.467514	  0.210142	  0.140580	  0.181765	
  0.607254	  0.124874	  0.137587	  0.130285	
  0.280889	  0.423565	  0.125411	  0.170135	
  0.748944	  0.067655	  0.136796	  0.046605	
  0.723747	  0.023732	  0.218759	  0.033762	
  0.075749	  0.608701	  0.182230	  0.133321	
  0.005053	  0.764340	  0.000825	  0.229781	
  0.951342	  0.006010	  0.029473	  0.013175	
  0.890431	  0.010111	  0.000910	  0.098548	
  0.004275	  0.001291	  0.002113	  0.992321	
  0.005850	  0.006608	  0.000432	  0.987110	
  0.979314	  0.000732	  0.001996	  0.017957	
  0.546971	  0.034786	  0.326876	  0.091366	
  0.120451	  0.194359	  0.328320	  0.356870	
  0.274765	  0.177491	  0.231888	  0.315855	
  0.223913	  0.420032	  0.139775	  0.216280	

URL http://the_brain.bwh.harvard.edu/uniprobe/details2?id=00166

MOTIF UP00145_1 Barhl2_3868.1

log-odds matrix: alength= 4 w= 16 E= 0
    89	   -16	  -107	   -36	
   120	   -49	  -156	   -61	
   103	    26	  -242	   -79	
   164	  -280	   -91	  -234	
   186	  -380	  -191	  -537	
   -43	    82	   -57	   -30	
  -591	   191	  -840	  -215	
   193	  -593	  -276	  -532	
   195	  -526	  -783	  -307	
  -641	  -696	  -687	   199	
  -649	  -604	  -722	   199	
   198	  -862	  -630	  -461	
   154	  -343	   -82	  -123	
  -131	    40	    48	   -17	
    65	   -24	   -76	     0	
    37	    12	  -101	    17	

letter-probability matrix: alength= 4 w= 16 nsites= 20 E= 0
  0.461695	  0.224449	  0.118884	  0.194972	
  0.573918	  0.178052	  0.084607	  0.163423	
  0.509202	  0.299283	  0.046830	  0.144686	
  0.781754	  0.035879	  0.132996	  0.049371	
  0.909629	  0.018003	  0.066327	  0.006042	
  0.185305	  0.442819	  0.168153	  0.203723	
  0.004152	  0.938941	  0.000741	  0.056166	
  0.952728	  0.004094	  0.036915	  0.006262	
  0.962648	  0.006522	  0.001095	  0.029735	
  0.002949	  0.002007	  0.002143	  0.992902	
  0.002773	  0.003794	  0.001682	  0.991751	
  0.985960	  0.000635	  0.003183	  0.010222	
  0.728479	  0.023198	  0.141457	  0.106866	
  0.100754	  0.330009	  0.347597	  0.221641	
  0.392007	  0.211701	  0.147142	  0.249150	
  0.323968	  0.271247	  0.123950	  0.280834	

URL http://the_brain.bwh.harvard.edu/uniprobe/details2?id=00145

MOTIF UP00181_1 Barx1_2877.1

log-odds matrix: alength= 4 w= 16 E= 0
   101	     8	  -152	   -80	
    96	    -9	  -111	   -63	
   108	  -214	    62	  -311	
   -46	    27	    80	  -162	
  -469	    89	  -858	   108	
   189	  -222	  -393	  -714	
   197	  -411	  -676	  -618	
  -618	  -676	  -411	   197	
  -714	  -393	  -222	   189	
   108	  -858	    89	  -469	
  -216	    63	    69	   -70	
  -311	    62	  -214	   108	
     1	   -28	    24	    -2	
    61	   -12	   -68	   -11	
   116	  -167	   -73	   -25	
    33	   -84	  -162	    89	

letter-probability matrix: alength= 4 w= 16 nsites= 20 E= 0
  0.504112	  0.264812	  0.087223	  0.143852	
  0.487025	  0.235107	  0.115990	  0.161878	
  0.529057	  0.056837	  0.385089	  0.029016	
  0.181970	  0.301206	  0.435391	  0.081433	
  0.009718	  0.461878	  0.000653	  0.527751	
  0.928087	  0.053786	  0.016352	  0.001776	
  0.979770	  0.014484	  0.002308	  0.003438	
  0.003438	  0.002308	  0.014484	  0.979770	
  0.001776	  0.016352	  0.053786	  0.928087	
  0.527751	  0.000653	  0.461878	  0.009718	
  0.056088	  0.387793	  0.401955	  0.154165	
  0.029016	  0.385089	  0.056837	  0.529057	
  0.251487	  0.206052	  0.295876	  0.246585	
  0.381816	  0.229828	  0.156209	  0.232147	
  0.559374	  0.078730	  0.151104	  0.210792	
  0.314571	  0.139381	  0.081168	  0.464880	

URL http://the_brain.bwh.harvard.edu/uniprobe/details2?id=00181

MOTIF UP00151_1 Barx2_3447.2

log-odds matrix: alength= 4 w= 16 E= 0
   -38	   -75	   -78	   104	
   104	   -60	  -107	   -31	
   134	  -116	   -11	  -333	
  -125	   -33	    62	    31	
  -546	    11	  -761	   153	
   194	  -307	  -598	  -518	
   197	  -504	  -618	  -457	
  -457	  -618	  -504	   197	
  -518	  -598	  -307	   194	
   153	  -761	    11	  -546	
    11	   -12	    48	   -72	
  -333	   -11	  -116	   134	
  -133	  -129	    61	    74	
    46	  -131	    36	    -9	
   -49	   -34	  -125	   105	
    62	  -115	    40	   -52	

letter-probability matrix: alength= 4 w= 16 nsites= 20 E= 0
  0.192206	  0.148293	  0.146006	  0.513495	
  0.514524	  0.165001	  0.119088	  0.201388	
  0.632530	  0.111560	  0.231101	  0.024809	
  0.105387	  0.198613	  0.385537	  0.310463	
  0.005663	  0.269485	  0.001278	  0.723575	
  0.959372	  0.029759	  0.003956	  0.006913	
  0.978443	  0.007610	  0.003443	  0.010504	
  0.010504	  0.003443	  0.007610	  0.978443	
  0.006913	  0.003956	  0.029759	  0.959372	
  0.723575	  0.001278	  0.269485	  0.005663	
  0.270117	  0.230775	  0.347509	  0.151599	
  0.024809	  0.231101	  0.111560	  0.632530	
  0.099244	  0.102528	  0.381140	  0.417088	
  0.343508	  0.100561	  0.320672	  0.235259	
  0.178539	  0.197399	  0.105087	  0.518976	
  0.383123	  0.112330	  0.329672	  0.174876	

URL http://the_brain.bwh.harvard.edu/uniprobe/details2?id=00151

MOTIF UP00138_1 Bsx_3483.2

log-odds matrix: alength= 4 w= 16 E= 0
    27	    53	    15	  -206	
    73	    11	    -1	  -192	
    14	  -181	    99	   -67	
   -28	   -97	    85	   -20	
  -539	    86	  -913	   111	
   188	  -226	  -348	  -674	
   197	  -449	  -578	  -597	
  -597	  -578	  -449	   197	
  -674	  -348	  -226	   188	
   111	  -913	    86	  -539	
   -33	    36	    15	   -29	
   -67	    99	  -181	    14	
   -85	   -41	   -47	    98	
   -24	    56	    32	  -121	
   158	  -228	   -97	  -174	
    20	  -100	    34	    12	

letter-probability matrix: alength= 4 w= 16 nsites= 20 E= 0
  0.300810	  0.361653	  0.277518	  0.060019	
  0.415580	  0.269576	  0.248677	  0.066167	
  0.276307	  0.071112	  0.495444	  0.157137	
  0.205201	  0.128060	  0.449377	  0.217362	
  0.005975	  0.454761	  0.000446	  0.538819	
  0.923080	  0.052108	  0.022468	  0.002344	
  0.980320	  0.011144	  0.004548	  0.003988	
  0.003988	  0.004548	  0.011144	  0.980320	
  0.002344	  0.022468	  0.052108	  0.923080	
  0.538819	  0.000446	  0.454761	  0.005975	
  0.198577	  0.320840	  0.276798	  0.203784	
  0.157137	  0.495444	  0.071112	  0.276307	
  0.138722	  0.188316	  0.180010	  0.492952	
  0.211637	  0.368966	  0.311498	  0.107899	
  0.746067	  0.051554	  0.127512	  0.074866	
  0.287674	  0.124689	  0.315447	  0.272190	

URL http://the_brain.bwh.harvard.edu/uniprobe/details2?id=00138

MOTIF UP00209_1 Cart1_0997.1

log-odds matrix: alength= 4 w= 17 E= 0
   -42	    83	   -53	   -35	
  -187	   -25	   138	  -182	
    60	    38	   -82	   -69	
    80	  -142	    29	   -59	
  -241	    70	  -344	   107	
  -494	  -178	  -809	   188	
   198	  -578	  -482	  -688	
   197	  -816	  -485	  -477	
  -477	  -485	  -816	   197	
  -688	  -482	  -578	   198	
   188	  -809	  -178	  -494	
   107	  -344	    70	  -241	
   -75	   -26	  -118	   109	
   -14	    35	   -64	    23	
    65	    33	  -102	   -54	
    -4	    21	   -11	    -8	
   -74	    67	   -79	    31	

letter-probability matrix: alength= 4 w= 17 nsites= 20 E= 0
  0.187425	  0.443756	  0.172561	  0.196258	
  0.068380	  0.210259	  0.650769	  0.070592	
  0.378047	  0.325348	  0.141621	  0.154985	
  0.434706	  0.093162	  0.306118	  0.166014	
  0.046895	  0.404774	  0.023080	  0.525251	
  0.008150	  0.072834	  0.000916	  0.918100	
  0.984483	  0.004558	  0.008832	  0.002127	
  0.981322	  0.000876	  0.008645	  0.009157	
  0.009157	  0.008645	  0.000876	  0.981322	
  0.002127	  0.008832	  0.004558	  0.984483	
  0.918100	  0.000916	  0.072834	  0.008150	
  0.525251	  0.023080	  0.404774	  0.046895	
  0.149045	  0.209192	  0.110691	  0.531072	
  0.227189	  0.319152	  0.160245	  0.293414	
  0.391690	  0.313274	  0.122861	  0.172176	
  0.242384	  0.290084	  0.230940	  0.236593	
  0.149571	  0.396789	  0.144698	  0.308942	

URL http://the_brain.bwh.harvard.edu/uniprobe/details2?id=00209

MOTIF UP00209_2 Cart1_1275.1

log-odds matrix: alength= 4 w= 17 E= 0
   -52	    70	   -31	   -19	
    41	   -23	    50	  -131	
    21	    89	  -129	   -80	
    38	   -34	     8	   -22	
  -369	    -6	  -556	   156	
  -438	  -264	  -776	   192	
   198	  -576	  -506	  -592	
   198	  -737	  -519	  -492	
  -492	  -519	  -737	   198	
  -592	  -506	  -576	   198	
   192	  -776	  -264	  -438	
   156	  -556	    -6	  -369	
   -67	   -22	   -31	    77	
   -54	   -10	   -40	    70	
    -5	   -33	    37	    -9	
     3	   -28	    20	     0	
    11	    44	   -23	   -49	

letter-probability matrix: alength= 4 w= 17 nsites= 20 E= 0
  0.174228	  0.405147	  0.202170	  0.218455	
  0.331733	  0.212442	  0.354746	  0.101079	
  0.290109	  0.464436	  0.102109	  0.143345	
  0.324855	  0.197475	  0.263554	  0.214115	
  0.019305	  0.239061	  0.005295	  0.736339	
  0.012026	  0.040154	  0.001156	  0.946665	
  0.983755	  0.004621	  0.007505	  0.004119	
  0.983406	  0.001514	  0.006838	  0.008243	
  0.008243	  0.006838	  0.001514	  0.983406	
  0.004119	  0.007505	  0.004621	  0.983755	
  0.946665	  0.001156	  0.040154	  0.012026	
  0.736339	  0.005295	  0.239061	  0.019305	
  0.157480	  0.215050	  0.202348	  0.425122	
  0.171867	  0.233589	  0.189747	  0.404797	
  0.242310	  0.198939	  0.323931	  0.234820	
  0.255291	  0.206290	  0.287603	  0.250816	
  0.270197	  0.339148	  0.213086	  0.177569	

URL http://the_brain.bwh.harvard.edu/uniprobe/details2?id=00209

MOTIF UP00240_1 Cdx1_2245.1

log-odds matrix: alength= 4 w= 16 E= 0
    22	   -72	   -48	    59	
    63	  -128	    30	   -30	
    68	    -1	    -7	  -115	
   -81	  -216	   154	  -175	
   -98	  -290	   173	  -450	
  -479	    18	  -679	   150	
    98	    91	  -723	  -278	
   171	  -631	   -52	  -685	
  -527	  -624	  -634	   198	
   156	  -485	  -701	     1	
   188	  -724	  -609	  -171	
   191	  -503	  -612	  -232	
   136	  -119	  -227	   -36	
   -61	   -13	   -53	    80	
   -86	  -122	     6	    98	
    52	   -22	  -131	    39	

letter-probability matrix: alength= 4 w= 16 nsites= 20 E= 0
  0.291355	  0.151940	  0.179692	  0.377013	
  0.387797	  0.102678	  0.306996	  0.202529	
  0.400923	  0.248207	  0.238260	  0.112610	
  0.142484	  0.055838	  0.727508	  0.074170	
  0.126833	  0.033479	  0.828628	  0.011060	
  0.009027	  0.282657	  0.002261	  0.706056	
  0.492447	  0.469548	  0.001666	  0.036340	
  0.819860	  0.003148	  0.174822	  0.002170	
  0.006463	  0.003298	  0.003083	  0.987157	
  0.738256	  0.008651	  0.001939	  0.251154	
  0.918083	  0.001651	  0.003667	  0.076598	
  0.938710	  0.007660	  0.003592	  0.050038	
  0.643683	  0.109772	  0.051867	  0.194678	
  0.163809	  0.229090	  0.173213	  0.433888	
  0.137902	  0.107611	  0.261515	  0.492971	
  0.357358	  0.214435	  0.101054	  0.327153	

URL http://the_brain.bwh.harvard.edu/uniprobe/details2?id=00240

MOTIF UP00133_1 Cdx2_4272.1

log-odds matrix: alength= 4 w= 16 E= 0
    33	   -77	    -1	    21	
    52	   -48	    38	   -88	
    26	    28	    27	  -136	
   -41	  -217	   141	  -144	
   -55	  -290	   166	  -572	
  -646	    90	  -871	   109	
   121	    68	  -732	  -349	
   195	  -737	  -313	  -792	
  -516	  -614	  -901	   198	
   181	  -620	  -933	  -108	
   193	  -821	  -733	  -243	
   191	  -538	  -826	  -222	
   118	   -72	  -231	   -12	
   -53	     8	  -103	    82	
   -81	  -122	     5	    98	
   -22	    28	   -90	    48	

letter-probability matrix: alength= 4 w= 16 nsites= 20 E= 0
  0.314704	  0.147028	  0.248638	  0.289630	
  0.358628	  0.179740	  0.325491	  0.136141	
  0.298646	  0.303363	  0.300590	  0.097401	
  0.188478	  0.055557	  0.664045	  0.091921	
  0.171259	  0.033449	  0.790542	  0.004751	
  0.002849	  0.464940	  0.000596	  0.531615	
  0.576948	  0.399193	  0.001565	  0.022295	
  0.968872	  0.001511	  0.028582	  0.001035	
  0.006970	  0.003535	  0.000486	  0.989010	
  0.878078	  0.003399	  0.000389	  0.118134	
  0.951183	  0.000842	  0.001555	  0.046419	
  0.939504	  0.006021	  0.000818	  0.053657	
  0.567732	  0.151536	  0.050535	  0.230197	
  0.172713	  0.264434	  0.122553	  0.440299	
  0.142175	  0.107265	  0.258247	  0.492313	
  0.215178	  0.302818	  0.133613	  0.348391	

URL http://the_brain.bwh.harvard.edu/uniprobe/details2?id=00133

MOTIF UP00198_1 Cphx_3484.1

log-odds matrix: alength= 4 w= 14 E= 0
    43	   -44	     7	   -22	
  -303	  -565	  -569	   194	
  -267	  -396	   190	  -438	
   196	  -523	  -526	  -450	
  -281	  -594	  -214	   185	
  -133	    57	    20	    -5	
   -19	    17	    48	   -73	
   110	    46	  -166	  -266	
   193	  -323	  -516	  -444	
  -519	  -561	  -649	   198	
  -595	   196	  -635	  -357	
   192	  -414	  -499	  -306	
   129	   -84	   -75	  -131	
    51	   -27	  -125	    40	

letter-probability matrix: alength= 4 w= 14 nsites= 20 E= 0
  0.337349	  0.184522	  0.262763	  0.215366	
  0.030705	  0.004985	  0.004859	  0.959451	
  0.039208	  0.016117	  0.932630	  0.012045	
  0.975773	  0.006657	  0.006524	  0.011046	
  0.035741	  0.004061	  0.056726	  0.903472	
  0.099524	  0.371014	  0.287588	  0.241875	
  0.219255	  0.280761	  0.348937	  0.151047	
  0.537666	  0.343744	  0.079010	  0.039581	
  0.954765	  0.026706	  0.006995	  0.011534	
  0.006842	  0.005116	  0.002780	  0.985261	
  0.004043	  0.971830	  0.003062	  0.021064	
  0.947882	  0.014192	  0.007865	  0.030060	
  0.610545	  0.140113	  0.148523	  0.100819	
  0.356891	  0.207961	  0.104885	  0.330263	

URL http://the_brain.bwh.harvard.edu/uniprobe/details2?id=00198

MOTIF UP00176_1 Crx_3485.1

log-odds matrix: alength= 4 w= 16 E= 0
  -146	    91	   -92	    29	
  -136	   -22	    61	    29	
    40	  -138	   -85	    80	
     4	  -106	   -53	    85	
  -143	  -118	   155	  -193	
  -145	    10	   125	  -247	
  -251	  -642	   193	  -775	
  -631	  -689	   199	  -602	
   194	  -268	  -938	  -744	
  -634	  -588	  -847	   199	
  -401	  -654	  -871	   197	
   197	  -914	  -656	  -386	
    58	  -314	    69	   -35	
  -143	   145	  -131	  -101	
  -128	   106	   -11	   -81	
   -36	   -66	    -1	    68	

letter-probability matrix: alength= 4 w= 16 nsites= 20 E= 0
  0.090571	  0.470784	  0.132533	  0.306112	
  0.097553	  0.215274	  0.380528	  0.306645	
  0.329642	  0.096126	  0.139164	  0.435068	
  0.256197	  0.120190	  0.173105	  0.450508	
  0.092558	  0.110352	  0.731426	  0.065664	
  0.091713	  0.267719	  0.595502	  0.045066	
  0.043905	  0.002927	  0.952004	  0.001165	
  0.003160	  0.002104	  0.990877	  0.003859	
  0.959206	  0.038974	  0.000375	  0.001444	
  0.003080	  0.004243	  0.000706	  0.991971	
  0.015557	  0.002685	  0.000597	  0.981161	
  0.979685	  0.000442	  0.002645	  0.017227	
  0.372459	  0.028457	  0.403587	  0.195497	
  0.092995	  0.682203	  0.100835	  0.123967	
  0.103130	  0.522168	  0.231711	  0.142992	
  0.194271	  0.158404	  0.247437	  0.399888	

URL http://the_brain.bwh.harvard.edu/uniprobe/details2?id=00176

MOTIF UP00219_1 Cutl1_3494.1

log-odds matrix: alength= 4 w= 17 E= 0
   124	  -196	    13	  -182	
  -120	   110	   -19	   -87	
   -68	   104	  -108	   -24	
   -10	   -69	   105	  -141	
    19	   -42	    76	  -124	
   -92	   -62	  -148	   130	
  -157	  -180	  -435	   173	
    24	  -409	   141	  -337	
   195	  -540	  -385	  -426	
  -362	  -499	  -537	   195	
  -206	   128	  -393	    35	
   168	  -214	  -511	   -89	
    30	    50	  -118	   -14	
   -94	    93	    24	  -136	
    50	  -162	   -70	    71	
   -93	    20	    29	    15	
    70	  -127	    25	   -38	

letter-probability matrix: alength= 4 w= 17 nsites= 20 E= 0
  0.592353	  0.064229	  0.272635	  0.070783	
  0.108549	  0.536240	  0.218803	  0.136408	
  0.156379	  0.513220	  0.118324	  0.212077	
  0.233257	  0.154485	  0.518141	  0.094117	
  0.285357	  0.186274	  0.422798	  0.105572	
  0.131793	  0.162240	  0.089519	  0.616448	
  0.084407	  0.071794	  0.012238	  0.831561	
  0.294613	  0.014641	  0.666617	  0.024128	
  0.963648	  0.005910	  0.017368	  0.013073	
  0.020306	  0.007870	  0.006055	  0.965770	
  0.060081	  0.605587	  0.016357	  0.317975	
  0.800615	  0.056800	  0.007221	  0.135365	
  0.307425	  0.354719	  0.110635	  0.227221	
  0.129991	  0.476432	  0.296042	  0.097535	
  0.353920	  0.081566	  0.154208	  0.410306	
  0.131003	  0.287241	  0.305199	  0.276557	
  0.407263	  0.103473	  0.297376	  0.191887	

URL http://the_brain.bwh.harvard.edu/uniprobe/details2?id=00219

MOTIF UP00219_2 Cutl1_3494.2

log-odds matrix: alength= 4 w= 15 E= 0
   -10	  -159	   -26	    92	
   102	   -37	   -59	   -90	
    74	   -80	    37	  -109	
  -309	   -44	  -141	   147	
   -79	  -222	   140	   -81	
   179	  -223	  -292	  -242	
  -255	  -431	  -532	   191	
    44	  -215	   102	  -137	
   191	  -532	  -431	  -255	
  -242	  -292	  -223	   179	
   -81	   140	  -222	   -79	
   147	  -141	   -44	  -309	
     6	    71	   -70	   -50	
   -72	  -193	  -102	   140	
    98	   -97	   -39	   -40	

letter-probability matrix: alength= 4 w= 15 nsites= 20 E= 0
  0.233720	  0.082903	  0.208991	  0.474386	
  0.507651	  0.192839	  0.165657	  0.133852	
  0.416857	  0.143747	  0.322292	  0.117104	
  0.029365	  0.184697	  0.093857	  0.692081	
  0.144573	  0.053738	  0.658701	  0.142989	
  0.867186	  0.053221	  0.032993	  0.046600	
  0.042812	  0.012598	  0.006269	  0.938320	
  0.338930	  0.056180	  0.507869	  0.097021	
  0.938320	  0.006269	  0.012598	  0.042812	
  0.046600	  0.032993	  0.053221	  0.867186	
  0.142989	  0.658701	  0.053738	  0.144573	
  0.692081	  0.093857	  0.184697	  0.029365	
  0.260491	  0.409202	  0.153408	  0.176899	
  0.151407	  0.065515	  0.123404	  0.659674	
  0.492484	  0.127826	  0.190198	  0.189491	

URL http://the_brain.bwh.harvard.edu/uniprobe/details2?id=00219

MOTIF UP00255_1 Dbx1_3486.1

log-odds matrix: alength= 4 w= 17 E= 0
   -37	   -13	   -64	    74	
   129	  -188	  -237	    12	
    88	  -212	    30	   -51	
   -14	   -97	  -131	   113	
    -5	   -13	  -190	    89	
   131	   -86	  -167	   -62	
   156	  -297	  -227	   -49	
  -117	  -134	  -176	   152	
   -95	  -118	  -279	   153	
   154	  -298	  -150	   -73	
   111	  -125	  -238	    30	
   -35	   -75	  -134	   115	
   123	  -178	   -55	   -56	
    99	   -63	   -19	  -104	
    16	  -113	   -85	    90	
    25	   -40	   -41	    38	
    67	   -83	    20	   -52	

letter-probability matrix: alength= 4 w= 17 nsites= 20 E= 0
  0.193358	  0.228955	  0.160692	  0.416995	
  0.611960	  0.068099	  0.048494	  0.271446	
  0.459770	  0.057385	  0.307824	  0.175021	
  0.226103	  0.127408	  0.101076	  0.545413	
  0.241226	  0.228640	  0.067165	  0.462969	
  0.621421	  0.137382	  0.078412	  0.162785	
  0.737972	  0.031899	  0.051833	  0.178295	
  0.110802	  0.098497	  0.073668	  0.717033	
  0.129567	  0.110629	  0.036048	  0.723756	
  0.729342	  0.031636	  0.088480	  0.150541	
  0.540257	  0.104927	  0.048065	  0.306750	
  0.195987	  0.148698	  0.098709	  0.556606	
  0.587529	  0.072583	  0.170635	  0.169252	
  0.497416	  0.161804	  0.219409	  0.121371	
  0.278831	  0.114362	  0.139037	  0.467771	
  0.297462	  0.189119	  0.187754	  0.325665	
  0.397268	  0.140582	  0.287428	  0.174722	

URL http://the_brain.bwh.harvard.edu/uniprobe/details2?id=00255

MOTIF UP00218_1 Dbx2_3487.1

log-odds matrix: alength= 4 w= 16 E= 0
   -85	     9	    10	    38	
    -5	  -150	    35	    50	
   -17	    -5	   -30	    42	
    83	    22	  -262	   -16	
   148	  -178	  -161	   -74	
   -51	  -109	  -138	   129	
  -213	  -101	  -643	   171	
   190	  -487	  -385	  -261	
   193	  -557	  -376	  -351	
  -327	  -570	  -535	   195	
  -312	  -381	    20	   142	
   154	  -468	   -70	  -118	
    83	  -121	   -29	    -3	
  -279	  -147	    16	   125	
    13	   -66	   -81	    77	
    17	    50	   -55	   -36	

letter-probability matrix: alength= 4 w= 16 nsites= 20 E= 0
  0.138747	  0.266314	  0.268669	  0.326270	
  0.241422	  0.088161	  0.317712	  0.352705	
  0.221541	  0.241890	  0.202870	  0.333699	
  0.444413	  0.290330	  0.040766	  0.224491	
  0.695709	  0.072849	  0.081666	  0.149776	
  0.175734	  0.117077	  0.096001	  0.611188	
  0.057014	  0.123886	  0.002905	  0.816195	
  0.933149	  0.008564	  0.017363	  0.040923	
  0.954413	  0.005272	  0.018428	  0.021886	
  0.025939	  0.004825	  0.006137	  0.963099	
  0.028739	  0.017763	  0.286425	  0.667073	
  0.725662	  0.009751	  0.154352	  0.110235	
  0.443259	  0.108138	  0.204468	  0.244136	
  0.036243	  0.090196	  0.279863	  0.593698	
  0.273703	  0.158370	  0.142573	  0.425353	
  0.281198	  0.352994	  0.170669	  0.195139	

URL http://the_brain.bwh.harvard.edu/uniprobe/details2?id=00218

MOTIF UP00202_1 Dlx1_1741.2

log-odds matrix: alength= 4 w= 14 E= 0
   -61	    22	    13	    12	
   -91	    -5	   -97	    99	
   -56	  -113	   128	  -119	
    84	    -3	   -24	  -138	
    50	  -194	    69	   -48	
    19	   -82	    57	   -32	
  -492	  -106	  -789	   180	
   198	  -548	  -544	  -755	
   199	  -672	  -710	  -547	
  -511	  -793	  -679	   198	
  -617	  -513	  -494	   197	
   191	  -809	  -247	  -445	
    71	   -37	   -34	   -31	
  -172	    52	  -106	    83	

letter-probability matrix: alength= 4 w= 14 nsites= 20 E= 0
  0.163842	  0.291218	  0.273647	  0.271293	
  0.132817	  0.241988	  0.127403	  0.497792	
  0.169467	  0.114132	  0.606759	  0.109642	
  0.447414	  0.244155	  0.212138	  0.096293	
  0.352705	  0.065283	  0.403228	  0.178784	
  0.285954	  0.141939	  0.371251	  0.200856	
  0.008260	  0.119989	  0.001052	  0.870700	
  0.987317	  0.005592	  0.005756	  0.001335	
  0.990185	  0.002369	  0.001821	  0.005626	
  0.007233	  0.001028	  0.002257	  0.989482	
  0.003462	  0.007126	  0.008135	  0.981277	
  0.942617	  0.000920	  0.045030	  0.011433	
  0.408909	  0.192781	  0.197071	  0.201240	
  0.076008	  0.358323	  0.120230	  0.445440	

URL http://the_brain.bwh.harvard.edu/uniprobe/details2?id=00202

MOTIF UP00126_1 Dlx2_2273.2

log-odds matrix: alength= 4 w= 16 E= 0
    38	    20	    46	  -250	
    10	    -8	    61	  -112	
    33	  -168	    31	    25	
    97	  -145	    32	  -122	
  -450	    23	  -935	   147	
   196	  -482	  -486	  -503	
   197	  -599	  -728	  -408	
  -408	  -728	  -599	   197	
  -503	  -486	  -482	   196	
   147	  -935	    23	  -450	
  -162	    56	    18	     9	
    25	    31	  -168	    33	
   -49	    35	  -163	    76	
     3	    80	  -108	   -39	
   131	  -123	   -71	  -103	
   -53	   -39	    85	   -43	

letter-probability matrix: alength= 4 w= 16 nsites= 20 E= 0
  0.325237	  0.286661	  0.343859	  0.044243	
  0.268070	  0.236142	  0.380964	  0.114824	
  0.314889	  0.078265	  0.310443	  0.296403	
  0.488521	  0.091236	  0.312895	  0.107348	
  0.011042	  0.293634	  0.000384	  0.694940	
  0.974839	  0.008852	  0.008637	  0.007673	
  0.979637	  0.003933	  0.001610	  0.014820	
  0.014820	  0.001610	  0.003933	  0.979637	
  0.007673	  0.008637	  0.008852	  0.974839	
  0.694940	  0.000384	  0.293634	  0.011042	
  0.081356	  0.369572	  0.282530	  0.266541	
  0.296403	  0.310443	  0.078265	  0.314889	
  0.177909	  0.317594	  0.080845	  0.423652	
  0.254519	  0.435683	  0.118544	  0.191255	
  0.618085	  0.106442	  0.153195	  0.122279	
  0.172720	  0.190763	  0.450827	  0.185690	

URL http://the_brain.bwh.harvard.edu/uniprobe/details2?id=00126

MOTIF UP00154_1 Dlx3_1030.1

log-odds matrix: alength= 4 w= 17 E= 0
   -67	   -20	    28	    36	
    35	    77	  -106	   -87	
    13	   -31	    58	   -73	
     9	    73	    -2	  -179	
    20	  -108	    26	    24	
   128	  -265	   -13	  -100	
  -581	  -298	  -912	   195	
   197	  -693	  -640	  -418	
   199	  -727	  -702	  -579	
  -584	  -679	  -705	   199	
  -521	  -658	  -512	   198	
   158	  -815	    -2	  -557	
  -176	   119	  -105	   -10	
    47	    97	  -222	  -117	
   -47	    28	    55	   -75	
    56	   -31	   -96	    27	
    18	    62	   -95	   -30	

letter-probability matrix: alength= 4 w= 17 nsites= 20 E= 0
  0.157148	  0.217687	  0.304518	  0.320647	
  0.318275	  0.425158	  0.119826	  0.136742	
  0.273337	  0.201589	  0.374243	  0.150831	
  0.265663	  0.415436	  0.246477	  0.072424	
  0.286693	  0.118521	  0.299277	  0.295508	
  0.606385	  0.039818	  0.228390	  0.125406	
  0.004445	  0.031749	  0.000450	  0.963356	
  0.981242	  0.002051	  0.002953	  0.013754	
  0.991934	  0.001618	  0.001926	  0.004523	
  0.004360	  0.002257	  0.001886	  0.991496	
  0.006754	  0.002610	  0.007184	  0.983452	
  0.746718	  0.000881	  0.247141	  0.005260	
  0.073590	  0.571797	  0.121013	  0.233601	
  0.345116	  0.490403	  0.053716	  0.110764	
  0.180424	  0.304469	  0.365948	  0.149159	
  0.368505	  0.201561	  0.128879	  0.301055	
  0.283893	  0.384010	  0.129498	  0.202600	

URL http://the_brain.bwh.harvard.edu/uniprobe/details2?id=00154

MOTIF UP00110_1 Dlx4_3488.2

log-odds matrix: alength= 4 w= 17 E= 0
   -75	     0	    26	    27	
   -35	   115	  -108	   -92	
    27	   -15	    36	   -71	
   -18	    95	   -55	  -100	
    18	   -98	    22	    26	
   112	  -190	    -7	   -72	
  -484	  -252	  -756	   192	
   195	  -613	  -542	  -334	
   199	  -722	  -633	  -624	
  -543	  -636	  -670	   198	
  -479	  -553	  -437	   196	
   160	  -768	   -12	  -485	
   -35	   107	   -85	   -83	
    22	    96	  -205	   -62	
   -53	     8	    67	   -61	
    99	   -84	  -116	     2	
   -20	   109	  -103	   -95	

letter-probability matrix: alength= 4 w= 17 nsites= 20 E= 0
  0.148890	  0.250744	  0.298395	  0.301970	
  0.196587	  0.552942	  0.118457	  0.132014	
  0.300532	  0.225189	  0.321815	  0.152464	
  0.220403	  0.484478	  0.170471	  0.124648	
  0.282659	  0.126893	  0.291900	  0.298548	
  0.543480	  0.066796	  0.238211	  0.151513	
  0.008757	  0.043674	  0.001328	  0.946241	
  0.965904	  0.003560	  0.005827	  0.024709	
  0.991903	  0.001679	  0.003111	  0.003308	
  0.005813	  0.003047	  0.002398	  0.988742	
  0.009065	  0.005398	  0.012094	  0.973444	
  0.760080	  0.001219	  0.230062	  0.008640	
  0.196565	  0.523905	  0.138530	  0.141000	
  0.291872	  0.485094	  0.060293	  0.162741	
  0.173083	  0.264513	  0.398406	  0.163998	
  0.496161	  0.139574	  0.111645	  0.252620	
  0.216899	  0.530982	  0.122796	  0.129323	

URL http://the_brain.bwh.harvard.edu/uniprobe/details2?id=00110

MOTIF UP00230_1 Dlx5_3419.2

log-odds matrix: alength= 4 w= 16 E= 0
  -112	    21	    57	   -16	
   -56	    21	    56	   -53	
    18	   -53	    98	  -224	
   -47	   -83	   123	  -143	
  -506	    59	  -822	   130	
   196	  -398	  -587	  -536	
   197	  -607	  -522	  -486	
  -486	  -522	  -607	   197	
  -536	  -587	  -398	   196	
   130	  -822	    59	  -506	
   -39	     2	    58	   -46	
  -224	    98	   -53	    18	
  -177	   -55	    56	    63	
     7	    43	   -13	   -55	
   -71	   -19	   -20	    71	
   -40	    14	    47	   -40	

letter-probability matrix: alength= 4 w= 16 nsites= 20 E= 0
  0.114955	  0.288943	  0.371978	  0.224124	
  0.169096	  0.288573	  0.369197	  0.173134	
  0.282390	  0.173026	  0.491483	  0.053101	
  0.180387	  0.140549	  0.586337	  0.092727	
  0.007469	  0.376843	  0.000839	  0.614849	
  0.973800	  0.015840	  0.004287	  0.006072	
  0.980928	  0.003724	  0.006717	  0.008631	
  0.008631	  0.006717	  0.003724	  0.980928	
  0.006072	  0.004287	  0.015840	  0.973800	
  0.614849	  0.000839	  0.376843	  0.007469	
  0.190566	  0.253936	  0.374175	  0.181323	
  0.053101	  0.491483	  0.173026	  0.282390	
  0.073550	  0.171251	  0.369144	  0.386055	
  0.263327	  0.337879	  0.228302	  0.170491	
  0.152961	  0.219619	  0.217279	  0.410141	
  0.190065	  0.274711	  0.345273	  0.189951	

URL http://the_brain.bwh.harvard.edu/uniprobe/details2?id=00230

MOTIF UP00111_1 Dmbx1_2277.1

log-odds matrix: alength= 4 w= 17 E= 0
    45	   -92	  -110	    71	
    18	  -171	    55	    14	
    98	  -169	    31	  -106	
    98	  -173	   -94	    27	
     0	    53	   -50	   -24	
    15	   100	   -34	  -325	
  -218	  -421	   189	  -732	
  -629	  -524	   198	  -654	
   191	  -211	  -771	  -756	
  -634	  -646	  -767	   199	
  -438	  -516	  -829	   197	
   196	  -787	  -722	  -329	
    67	  -229	    49	   -33	
  -144	  -113	    58	    74	
   -71	    17	    27	     8	
    28	   -32	   -38	    28	
    56	  -101	   -73	    52	

letter-probability matrix: alength= 4 w= 17 nsites= 20 E= 0
  0.341712	  0.131887	  0.116437	  0.409963	
  0.283906	  0.076249	  0.365173	  0.274672	
  0.492212	  0.077397	  0.310871	  0.119520	
  0.493786	  0.075296	  0.130460	  0.300459	
  0.250600	  0.362069	  0.176185	  0.211146	
  0.276779	  0.499358	  0.197580	  0.026283	
  0.055301	  0.013502	  0.929631	  0.001566	
  0.003194	  0.006606	  0.987514	  0.002686	
  0.939596	  0.057879	  0.001197	  0.001328	
  0.003076	  0.002848	  0.001228	  0.992848	
  0.012045	  0.007004	  0.000799	  0.980152	
  0.971675	  0.001072	  0.001680	  0.025573	
  0.398313	  0.051075	  0.351335	  0.199277	
  0.092401	  0.114350	  0.374362	  0.418888	
  0.152628	  0.280503	  0.301836	  0.265032	
  0.303927	  0.200947	  0.192110	  0.303017	
  0.367352	  0.124551	  0.150288	  0.357809	

URL http://the_brain.bwh.harvard.edu/uniprobe/details2?id=00111

MOTIF UP00232_1 Dobox4_3956.2

log-odds matrix: alength= 4 w= 17 E= 0
     8	   -24	   -53	    49	
    72	  -110	  -110	    50	
    96	   -39	   -75	   -52	
   101	  -199	   -96	    29	
  -156	  -399	   -55	   154	
   178	  -716	  -245	  -138	
  -224	  -724	   173	  -110	
   198	  -433	  -740	  -804	
  -446	  -132	  -474	   181	
   161	   -12	  -780	  -585	
  -744	   193	  -550	  -263	
  -488	   195	  -680	  -344	
  -170	   160	  -496	   -67	
  -136	    92	  -150	    45	
    65	  -167	   -76	    61	
  -218	  -165	   -75	   152	
    56	  -115	   -19	    25	

letter-probability matrix: alength= 4 w= 17 nsites= 20 E= 0
  0.264302	  0.211442	  0.173361	  0.350895	
  0.413224	  0.116602	  0.116602	  0.353572	
  0.486656	  0.190855	  0.148590	  0.173900	
  0.503388	  0.062728	  0.128222	  0.305661	
  0.084825	  0.015745	  0.170672	  0.728758	
  0.856596	  0.001753	  0.045684	  0.095967	
  0.052745	  0.001652	  0.828687	  0.116917	
  0.985176	  0.012392	  0.001483	  0.000949	
  0.011350	  0.100275	  0.009362	  0.879013	
  0.764353	  0.230179	  0.001125	  0.004343	
  0.001443	  0.952663	  0.005512	  0.040382	
  0.008496	  0.966240	  0.002248	  0.023017	
  0.076925	  0.757970	  0.008043	  0.157062	
  0.097162	  0.473715	  0.088219	  0.340904	
  0.392557	  0.078339	  0.147795	  0.381309	
  0.055342	  0.079606	  0.149083	  0.715969	
  0.369817	  0.112894	  0.219338	  0.297952	

URL http://the_brain.bwh.harvard.edu/uniprobe/details2?id=00232

MOTIF UP00143_1 Dobox5_3493.1

log-odds matrix: alength= 4 w= 17 E= 0
    35	   -63	    38	   -36	
    33	  -159	    60	   -15	
    25	    17	   -40	   -12	
    95	   -52	     0	  -145	
   -48	  -327	   163	  -340	
  -238	  -725	   192	  -741	
  -495	  -811	   198	  -555	
   195	  -294	  -964	  -638	
  -610	  -646	  -761	   199	
  -531	  -501	  -982	   198	
   190	  -849	  -812	  -187	
   171	  -516	   -70	  -341	
  -211	   -49	  -138	   142	
    -8	    19	  -211	    75	
    48	   -32	     0	   -31	
    -6	   -71	  -138	   103	
    -9	    68	   -87	   -14	

letter-probability matrix: alength= 4 w= 17 nsites= 20 E= 0
  0.318006	  0.161296	  0.325541	  0.195157	
  0.313601	  0.083023	  0.377870	  0.225506	
  0.298208	  0.282086	  0.190012	  0.229693	
  0.484557	  0.174619	  0.249175	  0.091650	
  0.178941	  0.025979	  0.771418	  0.023662	
  0.048080	  0.001644	  0.948807	  0.001469	
  0.008069	  0.000908	  0.985703	  0.005321	
  0.964141	  0.032554	  0.000312	  0.002993	
  0.003637	  0.002849	  0.001283	  0.992231	
  0.006297	  0.007784	  0.000276	  0.985643	
  0.930090	  0.000696	  0.000899	  0.068314	
  0.815261	  0.006992	  0.154272	  0.023474	
  0.057969	  0.177555	  0.096246	  0.668231	
  0.236979	  0.285921	  0.057746	  0.419354	
  0.347812	  0.200757	  0.249827	  0.201604	
  0.239503	  0.153155	  0.096118	  0.511224	
  0.234875	  0.401818	  0.136916	  0.226391	

URL http://the_brain.bwh.harvard.edu/uniprobe/details2?id=00143

MOTIF UP00227_1 Duxl_1286.2

log-odds matrix: alength= 4 w= 17 E= 0
  -208	   114	  -130	    21	
    49	  -239	    92	   -97	
   162	  -402	   -60	  -236	
  -199	   143	  -124	   -67	
  -354	   141	  -144	   -17	
  -686	   157	  -693	     3	
   198	  -491	  -798	  -638	
   196	  -338	  -815	  -739	
  -675	  -505	  -752	   198	
  -774	   197	  -834	  -375	
   195	  -747	  -802	  -308	
   173	  -299	  -149	  -234	
  -223	   108	   -51	    -4	
    -3	     0	    14	   -13	
    33	   -42	    45	   -67	
    16	   -35	   -72	    57	
   -33	    22	    42	   -52	

letter-probability matrix: alength= 4 w= 17 nsites= 20 E= 0
  0.059324	  0.549998	  0.101788	  0.288890	
  0.350238	  0.047771	  0.474127	  0.127863	
  0.770996	  0.015441	  0.164902	  0.048661	
  0.063151	  0.673997	  0.105494	  0.157359	
  0.021548	  0.664224	  0.091845	  0.222383	
  0.002154	  0.741020	  0.002050	  0.254777	
  0.987687	  0.008317	  0.000992	  0.003004	
  0.973679	  0.023948	  0.000878	  0.001495	
  0.002325	  0.007546	  0.001364	  0.988764	
  0.001171	  0.979424	  0.000772	  0.018633	
  0.968044	  0.001410	  0.000963	  0.029583	
  0.830222	  0.031401	  0.088899	  0.049478	
  0.053145	  0.528291	  0.175613	  0.242950	
  0.245422	  0.250649	  0.275044	  0.228886	
  0.314555	  0.186237	  0.342207	  0.157002	
  0.279193	  0.196590	  0.151908	  0.372310	
  0.199093	  0.291226	  0.335413	  0.174267	

URL http://the_brain.bwh.harvard.edu/uniprobe/details2?id=00227

MOTIF UP00201_1 Emx2_3420.1

log-odds matrix: alength= 4 w= 17 E= 0
    95	  -158	  -226	    60	
     6	    43	    41	  -183	
    14	    56	    -5	  -113	
    59	   -35	    39	  -134	
  -328	   145	  -207	   -11	
  -400	  -281	  -832	   192	
   182	  -117	  -778	  -667	
   197	  -484	  -839	  -456	
  -456	  -839	  -484	   197	
  -667	  -778	  -117	   182	
   192	  -832	  -281	  -400	
   -11	  -207	   145	  -328	
  -335	    63	  -232	   111	
  -110	   -73	    95	    -2	
   -83	    -3	   101	  -116	
    13	     5	   -27	     7	
   -51	    35	   -15	    17	

letter-probability matrix: alength= 4 w= 17 nsites= 20 E= 0
  0.484575	  0.083418	  0.052338	  0.379669	
  0.260773	  0.336233	  0.332641	  0.070352	
  0.276126	  0.368417	  0.241198	  0.114259	
  0.377205	  0.196394	  0.327727	  0.098673	
  0.025781	  0.682867	  0.059474	  0.231877	
  0.015583	  0.035769	  0.000782	  0.947865	
  0.884975	  0.111429	  0.001139	  0.002457	
  0.979922	  0.008742	  0.000744	  0.010591	
  0.010591	  0.000744	  0.008742	  0.979922	
  0.002457	  0.001139	  0.111429	  0.884975	
  0.947865	  0.000782	  0.035769	  0.015583	
  0.231877	  0.059474	  0.682867	  0.025781	
  0.024452	  0.386115	  0.050019	  0.539414	
  0.116898	  0.151177	  0.484611	  0.247313	
  0.140854	  0.245359	  0.501926	  0.111862	
  0.273412	  0.258193	  0.206804	  0.261592	
  0.175252	  0.318601	  0.225006	  0.281142	

URL http://the_brain.bwh.harvard.edu/uniprobe/details2?id=00201

MOTIF UP00167_1 En1_3123.2

log-odds matrix: alength= 4 w= 16 E= 0
   -15	   -32	    71	   -61	
   -13	    32	    24	   -60	
    16	    16	    21	   -72	
   155	   -77	  -164	  -260	
   171	  -167	  -190	  -269	
  -114	   111	  -122	    -7	
  -571	   -69	  -791	   175	
   196	  -602	  -366	  -589	
   198	  -653	  -564	  -607	
  -516	  -671	  -605	   198	
  -512	  -483	  -476	   196	
   195	  -610	  -389	  -431	
    95	  -170	    41	  -122	
  -216	   -89	    57	    81	
   -10	   -46	    56	   -21	
   -29	    96	   -32	  -120	

letter-probability matrix: alength= 4 w= 16 nsites= 20 E= 0
  0.225324	  0.200755	  0.409800	  0.164122	
  0.229000	  0.311958	  0.294484	  0.164558	
  0.279127	  0.279600	  0.289348	  0.151924	
  0.731839	  0.146527	  0.080429	  0.041204	
  0.815756	  0.078552	  0.067059	  0.038633	
  0.113802	  0.539919	  0.107461	  0.238817	
  0.004782	  0.154753	  0.001038	  0.839427	
  0.972174	  0.003850	  0.019756	  0.004220	
  0.988578	  0.002699	  0.005007	  0.003715	
  0.007014	  0.002380	  0.003761	  0.986845	
  0.007181	  0.008818	  0.009221	  0.974780	
  0.966805	  0.003637	  0.016918	  0.012641	
  0.482834	  0.077180	  0.332986	  0.107001	
  0.055785	  0.135179	  0.371295	  0.437741	
  0.232569	  0.181896	  0.369752	  0.215783	
  0.203976	  0.486402	  0.200623	  0.108999	

URL http://the_brain.bwh.harvard.edu/uniprobe/details2?id=00167

MOTIF UP00163_1 En2_0952.1

log-odds matrix: alength= 4 w= 17 E= 0
    59	  -249	  -113	    89	
   -32	   -64	   122	  -209	
    18	    85	   -98	   -84	
    66	    30	   -31	  -136	
  -117	   100	  -296	    51	
  -495	     3	  -826	   156	
   198	  -542	  -599	  -521	
   198	  -686	  -590	  -479	
  -479	  -590	  -686	   198	
  -521	  -599	  -542	   198	
   156	  -826	     3	  -495	
    51	  -296	   100	  -117	
  -223	    10	  -245	   134	
  -100	   -13	    86	   -39	
    10	    -4	    63	  -128	
    78	   -14	  -118	   -11	
    31	     3	   -99	    30	

letter-probability matrix: alength= 4 w= 17 nsites= 20 E= 0
  0.377160	  0.044542	  0.114336	  0.463962	
  0.199895	  0.160684	  0.580865	  0.058556	
  0.283481	  0.449742	  0.126802	  0.139975	
  0.393840	  0.307098	  0.201436	  0.097626	
  0.111157	  0.500961	  0.032120	  0.355763	
  0.008087	  0.254906	  0.000815	  0.736192	
  0.983494	  0.005848	  0.003920	  0.006738	
  0.984637	  0.002156	  0.004200	  0.009006	
  0.009006	  0.004200	  0.002156	  0.984637	
  0.006738	  0.003920	  0.005848	  0.983494	
  0.736192	  0.000815	  0.254906	  0.008087	
  0.355763	  0.032120	  0.500961	  0.111157	
  0.053290	  0.268522	  0.045608	  0.632579	
  0.125189	  0.228591	  0.455322	  0.190898	
  0.267471	  0.243035	  0.386360	  0.103134	
  0.430506	  0.227646	  0.110466	  0.231382	
  0.310980	  0.255639	  0.125568	  0.307812	

URL http://the_brain.bwh.harvard.edu/uniprobe/details2?id=00163

MOTIF UP00251_1 Esx1_3124.2

log-odds matrix: alength= 4 w= 17 E= 0
    38	    -6	   -53	     7	
     3	   -50	   -78	    76	
   -52	    42	   -49	    32	
   -26	    49	   -11	   -26	
    75	  -188	    71	  -129	
  -306	    91	  -491	    97	
  -469	  -178	  -724	   187	
   197	  -724	  -449	  -457	
   198	  -742	  -470	  -565	
  -565	  -470	  -742	   198	
  -457	  -449	  -724	   197	
   187	  -724	  -178	  -469	
    97	  -491	    91	  -306	
  -139	   -68	   -71	   125	
   -20	  -101	    26	    52	
  -121	     5	    83	   -41	
   107	  -188	  -264	    56	

letter-probability matrix: alength= 4 w= 17 nsites= 20 E= 0
  0.324580	  0.239940	  0.173010	  0.262471	
  0.256076	  0.176795	  0.145200	  0.421929	
  0.174945	  0.335230	  0.177958	  0.311868	
  0.208421	  0.351489	  0.231077	  0.209014	
  0.420892	  0.067800	  0.408902	  0.102406	
  0.029965	  0.471251	  0.008291	  0.490492	
  0.009659	  0.073032	  0.001649	  0.915660	
  0.976642	  0.001659	  0.011157	  0.010542	
  0.983979	  0.001458	  0.009596	  0.004967	
  0.004967	  0.009596	  0.001458	  0.983979	
  0.010542	  0.011157	  0.001659	  0.976642	
  0.915660	  0.001649	  0.073032	  0.009659	
  0.490492	  0.008291	  0.471251	  0.029965	
  0.095232	  0.155695	  0.153111	  0.595961	
  0.218377	  0.124035	  0.299170	  0.358418	
  0.107876	  0.258374	  0.445193	  0.188557	
  0.523388	  0.067834	  0.040045	  0.368733	

URL http://the_brain.bwh.harvard.edu/uniprobe/details2?id=00251

MOTIF UP00162_1 Evx1_3952.2

log-odds matrix: alength= 4 w= 17 E= 0
    90	  -216	  -299	    83	
    25	     3	    42	  -114	
    51	   -20	   -25	   -21	
    91	   -77	     4	   -97	
  -231	   139	   -48	  -113	
  -488	  -291	  -802	   194	
   177	   -80	  -638	  -882	
   198	  -555	  -576	  -659	
  -659	  -576	  -555	   198	
  -882	  -638	   -80	   177	
   194	  -802	  -291	  -488	
  -113	   -48	   139	  -231	
  -320	    82	  -218	    93	
   -60	   -32	    87	   -50	
   -32	    -3	    61	   -52	
    53	   -60	   -52	    27	
    -6	    52	    -7	   -61	

letter-probability matrix: alength= 4 w= 17 nsites= 20 E= 0
  0.467091	  0.055966	  0.031451	  0.445491	
  0.297969	  0.254547	  0.334132	  0.113352	
  0.355907	  0.217782	  0.210827	  0.215484	
  0.469306	  0.146281	  0.256669	  0.127745	
  0.050402	  0.656647	  0.178799	  0.114152	
  0.008515	  0.033204	  0.000966	  0.957315	
  0.853083	  0.143369	  0.002996	  0.000552	
  0.987472	  0.005323	  0.004604	  0.002601	
  0.002601	  0.004604	  0.005323	  0.987472	
  0.000552	  0.002996	  0.143369	  0.853083	
  0.957315	  0.000966	  0.033204	  0.008515	
  0.114152	  0.178799	  0.656647	  0.050402	
  0.027244	  0.439870	  0.055293	  0.477592	
  0.165329	  0.200182	  0.457936	  0.176553	
  0.200531	  0.245309	  0.380414	  0.173747	
  0.360118	  0.164432	  0.174125	  0.301325	
  0.239572	  0.358371	  0.238530	  0.163528	

URL http://the_brain.bwh.harvard.edu/uniprobe/details2?id=00162

MOTIF UP00132_1 Evx2_2645.3

log-odds matrix: alength= 4 w= 17 E= 0
   -27	    29	   -12	     5	
    66	    40	   -37	  -163	
   -85	   117	  -147	   -27	
    20	   107	  -151	  -131	
   -72	  -183	   161	  -390	
  -336	   172	  -106	  -300	
  -568	  -383	  -914	   197	
   192	  -249	  -533	  -846	
   199	  -726	  -615	  -633	
  -688	  -650	  -636	   199	
  -793	  -514	  -224	   191	
   189	  -838	  -180	  -727	
  -357	   -66	   161	  -207	
  -252	   109	   -11	   -36	
  -100	   -44	    68	    21	
  -143	   -77	    59	    62	
    44	  -129	  -213	   100	

letter-probability matrix: alength= 4 w= 17 nsites= 20 E= 0
  0.206898	  0.304756	  0.229326	  0.259021	
  0.396007	  0.330131	  0.192964	  0.080898	
  0.138551	  0.564168	  0.090166	  0.207116	
  0.286745	  0.524514	  0.088046	  0.100694	
  0.152216	  0.070150	  0.760833	  0.016800	
  0.024267	  0.824098	  0.120321	  0.031313	
  0.004888	  0.017616	  0.000443	  0.977053	
  0.948687	  0.044377	  0.006226	  0.000709	
  0.991749	  0.001631	  0.003522	  0.003099	
  0.002129	  0.002760	  0.003047	  0.992064	
  0.001023	  0.007073	  0.052989	  0.938915	
  0.925976	  0.000749	  0.071651	  0.001624	
  0.021003	  0.158227	  0.761241	  0.059529	
  0.043697	  0.530850	  0.230935	  0.194518	
  0.124744	  0.184486	  0.400596	  0.290174	
  0.092689	  0.146902	  0.377415	  0.382993	
  0.340077	  0.102340	  0.057203	  0.500380	

URL http://the_brain.bwh.harvard.edu/uniprobe/details2?id=00132

MOTIF UP00204_1 Gbx1_2883.2

log-odds matrix: alength= 4 w= 17 E= 0
    13	   -21	   -40	    36	
    25	  -106	    33	    10	
   -85	    58	    23	   -36	
     2	    56	   -27	   -55	
   124	  -110	   -46	  -116	
   -44	   151	  -227	  -227	
  -423	    15	  -800	   150	
   196	  -362	  -605	  -618	
   198	  -592	  -540	  -635	
  -635	  -540	  -592	   198	
  -618	  -605	  -362	   196	
   150	  -800	    15	  -423	
  -227	  -227	   151	   -44	
   -87	   -69	   -34	   103	
  -131	   -59	   105	   -21	
  -153	    11	    20	    51	
    92	  -170	  -206	    65	

letter-probability matrix: alength= 4 w= 17 nsites= 20 E= 0
  0.273447	  0.215589	  0.190042	  0.320923	
  0.298011	  0.120020	  0.314370	  0.267599	
  0.138937	  0.374405	  0.292509	  0.194150	
  0.254035	  0.367641	  0.207200	  0.171124	
  0.589726	  0.116595	  0.181483	  0.112197	
  0.184374	  0.712080	  0.051813	  0.051733	
  0.013319	  0.278336	  0.000978	  0.707366	
  0.972516	  0.020281	  0.003760	  0.003443	
  0.986881	  0.004125	  0.005937	  0.003057	
  0.003057	  0.005937	  0.004125	  0.986881	
  0.003443	  0.003760	  0.020281	  0.972516	
  0.707366	  0.000978	  0.278336	  0.013319	
  0.051733	  0.051813	  0.712080	  0.184374	
  0.136805	  0.155271	  0.197580	  0.510344	
  0.100512	  0.166217	  0.516932	  0.216339	
  0.086683	  0.270581	  0.287558	  0.355179	
  0.471466	  0.077190	  0.059975	  0.391369	

URL http://the_brain.bwh.harvard.edu/uniprobe/details2?id=00204

MOTIF UP00131_1 Gbx2_3110.1

log-odds matrix: alength= 4 w= 17 E= 0
    63	  -232	     8	    26	
    -7	    12	    21	   -32	
    -3	    61	   -35	   -50	
    71	  -146	    75	  -164	
  -251	   176	  -203	  -230	
  -599	   -36	  -829	   168	
   197	  -426	  -588	  -705	
   198	  -561	  -646	  -558	
  -558	  -646	  -561	   198	
  -705	  -588	  -426	   197	
   168	  -829	   -36	  -599	
  -230	  -203	   176	  -251	
  -257	    81	  -127	    74	
   -67	    16	    81	  -100	
    64	  -115	    28	   -36	
  -117	   -12	     0	    71	
   -71	   -91	   -14	    96	

letter-probability matrix: alength= 4 w= 17 nsites= 20 E= 0
  0.386212	  0.050100	  0.264286	  0.299401	
  0.238250	  0.271019	  0.290093	  0.200638	
  0.244981	  0.382115	  0.195542	  0.177362	
  0.408943	  0.090757	  0.420316	  0.079984	
  0.043824	  0.844120	  0.061224	  0.050832	
  0.003925	  0.194171	  0.000796	  0.801108	
  0.980854	  0.013004	  0.004250	  0.001892	
  0.986820	  0.005116	  0.002834	  0.005231	
  0.005231	  0.002834	  0.005116	  0.986820	
  0.001892	  0.004250	  0.013004	  0.980854	
  0.801108	  0.000796	  0.194171	  0.003925	
  0.050832	  0.061224	  0.844120	  0.043824	
  0.042136	  0.437110	  0.103694	  0.417060	
  0.157043	  0.278774	  0.439499	  0.124684	
  0.389315	  0.112948	  0.303336	  0.194401	
  0.111205	  0.229990	  0.249727	  0.409078	
  0.152439	  0.132904	  0.226965	  0.487693	

URL http://the_brain.bwh.harvard.edu/uniprobe/details2?id=00131

MOTIF UP00112_1 Gsc_2327.3

log-odds matrix: alength= 4 w= 17 E= 0
    92	   -68	   -94	    -5	
    43	   -20	    -8	   -25	
    67	   -97	  -247	    78	
     7	    87	  -132	   -47	
    15	  -113	   106	  -151	
  -184	    68	  -431	   104	
  -326	  -781	  -939	   196	
   198	  -980	  -474	  -571	
   199	  -716	  -725	  -593	
  -636	  -873	  -475	   198	
  -555	   195	  -796	  -331	
  -717	   193	  -649	  -260	
  -305	    82	    68	   -96	
  -158	    53	  -173	    94	
   -19	  -106	    -8	    76	
     4	   -12	  -100	    64	
    33	    30	     8	  -113	

letter-probability matrix: alength= 4 w= 17 nsites= 20 E= 0
  0.471765	  0.155805	  0.130216	  0.242214	
  0.336226	  0.217033	  0.236748	  0.209992	
  0.397939	  0.127567	  0.045155	  0.429339	
  0.262638	  0.456883	  0.100119	  0.180360	
  0.277939	  0.114100	  0.520395	  0.087567	
  0.069718	  0.401925	  0.012565	  0.515792	
  0.026036	  0.001115	  0.000374	  0.972475	
  0.985609	  0.000281	  0.009340	  0.004771	
  0.992498	  0.001751	  0.001641	  0.004110	
  0.003048	  0.000589	  0.009260	  0.987104	
  0.005338	  0.968427	  0.001002	  0.025233	
  0.001736	  0.954156	  0.002782	  0.041326	
  0.030103	  0.441404	  0.400145	  0.128348	
  0.083495	  0.360697	  0.075527	  0.480281	
  0.219244	  0.119908	  0.236702	  0.424146	
  0.256872	  0.229901	  0.124714	  0.388513	
  0.313903	  0.308509	  0.263518	  0.114070	

URL http://the_brain.bwh.harvard.edu/uniprobe/details2?id=00112

MOTIF UP00127_1 Gsh2_3990.2

log-odds matrix: alength= 4 w= 16 E= 0
    90	   -47	   -12	  -102	
   -45	    36	    38	   -55	
    -3	  -155	   115	  -113	
   -91	     5	    -7	    57	
  -481	  -125	  -775	   182	
   192	  -295	  -540	  -412	
   196	  -624	  -643	  -350	
  -350	  -643	  -624	   196	
  -412	  -540	  -295	   192	
   182	  -775	  -125	  -481	
   -30	   -92	   115	  -116	
  -113	   115	  -155	    -3	
   -56	    14	   -15	    39	
   -48	    28	    38	   -39	
   159	  -255	  -105	  -153	
   -44	  -105	    37	    57	

letter-probability matrix: alength= 4 w= 16 nsites= 20 E= 0
  0.466728	  0.180217	  0.229692	  0.123363	
  0.182519	  0.321207	  0.325896	  0.170377	
  0.245636	  0.085563	  0.554398	  0.114403	
  0.133020	  0.259013	  0.237923	  0.370044	
  0.008935	  0.104782	  0.001165	  0.885118	
  0.947332	  0.032369	  0.005900	  0.014399	
  0.971649	  0.003298	  0.002902	  0.022150	
  0.022150	  0.002902	  0.003298	  0.971649	
  0.014399	  0.005900	  0.032369	  0.947332	
  0.885118	  0.001165	  0.104782	  0.008935	
  0.202535	  0.132221	  0.553144	  0.112100	
  0.114403	  0.554398	  0.085563	  0.245636	
  0.169313	  0.276183	  0.225939	  0.328565	
  0.179434	  0.303564	  0.326362	  0.190640	
  0.750088	  0.042706	  0.120865	  0.086341	
  0.184673	  0.120464	  0.323398	  0.371465	

URL http://the_brain.bwh.harvard.edu/uniprobe/details2?id=00127

MOTIF UP00148_1 Hdx_3845.3

log-odds matrix: alength= 4 w= 17 E= 0
    32	   -30	   -23	    12	
    45	   -49	     4	   -16	
  -239	  -148	   105	    47	
   -35	  -107	    49	    41	
    24	    29	   -67	    -5	
   -23	  -374	   154	  -256	
   149	   -13	  -232	  -371	
   173	  -441	  -202	  -132	
   188	  -552	  -325	  -237	
  -374	  -337	  -311	   189	
  -306	   184	  -253	  -306	
   179	  -248	  -419	  -170	
   -50	   -20	   -68	    85	
   -13	    38	   -30	    -4	
   -84	    26	    29	     3	
    44	    47	  -211	     5	
    69	   -13	   -38	   -50	

letter-probability matrix: alength= 4 w= 17 nsites= 20 E= 0
  0.311640	  0.203273	  0.213311	  0.271776	
  0.341055	  0.177799	  0.257310	  0.223836	
  0.047573	  0.089551	  0.516163	  0.346713	
  0.195776	  0.119326	  0.352322	  0.332576	
  0.295379	  0.306027	  0.157574	  0.241020	
  0.213770	  0.018770	  0.724927	  0.042533	
  0.702123	  0.228608	  0.050137	  0.019133	
  0.826735	  0.011735	  0.061646	  0.099884	
  0.920071	  0.005458	  0.026253	  0.048218	
  0.018655	  0.024240	  0.028915	  0.928190	
  0.029929	  0.896758	  0.043300	  0.030013	
  0.864548	  0.044943	  0.013744	  0.076766	
  0.177175	  0.216931	  0.155519	  0.450375	
  0.228403	  0.325164	  0.203649	  0.242785	
  0.140135	  0.298665	  0.306153	  0.255047	
  0.338324	  0.345500	  0.057864	  0.258313	
  0.402538	  0.228867	  0.191777	  0.176818	

URL http://the_brain.bwh.harvard.edu/uniprobe/details2?id=00148

MOTIF UP00225_1 Hlx1_2350.1

log-odds matrix: alength= 4 w= 15 E= 0
   -44	    96	   -65	   -57	
     9	    80	   -91	   -60	
    86	   -21	   -65	   -54	
  -187	   -91	  -228	   158	
   160	  -162	  -235	  -113	
   152	  -411	  -181	   -33	
  -270	  -197	  -347	   181	
   -61	  -109	  -294	   146	
   134	  -303	     0	  -153	
   181	  -347	  -197	  -270	
   -33	  -181	  -411	   152	
  -113	  -235	  -162	   160	
   158	  -228	   -91	  -187	
   -67	    72	   -71	    16	
    74	    12	  -151	   -16	

letter-probability matrix: alength= 4 w= 15 nsites= 20 E= 0
  0.184573	  0.487329	  0.159369	  0.168728	
  0.267013	  0.435025	  0.133493	  0.164470	
  0.453638	  0.215483	  0.159150	  0.171729	
  0.068489	  0.133089	  0.051344	  0.747078	
  0.755540	  0.081456	  0.049114	  0.113890	
  0.714641	  0.014479	  0.071495	  0.199385	
  0.038358	  0.063788	  0.022619	  0.875236	
  0.163501	  0.117322	  0.032647	  0.686531	
  0.632592	  0.030551	  0.250129	  0.086728	
  0.875236	  0.022619	  0.063788	  0.038358	
  0.199385	  0.071495	  0.014479	  0.714641	
  0.113890	  0.049114	  0.081456	  0.755540	
  0.747078	  0.051344	  0.133089	  0.068489	
  0.156894	  0.411683	  0.152357	  0.279066	
  0.416155	  0.272462	  0.087606	  0.223777	

URL http://the_brain.bwh.harvard.edu/uniprobe/details2?id=00225

MOTIF UP00123_1 Hlxb9_3422.1

log-odds matrix: alength= 4 w= 16 E= 0
  -100	    -7	    57	     9	
   -87	   -25	    26	    50	
   117	    -2	   -54	  -386	
  -124	    65	    62	  -108	
  -494	  -158	  -856	   186	
   196	  -360	  -590	  -617	
   198	  -618	  -559	  -530	
  -530	  -559	  -618	   198	
  -617	  -590	  -360	   196	
   186	  -856	  -158	  -494	
  -173	   -62	   144	  -162	
  -386	   -54	    -2	   117	
   -57	  -147	   124	   -73	
   -14	    13	    42	   -58	
     1	    48	  -115	    20	
    22	    27	    43	  -183	

letter-probability matrix: alength= 4 w= 16 nsites= 20 E= 0
  0.124726	  0.237945	  0.372005	  0.265324	
  0.136341	  0.210540	  0.300319	  0.352800	
  0.563722	  0.246698	  0.172306	  0.017274	
  0.105666	  0.392788	  0.383230	  0.118316	
  0.008158	  0.083543	  0.000664	  0.907635	
  0.971699	  0.020631	  0.004197	  0.003472	
  0.984998	  0.003454	  0.005204	  0.006344	
  0.006344	  0.005204	  0.003454	  0.984998	
  0.003472	  0.004197	  0.020631	  0.971699	
  0.907635	  0.000664	  0.083543	  0.008158	
  0.075595	  0.162864	  0.680211	  0.081330	
  0.017274	  0.172306	  0.246698	  0.563722	
  0.168421	  0.090333	  0.590199	  0.151047	
  0.226279	  0.273018	  0.333611	  0.167092	
  0.251897	  0.348912	  0.112360	  0.286831	
  0.291867	  0.301340	  0.336444	  0.070349	

URL http://the_brain.bwh.harvard.edu/uniprobe/details2?id=00123

MOTIF UP00161_1 Hmbox1_2674.1

log-odds matrix: alength= 4 w= 17 E= 0
     3	   -14	    28	   -23	
    55	   -31	  -138	    43	
    82	  -137	    42	   -97	
    87	   -77	   -20	   -48	
    90	  -150	   -84	    28	
  -463	   177	  -388	  -105	
  -538	  -553	  -292	   193	
   149	  -595	    22	  -670	
  -458	  -736	   198	  -679	
  -611	  -645	  -434	   197	
  -117	  -471	  -649	   181	
   191	  -459	  -354	  -302	
   135	  -211	  -128	   -31	
   -94	    82	   -88	    23	
    41	   -97	     7	    15	
     2	  -116	   -32	    80	
  -176	    77	    29	   -37	

letter-probability matrix: alength= 4 w= 17 nsites= 20 E= 0
  0.254480	  0.227469	  0.304516	  0.213535	
  0.366459	  0.201140	  0.095748	  0.336653	
  0.440373	  0.096947	  0.335148	  0.127532	
  0.455634	  0.146689	  0.218235	  0.179442	
  0.467078	  0.088414	  0.140072	  0.304435	
  0.010084	  0.851943	  0.016929	  0.121043	
  0.006021	  0.005412	  0.032963	  0.955603	
  0.701471	  0.004047	  0.292080	  0.002402	
  0.010449	  0.001521	  0.985769	  0.002261	
  0.003613	  0.002865	  0.012374	  0.981149	
  0.110753	  0.009584	  0.002777	  0.876886	
  0.937477	  0.010371	  0.021428	  0.030725	
  0.637453	  0.058015	  0.103108	  0.201424	
  0.130060	  0.441130	  0.135433	  0.293377	
  0.333024	  0.128061	  0.261653	  0.277263	
  0.253476	  0.111554	  0.200185	  0.434785	
  0.073725	  0.426973	  0.305816	  0.193486	

URL http://the_brain.bwh.harvard.edu/uniprobe/details2?id=00161

MOTIF UP00104_1 Hmx1_3423.1

log-odds matrix: alength= 4 w= 17 E= 0
    43	    21	    -5	   -92	
   -52	    78	    11	   -99	
    53	    23	     5	  -155	
   146	  -197	   -65	  -151	
   -94	  -168	   153	  -182	
  -500	   193	  -772	  -266	
   180	  -776	  -103	  -512	
   182	  -124	  -669	  -477	
  -569	  -636	  -743	   199	
  -383	  -218	  -884	   189	
   193	  -676	  -428	  -287	
   182	  -415	  -257	  -205	
     1	   -74	   -56	    78	
   -83	   -15	   100	   -90	
    62	    24	    15	  -255	
    39	   -93	    -8	    29	
   -49	   -32	   -19	    69	

letter-probability matrix: alength= 4 w= 17 nsites= 20 E= 0
  0.337664	  0.289755	  0.240849	  0.131733	
  0.174054	  0.429800	  0.269860	  0.126285	
  0.361513	  0.293469	  0.259412	  0.085606	
  0.688902	  0.063629	  0.159397	  0.088071	
  0.130715	  0.078148	  0.720459	  0.070678	
  0.007798	  0.951453	  0.001184	  0.039564	
  0.869502	  0.001154	  0.122137	  0.007207	
  0.882397	  0.105995	  0.002423	  0.009185	
  0.004826	  0.003049	  0.001449	  0.990676	
  0.017571	  0.055020	  0.000547	  0.926863	
  0.950722	  0.002312	  0.012883	  0.034083	
  0.883290	  0.014130	  0.042169	  0.060412	
  0.251540	  0.149359	  0.169226	  0.429875	
  0.140326	  0.224608	  0.501552	  0.133514	
  0.384995	  0.294702	  0.277751	  0.042551	
  0.327315	  0.131428	  0.235873	  0.305384	
  0.177654	  0.200822	  0.219372	  0.402152	

URL http://the_brain.bwh.harvard.edu/uniprobe/details2?id=00104

MOTIF UP00155_1 Hmx2_3424.3

log-odds matrix: alength= 4 w= 17 E= 0
    99	   -31	    -9	  -187	
   -41	    82	   -10	   -87	
   113	   -39	   -55	  -144	
   162	  -217	  -104	  -216	
   -58	   -72	   120	  -122	
  -486	   196	  -629	  -424	
   176	  -783	   -77	  -571	
   177	   -93	  -518	  -466	
  -563	  -607	  -784	   199	
  -405	  -217	  -955	   189	
   190	  -751	  -447	  -225	
   183	  -452	  -346	  -173	
    53	   -43	  -119	    46	
    -1	   -27	    71	   -88	
    73	     9	     9	  -225	
    92	  -125	    -2	   -50	
  -141	  -181	  -143	   157	

letter-probability matrix: alength= 4 w= 17 nsites= 20 E= 0
  0.496013	  0.201439	  0.234082	  0.068466	
  0.187731	  0.442491	  0.232786	  0.136992	
  0.546269	  0.190140	  0.171225	  0.092365	
  0.766900	  0.055660	  0.121480	  0.055959	
  0.166703	  0.152146	  0.573689	  0.107463	
  0.008586	  0.974989	  0.003194	  0.013231	
  0.847648	  0.001099	  0.146478	  0.004775	
  0.851907	  0.131324	  0.006893	  0.009877	
  0.005053	  0.003719	  0.001092	  0.990135	
  0.015092	  0.055361	  0.000333	  0.929213	
  0.934792	  0.001369	  0.011244	  0.052595	
  0.890982	  0.010911	  0.022703	  0.075405	
  0.360898	  0.185917	  0.109871	  0.343315	
  0.248362	  0.207536	  0.407845	  0.136257	
  0.413889	  0.266826	  0.266667	  0.052618	
  0.472173	  0.104750	  0.246154	  0.176923	
  0.094095	  0.071488	  0.092888	  0.741528	

URL http://the_brain.bwh.harvard.edu/uniprobe/details2?id=00155

MOTIF UP00157_1 Hmx3_3490.2

log-odds matrix: alength= 4 w= 17 E= 0
    98	   -27	   -28	  -145	
  -101	    97	     2	   -92	
    95	   -12	   -41	  -133	
   160	  -190	  -117	  -199	
   -70	  -135	   125	   -70	
  -401	   191	  -723	  -250	
   174	  -775	   -67	  -528	
   180	  -107	  -723	  -473	
  -543	  -581	  -792	   198	
  -415	  -256	  -937	   192	
   189	  -774	  -337	  -232	
   180	  -361	  -285	  -181	
    63	   -75	  -111	    48	
     4	   -44	    61	   -49	
    92	   -26	     3	  -198	
   107	  -120	   -47	   -43	
   -99	  -127	   -91	   135	

letter-probability matrix: alength= 4 w= 17 nsites= 20 E= 0
  0.493883	  0.207908	  0.206555	  0.091654	
  0.124338	  0.490519	  0.252638	  0.132506	
  0.482613	  0.229280	  0.188509	  0.099597	
  0.758821	  0.067165	  0.111206	  0.062809	
  0.154132	  0.098232	  0.594074	  0.153562	
  0.015565	  0.938529	  0.001667	  0.044239	
  0.835485	  0.001163	  0.156926	  0.006426	
  0.869937	  0.118961	  0.001666	  0.009435	
  0.005815	  0.004470	  0.001031	  0.988683	
  0.014066	  0.042296	  0.000378	  0.943259	
  0.924765	  0.001168	  0.024126	  0.049941	
  0.873425	  0.020468	  0.034636	  0.071470	
  0.387156	  0.148327	  0.115500	  0.349017	
  0.256863	  0.183824	  0.381900	  0.177413	
  0.472131	  0.208576	  0.255773	  0.063519	
  0.524326	  0.109150	  0.180486	  0.186038	
  0.125721	  0.103316	  0.133298	  0.637666	

URL http://the_brain.bwh.harvard.edu/uniprobe/details2?id=00157

MOTIF UP00114_1 Homez_1063.2

log-odds matrix: alength= 4 w= 17 E= 0
   123	  -214	   -52	   -45	
    46	   -55	   -79	    44	
    99	  -115	  -153	    28	
    87	   -89	  -293	    59	
    46	    75	   -54	  -194	
   180	  -301	  -589	  -144	
  -525	  -425	  -527	   196	
  -279	   192	  -584	  -433	
  -408	  -558	   195	  -417	
   -26	  -492	  -351	   161	
  -272	  -373	  -311	   187	
   -66	  -324	  -355	   167	
   -84	   -88	  -108	   128	
   -99	   -10	   -45	    87	
   107	   -39	  -232	    -9	
    58	  -234	    22	    18	
    10	   -59	    30	     4	

letter-probability matrix: alength= 4 w= 17 nsites= 20 E= 0
  0.585235	  0.056880	  0.174898	  0.182987	
  0.344783	  0.171238	  0.144379	  0.339600	
  0.496888	  0.112442	  0.086669	  0.304001	
  0.457408	  0.134777	  0.032789	  0.375026	
  0.342717	  0.420568	  0.171418	  0.065297	
  0.872988	  0.030946	  0.004203	  0.091862	
  0.006581	  0.013120	  0.006495	  0.973804	
  0.036193	  0.946961	  0.004377	  0.012469	
  0.014767	  0.005226	  0.966106	  0.013901	
  0.208700	  0.008264	  0.021875	  0.761161	
  0.037957	  0.018882	  0.028895	  0.914266	
  0.157997	  0.026546	  0.021365	  0.794092	
  0.139814	  0.136272	  0.117987	  0.605927	
  0.125467	  0.233302	  0.183071	  0.458161	
  0.523941	  0.191122	  0.050126	  0.234811	
  0.374984	  0.049392	  0.291831	  0.283793	
  0.268235	  0.165772	  0.308515	  0.257477	

URL http://the_brain.bwh.harvard.edu/uniprobe/details2?id=00114

MOTIF UP00264_1 Hoxa1_3425.1

log-odds matrix: alength= 4 w= 16 E= 0
   -40	    74	   -43	   -27	
   -79	   -76	  -217	   138	
    10	   -94	    90	   -89	
   132	  -138	   -71	   -97	
     9	  -173	   129	  -247	
  -171	   109	   -20	   -53	
  -518	  -326	  -751	   195	
   194	  -300	  -522	  -756	
   199	  -657	  -655	  -600	
  -542	  -665	  -716	   199	
  -679	  -568	  -512	   198	
   194	  -751	  -271	  -597	
    16	    95	   -58	  -187	
   -79	    85	   -85	    10	
  -121	   -58	    72	    33	
  -202	    29	   -51	    87	

letter-probability matrix: alength= 4 w= 16 nsites= 20 E= 0
  0.189557	  0.418057	  0.185518	  0.206868	
  0.144310	  0.147945	  0.055643	  0.652102	
  0.268298	  0.130092	  0.466424	  0.135186	
  0.623662	  0.095919	  0.152772	  0.127647	
  0.266418	  0.075174	  0.613390	  0.045018	
  0.076341	  0.532879	  0.217968	  0.172811	
  0.006893	  0.026113	  0.001372	  0.965621	
  0.960763	  0.031216	  0.006700	  0.001322	
  0.990794	  0.002636	  0.002673	  0.003897	
  0.005841	  0.002488	  0.001753	  0.989917	
  0.002266	  0.004876	  0.007199	  0.985660	
  0.956522	  0.001370	  0.038129	  0.003979	
  0.280035	  0.484469	  0.167259	  0.068237	
  0.144906	  0.449298	  0.138450	  0.267346	
  0.107856	  0.167050	  0.411636	  0.313458	
  0.061823	  0.304997	  0.175127	  0.458054	

URL http://the_brain.bwh.harvard.edu/uniprobe/details2?id=00264

MOTIF UP00217_1 Hoxa10_2318.1

log-odds matrix: alength= 4 w= 16 E= 0
     2	  -157	    22	    57	
    74	    24	   -99	   -62	
  -102	   -26	    83	   -17	
   -54	  -164	   149	  -250	
  -188	    34	  -486	   128	
   152	    10	  -571	  -426	
   183	  -498	  -171	  -324	
  -331	  -550	  -601	   195	
   149	  -468	  -538	    17	
   187	  -636	  -507	  -170	
   182	  -340	  -560	  -151	
   147	  -210	  -236	   -34	
    -8	   -60	  -191	   109	
   -45	  -165	    27	    80	
    17	    64	  -155	    -4	
   107	  -163	  -138	    25	

letter-probability matrix: alength= 4 w= 16 nsites= 20 E= 0
  0.253548	  0.084175	  0.291022	  0.371255	
  0.417014	  0.294330	  0.125631	  0.163025	
  0.123351	  0.208324	  0.445405	  0.222921	
  0.172372	  0.079941	  0.703466	  0.044221	
  0.067738	  0.316338	  0.008581	  0.607343	
  0.714812	  0.267364	  0.004791	  0.013032	
  0.889412	  0.007924	  0.076273	  0.026392	
  0.025273	  0.005506	  0.003887	  0.965335	
  0.702649	  0.009737	  0.005991	  0.281622	
  0.912510	  0.003037	  0.007419	  0.077034	
  0.883516	  0.023732	  0.005164	  0.087588	
  0.694916	  0.058227	  0.048693	  0.198164	
  0.235705	  0.164601	  0.066361	  0.533333	
  0.182632	  0.079837	  0.301116	  0.436414	
  0.280662	  0.390486	  0.085440	  0.243412	
  0.524839	  0.080903	  0.096006	  0.298252	

URL http://the_brain.bwh.harvard.edu/uniprobe/details2?id=00217

MOTIF UP00246_1 Hoxa11_2218.1

log-odds matrix: alength= 4 w= 16 E= 0
     0	   -22	   -85	    67	
    98	  -102	   -35	   -42	
   111	   -72	   -83	   -58	
    78	  -133	    12	   -31	
  -129	  -230	   176	  -698	
  -705	  -372	  -792	   197	
  -388	   196	  -871	  -485	
     5	  -720	   156	  -745	
  -614	  -722	  -621	   199	
   174	  -680	  -817	   -61	
   198	  -761	  -662	  -431	
   197	  -547	  -765	  -433	
   126	  -147	  -150	   -17	
   -23	    68	  -113	    13	
    20	   -18	     0	    -4	
   -72	   -78	    32	    64	

letter-probability matrix: alength= 4 w= 16 nsites= 20 E= 0
  0.250495	  0.214554	  0.138272	  0.396679	
  0.492850	  0.123424	  0.196803	  0.186923	
  0.540281	  0.151603	  0.140529	  0.167586	
  0.428463	  0.099563	  0.270775	  0.201200	
  0.102254	  0.050731	  0.845038	  0.001977	
  0.001884	  0.019008	  0.001029	  0.978079	
  0.016931	  0.973797	  0.000596	  0.008676	
  0.258728	  0.001705	  0.738135	  0.001431	
  0.003545	  0.001680	  0.003370	  0.991405	
  0.832666	  0.002250	  0.000866	  0.164218	
  0.983610	  0.001278	  0.002546	  0.012566	
  0.980677	  0.005645	  0.001242	  0.012435	
  0.599219	  0.090422	  0.088183	  0.222176	
  0.212685	  0.399896	  0.114218	  0.273202	
  0.287588	  0.220283	  0.249419	  0.242710	
  0.152138	  0.145873	  0.312609	  0.389380	

URL http://the_brain.bwh.harvard.edu/uniprobe/details2?id=00246

MOTIF UP00183_1 Hoxa13_3126.1

log-odds matrix: alength= 4 w= 16 E= 0
    48	   -53	   -61	    33	
    33	   -36	   -35	    24	
    56	   -31	   -49	     1	
   -78	    24	    24	     8	
  -403	   189	  -219	  -885	
  -752	  -312	  -733	   195	
  -452	   191	  -948	  -237	
   -34	  -940	   167	  -574	
  -715	  -457	  -827	   198	
   189	  -937	  -652	  -183	
   195	  -856	  -831	  -309	
   197	  -545	  -828	  -433	
   131	  -103	  -241	   -26	
    25	   -90	  -142	    93	
   -49	   -14	   -10	    53	
    -9	   -90	   -18	    72	

letter-probability matrix: alength= 4 w= 16 nsites= 20 E= 0
  0.349550	  0.172903	  0.163906	  0.313641	
  0.315011	  0.194211	  0.195948	  0.294830	
  0.368766	  0.201805	  0.178542	  0.250887	
  0.145880	  0.295376	  0.295376	  0.263368	
  0.015331	  0.929453	  0.054675	  0.000540	
  0.001365	  0.028771	  0.001559	  0.968304	
  0.010908	  0.940311	  0.000350	  0.048431	
  0.197963	  0.000370	  0.796987	  0.004680	
  0.001758	  0.010551	  0.000808	  0.986883	
  0.926536	  0.000378	  0.002732	  0.070353	
  0.969248	  0.000662	  0.000790	  0.029301	
  0.981050	  0.005733	  0.000805	  0.012411	
  0.621561	  0.122585	  0.047087	  0.208767	
  0.297436	  0.133532	  0.093665	  0.475368	
  0.178579	  0.227666	  0.232495	  0.361260	
  0.234668	  0.133863	  0.220639	  0.410829	

URL http://the_brain.bwh.harvard.edu/uniprobe/details2?id=00183

MOTIF UP00174_1 Hoxa2_3079.1

log-odds matrix: alength= 4 w= 16 E= 0
   123	  -172	    -4	  -143	
    42	    34	   -19	   -93	
   -40	  -164	   132	  -124	
  -150	   -28	   107	   -47	
  -467	  -212	  -850	   190	
   185	  -150	  -511	  -723	
   197	  -425	  -715	  -580	
  -580	  -715	  -425	   197	
  -723	  -511	  -150	   185	
   190	  -850	  -212	  -467	
   -64	    25	    83	  -135	
  -124	   132	  -164	   -40	
   -19	    16	  -165	    75	
     4	    83	  -155	   -24	
   154	  -263	  -142	   -85	
    16	   -57	     9	    19	

letter-probability matrix: alength= 4 w= 16 nsites= 20 E= 0
  0.587651	  0.076089	  0.243595	  0.092665	
  0.333327	  0.316841	  0.218946	  0.130885	
  0.189864	  0.080409	  0.623610	  0.106117	
  0.088631	  0.205862	  0.524733	  0.180774	
  0.009842	  0.057445	  0.000693	  0.932020	
  0.902627	  0.088485	  0.007222	  0.001665	
  0.980611	  0.013133	  0.001766	  0.004490	
  0.004490	  0.001766	  0.013133	  0.980611	
  0.001665	  0.007222	  0.088485	  0.902627	
  0.932020	  0.000693	  0.057445	  0.009842	
  0.160139	  0.296715	  0.445011	  0.098135	
  0.106117	  0.623610	  0.080409	  0.189864	
  0.219505	  0.279029	  0.079739	  0.421727	
  0.257086	  0.444974	  0.085559	  0.212380	
  0.727235	  0.040522	  0.093463	  0.138780	
  0.279632	  0.168566	  0.266024	  0.285778	

URL http://the_brain.bwh.harvard.edu/uniprobe/details2?id=00174

MOTIF UP00391_3 Hoxa3_2783.2

log-odds matrix: alength= 4 w= 14 E= 0
   -48	  -117	   -25	   100	
   -65	    24	   -37	    49	
   -37	   -41	   100	  -106	
    64	    26	   -77	   -61	
    25	  -128	   109	  -188	
  -175	    29	    43	    19	
  -622	  -113	  -796	   182	
   185	  -138	  -576	  -771	
   198	  -560	  -743	  -604	
  -569	  -808	  -576	   198	
  -707	  -593	  -233	   192	
   196	  -893	  -378	  -515	
    48	   -66	    89	  -298	
  -219	    50	  -110	    92	

letter-probability matrix: alength= 4 w= 14 nsites= 20 E= 0
  0.179704	  0.111241	  0.209598	  0.499457	
  0.159577	  0.294806	  0.193779	  0.351838	
  0.193465	  0.188507	  0.498359	  0.119670	
  0.390070	  0.300340	  0.146256	  0.163335	
  0.296640	  0.102769	  0.532831	  0.067760	
  0.074175	  0.304881	  0.336692	  0.284252	
  0.003343	  0.113978	  0.001007	  0.881672	
  0.898172	  0.096034	  0.004599	  0.001195	
  0.989592	  0.005167	  0.001447	  0.003795	
  0.004841	  0.000925	  0.004608	  0.989626	
  0.001866	  0.004088	  0.049658	  0.944388	
  0.974262	  0.000513	  0.018164	  0.007061	
  0.348398	  0.157758	  0.462101	  0.031744	
  0.054636	  0.354235	  0.117025	  0.474104	

URL http://the_brain.bwh.harvard.edu/uniprobe/details2?id=00391

MOTIF UP00196_1 Hoxa4_3426.1

log-odds matrix: alength= 4 w= 17 E= 0
   -10	   -53	    59	   -19	
    64	  -128	    31	   -33	
  -162	   -33	  -177	   137	
   -25	   -12	  -137	    89	
   116	   -95	    10	  -242	
   -58	  -122	  -244	   144	
  -481	  -162	  -817	   186	
   191	  -213	  -696	  -788	
   198	  -663	  -516	  -528	
  -528	  -516	  -663	   198	
  -788	  -696	  -213	   191	
   186	  -817	  -162	  -481	
   144	  -244	  -122	   -58	
  -148	   116	  -111	    -9	
  -108	  -147	    49	    82	
  -132	    13	     4	    57	
  -101	   -61	   109	   -49	

letter-probability matrix: alength= 4 w= 17 nsites= 20 E= 0
  0.233260	  0.172675	  0.375647	  0.218418	
  0.388471	  0.102784	  0.310041	  0.198703	
  0.081455	  0.198806	  0.073285	  0.646453	
  0.210660	  0.229869	  0.096852	  0.462619	
  0.556726	  0.129604	  0.267025	  0.046644	
  0.167069	  0.107397	  0.046153	  0.679381	
  0.008884	  0.081407	  0.000865	  0.908843	
  0.939631	  0.057302	  0.002005	  0.001063	
  0.984039	  0.002519	  0.007011	  0.006431	
  0.006431	  0.007011	  0.002519	  0.984039	
  0.001063	  0.002005	  0.057302	  0.939631	
  0.908843	  0.000865	  0.081407	  0.008884	
  0.679381	  0.046153	  0.107397	  0.167069	
  0.089669	  0.560080	  0.115736	  0.234516	
  0.118323	  0.090012	  0.351292	  0.440373	
  0.099876	  0.273863	  0.256320	  0.369941	
  0.123720	  0.164285	  0.534030	  0.177965	

URL http://the_brain.bwh.harvard.edu/uniprobe/details2?id=00196

MOTIF UP00189_1 Hoxa5_3415.1

log-odds matrix: alength= 4 w= 16 E= 0
   140	  -111	   -71	  -181	
    38	    65	   -77	   -89	
   -25	  -125	   109	   -71	
  -162	   -37	    84	    15	
  -475	  -151	  -839	   185	
   185	  -150	  -572	  -624	
   198	  -485	  -621	  -594	
  -594	  -621	  -485	   198	
  -624	  -572	  -150	   185	
   185	  -839	  -151	  -475	
   -27	    33	    71	  -184	
   -71	   109	  -125	   -25	
    23	   -29	  -194	    81	
     9	    71	  -137	   -14	
   106	  -186	   -38	   -20	
     9	   -86	    54	   -11	

letter-probability matrix: alength= 4 w= 16 nsites= 20 E= 0
  0.660457	  0.115523	  0.152874	  0.071146	
  0.325773	  0.392787	  0.146853	  0.134587	
  0.210505	  0.105406	  0.531764	  0.152325	
  0.081428	  0.193992	  0.446831	  0.277750	
  0.009301	  0.087964	  0.000746	  0.901990	
  0.903468	  0.088476	  0.004753	  0.003302	
  0.983871	  0.008681	  0.003378	  0.004070	
  0.004070	  0.003378	  0.008681	  0.983871	
  0.003302	  0.004753	  0.088476	  0.903468	
  0.901990	  0.000746	  0.087964	  0.009301	
  0.207075	  0.313661	  0.409618	  0.069645	
  0.152325	  0.531764	  0.105406	  0.210505	
  0.292750	  0.204768	  0.065377	  0.437104	
  0.266249	  0.410231	  0.096658	  0.226862	
  0.520194	  0.069003	  0.192597	  0.218206	
  0.266988	  0.137671	  0.362932	  0.232409	

URL http://the_brain.bwh.harvard.edu/uniprobe/details2?id=00189

MOTIF UP00182_1 Hoxa6_1040.1

log-odds matrix: alength= 4 w= 16 E= 0
   122	   -77	   -34	  -179	
    78	    50	  -148	   -96	
   -35	  -137	   125	  -113	
   -40	  -237	    95	    16	
  -538	  -146	  -826	   185	
   193	  -282	  -708	  -422	
   198	  -531	  -707	  -501	
  -501	  -707	  -531	   198	
  -422	  -708	  -282	   193	
   185	  -826	  -146	  -538	
   -72	   144	  -151	  -159	
  -113	   125	  -137	   -35	
    -9	    12	  -198	    78	
    42	    38	  -105	   -18	
   127	  -172	  -163	    -5	
   -19	   -58	    15	    43	

letter-probability matrix: alength= 4 w= 16 nsites= 20 E= 0
  0.583501	  0.146680	  0.197544	  0.072276	
  0.427857	  0.353560	  0.089642	  0.128941	
  0.195697	  0.096442	  0.593720	  0.114140	
  0.189276	  0.048267	  0.483269	  0.279188	
  0.005990	  0.090620	  0.000813	  0.902576	
  0.949399	  0.035300	  0.001844	  0.013457	
  0.984085	  0.006313	  0.001863	  0.007739	
  0.007739	  0.001863	  0.006313	  0.984085	
  0.013457	  0.001844	  0.035300	  0.949399	
  0.902576	  0.000813	  0.090620	  0.005990	
  0.152255	  0.677055	  0.087732	  0.082958	
  0.114140	  0.593720	  0.096442	  0.195697	
  0.234649	  0.271494	  0.063511	  0.430347	
  0.334155	  0.324603	  0.120490	  0.220751	
  0.602114	  0.075922	  0.081032	  0.240932	
  0.219592	  0.167291	  0.277257	  0.335860	

URL http://the_brain.bwh.harvard.edu/uniprobe/details2?id=00182

MOTIF UP00164_1 Hoxa7_2668.2

log-odds matrix: alength= 4 w= 17 E= 0
   -42	    85	     0	  -113	
   -16	   -28	    95	  -149	
    56	    53	   -99	   -77	
     7	   -30	    25	    -7	
   -72	  -127	    -3	   100	
  -190	  -124	  -572	   172	
   185	  -282	  -524	  -222	
   191	  -592	  -451	  -255	
  -255	  -451	  -592	   191	
  -222	  -524	  -282	   185	
   172	  -572	  -124	  -190	
   100	    -3	  -127	   -72	
   -86	   -38	   -94	   111	
    45	   -61	   -18	    13	
    53	   -39	   -28	    -4	
   -28	    -7	    29	     1	
   -42	   115	  -107	   -85	

letter-probability matrix: alength= 4 w= 17 nsites= 20 E= 0
  0.186841	  0.449539	  0.249722	  0.113898	
  0.223463	  0.205831	  0.481456	  0.089250	
  0.367581	  0.359936	  0.125934	  0.146549	
  0.261677	  0.203240	  0.296601	  0.238482	
  0.152252	  0.103805	  0.244337	  0.499606	
  0.067094	  0.105584	  0.004743	  0.822578	
  0.904338	  0.035364	  0.006595	  0.053703	
  0.942269	  0.004131	  0.010982	  0.042617	
  0.042617	  0.010982	  0.004131	  0.942269	
  0.053703	  0.006595	  0.035364	  0.904338	
  0.822578	  0.004743	  0.105584	  0.067094	
  0.499606	  0.244337	  0.103805	  0.152252	
  0.137299	  0.191697	  0.130352	  0.540652	
  0.342117	  0.164229	  0.220781	  0.272873	
  0.361122	  0.190681	  0.205495	  0.242702	
  0.205884	  0.237554	  0.305285	  0.251277	
  0.187149	  0.554889	  0.118916	  0.139046	

URL http://the_brain.bwh.harvard.edu/uniprobe/details2?id=00164

MOTIF UP00164_2 Hoxa7_3750.1

log-odds matrix: alength= 4 w= 16 E= 0
  -224	   -10	    90	    -1	
   -94	    -9	     0	    63	
   104	    33	   -90	  -272	
  -185	  -113	    99	    36	
  -205	  -230	  -570	   182	
   189	  -248	  -560	  -333	
   196	  -552	  -526	  -417	
  -417	  -526	  -552	   196	
  -333	  -560	  -248	   189	
   182	  -570	  -230	  -205	
    91	     0	   -47	  -131	
  -272	   -90	    33	   104	
   -16	   -44	    84	   -78	
   -77	   -56	   108	   -70	
    55	    24	  -134	    -7	
    67	    41	   -37	  -170	

letter-probability matrix: alength= 4 w= 16 nsites= 20 E= 0
  0.052886	  0.233024	  0.465397	  0.248693	
  0.130032	  0.234349	  0.249238	  0.386381	
  0.514328	  0.313846	  0.133839	  0.037987	
  0.069434	  0.114374	  0.496317	  0.319876	
  0.060257	  0.050885	  0.004794	  0.884064	
  0.925166	  0.044818	  0.005149	  0.024867	
  0.974174	  0.005461	  0.006519	  0.013846	
  0.013846	  0.006519	  0.005461	  0.974174	
  0.024867	  0.005149	  0.044818	  0.925166	
  0.884064	  0.004794	  0.050885	  0.060257	
  0.469347	  0.249569	  0.180209	  0.100874	
  0.037987	  0.133839	  0.313846	  0.514328	
  0.223357	  0.184309	  0.447015	  0.145318	
  0.146773	  0.169085	  0.529830	  0.154312	
  0.367049	  0.296178	  0.098419	  0.238355	
  0.397151	  0.332423	  0.193547	  0.076880	

URL http://the_brain.bwh.harvard.edu/uniprobe/details2?id=00164

MOTIF UP00213_1 Hoxa9_2622.2

log-odds matrix: alength= 4 w= 17 E= 0
    63	  -103	    43	   -69	
   -22	   101	   -32	  -162	
   -14	  -183	   116	   -80	
  -152	   -69	   140	  -136	
  -150	   126	  -453	    28	
    -7	   134	  -361	  -117	
   182	  -614	  -127	  -477	
  -344	  -591	  -607	   195	
   133	  -514	  -608	    52	
   193	  -619	  -603	  -271	
   190	  -434	  -556	  -233	
   160	  -347	  -300	   -42	
    36	   -61	  -201	    86	
   -51	   -97	   -58	   108	
   103	   -92	   -77	   -25	
    61	  -146	    15	     0	
    62	  -164	  -117	    77	

letter-probability matrix: alength= 4 w= 17 nsites= 20 E= 0
  0.386110	  0.122124	  0.336396	  0.155370	
  0.214951	  0.503652	  0.200027	  0.081370	
  0.227199	  0.070231	  0.558705	  0.143864	
  0.087364	  0.155173	  0.659970	  0.097493	
  0.088468	  0.597073	  0.010847	  0.303611	
  0.237567	  0.630916	  0.020446	  0.111071	
  0.883692	  0.003551	  0.103622	  0.009135	
  0.022994	  0.004161	  0.003712	  0.969134	
  0.630635	  0.007085	  0.003697	  0.358584	
  0.954551	  0.003419	  0.003818	  0.038212	
  0.932582	  0.012322	  0.005304	  0.049792	
  0.758713	  0.022612	  0.031347	  0.187327	
  0.320450	  0.163437	  0.062031	  0.454082	
  0.174953	  0.127720	  0.167458	  0.529870	
  0.511837	  0.131729	  0.146649	  0.209785	
  0.382191	  0.090904	  0.276475	  0.250430	
  0.383323	  0.080173	  0.111038	  0.425465	

URL http://the_brain.bwh.harvard.edu/uniprobe/details2?id=00213

MOTIF UP00134_1 Hoxb13_3479.1

log-odds matrix: alength= 4 w= 16 E= 0
    59	    12	   -31	   -75	
    94	  -110	    14	   -95	
    25	    39	   -46	   -38	
  -226	   163	  -150	  -150	
  -378	   141	  -517	    30	
   160	  -103	  -755	  -105	
   187	  -793	  -226	  -300	
  -658	  -314	  -849	   195	
   173	  -708	  -548	   -63	
   189	  -709	  -774	  -185	
   195	  -470	  -644	  -366	
   175	  -176	  -216	  -320	
    57	   -81	  -154	    68	
     8	   -23	  -107	    69	
   -21	    47	  -124	    42	
   -17	    25	    40	   -72	

letter-probability matrix: alength= 4 w= 16 nsites= 20 E= 0
  0.376100	  0.272625	  0.202253	  0.149021	
  0.479072	  0.116315	  0.274952	  0.129661	
  0.297412	  0.328646	  0.182054	  0.191889	
  0.052067	  0.771717	  0.088083	  0.088133	
  0.018222	  0.666056	  0.006952	  0.308770	
  0.755568	  0.122362	  0.001339	  0.120731	
  0.915413	  0.001023	  0.052340	  0.031225	
  0.002612	  0.028396	  0.000695	  0.968297	
  0.831092	  0.001851	  0.005615	  0.161442	
  0.927869	  0.001839	  0.001169	  0.069123	
  0.967747	  0.009603	  0.002871	  0.019778	
  0.843186	  0.073812	  0.055868	  0.027134	
  0.371084	  0.143031	  0.086222	  0.399662	
  0.264976	  0.212885	  0.118960	  0.403179	
  0.215633	  0.345186	  0.105518	  0.333663	
  0.221910	  0.297212	  0.329310	  0.151568	

URL http://the_brain.bwh.harvard.edu/uniprobe/details2?id=00134

MOTIF UP00137_1 Hoxb3_1720.2

log-odds matrix: alength= 4 w= 17 E= 0
    60	  -234	  -228	   106	
    21	   -90	   106	  -217	
   114	   -34	   -90	  -109	
     7	     9	    38	   -78	
  -160	   118	   -31	   -75	
  -487	  -117	  -814	   181	
   156	     7	  -739	  -772	
   198	  -571	  -737	  -471	
  -471	  -737	  -571	   198	
  -772	  -739	     7	   156	
   181	  -814	  -117	  -487	
   -75	   -31	   118	  -160	
  -231	    45	  -107	    97	
   -41	   -72	    27	    52	
    36	    -9	    61	  -203	
    32	  -112	    66	   -49	
    70	   -85	   -35	     6	

letter-probability matrix: alength= 4 w= 17 nsites= 20 E= 0
  0.378249	  0.049281	  0.051592	  0.520878	
  0.289542	  0.133864	  0.520894	  0.055701	
  0.550939	  0.197599	  0.134219	  0.117243	
  0.262967	  0.266289	  0.324750	  0.145994	
  0.082525	  0.566826	  0.201624	  0.149024	
  0.008534	  0.111332	  0.000889	  0.879245	
  0.735581	  0.261746	  0.001489	  0.001183	
  0.984144	  0.004781	  0.001508	  0.009567	
  0.009567	  0.001508	  0.004781	  0.984144	
  0.001183	  0.001489	  0.261746	  0.735581	
  0.879245	  0.000889	  0.111332	  0.008534	
  0.149024	  0.201624	  0.566826	  0.082525	
  0.050500	  0.340537	  0.118785	  0.490178	
  0.188022	  0.151508	  0.302002	  0.358468	
  0.321300	  0.234954	  0.382694	  0.061052	
  0.311932	  0.115223	  0.395333	  0.177513	
  0.406185	  0.138414	  0.195476	  0.259925	

URL http://the_brain.bwh.harvard.edu/uniprobe/details2?id=00137

MOTIF UP00144_1 Hoxb4_2627.1

log-odds matrix: alength= 4 w= 17 E= 0
   -73	   124	   -53	  -152	
    -1	   -19	    34	   -20	
    32	    34	   -63	   -26	
    45	  -103	    73	  -106	
  -157	   -58	  -195	   145	
  -406	  -136	  -832	   183	
   190	  -206	  -639	  -723	
   198	  -629	  -571	  -492	
  -492	  -571	  -629	   198	
  -723	  -639	  -206	   190	
   183	  -832	  -136	  -406	
   145	  -195	   -58	  -157	
  -138	   -16	   -57	   103	
    37	   -46	   -98	    56	
   106	   -32	   -46	  -136	
    28	    34	  -147	    22	
   -66	    69	   -68	    17	

letter-probability matrix: alength= 4 w= 17 nsites= 20 E= 0
  0.150225	  0.589034	  0.173305	  0.087436	
  0.247713	  0.218543	  0.315982	  0.217762	
  0.313054	  0.315762	  0.161875	  0.209309	
  0.342140	  0.122587	  0.414986	  0.120287	
  0.084453	  0.167557	  0.064713	  0.683277	
  0.015012	  0.097497	  0.000784	  0.886707	
  0.935516	  0.059842	  0.002981	  0.001661	
  0.983764	  0.003204	  0.004762	  0.008269	
  0.008269	  0.004762	  0.003204	  0.983764	
  0.001661	  0.002981	  0.059842	  0.935516	
  0.886707	  0.000784	  0.097497	  0.015012	
  0.683277	  0.064713	  0.167557	  0.084453	
  0.096066	  0.224323	  0.168399	  0.511212	
  0.323465	  0.181304	  0.126555	  0.368677	
  0.519714	  0.200929	  0.182027	  0.097329	
  0.303077	  0.315972	  0.090405	  0.290546	
  0.157700	  0.404295	  0.156562	  0.281443	

URL http://the_brain.bwh.harvard.edu/uniprobe/details2?id=00144

MOTIF UP00214_1 Hoxb5_3122.2

log-odds matrix: alength= 4 w= 16 E= 0
   106	   -15	   -84	  -113	
    12	    48	   -37	   -41	
   -56	  -154	   137	  -138	
  -100	   -76	    59	    49	
  -502	  -184	  -816	   188	
   186	  -153	  -565	  -600	
   198	  -525	  -639	  -537	
  -537	  -639	  -525	   198	
  -600	  -565	  -153	   186	
   188	  -816	  -184	  -502	
   -40	    23	    71	  -120	
  -138	   137	  -154	   -56	
    19	    -2	  -127	    55	
    18	    81	  -118	   -58	
   144	  -246	   -82	   -89	
   -17	   -63	   -84	    93	

letter-probability matrix: alength= 4 w= 16 nsites= 20 E= 0
  0.519855	  0.226056	  0.139921	  0.114169	
  0.270805	  0.347521	  0.193242	  0.188431	
  0.169746	  0.085791	  0.648156	  0.096307	
  0.124863	  0.148105	  0.376769	  0.350263	
  0.007732	  0.069768	  0.000873	  0.921627	
  0.904797	  0.086327	  0.004962	  0.003914	
  0.984428	  0.006566	  0.002976	  0.006029	
  0.006029	  0.002976	  0.006566	  0.984428	
  0.003914	  0.004962	  0.086327	  0.904797	
  0.921627	  0.000873	  0.069768	  0.007732	
  0.189293	  0.292570	  0.409589	  0.108548	
  0.096307	  0.648156	  0.085791	  0.169746	
  0.284851	  0.246932	  0.103460	  0.364757	
  0.283475	  0.438817	  0.110037	  0.167671	
  0.678071	  0.045424	  0.141143	  0.135362	
  0.222932	  0.161863	  0.139544	  0.475661	

URL http://the_brain.bwh.harvard.edu/uniprobe/details2?id=00214

MOTIF UP00259_1 Hoxb6_3428.2

log-odds matrix: alength= 4 w= 16 E= 0
    19	   -82	  -218	   105	
   113	  -137	  -173	    16	
   -46	  -260	   -47	   125	
   -50	  -138	    47	    61	
   -55	    24	    40	   -30	
  -174	  -116	   143	   -82	
  -349	   -34	  -404	   161	
   174	  -107	  -374	  -311	
   193	  -438	  -443	  -345	
  -345	  -443	  -438	   193	
  -311	  -374	  -107	   174	
   161	  -404	   -34	  -349	
  -115	   156	  -210	  -144	
   -30	    40	    24	   -55	
     4	   -89	    22	    34	
   -48	    -2	    -6	    42	

letter-probability matrix: alength= 4 w= 16 nsites= 20 E= 0
  0.285750	  0.141861	  0.055341	  0.517047	
  0.548840	  0.096589	  0.075248	  0.279324	
  0.181874	  0.041138	  0.180661	  0.596326	
  0.176788	  0.096024	  0.346904	  0.380283	
  0.171188	  0.295681	  0.330641	  0.202489	
  0.074696	  0.111978	  0.671994	  0.141332	
  0.022223	  0.197771	  0.015214	  0.764793	
  0.833470	  0.118870	  0.018756	  0.028904	
  0.953513	  0.012047	  0.011588	  0.022853	
  0.022853	  0.011588	  0.012047	  0.953513	
  0.028904	  0.018756	  0.118870	  0.833470	
  0.764793	  0.015214	  0.197771	  0.022223	
  0.112355	  0.737510	  0.058135	  0.092001	
  0.202489	  0.330641	  0.295681	  0.171188	
  0.257218	  0.134472	  0.290939	  0.317371	
  0.178633	  0.246536	  0.240081	  0.334751	

URL http://the_brain.bwh.harvard.edu/uniprobe/details2?id=00259

MOTIF UP00206_1 Hoxb7_3953.1

log-odds matrix: alength= 4 w= 16 E= 0
  -138	    21	    86	   -63	
   -69	    -8	   -27	    68	
   136	   -24	  -151	  -211	
  -144	   -16	    66	    22	
  -330	  -208	  -685	   187	
   190	  -283	  -642	  -302	
   195	  -561	  -574	  -330	
  -330	  -574	  -561	   195	
  -302	  -642	  -283	   190	
   187	  -685	  -208	  -330	
    69	    33	   -59	  -109	
  -211	  -151	   -24	   136	
  -128	  -155	   116	     3	
   -24	    30	    -1	   -10	
    32	     2	   -78	    20	
    84	   -92	    20	   -92	

letter-probability matrix: alength= 4 w= 16 nsites= 20 E= 0
  0.095795	  0.289104	  0.453769	  0.161333	
  0.155196	  0.236930	  0.207204	  0.400670	
  0.642441	  0.211507	  0.088075	  0.057977	
  0.092300	  0.223255	  0.394007	  0.290438	
  0.025451	  0.059192	  0.002173	  0.913184	
  0.931037	  0.035211	  0.002920	  0.030832	
  0.964849	  0.005127	  0.004677	  0.025347	
  0.025347	  0.004677	  0.005127	  0.964849	
  0.030832	  0.002920	  0.035211	  0.931037	
  0.913184	  0.002173	  0.059192	  0.025451	
  0.402065	  0.314355	  0.166466	  0.117114	
  0.057977	  0.088075	  0.211507	  0.642441	
  0.102926	  0.085249	  0.557076	  0.254748	
  0.211590	  0.307229	  0.248440	  0.232741	
  0.312863	  0.253992	  0.145558	  0.287587	
  0.448600	  0.132167	  0.286983	  0.132250	

URL http://the_brain.bwh.harvard.edu/uniprobe/details2?id=00206

MOTIF UP00263_1 Hoxb8_3780.2

log-odds matrix: alength= 4 w= 16 E= 0
    66	   -10	  -155	    19	
   -56	    78	    27	  -131	
   -50	    52	   -33	     9	
   -14	   -56	    46	     5	
  -115	  -304	   171	  -276	
  -407	   130	  -629	    54	
   164	   -65	  -404	  -252	
   196	  -462	  -432	  -502	
  -402	  -583	  -714	   197	
   -40	  -531	  -639	   168	
   194	  -567	  -549	  -313	
   166	  -261	  -341	   -76	
  -135	    -8	  -181	   125	
   125	   -84	   -92	   -92	
    69	   -89	    35	   -80	
    85	  -129	  -102	    37	

letter-probability matrix: alength= 4 w= 16 nsites= 20 E= 0
  0.395439	  0.233274	  0.085406	  0.285882	
  0.169037	  0.428782	  0.301430	  0.100751	
  0.176714	  0.358169	  0.199215	  0.265903	
  0.227183	  0.169543	  0.343798	  0.259476	
  0.112609	  0.030442	  0.819979	  0.036970	
  0.014892	  0.617477	  0.003187	  0.364444	
  0.781596	  0.159728	  0.015153	  0.043523	
  0.969644	  0.010155	  0.012495	  0.007707	
  0.015401	  0.004393	  0.001778	  0.978428	
  0.190099	  0.006299	  0.002977	  0.800624	
  0.960962	  0.004895	  0.005559	  0.028584	
  0.788404	  0.040876	  0.023563	  0.147158	
  0.098061	  0.235899	  0.071056	  0.594983	
  0.596589	  0.139706	  0.131891	  0.131815	
  0.402309	  0.134941	  0.319039	  0.143711	
  0.452002	  0.102421	  0.123562	  0.322014	

URL http://the_brain.bwh.harvard.edu/uniprobe/details2?id=00263

MOTIF UP00207_1 Hoxb9_3413.1

log-odds matrix: alength= 4 w= 16 E= 0
    56	   -39	    58	  -192	
    52	   -64	    71	  -176	
   121	  -185	    31	  -254	
  -127	   -97	   137	  -104	
  -343	   139	  -548	    33	
    75	   112	  -474	  -324	
   192	  -602	  -240	  -575	
  -503	  -534	  -593	   197	
   154	  -625	  -664	     9	
   194	  -656	  -658	  -278	
   196	  -587	  -656	  -343	
   180	  -444	  -313	  -146	
    43	   -34	  -173	    64	
   -30	    12	  -135	    77	
   -14	    84	   -78	   -48	
     1	   -49	    52	   -23	

letter-probability matrix: alength= 4 w= 16 nsites= 20 E= 0
  0.369205	  0.191401	  0.373182	  0.066211	
  0.357429	  0.160246	  0.408701	  0.073624	
  0.576965	  0.069294	  0.310696	  0.043045	
  0.103797	  0.127691	  0.646641	  0.121871	
  0.023188	  0.657132	  0.005598	  0.314082	
  0.420260	  0.543925	  0.009350	  0.026464	
  0.944117	  0.003851	  0.047375	  0.004658	
  0.007642	  0.006158	  0.004106	  0.982094	
  0.728623	  0.003283	  0.002505	  0.265589	
  0.958302	  0.002642	  0.002614	  0.036442	
  0.969909	  0.004265	  0.002650	  0.023176	
  0.869075	  0.011516	  0.028466	  0.090943	
  0.336102	  0.198102	  0.075230	  0.390566	
  0.203557	  0.271818	  0.098338	  0.426287	
  0.226605	  0.448090	  0.146026	  0.179278	
  0.252426	  0.177812	  0.357334	  0.212429	

URL http://the_brain.bwh.harvard.edu/uniprobe/details2?id=00207

MOTIF UP00245_1 Hoxc10_2779.2

log-odds matrix: alength= 4 w= 16 E= 0
    -6	    -5	   -97	    65	
    65	  -102	    -8	    -2	
    77	   -62	   -45	   -13	
    45	   -87	    24	   -14	
  -161	  -202	   177	  -758	
  -725	  -276	  -774	   194	
  -373	   197	  -869	  -580	
    24	  -705	   149	  -781	
  -652	  -668	  -647	   199	
   177	  -651	  -870	   -81	
   198	  -741	  -669	  -466	
   197	  -471	  -724	  -434	
    99	   -93	   -78	   -13	
   -20	    38	   -71	    28	
   -28	     4	    21	    -1	
   -86	   -75	    28	    71	

letter-probability matrix: alength= 4 w= 16 nsites= 20 E= 0
  0.239959	  0.241480	  0.127526	  0.391035	
  0.393451	  0.123294	  0.236504	  0.246751	
  0.425440	  0.162608	  0.183192	  0.228759	
  0.342619	  0.136379	  0.294758	  0.226245	
  0.081913	  0.061733	  0.855044	  0.001310	
  0.001643	  0.036832	  0.001170	  0.960355	
  0.018825	  0.976078	  0.000606	  0.004492	
  0.295691	  0.001892	  0.701303	  0.001114	
  0.002726	  0.002441	  0.002823	  0.992011	
  0.854003	  0.002752	  0.000601	  0.142644	
  0.986219	  0.001475	  0.002415	  0.009891	
  0.976476	  0.009547	  0.001650	  0.012327	
  0.495998	  0.130830	  0.145385	  0.227787	
  0.217852	  0.326165	  0.152819	  0.303164	
  0.206308	  0.256598	  0.289657	  0.247436	
  0.137871	  0.148598	  0.304153	  0.409378	

URL http://the_brain.bwh.harvard.edu/uniprobe/details2?id=00245

MOTIF UP00235_1 Hoxc11_3718.2

log-odds matrix: alength= 4 w= 16 E= 0
   -10	    -1	   -88	    61	
   109	  -109	   -35	   -69	
   106	   -96	   -95	   -17	
    62	   -81	     9	   -26	
  -160	  -278	   182	  -755	
  -739	  -329	  -803	   196	
  -447	   197	  -918	  -454	
    -9	  -735	   161	  -749	
  -687	  -753	  -577	   199	
   178	  -700	  -845	   -85	
   197	  -838	  -703	  -394	
   198	  -600	  -712	  -480	
   112	   -94	  -123	   -18	
   -17	    10	   -39	    34	
    50	   -57	     7	   -21	
   -35	  -107	    50	    41	

letter-probability matrix: alength= 4 w= 16 nsites= 20 E= 0
  0.233269	  0.248491	  0.135443	  0.382797	
  0.530699	  0.117734	  0.196458	  0.155109	
  0.520162	  0.128349	  0.129047	  0.222442	
  0.383288	  0.142763	  0.265367	  0.208581	
  0.082604	  0.036330	  0.879729	  0.001337	
  0.001490	  0.025603	  0.000959	  0.971949	
  0.011271	  0.977559	  0.000430	  0.010739	
  0.234170	  0.001531	  0.762912	  0.001387	
  0.002139	  0.001352	  0.004590	  0.991918	
  0.858371	  0.001955	  0.000717	  0.138958	
  0.981016	  0.000748	  0.001915	  0.016321	
  0.985345	  0.003895	  0.001793	  0.008967	
  0.542364	  0.130700	  0.106606	  0.220330	
  0.222953	  0.268192	  0.191329	  0.317526	
  0.353019	  0.168556	  0.262332	  0.216093	
  0.196584	  0.119005	  0.352701	  0.331710	

URL http://the_brain.bwh.harvard.edu/uniprobe/details2?id=00235

MOTIF UP00135_1 Hoxc12_3480.1

log-odds matrix: alength= 4 w= 17 E= 0
   -45	     4	  -123	    86	
    23	   -35	  -102	    63	
    72	  -100	    61	  -162	
   -36	   -43	   108	  -145	
   -71	  -258	   168	  -657	
  -706	  -305	  -728	   195	
  -256	   191	  -770	  -385	
   -94	  -726	   179	  -633	
  -621	  -744	  -635	   199	
   188	  -542	  -889	  -181	
   196	  -707	  -759	  -340	
   197	  -481	  -658	  -473	
   101	   -85	  -297	    38	
    43	    -4	  -182	    48	
   -45	     1	   -39	    59	
    30	   -89	    -5	    34	
   -40	    77	   -58	   -20	

letter-probability matrix: alength= 4 w= 17 nsites= 20 E= 0
  0.183093	  0.256705	  0.106645	  0.453557	
  0.293699	  0.196292	  0.123477	  0.386533	
  0.412013	  0.124988	  0.381422	  0.081576	
  0.195091	  0.186106	  0.527371	  0.091431	
  0.152495	  0.041951	  0.802926	  0.002628	
  0.001867	  0.030137	  0.001608	  0.966389	
  0.042259	  0.939178	  0.001204	  0.017359	
  0.130196	  0.001627	  0.865068	  0.003109	
  0.003366	  0.001436	  0.003067	  0.992131	
  0.922191	  0.005824	  0.000528	  0.071457	
  0.973219	  0.001857	  0.001299	  0.023624	
  0.979071	  0.008898	  0.002615	  0.009416	
  0.503130	  0.138484	  0.031998	  0.326389	
  0.337928	  0.242816	  0.070564	  0.348692	
  0.182884	  0.251308	  0.190482	  0.375326	
  0.307728	  0.135074	  0.240871	  0.316326	
  0.189821	  0.425134	  0.167065	  0.217980	

URL http://the_brain.bwh.harvard.edu/uniprobe/details2?id=00135

MOTIF UP00173_1 Hoxc13_3127.1

log-odds matrix: alength= 4 w= 16 E= 0
    40	   -19	   -99	    38	
    52	   -26	   -63	    11	
    76	   -76	   -69	    14	
  -119	   -11	    55	    23	
  -323	   175	   -90	  -789	
  -707	  -288	  -723	   194	
  -372	   183	  -922	  -143	
    66	  -922	   126	  -540	
  -762	  -386	  -868	   197	
   184	  -930	  -607	  -134	
   194	  -872	  -816	  -266	
   197	  -565	  -797	  -426	
   137	  -162	  -229	   -17	
    25	   -85	  -140	    91	
   -65	   -13	   -67	    86	
    38	  -144	    -5	    45	

letter-probability matrix: alength= 4 w= 16 nsites= 20 E= 0
  0.329750	  0.218875	  0.126085	  0.325290	
  0.359529	  0.208886	  0.161839	  0.269746	
  0.422361	  0.147886	  0.154953	  0.274800	
  0.109858	  0.231755	  0.365475	  0.292912	
  0.026731	  0.838331	  0.133884	  0.001054	
  0.001860	  0.034063	  0.001665	  0.962411	
  0.018979	  0.887508	  0.000421	  0.093092	
  0.394654	  0.000419	  0.598992	  0.005935	
  0.001269	  0.017200	  0.000611	  0.980919	
  0.897441	  0.000397	  0.003712	  0.098450	
  0.958993	  0.000593	  0.000873	  0.039541	
  0.981006	  0.004963	  0.001000	  0.013032	
  0.645464	  0.081310	  0.051136	  0.222090	
  0.298300	  0.138406	  0.094463	  0.468832	
  0.158954	  0.229153	  0.156589	  0.455305	
  0.325279	  0.092193	  0.241621	  0.340907	

URL http://the_brain.bwh.harvard.edu/uniprobe/details2?id=00173

MOTIF UP00113_1 Hoxc4_3491.1

log-odds matrix: alength= 4 w= 17 E= 0
   -82	   147	  -137	  -183	
   -20	   -29	    79	   -78	
    52	    50	   -99	   -61	
    82	   -81	     3	   -65	
  -124	  -170	  -209	   160	
  -364	  -207	  -815	   188	
   193	  -266	  -633	  -670	
   197	  -580	  -595	  -476	
  -476	  -595	  -580	   197	
  -670	  -633	  -266	   193	
   188	  -815	  -207	  -364	
   160	  -209	  -170	  -124	
  -116	    54	   -17	    28	
    50	   -29	   -49	     9	
   107	    -7	   -73	  -155	
     7	    -5	   -63	    41	
    25	     5	   -33	    -3	

letter-probability matrix: alength= 4 w= 17 nsites= 20 E= 0
  0.141234	  0.692028	  0.096656	  0.070082	
  0.217226	  0.204182	  0.433004	  0.145587	
  0.357356	  0.353858	  0.125468	  0.163318	
  0.442670	  0.142752	  0.255622	  0.158955	
  0.105647	  0.076927	  0.058873	  0.758553	
  0.019992	  0.059565	  0.000879	  0.919564	
  0.954936	  0.039549	  0.003110	  0.002405	
  0.982260	  0.004498	  0.004040	  0.009202	
  0.009202	  0.004040	  0.004498	  0.982260	
  0.002405	  0.003110	  0.039549	  0.954936	
  0.919564	  0.000879	  0.059565	  0.019992	
  0.758553	  0.058873	  0.076927	  0.105647	
  0.112219	  0.362494	  0.221575	  0.303712	
  0.352534	  0.203900	  0.178138	  0.265428	
  0.526263	  0.237739	  0.150472	  0.085526	
  0.262929	  0.241936	  0.161991	  0.333143	
  0.296492	  0.258285	  0.199538	  0.245685	

URL http://the_brain.bwh.harvard.edu/uniprobe/details2?id=00113

MOTIF UP00252_1 Hoxc5_2630.2

log-odds matrix: alength= 4 w= 17 E= 0
   -95	   130	   -58	  -150	
   -51	   -24	    89	   -74	
    89	    45	  -150	  -123	
   102	  -145	    34	  -156	
  -162	    -3	   -98	   113	
  -359	  -134	  -679	   181	
   191	  -236	  -623	  -544	
   196	  -681	  -516	  -391	
  -391	  -516	  -681	   196	
  -544	  -623	  -236	   191	
   181	  -679	  -134	  -359	
   113	   -98	    -3	  -162	
  -131	   -22	  -127	   122	
    46	   -55	   -90	    50	
   143	   -76	  -137	  -165	
   -10	    21	   -39	    20	
    -1	   -20	   -34	    43	

letter-probability matrix: alength= 4 w= 17 nsites= 20 E= 0
  0.129045	  0.615361	  0.167000	  0.088595	
  0.175227	  0.211855	  0.463476	  0.149443	
  0.462717	  0.342490	  0.088306	  0.106487	
  0.507587	  0.091240	  0.316346	  0.084827	
  0.081206	  0.244475	  0.126432	  0.547887	
  0.020828	  0.098668	  0.002254	  0.878250	
  0.942384	  0.048538	  0.003336	  0.005742	
  0.974114	  0.002227	  0.006994	  0.016664	
  0.016664	  0.006994	  0.002227	  0.974114	
  0.005742	  0.003336	  0.048538	  0.942384	
  0.878250	  0.002254	  0.098668	  0.020828	
  0.547887	  0.126432	  0.244475	  0.081206	
  0.100484	  0.215127	  0.103932	  0.580457	
  0.343115	  0.170821	  0.133573	  0.352491	
  0.675639	  0.147680	  0.097029	  0.079653	
  0.233152	  0.288843	  0.190159	  0.287847	
  0.248693	  0.216952	  0.198008	  0.336347	

URL http://the_brain.bwh.harvard.edu/uniprobe/details2?id=00252

MOTIF UP00260_1 Hoxc6_3954.2

log-odds matrix: alength= 4 w= 17 E= 0
   -83	    85	   -67	     2	
    87	  -114	    31	  -104	
    93	   -57	   -95	   -15	
    77	   -20	    17	  -176	
  -128	  -277	    67	    89	
  -313	  -150	  -523	   181	
   187	  -348	  -487	  -218	
   194	  -538	  -415	  -368	
  -368	  -415	  -538	   194	
  -218	  -487	  -348	   187	
   181	  -523	  -150	  -313	
    89	    67	  -277	  -128	
  -108	   -19	    -6	    76	
    62	  -141	   -65	    53	
    88	   -68	   -11	   -71	
    35	    12	   -23	   -35	
    34	   -45	   -11	    10	

letter-probability matrix: alength= 4 w= 17 nsites= 20 E= 0
  0.141005	  0.449493	  0.156825	  0.252678	
  0.455858	  0.113781	  0.308929	  0.121431	
  0.477197	  0.168033	  0.129172	  0.225598	
  0.426456	  0.217567	  0.282209	  0.073769	
  0.102862	  0.036664	  0.396710	  0.463765	
  0.028507	  0.088270	  0.006651	  0.876572	
  0.913819	  0.022439	  0.008521	  0.055221	
  0.960448	  0.005999	  0.014099	  0.019454	
  0.019454	  0.014099	  0.005999	  0.960448	
  0.055221	  0.008521	  0.022439	  0.913819	
  0.876572	  0.006651	  0.088270	  0.028507	
  0.463765	  0.396710	  0.036664	  0.102862	
  0.118434	  0.218634	  0.240530	  0.422402	
  0.383597	  0.094339	  0.159853	  0.362211	
  0.460387	  0.156122	  0.231061	  0.152430	
  0.319517	  0.271629	  0.212544	  0.196309	
  0.316985	  0.182398	  0.232158	  0.268459	

URL http://the_brain.bwh.harvard.edu/uniprobe/details2?id=00260

MOTIF UP00242_1 Hoxc8_3429.2

log-odds matrix: alength= 4 w= 16 E= 0
   -27	   -15	    -4	    38	
    17	   -38	  -149	    81	
    -3	  -136	    72	    -2	
    34	  -135	    52	   -14	
    19	   -56	    56	   -52	
   -96	  -192	   117	    -4	
  -461	  -170	  -640	   186	
   187	  -245	  -585	  -278	
   196	  -478	  -587	  -426	
  -426	  -587	  -478	   196	
  -278	  -585	  -245	   187	
   186	  -640	  -170	  -461	
    48	    42	  -271	    16	
   -52	    56	   -56	    19	
   -28	  -138	    74	    17	
  -152	   -67	   -59	   124	

letter-probability matrix: alength= 4 w= 16 nsites= 20 E= 0
  0.207757	  0.224760	  0.242606	  0.324877	
  0.281324	  0.192775	  0.088963	  0.436938	
  0.244120	  0.097112	  0.411478	  0.247291	
  0.315658	  0.098135	  0.358617	  0.227589	
  0.285730	  0.169686	  0.369841	  0.174744	
  0.128507	  0.066146	  0.562148	  0.243199	
  0.010261	  0.077035	  0.002960	  0.909744	
  0.913373	  0.045800	  0.004323	  0.036504	
  0.973569	  0.009101	  0.004269	  0.013060	
  0.013060	  0.004269	  0.009101	  0.973569	
  0.036504	  0.004323	  0.045800	  0.913373	
  0.909744	  0.002960	  0.077035	  0.010261	
  0.348251	  0.333707	  0.038080	  0.279963	
  0.174744	  0.369841	  0.169686	  0.285730	
  0.205631	  0.095734	  0.416805	  0.281830	
  0.087198	  0.156910	  0.166089	  0.589803	

URL http://the_brain.bwh.harvard.edu/uniprobe/details2?id=00242

MOTIF UP00197_1 Hoxc9_2367.2

log-odds matrix: alength= 4 w= 16 E= 0
    16	   -28	    43	   -50	
   -23	  -105	    59	    21	
    57	   -16	    -6	   -61	
   -31	  -215	   124	   -70	
   -82	  -236	   167	  -421	
  -324	   -34	  -477	   162	
    20	   146	  -438	  -429	
   183	  -534	  -135	  -561	
  -367	  -449	  -662	   195	
    20	  -507	  -685	   149	
   196	  -533	  -546	  -431	
   192	  -387	  -533	  -318	
    -5	    25	  -224	    71	
   -24	    11	  -147	    78	
    42	  -145	     5	    33	
   -46	   -30	    -3	    56	

letter-probability matrix: alength= 4 w= 16 nsites= 20 E= 0
  0.279588	  0.205946	  0.337877	  0.176588	
  0.212819	  0.121136	  0.376165	  0.289881	
  0.371836	  0.224291	  0.240111	  0.163762	
  0.200999	  0.056254	  0.589311	  0.153436	
  0.141203	  0.048864	  0.796449	  0.013484	
  0.026376	  0.197045	  0.009146	  0.767433	
  0.286968	  0.688278	  0.011985	  0.012769	
  0.890619	  0.006181	  0.098071	  0.005129	
  0.019680	  0.011114	  0.002539	  0.966668	
  0.287238	  0.007432	  0.002166	  0.703164	
  0.975510	  0.006204	  0.005667	  0.012620	
  0.949137	  0.017111	  0.006224	  0.027528	
  0.241729	  0.296577	  0.052768	  0.408926	
  0.212400	  0.269675	  0.090007	  0.427918	
  0.333376	  0.091783	  0.259582	  0.315259	
  0.182024	  0.203528	  0.245531	  0.368917	

URL http://the_brain.bwh.harvard.edu/uniprobe/details2?id=00197

MOTIF UP00140_1 Hoxd1_3448.1

log-odds matrix: alength= 4 w= 17 E= 0
    62	  -230	  -120	    86	
    89	   -69	    17	  -132	
    71	   -14	   -99	    -7	
    68	   -78	    68	  -228	
  -261	    86	   -25	    24	
  -469	   -81	  -737	   176	
   188	  -194	  -434	  -803	
   198	  -614	  -649	  -498	
  -498	  -649	  -614	   198	
  -803	  -434	  -194	   188	
   176	  -737	   -81	  -469	
    24	   -25	    86	  -261	
  -251	   121	  -129	    15	
  -190	  -158	   -43	   141	
   -18	   -20	    36	    -6	
    -9	   -53	    13	    35	
    36	   -32	   -44	    24	

letter-probability matrix: alength= 4 w= 17 nsites= 20 E= 0
  0.385364	  0.050629	  0.108745	  0.455263	
  0.463015	  0.155017	  0.281849	  0.100120	
  0.408638	  0.226338	  0.126086	  0.238937	
  0.401822	  0.145391	  0.401477	  0.051310	
  0.040876	  0.453601	  0.210160	  0.295364	
  0.009716	  0.142801	  0.001515	  0.845968	
  0.921606	  0.065097	  0.012338	  0.000959	
  0.985759	  0.003545	  0.002777	  0.007920	
  0.007920	  0.002777	  0.003545	  0.985759	
  0.000959	  0.012338	  0.065097	  0.921606	
  0.845968	  0.001515	  0.142801	  0.009716	
  0.295364	  0.210160	  0.453601	  0.040876	
  0.043951	  0.576929	  0.102300	  0.276820	
  0.067027	  0.083424	  0.185358	  0.664191	
  0.220176	  0.217963	  0.321759	  0.240101	
  0.234708	  0.173211	  0.273286	  0.318795	
  0.319800	  0.200479	  0.184238	  0.295482	

URL http://the_brain.bwh.harvard.edu/uniprobe/details2?id=00140

MOTIF UP00121_1 Hoxd10_2368.2

log-odds matrix: alength= 4 w= 17 E= 0
    70	    23	   -18	  -164	
    67	  -134	    42	   -56	
  -233	   -39	    43	    76	
    -4	   -14	    38	   -28	
  -302	   114	  -491	    72	
   151	   -13	  -358	  -277	
   174	  -451	  -351	   -91	
  -481	  -326	  -491	   194	
   170	  -568	  -572	   -48	
   193	  -585	  -577	  -268	
   189	  -490	  -520	  -207	
   177	  -210	  -194	  -327	
   -37	    -4	  -234	   104	
     9	  -163	    -6	    72	
    42	   -99	   -41	    49	
    70	  -105	   -42	    19	
    17	    -4	   -64	    34	

letter-probability matrix: alength= 4 w= 17 nsites= 20 E= 0
  0.405345	  0.293266	  0.220907	  0.080482	
  0.398063	  0.099034	  0.333525	  0.169378	
  0.049753	  0.190411	  0.336789	  0.423048	
  0.243698	  0.226261	  0.324346	  0.205696	
  0.030873	  0.549741	  0.008321	  0.411065	
  0.714225	  0.228092	  0.020960	  0.036723	
  0.833992	  0.010944	  0.021918	  0.133146	
  0.008898	  0.026169	  0.008341	  0.956591	
  0.811684	  0.004889	  0.004751	  0.178676	
  0.952107	  0.004322	  0.004587	  0.038984	
  0.925365	  0.008360	  0.006811	  0.059464	
  0.850659	  0.058250	  0.065237	  0.025855	
  0.193369	  0.242985	  0.049515	  0.514131	
  0.266774	  0.080601	  0.239781	  0.412844	
  0.335522	  0.125500	  0.188170	  0.350809	
  0.407171	  0.120540	  0.187300	  0.284989	
  0.281181	  0.242348	  0.160247	  0.316224	

URL http://the_brain.bwh.harvard.edu/uniprobe/details2?id=00121

MOTIF UP00117_1 Hoxd11_3873.1

log-odds matrix: alength= 4 w= 17 E= 0
   -36	    26	  -183	    80	
    62	    -8	  -108	     7	
    79	   -73	   -10	   -46	
    35	   -37	    40	   -66	
  -168	  -210	   179	  -754	
  -725	  -352	  -737	   196	
  -448	   197	  -837	  -477	
   -54	  -680	   172	  -705	
  -619	  -658	  -637	   199	
   175	  -661	  -816	   -67	
   198	  -771	  -632	  -449	
   197	  -505	  -768	  -447	
   132	   -61	  -348	   -42	
    14	   -38	  -103	    71	
   -13	    49	   -70	     9	
     0	    28	   -55	    15	
   -48	   -66	   -35	    90	

letter-probability matrix: alength= 4 w= 17 nsites= 20 E= 0
  0.195240	  0.299581	  0.070392	  0.434787	
  0.383232	  0.235789	  0.118316	  0.262663	
  0.433734	  0.150531	  0.233498	  0.182237	
  0.318929	  0.193275	  0.329287	  0.158509	
  0.078189	  0.058494	  0.861977	  0.001340	
  0.001639	  0.021863	  0.001515	  0.974983	
  0.011232	  0.978821	  0.000755	  0.009192	
  0.171564	  0.002240	  0.824311	  0.001885	
  0.003418	  0.002620	  0.003016	  0.990946	
  0.839934	  0.002566	  0.000872	  0.156628	
  0.984574	  0.001197	  0.003120	  0.011109	
  0.979994	  0.007524	  0.001223	  0.011259	
  0.626288	  0.164042	  0.022338	  0.187331	
  0.276342	  0.192595	  0.122578	  0.408484	
  0.228871	  0.351280	  0.153929	  0.265920	
  0.249434	  0.303271	  0.170797	  0.276498	
  0.179262	  0.157831	  0.195784	  0.467122	

URL http://the_brain.bwh.harvard.edu/uniprobe/details2?id=00117

MOTIF UP00177_1 Hoxd12_3481.1

log-odds matrix: alength= 4 w= 17 E= 0
   -39	    49	  -122	    48	
    69	   -34	   -73	     0	
    56	   -37	   -14	   -25	
     5	     6	    61	  -131	
  -122	  -190	   172	  -822	
  -785	  -354	  -819	   197	
  -364	   195	  -958	  -444	
  -108	  -809	   181	  -756	
  -630	  -688	  -707	   199	
   188	  -648	  -919	  -174	
   198	  -808	  -751	  -414	
   197	  -601	  -803	  -427	
   120	   -74	  -320	    -1	
   -39	   -26	  -132	   100	
   -40	    56	   -47	     6	
     9	   -30	   -48	    49	
   -21	   -82	    -2	    66	

letter-probability matrix: alength= 4 w= 17 nsites= 20 E= 0
  0.191103	  0.352101	  0.107327	  0.349468	
  0.402272	  0.197071	  0.150917	  0.249740	
  0.368769	  0.193398	  0.226932	  0.210901	
  0.257933	  0.260778	  0.380702	  0.100587	
  0.106950	  0.067191	  0.825021	  0.000838	
  0.001086	  0.021564	  0.000853	  0.976497	
  0.020082	  0.968082	  0.000327	  0.011509	
  0.118319	  0.000920	  0.879436	  0.001326	
  0.003172	  0.002130	  0.001866	  0.992832	
  0.922156	  0.002796	  0.000429	  0.074620
[truncated: 142,018 more chars]
