# Supplementary material for: Chronic cocaine-regulated epigenomic changes in mouse nucleus accumbens
Source: Genome Biol. 2014 Apr 22;15(4):R65. doi: 10.1186/gb-2014-15-4-r65 (PMC4073058; doi:10.1186/gb-2014-15-4-r65)
Supplement: Additional file 20 — Motif intermediate results. This zip file contains the textual outputs from motif analysis. The motifs found by MEME [42] were first combined using the Bayesian motif clustering [79] method and then matched with known motifs. Further explanations are provided in the enclosed README file. [file gb-2014-15-4-r65-S20.zip › motif/README]

Files listed in this folder are motif analysis output. Some explanations are as follows:

intragenic = exons and intronic 150bp regions.
intergenic = TSS upstream 500bp regions.

The "BMC" folder contains output from the Bayesian Motif Clustering (BMC).

*.mat: MEME motif output in position frequency matrix (PFM) format.
*_jaspar_out: BMC output in PFM format which can be compared using TOMTOM.
*_tomtom.txt: motif comparison results using TOMTOM.
*.meme: motif database files used by TOMTOM.
original_reorder.map: the correspondence between the cluster ID used in motif analysis and the ones in the manuscript.
