# Supplementary material for: Chronic cocaine-regulated epigenomic changes in mouse nucleus accumbens
Source: Genome Biol. 2014 Apr 22;15(4):R65. doi: 10.1186/gb-2014-15-4-r65 (PMC4073058; doi:10.1186/gb-2014-15-4-r65)
Supplement: Additional file 22: Table S9 — A2BP1 and H3K4me3 overlapping genes that are also cocaine-regulated. [file gb-2014-15-4-r65-S22.xlsx]

## Sheet: Acute
ID	Name	CocaineMean	CocaineCV	SalineMean	SalineCV	AvgCV
ENSMUSG00000004038	Gstm3	0.00497363	1.73205	0.651901	0.867332	1.29969
ENSMUSG00000061808	Ttr	12.5142	1.5346	3.46459	0.587453	1.06103
ENSMUSG00000079550	Mpp4	0.498619	1.12925	0.94577	0.946222	1.03773
ENSMUSG00000028587	Orc1	3.55424	1.19415	0.734498	0.326165	0.760156
ENSMUSG00000020713	Gh	1.3551	0.621304	3.75758	0.801473	0.711388
ENSMUSG00000026922	Agpat2	1.73391	0.770141	1.75304	0.562869	0.666505
ENSMUSG00000040350	Trim7	1.63498	1.06728	2.8818	0.152865	0.610072
ENSMUSG00000091294	AC118934.1	1.01036	0.0365425	0.544336	0.944843	0.490693
ENSMUSG00000075256	Cerkl	1.73397	0.725772	2.77167	0.228727	0.477249
ENSMUSG00000025225	Nfkb2	1.8828	0.670512	1.56518	0.243086	0.456799
ENSMUSG00000035202	Lars2	69.8465	0.147977	125.629	0.715795	0.431886
ENSMUSG00000026565	Pou2f1	4.72436	0.389327	4.66335	0.474254	0.43179
ENSMUSG00000049687	Fam109b	1.54151	0.0709591	1.09445	0.739904	0.405432
ENSMUSG00000020773	Trim47	0.474231	0.179884	0.968067	0.61796	0.398922
ENSMUSG00000001420	Tmem79	2.46899	0.260217	1.60567	0.509386	0.384802
ENSMUSG00000073125	Xlr3b	0.500626	0.277022	0.8815	0.431516	0.354269
ENSMUSG00000025069	Gsto2	0.321126	0.188933	0.323323	0.463018	0.325975
ENSMUSG00000027412	Lpin3	0.154732	0.282608	0.19503	0.323886	0.303247
ENSMUSG00000025429	Pstpip2	1.82021	0.330408	0.906779	0.273769	0.302089
ENSMUSG00000038515	Grtp1	7.38013	0.0711979	4.31713	0.491166	0.281182
ENSMUSG00000031010	Usp9x	12.6221	0.209768	10.4407	0.347808	0.278788
ENSMUSG00000002983	Relb	1.57963	0.393589	1.17004	0.135216	0.264403
ENSMUSG00000056938	Acbd4	17.7754	0.215118	18.2222	0.237278	0.226198
ENSMUSG00000044948	D19Ertd652e	0.708328	0.363718	0.507271	0.0713616	0.21754
ENSMUSG00000034371	Dak	3.5018	0.172312	2.53502	0.231105	0.201709
ENSMUSG00000021909	Tnnc1	0.3951	0.274757	0.297447	0.124932	0.199844
ENSMUSG00000079615	Hspa14	1.99849	0.226993	1.94848	0.17246	0.199727
ENSMUSG00000002900	Lamb1	8.9573	0.153826	8.20488	0.225116	0.189471
ENSMUSG00000058318	Phf21a	18.3616	0.152279	14.8171	0.203949	0.178114
ENSMUSG00000034445	Cybasc3	5.57768	0.212922	7.52271	0.141386	0.177154
ENSMUSG00000020280	Pus10	5.12037	0.134591	4.89424	0.217573	0.176082
ENSMUSG00000091965	Tcerg1l	3.70598	0.156928	3.76758	0.160404	0.158666
ENSMUSG00000020743	Mif4gd	13.5509	0.202403	12.8096	0.110082	0.156242
ENSMUSG00000036168	Ccdc38	1.44033	0.128334	1.35927	0.183294	0.155814
ENSMUSG00000033323	Ctdp1	6.14629	0.0953006	5.28091	0.21558	0.15544
ENSMUSG00000025877	Hk3	2.5965	0.123437	2.63896	0.1849	0.154169
ENSMUSG00000020527	Myo19	2.37696	0.0512144	1.95974	0.224983	0.138099
ENSMUSG00000004561	Mett11d1	12.2275	0.188279	11.7369	0.0811676	0.134723
ENSMUSG00000019088	Dnase1l1	0.82017	0.189763	0.811073	0.0784426	0.134103
ENSMUSG00000040599	Mis12	14.2901	0.0946604	15.1146	0.150104	0.122382
ENSMUSG00000089676	B230217C12Rik	8.90609	0.102731	6.51713	0.119979	0.111355
ENSMUSG00000034842	Art3	2.01831	0.0794697	1.64897	0.136302	0.107886
ENSMUSG00000035311	Gnptab	16.0753	0.112634	15.0445	0.0911431	0.101888
ENSMUSG00000008575	Nfib	8.02397	0.0890743	7.11672	0.113157	0.101116
ENSMUSG00000015702	Anxa9	1.71383	0.121475	1.96823	0.0615896	0.0915323
ENSMUSG00000025969	Nrp2	5.36267	0.103612	4.77966	0.069115	0.0863634
ENSMUSG00000038550	Gm129	9.47133	0.124427	8.15193	0.0356677	0.0800475
ENSMUSG00000007589	Tinf2	7.64902	0.0448993	6.75533	0.112763	0.0788311
ENSMUSG00000045316	Fahd1	7.17403	0.113793	6.93839	0.038012	0.0759024
ENSMUSG00000038543	BC028528	1.8309	0.0633661	2.10287	0.0785471	0.0709566
ENSMUSG00000006720	Zfp184	0.920186	0.0871606	1.08252	0.0517269	0.0694438
ENSMUSG00000034194	R3hcc1	7.38658	0.0508059	7.29697	0.0711055	0.0609557
ENSMUSG00000051396	Hspa14	9.75775	0.0706122	9.96388	0.0500022	0.0603072
ENSMUSG00000055567	Unc80	41.8526	0.022818	42.2985	0.0810029	0.0519104
ENSMUSG00000026707	Nsun6	2.3209	0.0611893	2.2039	0.0348467	0.048018
ENSMUSG00000031534	AI316807	18.5913	0.0393693	20.3692	0.0358074	0.0375884

## Sheet: Chronic
ID	Name	CocaineMean	CocaineCV	SalineMean	SalineCV	AvgCV
ENSMUSG00000061808	Ttr	34.5288	1.20919	76.3161	1.6552	1.43219
ENSMUSG00000032892	Rangrf	2.0007	1.45444	3.61287	0.856751	1.15559
ENSMUSG00000026051	1500015O10Rik	0.729885	0.741393	1.22517	1.14825	0.944822
ENSMUSG00000031023	D930014E17Rik	0.95437	0.68837	0.289933	0.758556	0.723463
ENSMUSG00000013766	Ly6g6e	0.845252	0.686978	0.450687	0.559723	0.623351
ENSMUSG00000027978	Prss12	1.77417	0.538785	1.17861	0.688728	0.613756
ENSMUSG00000042788	Fam166b	3.15514	0.323225	2.70618	0.811026	0.567125
ENSMUSG00000037984	Neurod6	1.68737	0.376854	1.0433	0.721356	0.549105
ENSMUSG00000064179	Tnnt1	0.41599	0.224141	0.748877	0.872874	0.548507
ENSMUSG00000038255	Neurod2	1.5968	0.505554	0.93253	0.57933	0.542442
ENSMUSG00000032532	Cck	23.2175	0.467039	15.5335	0.447479	0.457259
ENSMUSG00000035033	Tbr1	3.4537	0.348025	2.09229	0.558091	0.453058
ENSMUSG00000050896	Rtn4rl2	1.5218	0.337861	0.898131	0.564321	0.451091
ENSMUSG00000070570	Slc17a7	38.2112	0.365241	22.7384	0.526704	0.445973
ENSMUSG00000049630	C1ql3	2.60935	0.514221	1.90412	0.372896	0.443558
ENSMUSG00000037362	Nov	4.01315	0.381018	2.74249	0.491471	0.436245
ENSMUSG00000029151	Slc30a3	1.56876	0.411097	0.85698	0.453372	0.432235
ENSMUSG00000039714	Cplx3	2.49396	0.277515	1.5016	0.549365	0.41344
ENSMUSG00000039021	Ttc16	0.288148	0.119669	1.02303	0.704497	0.412083
ENSMUSG00000019997	Ctgf	6.06091	0.253268	3.64208	0.506071	0.37967
ENSMUSG00000067879	3110035E14Rik	15.8295	0.366113	11.7427	0.388628	0.377371
ENSMUSG00000058488	Kl	1.45184	0.257003	1.92924	0.495885	0.376444
ENSMUSG00000046719	Nxph3	3.44813	0.269289	2.42252	0.480431	0.37486
ENSMUSG00000038304	Cd160	0.166323	0.105149	0.208135	0.640538	0.372844
ENSMUSG00000026826	Nr4a2	2.52243	0.207057	1.66735	0.528679	0.367868
ENSMUSG00000032311	Nrg4	5.52589	0.163544	3.85829	0.571819	0.367682
ENSMUSG00000031257	Nox1	1.15256	0.711613	1.52243	0.0197015	0.365657
ENSMUSG00000069917	Hba-a2	10.9722	0.0898769	14.5897	0.603433	0.346655
ENSMUSG00000040258	Nxph4	1.97786	0.256688	1.37159	0.435384	0.346036
ENSMUSG00000000167	Pih1d2	0.784927	0.212775	1.06817	0.476989	0.344882
ENSMUSG00000035456	Prdm8	0.829938	0.367596	0.543966	0.316083	0.34184
ENSMUSG00000026730	Pter	2.67172	0.418728	1.87553	0.228341	0.323535
ENSMUSG00000069919	Hba-a1	18.0549	0.060645	24.6771	0.545498	0.303071
ENSMUSG00000050174	Nudt6	3.31324	0.379849	2.52649	0.204531	0.29219
ENSMUSG00000028971	Cort	1.38699	0.494327	0.770048	0.0872015	0.290764
ENSMUSG00000052305	Hbb-b1	25.1784	0.0533393	31.2944	0.524222	0.288781
ENSMUSG00000073940	Hbb-b2	60.6603	0.0549583	78.9645	0.5117	0.283329
ENSMUSG00000022369	Mtbp	1.71778	0.142819	1.06356	0.402019	0.272419
ENSMUSG00000016763	Scube1	1.26372	0.218232	0.909867	0.319109	0.268671
ENSMUSG00000074569	Gcnt7	0.197556	0.229911	0.177624	0.303207	0.266559
ENSMUSG00000046321	Hs3st2	4.1833	0.250936	3.20971	0.273697	0.262316
ENSMUSG00000026322	Htr4	1.59599	0.319077	2.16477	0.182029	0.250553
ENSMUSG00000020653	Klf11	2.79327	0.421819	3.86628	0.0354703	0.228645
ENSMUSG00000000325	Arvcf	8.75938	0.181384	8.28218	0.268289	0.224837
ENSMUSG00000027489	Necab3	4.3438	0.241093	3.30955	0.206779	0.223936
ENSMUSG00000064065	Ipcef1	3.9847	0.269404	3.57708	0.171859	0.220631
ENSMUSG00000055313	Pgbd1	1.83128	0.201265	2.31172	0.22739	0.214327
ENSMUSG00000035258	Abi3bp	2.73032	0.19239	2.01876	0.208501	0.200446
ENSMUSG00000025069	Gsto2	0.350059	0.164536	0.249363	0.205998	0.185267
ENSMUSG00000059742	Kcnh7	3.52438	0.168674	2.78324	0.195682	0.182178
ENSMUSG00000031111	Igsf1	0.559832	0.203513	0.850824	0.154903	0.179208
ENSMUSG00000015702	Anxa9	1.47809	0.231616	1.53762	0.121623	0.17662
ENSMUSG00000020027	Socs2	5.22757	0.11599	4.73588	0.233176	0.174583
ENSMUSG00000062210	Tnfaip8	3.21437	0.279313	3.73599	0.0681478	0.173731
ENSMUSG00000029442	Wdr66	0.77048	0.151416	0.767305	0.16658	0.158998
ENSMUSG00000073567	Tnfaip8	0.444989	0.165301	0.432409	0.150459	0.15788
ENSMUSG00000020953	Coch	5.56363	0.152789	4.44234	0.158233	0.155511
ENSMUSG00000084950	Gm5577	4.78247	0.202064	3.84185	0.0897843	0.145924
ENSMUSG00000021948	Prkcd	3.10186	0.0358261	4.53386	0.246232	0.141029
ENSMUSG00000039480	Nt5dc1	0.789948	0.126557	0.736121	0.15306	0.139808
ENSMUSG00000026333	Gin1	2.75602	0.189018	2.78199	0.0883972	0.138708
ENSMUSG00000021708	Rasgrf2	7.97862	0.148895	9.72305	0.117249	0.133072
ENSMUSG00000024053	Emilin2	0.494742	0.11564	0.450281	0.135971	0.125805
ENSMUSG00000005907	Pex1	7.33664	0.0238423	6.10829	0.225763	0.124803
ENSMUSG00000026019	Wdr12	6.65915	0.151853	7.87413	0.0741262	0.112989
ENSMUSG00000002393	Nr2f6	15.2983	0.0614493	15.0878	0.160043	0.110746
ENSMUSG00000025877	Hk3	1.8309	0.130217	1.9455	0.0882871	0.109252
ENSMUSG00000038594	Gm9766	2.65373	0.107167	2.49708	0.110509	0.108838
ENSMUSG00000038583	Pln	0.471403	0.149059	0.438419	0.051574	0.100317
ENSMUSG00000039620	6430573F11Rik	3.28447	0.0990072	3.06718	0.0931702	0.0960887
ENSMUSG00000029730	Mcm7	3.44457	0.151866	3.31386	0.0402052	0.0960356
ENSMUSG00000046688	Tifa	1.44768	0.0626554	1.30475	0.128296	0.0954758
ENSMUSG00000055541	Lair1	4.32457	0.143246	4.26264	0.0449286	0.0940873
ENSMUSG00000006345	Ggt1	1.76508	0.158733	1.86524	0.0184468	0.0885897
ENSMUSG00000018362	Kpna2	0.595931	0.0686261	0.601709	0.0990592	0.0838427
ENSMUSG00000063108	Zfp26	14.0773	0.0591504	13.6842	0.105315	0.0822329
ENSMUSG00000032368	Zic1	3.60068	0.100464	4.76315	0.0629077	0.0816858
ENSMUSG00000028549	Itgb3bp	1.36924	0.124488	1.13273	0.0325644	0.0785264
ENSMUSG00000004043	Stat5a	1.36348	0.109066	1.38649	0.0392981	0.0741819
ENSMUSG00000027285	Haus2	3.73148	0.109523	3.41711	0.0293388	0.0694309
ENSMUSG00000056394	Lig1	5.17715	0.065182	5.69335	0.0734723	0.0693271
ENSMUSG00000036585	Fgf1	14.6421	0.0499069	14.9774	0.0546438	0.0522754
ENSMUSG00000036461	Elf1	3.61568	0.0482267	3.37794	0.0494907	0.0488587
ENSMUSG00000000766	Oprm1	6.86018	0.0234967	6.12314	0.0694348	0.0464658
ENSMUSG00000043183	4732471D19Rik	9.36543	0.0547057	9.45702	0.0224099	0.0385578
ENSMUSG00000059820	AU019823	8.86953	0.013698	8.6463	0.0550703	0.0343841
ENSMUSG00000045031	Cetn4	3.73981	0.046741	3.70283	0.0174638	0.0321024
ENSMUSG00000029470	P2rx4	3.63212	0.0412302	4.22703	0.0209607	0.0310954
ENSMUSG00000020228	Helb	1.73099	0.0530736	1.59393	0.00806345	0.0305685
ENSMUSG00000067028	Cntnap5b	4.37523	0.00641147	4.11848	0.0432044	0.0248079
ENSMUSG00000053333	Dis3l2	6.85701	0.00967854	6.64446	0.00806911	0.00887382
