# Supplementary material for: Chronic cocaine-regulated epigenomic changes in mouse nucleus accumbens
Source: Genome Biol. 2014 Apr 22;15(4):R65. doi: 10.1186/gb-2014-15-4-r65 (PMC4073058; doi:10.1186/gb-2014-15-4-r65)
Supplement: Additional file 23: Table S10 — A2BP1 H3K4me3 cocaine-regulated gene functional enrichment. Functional enrichment for the genes in Additional file 22. IPA was used to identify enriched biological functions for the genes listed in Additional file 22 restricted to the central nervous system. [file gb-2014-15-4-r65-S23.xlsx]

## Sheet: A2BP1_Biofun
Function Annotation	p-value	Molecules	# Molecules
formation of neurites	2.2e-05	App, CELSR2, DVL1, EFNB2, KALRN, KIF23, NTRK2, NUMB, PTPRF, RELN, ROBO2, SEMA4D, SEZ6, SIPA1L1, SLC9A1	15
quantity of synapse	2.56e-05	AGRN, APLP2, App, BSN, PTPRF, RELN	6
quantity of filopodia	7.83e-05	DLL4, KALRN, NTN1, NTRK2	4
formation of dendrites	8.35e-05	App, CELSR2, DVL1, KALRN, KIF23, NTRK2, NUMB, PTPRF, RELN, SEMA4D, SEZ6, SIPA1L1	12
microtubule dynamics	0.000206	AGRN, App, BCL11B, BSN, CELSR2, CREB1, DLL4, DVL1, EFNB2, FNBP1, GRM4, KALRN, KIF23, LAMB1, LRPAP1, MBP, NFIX, NTN1, NTRK2, NUMB, OPA1, PTK2B, PTPN11, PTPRF, RELN, ROBO2, SEMA4D, SEZ6, SIPA1L1, SLC9A1, SP1, STMN1, SULF2	33
formation of plasma membrane projections	0.000281	AGRN, App, BCL11B, BSN, CELSR2, CREB1, DVL1, EFNB2, FNBP1, GRM4, KALRN, KIF23, LAMB1, MBP, NTN1, NTRK2, NUMB, OPA1, PTK2B, PTPN11, PTPRF, RELN, ROBO2, SEMA4D, SEZ6, SIPA1L1, SLC9A1, STMN1, SULF2	29
shape change of neurites	0.000331	AGRN, App, BSN, CREB1, FNBP1, KALRN, NTN1, NTRK2, NUMB, OPA1, PTPRF, RELN, ROBO2, SIPA1L1, SULF2	15
long-term potentiation	0.000479	App, Camk2b, CREB1, DLG4, EGR1, GABBR1, KALRN, KCNAB1, LRP8, LRPAP1, NTRK2, PPP1R1B, PRKACB, PTK2B, RARB, RELN, SHANK3	17
morphology of nervous system	0.000675	AGRN, APLP2, App, ARSA, ATM, CACNA2D2, CREB1, DLGAP3, DNAJC5, DNM1, DVL1, EGR1, ETV1, GABBR1, KALRN, LMNA, LRP8, LRPAP1, MAPK10, MBP, NCOR2, NDST1, NFIX, NTN1, NTRK2, NUMB, PDPK1, PEG3, PEX5, PLCB4, PPP3CA, PRKACB, PSEN2, PTPRS, RARB, RASA1, RELN, ROBO2, SEZ6, SHANK1, SLC4A3, STMN1, SULF2, SYNE2, THRA, TYRO3	46
neuritogenesis	0.000683	AGRN, App, BCL11B, BSN, CELSR2, CREB1, DVL1, FNBP1, GRM4, KALRN, KIF23, LAMB1, MBP, NTN1, NTRK2, NUMB, OPA1, PTK2B, PTPN11, PTPRF, RELN, ROBO2, SEMA4D, SEZ6, SIPA1L1, STMN1, SULF2	27
dendritic growth/branching	0.000902	AGRN, App, BSN, FNBP1, NTRK2, NUMB, OPA1, PTPRF, RELN, ROBO2, SIPA1L1	11
morphology of nervous tissue	0.00103	AGRN, APLP2, App, ARSA, ATM, CREB1, DLGAP3, DNAJC5, DNM1, DVL1, ETV1, GABBR1, KALRN, LMNA, LRP8, LRPAP1, MBP, NDST1, NTN1, NTRK2, NUMB, PDPK1, PLCB4, PPP3CA, PRKACB, PTPRS, RARB, ROBO2, SEZ6, SHANK1, SLC4A3, SULF2, SYNE2, THRA	34
degeneration of postsynaptic terminals	0.00112	ATM, NTRK2	2
quantity of mitochondrial DNA	0.00112	ATM, LIG3	2
quantity of neuromuscular synapse	0.00112	APLP2, App	2
development of hippocampus	0.00156	App, CREB1, CST3, LRP8, NTN1, PTPRS, RELN, ZEB2	8
neuronal cell death	0.00172	ADRBK1, AGRN, App, ATM, BNIP3, CACNA2D2, CREB1, DLG4, DNAJC5, EFNB2, EGLN2, FAM134B, FKBP1A, GAD2, GNAO1, GSK3A, HSP90AB1, LRPAP1, MAP3K1, MAPK10, NTN1, NTRK2, PEG3, PTPN11, PTPRF, RASA1, SIRT1, SLC6A8, SLC9A1, SP1, TYRO3, UHRF2	32
branching of neurites	0.00179	AGRN, App, BSN, FNBP1, KALRN, NTRK2, NUMB, OPA1, PTPRF, RELN, ROBO2, SIPA1L1, SULF2	13
development of synapse	0.00185	AGRN, BSN, DLGAP3	3
neurogenesis of hippocampus	0.00185	CREB1, CST3, RELN	3
sprouting	0.00194	AGRN, App, BSN, DLL4, FNBP1, KALRN, NTRK2, NUMB, OPA1, PTPRF, RELN, ROBO2, SIPA1L1, SULF2	14
potentiation of synapse	0.00217	App, Camk2b, CREB1, DLG4, GABBR1, KALRN, KCNAB1, NTRK2, PPP1R1B, PRKACB, RARB, SHANK3	12
morphogenesis of neurites	0.00222	AGRN, App, BSN, CELSR2, DVL1, FNBP1, GRM4, KALRN, LAMB1, NTRK2, NUMB, OPA1, PTK2B, PTPRF, RELN, ROBO2, SEMA4D, SIPA1L1, SULF2	19
chemorepulsion	0.0027	NTN1, ROBO2, UNC5A	3
morphogenesis of dendrites	0.00328	CELSR2, DVL1, NUMB, PTPRF, SEMA4D, SIPA1L1	6
conduction of motor nerve	0.00329	ARSA, STMN1	2
hematoma	0.00329	APLP2, App	2
shape change of sensory neurons	0.00329	NTRK2, ROBO2	2
development of cerebral cortex	0.00356	App, BCL11B, CREB1, CST3, LRP8, NTN1, NTRK2, PTPRS, RELN, ZEB2	10
abnormal morphology of neuromuscular synapse	0.00394	AGRN, APLP2, App, DNAJC5, SYNE2	5
necrosis	0.0045	ADRBK1, AGRN, App, ATM, BNIP3, CACNA2D2, CREB1, DLG4, DNAJC5, EFNB2, EGLN2, FAM134B, FKBP1A, GAD2, GNAO1, GSK3A, HSP90AB1, LRPAP1, MAP3K1, MAPK10, NTN1, NTRK2, PDPK1, PEG3, PTPN11, PTPRF, RASA1, SIRPA, SIRT1, SLC6A8, SLC9A1, SP1, TYRO3, UHRF2	34
developmental process of synapse	0.00474	AGRN, BSN, DLGAP3, SHANK1	4
abnormal morphology of somatic nervous system	0.00505	GABBR1, MAPK10, NTRK2	3
release of norepinephrine	0.00505	HRH3, NR2F6, NSF	3
axonogenesis	0.00509	AGRN, App, BCL11B, CREB1, DVL1, KALRN, MBP, NTN1, NTRK2, NUMB, PTPN11, STMN1	12
morphology of dorsal root ganglion	0.00565	ETV1, GABBR1, NTRK2, NUMB, PDPK1, PRKACB	6
shape change of axons	0.00565	AGRN, App, CREB1, KALRN, NTN1, NTRK2	6
long-term potentiation of synapse	0.006	App, Camk2b, CREB1, DLG4, GABBR1, KALRN, KCNAB1, NTRK2, PRKACB, RARB, SHANK3	11
dysplasia of cerebral cortex	0.00644	APLP2, App	2
development of brain	0.00646	APLP2, App, ATM, BCL11B, CREB1, CST3, EGR1, EXT1, IPMK, LRP8, MDGA1, NCOR2, NDST1, NTN1, NTRK2, NUMB, PDPK1, PEX5, PLCB4, PSEN2, PTPRS, RARB, RELN, ROBO2, TYRO3, ZEB2	26
development of central nervous system	0.00657	APLP2, App, ARSA, ATM, BCL11B, CHD7, CREB1, CST3, EGR1, EXT1, HDAC11, IPMK, KHDRBS1, LRP8, MBP, MDGA1, NCOR2, NDST1, NTN1, NTRK2, NUMB, PDPK1, PEX5, PLCB4, PSEN2, PTPRS, RARB, RELN, ROBO2, THRA, TYRO3, ZEB2	32
neurotransmission	0.00662	AGRN, AKAP9, App, BSN, DLG4, DLGAP3, DNAJC5, GABBR1, GAD2, GLS, GRM4, HCN2, KALRN, KCNAB1, MBP, NSF, RARB, SEZ6, SHANK3, UNC119	20
outgrowth of neurites	0.00663	App, CORO1B, CREB1, EFNB2, EXT1, NTN1, NTRK2, PTPRF, PTPRS, PXN, RAP1GAP, RELN, SLC9A1	13
abnormal morphology of neurites	0.00823	AGRN, ARSA, ATM, ETV1, GABBR1, KALRN, LMNA, NTRK2, PPP3CA, ROBO2, SEZ6	11
cell death	0.00901	ADRBK1, AGRN, App, ATM, BNIP3, CACNA2D2, CREB1, DLG4, DNAJC5, EFNB2, EGLN2, FAM134B, FKBP1A, GAD2, GNAO1, GSK3A, HPCA, HSP90AB1, LRP8, LRPAP1, MAP3K1, MAPK10, NTN1, NTRK2, PDPK1, PEG3, PTPN11, PTPRF, RASA1, SIRPA, SIRT1, SLC6A8, SLC9A1, SP1, TYRO3, UHRF2, ZEB2	37
calcium oscillation of medium spiny neurons	0.0105	AKAP9, PPP1R1B	2
density of plasma membrane projections	0.0105	BMPR1A, NUMB	2
neurogenesis of dentate gyrus	0.0105	CST3, RELN	2
migration of neuroblasts	0.0126	EFNB2, NFIX, RELN	3
degeneration of brain cells	0.0127	ARSA, ATM, CACNA2D2, HPCA, NTRK2	5
morphology of neurons	0.0129	App, ARSA, ATM, DNM1, DVL1, KALRN, LRP8, LRPAP1, NUMB, PLCB4, PTPRS, ROBO2, SHANK1, SLC4A3, SULF2, THRA	16
development of forebrain	0.0141	APLP2, App, EXT1, NCOR2, NDST1, NTN1, NUMB, PDPK1, PSEN2, PTPRS, RARB, RELN, ROBO2, TYRO3	14
abnormal morphology of neurons	0.0143	App, ARSA, ATM, DNM1, DVL1, KALRN, LRP8, LRPAP1, PLCB4, PTPRS, ROBO2, SHANK1, SLC4A3, SULF2, THRA	15
chemorepulsion of axons	0.0154	NTN1, UNC5A	2
morphology of rod bipolar cells	0.0154	LRP8, SLC4A3	2
quantity of Cajal-Retzius neurons	0.0154	APLP2, App	2
retraction of dendrites	0.0154	KALRN, NTRK2	2
synthesis of amino acids	0.0154	EGR1, GLS	2
growth of neurites	0.0169	App, CORO1B, CREB1, EFNB2, EXT1, NTN1, NTRK2, PTPRF, PTPRS, PXN, RAP1GAP, RELN, SIRT1, SLC9A1	14
apoptosis of neurons	0.0174	AGRN, App, ATM, BNIP3, CACNA2D2, CREB1, DNAJC5, EGLN2, FAM134B, GNAO1, HSP90AB1, MAP3K1, MAPK10, NTRK2, PTPN11, PTPRF, RASA1, SIRT1, TYRO3	19
cell viability of neurons	0.0177	AGRN, App, CREB1, GAD2, MAPK10, NTN1, NTRK2, PEG3, SIRT1, SLC6A8	10
quantity of bipolar cells	0.0179	APLP2, App, PTPN11	3
mass of brain	0.02	App, DEDD, NFIX, PPP3CA, SIRT1	5
inflammation of nervous tissue	0.0211	DLL4, HRH3	2
regeneration of central nervous system	0.0211	PTPRF, PTPRS	2
morphology of central nervous system	0.0215	App, ARSA, ATM, CACNA2D2, DLGAP3, EGR1, KALRN, LRP8, MBP, NCOR2, NDST1, NFIX, NTN1, NTRK2, PDPK1, PEG3, PEX5, PLCB4, PSEN2, PTPRS, RASA1, RELN, ROBO2, SHANK1, SLC4A3, STMN1, SULF2, TYRO3	28
abnormal morphology of dorsal root ganglion	0.0217	ETV1, GABBR1, NTRK2, NUMB, PRKACB	5
length of plasma membrane projections	0.0235	ATM, KALRN, LRPAP1, NTRK2, NUMB	5
abnormal morphology of nervous system	0.0245	ETV1, GABBR1, MAPK10, NTRK2, STMN1, SULF2	6
function of synapse	0.0275	App, PTPRF	2
innervation of Purkinje cells	0.0275	PLCB4, SEZ6	2
pathfinding of nervous tissue	0.0275	EXT1, ROBO2	2
projection	0.0279	CREB1, NTN1, ROBO2	3
cell viability	0.028	AGRN, App, CREB1, GAD2, GSK3A, MAPK10, NTN1, NTRK2, PEG3, SIRT1, SLC6A8	11
density of dendritic spines	0.0287	App, FNBP1, OPA1, PTPRF	4
morphology of brain	0.0312	App, ARSA, ATM, CACNA2D2, DLGAP3, EGR1, KALRN, LRP8, NCOR2, NDST1, NFIX, NTN1, NTRK2, PDPK1, PEG3, PEX5, PLCB4, PSEN2, PTPRS, RASA1, RELN, SHANK1, STMN1, SULF2, TYRO3	25
Huntington's disease	0.0321	DGKB, EGR1, GAD2, HDAC5, HPCA, KCNAB1, LAMB1, MEIS2, NDRG3, NTRK2, OXR1, PPP1R1B, PPP3CA, PTK2B, RAP1GAP, SEZ6, TUBA1A	17
morphology of cells	0.0326	App, ARSA, ATM, DNM1, DVL1, EGR1, KALRN, LRP8, LRPAP1, MBP, NDST1, NUMB, PLCB4, PTPRS, ROBO2, SHANK1, SLC4A3, SULF2, THRA	19
apoptosis	0.0334	AGRN, App, ATM, BNIP3, CACNA2D2, CREB1, DNAJC5, EGLN2, FAM134B, GNAO1, HSP90AB1, MAP3K1, MAPK10, NTN1, NTRK2, PDPK1, PTPN11, PTPRF, RASA1, SIRPA, SIRT1, TYRO3, ZEB2	23
AIDS dementia complex	0.0335	GLS	1
abnormal morphology of Golgi tendon organ	0.0335	ETV1	1
abnormal morphology of lateral column	0.0335	ROBO2	1
abnormal morphology of pacinian corpuscle	0.0335	ETV1	1
apoptosis of bipolar cells	0.0335	PTPN11	1
arborization of pyramidal neurons	0.0335	NTRK2	1
arrest in proliferation of oligodendrocyte precursor cells	0.0335	THRA	1
axonopathy of central nervous system	0.0335	STMN1	1
axonopathy of peripheral nervous system	0.0335	STMN1	1
binding of baclofen	0.0335	GABBR1	1
branching of blood vessel	0.0335	DLL4	1
carbonylation of protein	0.0335	App	1
degeneration of neuropil	0.0335	ATM	1
degeneration of presynaptic terminals	0.0335	ATM	1
density of sciatic nerve	0.0335	PTPRF	1
development of corticospinal neurons	0.0335	BCL11B	1
development of interstitial cells of cajal	0.0335	ETV1	1
development of layer II	0.0335	NTRK2	1
development of layer III	0.0335	NTRK2	1
development of layer V	0.0335	NTRK2	1
differentiation of postsynaptic neurons	0.0335	AGRN	1
differentiation of retinal cells	0.0335	NUMB	1
differentiation of sympathetic preganglionic neurons	0.0335	AGRN	1
differentiation of synapse	0.0335	AGRN	1
discharge of cochlear nerve	0.0335	BSN	1
distribution of cortical neurons	0.0335	NTN1	1
early-onset obesity	0.0335	PTPN11	1
elongation of dendrites	0.0335	AGRN	1
epileptic seizure of brain	0.0335	BSN	1
excitation of spiny neurons	0.0335	PPP1R1B	1
fasciculation of motor axons	0.0335	FEZ1	1
flux of hydrogen	0.0335	SLC9A1	1
formation of hippocampus	0.0335	ZEB2	1
formation of radial cellular projections	0.0335	RELN	1
formation of ribbon synapse	0.0335	BSN	1
function of mitochondria	0.0335	SACS	1
hypomyelination of fiber tract	0.0335	ARSA	1
inactivation of synapse	0.0335	BSN	1
incorporation of L-methionine	0.0335	RELN	1
injury of white matter	0.0335	ADRBK1	1
invasion of thalamocortical axons	0.0335	NTRK2	1
lack of dorsal root ganglion	0.0335	PDPK1	1
long-term potentiation of brain	0.0335	DLG4	1
long-term potentiation of dentate gyrus	0.0335	EGR1	1
long-term potentiation of stratum oriens	0.0335	NTRK2	1
long-term potentiation of stratum radiatum	0.0335	NTRK2	1
loss of noradrenergic neurons	0.0335	NTRK2	1
maturation of olfactory glomeruli	0.0335	PPP3CA	1
migration of periglomerular neurons	0.0335	RELN	1
migration of sympathetic preganglionic neurons	0.0335	RELN	1
morphogenesis of dendritic spines	0.0335	NUMB	1
onset of loss of neurons	0.0335	ADRBK1	1
outgrowth of brain cells	0.0335	NTN1	1
patterning of spinal cord	0.0335	RELN	1
positioning of granule cells	0.0335	RELN	1
positioning of periglomerular neurons	0.0335	RELN	1
quantity of L-cysteine	0.0335	ATM	1
quantity of NADH	0.0335	ATM	1
quantity of Zn2+	0.0335	SLC30A3	1
quantity of anterior commissure	0.0335	CREB1	1
quantity of corpus callosum	0.0335	CREB1	1
quantity of histamine	0.0335	HRH3	1
quantity of lamellipodia	0.0335	NTRK2	1
quantity of ribbon synapse	0.0335	BSN	1
rebound potentiation of synapse	0.0335	PPP1R1B	1
recovery of neurons	0.0335	SLC9A1	1
reorganization of microtubules	0.0335	DVL1	1
sprouting of mechanosensory neurons	0.0335	NTRK2	1
sprouting of serotonergic neurons	0.0335	NTRK2	1
steatohepatitis	0.0335	PTPN11	1
thermal hypalgesia of paw	0.0335	ADRBK1	1
abnormal morphology of forebrain	0.0341	NDST1, PDPK1, PSEN2, RASA1, TYRO3	5
cell death of hippocampal neurons	0.0341	ADRBK1, App, LRPAP1, MAPK10, NTRK2	5
cell viability of cerebral cortex cells	0.0344	App, NTRK2, PEG3, SIRT1	4
concentration of glutathione	0.0346	App, ATM	2
cell death of brain	0.0353	ADRBK1, App, CACNA2D2, DLG4, EGLN2, GNAO1, GSK3A, LRPAP1, MAPK10, NTRK2, SIRT1, SP1, UHRF2	13
abnormal morphology of cells	0.0356	App, ARSA, ATM, DNM1, DVL1, KALRN, LRP8, LRPAP1, MBP, NDST1, PLCB4, PTPRS, ROBO2, SHANK1, SLC4A3, SULF2, THRA	17
metabolism of DNA	0.0359	App, ATM, LIG3	3
multiple sclerosis	0.0359	EGR1, NTRK2, STMN1	3
proliferation of neural stem cells	0.0359	HDAC5, HDAC7, MSI2	3
excitatory postsynaptic potential	0.0365	DLGAP3, RARB, RELN, SEZ6, SHANK3	5
branching of axons	0.0375	AGRN, App, KALRN, NTRK2	4
cell death of central nervous system cells	0.0376	ADRBK1, App, CACNA2D2, EGLN2, FAM134B, GNAO1, GSK3A, LRPAP1, MAPK10, NTRK2, SIRT1, SP1, UHRF2	13
cell death of brain cells	0.0383	ADRBK1, App, CACNA2D2, EGLN2, GNAO1, GSK3A, LRPAP1, MAPK10, NTRK2, SIRT1, SP1, UHRF2	12
morphology of forebrain	0.0387	App, ARSA, DLGAP3, LRP8, NCOR2, NDST1, NFIX, PDPK1, PEG3, PSEN2, PTPRS, RASA1, TYRO3	13
abnormal morphology of lumbar dorsal root ganglion	0.0422	GABBR1, NTRK2	2
hydrolysis of phosphatidylinositol	0.0422	NTN1, PLCB4	2
cell movement	0.0424	ADRBK1, App, EFNB2, EGR1, LRP8, MDGA1, NFIX, NTN1, NTRK2, PCDH10, PEX5, RELN, ROBO2, SEMA4D, SIRPA, STMN1, TYRO3, UNC5A	18
length of neurites	0.0441	ATM, KALRN, LRPAP1, NTRK2	4
cell viability of cortical neurons	0.045	App, PEG3, SIRT1	3
synaptogenesis	0.0466	AGRN, App, BSN, DLGAP3, KALRN, SHANK1	6
development of mesencephalon	0.0476	APLP2, NDST1, NTN1, PSEN2	4
release of neurotransmitter	0.0476	DVL1, HRH3, NR2F6, NSF	4
plasticity of synapse	0.0485	Camk2b, DLG4, EGR1, NTRK2, PPP1R1B, PSEN2, SIPA1L1	7
organization of plasma membrane	0.0499	AGRN, DVL1, MBP	3
